# Supplementary material for: The inverse-trans-influence in tetravalent lanthanide and actinide bis(carbene) complexes
Source: Nat Commun. 2017 Feb 3;8:14137. doi: 10.1038/ncomms14137 (PMC5296655; doi:10.1038/ncomms14137)
Supplement: Supplementary Data 1 — Crystallographic Information File for 1TB [file ncomms14137-s2.cif]

data_1Tb

_nottingham_internal_coll_name         TBMGLF 
_nottingham_internal_coll_number       13092 
_nottingham_internal_coll_client       MG/STL 
_nottingham_internal_coll_type         custom 
_nottingham_internal_coll_frame_time   '2.0000, 8.0000' 
_nottingham_internal_coll_frame_width  '1.0000' 
_nottingham_internal_coll_frame_method 'omega scans' 
_nottingham_internal_coll_user         MG 
_nottingham_internal_coll_date         11/12/2013 
_nottingham_internal_coll_location     NOTTS
_nottingham_internal_NCS_number        ?
_nottingham_internal_process_user      MG 
_nottingham_internal_process_date      11/12/2013 
_nottingham_internal_solution_user     MG
_nottingham_internal_solution_date     11/12/2013
_nottingham_internal_refinement_user   MG
_nottingham_internal_refinement_date   11/12/2013
_nottingham_internal_validation_user   ?
_nottingham_internal_validation_date   ?
_nottingham_internal_archive_date      ?

_audit_creation_date              2013-12-11
_audit_creation_method
;
Olex2 1.2
(compiled 2013.11.15 svn.r2834 for OlexSys, GUI svn.r4720)
;
_shelxl_version_number            2013-4
_publ_contact_author_address      ?
_publ_contact_author_email        ?
_publ_contact_author_name         ''
_publ_contact_author_phone        ?
_publ_section_references
;
Dolomanov, O.V., Bourhis, L.J., Gildea, R.J, Howard, J.A.K. & Puschmann, H.
 (2009), J. Appl. Cryst. 42, 339-341.

Sheldrick, G.M. (2008). Acta Cryst. A64, 112-122
;
_chemical_name_common             ?
_chemical_name_systematic
;
 ?
;
_chemical_formula_moiety          'C62 H77 N4 P4 Si4 Tb'
_chemical_formula_sum             'C62 H77 N4 P4 Si4 Tb'
_chemical_formula_weight          1273.43
_chemical_melting_point           ?
_chemical_oxdiff_formula          'C62 H77 N4 P4 Si4 Tb1'
_chemical_oxdiff_usercomment
'TBMGLF #13092 IN FOMBLIN FILM ON MICROMOUNT FOR MG/STL'
loop_
  _atom_type_symbol
  _atom_type_description
  _atom_type_scat_dispersion_real
  _atom_type_scat_dispersion_imag
  _atom_type_scat_source
 'C' 'C' 0.0181 0.0091 'International Tables Vol C Tables 4.2.6.8 and 6.1.1.4'
 'H' 'H' 0.0000 0.0000 'International Tables Vol C Tables 4.2.6.8 and 6.1.1.4'
 'N' 'N' 0.0311 0.0180 'International Tables Vol C Tables 4.2.6.8 and 6.1.1.4'
 'Si' 'Si' 0.2541 0.3302 'International Tables Vol C Tables 4.2.6.8 and 6.1.1.4'
 'P' 'P' 0.2955 0.4335 'International Tables Vol C Tables 4.2.6.8 and 6.1.1.4'
 'Tb' 'Tb' -9.1472 9.1891
 'International Tables Vol C Tables 4.2.6.8 and 6.1.1.4'

_shelx_space_group_comment
;
The symmetry employed for this shelxl refinement is uniquely defined
by the following loop, which should always be used as a source of
symmetry information in preference to the above space-group names.
They are only intended as comments.
;
_space_group_crystal_system       'monoclinic'
_space_group_IT_number            15
_space_group_name_H-M_alt         'C 2/c'
_space_group_name_Hall            '-C 2yc'
loop_
  _space_group_symop_operation_xyz
 'x, y, z'
 '-x, y, -z+1/2'
 'x+1/2, y+1/2, z'
 '-x+1/2, y+1/2, -z+1/2'
 '-x, -y, -z'
 'x, -y, z-1/2'
 '-x+1/2, -y+1/2, -z'
 'x+1/2, -y+1/2, z-1/2'

_cell_length_a                    31.7332(11)
_cell_length_b                    25.7464(4)
_cell_length_c                    20.9820(8)
_cell_angle_alpha                 90
_cell_angle_beta                  132.711(6)
_cell_angle_gamma                 90
_cell_volume                      12596.2(12)
_cell_formula_units_Z             8
_cell_measurement_reflns_used     14100
_cell_measurement_temperature     120.01(10)
_cell_measurement_theta_max       74.4280
_cell_measurement_theta_min       2.7050
_shelx_estimated_absorpt_T_max    ?
_shelx_estimated_absorpt_T_min    ?
_exptl_absorpt_coefficient_mu     7.521
_exptl_absorpt_correction_T_max   1.102
_exptl_absorpt_correction_T_min   0.860
_exptl_absorpt_correction_type    gaussian
_exptl_absorpt_process_details
;
CrysAlisPro, Agilent Technologies,
Version 1.171.36.28a (release 18-03-2013 CrysAlis171 .NET)
(compiled Mar 18 2013,11:47:30)
Numerical absorption correction based on gaussian integration over
			a multifaceted crystal model
;
_exptl_crystal_colour             'colourless'
_exptl_crystal_density_diffrn     1.343
_exptl_crystal_density_meas       ?
_exptl_crystal_density_method     ?
_exptl_crystal_description        'block'
_exptl_crystal_F_000              5264
_exptl_crystal_size_max           0.2607
_exptl_crystal_size_mid           0.1613
_exptl_crystal_size_min           0.1499
_exptl_special_details
;
 ?
;
_exptl_transmission_factor_max    ?
_exptl_transmission_factor_min    ?
_diffrn_reflns_av_R_equivalents   0.0226
_diffrn_reflns_av_unetI/netI      0.0295
_diffrn_reflns_Laue_measured_fraction_full 0.997
_diffrn_reflns_Laue_measured_fraction_max 0.970
_diffrn_reflns_limit_h_max        39
_diffrn_reflns_limit_h_min        -34
_diffrn_reflns_limit_k_max        31
_diffrn_reflns_limit_k_min        -23
_diffrn_reflns_limit_l_max        16
_diffrn_reflns_limit_l_min        -26
_diffrn_reflns_number             26621
_diffrn_reflns_point_group_measured_fraction_full 0.997
_diffrn_reflns_point_group_measured_fraction_max 0.970
_diffrn_reflns_theta_full         67.684
_diffrn_reflns_theta_max          74.530
_diffrn_reflns_theta_min          2.717
_diffrn_ambient_temperature       120.01(10)
_diffrn_detector_area_resol_mean  10.6296
_diffrn_measured_fraction_theta_full 0.997
_diffrn_measured_fraction_theta_max 0.970
_diffrn_measurement_device_type   'GV1000, Atlas'
_diffrn_measurement_method        '\w scans'
_diffrn_orient_matrix_UB_11       -0.0156780000
_diffrn_orient_matrix_UB_12       0.0132955000
_diffrn_orient_matrix_UB_13       0.0533321000
_diffrn_orient_matrix_UB_21       0.0399142000
_diffrn_orient_matrix_UB_22       0.0476281000
_diffrn_orient_matrix_UB_23       0.0384202000
_diffrn_orient_matrix_UB_31       -0.0502286000
_diffrn_orient_matrix_UB_32       0.0337616000
_diffrn_orient_matrix_UB_33       -0.0752583000
_diffrn_radiation_monochromator   mirror
_diffrn_radiation_type            CuK\a
_diffrn_radiation_wavelength      1.54184
_diffrn_source                    'GV1000 (Cu) X-ray Source'
_reflns_Friedel_coverage          0.000
_reflns_Friedel_fraction_full     .
_reflns_Friedel_fraction_max      .
_reflns_number_gt                 11733
_reflns_number_total              12518
_reflns_odcompleteness_completeness 99.74
_reflns_odcompleteness_iscentric  1
_reflns_odcompleteness_theta      67.13
_reflns_special_details
;
 Reflections were merged by SHELXL according to the crystal
 class for the calculation of statistics and refinement.
 
 _reflns_Friedel_fraction is defined as the number of unique
 Friedel pairs measured divided by the number that would be
 possible theoretically, ignoring centric projections and
 systematic absences.
;
_reflns_threshold_expression      'I > 2\s(I)'
_computing_cell_refinement
;
CrysAlisPro, Agilent Technologies,
Version 1.171.36.28a (release 18-03-2013 CrysAlis171 .NET)
(compiled Mar 18 2013,11:47:30)
;
_computing_data_collection
;
CrysAlisPro, Agilent Technologies,
Version 1.171.36.28a (release 18-03-2013 CrysAlis171 .NET)
(compiled Mar 18 2013,11:47:30)
;
_computing_data_reduction
;
CrysAlisPro, Agilent Technologies,
Version 1.171.36.28a (release 18-03-2013 CrysAlis171 .NET)
(compiled Mar 18 2013,11:47:30)
;
_computing_molecular_graphics
;
O. V. Dolomanov, L. J. Bourhis, R. J. Gildea, J. A. K. Howard and H. Puschmann,
OLEX2: a complete structure solution, refinement and analysis program.
J. Appl. Cryst. (2009). 42, 339-341.
;
_computing_publication_material
;
O. V. Dolomanov, L. J. Bourhis, R. J. Gildea, J. A. K. Howard and H. Puschmann,
OLEX2: a complete structure solution, refinement and analysis program.
J. Appl. Cryst. (2009). 42, 339-341.
;
_computing_structure_refinement
;
SHELXL, G.M. Sheldrick, Acta Cryst.
(2008). A64, 112-122
;
_computing_structure_solution     
;
SHELXS, G.M. Sheldrick, Acta Cryst.
(2008). A64, 112-122
;
_refine_diff_density_max          0.492
_refine_diff_density_min          -0.615
_refine_diff_density_rms          0.060
_refine_ls_extinction_coef        .
_refine_ls_extinction_method      none
_refine_ls_goodness_of_fit_ref    1.020
_refine_ls_hydrogen_treatment     mixed
_refine_ls_matrix_type            full
_refine_ls_number_parameters      688
_refine_ls_number_reflns          12518
_refine_ls_number_restraints      0
_refine_ls_R_factor_all           0.0271
_refine_ls_R_factor_gt            0.0244
_refine_ls_restrained_S_all       1.020
_refine_ls_shift/su_max           0.001
_refine_ls_shift/su_mean          0.000
_refine_ls_structure_factor_coef  Fsqd
_refine_ls_weighting_details
'w=1/[\s^2^(Fo^2^)+(0.0326P)^2^+9.3346P] where P=(Fo^2^+2Fc^2^)/3'
_refine_ls_weighting_scheme       calc
_refine_ls_wR_factor_gt           0.0602
_refine_ls_wR_factor_ref          0.0616
_refine_special_details
;
 ?
;
_olex2_refinement_description
;
1. Fixed Uiso
 At 1.2 times of:
  All C(H) groups
 At 1.5 times of:
  All C(H,H,H) groups
2.a Ternary CH refined with riding coordinates:
 C32(H32)
2.b Aromatic/amide H refined with riding coordinates:
 C3(H3), C4(H4), C5(H5), C6(H6), C7(H7), C9(H9), C10(H10), C11(H11), C12(H12),
 C13(H13), C18(H18), C19(H19), C20(H20), C21(H21), C22(H22), C24(H24), C25(H25),
  C26(H26), C27(H27), C28(H28), C34(H34), C35(H35), C36(H36), C37(H37),
 C38(H38), C40(H40), C41(H41), C42(H42), C43(H43), C44(H44), C49(H49), C50(H50),
  C51(H51), C52(H52), C53(H53), C55(H55), C56(H56), C57(H57), C58(H58), C59(H59)
2.c Idealised Me refined as rotating group:
 C14(H14A,H14B,H14C), C15(H15A,H15B,H15C), C16(H16A,H16B,H16C), C29(H29A,H29B,
 H29C), C30(H30A,H30B,H30C), C31(H31A,H31B,H31C), C45(H45A,H45B,H45C), C46(H46A,
 H46B,H46C), C47(H47A,H47B,H47C), C60(H60A,H60B,H60C), C61(H61A,H61B,H61C),
 C62(H62A,H62B,H62C)
;
_atom_sites_solution_hydrogens    geom
_atom_sites_solution_primary      direct
_atom_sites_solution_secondary    difmap
loop_
  _atom_site_label
  _atom_site_type_symbol
  _atom_site_fract_x
  _atom_site_fract_y
  _atom_site_fract_z
  _atom_site_U_iso_or_equiv
  _atom_site_adp_type
  _atom_site_occupancy
  _atom_site_site_symmetry_order
  _atom_site_calc_flag
  _atom_site_refinement_flags_posn
  _atom_site_refinement_flags_adp
  _atom_site_refinement_flags_occupancy
  _atom_site_disorder_assembly
  _atom_site_disorder_group
 C1 C 0.33116(7) 0.09489(7) 0.34478(12) 0.0146(3) Uani 1 1 d . . . . .
 C2 C 0.34883(8) -0.01022(8) 0.41304(12) 0.0172(4) Uani 1 1 d . . . . .
 C3 C 0.36851(9) 0.01024(9) 0.49033(13) 0.0228(4) Uani 1 1 d . . . . .
 H3 H 0.3682 0.0468 0.4965 0.027 Uiso 1 1 calc R . . . .
 C4 C 0.38880(10) -0.02248(10) 0.55914(15) 0.0317(5) Uani 1 1 d . . . . .
 H4 H 0.4024 -0.0082 0.6120 0.038 Uiso 1 1 calc R . . . .
 C5 C 0.38904(10) -0.07600(10) 0.55023(16) 0.0346(6) Uani 1 1 d . . . . .
 H5 H 0.4019 -0.0984 0.5965 0.042 Uiso 1 1 calc R . . . .
 C6 C 0.37052(10) -0.09672(9) 0.47371(16) 0.0309(5) Uani 1 1 d . . . . .
 H6 H 0.3711 -0.1332 0.4677 0.037 Uiso 1 1 calc R . . . .
 C7 C 0.35115(9) -0.06396(8) 0.40618(14) 0.0241(4) Uani 1 1 d . . . . .
 H7 H 0.3392 -0.0782 0.3544 0.029 Uiso 1 1 calc R . . . .
 C8 C 0.36408(9) 0.00657(7) 0.29951(13) 0.0188(4) Uani 1 1 d . . . . .
 C9 C 0.42372(10) 0.00953(10) 0.36545(15) 0.0305(5) Uani 1 1 d . . . . .
 H9 H 0.4407 0.0242 0.4199 0.037 Uiso 1 1 calc R . . . .
 C10 C 0.45844(11) -0.00876(12) 0.35204(18) 0.0402(6) Uani 1 1 d . . . . .
 H10 H 0.4990 -0.0067 0.3973 0.048 Uiso 1 1 calc R . . . .
 C11 C 0.43379(12) -0.02994(10) 0.27278(19) 0.0390(6) Uani 1 1 d . . . . .
 H11 H 0.4575 -0.0424 0.2635 0.047 Uiso 1 1 calc R . . . .
 C12 C 0.37489(12) -0.03301(9) 0.20701(18) 0.0332(5) Uani 1 1 d . . . . .
 H12 H 0.3581 -0.0475 0.1526 0.040 Uiso 1 1 calc R . . . .
 C13 C 0.34006(10) -0.01480(8) 0.22042(14) 0.0239(4) Uani 1 1 d . . . . .
 H13 H 0.2995 -0.0171 0.1750 0.029 Uiso 1 1 calc R . . . .
 C14 C 0.20835(9) -0.05635(8) 0.28715(14) 0.0236(4) Uani 1 1 d . . . . .
 H14A H 0.2455 -0.0734 0.3315 0.035 Uiso 1 1 calc GR . . . .
 H14B H 0.1776 -0.0822 0.2589 0.035 Uiso 1 1 calc GR . . . .
 H14C H 0.2029 -0.0297 0.3144 0.035 Uiso 1 1 calc GR . . . .
 C15 C 0.21516(11) -0.08006(8) 0.15450(15) 0.0270(5) Uani 1 1 d . . . . .
 H15A H 0.2535 -0.0952 0.1984 0.041 Uiso 1 1 calc GR . . . .
 H15B H 0.2105 -0.0668 0.1062 0.041 Uiso 1 1 calc GR . . . .
 H15C H 0.1861 -0.1067 0.1330 0.041 Uiso 1 1 calc GR . . . .
 C16 C 0.13242(9) 0.00202(9) 0.11814(14) 0.0254(4) Uani 1 1 d . . . . .
 H16A H 0.1043 -0.0223 0.1070 0.038 Uiso 1 1 calc GR . . . .
 H16B H 0.1246 0.0073 0.0647 0.038 Uiso 1 1 calc GR . . . .
 H16C H 0.1297 0.0353 0.1378 0.038 Uiso 1 1 calc GR . . . .
 C17 C 0.38578(8) 0.16930(8) 0.47992(12) 0.0164(4) Uani 1 1 d . . . . .
 C18 C 0.43447(9) 0.14374(9) 0.55193(13) 0.0253(4) Uani 1 1 d . . . . .
 H18 H 0.4550 0.1213 0.5452 0.030 Uiso 1 1 calc R . . . .
 C19 C 0.45338(11) 0.15072(10) 0.63342(14) 0.0347(6) Uani 1 1 d . . . . .
 H19 H 0.4868 0.1332 0.6821 0.042 Uiso 1 1 calc R . . . .
 C20 C 0.42360(11) 0.18332(11) 0.64390(14) 0.0360(6) Uani 1 1 d . . . . .
 H20 H 0.4366 0.1880 0.6997 0.043 Uiso 1 1 calc R . . . .
 C21 C 0.37517(10) 0.20881(10) 0.57314(15) 0.0303(5) Uani 1 1 d . . . . .
 H21 H 0.3546 0.2310 0.5801 0.036 Uiso 1 1 calc R . . . .
 C22 C 0.35640(8) 0.20192(8) 0.49134(13) 0.0208(4) Uani 1 1 d . . . . .
 H22 H 0.3231 0.2197 0.4428 0.025 Uiso 1 1 calc R . . . .
 C23 C 0.41892(8) 0.16384(7) 0.38254(12) 0.0155(4) Uani 1 1 d . . . . .
 C24 C 0.41942(8) 0.13675(8) 0.32560(13) 0.0200(4) Uani 1 1 d . . . . .
 H24 H 0.3887 0.1139 0.2842 0.024 Uiso 1 1 calc R . . . .
 C25 C 0.46426(9) 0.14267(9) 0.32848(14) 0.0255(4) Uani 1 1 d . . . . .
 H25 H 0.4640 0.1241 0.2891 0.031 Uiso 1 1 calc R . . . .
 C26 C 0.50932(9) 0.17571(9) 0.38892(15) 0.0264(5) Uani 1 1 d . . . . .
 H26 H 0.5398 0.1801 0.3906 0.032 Uiso 1 1 calc R . . . .
 C27 C 0.50991(8) 0.20227(8) 0.44677(15) 0.0257(5) Uani 1 1 d . . . . .
 H27 H 0.5410 0.2248 0.4884 0.031 Uiso 1 1 calc R . . . .
 C28 C 0.46526(8) 0.19621(8) 0.44445(13) 0.0210(4) Uani 1 1 d . . . . .
 H28 H 0.4663 0.2141 0.4851 0.025 Uiso 1 1 calc R . . . .
 C29 C 0.36579(9) 0.29472(8) 0.38656(14) 0.0256(4) Uani 1 1 d . . . . .
 H29A H 0.3546 0.2957 0.4201 0.038 Uiso 1 1 calc GR . . . .
 H29B H 0.3680 0.3302 0.3722 0.038 Uiso 1 1 calc GR . . . .
 H29C H 0.4033 0.2779 0.4210 0.038 Uiso 1 1 calc GR . . . .
 C30 C 0.33209(9) 0.26153(8) 0.21957(14) 0.0236(4) Uani 1 1 d . . . . .
 H30A H 0.3709 0.2476 0.2539 0.035 Uiso 1 1 calc GR . . . .
 H30B H 0.3313 0.2980 0.2053 0.035 Uiso 1 1 calc GR . . . .
 H30C H 0.3051 0.2414 0.1659 0.035 Uiso 1 1 calc GR . . . .
 C31 C 0.24313(8) 0.29470(8) 0.22452(13) 0.0190(4) Uani 1 1 d . . . . .
 H31A H 0.2111 0.2753 0.1730 0.029 Uiso 1 1 calc GR . . . .
 H31B H 0.2468 0.3283 0.2068 0.029 Uiso 1 1 calc GR . . . .
 H31C H 0.2359 0.3002 0.2627 0.029 Uiso 1 1 calc GR . . . .
 C32 C 0.13522(8) 0.18906(7) 0.11205(11) 0.0136(3) Uani 1 1 d . . . . .
 H32 H 0.1474 0.2259 0.1176 0.016 Uiso 1 1 calc R . . . .
 C33 C 0.05694(8) 0.12531(7) -0.04935(12) 0.0141(4) Uani 1 1 d . . . . .
 C34 C 0.00652(8) 0.15068(8) -0.08306(13) 0.0207(4) Uani 1 1 d . . . . .
 H34 H 0.0085 0.1833 -0.0600 0.025 Uiso 1 1 calc R . . . .
 C35 C -0.04643(9) 0.12835(9) -0.15004(15) 0.0266(5) Uani 1 1 d . . . . .
 H35 H -0.0806 0.1462 -0.1737 0.032 Uiso 1 1 calc R . . . .
 C36 C -0.04962(9) 0.08015(9) -0.18249(14) 0.0272(5) Uani 1 1 d . . . . .
 H36 H -0.0860 0.0649 -0.2282 0.033 Uiso 1 1 calc R . . . .
 C37 C 0.00011(9) 0.05410(9) -0.14836(15) 0.0287(5) Uani 1 1 d . . . . .
 H37 H -0.0020 0.0209 -0.1700 0.034 Uiso 1 1 calc R . . . .
 C38 C 0.05320(8) 0.07684(8) -0.08220(13) 0.0215(4) Uani 1 1 d . . . . .
 H38 H 0.0873 0.0591 -0.0592 0.026 Uiso 1 1 calc R . . . .
 C39 C 0.12275(8) 0.20937(7) -0.03137(11) 0.0134(3) Uani 1 1 d . . . . .
 C40 C 0.17006(9) 0.24217(9) 0.01298(13) 0.0230(4) Uani 1 1 d . . . . .
 H40 H 0.2016 0.2372 0.0733 0.028 Uiso 1 1 calc R . . . .
 C41 C 0.17183(10) 0.28206(9) -0.02971(14) 0.0267(5) Uani 1 1 d . . . . .
 H41 H 0.2038 0.3049 0.0016 0.032 Uiso 1 1 calc R . . . .
 C42 C 0.12655(9) 0.28825(8) -0.11848(14) 0.0210(4) Uani 1 1 d . . . . .
 H42 H 0.1274 0.3155 -0.1481 0.025 Uiso 1 1 calc R . . . .
 C43 C 0.08045(8) 0.25505(8) -0.16356(13) 0.0204(4) Uani 1 1 d . . . . .
 H43 H 0.0501 0.2589 -0.2245 0.024 Uiso 1 1 calc R . . . .
 C44 C 0.07781(8) 0.21571(8) -0.12064(12) 0.0174(4) Uani 1 1 d . . . . .
 H44 H 0.0455 0.1933 -0.1521 0.021 Uiso 1 1 calc R . . . .
 C45 C 0.19290(9) 0.02412(8) 0.00446(14) 0.0253(4) Uani 1 1 d . . . . .
 H45A H 0.2185 0.0105 -0.0023 0.038 Uiso 1 1 calc GR . . . .
 H45B H 0.1530 0.0175 -0.0486 0.038 Uiso 1 1 calc GR . . . .
 H45C H 0.2011 0.0069 0.0535 0.038 Uiso 1 1 calc GR . . . .
 C46 C 0.28332(9) 0.10761(9) 0.10742(15) 0.0242(4) Uani 1 1 d . . . . .
 H46A H 0.2905 0.1450 0.1185 0.036 Uiso 1 1 calc GR . . . .
 H46B H 0.3006 0.0946 0.0857 0.036 Uiso 1 1 calc GR . . . .
 H46C H 0.3003 0.0896 0.1614 0.036 Uiso 1 1 calc GR . . . .
 C47 C 0.17407(11) 0.12676(10) -0.07923(15) 0.0323(5) Uani 1 1 d . . . . .
 H47A H 0.1826 0.1640 -0.0699 0.048 Uiso 1 1 calc GR . . . .
 H47B H 0.1324 0.1216 -0.1228 0.048 Uiso 1 1 calc GR . . . .
 H47C H 0.1912 0.1110 -0.0996 0.048 Uiso 1 1 calc GR . . . .
 C48 C 0.05738(8) 0.15946(8) 0.14138(12) 0.0171(4) Uani 1 1 d . . . . .
 C49 C 0.03122(9) 0.11502(9) 0.09011(13) 0.0228(4) Uani 1 1 d . . . . .
 H49 H 0.0495 0.0960 0.0758 0.027 Uiso 1 1 calc R . . . .
 C50 C -0.02142(10) 0.09835(11) 0.05971(15) 0.0326(5) Uani 1 1 d . . . . .
 H50 H -0.0388 0.0678 0.0253 0.039 Uiso 1 1 calc R . . . .
 C51 C -0.04853(10) 0.12625(11) 0.07954(16) 0.0365(6) Uani 1 1 d . . . . .
 H51 H -0.0845 0.1149 0.0586 0.044 Uiso 1 1 calc R . . . .
 C52 C -0.02363(10) 0.17023(12) 0.12924(17) 0.0380(6) Uani 1 1 d . . . . .
 H52 H -0.0425 0.1893 0.1425 0.046 Uiso 1 1 calc R . . . .
 C53 C 0.02930(9) 0.18715(10) 0.16052(15) 0.0272(5) Uani 1 1 d . . . . .
 H53 H 0.0463 0.2177 0.1950 0.033 Uiso 1 1 calc R . . . .
 C54 C 0.14671(8) 0.23782(8) 0.24076(13) 0.0170(4) Uani 1 1 d . . . . .
 C55 C 0.19788(9) 0.24241(8) 0.32652(13) 0.0203(4) Uani 1 1 d . . . . .
 H55 H 0.2218 0.2129 0.3564 0.024 Uiso 1 1 calc R . . . .
 C56 C 0.21442(10) 0.28988(9) 0.36911(15) 0.0288(5) Uani 1 1 d . . . . .
 H56 H 0.2493 0.2926 0.4280 0.035 Uiso 1 1 calc R . . . .
 C57 C 0.18023(12) 0.33315(9) 0.32598(17) 0.0333(5) Uani 1 1 d . . . . .
 H57 H 0.1916 0.3656 0.3552 0.040 Uiso 1 1 calc R . . . .
 C58 C 0.12915(11) 0.32931(9) 0.23969(18) 0.0324(5) Uani 1 1 d . . . . .
 H58 H 0.1057 0.3591 0.2098 0.039 Uiso 1 1 calc R . . . .
 C59 C 0.11250(10) 0.28181(8) 0.19721(15) 0.0239(4) Uani 1 1 d . . . . .
 H59 H 0.0776 0.2792 0.1382 0.029 Uiso 1 1 calc R . . . .
 C60 C 0.24801(9) 0.07501(9) 0.41546(14) 0.0272(5) Uani 1 1 d . . . . .
 H60A H 0.2557 0.0486 0.3908 0.041 Uiso 1 1 calc GR . . . .
 H60B H 0.2514 0.0594 0.4614 0.041 Uiso 1 1 calc GR . . . .
 H60C H 0.2758 0.1033 0.4398 0.041 Uiso 1 1 calc GR . . . .
 C61 C 0.11931(10) 0.04848(9) 0.28033(14) 0.0286(5) Uani 1 1 d . . . . .
 H61A H 0.0816 0.0641 0.2490 0.043 Uiso 1 1 calc GR . . . .
 H61B H 0.1292 0.0259 0.3264 0.043 Uiso 1 1 calc GR . . . .
 H61C H 0.1183 0.0279 0.2400 0.043 Uiso 1 1 calc GR . . . .
 C62 C 0.16045(11) 0.14575(10) 0.38399(15) 0.0301(5) Uani 1 1 d . . . . .
 H62A H 0.1907 0.1721 0.4170 0.045 Uiso 1 1 calc GR . . . .
 H62B H 0.1602 0.1257 0.4235 0.045 Uiso 1 1 calc GR . . . .
 H62C H 0.1232 0.1627 0.3401 0.045 Uiso 1 1 calc GR . . . .
 N1 N 0.25313(7) 0.02546(6) 0.24091(10) 0.0137(3) Uani 1 1 d . . . . .
 N2 N 0.30400(6) 0.19279(6) 0.30007(9) 0.0129(3) Uani 1 1 d . . . . .
 N3 N 0.17826(7) 0.11836(6) 0.07059(10) 0.0126(3) Uani 1 1 d . . . . .
 N4 N 0.17277(6) 0.13041(6) 0.25223(10) 0.0126(3) Uani 1 1 d . . . . .
 Si1 Si 0.20637(2) -0.02527(2) 0.20401(3) 0.01635(10) Uani 1 1 d . . . . .
 Si2 Si 0.31099(2) 0.25696(2) 0.28381(3) 0.01298(10) Uani 1 1 d . . . . .
 Si3 Si 0.20452(2) 0.09552(2) 0.02508(3) 0.01499(10) Uani 1 1 d . . . . .
 Si4 Si 0.17439(2) 0.10097(2) 0.32915(3) 0.01508(10) Uani 1 1 d . . . . .
 P1 P 0.32147(2) 0.03245(2) 0.32219(3) 0.01243(9) Uani 1 1 d . . . . .
 P2 P 0.35711(2) 0.15414(2) 0.37181(3) 0.01170(9) Uani 1 1 d . . . . .
 P3 P 0.12581(2) 0.15711(2) 0.03034(3) 0.01092(9) Uani 1 1 d . . . . .
 P4 P 0.12899(2) 0.17554(2) 0.18624(3) 0.01132(9) Uani 1 1 d . . . . .
 Tb1 Tb 0.23467(2) 0.12059(2) 0.22513(2) 0.00985(4) Uani 1 1 d . . . . .

loop_
  _atom_site_aniso_label
  _atom_site_aniso_U_11
  _atom_site_aniso_U_22
  _atom_site_aniso_U_33
  _atom_site_aniso_U_23
  _atom_site_aniso_U_13
  _atom_site_aniso_U_12
 C1 0.0114(8) 0.0126(9) 0.0148(8) 0.0014(7) 0.0069(7) 0.0015(7)
 C2 0.0138(8) 0.0175(9) 0.0182(9) 0.0057(7) 0.0100(8) 0.0034(7)
 C3 0.0200(9) 0.0247(11) 0.0224(10) 0.0047(8) 0.0138(8) 0.0073(8)
 C4 0.0343(12) 0.0429(14) 0.0221(10) 0.0127(10) 0.0208(10) 0.0159(11)
 C5 0.0341(12) 0.0389(14) 0.0354(12) 0.0252(11) 0.0254(11) 0.0183(11)
 C6 0.0294(11) 0.0198(11) 0.0353(12) 0.0127(9) 0.0187(10) 0.0074(9)
 C7 0.0246(10) 0.0179(10) 0.0232(10) 0.0052(8) 0.0136(9) 0.0045(8)
 C8 0.0225(9) 0.0131(9) 0.0257(10) 0.0064(8) 0.0183(9) 0.0054(7)
 C9 0.0231(10) 0.0415(14) 0.0281(11) 0.0076(10) 0.0178(9) 0.0106(10)
 C10 0.0274(12) 0.0534(17) 0.0465(15) 0.0201(13) 0.0277(12) 0.0199(12)
 C11 0.0535(15) 0.0333(13) 0.0640(17) 0.0187(12) 0.0533(15) 0.0214(12)
 C12 0.0574(15) 0.0209(11) 0.0486(14) 0.0014(10) 0.0468(14) 0.0010(11)
 C13 0.0333(11) 0.0189(10) 0.0301(11) 0.0018(8) 0.0256(10) 0.0004(9)
 C14 0.0264(10) 0.0190(10) 0.0288(10) 0.0035(8) 0.0200(9) -0.0007(8)
 C15 0.0417(12) 0.0134(9) 0.0324(11) -0.0040(8) 0.0277(11) -0.0055(9)
 C16 0.0198(10) 0.0262(11) 0.0224(10) 0.0000(8) 0.0112(9) -0.0061(8)
 C17 0.0165(8) 0.0170(9) 0.0135(8) -0.0020(7) 0.0093(7) -0.0046(7)
 C18 0.0251(10) 0.0260(11) 0.0156(9) -0.0006(8) 0.0100(9) 0.0042(9)
 C19 0.0355(12) 0.0382(13) 0.0136(9) 0.0045(9) 0.0100(9) 0.0102(11)
 C20 0.0449(14) 0.0451(15) 0.0169(10) -0.0005(10) 0.0206(10) 0.0030(12)
 C21 0.0357(12) 0.0371(13) 0.0270(11) -0.0040(10) 0.0248(10) 0.0003(10)
 C22 0.0190(9) 0.0249(10) 0.0175(9) -0.0010(8) 0.0119(8) -0.0021(8)
 C23 0.0124(8) 0.0149(9) 0.0152(8) 0.0038(7) 0.0078(7) 0.0012(7)
 C24 0.0169(9) 0.0244(10) 0.0171(9) 0.0023(8) 0.0109(8) -0.0004(8)
 C25 0.0250(10) 0.0316(12) 0.0251(10) 0.0087(9) 0.0192(9) 0.0070(9)
 C26 0.0170(9) 0.0294(11) 0.0341(11) 0.0152(9) 0.0179(9) 0.0056(8)
 C27 0.0136(9) 0.0208(10) 0.0321(11) 0.0044(9) 0.0113(9) -0.0024(8)
 C28 0.0157(9) 0.0168(9) 0.0242(10) -0.0002(8) 0.0111(8) -0.0002(8)
 C29 0.0238(10) 0.0135(9) 0.0249(10) -0.0032(8) 0.0107(9) -0.0030(8)
 C30 0.0307(11) 0.0199(10) 0.0316(11) 0.0027(9) 0.0256(10) 0.0006(9)
 C31 0.0192(9) 0.0127(9) 0.0230(9) -0.0011(7) 0.0134(8) -0.0010(7)
 C32 0.0154(8) 0.0119(8) 0.0151(8) -0.0007(7) 0.0110(7) -0.0009(7)
 C33 0.0135(8) 0.0151(9) 0.0121(8) 0.0007(7) 0.0080(7) -0.0012(7)
 C34 0.0174(9) 0.0192(10) 0.0238(10) -0.0042(8) 0.0132(8) -0.0021(8)
 C35 0.0132(9) 0.0290(11) 0.0297(11) 0.0001(9) 0.0114(9) -0.0008(8)
 C36 0.0141(9) 0.0281(11) 0.0244(10) -0.0050(9) 0.0071(8) -0.0083(8)
 C37 0.0232(10) 0.0192(10) 0.0290(11) -0.0076(9) 0.0119(9) -0.0057(8)
 C38 0.0154(9) 0.0181(10) 0.0217(9) -0.0010(8) 0.0089(8) -0.0003(8)
 C39 0.0159(8) 0.0128(8) 0.0132(8) 0.0017(7) 0.0106(7) 0.0018(7)
 C40 0.0243(10) 0.0256(11) 0.0148(9) -0.0024(8) 0.0116(8) -0.0088(9)
 C41 0.0331(11) 0.0260(11) 0.0253(10) -0.0069(9) 0.0215(10) -0.0154(9)
 C42 0.0308(10) 0.0170(9) 0.0268(10) 0.0066(8) 0.0241(9) 0.0047(8)
 C43 0.0182(9) 0.0265(10) 0.0170(9) 0.0081(8) 0.0122(8) 0.0072(8)
 C44 0.0142(8) 0.0183(9) 0.0177(9) 0.0028(7) 0.0100(8) 0.0013(7)
 C45 0.0267(10) 0.0223(10) 0.0266(10) -0.0079(8) 0.0180(9) 0.0003(9)
 C46 0.0201(10) 0.0233(10) 0.0313(11) -0.0010(9) 0.0183(9) 0.0003(8)
 C47 0.0432(13) 0.0403(13) 0.0244(11) 0.0108(10) 0.0273(11) 0.0210(11)
 C48 0.0124(8) 0.0215(10) 0.0161(8) 0.0043(7) 0.0092(7) 0.0008(7)
 C49 0.0202(10) 0.0272(11) 0.0205(10) -0.0018(8) 0.0136(9) -0.0048(8)
 C50 0.0224(10) 0.0421(14) 0.0240(10) -0.0040(10) 0.0120(9) -0.0154(10)
 C51 0.0148(10) 0.0599(17) 0.0301(12) 0.0048(11) 0.0133(10) -0.0060(11)
 C52 0.0215(11) 0.0556(17) 0.0437(14) 0.0030(12) 0.0248(11) 0.0046(11)
 C53 0.0206(10) 0.0345(12) 0.0295(11) -0.0009(9) 0.0182(9) 0.0010(9)
 C54 0.0215(9) 0.0158(9) 0.0223(9) -0.0024(8) 0.0184(8) -0.0016(8)
 C55 0.0231(9) 0.0213(10) 0.0226(10) -0.0060(8) 0.0179(9) -0.0053(8)
 C56 0.0348(12) 0.0287(12) 0.0304(11) -0.0146(9) 0.0251(10) -0.0136(10)
 C57 0.0513(14) 0.0205(11) 0.0492(14) -0.0155(10) 0.0425(13) -0.0117(10)
 C58 0.0488(14) 0.0168(10) 0.0499(14) 0.0008(10) 0.0408(13) 0.0057(10)
 C59 0.0313(11) 0.0176(10) 0.0292(11) 0.0015(8) 0.0231(10) 0.0035(8)
 C60 0.0206(10) 0.0351(12) 0.0238(10) 0.0119(9) 0.0142(9) 0.0037(9)
 C61 0.0302(11) 0.0306(12) 0.0262(10) 0.0031(9) 0.0197(10) -0.0097(9)
 C62 0.0445(13) 0.0321(12) 0.0295(11) 0.0006(9) 0.0314(11) 0.0016(10)
 N1 0.0144(7) 0.0096(7) 0.0152(7) 0.0012(6) 0.0093(6) 0.0003(6)
 N2 0.0114(7) 0.0119(7) 0.0114(7) -0.0002(6) 0.0061(6) -0.0004(6)
 N3 0.0132(7) 0.0136(7) 0.0099(7) -0.0011(5) 0.0074(6) 0.0003(6)
 N4 0.0121(7) 0.0134(7) 0.0141(7) -0.0007(6) 0.0096(6) -0.0003(6)
 Si1 0.0184(2) 0.0104(2) 0.0185(2) -0.00096(19) 0.0119(2) -0.00324(19)
 Si2 0.0146(2) 0.0095(2) 0.0149(2) -0.00093(17) 0.01002(19) -0.00176(18)
 Si3 0.0165(2) 0.0169(2) 0.0127(2) 0.00097(18) 0.01036(19) 0.00361(19)
 Si4 0.0154(2) 0.0171(2) 0.0147(2) 0.00191(19) 0.0110(2) -0.00058(19)
 P1 0.01231(19) 0.0098(2) 0.0137(2) 0.00199(16) 0.00820(17) 0.00154(16)
 P2 0.01003(19) 0.0112(2) 0.01072(19) -0.00054(16) 0.00576(17) -0.00114(16)
 P3 0.01072(19) 0.0106(2) 0.00959(18) -0.00006(16) 0.00616(17) -0.00042(16)
 P4 0.01149(19) 0.0113(2) 0.01216(19) -0.00091(16) 0.00841(17) -0.00039(16)
 Tb1 0.00956(5) 0.00907(6) 0.00951(5) -0.00009(4) 0.00592(4) -0.00007(4)

_geom_special_details
;
 All esds (except the esd in the dihedral angle between two l.s. planes)
 are estimated using the full covariance matrix.  The cell esds are taken
 into account individually in the estimation of esds in distances, angles
 and torsion angles; correlations between esds in cell parameters are only
 used when they are defined by crystal symmetry.  An approximate (isotropic)
 treatment of cell esds is used for estimating esds involving l.s. planes.
;
loop_
  _geom_bond_atom_site_label_1
  _geom_bond_atom_site_label_2
  _geom_bond_distance
  _geom_bond_site_symmetry_2
  _geom_bond_publ_flag
 C1 P1 1.6451(19) . ?
 C1 P2 1.6411(19) . ?
 C1 Tb1 2.3848(17) . ?
 C2 C3 1.387(3) . ?
 C2 C7 1.398(3) . ?
 C2 P1 1.8302(19) . ?
 C3 H3 0.9500 . ?
 C3 C4 1.395(3) . ?
 C4 H4 0.9500 . ?
 C4 C5 1.391(4) . ?
 C5 H5 0.9500 . ?
 C5 C6 1.388(4) . ?
 C6 H6 0.9500 . ?
 C6 C7 1.384(3) . ?
 C7 H7 0.9500 . ?
 C8 C9 1.396(3) . ?
 C8 C13 1.386(3) . ?
 C8 P1 1.836(2) . ?
 C9 H9 0.9500 . ?
 C9 C10 1.391(3) . ?
 C10 H10 0.9500 . ?
 C10 C11 1.382(4) . ?
 C11 H11 0.9500 . ?
 C11 C12 1.380(4) . ?
 C12 H12 0.9500 . ?
 C12 C13 1.394(3) . ?
 C13 H13 0.9500 . ?
 C14 H14A 0.9800 . ?
 C14 H14B 0.9800 . ?
 C14 H14C 0.9800 . ?
 C14 Si1 1.881(2) . ?
 C15 H15A 0.9800 . ?
 C15 H15B 0.9800 . ?
 C15 H15C 0.9800 . ?
 C15 Si1 1.881(2) . ?
 C16 H16A 0.9800 . ?
 C16 H16B 0.9800 . ?
 C16 H16C 0.9800 . ?
 C16 Si1 1.874(2) . ?
 C17 C18 1.392(3) . ?
 C17 C22 1.391(3) . ?
 C17 P2 1.8237(19) . ?
 C18 H18 0.9500 . ?
 C18 C19 1.387(3) . ?
 C19 H19 0.9500 . ?
 C19 C20 1.389(4) . ?
 C20 H20 0.9500 . ?
 C20 C21 1.379(4) . ?
 C21 H21 0.9500 . ?
 C21 C22 1.395(3) . ?
 C22 H22 0.9500 . ?
 C23 C24 1.393(3) . ?
 C23 C28 1.398(3) . ?
 C23 P2 1.8334(19) . ?
 C24 H24 0.9500 . ?
 C24 C25 1.391(3) . ?
 C25 H25 0.9500 . ?
 C25 C26 1.385(3) . ?
 C26 H26 0.9500 . ?
 C26 C27 1.382(3) . ?
 C27 H27 0.9500 . ?
 C27 C28 1.393(3) . ?
 C28 H28 0.9500 . ?
 C29 H29A 0.9800 . ?
 C29 H29B 0.9800 . ?
 C29 H29C 0.9800 . ?
 C29 Si2 1.879(2) . ?
 C30 H30A 0.9800 . ?
 C30 H30B 0.9800 . ?
 C30 H30C 0.9800 . ?
 C30 Si2 1.872(2) . ?
 C31 H31A 0.9800 . ?
 C31 H31B 0.9800 . ?
 C31 H31C 0.9800 . ?
 C31 Si2 1.869(2) . ?
 C32 H32 1.0000 . ?
 C32 P3 1.7351(18) . ?
 C32 P4 1.7323(19) . ?
 C32 Tb1 2.9222(18) . ?
 C33 C34 1.397(3) . ?
 C33 C38 1.391(3) . ?
 C33 P3 1.8124(19) . ?
 C34 H34 0.9500 . ?
 C34 C35 1.388(3) . ?
 C35 H35 0.9500 . ?
 C35 C36 1.386(3) . ?
 C36 H36 0.9500 . ?
 C36 C37 1.386(3) . ?
 C37 H37 0.9500 . ?
 C37 C38 1.391(3) . ?
 C38 H38 0.9500 . ?
 C39 C40 1.392(3) . ?
 C39 C44 1.395(3) . ?
 C39 P3 1.8239(19) . ?
 C40 H40 0.9500 . ?
 C40 C41 1.389(3) . ?
 C41 H41 0.9500 . ?
 C41 C42 1.389(3) . ?
 C42 H42 0.9500 . ?
 C42 C43 1.374(3) . ?
 C43 H43 0.9500 . ?
 C43 C44 1.395(3) . ?
 C44 H44 0.9500 . ?
 C45 H45A 0.9800 . ?
 C45 H45B 0.9800 . ?
 C45 H45C 0.9800 . ?
 C45 Si3 1.867(2) . ?
 C46 H46A 0.9800 . ?
 C46 H46B 0.9800 . ?
 C46 H46C 0.9800 . ?
 C46 Si3 1.864(2) . ?
 C47 H47A 0.9800 . ?
 C47 H47B 0.9800 . ?
 C47 H47C 0.9800 . ?
 C47 Si3 1.871(2) . ?
 C48 C49 1.394(3) . ?
 C48 C53 1.396(3) . ?
 C48 P4 1.8221(19) . ?
 C49 H49 0.9500 . ?
 C49 C50 1.392(3) . ?
 C50 H50 0.9500 . ?
 C50 C51 1.384(4) . ?
 C51 H51 0.9500 . ?
 C51 C52 1.370(4) . ?
 C52 H52 0.9500 . ?
 C52 C53 1.395(3) . ?
 C53 H53 0.9500 . ?
 C54 C55 1.387(3) . ?
 C54 C59 1.397(3) . ?
 C54 P4 1.823(2) . ?
 C55 H55 0.9500 . ?
 C55 C56 1.390(3) . ?
 C56 H56 0.9500 . ?
 C56 C57 1.380(4) . ?
 C57 H57 0.9500 . ?
 C57 C58 1.391(4) . ?
 C58 H58 0.9500 . ?
 C58 C59 1.389(3) . ?
 C59 H59 0.9500 . ?
 C60 H60A 0.9800 . ?
 C60 H60B 0.9800 . ?
 C60 H60C 0.9800 . ?
 C60 Si4 1.856(2) . ?
 C61 H61A 0.9800 . ?
 C61 H61B 0.9800 . ?
 C61 H61C 0.9800 . ?
 C61 Si4 1.871(2) . ?
 C62 H62A 0.9800 . ?
 C62 H62B 0.9800 . ?
 C62 H62C 0.9800 . ?
 C62 Si4 1.881(2) . ?
 N1 Si1 1.7172(16) . ?
 N1 P1 1.6207(16) . ?
 N1 Tb1 2.4877(15) . ?
 N2 Si2 1.7316(16) . ?
 N2 P2 1.6293(15) . ?
 N2 Tb1 2.4646(15) . ?
 N3 Si3 1.7409(16) . ?
 N3 P3 1.6039(16) . ?
 N3 Tb1 2.4182(15) . ?
 N4 Si4 1.7521(16) . ?
 N4 P4 1.6086(16) . ?
 N4 Tb1 2.4002(15) . ?

loop_
  _geom_angle_atom_site_label_1
  _geom_angle_atom_site_label_2
  _geom_angle_atom_site_label_3
  _geom_angle
  _geom_angle_site_symmetry_1
  _geom_angle_site_symmetry_3
  _geom_angle_publ_flag
 P1 C1 Tb1 96.44(8) . . ?
 P2 C1 P1 163.71(13) . . ?
 P2 C1 Tb1 95.21(8) . . ?
 C3 C2 C7 118.87(18) . . ?
 C3 C2 P1 120.61(16) . . ?
 C7 C2 P1 120.50(16) . . ?
 C2 C3 H3 119.8 . . ?
 C2 C3 C4 120.4(2) . . ?
 C4 C3 H3 119.8 . . ?
 C3 C4 H4 120.0 . . ?
 C5 C4 C3 120.0(2) . . ?
 C5 C4 H4 120.0 . . ?
 C4 C5 H5 120.0 . . ?
 C6 C5 C4 120.0(2) . . ?
 C6 C5 H5 120.0 . . ?
 C5 C6 H6 120.2 . . ?
 C7 C6 C5 119.7(2) . . ?
 C7 C6 H6 120.2 . . ?
 C2 C7 H7 119.5 . . ?
 C6 C7 C2 121.0(2) . . ?
 C6 C7 H7 119.5 . . ?
 C9 C8 P1 117.71(17) . . ?
 C13 C8 C9 118.9(2) . . ?
 C13 C8 P1 123.41(16) . . ?
 C8 C9 H9 119.7 . . ?
 C10 C9 C8 120.6(2) . . ?
 C10 C9 H9 119.7 . . ?
 C9 C10 H10 120.1 . . ?
 C11 C10 C9 119.8(2) . . ?
 C11 C10 H10 120.1 . . ?
 C10 C11 H11 119.9 . . ?
 C12 C11 C10 120.2(2) . . ?
 C12 C11 H11 119.9 . . ?
 C11 C12 H12 120.0 . . ?
 C11 C12 C13 120.0(2) . . ?
 C13 C12 H12 120.0 . . ?
 C8 C13 C12 120.5(2) . . ?
 C8 C13 H13 119.7 . . ?
 C12 C13 H13 119.7 . . ?
 H14A C14 H14B 109.5 . . ?
 H14A C14 H14C 109.5 . . ?
 H14B C14 H14C 109.5 . . ?
 Si1 C14 H14A 109.5 . . ?
 Si1 C14 H14B 109.5 . . ?
 Si1 C14 H14C 109.5 . . ?
 H15A C15 H15B 109.5 . . ?
 H15A C15 H15C 109.5 . . ?
 H15B C15 H15C 109.5 . . ?
 Si1 C15 H15A 109.5 . . ?
 Si1 C15 H15B 109.5 . . ?
 Si1 C15 H15C 109.5 . . ?
 H16A C16 H16B 109.5 . . ?
 H16A C16 H16C 109.5 . . ?
 H16B C16 H16C 109.5 . . ?
 Si1 C16 H16A 109.5 . . ?
 Si1 C16 H16B 109.5 . . ?
 Si1 C16 H16C 109.5 . . ?
 C18 C17 P2 119.94(16) . . ?
 C22 C17 C18 118.60(18) . . ?
 C22 C17 P2 121.09(15) . . ?
 C17 C18 H18 119.6 . . ?
 C19 C18 C17 120.7(2) . . ?
 C19 C18 H18 119.6 . . ?
 C18 C19 H19 119.9 . . ?
 C18 C19 C20 120.1(2) . . ?
 C20 C19 H19 119.9 . . ?
 C19 C20 H20 120.1 . . ?
 C21 C20 C19 119.9(2) . . ?
 C21 C20 H20 120.1 . . ?
 C20 C21 H21 120.1 . . ?
 C20 C21 C22 119.9(2) . . ?
 C22 C21 H21 120.1 . . ?
 C17 C22 C21 120.8(2) . . ?
 C17 C22 H22 119.6 . . ?
 C21 C22 H22 119.6 . . ?
 C24 C23 C28 118.62(18) . . ?
 C24 C23 P2 117.40(14) . . ?
 C28 C23 P2 123.98(16) . . ?
 C23 C24 H24 119.5 . . ?
 C25 C24 C23 121.0(2) . . ?
 C25 C24 H24 119.5 . . ?
 C24 C25 H25 120.1 . . ?
 C26 C25 C24 119.8(2) . . ?
 C26 C25 H25 120.1 . . ?
 C25 C26 H26 120.0 . . ?
 C27 C26 C25 119.91(19) . . ?
 C27 C26 H26 120.0 . . ?
 C26 C27 H27 119.8 . . ?
 C26 C27 C28 120.4(2) . . ?
 C28 C27 H27 119.8 . . ?
 C23 C28 H28 119.9 . . ?
 C27 C28 C23 120.2(2) . . ?
 C27 C28 H28 119.9 . . ?
 H29A C29 H29B 109.5 . . ?
 H29A C29 H29C 109.5 . . ?
 H29B C29 H29C 109.5 . . ?
 Si2 C29 H29A 109.5 . . ?
 Si2 C29 H29B 109.5 . . ?
 Si2 C29 H29C 109.5 . . ?
 H30A C30 H30B 109.5 . . ?
 H30A C30 H30C 109.5 . . ?
 H30B C30 H30C 109.5 . . ?
 Si2 C30 H30A 109.5 . . ?
 Si2 C30 H30B 109.5 . . ?
 Si2 C30 H30C 109.5 . . ?
 H31A C31 H31B 109.5 . . ?
 H31A C31 H31C 109.5 . . ?
 H31B C31 H31C 109.5 . . ?
 Si2 C31 H31A 109.5 . . ?
 Si2 C31 H31B 109.5 . . ?
 Si2 C31 H31C 109.5 . . ?
 P3 C32 H32 110.9 . . ?
 P3 C32 Tb1 83.31(7) . . ?
 P4 C32 H32 110.9 . . ?
 P4 C32 P3 138.12(11) . . ?
 P4 C32 Tb1 82.41(7) . . ?
 Tb1 C32 H32 110.9 . . ?
 C34 C33 P3 120.40(15) . . ?
 C38 C33 C34 119.02(18) . . ?
 C38 C33 P3 120.43(15) . . ?
 C33 C34 H34 119.9 . . ?
 C35 C34 C33 120.21(19) . . ?
 C35 C34 H34 119.9 . . ?
 C34 C35 H35 119.9 . . ?
 C36 C35 C34 120.2(2) . . ?
 C36 C35 H35 119.9 . . ?
 C35 C36 H36 120.0 . . ?
 C37 C36 C35 120.09(19) . . ?
 C37 C36 H36 120.0 . . ?
 C36 C37 H37 120.1 . . ?
 C36 C37 C38 119.7(2) . . ?
 C38 C37 H37 120.1 . . ?
 C33 C38 H38 119.7 . . ?
 C37 C38 C33 120.69(19) . . ?
 C37 C38 H38 119.7 . . ?
 C40 C39 C44 118.92(18) . . ?
 C40 C39 P3 117.33(14) . . ?
 C44 C39 P3 123.59(15) . . ?
 C39 C40 H40 119.5 . . ?
 C41 C40 C39 120.97(19) . . ?
 C41 C40 H40 119.5 . . ?
 C40 C41 H41 120.3 . . ?
 C40 C41 C42 119.5(2) . . ?
 C42 C41 H41 120.3 . . ?
 C41 C42 H42 119.9 . . ?
 C43 C42 C41 120.12(19) . . ?
 C43 C42 H42 119.9 . . ?
 C42 C43 H43 119.7 . . ?
 C42 C43 C44 120.61(18) . . ?
 C44 C43 H43 119.7 . . ?
 C39 C44 C43 119.83(18) . . ?
 C39 C44 H44 120.1 . . ?
 C43 C44 H44 120.1 . . ?
 H45A C45 H45B 109.5 . . ?
 H45A C45 H45C 109.5 . . ?
 H45B C45 H45C 109.5 . . ?
 Si3 C45 H45A 109.5 . . ?
 Si3 C45 H45B 109.5 . . ?
 Si3 C45 H45C 109.5 . . ?
 H46A C46 H46B 109.5 . . ?
 H46A C46 H46C 109.5 . . ?
 H46B C46 H46C 109.5 . . ?
 Si3 C46 H46A 109.5 . . ?
 Si3 C46 H46B 109.5 . . ?
 Si3 C46 H46C 109.5 . . ?
 H47A C47 H47B 109.5 . . ?
 H47A C47 H47C 109.5 . . ?
 H47B C47 H47C 109.5 . . ?
 Si3 C47 H47A 109.5 . . ?
 Si3 C47 H47B 109.5 . . ?
 Si3 C47 H47C 109.5 . . ?
 C49 C48 C53 118.62(19) . . ?
 C49 C48 P4 117.78(15) . . ?
 C53 C48 P4 123.44(16) . . ?
 C48 C49 H49 119.7 . . ?
 C50 C49 C48 120.5(2) . . ?
 C50 C49 H49 119.7 . . ?
 C49 C50 H50 120.0 . . ?
 C51 C50 C49 120.0(2) . . ?
 C51 C50 H50 120.0 . . ?
 C50 C51 H51 119.9 . . ?
 C52 C51 C50 120.2(2) . . ?
 C52 C51 H51 119.9 . . ?
 C51 C52 H52 119.8 . . ?
 C51 C52 C53 120.3(2) . . ?
 C53 C52 H52 119.8 . . ?
 C48 C53 H53 119.8 . . ?
 C52 C53 C48 120.3(2) . . ?
 C52 C53 H53 119.8 . . ?
 C55 C54 C59 119.07(19) . . ?
 C55 C54 P4 118.71(16) . . ?
 C59 C54 P4 122.05(16) . . ?
 C54 C55 H55 119.7 . . ?
 C54 C55 C56 120.5(2) . . ?
 C56 C55 H55 119.7 . . ?
 C55 C56 H56 119.9 . . ?
 C57 C56 C55 120.1(2) . . ?
 C57 C56 H56 119.9 . . ?
 C56 C57 H57 120.0 . . ?
 C56 C57 C58 120.0(2) . . ?
 C58 C57 H57 120.0 . . ?
 C57 C58 H58 120.1 . . ?
 C59 C58 C57 119.9(2) . . ?
 C59 C58 H58 120.1 . . ?
 C54 C59 H59 119.8 . . ?
 C58 C59 C54 120.4(2) . . ?
 C58 C59 H59 119.8 . . ?
 H60A C60 H60B 109.5 . . ?
 H60A C60 H60C 109.5 . . ?
 H60B C60 H60C 109.5 . . ?
 Si4 C60 H60A 109.5 . . ?
 Si4 C60 H60B 109.5 . . ?
 Si4 C60 H60C 109.5 . . ?
 H61A C61 H61B 109.5 . . ?
 H61A C61 H61C 109.5 . . ?
 H61B C61 H61C 109.5 . . ?
 Si4 C61 H61A 109.5 . . ?
 Si4 C61 H61B 109.5 . . ?
 Si4 C61 H61C 109.5 . . ?
 H62A C62 H62B 109.5 . . ?
 H62A C62 H62C 109.5 . . ?
 H62B C62 H62C 109.5 . . ?
 Si4 C62 H62A 109.5 . . ?
 Si4 C62 H62B 109.5 . . ?
 Si4 C62 H62C 109.5 . . ?
 Si1 N1 Tb1 129.45(8) . . ?
 P1 N1 Si1 133.57(10) . . ?
 P1 N1 Tb1 93.26(7) . . ?
 Si2 N2 Tb1 140.55(8) . . ?
 P2 N2 Si2 125.05(9) . . ?
 P2 N2 Tb1 92.59(7) . . ?
 Si3 N3 Tb1 123.31(8) . . ?
 P3 N3 Si3 129.29(10) . . ?
 P3 N3 Tb1 104.55(7) . . ?
 Si4 N4 Tb1 130.95(8) . . ?
 P4 N4 Si4 125.02(9) . . ?
 P4 N4 Tb1 103.89(7) . . ?
 C14 Si1 C15 105.60(10) . . ?
 C16 Si1 C14 106.47(10) . . ?
 C16 Si1 C15 107.95(11) . . ?
 N1 Si1 C14 115.49(9) . . ?
 N1 Si1 C15 114.38(9) . . ?
 N1 Si1 C16 106.49(9) . . ?
 C30 Si2 C29 106.79(10) . . ?
 C31 Si2 C29 104.27(9) . . ?
 C31 Si2 C30 107.54(10) . . ?
 N2 Si2 C29 114.22(9) . . ?
 N2 Si2 C30 110.98(9) . . ?
 N2 Si2 C31 112.55(8) . . ?
 C45 Si3 C47 106.74(11) . . ?
 C46 Si3 C45 108.00(10) . . ?
 C46 Si3 C47 108.43(11) . . ?
 N3 Si3 C45 111.52(9) . . ?
 N3 Si3 C46 105.99(9) . . ?
 N3 Si3 C47 115.90(9) . . ?
 C60 Si4 C61 111.35(11) . . ?
 C60 Si4 C62 106.65(11) . . ?
 C61 Si4 C62 104.93(11) . . ?
 N4 Si4 C60 106.59(9) . . ?
 N4 Si4 C61 112.04(9) . . ?
 N4 Si4 C62 115.23(9) . . ?
 C1 P1 C2 115.00(9) . . ?
 C1 P1 C8 113.75(9) . . ?
 C2 P1 C8 98.03(9) . . ?
 N1 P1 C1 105.48(8) . . ?
 N1 P1 C2 112.34(8) . . ?
 N1 P1 C8 112.46(9) . . ?
 C1 P2 C17 109.80(9) . . ?
 C1 P2 C23 114.41(9) . . ?
 C17 P2 C23 103.21(9) . . ?
 N2 P2 C1 106.63(8) . . ?
 N2 P2 C17 110.43(9) . . ?
 N2 P2 C23 112.36(8) . . ?
 C32 P3 C33 114.68(9) . . ?
 C32 P3 C39 104.02(9) . . ?
 C33 P3 C39 103.18(8) . . ?
 N3 P3 C32 110.68(8) . . ?
 N3 P3 C33 112.09(8) . . ?
 N3 P3 C39 111.66(8) . . ?
 C32 P4 C48 116.36(9) . . ?
 C32 P4 C54 102.27(9) . . ?
 C48 P4 C54 105.65(9) . . ?
 N4 P4 C32 111.11(8) . . ?
 N4 P4 C48 109.08(9) . . ?
 N4 P4 C54 112.12(9) . . ?
 C1 Tb1 C32 158.50(6) . . ?
 C1 Tb1 N1 64.44(6) . . ?
 C1 Tb1 N2 65.46(6) . . ?
 C1 Tb1 N3 131.23(6) . . ?
 C1 Tb1 N4 116.90(6) . . ?
 N1 Tb1 C32 136.81(5) . . ?
 N2 Tb1 C32 93.90(5) . . ?
 N2 Tb1 N1 129.05(5) . . ?
 N3 Tb1 C32 61.06(5) . . ?
 N3 Tb1 N1 92.77(5) . . ?
 N3 Tb1 N2 113.70(5) . . ?
 N4 Tb1 C32 61.45(5) . . ?
 N4 Tb1 N1 103.23(5) . . ?
 N4 Tb1 N2 106.81(5) . . ?
 N4 Tb1 N3 109.86(5) . . ?

loop_
  _geom_torsion_atom_site_label_1
  _geom_torsion_atom_site_label_2
  _geom_torsion_atom_site_label_3
  _geom_torsion_atom_site_label_4
  _geom_torsion
  _geom_torsion_site_symmetry_1
  _geom_torsion_site_symmetry_2
  _geom_torsion_site_symmetry_3
  _geom_torsion_site_symmetry_4
  _geom_torsion_publ_flag
 C2 C3 C4 C5 -0.4(3) . . . . ?
 C3 C2 C7 C6 2.6(3) . . . . ?
 C3 C2 P1 C1 8.6(2) . . . . ?
 C3 C2 P1 C8 129.58(17) . . . . ?
 C3 C2 P1 N1 -112.06(17) . . . . ?
 C3 C4 C5 C6 1.7(4) . . . . ?
 C4 C5 C6 C7 -0.9(4) . . . . ?
 C5 C6 C7 C2 -1.3(3) . . . . ?
 C7 C2 C3 C4 -1.7(3) . . . . ?
 C7 C2 P1 C1 -170.28(16) . . . . ?
 C7 C2 P1 C8 -49.31(18) . . . . ?
 C7 C2 P1 N1 69.06(18) . . . . ?
 C8 C9 C10 C11 0.2(4) . . . . ?
 C9 C8 C13 C12 0.0(3) . . . . ?
 C9 C8 P1 C1 61.33(19) . . . . ?
 C9 C8 P1 C2 -60.57(19) . . . . ?
 C9 C8 P1 N1 -178.84(17) . . . . ?
 C9 C10 C11 C12 0.0(4) . . . . ?
 C10 C11 C12 C13 -0.1(4) . . . . ?
 C11 C12 C13 C8 0.1(3) . . . . ?
 C13 C8 C9 C10 -0.1(4) . . . . ?
 C13 C8 P1 C1 -117.66(18) . . . . ?
 C13 C8 P1 C2 120.44(18) . . . . ?
 C13 C8 P1 N1 2.2(2) . . . . ?
 C17 C18 C19 C20 0.3(4) . . . . ?
 C18 C17 C22 C21 -0.2(3) . . . . ?
 C18 C17 P2 C1 67.94(19) . . . . ?
 C18 C17 P2 C23 -54.45(19) . . . . ?
 C18 C17 P2 N2 -174.75(16) . . . . ?
 C18 C19 C20 C21 -0.1(4) . . . . ?
 C19 C20 C21 C22 -0.2(4) . . . . ?
 C20 C21 C22 C17 0.4(4) . . . . ?
 C22 C17 C18 C19 -0.1(3) . . . . ?
 C22 C17 P2 C1 -104.96(17) . . . . ?
 C22 C17 P2 C23 132.65(17) . . . . ?
 C22 C17 P2 N2 12.35(19) . . . . ?
 C23 C24 C25 C26 0.3(3) . . . . ?
 C24 C23 C28 C27 2.0(3) . . . . ?
 C24 C23 P2 C1 35.64(18) . . . . ?
 C24 C23 P2 C17 154.89(15) . . . . ?
 C24 C23 P2 N2 -86.14(17) . . . . ?
 C24 C25 C26 C27 0.7(3) . . . . ?
 C25 C26 C27 C28 -0.3(3) . . . . ?
 C26 C27 C28 C23 -1.1(3) . . . . ?
 C28 C23 C24 C25 -1.7(3) . . . . ?
 C28 C23 P2 C1 -143.83(17) . . . . ?
 C28 C23 P2 C17 -24.57(19) . . . . ?
 C28 C23 P2 N2 94.39(17) . . . . ?
 C33 C34 C35 C36 1.6(3) . . . . ?
 C34 C33 C38 C37 0.8(3) . . . . ?
 C34 C33 P3 C32 44.15(19) . . . . ?
 C34 C33 P3 C39 -68.27(17) . . . . ?
 C34 C33 P3 N3 171.45(15) . . . . ?
 C34 C35 C36 C37 -0.2(4) . . . . ?
 C35 C36 C37 C38 -0.8(4) . . . . ?
 C36 C37 C38 C33 0.6(4) . . . . ?
 C38 C33 C34 C35 -1.9(3) . . . . ?
 C38 C33 P3 C32 -140.32(16) . . . . ?
 C38 C33 P3 C39 107.25(17) . . . . ?
 C38 C33 P3 N3 -13.03(19) . . . . ?
 C39 C40 C41 C42 -2.1(4) . . . . ?
 C40 C39 C44 C43 -1.1(3) . . . . ?
 C40 C39 P3 C32 58.97(17) . . . . ?
 C40 C39 P3 C33 179.01(16) . . . . ?
 C40 C39 P3 N3 -60.42(18) . . . . ?
 C40 C41 C42 C43 -0.1(3) . . . . ?
 C41 C42 C43 C44 1.7(3) . . . . ?
 C42 C43 C44 C39 -1.1(3) . . . . ?
 C44 C39 C40 C41 2.7(3) . . . . ?
 C44 C39 P3 C32 -125.68(17) . . . . ?
 C44 C39 P3 C33 -5.64(19) . . . . ?
 C44 C39 P3 N3 114.93(17) . . . . ?
 C48 C49 C50 C51 0.7(4) . . . . ?
 C49 C48 C53 C52 0.4(3) . . . . ?
 C49 C48 P4 C32 62.65(18) . . . . ?
 C49 C48 P4 C54 175.30(16) . . . . ?
 C49 C48 P4 N4 -63.99(17) . . . . ?
 C49 C50 C51 C52 -0.1(4) . . . . ?
 C50 C51 C52 C53 -0.2(4) . . . . ?
 C51 C52 C53 C48 0.1(4) . . . . ?
 C53 C48 C49 C50 -0.8(3) . . . . ?
 C53 C48 P4 C32 -121.92(18) . . . . ?
 C53 C48 P4 C54 -9.3(2) . . . . ?
 C53 C48 P4 N4 111.44(18) . . . . ?
 C54 C55 C56 C57 -0.7(3) . . . . ?
 C55 C54 C59 C58 -0.9(3) . . . . ?
 C55 C54 P4 C32 -110.47(16) . . . . ?
 C55 C54 P4 C48 127.34(16) . . . . ?
 C55 C54 P4 N4 8.62(18) . . . . ?
 C55 C56 C57 C58 -0.1(4) . . . . ?
 C56 C57 C58 C59 0.3(4) . . . . ?
 C57 C58 C59 C54 0.2(3) . . . . ?
 C59 C54 C55 C56 1.2(3) . . . . ?
 C59 C54 P4 C32 64.87(18) . . . . ?
 C59 C54 P4 C48 -57.33(18) . . . . ?
 C59 C54 P4 N4 -176.04(16) . . . . ?
 Si1 N1 P1 C1 -153.47(13) . . . . ?
 Si1 N1 P1 C2 -27.47(17) . . . . ?
 Si1 N1 P1 C8 82.01(15) . . . . ?
 Si2 N2 P2 C1 -164.49(11) . . . . ?
 Si2 N2 P2 C17 76.26(13) . . . . ?
 Si2 N2 P2 C23 -38.38(14) . . . . ?
 Si3 N3 P3 C32 -154.35(11) . . . . ?
 Si3 N3 P3 C33 76.24(14) . . . . ?
 Si3 N3 P3 C39 -38.98(14) . . . . ?
 Si4 N4 P4 C32 -172.90(10) . . . . ?
 Si4 N4 P4 C48 -43.32(14) . . . . ?
 Si4 N4 P4 C54 73.35(13) . . . . ?
 P1 C1 P2 C17 -107.8(5) . . . . ?
 P1 C1 P2 C23 7.7(5) . . . . ?
 P1 C1 P2 N2 132.6(4) . . . . ?
 P1 C2 C3 C4 179.35(17) . . . . ?
 P1 C2 C7 C6 -178.50(17) . . . . ?
 P1 C8 C9 C10 -179.2(2) . . . . ?
 P1 C8 C13 C12 178.96(16) . . . . ?
 P1 N1 Si1 C14 51.82(17) . . . . ?
 P1 N1 Si1 C15 -71.08(16) . . . . ?
 P1 N1 Si1 C16 169.77(14) . . . . ?
 P2 C1 P1 C2 94.5(5) . . . . ?
 P2 C1 P1 C8 -17.4(5) . . . . ?
 P2 C1 P1 N1 -141.1(4) . . . . ?
 P2 C17 C18 C19 -173.21(19) . . . . ?
 P2 C17 C22 C21 172.82(17) . . . . ?
 P2 C23 C24 C25 178.86(16) . . . . ?
 P2 C23 C28 C27 -178.52(16) . . . . ?
 P2 N2 Si2 C29 -42.33(15) . . . . ?
 P2 N2 Si2 C30 78.44(13) . . . . ?
 P2 N2 Si2 C31 -160.98(11) . . . . ?
 P3 C32 P4 C48 -63.47(19) . . . . ?
 P3 C32 P4 C54 -178.04(16) . . . . ?
 P3 C32 P4 N4 62.15(18) . . . . ?
 P3 C33 C34 C35 173.73(17) . . . . ?
 P3 C33 C38 C37 -174.81(17) . . . . ?
 P3 C39 C40 C41 178.26(18) . . . . ?
 P3 C39 C44 C43 -176.37(15) . . . . ?
 P3 N3 Si3 C45 -113.48(13) . . . . ?
 P3 N3 Si3 C46 129.23(13) . . . . ?
 P3 N3 Si3 C47 8.91(17) . . . . ?
 P4 C32 P3 C33 51.97(19) . . . . ?
 P4 C32 P3 C39 163.90(15) . . . . ?
 P4 C32 P3 N3 -76.04(17) . . . . ?
 P4 C48 C49 C50 174.84(17) . . . . ?
 P4 C48 C53 C52 -174.96(19) . . . . ?
 P4 C54 C55 C56 176.68(16) . . . . ?
 P4 C54 C59 C58 -176.25(17) . . . . ?
 P4 N4 Si4 C60 -155.95(12) . . . . ?
 P4 N4 Si4 C61 82.01(14) . . . . ?
 P4 N4 Si4 C62 -37.86(15) . . . . ?
 Tb1 C1 P1 C2 -129.99(8) . . . . ?
 Tb1 C1 P1 C8 118.07(9) . . . . ?
 Tb1 C1 P1 N1 -5.64(9) . . . . ?
 Tb1 C1 P2 C17 116.65(8) . . . . ?
 Tb1 C1 P2 C23 -127.87(8) . . . . ?
 Tb1 C1 P2 N2 -3.00(9) . . . . ?
 Tb1 C32 P3 C33 122.70(7) . . . . ?
 Tb1 C32 P3 C39 -125.37(7) . . . . ?
 Tb1 C32 P3 N3 -5.31(8) . . . . ?
 Tb1 C32 P4 C48 -134.52(8) . . . . ?
 Tb1 C32 P4 C54 110.90(7) . . . . ?
 Tb1 C32 P4 N4 -8.90(8) . . . . ?
 Tb1 N1 Si1 C14 -100.38(12) . . . . ?
 Tb1 N1 Si1 C15 136.73(11) . . . . ?
 Tb1 N1 Si1 C16 17.58(13) . . . . ?
 Tb1 N1 P1 C1 5.38(9) . . . . ?
 Tb1 N1 P1 C2 131.39(8) . . . . ?
 Tb1 N1 P1 C8 -119.14(8) . . . . ?
 Tb1 N2 Si2 C29 157.74(13) . . . . ?
 Tb1 N2 Si2 C30 -81.48(15) . . . . ?
 Tb1 N2 Si2 C31 39.09(16) . . . . ?
 Tb1 N2 P2 C1 2.90(9) . . . . ?
 Tb1 N2 P2 C17 -116.35(7) . . . . ?
 Tb1 N2 P2 C23 129.01(8) . . . . ?
 Tb1 N3 Si3 C45 88.74(11) . . . . ?
 Tb1 N3 Si3 C46 -28.55(12) . . . . ?
 Tb1 N3 Si3 C47 -148.87(12) . . . . ?
 Tb1 N3 P3 C32 6.59(10) . . . . ?
 Tb1 N3 P3 C33 -122.81(8) . . . . ?
 Tb1 N3 P3 C39 121.97(8) . . . . ?
 Tb1 N4 Si4 C60 18.93(14) . . . . ?
 Tb1 N4 Si4 C61 -103.11(12) . . . . ?
 Tb1 N4 Si4 C62 137.02(12) . . . . ?
 Tb1 N4 P4 C32 11.08(10) . . . . ?
 Tb1 N4 P4 C48 140.67(8) . . . . ?
 Tb1 N4 P4 C54 -102.67(8) . . . . ?

_shelx_res_file
;
TITL TBMGLF in C2/c
CELL 1.54184 31.733194 25.746421 20.982036 90 132.7109 90
ZERR 8 0.001142 0.000375 0.000811 0 0.0064 0
LATT 7
SYMM -X,+Y,0.5-Z

SFAC C H N Si P Tb
UNIT 496 616 32 32 32 8

L.S. 16
PLAN  20
TEMP -153(2)
FREE Tb1 P4
FREE Tb1 P3
FREE Tb1 P2
FREE Tb1 P1
BOND $H
HTAB
MORE -1
REM EXTI INSIGNIF
fmap 2
acta
CONF
REM <HKL>F:/pcxmjg/TBMGLF/TBMGLF.hkl</HKL>

WGHT    0.032600    9.334599
FVAR       0.93345
C1    1    0.331160    0.094892    0.344783    11.00000    0.01142    0.01256 =
         0.01483    0.00143    0.00687    0.00146
C2    1    0.348829   -0.010220    0.413043    11.00000    0.01377    0.01751 =
         0.01824    0.00566    0.01002    0.00342
C3    1    0.368513    0.010236    0.490335    11.00000    0.01997    0.02471 =
         0.02240    0.00465    0.01382    0.00731
AFIX  43
H3    2    0.368185    0.046753    0.496481    11.00000   -1.20000
AFIX   0
C4    1    0.388798   -0.022483    0.559135    11.00000    0.03430    0.04286 =
         0.02213    0.01268    0.02075    0.01592
AFIX  43
H4    2    0.402436   -0.008219    0.612036    11.00000   -1.20000
AFIX   0
C5    1    0.389041   -0.076004    0.550226    11.00000    0.03409    0.03887 =
         0.03536    0.02517    0.02536    0.01830
AFIX  43
H5    2    0.401876   -0.098356    0.596473    11.00000   -1.20000
AFIX   0
C6    1    0.370517   -0.096725    0.473711    11.00000    0.02942    0.01979 =
         0.03533    0.01268    0.01872    0.00742
AFIX  43
H6    2    0.371130   -0.133224    0.467731    11.00000   -1.20000
AFIX   0
C7    1    0.351150   -0.063959    0.406178    11.00000    0.02461    0.01785 =
         0.02318    0.00520    0.01356    0.00449
AFIX  43
H7    2    0.339249   -0.078206    0.354353    11.00000   -1.20000
AFIX   0
C8    1    0.364078    0.006574    0.299507    11.00000    0.02246    0.01305 =
         0.02570    0.00639    0.01828    0.00537
C9    1    0.423724    0.009531    0.365448    11.00000    0.02309    0.04154 =
         0.02812    0.00756    0.01784    0.01060
AFIX  43
H9    2    0.440734    0.024156    0.419920    11.00000   -1.20000
AFIX   0
C10   1    0.458440   -0.008759    0.352043    11.00000    0.02738    0.05339 =
         0.04647    0.02008    0.02772    0.01986
AFIX  43
H10   2    0.498989   -0.006697    0.397255    11.00000   -1.20000
AFIX   0
C11   1    0.433794   -0.029941    0.272777    11.00000    0.05346    0.03330 =
         0.06404    0.01867    0.05331    0.02136
AFIX  43
H11   2    0.457461   -0.042422    0.263534    11.00000   -1.20000
AFIX   0
C12   1    0.374888   -0.033007    0.207014    11.00000    0.05739    0.02088 =
         0.04856    0.00144    0.04676    0.00098
AFIX  43
H12   2    0.358078   -0.047538    0.152579    11.00000   -1.20000
AFIX   0
C13   1    0.340060   -0.014800    0.220422    11.00000    0.03332    0.01886 =
         0.03006    0.00177    0.02564    0.00040
AFIX  43
H13   2    0.299541   -0.017055    0.175008    11.00000   -1.20000
AFIX   0
C14   1    0.208350   -0.056352    0.287152    11.00000    0.02640    0.01901 =
         0.02883    0.00354    0.02004   -0.00066
AFIX 137
H14A  2    0.245518   -0.073372    0.331549    11.00000   -1.50000
H14B  2    0.177635   -0.082200    0.258866    11.00000   -1.50000
H14C  2    0.202930   -0.029672    0.314356    11.00000   -1.50000
AFIX   0
C15   1    0.215160   -0.080064    0.154502    11.00000    0.04173    0.01340 =
         0.03241   -0.00401    0.02774   -0.00553
AFIX 137
H15A  2    0.253483   -0.095229    0.198449    11.00000   -1.50000
H15B  2    0.210460   -0.066776    0.106225    11.00000   -1.50000
H15C  2    0.186116   -0.106724    0.133045    11.00000   -1.50000
AFIX   0
C16   1    0.132425    0.002019    0.118137    11.00000    0.01978    0.02618 =
         0.02240    0.00005    0.01116   -0.00608
AFIX 137
H16A  2    0.104308   -0.022309    0.107015    11.00000   -1.50000
H16B  2    0.124575    0.007338    0.064666    11.00000   -1.50000
H16C  2    0.129715    0.035303    0.137815    11.00000   -1.50000
AFIX   0
C17   1    0.385780    0.169302    0.479917    11.00000    0.01651    0.01701 =
         0.01354   -0.00201    0.00930   -0.00459
C18   1    0.434471    0.143738    0.551934    11.00000    0.02506    0.02601 =
         0.01556   -0.00060    0.01003    0.00417
AFIX  43
H18   2    0.454976    0.121266    0.545214    11.00000   -1.20000
AFIX   0
C19   1    0.453381    0.150717    0.633418    11.00000    0.03555    0.03815 =
         0.01360    0.00455    0.01000    0.01015
AFIX  43
H19   2    0.486767    0.133164    0.682142    11.00000   -1.20000
AFIX   0
C20   1    0.423600    0.183315    0.643903    11.00000    0.04489    0.04511 =
         0.01689   -0.00046    0.02057    0.00304
AFIX  43
H20   2    0.436561    0.188046    0.699730    11.00000   -1.20000
AFIX   0
C21   1    0.375174    0.208812    0.573136    11.00000    0.03570    0.03705 =
         0.02701   -0.00397    0.02485    0.00025
AFIX  43
H21   2    0.354635    0.231034    0.580093    11.00000   -1.20000
AFIX   0
C22   1    0.356403    0.201922    0.491340    11.00000    0.01901    0.02488 =
         0.01752   -0.00101    0.01194   -0.00211
AFIX  43
H22   2    0.323148    0.219723    0.442832    11.00000   -1.20000
AFIX   0
C23   1    0.418922    0.163838    0.382536    11.00000    0.01243    0.01491 =
         0.01519    0.00380    0.00780    0.00123
C24   1    0.419422    0.136753    0.325599    11.00000    0.01690    0.02437 =
         0.01715    0.00231    0.01089   -0.00041
AFIX  43
H24   2    0.388691    0.113906    0.284188    11.00000   -1.20000
AFIX   0
C25   1    0.464257    0.142666    0.328483    11.00000    0.02500    0.03165 =
         0.02515    0.00870    0.01917    0.00701
AFIX  43
H25   2    0.463962    0.124073    0.289074    11.00000   -1.20000
AFIX   0
C26   1    0.509319    0.175714    0.388923    11.00000    0.01701    0.02941 =
         0.03408    0.01515    0.01787    0.00564
AFIX  43
H26   2    0.539794    0.180133    0.390628    11.00000   -1.20000
AFIX   0
C27   1    0.509909    0.202265    0.446770    11.00000    0.01364    0.02080 =
         0.03208    0.00444    0.01130   -0.00242
AFIX  43
H27   2    0.540963    0.224788    0.488385    11.00000   -1.20000
AFIX   0
C28   1    0.465259    0.196212    0.444447    11.00000    0.01570    0.01681 =
         0.02417   -0.00024    0.01106   -0.00022
AFIX  43
H28   2    0.466312    0.214147    0.485077    11.00000   -1.20000
AFIX   0
C29   1    0.365788    0.294721    0.386556    11.00000    0.02379    0.01351 =
         0.02486   -0.00316    0.01073   -0.00302
AFIX 137
H29A  2    0.354604    0.295728    0.420090    11.00000   -1.50000
H29B  2    0.368026    0.330221    0.372186    11.00000   -1.50000
H29C  2    0.403315    0.277907    0.420979    11.00000   -1.50000
AFIX   0
C30   1    0.332093    0.261534    0.219572    11.00000    0.03065    0.01991 =
         0.03159    0.00271    0.02557    0.00057
AFIX 137
H30A  2    0.370896    0.247615    0.253867    11.00000   -1.50000
H30B  2    0.331301    0.297968    0.205267    11.00000   -1.50000
H30C  2    0.305132    0.241412    0.165949    11.00000   -1.50000
AFIX   0
C31   1    0.243131    0.294697    0.224521    11.00000    0.01919    0.01265 =
         0.02295   -0.00112    0.01337   -0.00097
AFIX 137
H31A  2    0.211117    0.275277    0.173026    11.00000   -1.50000
H31B  2    0.246755    0.328350    0.206788    11.00000   -1.50000
H31C  2    0.235947    0.300247    0.262663    11.00000   -1.50000
AFIX   0
C32   1    0.135221    0.189063    0.112053    11.00000    0.01536    0.01187 =
         0.01512   -0.00071    0.01096   -0.00094
AFIX  13
H32   2    0.147423    0.225860    0.117579    11.00000   -1.20000
AFIX   0
C33   1    0.056938    0.125309   -0.049353    11.00000    0.01348    0.01507 =
         0.01208    0.00069    0.00796   -0.00121
C34   1    0.006518    0.150681   -0.083057    11.00000    0.01740    0.01918 =
         0.02378   -0.00416    0.01323   -0.00206
AFIX  43
H34   2    0.008490    0.183326   -0.060045    11.00000   -1.20000
AFIX   0
C35   1   -0.046432    0.128349   -0.150037    11.00000    0.01325    0.02901 =
         0.02974    0.00005    0.01145   -0.00081
AFIX  43
H35   2   -0.080612    0.146163   -0.173726    11.00000   -1.20000
AFIX   0
C36   1   -0.049622    0.080148   -0.182493    11.00000    0.01412    0.02806 =
         0.02444   -0.00495    0.00708   -0.00826
AFIX  43
H36   2   -0.085959    0.064940   -0.228208    11.00000   -1.20000
AFIX   0
C37   1    0.000113    0.054101   -0.148358    11.00000    0.02324    0.01924 =
         0.02901   -0.00757    0.01193   -0.00570
AFIX  43
H37   2   -0.002035    0.020852   -0.170047    11.00000   -1.20000
AFIX   0
C38   1    0.053204    0.076840   -0.082196    11.00000    0.01543    0.01815 =
         0.02166   -0.00096    0.00888   -0.00026
AFIX  43
H38   2    0.087262    0.059084   -0.059205    11.00000   -1.20000
AFIX   0
C39   1    0.122751    0.209371   -0.031372    11.00000    0.01589    0.01284 =
         0.01323    0.00171    0.01059    0.00181
C40   1    0.170060    0.242173    0.012978    11.00000    0.02428    0.02556 =
         0.01483   -0.00236    0.01157   -0.00883
AFIX  43
H40   2    0.201597    0.237198    0.073338    11.00000   -1.20000
AFIX   0
C41   1    0.171834    0.282061   -0.029708    11.00000    0.03312    0.02599 =
         0.02527   -0.00694    0.02145   -0.01536
AFIX  43
H41   2    0.203773    0.304938    0.001572    11.00000   -1.20000
AFIX   0
C42   1    0.126552    0.288247   -0.118479    11.00000    0.03082    0.01703 =
         0.02679    0.00665    0.02411    0.00469
AFIX  43
H42   2    0.127450    0.315481   -0.148091    11.00000   -1.20000
AFIX   0
C43   1    0.080452    0.255048   -0.163563    11.00000    0.01824    0.02645 =
         0.01701    0.00809    0.01219    0.00722
AFIX  43
H43   2    0.050096    0.258919   -0.224527    11.00000   -1.20000
AFIX   0
C44   1    0.077810    0.215710   -0.120638    11.00000    0.01421    0.01829 =
         0.01767    0.00276    0.00998    0.00132
AFIX  43
H44   2    0.045479    0.193298   -0.152137    11.00000   -1.20000
AFIX   0
C45   1    0.192899    0.024121    0.004463    11.00000    0.02674    0.02233 =
         0.02656   -0.00792    0.01798    0.00031
AFIX 137
H45A  2    0.218495    0.010492   -0.002336    11.00000   -1.50000
H45B  2    0.152962    0.017544   -0.048615    11.00000   -1.50000
H45C  2    0.201143    0.006850    0.053522    11.00000   -1.50000
AFIX   0
C46   1    0.283316    0.107607    0.107424    11.00000    0.02014    0.02333 =
         0.03134   -0.00095    0.01830    0.00031
AFIX 137
H46A  2    0.290481    0.144993    0.118458    11.00000   -1.50000
H46B  2    0.300579    0.094557    0.085673    11.00000   -1.50000
H46C  2    0.300322    0.089623    0.161440    11.00000   -1.50000
AFIX   0
C47   1    0.174071    0.126760   -0.079233    11.00000    0.04323    0.04025 =
         0.02437    0.01080    0.02732    0.02097
AFIX 137
H47A  2    0.182598    0.164029   -0.069887    11.00000   -1.50000
H47B  2    0.132433    0.121625   -0.122829    11.00000   -1.50000
H47C  2    0.191236    0.110985   -0.099610    11.00000   -1.50000
AFIX   0
C48   1    0.057375    0.159465    0.141379    11.00000    0.01240    0.02153 =
         0.01611    0.00427    0.00915    0.00084
C49   1    0.031223    0.115018    0.090114    11.00000    0.02024    0.02720 =
         0.02047   -0.00182    0.01365   -0.00480
AFIX  43
H49   2    0.049493    0.095962    0.075828    11.00000   -1.20000
AFIX   0
C50   1   -0.021423    0.098352    0.059712    11.00000    0.02237    0.04205 =
         0.02401   -0.00401    0.01201   -0.01542
AFIX  43
H50   2   -0.038754    0.067819    0.025342    11.00000   -1.20000
AFIX   0
C51   1   -0.048532    0.126253    0.079542    11.00000    0.01483    0.05989 =
         0.03009    0.00481    0.01332   -0.00601
AFIX  43
H51   2   -0.084515    0.114873    0.058630    11.00000   -1.20000
AFIX   0
C52   1   -0.023630    0.170233    0.129239    11.00000    0.02147    0.05564 =
         0.04372    0.00300    0.02480    0.00459
AFIX  43
H52   2   -0.042497    0.189311    0.142478    11.00000   -1.20000
AFIX   0
C53   1    0.029304    0.187154    0.160519    11.00000    0.02063    0.03448 =
         0.02953   -0.00086    0.01817    0.00104
AFIX  43
H53   2    0.046324    0.217670    0.195011    11.00000   -1.20000
AFIX   0
C54   1    0.146714    0.237815    0.240763    11.00000    0.02154    0.01582 =
         0.02234   -0.00241    0.01837   -0.00164
C55   1    0.197883    0.242410    0.326523    11.00000    0.02309    0.02125 =
         0.02263   -0.00597    0.01788   -0.00525
AFIX  43
H55   2    0.221817    0.212864    0.356382    11.00000   -1.20000
AFIX   0
C56   1    0.214417    0.289881    0.369111    11.00000    0.03478    0.02867 =
         0.03035   -0.01463    0.02506   -0.01358
AFIX  43
H56   2    0.249324    0.292555    0.428038    11.00000   -1.20000
AFIX   0
C57   1    0.180231    0.333148    0.325978    11.00000    0.05134    0.02049 =
         0.04915   -0.01549    0.04250   -0.01170
AFIX  43
H57   2    0.191592    0.365550    0.355234    11.00000   -1.20000
AFIX   0
C58   1    0.129153    0.329306    0.239687    11.00000    0.04883    0.01683 =
         0.04993    0.00083    0.04084    0.00570
AFIX  43
H58   2    0.105695    0.359104    0.209842    11.00000   -1.20000
AFIX   0
C59   1    0.112497    0.281814    0.197209    11.00000    0.03126    0.01757 =
         0.02921    0.00147    0.02308    0.00349
AFIX  43
H59   2    0.077644    0.279244    0.138219    11.00000   -1.20000
AFIX   0
C60   1    0.248007    0.075009    0.415457    11.00000    0.02056    0.03510 =
         0.02376    0.01186    0.01422    0.00372
AFIX 137
H60A  2    0.255659    0.048601    0.390762    11.00000   -1.50000
H60B  2    0.251403    0.059383    0.461363    11.00000   -1.50000
H60C  2    0.275831    0.103333    0.439817    11.00000   -1.50000
AFIX   0
C61   1    0.119312    0.048476    0.280333    11.00000    0.03023    0.03061 =
         0.02624    0.00311    0.01967   -0.00970
AFIX 137
H61A  2    0.081564    0.064104    0.248964    11.00000   -1.50000
H61B  2    0.129192    0.025904    0.326438    11.00000   -1.50000
H61C  2    0.118337    0.027927    0.240032    11.00000   -1.50000
AFIX   0
C62   1    0.160446    0.145751    0.383985    11.00000    0.04451    0.03214 =
         0.02947    0.00057    0.03143    0.00159
AFIX 137
H62A  2    0.190673    0.172149    0.416969    11.00000   -1.50000
H62B  2    0.160223    0.125693    0.423451    11.00000   -1.50000
H62C  2    0.123179    0.162737    0.340101    11.00000   -1.50000
AFIX   0
N1    3    0.253132    0.025458    0.240912    11.00000    0.01441    0.00965 =
         0.01524    0.00121    0.00934    0.00028
N2    3    0.304001    0.192786    0.300071    11.00000    0.01141    0.01194 =
         0.01138   -0.00018    0.00612   -0.00040
N3    3    0.178264    0.118359    0.070588    11.00000    0.01319    0.01364 =
         0.00985   -0.00110    0.00740    0.00030
N4    3    0.172771    0.130412    0.252227    11.00000    0.01209    0.01344 =
         0.01413   -0.00068    0.00959   -0.00029
SI1   4    0.206369   -0.025274    0.204008    11.00000    0.01840    0.01045 =
         0.01854   -0.00096    0.01186   -0.00324
SI2   4    0.310987    0.256965    0.283814    11.00000    0.01456    0.00955 =
         0.01489   -0.00093    0.01002   -0.00176
SI3   4    0.204517    0.095524    0.025077    11.00000    0.01653    0.01694 =
         0.01266    0.00097    0.01036    0.00361
SI4   4    0.174388    0.100974    0.329149    11.00000    0.01543    0.01715 =
         0.01467    0.00191    0.01101   -0.00058
P1    5    0.321472    0.032449    0.322188    11.00000    0.01231    0.00981 =
         0.01365    0.00199    0.00820    0.00154
P2    5    0.357111    0.154142    0.371805    11.00000    0.01003    0.01115 =
         0.01072   -0.00054    0.00576   -0.00114
P3    5    0.125807    0.157108    0.030342    11.00000    0.01072    0.01062 =
         0.00959   -0.00006    0.00616   -0.00042
P4    5    0.128991    0.175543    0.186244    11.00000    0.01149    0.01128 =
         0.01216   -0.00091    0.00841   -0.00039
TB1   6    0.234675    0.120591    0.225132    11.00000    0.00956    0.00907 =
         0.00951   -0.00009    0.00592   -0.00007
HKLF 4

REM  TBMGLF in C2/c
REM R1 =  0.0244 for   11733 Fo > 4sig(Fo)  and  0.0271 for all   12518 data
REM    688 parameters refined using      0 restraints

END

WGHT      0.0326      9.3335

REM No hydrogen bonds found for HTAB generation

REM Highest difference peak  0.492,  deepest hole -0.615,  1-sigma level  0.060
Q1    1   0.2007  0.1206  0.1405  11.00000  0.05    0.49
Q2    1   0.2054  0.0909  0.1701  11.00000  0.05    0.46
Q3    1   0.2664  0.1498  0.2823  11.00000  0.05    0.43
Q4    1   0.2842  0.1202  0.3108  11.00000  0.05    0.40
Q5    1   0.3236  0.2619  0.2502  11.00000  0.05    0.39
Q6    1   0.2521  0.1208  0.1966  11.00000  0.05    0.39
Q7    1   0.1390  0.2106  0.2183  11.00000  0.05    0.39
Q8    1   0.0906  0.1396 -0.0119  11.00000  0.05    0.39
Q9    1   0.1513  0.1510  0.2285  11.00000  0.05    0.38
Q10   1   0.1249  0.1880 -0.0014  11.00000  0.05    0.38
Q11   1   0.2065  0.1508  0.1694  11.00000  0.05    0.37
Q12   1   0.2168  0.0855  0.3770  11.00000  0.05    0.36
Q13   1   0.2810  0.1003  0.2894  11.00000  0.05    0.35
Q14   1   0.1621  0.1362  0.0744  11.00000  0.05    0.34
Q15   1   0.1798  0.1094  0.0438  11.00000  0.05    0.34
Q16   1   0.3395  0.0203  0.3031  11.00000  0.05    0.33
Q17   1   0.3771  0.1619  0.4387  11.00000  0.05    0.32
Q18   1   0.1270  0.1753  0.0680  11.00000  0.05    0.32
Q19   1   0.1672  0.1227  0.3604  11.00000  0.05    0.31
Q20   1   0.2136  0.1181  0.2542  11.00000  0.05    0.31
;
_shelx_res_checksum               96928
_shelx_hkl_file
;
   0   0  -1 32.7908 17.3417   3
   0   0  -1 29.4258 36.7082   4
   0   0   1 86.2179 22.4219   3
   0   0   2 315587. 5871.45   3
   0   0  -2 315692. 5856.87   3
   0   0  -2 303086. 6048.62   4
   0   0   3 129.862 59.2079   3
   0   0  -3 166.558 141.670   2
   0   0  -3-36.3479 130.277   4
   0   0  -4 9209.53 544.120   4
   0   0   4 9340.81 381.897   3
   0   0  -4 9339.63 548.525   2
   0   0  -5 143.025 202.839   4
   0   0  -5-109.405 188.136   2
   0   0   5-61.5089 88.1998   3
   0   0   6 1358.77 190.289   3
   0   0  -6 1290.77 325.766   2
   0   0   7-69.2256 125.676   3
   0   0  -7 140.297 253.006   2
   0   0  -8 1625.66 403.020   2
   0   0   8 924.577 212.258   3
   0   0  -9-32.0764 270.515   2
   0   0 -10 164.783 332.590   2
   0   0 -11 525.925 354.274   2
   0   0 -11 84.4644 169.457  11
   0   0 -12 19573.7 1340.46   2
   0   0 -12 21293.9 656.048   8
   0   0 -12 20850.4 718.622  11
   0   0 -13 76.1913 157.632   8
   0   0 -13 155.172 195.393  10
   0   0 -14 3832.99 349.044  10
   0   0 -15 157.761 226.333  10
   0   0 -16 15903.4 646.339  10
   0   0 -17 213.217 172.939  10
   0   0 -18 10348.8 414.605  10
   0   0 -19 172.912 87.6416  10
   0   2   0 22474.9 496.841   3
   0  -2   0 21700.4 488.855   3
   0  -2   1 479065. 9015.55   2
   0   2   1 486403. 9041.99   3
   0   2  -1 491435. 9014.07   4
   0   2   2 11492.8 384.825   3
   0   2  -2 11712.1 411.146   2
   0   2  -2 11278.3 399.087   4
   0  -2   2 10777.5 263.729   1
   0   2  -3 4109.65 296.046   2
   0  -2   3 4308.65 167.985   3
   0   2  -3 4455.78 149.321   3
   0   2  -3 4785.27 311.956   4
   0   2   3 4326.87 252.426   3
   0   2  -4 8543.07 492.626   2
   0   2   4 8247.63 398.928   3
   0  -2   4 8310.32 305.008   3
   0   2  -4 8105.38 476.937   4
   0   2  -5 51982.2 1564.39   2
   0  -2   5 51335.1 1209.75   3
   0   2  -5 48321.7 1551.15   4
   0   2   5 49597.1 1354.45   3
   0  -2   6 1116.24 159.426   3
   0  -2  -6 1193.89 333.289   2
   0   2  -6 872.538 285.055   4
   0   2   6 763.896 177.847   3
   0   2  -6 1211.87 289.398   2
   0   2  -7 494.554 278.875   2
   0  -2  -7 487.035 299.044   2
   0   2   7 573.929 177.130   3
   0   2  -7 257.136 253.502   4
   0  -2  -8 14839.3 989.789   2
   0   2  -8 14553.8 936.100   2
   0   2   8 14514.7 762.723   3
   0  -2  -9 22225.5 1311.85   2
   0   2   9 23264.1 1054.35   3
   0   2  -9 20521.8 1179.50   2
   0   2 -10 1835.15 430.756   2
   0  -2 -10 1447.31 464.928   2
   0   2 -11 13381.1 1004.39   2
   0  -2 -11 13757.4 1106.03   2
   0  -2 -11 14276.8 512.739   8
   0  -2 -11 13288.7 540.567  11
   0   2 -11 13663.0 520.705  11
   0  -2 -12 9225.34 976.035   2
   0   2 -12 10401.8 940.198   2
   0  -2 -12 10574.3 499.656  11
   0   2 -12 11153.3 493.509  11
   0  -2 -12 11035.4 467.397   8
   0  -2 -13 5074.36 393.968  10
   0   2 -13 4618.11 358.969  10
   0  -2 -13 5529.17 355.664   8
   0  -2 -14 450.250 247.318  10
   0  -2 -14 429.518 210.230   8
   0   2 -14 1013.93 252.828  10
   0  -2 -15 2268.31 313.143  10
   0   2 -15 2118.01 285.494  10
   0   2 -16 306.888 204.043  10
   0  -2 -16-74.6196 231.566  10
   0  -2 -17 6493.03 380.732  10
   0   2 -17 6445.92 363.866  10
   0   2 -18-175.122 126.201  10
   0  -2 -18 47.6870 140.937  10
   0  -2 -19 39732.9 908.860  10
   0   4   0 149233. 2930.11   3
   0   4   1 18903.2 571.741   3
   0   4  -1 19454.9 477.542   3
   0  -4   1 19741.0 460.022   3
   0   4  -2 9223.53 372.264   4
   0   4   2 8765.40 384.832   3
   0   4  -3 9174.84 433.429   4
   0   4   3 8511.66 417.629   3
   0   4  -4 8381.17 454.580   2
   0   4  -4 8289.83 474.538   4
   0   4   4 8308.93 444.002   3
   0   4  -5 32059.5 1078.73   2
   0   4   5 30087.8 1021.53   3
   0   4  -5 28827.9 1089.00   4
   0   4  -6 41736.7 1383.61   2
   0   4  -6 37495.8 1398.32   4
   0   4   6 41225.8 1317.23   3
   0   4  -7 2029.66 336.195   2
   0   4   7 2272.53 310.818   3
   0  -4  -7 2046.77 437.525   2
   0   4  -7 2240.92 402.951   4
   0   4   8 2983.19 387.061   3
   0   4  -8 2801.64 452.103   4
   0  -4  -8 3488.27 534.776   2
   0   4  -8 2219.49 356.027   2
   0  -4  -9 147.271 335.568   2
   0   4   9-153.469 224.849   3
   0   4  -9-40.7902 226.941   2
   0   4 -10 31860.8 1476.14   2
   0  -4 -10 31992.9 1730.38   2
   0   4 -11 23493.4 703.826  11
   0  -4 -11 23255.9 763.459  11
   0   4 -11 22280.7 757.456   6
   0  -4 -11 23250.2 724.999   8
   0  -4 -11 21997.5 1474.30   2
   0  -4 -12 618.690 222.424  11
   0  -4 -12 813.140 454.377   2
   0  -4 -12 672.328 199.641   8
   0   4 -13 768.232 202.128  10
   0  -4 -13 561.494 216.438  10
   0  -4 -13 463.696 203.308   8
   0   4 -14 2193.92 268.149  10
   0  -4 -14 1588.19 258.995   8
   0  -4 -14 1591.73 299.541  10
   0  -4 -15 1420.77 274.204  10
   0   4 -15 1463.69 243.960  10
   0  -4 -16 15854.0 570.643   5
   0  -4 -16 16489.8 673.626  10
   0   4 -16 15906.2 604.065  10
   0   4 -17 3029.73 243.574  10
   0  -4 -17 3560.54 302.709  10
   0   4 -18 4033.46 223.983  10
   0  -4 -18 4233.55 272.972  10
   0  -4 -19 3526.93 188.313  10
   0   6   0 117169. 2450.44   3
   0   6   1 449600. 8498.55   3
   0   6  -1 439603. 8352.04   3
   0   6   2 52.8758 107.577   3
   0   6  -2 291.938 105.208   4
   0  -6   2 161.710 40.4624   3
   0   6   3 119507. 2696.25   3
   0   6  -3 119119. 2630.47   4
   0   6  -4 66792.2 1740.30   4
   0   6   4 64605.6 1746.55   3
   0   6  -5 41598.5 1353.90   4
   0   6   5 41244.9 1332.35   3
   0   6   6 11663.4 677.569   3
   0   6  -6 11050.7 680.395   4
   0   6  -7 68479.6 2143.58   4
   0   6   7 68632.5 2064.28   3
   0   6  -8 11176.3 804.721   4
   0   6   8 11229.7 756.435   3
   0  -6  -8 11403.2 931.473   2
   0  -6  -9 1145.33 440.523   2
   0   6   9 1180.46 322.238   3
   0   6  -9 744.731 276.949   4
   0  -6 -10 1254.80 202.516   8
   0  -6 -10 843.499 191.967  11
   0  -6 -10 1231.28 401.530   2
   0   6  10 1329.88 377.222   3
   0  -6 -11 10017.1 491.617  11
   0   6 -11 10253.2 505.183   6
   0  -6 -11 9195.13 978.701   2
   0  -6 -11 10962.4 485.846   8
   0   6 -12 17707.5 632.716  10
   0  -6 -12 16376.7 676.039  11
   0  -6 -12 15410.9 1305.40   2
   0  -6 -12 17857.0 663.080   8
   0   6 -12 16995.3 677.290   6
   0  -6 -12 16911.5 701.057  10
   0   6 -13 15220.1 600.351  10
   0  -6 -13 15618.2 641.204   8
   0  -6 -13 16067.4 694.441  10
   0   6 -14 2940.34 282.733  10
   0  -6 -14 2820.36 334.374   8
   0  -6 -14 2395.27 327.305  10
   0  -6 -15 48058.3 1365.06  10
   0   6 -15 48355.3 1249.12  10
   0   6 -16 30299.9 867.375  10
   0  -6 -16 30524.8 896.171   5
   0  -6 -16 33055.7 994.488  10
   0   6 -17 18193.8 553.004  10
   0  -6 -17 19234.8 658.100  10
   0  -6 -17 17623.2 558.085   5
   0  -6 -18 11273.1 425.864  10
   0   8   0 238289. 4794.81   3
   0   8   1 1984.22 227.363   3
   0   8  -1 1847.34 181.077   3
   0   8  -2 125511. 2797.77   4
   0   8   2 127274. 2868.38   3
   0   8   3 11907.5 608.860   3
   0   8  -3 11012.3 544.109   4
   0   8  -4 125439. 2929.46   4
   0   8   4 127970. 3028.26   3
   0   8  -5 40262.3 1351.43   4
   0   8   5 39630.2 1379.82   3
   0   8   6 59097.1 1879.29   3
   0   8  -6 59422.2 1850.19   4
   0   8   7 1230.08 289.772   3
   0   8  -7 1313.61 307.309   4
   0   8   8 6537.62 620.229   3
   0   8  -8 6835.83 620.925   4
   0  -8  -8 7334.11 784.152   2
   0   8  -9 7915.43 702.505   4
   0  -8  -9 9037.42 901.626   2
   0   8   9 8043.42 728.461   3
   0   8 -10 864.407 189.925   6
   0   8  10 858.251 312.184   3
   0  -8 -10 872.367 195.730  11
   0  -8 -10 868.382 220.767   8
   0  -8 -10 1643.83 522.280   2
   0  -8 -11 7785.50 950.462   2
   0   8 -11 6056.36 414.818   6
   0  -8 -11 6510.88 415.679  11
   0  -8 -11 6419.64 402.383   8
   0  -8 -11 6397.95 419.560  10
   0   8 -11 6114.55 327.648  10
   0   8 -12 1231.00 189.611  10
   0  -8 -12 865.412 236.425  10
   0  -8 -12 567.863 257.242   8
   0   8 -12 1244.90 256.123   6
   0   8 -13 286.383 210.151   6
   0  -8 -13 767.735 262.895  10
   0   8 -13 619.675 158.104  10
   0  -8 -13 558.020 262.606   8
   0  -8 -14 25076.0 878.680   8
   0   8 -14 26329.1 795.890  10
   0  -8 -14 28040.7 958.153  10
   0  -8 -15 17655.0 719.734  10
   0   8 -15 16495.4 573.088  10
   0  -8 -16 23279.4 764.878   5
   0  -8 -16 25615.6 832.702  10
   0  -8 -17 8570.37 368.612   5
   0  -8 -17 8952.61 415.392  10
   0  -8 -18 25944.8 688.823  10
   0  10   0 39260.8 1189.52   3
   0  10  -1 49756.0 1346.86   3
   0  10   1 50904.9 1469.92   3
   0  10   2 33002.1 1144.19   3
   0  10  -2 31323.5 1083.12   4
   0  10   3 112549. 2762.04   3
   0  10  -3 107016. 2623.94   4
   0  10   4 435.647 221.933   3
   0  10  -4 888.769 214.219   4
   0  10   5 39467.9 1470.88   3
   0  10  -5 40656.3 1389.64   4
   0  10  -6 734.371 248.959   4
   0  10   6 819.037 251.747   3
   0  10  -7 31906.3 1328.85   4
   0  10   7 32046.1 1429.24   3
   0  10  -8 1783.32 377.475   4
   0  10   8 2285.17 425.057   3
   0  10   9 3858.86 557.874   3
   0  10  -9 3266.93 295.640   6
   0 -10  -9 3931.58 685.287   2
   0 -10  -9 3400.68 284.106   8
   0 -10 -10 947.031 480.803   2
   0 -10 -10 365.175 154.655  10
   0 -10 -10 992.330 237.051  11
   0 -10 -10 263.563 202.877   8
   0  10 -10 422.057 181.456   6
   0 -10 -11 36377.0 1102.64  10
   0 -10 -11 37412.2 2000.22   2
   0  10 -11 37423.2 1138.17   6
   0 -10 -11 35440.4 1082.19   8
   0 -10 -12 1991.76 325.368   8
   0  10 -12 2246.54 319.119   6
   0 -10 -12 2355.45 317.428  10
   0  10 -13 5162.69 413.192   6
   0 -10 -13 4456.01 411.184   8
   0 -10 -13 4754.94 405.958  10
   0 -10 -14-44.5112 227.781  10
   0 -10 -14 372.235 260.643   8
   0 -10 -15 6813.70 428.259  10
   0 -10 -15 7261.10 447.792   5
   0 -10 -16 568.081 183.287   5
   0 -10 -16 779.224 205.809  10
   0 -10 -17 12256.7 443.579   5
   0 -10 -17 13144.2 468.331  10
   0 -10 -18 1788.76 134.707  10
   0  12   0 21522.5 886.260   3
   0  12   1 73835.5 2024.94   3
   0  12  -1 69960.3 1864.12   3
   0  12  -2 69719.7 1990.07   4
   0  12   2 71440.0 2055.49   3
   0  12   3 1405.29 280.946   3
   0  12  -3 1559.37 279.782   4
   0  12  -4 66716.3 1966.30   4
   0  12   4 67097.9 2111.62   3
   0  12   5 2935.21 439.656   3
   0  12  -5 2593.36 378.031   4
   0  12   6 94656.7 2869.33   3
   0  12  -6 97057.0 2664.86   4
   0  12   7 5554.83 635.138   3
   0  12  -7 3811.32 460.719   4
   0  12  -8 724.897 190.898   6
   0 -12  -8 392.729 183.466   8
   0  12   8 278.835 294.118   3
   0  12  -9 10837.7 541.352   6
   0 -12  -9 10741.2 508.167   8
   0 -12  -9 10723.9 478.618  11
   0 -12  -9 11225.7 1042.99   2
   0  12   9 9791.69 911.333   3
   0 -12 -10 276.847 224.331   8
   0  12 -10 277.275 231.037   6
   0 -12 -10 154.313 161.317  10
   0 -12 -10 190.686 363.450   2
   0 -12 -11 3275.04 357.150   8
   0 -12 -11 3562.60 317.851  10
   0  12 -11 3767.97 359.820   6
   0 -12 -12 639.973 230.370  10
   0  12 -12 481.704 253.776   6
   0 -12 -12 496.244 305.166   8
   0  12 -13 1907.73 300.965   6
   0 -12 -13 2626.64 370.319   8
   0 -12 -13 2159.68 286.254  10
   0 -12 -14 13000.4 614.427   8
   0 -12 -14 13339.2 579.047  10
   0  12 -14 12672.2 588.781   6
   0 -12 -15 395.380 216.550   5
   0 -12 -15 11.4012 163.644  10
   0 -12 -16 5006.10 319.608   5
   0 -12 -16 3982.03 268.686  10
   0 -12 -17 2307.47 185.963   5
   0 -12 -17 2256.35 161.394  10
   0  14   0 47160.5 1553.01   3
   0  14   1 53001.4 1744.43   3
   0  14   2 132032. 3405.31   3
   0  14  -2 133191. 3348.11   4
   0  14  -3 191384. 4471.13   4
   0  14   3 192905. 4638.85   3
   0  14   4 55147.0 1981.30   3
   0  14  -4 53812.4 1789.56   4
   0  14  -5 54231.4 1848.19   4
   0  14   5 58364.8 2101.00   3
   0  14   6 7718.69 756.790   3
   0  14   7 40128.6 1823.42   3
   0 -14  -7 38171.3 1056.48   8
   0  14  -7 40007.9 1138.25   6
   0 -14  -8 14292.4 589.684   8
   0  14  -8 14446.8 635.604   6
   0  14   8 13396.0 1063.39   3
   0 -14  -9 44747.3 1268.57   8
   0 -14  -9 44307.8 2125.71   2
   0  14  -9 47427.7 1337.39   6
   0  14 -10 5084.35 421.941   6
   0 -14 -10 5030.84 394.617   8
   0  14 -11 28.5969 249.636   6
   0 -14 -11 332.152 278.780   8
   0 -14 -12 3462.26 386.675   8
   0 -14 -12 4212.67 319.280  10
   0  14 -12 3565.19 387.189   6
   0  14 -13 24421.0 884.622   6
   0 -14 -13 25298.2 798.904  10
   0 -14 -13 23197.6 870.160   8
   0 -14 -14 531.867 177.693  10
   0 -14 -14 403.921 246.649   5
   0  14 -14 305.202 212.289   6
   0 -14 -15 17076.0 549.764  10
   0 -14 -15 17394.9 656.873   5
   0 -14 -16 3896.22 272.628   5
   0 -14 -17 23424.9 609.499   5
   0  16  -1 63009.5 2118.73   4
   0  16   2 89884.9 2737.32   3
   0  16  -2 93034.8 2682.36   4
   0  16   3 760.925 273.491   3
   0  16  -3 225.217 217.033   4
   0  16   4 26067.6 1374.65   3
   0  16  -4 25685.4 1206.59   4
   0  16   5 539.495 290.330   3
   0  16  -5 572.940 182.732   6
   0  16   6 88787.5 2990.25   3
   0 -16  -6 84203.8 1933.72   8
   0  16  -6 87970.2 2055.43   6
   0  16   7 250.933 323.082   3
   0 -16  -7 637.252 225.451   8
   0  16  -7 307.334 224.072   6
   0  16  -8 502.841 216.527   6
   0 -16  -8 419.323 208.652   8
   0  16  -9 2531.98 345.009   6
   0 -16  -9 2660.28 333.010   8
   0 -16 -10 536.434 274.192   8
   0  16 -10 459.301 265.480   6
   0 -16 -11 701.098 297.248   8
   0  16 -11 550.569 285.336   6
   0  16 -12 2011.46 322.494   6
   0 -16 -12 2252.56 343.529   8
   0  16 -13 1963.78 295.188   6
   0 -16 -13 2008.81 312.650   5
   0 -16 -14 41189.2 1164.18   5
   0  16 -14 40186.3 1123.48   6
   0 -16 -15 1619.02 212.810   5
   0 -16 -16 13409.6 450.374   5
   0  18   0 446.182 278.568   4
   0  18   0 955.713 178.059   9
   0  18  -1 18734.1 1076.01   4
   0  18  -1 17119.0 640.313   9
   0  18  -2 1218.45 196.310   6
   0  18  -2 1038.88 201.092   9
   0  18  -2 823.128 315.163   4
   0  18  -3 54228.3 1383.41   6
   0  18  -3 54359.0 1419.30   9
   0  18  -4 1567.99 238.808   6
   0  18  -4 1505.03 187.049   7
   0  18  -4 1496.35 249.821   9
   0  18  -5 28366.9 935.366   6
   0  18  -6 7853.76 480.915   6
   0 -18  -7 31582.3 963.521   8
   0  18  -7 32053.2 1053.98   6
   0 -18  -8 17349.7 688.413   8
   0  18  -8 17401.9 750.985   6
   0  18  -9 4374.78 403.845   6
   0 -18  -9 4816.95 389.850   8
   0 -18 -10 96.5547 267.366   8
   0  18 -10-193.646 269.758   6
   0 -18 -10 415.416 237.729   5
   0 -18 -11 696.893 277.316   8
   0  18 -11 908.021 279.402   6
   0 -18 -11 1084.42 266.230   5
   0 -18 -12 3211.96 342.004   5
   0  18 -12 3790.75 365.620   6
   0 -18 -13 2247.10 281.503   5
   0  18 -13 2102.94 272.447   6
   0 -18 -14-59.5822 154.249   5
   0 -18 -15 1076.24 154.294   5
   0  20   0 17466.4 683.564   9
   0  20   0 17405.9 1105.32   4
   0  20   1 4384.64 609.009   4
   0  20  -1 4774.78 322.742   6
   0  20  -1 4851.93 375.996   9
   0  20   1 5300.49 372.135   9
   0  20  -2 88805.3 2057.43   6
   0  20  -2 90210.0 2129.04   9
   0  20  -3 3993.49 337.776   6
   0  20  -3 4092.84 346.242   9
   0  20  -4 32956.3 944.683   7
   0  20  -4 32599.5 1026.84   6
   0  20  -5 16303.3 692.441   6
   0  20  -6 25993.6 926.340   6
   0 -20  -7 6402.39 399.388   5
   0  20  -7 6535.25 464.905   6
   0  20  -8 5084.19 434.843   6
   0 -20  -8 5956.25 398.835   5
   0 -20  -8 4702.21 363.581   8
   0 -20  -9 5679.43 402.839   5
   0 -20  -9 5841.26 407.117   8
   0  20  -9 5866.03 449.196   6
   0  20 -10 4011.06 394.907   6
   0 -20 -10 3875.80 342.591   5
   0 -20 -11 6923.32 418.686   5
   0  20 -11 7172.62 464.370   6
   0 -20 -12 3029.75 284.732   5
   0  20 -12 2714.59 305.701   6
   0  20 -13 19479.8 657.794   6
   0 -20 -13 19497.5 632.868   5
   0 -20 -14 2419.49 188.049   5
   0  22   0 84471.6 2051.81   9
   0  22  -1 16358.1 622.881   6
   0  22   1 15857.0 680.668   9
   0  22  -1 15601.4 683.324   9
   0  22  -2 8938.72 507.448   9
   0  22  -2 8483.35 445.631   6
   0  22   2 9003.64 494.491   9
   0  22  -3 43721.0 1200.73   7
   0  22   3 43504.7 1256.87   9
   0  22  -3 42864.7 1221.57   6
   0  22  -4 11890.8 578.306   6
   0  22  -4 12701.8 527.153   7
   0  22  -5 23617.4 860.522   6
   0  22  -6 19487.2 774.484   6
   0  22  -7 10694.6 574.017   6
   0  22  -8 3370.35 351.839   6
   0 -22  -9 3330.81 276.339   5
   0  22  -9 3843.11 373.692   6
   0 -22 -10 1249.24 192.502   5
   0  22 -10 1335.83 268.427   6
   0 -22 -11 249.745 131.033   5
   0  22 -11 291.103 210.175   6
   0  22 -12 9899.70 433.393   6
   0 -22 -12 9291.24 373.541   5
   0 -22 -13 2957.80 180.539   5
   0  24   0 33375.0 1083.12   9
   0  24  -1 8358.68 515.486   9
   0  24   1 9569.95 534.428   9
   0  24   2 14196.9 649.520   9
   0  24  -2 15184.6 604.553   6
   0  24  -2 15040.6 624.674   7
   0  24   3 1382.52 268.104   9
   0  24  -3 1268.03 201.469   7
   0  24  -3 1051.56 221.436   6
   0  24  -4 17150.9 681.571   6
   0  24  -4 17721.2 625.389   7
   0  24   4 16598.0 700.281   9
   0  24  -5 5415.44 396.155   6
   0  24   5 5040.16 387.148   9
   0  24  -6 10580.6 530.386   6
   0  24   6 9604.84 505.342   9
   0  24   7 5079.57 358.018   9
   0  24  -7 4807.57 379.897   6
   0  24   8 3240.97 282.017   9
   0  24  -8 3537.19 331.600   6
   0  24  -9 9362.65 463.117   6
   0  24   9 8600.01 396.336   9
   0  24 -10 292.668 170.929   6
   0  24  10 736.725 147.354   9
   0  24 -11 1324.09 186.065   6
   0  26   0 1773.45 308.067   9
   0  26  -1 5031.23 356.790   7
   0  26   1 5451.71 411.021   9
   0  26  -2 2461.50 262.946   7
   0  26   2 2934.87 325.144   9
   0  26  -3 6609.12 373.498   6
   0  26  -3 6743.02 371.555   7
   0  26   3 7427.15 445.000   9
   0  26   4 1161.10 255.345   9
   0  26  -4 890.170 208.133   6
   0  26  -5 22184.7 743.993   6
   0  26   5 22925.9 775.293   9
   0  26  -6 15068.8 582.277   6
   0  26   6 15439.0 585.335   9
   0  26   7 4193.94 295.890   9
   0  26  -7 4629.35 314.235   6
   0  26   8 3433.40 241.771   9
   0  26  -8 3234.56 261.877   6
   0  26  -9 4678.13 283.241   6
   0  26 -10 803.010 138.869   6
   0  28   0 9591.54 445.811   7
   0  28  -1 19525.8 650.493   7
   0  28   1 20275.2 699.808   7
   0  28   2 1733.33 238.744   7
   0  28  -2 1454.97 179.436   7
   0  28   2 1781.04 252.647   9
   0  28   3 12189.9 522.216   9
   0  28   4 27750.3 829.012   9
   0  28   5 17544.5 591.028   9
   0  28  -6 8241.16 343.069   6
   0  28   6 8879.08 372.155   9
   0  28   7 14714.1 455.570   9
   0  28  -7 14352.6 455.484   6
   0  28  -8 8746.42 315.617   6
   0  28   9 226.862 89.1563   7
   0  30   0 4634.96 253.890   7
   0  30  -1 12637.0 413.071   7
   0  30   1 12781.1 449.862   7
   0  30   2 5428.00 287.989   7
   0  30   3 2668.08 213.497   7
   0  30   4 1636.62 176.093   7
   0  30   5 17642.3 536.244   7
   0  30   6 11094.4 380.515   7
   1   1 -19 1182.74 143.049  10
   1  -1 -19 886.632 142.024  10
   1   1 -18 1345.02 198.079  10
   1  -1 -18 1534.04 208.850  10
   1  -1 -17 1699.81 266.804  10
   1   1 -17 1446.86 244.759  10
   1   1 -16 5718.46 395.123  10
   1  -1 -16 5531.87 399.511  10
   1  -1 -15 35178.7 1096.08  10
   1   1 -15 35710.9 1082.88  10
   1   1 -14 6028.59 409.882  10
   1  -1 -14 5594.37 342.050   8
   1  -1 -14 5157.50 400.755  10
   1  -1 -13 1543.12 218.108   8
   1  -1 -13 1321.54 258.913  11
   1  -1 -13 1913.52 545.300   2
   1   1 -13 1075.29 235.464  11
   1   1 -13 1406.33 458.856   2
   1  -1 -12 15075.4 586.033  11
   1  -1 -12 14477.0 1170.28   2
   1  -1 -12 15032.8 535.203   8
   1   1 -12 13573.8 1095.99   2
   1   1 -12 14826.1 572.057  11
   1  -1 -11 14483.5 1140.47   2
   1   1 -11 13286.8 1069.95   2
   1  -1 -11 14793.1 543.666  11
   1   1 -10 110149. 3387.60   2
   1  -1 -10 114126. 3520.27   2
   1  -1  -9 45333.4 1898.89   2
   1   1  -9 42359.7 1787.44   2
  -1   1   8 58970.5 1747.89   3
   1   1  -8 59149.1 2072.02   2
   1  -1  -8 60907.5 2154.21   2
  -1   1   7 79842.6 2067.35   3
   1   1  -7 79677.3 2408.65   4
   1   1  -7 80295.4 2407.59   2
   1  -1  -7 81487.4 2464.98   2
  -1   1   6 41843.8 1233.11   3
  -1  -1   6 43393.3 1183.76   3
   1   1  -6 42635.0 1499.45   4
   1   1  -6 43475.2 1507.81   2
   1  -1  -6 40083.5 1502.82   2
   1   1  -5 35328.7 1221.97   2
  -1   1   5 34725.8 996.859   3
  -1  -1   5 34438.7 934.407   3
   1  -1  -5 33093.3 1226.72   2
   1   1  -5 32639.3 1183.55   4
   1  -1  -5 31955.8 1215.10   4
   1   1  -4 5469.49 392.539   2
   1   1  -4 4570.80 352.084   4
   1  -1  -4 4857.09 386.620   2
  -1  -1   4 5176.48 255.485   3
  -1   1   4 4874.18 286.478   3
   1  -1  -4 5230.70 402.990   4
   1   1  -3 163112. 3378.11   2
   1   1  -3 163117. 3081.45   3
  -1   1   3 160886. 3215.55   3
  -1  -1   3 161164. 3137.80   3
   1  -1  -3 159438. 3421.96   4
   1   1  -3 158231. 3336.74   4
   1   1  -2 864.096 110.857   2
  -1   1   2 1090.34 101.279   3
   1   1  -2 1019.58 63.4918   3
   1   1  -2 1121.72 115.730   4
   1  -1  -2 1153.12 141.180   4
   1  -1  -1 5453.27 194.566   3
  -1   1   1 5331.54 194.229   3
   1   1  -1 5459.03 183.163   4
  -1   1  -1 18860.2 507.131   4
  -1   1  -1 20495.7 533.496   2
   1  -1   1 20530.8 434.658   3
   1   1   1 19297.1 490.947   3
  -1  -1  -1 18945.3 482.508   3
   1  -1   1 20661.6 456.479   1
  -1   1  -2 2363.09 207.665   2
  -1   1  -2 2336.39 114.363   3
   1  -1   2 2045.89 111.376   3
   1   1   2 1992.44 143.543   3
  -1   1  -2 1958.17 184.369   4
  -1   1  -3 7989.06 446.169   4
   1   1   3 7128.13 326.791   3
   1  -1   3 7744.99 281.691   3
  -1   1  -3 7437.21 435.945   2
   1   1   4 4615.79 282.485   3
   1  -1   4 4575.81 247.239   3
  -1   1  -4 4642.48 396.805   2
  -1   1  -4 4115.44 374.193   4
  -1  -1  -5 61748.1 1890.80   2
  -1   1  -5 61592.0 1840.45   2
   1  -1   5 62874.4 1474.91   3
  -1   1  -5 57563.8 1807.18   4
   1   1   5 61315.3 1554.19   3
   1  -1   6 107458. 2441.33   3
   1   1   6 110628. 2542.16   3
  -1  -1  -6 107622. 2963.02   2
  -1   1  -6 107264. 2891.05   2
  -1  -1  -7 39268.1 1628.98   2
  -1   1  -7 39014.0 1572.38   2
   1   1   7 41022.4 1307.43   3
   1  -1   7 40810.8 1218.10   3
  -1   1  -8 21625.7 1177.04   2
   1  -1   8 19260.8 815.879   3
   1   1   8 19108.0 883.615   3
  -1  -1  -8 20004.3 1183.72   2
   1   1   9 36294.8 1373.15   3
  -1   1  -9 39219.9 1728.74   2
  -1  -1  -9 40344.5 1814.64   2
  -1  -1 -10 93973.9 3173.50   2
  -1   1 -10 97881.2 3117.94   2
  -1   1 -11 32889.9 937.737  11
  -1  -1 -11 32836.9 888.132   8
  -1  -1 -11 32806.9 948.648  11
  -1  -1 -11 33796.3 1786.80   2
  -1   1 -11 31240.2 1645.42   2
  -1  -1 -12 27927.1 814.018   8
  -1   1 -12 25141.7 1490.60   2
  -1   1 -12 28445.7 905.335  10
  -1  -1 -12 27840.2 916.699  10
  -1  -1 -12 27368.9 1617.47   2
  -1   1 -13 15838.3 663.416  10
  -1  -1 -13 16469.4 687.011  10
  -1  -1 -14 6879.84 465.032  10
  -1   1 -14 6982.16 442.484  10
  -1   1 -15 22277.2 792.394  10
  -1  -1 -15 21425.7 793.225  10
  -1  -1 -16 945.649 241.078  10
  -1   1 -16 816.644 207.179  10
  -1   1 -17 1645.07 208.674  10
  -1  -1 -17 1684.19 222.191  10
  -1   1 -18 107.891 112.207  10
  -1  -1 -18 410.324 128.570  10
   1   3 -19 2273.95 157.776  10
   1  -3 -19 2981.51 205.170  10
   1   3 -18 291.119 137.049  10
   1  -3 -18 285.324 159.360  10
   1  -3 -17 904.897 227.080  10
   1   3 -17 1012.39 207.627  10
   1  -3 -16 22235.3 811.756  10
   1   3 -16 21025.6 749.077  10
   1   3 -15 14440.9 618.497  10
   1  -3 -15 15412.9 590.188   8
   1  -3 -15 14470.7 657.975  10
   1   3 -14 14864.1 627.458  10
   1  -3 -14 15211.7 588.137   8
   1  -3 -14 14273.2 659.995  10
   1   3 -13 24181.4 781.964  11
   1  -3 -13 23039.2 811.495  11
   1  -3 -13 23611.9 759.777   8
   1  -3 -12 1707.22 260.923  11
   1   3 -12 1480.22 219.662  11
   1  -3 -12 1549.61 544.639   2
   1  -3 -12 1508.90 216.573   8
   1  -3 -11 98533.7 3346.80   2
   1  -3 -11 96620.2 2115.33  11
   1  -3 -10 5925.01 745.753   2
   1   3 -10 6200.39 661.380   2
   1  -3  -9 60243.9 2283.97   2
  -1   3   9 59639.2 1929.26   3
   1   3  -9 57703.4 2077.20   2
  -1   3   8 20990.0 955.263   3
   1   3  -8 20806.3 1071.41   2
   1  -3  -8 20555.9 1188.33   2
   1   3  -8 19300.2 1099.22   4
   1   3  -7 71002.5 2139.09   2
  -1   3   7 70679.2 1961.38   3
   1  -3  -7 69904.0 2272.53   2
   1   3  -7 71944.5 2206.08   4
   1   3  -6 13102.2 727.073   2
  -1   3   6 13711.6 651.669   3
   1  -3  -6 12876.1 782.730   2
   1   3  -6 12101.8 724.788   4
   1   3  -5 34247.1 1137.75   4
  -1   3   5 33601.8 1022.75   3
   1   3  -5 34957.6 1128.35   2
   1   3  -4 8330.89 443.351   4
   1   3  -4 7563.42 418.505   2
  -1   3   4 7619.36 388.915   3
   1   3  -3 30598.2 879.956   4
  -1   3   3 30355.2 865.127   3
   1   3  -2 17064.9 524.361   4
  -1   3   2 17290.5 541.752   3
   1   3  -1 5117.52 172.064   3
  -1  -3   1 5121.39 169.062   3
  -1   3   1 4985.86 228.770   3
   1   3   0 53181.0 1137.45   3
  -1   3   0 54316.1 1138.25   3
   1  -3   0 52559.7 1120.52   3
   1  -3   1 20189.6 464.953   3
  -1   3  -1 20295.8 517.924   4
   1   3   1 20109.9 565.494   3
   1  -3   1 19764.3 512.420   2
  -1   3  -2 31145.0 802.054   2
   1   3   2 29421.1 808.812   3
  -1   3  -2 29363.7 803.166   4
  -1   3  -3 50571.7 1343.71   4
  -1   3  -3 53315.4 1338.18   2
   1   3   3 52725.6 1300.08   3
   1  -3   3 49467.0 1037.77   3
   1  -3   3 54787.9 1099.35   1
  -1   3  -4 6425.42 434.879   4
   1   3   4 6134.55 370.523   3
   1  -3   4 6165.64 234.085   3
  -1   3  -4 5536.05 392.676   2
  -1   3  -5 67245.9 1911.08   2
   1  -3   5 71584.7 1532.25   3
   1   3   5 70025.4 1801.70   3
  -1   3  -5 67546.1 1960.94   4
   1  -3   6 32227.1 893.661   3
   1   3   6 33617.5 1146.47   3
  -1   3  -6 34429.3 1324.53   4
  -1   3  -6 33052.3 1255.79   2
   1   3   7 114207. 2812.36   3
  -1   3  -7 108906. 2964.85   2
  -1  -3  -7 110047. 3204.90   2
   1   3   8 1311.79 277.469   3
  -1  -3  -8 1811.12 404.657   2
  -1   3  -8 1881.14 382.098   2
  -1   3  -9 105817. 3128.93   2
  -1  -3  -9 107579. 3426.89   2
   1   3   9 110677. 2987.21   3
  -1  -3 -10 4567.77 308.936  11
  -1  -3 -10 4121.66 619.808   2
  -1   3 -10 3757.44 521.024   2
  -1   3 -11 29910.3 1516.66   2
  -1   3 -11 31930.1 892.536  11
  -1  -3 -11 31032.5 1759.47   2
  -1  -3 -11 31538.5 893.896   8
  -1  -3 -11 30613.4 932.448  11
  -1  -3 -12 10472.4 540.733  10
  -1  -3 -12 11500.7 494.160   8
  -1   3 -12 11077.1 516.251  10
  -1  -3 -12 11710.4 1051.17   2
  -1  -3 -13 18066.6 744.750  10
  -1  -3 -13 18769.5 669.967   8
  -1   3 -13 18455.8 701.589  10
  -1   3 -14 35824.9 1062.53  10
  -1  -3 -14 34809.6 1102.60  10
  -1   3 -15 2294.03 272.723  10
  -1  -3 -15 2469.62 234.092   5
  -1  -3 -15 2254.98 308.051  10
  -1   3 -16 984.816 201.948  10
  -1  -3 -16 1727.04 267.008  10
  -1  -3 -17 3843.30 293.599  10
  -1   3 -17 3501.33 250.471  10
  -1   3 -18 4810.73 229.427  10
  -1  -3 -18 5442.27 272.974  10
   1  -5 -19 564.042 121.541  10
   1  -5 -18 2979.43 256.156  10
   1   5 -18 2674.42 198.327  10
   1   5 -17 415.127 151.709  10
   1  -5 -17 157.074 196.443  10
   1  -5 -17 683.090 156.331   5
   1  -5 -16 1765.96 296.922  10
   1   5 -16 1686.21 232.205  10
   1  -5 -15 10830.1 582.517  10
   1  -5 -15 10753.4 512.070   8
   1   5 -15 10748.0 505.665  10
   1  -5 -14 47588.1 1275.13   8
   1  -5 -14 47973.4 1384.37  10
   1   5 -14 48283.8 1285.42  10
   1   5 -13 7524.15 426.230   6
   1  -5 -13 7372.02 463.086  11
   1  -5 -13 7023.02 416.268   8
   1  -5 -13 7392.05 465.690  10
   1  -5 -12 9400.23 993.894   2
   1   5 -12 9221.71 420.675  11
   1  -5 -12 9366.46 457.856   8
   1  -5 -12 8446.49 469.518  11
   1   5 -12 9303.47 458.991   6
   1  -5 -11 5571.62 351.303  11
   1   5 -11 5363.43 336.275   6
   1  -5 -11 5322.75 755.675   2
   1  -5 -11 5712.65 339.073   8
   1  -5 -10 52407.6 2246.17   2
   1   5  -9 6244.05 658.169   4
   1  -5  -9 6921.41 759.533   2
  -1   5   9 5965.69 577.405   3
  -1   5   8 53104.9 1780.85   3
   1  -5  -8 51557.8 2019.79   2
   1   5  -8 55507.0 1952.86   4
  -1   5   7 217347. 4777.52   3
   1  -5  -7 210656. 5079.00   2
   1   5  -7 209766. 4912.86   4
   1   5  -6 27384.3 1111.04   4
  -1   5   6 27462.5 1044.78   3
   1   5  -5 78087.3 2099.59   4
  -1   5   5 84117.6 2087.39   3
   1   5  -4 8025.94 455.546   4
  -1   5   4 6582.70 417.888   3
   1   5  -3 59393.0 1460.56   4
  -1   5   3 57782.6 1487.05   3
  -1   5   2 166.176 97.6366   3
  -1  -5   2 218.586 41.9840   3
   1   5  -2 100.448 39.1320   3
   1   5  -2 180.711 93.0241   4
   1   5  -1 33382.2 796.644   3
  -1   5   1 33605.2 896.443   3
  -1   5   0 230567. 4450.77   3
   1   5   0 227158. 4449.39   3
   1   5   1 22538.4 680.155   3
  -1   5  -1 22278.7 635.151   4
   1  -5   1 22461.4 546.569   3
  -1   5  -2 16901.8 378.320   1
  -1   5  -2 18220.3 567.766   4
   1   5   2 17720.9 608.570   3
   1   5   3 24871.8 836.999   3
  -1   5  -3 24923.2 817.538   4
   1   5   4 18286.0 737.295   3
  -1   5  -4 17946.3 741.953   4
  -1   5  -5 101270. 2402.69   2
  -1   5  -5 95632.7 2486.36   4
   1   5   5 96592.2 2418.66   3
  -1   5  -6 115680. 2805.82   2
  -1   5  -6 112828. 2924.75   4
   1   5   6 110504. 2803.61   3
  -1   5  -7 41764.1 1466.23   2
   1   5   7 41546.6 1475.38   3
  -1   5  -7 42216.7 1579.88   4
   1   5   8 10307.6 716.106   3
  -1   5  -8 9789.32 691.023   2
  -1  -5  -8 10640.9 917.876   2
   1   5   9 13326.4 876.269   3
  -1  -5  -9 14117.7 1108.90   2
  -1   5 -10 82311.9 1920.69   6
  -1  -5 -10 79213.2 1862.24  11
  -1  -5 -10 83366.5 1850.61   8
  -1  -5 -10 87337.1 3110.87   2
   1   5  10 79530.8 2616.21   3
  -1  -5 -11 5104.65 373.078  11
  -1  -5 -11 5140.78 757.366   2
  -1   5 -11 5143.03 366.081   6
  -1  -5 -11 5464.23 357.846   8
  -1  -5 -11 5181.07 373.712  10
  -1   5 -11 5854.51 346.309  10
  -1  -5 -12 33432.1 974.233   8
  -1  -5 -12 32257.1 1039.00  10
  -1   5 -12 32213.8 958.529  10
  -1  -5 -13 5651.91 427.847  10
  -1  -5 -13 5728.78 401.409   8
  -1   5 -13 5607.90 368.195  10
  -1   5 -14 7102.98 415.167  10
  -1  -5 -14 7297.05 477.633  10
  -1   5 -15 8267.60 426.792  10
  -1  -5 -15 8601.45 430.671   5
  -1  -5 -15 8658.38 507.012  10
  -1   5 -16 1622.41 210.559  10
  -1  -5 -16 1565.84 191.648   5
  -1  -5 -16 1421.57 264.093  10
  -1  -5 -17 329.332 167.708  10
  -1   5 -17 268.217 113.594  10
  -1  -5 -18 1291.80 156.355  10
   1  -7 -19 9585.95 328.973  10
   1  -7 -18 2987.74 188.804   5
   1  -7 -18 3498.85 252.829  10
   1  -7 -17 396.053 144.343   5
   1  -7 -17 831.452 210.572  10
   1   7 -17 557.023 141.083  10
   1  -7 -16 9698.64 518.446  10
   1   7 -16 9038.04 406.708  10
   1   7 -15 1294.43 206.128  10
   1  -7 -15 1239.18 285.132  10
   1  -7 -15 1689.38 284.426   8
   1   7 -14 13481.5 546.112  10
   1  -7 -14 12742.1 592.939   8
   1  -7 -14 12924.4 632.196  10
   1  -7 -13 6126.28 419.444   8
   1   7 -13 5964.30 354.789  10
   1  -7 -13 5761.30 430.487  11
   1   7 -13 6072.29 404.100   6
   1  -7 -13 5574.38 424.629  10
   1  -7 -12 12104.3 1174.22   2
   1   7 -12 11277.5 535.292   6
   1  -7 -12 11621.6 531.479   8
   1  -7 -12 10562.3 529.858  11
   1  -7 -11 33284.2 955.303   8
   1  -7 -11 32238.7 967.053  11
   1  -7 -11 32833.1 1836.78   2
   1   7 -11 33104.6 996.865   6
   1   7 -10 8385.35 776.585   4
   1  -7 -10 7652.58 866.272   2
   1  -7  -9 94203.0 3135.22   2
  -1   7   9 94784.9 2835.25   3
   1   7  -9 92783.8 2861.60   4
   1  -7  -8 63708.1 2305.47   2
   1   7  -8 62663.1 2092.11   4
  -1   7   8 60420.5 2035.49   3
  -1   7   7 34183.8 1346.26   3
   1   7  -7 33634.8 1360.53   4
   1   7  -6 47641.8 1578.05   4
  -1   7   6 48607.3 1590.29   3
  -1   7   5 4924.15 429.862   3
   1   7  -5 4768.64 420.412   4
   1   7  -4 9295.82 517.126   4
  -1   7   4 10354.0 573.699   3
  -1   7   3 72467.7 1855.12   3
   1   7  -3 72278.5 1788.21   4
   1   7  -2 37511.7 1076.74   4
   1   7  -2 36342.9 886.477   3
  -1   7   2 35837.9 1084.44   3
  -1   7   1 110269. 2429.27   3
   1   7  -1 108843. 2308.64   3
  -1   7   0 10201.5 432.407   3
   1   7   0 9583.00 425.001   3
   1   7   1 12213.1 522.364   3
   1  -7   2 38763.4 849.860   3
   1   7   2 40719.4 1177.82   3
  -1   7  -2 41304.7 1095.58   4
   1   7   3 13520.3 640.312   3
  -1   7  -3 14393.1 600.699   4
  -1   7  -4 82844.1 2103.86   4
   1   7   4 83587.3 2165.78   3
   1   7   5 91874.6 2426.17   3
  -1   7  -5 92456.1 2396.84   4
   1   7   6 155498. 3686.41   3
  -1   7  -6 148881. 3640.28   4
   1   7   7 39912.7 1506.36   3
  -1   7  -7 37739.9 1467.50   4
  -1   7  -8 16541.4 962.732   4
  -1  -7  -8 16980.1 1174.99   2
   1   7   8 16778.5 989.167   3
  -1  -7  -9 60063.5 2466.77   2
   1   7   9 57605.3 2118.95   3
  -1  -7 -10 10989.8 515.280  10
   1   7  10 9760.82 835.337   3
  -1  -7 -10 11038.8 485.450   8
  -1   7 -10 10554.2 513.916   6
  -1  -7 -10 11609.9 510.453  11
  -1  -7 -10 10524.3 1025.00   2
  -1   7 -11 30514.7 865.323  10
  -1  -7 -11 29591.7 916.801   8
  -1  -7 -11 30446.1 970.578  10
  -1   7 -11 29835.6 970.047   6
  -1  -7 -11 29629.1 941.937  11
  -1  -7 -11 29872.6 1819.45   2
  -1   7 -12 13541.9 533.141  10
  -1   7 -12 13203.0 611.657   6
  -1  -7 -12 13050.2 619.615  10
  -1  -7 -12 12886.2 580.000   8
  -1  -7 -13 12983.5 593.756   8
  -1   7 -13 12140.2 521.883  10
  -1  -7 -13 12860.8 633.531  10
  -1  -7 -14 12741.4 616.275  10
  -1   7 -14 11906.6 504.228  10
  -1  -7 -15 3849.41 360.549  10
  -1  -7 -15 3708.78 321.508   5
  -1   7 -15 3840.39 277.675  10
  -1  -7 -16 378.886 207.583  10
  -1   7 -16 253.980 130.513  10
  -1  -7 -16 371.195 148.000   5
  -1  -7 -17 2438.14 224.719  10
  -1  -7 -17 1630.81 154.658   5
  -1  -7 -18 198.180 99.8201  10
   1  -9 -18 13996.4 447.207   5
   1  -9 -18 16508.6 504.276  10
   1  -9 -17 2099.33 238.073  10
   1  -9 -17 1969.07 208.868   5
   1  -9 -16 1272.96 237.097   5
   1  -9 -16 1827.12 266.281  10
   1  -9 -15 7156.45 458.737  10
   1  -9 -15 7703.29 470.780   8
   1   9 -14 12519.9 580.128   6
   1  -9 -14 12207.4 605.901  10
   1  -9 -14 11346.2 569.180   8
   1  -9 -13 55830.6 1480.77   8
   1  -9 -13 56154.2 1533.19  10
   1   9 -13 54893.9 1494.19   6
   1  -9 -12 39590.6 1191.88  10
   1  -9 -12 40120.2 1180.13  11
   1  -9 -12 39775.7 1161.84   8
   1   9 -12 42405.7 1210.67   6
   1  -9 -11 12767.2 570.749  11
   1   9 -11 13474.4 605.065   6
   1  -9 -11 14275.7 604.063  10
   1  -9 -11 14009.7 591.926   8
   1   9 -10 108380. 2434.53   6
   1  -9 -10 105098. 2345.04  11
   1  -9 -10 107706. 2360.32   8
   1   9 -10 108743. 3193.64   4
   1  -9 -10 111046. 3623.00   2
   1  -9  -9 823.179 378.205   2
  -1   9   9 1381.46 357.768   3
   1   9  -9 732.700 285.350   4
  -1   9   8 85870.3 2639.85   3
   1   9  -8 83050.4 2542.45   4
   1   9  -7 1457.58 310.079   4
  -1   9   7 1877.43 366.801   3
  -1   9   6 1866.94 343.582   3
   1   9  -6 1612.98 301.981   4
  -1   9   5 59181.3 1836.63   3
   1   9  -5 59865.1 1766.06   4
   1   9  -4 2154.93 280.455   4
  -1   9   4 2004.69 311.466   3
   1   9  -3 5811.90 413.947   4
  -1   9   3 5034.90 408.298   3
  -1   9   2 21441.0 856.026   3
   1   9  -2 23377.0 873.828   4
   1   9  -2 22991.8 704.623   3
   1   9  -1 1629.90 191.034   3
  -1   9   1 1504.19 212.976   3
  -1   9   0 425.129 132.077   3
   1   9   0 256.338 126.785   3
   1   9   1 2785.75 278.691   3
   1   9   2 16170.8 735.005   3
  -1   9  -2 17441.4 687.749   4
   1   9   3 20965.1 899.383   3
  -1   9  -3 21941.7 826.569   4
   1   9   4 1679.62 291.442   3
  -1   9  -4 2360.65 287.736   4
   1   9   5 21567.4 1014.17   3
  -1   9  -5 21870.2 941.288   4
  -1   9  -6 59421.5 1833.51   4
   1   9   6 57756.2 1932.37   3
   1   9   7 17449.0 1013.94   3
  -1   9  -7 16932.0 903.710   4
   1   9   8 155274. 4129.05   3
  -1   9  -8 156877. 3905.21   4
  -1  -9  -9 9212.24 953.661   2
  -1  -9  -9 8447.11 428.734  10
  -1   9  -9 8918.52 468.118   6
   1   9   9 9103.16 819.836   3
  -1  -9  -9 8423.21 412.362  11
  -1  -9  -9 9155.89 435.472   8
  -1  -9 -10 115234. 2562.59  10
  -1  -9 -10 113610. 2516.96   8
   1   9  10 107883. 3479.77   3
  -1  -9 -10 113218. 2520.78  11
  -1   9 -10 115761. 2604.27   6
  -1  -9 -10 117934. 3893.60   2
  -1  -9 -11 5332.14 391.808   8
  -1   9 -11 4561.25 390.482   6
  -1  -9 -11 4910.93 385.425  10
  -1  -9 -12 39346.6 1168.28   8
  -1  -9 -12 41575.8 1231.96  10
  -1   9 -12 40001.8 1209.13   6
  -1  -9 -13 38336.0 1130.49   8
  -1   9 -13 37656.1 1140.14   6
  -1  -9 -13 36895.6 1169.65  10
  -1  -9 -14 14243.7 658.808  10
  -1  -9 -15 3646.97 333.692  10
  -1  -9 -15 3852.99 326.175   5
  -1  -9 -16 4460.55 293.452   5
  -1  -9 -16 4998.25 332.272  10
  -1  -9 -17 582.153 117.060   5
  -1  -9 -17 314.569 132.080  10
   1 -11 -18 1228.52 127.190   5
   1 -11 -18 1201.49 121.838  10
   1 -11 -17 10404.1 434.992   5
   1 -11 -17 11219.9 428.389  10
   1 -11 -16 5179.94 344.018  10
   1 -11 -16 5796.60 378.992   5
   1 -11 -15 30675.3 953.226  10
   1 -11 -15 29181.0 950.365   8
   1 -11 -14 34380.5 1073.12   8
   1 -11 -14 35030.4 1083.33  10
   1  11 -14 34709.1 1075.59   6
   1 -11 -13 44381.8 1298.77   8
   1 -11 -13 46194.1 1309.02  10
   1  11 -13 44865.7 1311.43   6
   1 -11 -12 39075.8 1173.67  10
   1  11 -12 40542.1 1218.82   6
   1 -11 -12 39296.3 1178.00   8
   1 -11 -11 53152.5 1414.73  10
   1  11 -11 53210.9 1464.70   6
   1 -11 -11 55402.0 2474.42   2
   1 -11 -11 51348.5 1392.79  11
   1 -11 -11 54565.2 1433.84   8
   1 -11 -10 6112.93 363.528  10
   1 -11 -10 5427.00 719.563   2
   1 -11 -10 6239.88 376.776  11
   1  11 -10 6281.03 422.472   6
   1 -11 -10 6280.33 394.172   8
  -1  11   9 135329. 3963.60   3
   1 -11  -9 139141. 2963.40   8
   1  11  -9 141355. 3041.04   6
   1 -11  -9 147381. 4241.97   2
   1  11  -8 924.920 279.789   4
  -1  11   8 1206.37 358.019   3
  -1  11   7 4954.37 580.298   3
   1  11  -7 4792.42 496.818   4
   1  11  -6 390.832 222.724   4
  -1  11   6 612.651 259.352   3
  -1  11   5 644.115 244.246   3
   1  11  -5 1348.93 270.926   4
  -1  11   4 713.088 253.505   3
   1  11  -4 1361.42 283.290   4
   1  11  -3 686.188 203.262   4
  -1  11   3 550.615 204.622   3
   1  11  -2 123.435 104.541   3
  -1  11   2 69.3087 167.893   3
   1  11  -2 237.992 209.611   4
   1  11  -1 259.375 139.421   3
  -1  11   1 342.160 184.441   3
   1  11   0 2576.05 293.855   3
  -1  11   0 2446.82 274.024   3
   1  11   1 23266.8 939.116   3
   1  11   2 6322.65 489.908   3
  -1  11  -2 6277.72 452.825   4
  -1  11  -3 10676.6 600.291   4
   1  11   3 11313.3 685.112   3
   1  11   4 9734.85 685.019   3
  -1  11  -4 9349.25 585.535   4
   1  11   5 2001.70 354.990   3
  -1  11  -5 2257.62 328.687   4
  -1  11  -6 53049.8 1724.28   4
   1  11   6 53772.5 1942.82   3
   1  11   7 76534.3 2543.30   3
  -1  11  -8 59485.5 1512.74   6
   1  11   8 59313.7 2253.14   3
  -1 -11  -8 57682.7 1426.83   8
  -1 -11  -9 50517.8 1316.01  10
  -1 -11  -9 50884.6 2308.89   2
  -1  11  -9 51194.3 1386.88   6
   1  11   9 48639.8 2094.45   3
  -1 -11  -9 48590.1 1309.05   8
  -1  11 -10 14913.7 670.035   6
  -1 -11 -10 14526.9 630.536   8
  -1 -11 -10 14883.1 1256.28   2
  -1 -11 -10 15515.1 636.695  10
  -1 -11 -11 107961. 2504.60   8
  -1 -11 -11 110863. 2529.71  10
  -1  11 -11 110382. 2565.63   6
  -1 -11 -12 16731.7 703.451  10
  -1 -11 -12 16078.9 695.167   8
  -1  11 -12 16735.1 720.687   6
  -1  11 -13 27526.0 942.208   6
  -1 -11 -13 26805.0 934.687   8
  -1 -11 -13 28045.0 940.582  10
  -1 -11 -14 399.692 213.021  10
  -1 -11 -14 45.1635 215.434   5
  -1 -11 -15 1449.81 230.397  10
  -1 -11 -15 1417.25 236.233   5
  -1 -11 -16 3370.92 253.626  10
  -1 -11 -16 3493.14 259.157   5
  -1 -11 -17 3032.54 182.508  10
  -1 -11 -17 2826.23 181.542   5
   1 -13 -17 840.114 151.944   5
   1 -13 -17 524.514 101.995  10
   1 -13 -16 648.697 202.218   5
   1 -13 -16 780.127 159.298  10
   1 -13 -15 3322.14 333.730   5
   1 -13 -15 2994.07 270.851  10
   1 -13 -14 10937.1 576.966   8
   1 -13 -14 10692.9 505.162  10
   1  13 -14 11775.0 568.153   6
   1  13 -13 19199.7 770.577   6
   1 -13 -13 17323.0 746.685   8
   1 -13 -13 18223.5 696.935  10
   1  13 -12 46230.4 1347.98   6
   1 -13 -12 46649.3 1261.95  10
   1 -13 -12 43314.3 1305.81   8
   1  13 -11 11978.0 607.849   6
   1 -13 -11 10971.5 517.059  10
   1 -13 -10 37435.9 1125.57   8
   1  13 -10 39513.4 1189.13   6
   1 -13 -10 38895.6 1973.34   2
   1 -13  -9 21124.8 1392.36   2
   1  13  -9 20738.7 772.403   6
   1 -13  -9 19924.0 726.231   8
  -1  13   8 70164.9 2586.89   3
   1 -13  -8 73605.2 1725.82   8
   1  13  -8 74466.4 1801.68   6
  -1  13   7 5146.01 643.345   3
   1  13  -7 5125.86 523.867   4
  -1  13   6 1624.34 372.992   3
   1  13  -6 2583.15 396.361   4
   1  13  -5 18535.8 957.911   4
  -1  13   5 19875.5 1092.17   3
   1  13  -4 40520.0 1483.24   4
  -1  13   4 40428.4 1571.14   3
   1  13  -3 44850.2 1550.13   4
  -1  13   3 41542.5 1563.68   3
   1  13  -2 9765.64 673.534   4
  -1  13   2 10569.6 687.453   3
  -1  13   1 2722.98 344.439   3
   1  13  -1 2658.55 296.031   3
   1  13   0 5162.65 447.064   3
  -1  13  -1 12651.0 719.376   4
   1  13   1 12196.8 724.273   3
  -1  13  -2 23369.4 997.816   4
   1  13   2 22463.1 1048.22   3
   1  13   3 109671. 2997.44   3
  -1  13  -3 111221. 2811.25   4
  -1  13  -4 1638.95 286.778   4
   1  13   4 1775.76 373.215   3
  -1  13  -5 46165.0 1581.35   4
   1  13   5 47538.4 1831.06   3
   1  13   6 1992.52 432.530   3
  -1 -13  -7 87330.4 1957.06   8
  -1  13  -7 86050.9 2034.06   6
   1  13   7 84936.6 2870.89   3
  -1 -13  -8 119545. 2646.93   8
  -1  13  -8 123961. 2743.78   6
   1  13   8 119911. 3719.80   3
   1  13   9 1304.17 450.210   3
  -1 -13  -9 1012.89 236.903   8
  -1  13  -9 1143.90 277.867   6
  -1 -13  -9 1545.24 536.900   2
  -1  13 -10 46743.4 1376.50   6
  -1 -13 -10 46855.8 1334.77   8
  -1 -13 -10 49447.2 1305.36  10
  -1  13 -11 4414.90 411.207   6
  -1 -13 -11 4878.87 420.631   8
  -1 -13 -11 5617.58 382.918  10
  -1 -13 -12 29544.9 950.716  10
  -1 -13 -12 29270.9 995.748   8
  -1  13 -12 29598.4 1014.16   6
  -1 -13 -13 428.481 192.224  10
  -1 -13 -13 1108.11 285.223   5
  -1 -13 -13 592.261 300.504   8
  -1  13 -13 803.549 248.304   6
  -1 -13 -14 1309.43 214.195  10
  -1 -13 -14 1587.82 274.661   5
  -1 -13 -15-103.759 136.780  10
  -1 -13 -15 79.6737 166.255   5
  -1 -13 -16 3368.84 237.358   5
  -1 -13 -16 2935.21 185.701  10
  -1 -13 -17 98.5730 73.2991   5
   1 -15 -17 4410.09 229.884   5
   1 -15 -16 18779.9 622.784   5
   1 -15 -15 2222.10 279.218   5
   1  15 -14 902.226 253.649   6
   1 -15 -14 696.265 284.166   8
   1 -15 -14 849.820 259.935   5
   1  15 -13 15092.1 673.819   6
   1 -15 -13 14334.6 661.831   8
   1 -15 -12 10223.4 578.161   8
   1  15 -12 10147.2 566.664   6
   1 -15 -11 16346.2 723.963   8
   1  15 -11 16785.8 741.958   6
   1  15 -10 3195.81 352.737   6
   1 -15 -10 3069.43 357.383   8
   1  15  -9 60513.9 1616.99   6
   1 -15  -9 60453.7 1557.46   8
   1 -15  -9 58374.4 2456.60   2
   1 -15  -8 10627.9 508.995   8
   1  15  -8 11841.0 574.065   6
   1 -15  -8 11403.6 989.761   2
   1 -15  -7 22518.5 731.278   8
   1  15  -7 23709.2 812.849   6
  -1  15   6 31875.5 1595.89   3
   1  15  -6 33968.5 992.358   6
   1  15  -6 32065.8 1419.07   4
   1  15  -5 15719.7 932.470   4
  -1  15   5 17604.5 1092.20   3
   1  15  -4 22299.2 1112.30   4
  -1  15   4 22890.6 1219.91   3
  -1  15   3 94424.7 2786.29   3
   1  15  -3 91936.3 2688.26   4
   1  15  -2 503.536 264.115   4
   1  15   0 3367.73 395.599   3
  -1  15  -1 29559.7 1256.73   4
   1  15   1 31161.2 1308.61   3
  -1  15  -2 3993.57 441.019   4
   1  15   2 3409.06 442.293   3
   1  15   3 58911.5 2065.79   3
  -1  15  -3 56523.1 1840.86   4
   1  15   4 1387.69 391.111   3
   1  15   5 2235.16 467.416   3
   1  15   6 5965.30 719.085   3
  -1 -15  -6 5071.71 332.059   8
  -1  15  -6 5581.96 385.348   6
   1  15   7 44474.7 2060.21   3
  -1  15  -7 47623.7 1323.69   6
  -1 -15  -7 47002.2 1250.84   8
   1  15   8 5607.59 763.544   3
  -1  15  -8 5245.92 419.158   6
  -1 -15  -8 5961.53 400.550   8
  -1 -15  -9 21982.5 818.796   8
  -1  15  -9 22694.3 863.752   6
  -1  15 -10 2202.36 333.380   6
  -1 -15 -10 1508.57 298.860   8
  -1  15 -11 18418.9 772.739   6
  -1 -15 -11 17942.5 748.935   8
  -1 -15 -12 12312.1 637.038   5
  -1 -15 -12 12394.6 624.681   8
  -1  15 -12 11983.1 613.701   6
  -1 -15 -13 21048.9 815.225   5
  -1  15 -13 21032.1 780.292   6
  -1 -15 -14 1574.59 270.053   5
  -1 -15 -15 3082.35 259.869   5
  -1 -15 -16 15482.8 481.053   5
   1 -17 -16 6671.16 304.623   5
   1 -17 -15 770.890 186.691   5
   1  17 -14 16130.2 630.735   6
   1 -17 -14 15968.8 639.906   5
   1 -17 -13 11408.2 573.868   5
   1  17 -13 10738.7 559.250   6
   1 -17 -13 11196.4 568.477   8
   1 -17 -12 28113.6 961.398   8
   1  17 -12 29071.6 995.530   6
   1 -17 -11 461.206 271.616   8
   1  17 -11 595.229 261.909   6
   1 -17 -10 7042.52 473.161   8
   1  17 -10 6965.74 497.106   6
   1  17  -9 2734.09 356.217   6
   1 -17  -9 2513.89 331.475   8
   1 -17  -8 52436.6 1401.65   8
   1  17  -8 55444.2 1504.85   6
   1 -17  -8 50883.0 2196.26   2
   1 -17  -7 24856.6 816.326   8
   1  17  -7 26733.1 913.711   6
   1  17  -6 14475.6 630.714   6
   1  17  -5 401.849 172.979   6
   1  17  -4 57043.4 2009.20   4
   1  17  -4 56801.4 1445.94   9
   1  17  -4 55501.9 1416.30   6
   1  17  -3 10534.1 476.468   9
   1  17  -3 8671.33 740.997   4
   1  17  -2 957.307 313.816   4
   1  17  -1 3461.08 510.990   4
  -1  17   0 27916.3 1296.53   4
  -1  17  -1 9993.34 743.359   4
   1  17   1 10164.4 773.568   3
   1  17   2 45095.7 1805.88   3
  -1  17  -2 42091.9 1595.72   4
   1  17   3 5970.63 663.026   3
  -1  17  -3 6977.25 397.709   9
  -1  17  -4 54320.6 1414.78   6
   1  17   4 57169.3 2224.20   3
   1  17   5 19417.9 1284.31   3
  -1  17  -5 19793.3 738.483   6
  -1  17  -6 13890.0 620.833   6
  -1 -17  -6 12284.2 528.403   8
   1  17   6 13249.4 1115.39   3
  -1 -17  -7 20742.1 739.496   8
  -1  17  -7 20076.5 793.112   6
  -1  17  -8 15515.0 700.871   6
  -1 -17  -8 14602.8 639.843   8
  -1  17  -9 524.965 277.325   6
  -1 -17  -9 409.484 269.822   8
  -1 -17 -10 16686.7 755.688   5
  -1 -17 -10 17670.1 736.254   8
  -1  17 -10 17919.6 761.759   6
  -1 -17 -11 700.004 297.795   8
  -1  17 -11 366.866 257.489   6
  -1 -17 -11 374.744 237.144   5
  -1  17 -12 21004.8 793.298   6
  -1 -17 -12 20949.5 807.841   5
  -1  17 -13 8396.86 450.471   6
  -1 -17 -13 8462.01 469.735   5
  -1 -17 -14 7684.97 397.535   5
  -1 -17 -15 1628.45 172.770   5
   1 -19 -15 4899.25 262.515   5
   1 -19 -14 2739.92 242.530   5
   1  19 -14 2847.44 258.367   6
   1 -19 -13 15685.2 617.160   5
   1  19 -13 15155.7 621.792   6
   1 -19 -12 12607.6 576.797   5
   1  19 -12 12541.9 604.712   6
   1 -19 -11 8424.28 483.489   8
   1 -19 -11 7475.12 474.601   5
   1  19 -11 7515.77 505.385   6
   1 -19 -10 19376.9 745.415   8
   1 -19 -10 19975.2 780.423   5
   1  19 -10 20163.3 815.829   6
   1  19  -9 48124.9 1439.60   6
   1 -19  -9 52839.3 1416.75   5
   1 -19  -9 49852.5 1357.68   8
   1 -19  -8 7317.49 426.668   8
   1  19  -8 6461.58 467.734   6
   1  19  -7 66257.7 1744.40   6
   1  19  -6 2898.71 316.869   6
   1  19  -5 33816.5 1054.68   6
   1  19  -5 33439.7 944.807   7
   1  19  -4 40945.9 1212.96   9
   1  19  -4 42299.5 1192.59   6
   1  19  -4 43033.8 1140.03   7
   1  19  -3 48541.4 1292.85   6
   1  19  -3 48768.7 1326.57   9
   1  19  -2 1024.64 307.095   4
   1  19  -2 1017.97 205.395   9
   1  19  -2 1516.09 215.286   6
   1  19  -1 87.8180 257.085   4
  -1  19   1-166.862 160.978   9
   1  19  -1-27.5682 182.105   9
   1  19  -1 122.311 149.587   6
  -1  19   0 1254.81 335.104   4
  -1  19   0 1762.71 242.096   9
   1  19   0 1845.53 421.845   4
   1  19   0 1591.23 231.665   9
  -1  19  -1 38767.5 1045.12   6
  -1  19  -1 37801.0 1099.16   9
  -1  19  -2 17107.2 675.782   9
  -1  19  -2 16643.5 626.872   6
  -1  19  -3 105594. 2383.53   6
  -1  19  -3 106018. 2429.22   9
  -1  19  -4 27613.9 911.202   6
  -1  19  -5 16156.5 675.609   6
  -1  19  -6 15473.0 688.664   6
  -1 -19  -6 16312.4 642.939   5
  -1 -19  -7 57281.4 1500.34   5
  -1 -19  -7 53560.0 1417.35   8
  -1  19  -7 54620.7 1526.46   6
  -1 -19  -8 20597.4 802.081   5
  -1 -19  -8 21433.7 778.963   8
  -1  19  -8 20538.9 833.399   6
  -1 -19  -9 5341.45 413.308   8
  -1  19  -9 5100.95 432.774   6
  -1 -19  -9 5226.89 408.290   5
  -1  19 -10 3146.60 366.685   6
  -1 -19 -10 2953.58 331.496   5
  -1 -19 -11 25551.5 880.785   5
  -1  19 -11 25388.0 889.587   6
  -1  19 -12 8485.54 470.444   6
  -1 -19 -12 8169.66 445.585   5
  -1  19 -13 18115.8 628.994   6
  -1 -19 -13 17578.9 620.581   5
  -1 -19 -14 2439.06 202.804   5
  -1 -19 -15 4182.56 193.791   5
   1 -21 -14 6508.82 277.581   5
   1 -21 -13 5032.51 287.489   5
   1  21 -13 5720.12 339.360   6
   1 -21 -12 28768.5 842.673   5
   1  21 -12 29494.8 907.794   6
   1 -21 -11 4685.03 335.224   5
   1  21 -11 4765.24 388.294   6
   1 -21 -10 9022.13 458.500   5
   1  21 -10 9333.41 535.525   6
   1  21  -9 6947.06 487.839   6
   1 -21  -9 8275.50 434.121   8
   1 -21  -9 7273.44 413.975   5
   1  21  -8 43685.6 1309.29   6
   1  21  -7 1281.97 272.772   6
   1  21  -6 40410.8 1225.09   6
   1  21  -5 2661.90 327.024   6
   1  21  -5 1763.53 220.619   7
   1  21  -4 53333.2 1372.69   7
   1  21  -4 52328.7 1425.11   6
   1  21  -3 1679.48 285.240   9
  -1  21   3 1426.55 255.078   9
   1  21  -3 1469.89 225.470   6
  -1  21   2 19738.5 748.081   9
   1  21  -2 20103.9 772.702   9
   1  21  -2 22150.4 746.827   6
   1  21  -1 1774.47 225.059   6
   1  21  -1 1457.38 259.469   9
  -1  21   1 1348.66 269.964   9
   1  21   0 281.244 208.759   9
  -1  21   0 278.237 215.694   9
   1  21   0-68.7618 302.616   4
   1  21   1 3192.12 324.598   9
  -1  21  -1 3607.06 342.064   9
  -1  21  -1 3014.37 273.038   6
   1  21   1 2621.60 519.150   4
  -1  21  -2 11198.5 568.695   9
  -1  21  -2 11367.2 520.786   6
  -1  21  -3 15527.9 643.707   6
  -1  21  -3 15395.1 591.720   7
  -1  21  -4 39386.0 1168.22   6
  -1  21  -5 100.331 221.217   6
  -1  21  -6 29481.9 999.618   6
  -1 -21  -7 6970.55 405.287   5
  -1  21  -7 5943.77 458.641   6
  -1  21  -8 20746.7 809.533   6
  -1 -21  -8 20128.8 736.904   5
  -1 -21  -9 4098.47 323.152   5
  -1  21  -9 4850.87 408.489   6
  -1  21 -10 14340.8 627.078   6
  -1 -21 -10 13626.5 568.611   5
  -1 -21 -11 1303.91 209.651   5
  -1  21 -11 1028.13 244.193   6
  -1 -21 -12 23636.9 703.432   5
  -1  21 -12 23564.4 737.691   6
  -1 -21 -13 1773.18 164.543   5
   1  23 -13 31340.2 803.079   6
   1  23 -12-108.890 148.432   6
   1 -23 -12 12.2531 93.9789   5
   1  23 -11 31897.0 911.792   6
   1 -23 -11 29362.7 779.927   5
   1  23 -10 3495.23 329.097   6
  -1  23  10 3777.30 262.318   9
   1  23  -9 15401.7 656.138   6
   1  23  -8 687.650 250.852   6
  -1  23   7 13479.0 588.013   9
   1  23  -7 12931.0 620.242   6
  -1  23   6 7794.25 456.785   9
   1  23  -6 7110.46 463.930   6
  -1  23   5 6310.03 430.168   9
   1  23  -5 6708.54 378.589   7
   1  23  -5 6657.89 450.465   6
  -1  23   4 10118.1 528.572   9
   1  23  -4 10248.8 529.417   6
   1  23  -4 10222.2 490.159   7
  -1  23   3 1138.20 252.776   9
   1  23  -3 823.470 203.792   7
   1  23  -3 1157.86 239.771   6
   1  23  -3 1046.03 275.612   9
   1  23  -2 1468.83 231.520   6
  -1  23   2 1381.78 275.771   9
   1  23  -2 1208.03 278.493   9
   1  23  -1 1723.68 297.629   9
  -1  23   1 1350.10 270.721   9
   1  23   0 282.940 244.275   9
  -1  23   0 133.540 211.549   9
  -1  23  -1 3570.50 369.524   9
   1  23   1 3030.48 334.829   9
   1  23   2 2397.16 313.668   9
  -1  23  -2 2152.63 270.286   7
  -1  23  -2 2338.34 266.905   6
   1  23   3 9326.96 532.793   9
  -1  23  -3 9383.48 497.384   6
  -1  23  -3 9854.35 462.793   7
  -1  23  -4 571.665 209.948   6
   1  23   4 765.333 254.975   9
  -1  23  -5 13967.0 628.371   6
  -1  23  -6 6408.59 439.364   6
  -1  23  -7 33766.2 1049.75   6
  -1  23  -8 2479.01 309.796   6
  -1  23  -9 17385.2 662.234   6
  -1  23 -10 347.017 198.572   6
  -1 -23 -10 173.570 116.795   5
  -1  23 -11 38222.9 979.952   6
  -1 -23 -11 35560.9 874.216   5
  -1 -23 -12 538.655 92.9273   5
   1  25 -12 26889.5 684.029   6
   1  25 -11 2593.90 214.665   6
   1  25 -10 19013.9 632.188   6
  -1  25   9 1948.55 195.583   9
   1  25  -9 2253.67 258.117   6
   1  25  -8 14191.2 583.004   6
  -1  25   8 14126.9 531.493   9
  -1  25   7 800.491 192.841   9
   1  25  -7 1014.29 236.002   6
   1  25  -6 5625.74 389.182   6
  -1  25   6 6217.73 392.299   9
  -1  25   5 3224.24 324.780   9
   1  25  -5 3897.03 342.233   6
  -1  25   4 3294.13 336.172   9
   1  25  -4 3092.00 269.863   7
   1  25  -4 3281.59 305.445   6
  -1  25   3 1230.68 265.721   9
   1  25  -3 1320.72 242.473   6
   1  25  -3 1510.28 239.568   7
   1  25  -2 4998.81 363.974   7
   1  25  -2 4396.37 397.726   9
   1  25  -2 4648.72 328.298   6
  -1  25   2 4857.04 392.729   9
  -1  25   1 1089.36 272.498   9
   1  25  -1 605.561 265.638   9
  -1  25   0 1833.74 309.906   9
   1  25   0 1227.61 274.305   9
  -1  25  -1 3186.92 302.212   7
   1  25   1 3263.23 357.690   9
  -1  25  -2 2073.22 233.526   7
   1  25   2 2001.89 303.704   9
  -1  25  -2 1962.76 233.568   6
   1  25   3 11831.8 581.163   9
  -1  25  -3 12068.4 527.100   6
  -1  25  -3 12377.1 495.959   7
  -1  25  -4 18486.3 681.928   6
   1  25   4 19586.8 741.757   9
  -1  25  -5 4720.21 351.829   6
   1  25   5 5076.45 382.396   9
   1  25   6 32249.6 960.773   9
  -1  25  -6 30794.5 939.360   6
   1  25   7 229.302 172.791   9
  -1  25  -7 512.488 192.955   6
  -1  25  -8 20232.3 679.553   6
   1  25   8 19777.4 638.458   9
   1  25   9 5866.25 288.554   9
  -1  25  -9 5773.08 329.445   6
  -1  25 -10 19901.9 602.396   6
   1  27 -10 70.0567 102.613   6
   1  27  -9 4150.10 248.177   6
   1  27  -8 296.300 142.212   6
  -1  27   7 25434.2 727.628   9
   1  27  -7 25134.9 744.007   6
   1  27  -6 4340.57 302.646   6
  -1  27   6 4777.58 304.886   9
  -1  27   5 11475.9 500.501   9
   1  27  -5 11789.4 479.997   6
   1  27  -4 787.795 153.395   7
  -1  27   4 1038.60 232.091   9
   1  27  -4 755.084 185.901   6
   1  27  -3 7918.09 391.107   7
  -1  27   3 8237.31 457.014   9
   1  27  -2 182.738 170.945   7
  -1  27   2-32.9352 216.123   9
   1  27  -1 1373.04 227.841   7
   1  27   0 2458.52 310.852   9
  -1  27   0 2987.54 277.220   7
   1  27   0 2394.99 274.318   7
   1  27   1 700.351 243.289   9
  -1  27  -1 932.542 183.793   7
   1  27   2 7673.07 454.577   9
  -1  27  -2 7631.91 371.162   7
   1  27   3 11060.6 525.883   9
  -1  27  -4 5619.08 318.292   6
   1  27   4 5660.32 377.944   9
   1  27   5 27149.0 811.300   9
  -1  27  -5 24698.8 740.535   6
  -1  27  -6 21.9223 141.430   6
   1  27   6 263.530 165.968   9
  -1  27  -7 33066.3 860.643   6
   1  27   7 33063.1 859.968   9
  -1  27  -8 120.588 123.757   6
   1  27   8 340.822 104.887   9
  -1  27  -9 13354.3 414.692   6
   1  27   9 13824.2 435.501   7
  -1  29   8 4976.03 243.357   7
  -1  29   4 2772.37 248.414   7
  -1  29   3 7365.92 374.908   7
   1  29  -2 5196.46 281.372   7
  -1  29   2 5246.88 312.830   7
  -1  29   1 526.967 152.184   7
   1  29  -1 526.130 155.681   7
   1  29   0 1886.12 213.850   7
  -1  29   0 1863.45 194.652   7
  -1  29  -1-205.780 122.794   7
   1  29   1 240.334 155.138   7
   1  29   2 181.853 150.651   7
   1  29   3 7499.31 389.048   7
   1  29   3 8394.41 391.807   9
   1  29   4 9266.45 397.945   9
   1  29   4 9922.55 432.650   7
   1  29   5 175.420 116.982   9
   1  29   5 83.2226 140.467   7
   1  29   6 28090.2 752.845   7
   1  29   6 26584.4 679.204   9
   1  29   7 171.144 106.493   7
  -1  31   5 6049.25 244.445   7
  -1  31   4 9310.03 325.822   7
  -1  31   3 590.001 106.149   7
  -1  31   2 829.481 118.208   7
  -1  31   1 6274.40 247.761   7
   1  31   0 1188.40 128.355   7
   1  31   1 2713.62 182.520   7
   1  31   2 19651.6 547.991   7
   1  31   3 566.253 110.377   7
   1  31   4 9057.01 317.388   7
   2   0 -20 19804.6 512.402  10
   2   0 -19 229.020 133.014  10
   2   0 -18 3663.52 298.717  10
   2   0 -17 270.012 213.720  10
   2   0 -16 67603.0 1712.94  10
   2   0 -15-109.198 221.144  10
   2   0 -14 3995.15 358.198  11
   2   0 -13 33.4630 150.395   8
   2   0 -13-121.067 206.439  11
   2   0 -12 62461.7 2516.96   2
   2   0 -12 60442.4 1468.92  11
   2   0 -11 80.8261 339.690   2
   2   0 -10 618.676 365.462   2
   2   0  -9 346.307 339.520   2
   2   0  -8 12142.6 860.082   2
   2   0  -7-20.7321 269.925   4
   2   0  -7 335.169 272.257   2
   2   0  -6 82102.5 2327.73   4
   2   0  -6 87515.0 2383.61   2
   2   0  -5 126.606 188.407   4
   2   0  -5 99.3322 194.616   2
  -2   0   5 116.134 109.719   3
   2   0  -4 999541. 18828.9   4
   2   0  -4 999999. 18877.6   2
   2   0  -3 12.5387 104.587   2
   2   0  -3 128.951 105.243   4
  -2   0   2 985502. 18145.4   2
   2   0  -2 966005. 18146.7   2
   2   0  -2 976403. 18129.2   4
   2   0  -1 15.2607 24.3893   4
   2   0   0 441246. 8195.50   1
  -2   0   0 441755. 8203.68   1
   2   0   1 28.6791 43.5248   3
   2   0   2 114827. 2310.70   3
   2   0   3 157.516 81.5475   3
   2   0   4 154762. 3210.52   3
  -2   0  -4 158974. 3614.18   2
  -2   0  -5 100.597 202.344   2
   2   0   5 38.5934 96.5584   3
  -2   0  -6 499.587 262.217   2
   2   0   6 596.538 163.745   3
  -2   0  -7 164.311 244.331   2
   2   0   7 286.652 142.410   3
   2   0   8 6693.68 485.214   3
  -2   0  -8 6820.80 697.380   2
  -2   0  -9-328.086 280.786   2
  -2   0 -10 123995. 2643.00  11
  -2   0 -10 126832. 3782.38   2
  -2   0 -11-104.675 161.241  10
  -2   0 -11 633.891 408.939   2
  -2   0 -11 321.939 152.147   8
  -2   0 -12 9690.42 507.295  10
  -2   0 -13 152.564 230.227  10
  -2   0 -14 10170.4 529.910  10
  -2   0 -15 43.8066 213.423  10
  -2   0 -16 11068.9 494.734  10
  -2   0 -17-35.3453 135.907  10
  -2   0 -18 34339.7 805.955  10
   2  -2 -20 880.411 106.613  10
   2  -2 -19 2064.48 201.022  10
   2   2 -19 1871.85 180.190  10
   2  -2 -18 74.4942 181.909  10
   2   2 -18-99.7602 163.617  10
   2  -2 -17 14665.2 626.941  10
   2   2 -17 15359.9 609.744  10
   2   2 -16-98.6321 205.408  10
   2  -2 -16 15.8879 233.808  10
   2   2 -15 20882.3 780.793  10
   2  -2 -15 20877.8 812.363  10
   2  -2 -15 21310.9 703.311   8
   2  -2 -14 6701.55 440.561  11
   2   2 -14 6637.54 416.273  11
   2  -2 -14 6849.62 393.290   8
   2   2 -13 5056.92 349.909  11
   2  -2 -13 4715.24 358.059  11
   2  -2 -13 5361.01 754.170   2
   2  -2 -13 5000.39 324.453   8
   2   2 -12-2.52363 357.412   2
   2  -2 -12 82.7597 342.035   2
   2   2 -12-306.219 184.591  11
   2  -2 -12 84.7498 157.833   8
   2  -2 -12 226.288 170.388  11
   2  -2 -11 1049.67 449.678   2
   2   2 -11 1173.39 364.290   2
   2  -2 -10 6098.84 714.085   2
   2   2 -10 5283.14 643.546   2
   2   2  -9 23596.5 1228.55   2
   2   2  -9 22098.2 1257.43   4
   2  -2  -9 22339.8 1284.51   2
   2  -2  -8 21457.0 1169.99   2
   2   2  -8 20742.3 1128.79   4
  -2   2   8 21358.9 933.480   3
   2   2  -8 19211.3 1056.06   2
   2   2  -7 3991.02 449.641   2
  -2   2   7 4449.86 383.075   3
   2  -2  -7 4687.54 514.682   2
   2   2  -7 3902.07 458.638   4
  -2   2   6 47573.4 1378.68   3
   2   2  -6 47353.0 1549.06   4
   2   2  -6 51023.7 1586.56   2
   2  -2  -6 47159.7 1614.49   2
  -2   2   5 190858. 3953.12   3
   2   2  -5 188135. 4103.13   4
   2  -2  -5 180630. 4187.97   2
   2   2  -5 195164. 4142.37   2
   2   2  -4 3689.20 305.611   2
   2   2  -4 3730.30 159.338   3
   2   2  -4 3509.36 289.481   4
   2  -2  -4 3520.88 336.735   4
  -2   2   4 3503.29 258.943   3
   2  -2  -4 3483.70 333.546   2
   2   2  -3 106716. 2278.84   2
   2  -2  -3 104583. 2370.32   4
   2   2  -3 106367. 2272.02   4
  -2   2   3 104882. 2250.42   3
  -2   2   2 10982.5 400.185   3
   2   2  -2 11884.0 389.641   4
   2   2  -1 699106. 12968.6   3
   2   2  -1 706672. 12962.5   1
   2   2   0 42185.6 934.025   3
  -2   2  -1 5191.62 202.224   1
  -2   2  -1 4659.89 209.617   4
  -2   2  -1 4546.71 216.666   2
   2   2   1 4660.47 228.968   3
   2  -2   2 33681.8 745.384   3
  -2   2  -2 32389.7 914.762   4
   2   2   2 34177.3 878.384   3
  -2   2  -2 33645.1 935.491   2
   2  -2   3 55397.4 1202.31   3
   2   2   3 54207.8 1354.76   3
  -2   2  -3 54997.1 1475.50   4
  -2   2  -4-9.75519 158.962   4
  -2   2  -4 292.691 160.599   2
   2  -2   4 227.278 82.9963   3
   2   2   4 143.709 101.043   3
   2  -2   5 15594.4 549.049   3
  -2   2  -5 15886.7 805.994   2
   2   2   5 15666.8 665.804   3
  -2  -2  -6 10215.0 769.608   2
   2  -2   6 9201.15 441.925   3
  -2   2  -6 10534.8 703.721   2
   2   2   6 9199.07 543.722   3
  -2  -2  -7 8470.87 740.518   2
   2   2   7 8161.58 541.938   3
  -2   2  -7 8356.30 678.041   2
   2  -2   7 7894.55 444.229   3
  -2   2  -8 1249.95 366.917   2
   2   2   8 1537.33 266.774   3
  -2  -2  -8 751.208 320.502   2
   2   2   9 5133.24 499.389   3
  -2   2  -9 4749.46 581.987   2
  -2  -2  -9 5446.04 693.752   2
  -2  -2 -10 2561.33 577.461   2
  -2  -2 -10 1881.39 237.047  11
  -2   2 -10 3458.32 280.043  11
  -2   2 -10 1266.18 385.060   2
  -2  -2 -10 2511.02 229.424   8
  -2  -2 -11 11006.5 526.295  10
  -2  -2 -11 12066.6 1059.82   2
  -2   2 -11 10559.4 495.569  10
  -2   2 -11 10533.4 928.940   2
  -2  -2 -11 11215.6 471.844   8
  -2   2 -12 2249.34 273.026  10
  -2  -2 -12 2448.42 294.989  10
  -2  -2 -12 2181.02 262.238   8
  -2   2 -13 2201.47 290.943  10
  -2  -2 -13 1958.16 296.190  10
  -2  -2 -14 645.893 260.884  10
  -2  -2 -14 716.242 166.114   5
  -2   2 -14 194.853 204.629  10
  -2   2 -15 9888.14 489.281  10
  -2  -2 -15 9402.25 504.322  10
  -2  -2 -16 562.083 194.808  10
  -2   2 -16 561.394 184.255  10
  -2  -2 -17 7055.74 356.202  10
  -2   2 -17 7614.29 337.914  10
  -2  -2 -18-64.5149 89.5739  10
   2   4 -19 12385.3 409.750  10
   2  -4 -19 13672.7 473.565  10
   2   4 -18 9064.15 396.168  10
   2  -4 -18 8690.88 438.591  10
   2  -4 -17 797.044 169.636   5
   2   4 -17 1196.91 219.419  10
   2  -4 -17 1055.37 258.202  10
   2  -4 -16 19408.5 771.521  10
   2  -4 -16 19945.5 694.002   8
   2   4 -16 20479.9 729.412  10
   2  -4 -15 863.080 276.302  10
   2   4 -15 604.344 206.685  10
   2  -4 -15 813.129 246.317   8
   2  -4 -14 957.169 239.640   8
   2  -4 -14 1092.26 284.955  11
   2  -4 -13 29489.7 934.509  11
   2   4 -13 30482.7 879.925  11
   2  -4 -13 28393.6 875.297   8
   2  -4 -12 92.2208 189.261  11
   2   4 -12-62.7294 165.363  11
   2  -4 -12 311.618 412.921   2
   2  -4 -12 11.4319 180.026   8
   2  -4 -11 1830.17 480.603   2
   2   4 -10 53110.1 2005.71   2
   2   4 -10 55301.4 2154.56   4
   2  -4 -10 55874.5 2279.26   2
   2   4  -9 14825.7 919.322   2
   2  -4  -9 16115.9 1084.43   2
  -2   4   9 14493.1 864.680   3
   2   4  -9 16189.6 1036.79   4
   2  -4  -8 4298.31 571.689   2
   2   4  -8 4646.70 501.971   2
  -2   4   8 4599.98 452.634   3
   2   4  -8 3650.24 492.254   4
   2   4  -7 114.773 209.683   2
   2  -4  -7 78.5520 275.766   2
   2   4  -7 134.224 207.199   4
  -2   4   7 97.7814 167.034   3
  -2  -4   6 51016.8 1093.34   1
   2   4  -6 52013.0 1571.70   2
   2  -4  -6 51334.5 1695.73   2
   2   4  -6 49682.7 1589.53   4
  -2   4   6 51623.5 1521.70   3
  -2   4   5 4916.87 362.818   3
   2   4  -5 5456.78 408.184   4
  -2   4   4 33435.9 1026.95   3
   2   4  -4 34980.9 1042.55   4
   2   4  -3 19488.0 636.377   4
  -2   4   3 18181.2 646.647   3
   2   4  -3 17644.6 403.040   3
   2   4  -2 49542.7 1185.24   4
   2   4  -2 47534.1 1022.82   3
  -2   4   2 48665.9 1217.83   3
   2   4  -2 50493.5 1012.26   1
   2   4  -1 14858.9 430.199   3
   2   4   0 5942.38 272.160   3
  -2   4  -1 347167. 6529.96   4
   2   4   1 349539. 6650.05   3
   2  -4   1 343097. 6519.55   2
  -2   4  -2 50503.2 1227.71   4
   2   4   2 52548.6 1278.47   3
   2  -4   2 49468.7 1007.50   3
  -2   4  -3 502.805 148.885   4
   2  -4   3 548.687 52.4549   3
   2   4   3 820.379 157.543   3
  -2   4  -3 781.280 158.846   2
   2   4   4 29869.2 981.439   3
  -2   4  -4 29792.6 1025.91   4
  -2   4  -4 31224.7 996.886   2
   2  -4   4 28741.9 666.819   3
  -2   4  -5 2565.28 308.187   2
   2   4   5 2551.97 285.485   3
  -2   4  -5 2982.83 350.165   4
   2  -4   5 2678.91 156.846   3
  -2   4  -6 12544.0 712.337   2
   2   4   6 13419.2 706.940   3
  -2   4  -6 13010.3 765.032   4
  -2   4  -7 2626.24 370.621   2
   2   4   7 2664.64 341.745   3
  -2  -4  -7 3036.90 517.940   2
  -2   4  -8 67467.0 2176.11   2
  -2  -4  -8 67420.8 2506.28   2
   2   4   8 68669.6 2137.19   3
  -2   4  -9 413.326 229.564   2
   2   4   9 333.244 208.074   3
  -2   4 -10 3482.12 502.854   2
  -2   4 -10 3926.28 285.680  10
  -2  -4 -10 3604.88 299.072  10
  -2  -4 -10 3602.20 297.974  11
  -2   4 -10 3606.03 308.083   6
  -2  -4 -10 3800.27 290.674   8
  -2  -4 -10 4252.16 678.594   2
  -2  -4 -11 4720.20 329.858   8
  -2  -4 -11 4505.36 742.687   2
  -2  -4 -11 4659.38 355.135  10
  -2   4 -11 4655.42 325.909  10
  -2  -4 -12 3747.74 333.348   8
  -2  -4 -12 3441.46 345.014  10
  -2   4 -12 3687.11 309.516  10
  -2  -4 -13 237.583 241.123  10
  -2   4 -13 90.1583 181.828  10
  -2  -4 -14 7749.44 419.394   5
  -2   4 -14 8050.50 445.888  10
  -2  -4 -14 7981.21 501.155  10
  -2  -4 -15 317.412 235.184  10
  -2  -4 -15 431.281 157.785   5
  -2   4 -15 187.437 166.260  10
  -2   4 -16 14826.1 530.851  10
  -2  -4 -16 15031.6 593.265  10
  -2   4 -17 859.488 132.355  10
  -2  -4 -17 1057.00 173.101  10
  -2  -4 -18 16507.9 469.841  10
   2  -6 -19 20782.2 607.364  10
   2   6 -18 11357.2 410.657  10
   2  -6 -18 10883.0 415.210   5
   2   6 -17 48906.3 1221.01  10
   2  -6 -17 51268.4 1344.90  10
   2  -6 -17 48872.0 1251.85   5
   2  -6 -16 17274.9 716.765  10
   2  -6 -16 16935.8 659.109   8
   2   6 -16 17183.4 624.744  10
   2   6 -15 17382.8 646.387  10
   2  -6 -15 16596.7 657.853   8
   2  -6 -15 17350.5 739.362  10
   2  -6 -14 1568.55 282.581  10
   2  -6 -14 1715.68 276.788   8
   2  -6 -14 1802.51 319.013  11
   2   6 -14 1500.99 233.548  10
   2  -6 -13 28224.8 946.862  11
   2  -6 -13 29686.4 921.962   8
   2   6 -13 30601.2 854.646  11
   2   6 -13 29477.7 926.165   6
   2   6 -12 12808.4 551.011   6
   2  -6 -12 11761.6 1142.36   2
   2   6 -12 13011.8 482.828  11
   2  -6 -12 12316.5 532.227   8
   2  -6 -12 11939.6 544.738  11
   2  -6 -11 5070.15 325.021   8
   2  -6 -11 5610.42 763.891   2
   2  -6 -11 5016.72 325.616  11
   2   6 -11 4207.58 593.932   4
   2   6 -10 5585.64 675.136   4
   2  -6 -10 5598.43 737.827   2
   2  -6  -9 24061.1 1372.22   2
  -2   6   9 25558.6 1220.94   3
   2   6  -9 23646.4 1253.81   4
   2   6  -8 31565.6 1381.85   4
  -2   6   8 32651.8 1328.91   3
   2  -6  -8 32612.7 1508.05   2
  -2   6   7 67865.5 2041.95   3
   2   6  -7 70946.6 2133.00   4
   2  -6  -7 70320.7 2239.01   2
   2   6  -6 2674.17 354.647   4
  -2   6   6 2403.69 328.816   3
   2   6  -5 48964.1 1479.64   4
  -2   6   5 50923.4 1505.78   3
  -2   6   4 48856.3 1409.31   3
   2   6  -4 48512.7 1365.97   4
  -2   6   3 67515.1 1704.85   3
   2   6  -3 63996.1 1633.10   4
   2   6  -3 67298.9 1364.20   3
  -2   6   2 111960. 2464.35   3
   2   6  -2 109399. 2228.04   3
  -2   6   1 215381. 4365.58   3
   2   6  -1 217580. 4248.03   3
   2   6   0 175023. 3546.72   3
  -2   6  -1 181811. 3636.95   4
   2   6   1 184310. 3760.19   3
  -2   6  -2 103811. 1955.26   1
   2   6   2 100908. 2276.41   3
  -2   6  -2 99938.4 2159.14   4
  -2   6  -3 69522.1 1732.09   4
   2   6   3 70268.8 1810.44   3
  -2   6  -4 165.579 140.445   4
   2   6   4 341.150 170.580   3
   2   6   5 140415. 3305.32   3
  -2   6  -5 138334. 3283.67   4
  -2   6  -6 1831.09 304.743   4
   2   6   6 1813.86 298.508   3
   2   6   7 394.146 233.405   3
  -2   6  -7 343.701 202.785   4
  -2  -6  -8 314.221 354.776   2
   2   6   8 187.009 207.161   3
  -2  -6  -9-99.2519 185.842   8
  -2  -6  -9 59.4837 159.220  11
   2   6   9 31.9605 209.354   3
  -2  -6  -9-33.3613 143.832  10
  -2  -6  -9-119.374 343.057   2
  -2   6 -10 2199.82 210.311  10
  -2  -6 -10 1760.42 247.234  11
   2   6  10 1623.99 345.234   3
  -2  -6 -10 997.659 456.925   2
  -2  -6 -10 1918.60 244.369  10
  -2  -6 -10 1834.50 241.526   8
  -2   6 -10 1809.68 258.279   6
  -2   6 -11 50087.9 1258.49  10
  -2  -6 -11 47537.5 1281.01   8
  -2   6 -11 48459.5 1357.67   6
  -2  -6 -11 47982.1 2352.77   2
  -2  -6 -11 49874.8 1372.56  10
  -2  -6 -12 19853.8 729.843   8
  -2   6 -12 19085.8 680.251  10
  -2  -6 -12 19899.8 782.978  10
  -2   6 -13 35130.3 1010.73  10
  -2  -6 -13 36225.9 1136.44  10
  -2  -6 -13 34859.5 1048.04   8
  -2  -6 -14 8655.94 515.788  10
  -2   6 -14 8596.99 423.978  10
  -2  -6 -14 8339.62 450.798   5
  -2  -6 -15 19511.4 664.079   5
  -2   6 -15 19487.5 638.512  10
  -2  -6 -15 19827.4 743.524  10
  -2  -6 -16 4790.19 337.605  10
  -2  -6 -16 3953.93 248.264   5
  -2   6 -16 4937.41 264.721  10
  -2  -6 -17 13588.7 486.066  10
   2  -8 -19 9617.04 347.715  10
   2  -8 -18 31689.1 853.880  10
   2  -8 -18 28342.1 784.762   5
   2   8 -17 6593.59 303.820  10
   2  -8 -17 5458.98 348.616   5
   2  -8 -17 6355.28 397.911  10
   2  -8 -16 35266.5 1062.89  10
   2  -8 -16 33642.4 992.940   8
   2   8 -16 31877.6 895.672  10
   2   8 -15 8041.95 405.320  10
   2  -8 -15 8594.09 487.005   8
   2  -8 -15 9127.41 532.925  10
   2  -8 -14 6480.61 439.365   8
   2   8 -14 6398.24 358.008  10
   2  -8 -14 5944.09 436.843  10
   2   8 -14 5563.20 399.553   6
   2   8 -13 31673.1 1008.20   6
   2  -8 -13 31960.5 999.023   8
   2  -8 -13 32205.0 1017.79  11
   2  -8 -13 31900.9 1039.55  10
   2   8 -12 2190.58 268.186   6
   2  -8 -12 1457.65 544.389   2
   2  -8 -12 2388.72 290.847  11
   2  -8 -12 2071.89 281.694   8
   2  -8 -11 4576.89 330.105  11
   2  -8 -11 4064.25 661.205   2
   2   8 -11 3900.84 318.550   6
   2   8 -11 3876.23 555.409   4
   2  -8 -11 3963.21 313.466   8
   2  -8 -10 22315.4 1395.18   2
   2   8 -10 21369.6 1233.83   4
   2   8  -9 4539.73 539.720   4
  -2   8   9 4528.63 556.626   3
   2  -8  -9 4716.51 629.952   2
  -2   8   8 37553.2 1522.26   3
   2   8  -8 33953.5 1447.05   4
   2  -8  -8 37322.6 1647.35   2
   2   8  -7 8345.68 636.440   4
  -2   8   7 7331.78 604.071   3
   2   8  -6 69516.1 2027.47   4
  -2   8   6 68450.8 2048.56   3
   2   8  -5 36024.6 1240.29   4
  -2   8   5 37956.2 1320.75   3
   2   8  -4 123147. 2834.19   4
  -2   8   4 117079. 2882.19   3
  -2   8   3 41635.7 1274.87   3
   2   8  -3 41138.2 1226.63   4
   2   8  -3 43223.9 963.363   3
   2   8  -2 116498. 2456.54   3
  -2   8   2 117476. 2699.63   3
   2   8  -1 38825.9 1055.28   3
  -2   8   1 38602.2 1136.40   3
   2   8   0 204273. 4202.95   3
  -2   8  -1 108880. 2414.60   4
   2   8   1 111664. 2537.58   3
  -2   8  -2 98510.9 2243.35   4
   2   8   2 99972.2 2398.63   3
  -2   8  -3 47669.7 1352.68   4
   2   8   3 48617.0 1474.06   3
  -2   8  -4 77338.9 2006.07   4
   2   8   4 76387.2 2123.42   3
   2   8   5 14161.6 793.860   3
  -2   8  -5 13856.3 711.913   4
   2   8   6 19706.3 1006.99   3
  -2   8  -6 21011.8 957.559   4
  -2   8  -7 44952.9 1578.96   4
   2   8   7 43657.7 1679.93   3
   2   8   8 1189.55 308.598   3
  -2  -8  -8 1017.32 469.374   2
  -2  -8  -9 8817.90 431.285   8
  -2  -8  -9 8591.43 947.898   2
  -2  -8  -9 8677.62 435.020  11
  -2  -8  -9 8942.57 444.152  10
   2   8   9 8842.96 790.341   3
  -2   8  -9 9020.66 472.792   6
  -2   8 -10 16542.0 692.620   6
  -2  -8 -10 17332.0 654.289   8
  -2  -8 -10 16134.5 1318.42   2
  -2  -8 -10 17265.7 686.167  10
   2   8  10 16179.0 1127.54   3
  -2  -8 -11 19565.8 761.242  10
  -2   8 -11 18341.3 751.354   6
  -2   8 -11 19039.9 630.191  10
  -2  -8 -11 17841.1 708.058   8
  -2  -8 -12 35217.2 1114.49  10
  -2   8 -12 33913.3 948.767  10
  -2   8 -12 33913.6 1082.97   6
  -2  -8 -12 33923.6 1042.28   8
  -2  -8 -13 8289.56 487.237   8
  -2   8 -13 8223.10 396.994  10
  -2  -8 -13 8130.49 511.548  10
  -2  -8 -14 21730.0 806.833  10
  -2   8 -14 20064.5 652.540  10
  -2  -8 -14 21548.2 767.890   5
  -2  -8 -15 1187.71 202.041   5
  -2  -8 -15 1786.99 264.793  10
  -2  -8 -16 4819.13 275.864   5
  -2  -8 -16 5093.80 327.978  10
  -2  -8 -17 1289.87 157.415  10
   2 -10 -18 1448.85 163.441   5
   2 -10 -18 1553.12 173.952  10
   2 -10 -17 3832.15 295.251   5
   2 -10 -17 4918.33 323.414  10
   2 -10 -16 10131.8 505.973   8
   2 -10 -16 10687.1 512.970  10
   2 -10 -15 916.898 282.868   8
   2 -10 -15 1000.08 251.684  10
   2  10 -14 174.612 217.519   6
   2 -10 -14 28.7510 215.850  10
   2 -10 -14 166.113 289.659   8
   2 -10 -13 6813.75 468.349   8
   2 -10 -13 6176.36 422.266  10
   2  10 -13 7529.36 460.580   6
   2 -10 -13 7535.49 471.337  11
   2 -10 -12 1089.57 227.767  10
   2  10 -12 1072.45 250.013   6
   2 -10 -12 775.038 258.787  11
   2 -10 -12 934.355 268.402   8
   2 -10 -11 6039.13 815.870   2
   2 -10 -11 5521.45 387.096   8
   2  10 -11 5116.22 388.433   6
   2 -10 -11 5244.53 364.047  11
   2 -10 -10 299.672 161.348  11
   2  10 -10 153.450 156.443   6
   2  10 -10 622.979 329.410   4
   2 -10 -10 34.2309 173.785   8
   2  10  -9 39775.0 1670.11   4
   2 -10  -9 41284.5 1881.69   2
  -2  10   9 39038.1 1730.04   3
   2  10  -8 21041.7 1111.07   4
  -2  10   8 20821.7 1165.76   3
   2 -10  -8 22492.2 1270.26   2
   2  10  -7 39825.7 1512.87   4
  -2  10   7 37126.1 1538.73   3
  -2  10   6 672.035 273.689   3
   2  10  -6 235.742 205.201   4
   2  10  -5 24669.6 1037.44   4
  -2  10   5 23977.8 1087.57   3
   2  10  -4 1897.48 297.855   4
  -2  10   4 1809.69 320.885   3
   2  10  -3 28849.8 828.530   3
   2  10  -3 30185.3 1094.28   4
  -2  10   3 28711.3 1114.59   3
  -2  10   2 1365.91 249.265   3
   2  10  -2 1380.71 178.868   3
   2  10  -1 117512. 2660.43   3
   2  10   0 36009.5 1140.68   3
   2  10   1 139906. 3173.19   3
  -2  10  -1 134890. 3048.64   4
  -2  10  -2 5650.43 386.985   4
   2  10   2 5995.04 473.770   3
  -2  10  -3 98171.8 2368.00   4
   2  10   3 97095.7 2568.05   3
  -2  10  -4 667.157 163.170   4
   2  10   4 697.573 243.057   3
   2  10   5 21992.9 1080.94   3
  -2  10  -5 21975.7 936.153   4
  -2  10  -6 4648.35 459.103   4
   2  10   6 4350.00 521.187   3
   2  10   7 3834.69 521.588   3
   2  10   8 179.096 257.054   3
  -2 -10  -8 450.235 182.360   8
  -2  10  -8 71.6379 173.679   6
  -2 -10  -9 19164.7 703.384  10
   2  10   9 18977.3 1225.37   3
  -2 -10  -9 19115.7 694.954   8
  -2  10  -9 19206.2 744.436   6
  -2 -10  -9 18022.0 1367.44   2
   2  10  10 1226.15 334.949   3
  -2 -10 -10 2108.49 286.058   8
  -2  10 -10 2054.89 303.581   6
  -2 -10 -10 2122.71 278.245  10
  -2 -10 -10 2351.88 596.215   2
  -2 -10 -11 798.678 285.539   8
  -2  10 -11 581.527 248.636   6
  -2 -10 -11 736.062 242.782  10
  -2  10 -12 39.1292 231.419   6
  -2 -10 -12 256.824 228.845  10
  -2 -10 -12 184.244 259.547   8
  -2 -10 -13 16404.5 696.435  10
  -2 -10 -14 108.262 204.444   5
  -2 -10 -14 185.914 210.211  10
  -2 -10 -15 4618.85 339.160  10
  -2 -10 -15 4387.74 318.057   5
  -2 -10 -16 1220.54 176.795  10
  -2 -10 -16 988.346 155.363   5
  -2 -10 -17 35827.0 828.980  10
   2 -12 -18 11229.7 355.363  10
   2 -12 -18 12374.0 411.267   5
   2 -12 -17 2938.69 216.993  10
   2 -12 -17 3127.99 264.854   5
   2 -12 -16 1873.01 270.178   5
   2 -12 -16 2254.80 243.458  10
   2 -12 -15 2729.04 355.528   8
   2 -12 -15 2530.99 276.457  10
   2  12 -15 2269.03 284.885   6
   2 -12 -14 2403.58 283.488  10
   2  12 -14 2462.55 306.012   6
   2 -12 -14 1971.22 333.609   8
   2 -12 -13 7633.39 451.648  10
   2 -12 -13 7459.29 492.564   8
   2  12 -13 7460.56 486.866   6
   2  12 -12 454.560 247.626   6
   2 -12 -12 693.308 208.584  10
   2 -12 -12 889.849 289.822   8
   2 -12 -11 8015.07 876.936   2
   2 -12 -11 7340.50 421.029  11
   2  12 -11 7460.66 467.313   6
   2 -12 -11 6945.37 448.354   8
   2 -12 -11 7984.80 432.754  10
   2 -12 -10 37395.7 1082.48   8
   2 -12 -10 40471.0 1964.68   2
   2 -12 -10 34942.7 1018.99  11
   2  12 -10 39155.6 1147.04   6
   2  12  -9 7763.45 712.953   4
   2 -12  -9 8546.56 437.130   8
   2  12  -9 8661.36 462.201   6
   2 -12  -9 9691.75 906.457   2
  -2  12   8 35304.3 1645.43   3
   2  12  -8 35352.4 1523.26   4
   2  12  -7 526.205 279.638   4
  -2  12   7 43.3593 231.095   3
  -2  12   6 23629.1 1200.20   3
   2  12  -6 23941.4 1135.75   4
  -2  12   5 20065.9 1068.21   3
   2  12  -5 20724.8 1011.28   4
  -2  12   4 80153.4 2345.10   3
   2  12  -4 76032.0 2222.37   4
   2  12  -3 83784.5 1959.99   3
   2  12  -3 82197.3 2313.64   4
  -2  12   3 82469.5 2355.39   3
   2  12  -2 28479.8 967.204   3
  -2  12   2 27339.3 1117.64   3
   2  12  -1 18605.4 787.163   3
   2  12   0 73737.3 2010.87   3
  -2  12  -1 13921.7 713.873   4
   2  12   1 14946.8 769.575   3
  -2  12  -2 209201. 4582.49   4
   2  12   2 217342. 4825.62   3
  -2  12  -3 23318.5 935.742   4
   2  12   3 23996.3 1109.23   3
   2  12   4 2220.08 401.035   3
  -2  12  -4 2016.76 284.054   4
   2  12   5 6091.80 611.605   3
   2  12   6 32349.3 1515.97   3
   2  12   7 5510.64 648.984   3
  -2 -12  -7 6474.94 364.719   8
  -2  12  -7 6217.34 394.399   6
  -2 -12  -8 1269.84 234.746   8
   2  12   8 630.147 289.366   3
  -2  12  -8 1222.85 243.797   6
  -2  12  -9 224.056 229.641   6
  -2 -12  -9 154.019 237.712   8
   2  12   9 5.51521 341.731   3
  -2 -12  -9 140.282 183.081  10
  -2 -12  -9 498.291 360.407   2
  -2 -12 -10 20137.9 747.567  10
  -2 -12 -10 19320.6 758.905   8
  -2  12 -10 19758.0 799.101   6
  -2 -12 -11 4006.38 411.490   8
  -2  12 -11 4099.08 402.228   6
  -2 -12 -11 4710.82 376.727  10
  -2 -12 -12 13310.7 614.560  10
  -2  12 -12 12845.0 640.546   6
  -2 -12 -12 13697.9 640.849   8
  -2 -12 -13 1612.06 262.427  10
  -2 -12 -13 1407.98 275.877   5
  -2 -12 -14 13494.9 597.014   5
  -2 -12 -14 13788.9 565.129  10
  -2 -12 -15 1354.35 192.313  10
  -2 -12 -15 1188.41 201.179   5
  -2 -12 -16 15240.1 486.924   5
  -2 -12 -16 14894.7 455.838  10
   2 -14 -18 657.799 104.620   5
   2 -14 -17 12336.3 463.107   5
   2 -14 -16 1188.74 236.013   5
   2 -14 -16 1249.44 159.593  10
   2 -14 -15 11477.7 464.256  10
   2 -14 -15 12592.9 587.008   8
   2  14 -15 12087.9 545.891   6
   2  14 -14 794.366 258.997   6
   2 -14 -14 532.051 295.656   8
   2 -14 -14 134.326 154.754  10
   2  14 -13 10330.9 561.231   6
   2 -14 -13 10436.6 577.506   8
   2 -14 -12 1193.21 306.902   8
   2  14 -12 1286.52 295.390   6
   2 -14 -11 5913.42 443.872   8
   2  14 -11 6132.05 461.792   6
   2  14 -10 48.5754 212.253   6
   2 -14 -10-126.243 244.396   8
   2  14  -9 1462.22 248.762   6
   2 -14  -9 1975.94 263.948   8
   2 -14  -9 1508.06 401.661   2
   2  14  -8 890.280 253.373   4
   2 -14  -8 992.624 356.581   2
   2 -14  -8 1183.46 208.681   8
   2  14  -8 1143.60 220.920   6
   2  14  -7 92451.6 2780.86   4
  -2  14   6 9842.83 826.029   3
   2  14  -6 10096.5 752.285   4
  -2  14   5 23333.1 1225.66   3
   2  14  -5 24253.0 1175.24   4
   2  14  -4 10776.9 759.665   4
  -2  14   4 10806.5 794.887   3
   2  14  -3 124885. 3301.27   4
   2  14  -2 34564.3 1191.91   3
   2  14  -2 37288.7 1471.84   4
   2  14  -1 42828.3 1428.14   3
   2  14   0 85905.6 2375.02   3
  -2  14  -1 112711. 2852.78   4
   2  14   1 111597. 2978.53   3
  -2  14  -2 25111.4 1041.75   4
   2  14   2 24686.8 1179.08   3
  -2  14  -3 53911.3 1680.93   4
   2  14   3 55807.4 1966.63   3
   2  14   4 26593.2 1331.10   3
   2  14   5 6382.17 675.526   3
  -2  14  -6 36506.5 1068.08   6
  -2 -14  -6 35275.1 986.414   8
   2  14   6 36360.8 1718.63   3
  -2 -14  -7 1787.72 253.378   8
   2  14   7 1628.75 423.621   3
  -2  14  -7 1422.29 262.062   6
  -2  14  -8 15006.3 665.479   6
  -2 -14  -8 14690.6 625.619   8
   2  14   8 14892.8 1165.83   3
  -2  14  -9 2091.17 317.593   6
  -2 -14  -9 2438.97 318.782   8
  -2  14 -10 3514.63 371.480   6
  -2 -14 -10 4280.33 415.025   8
  -2 -14 -11 844.638 203.181  10
  -2  14 -11 900.775 263.603   6
  -2  14 -12 775.143 273.998   6
  -2 -14 -12 622.344 256.365   5
  -2 -14 -12 98.5871 169.215  10
  -2 -14 -13 60383.7 1578.26   5
  -2 -14 -13 57090.0 1420.90  10
  -2 -14 -14 104.238 128.705  10
  -2 -14 -14 153.558 185.971   5
  -2 -14 -15 9423.25 413.685   5
  -2 -14 -16 1263.33 136.460   5
   2 -16 -17 3753.84 218.497   5
   2 -16 -16 2581.53 239.491   5
   2  16 -15 618.489 209.083   6
   2 -16 -15 514.534 208.970   5
   2  16 -14 20573.1 766.722   6
   2 -16 -14 20091.9 775.170   8
   2  16 -13 4894.57 421.322   6
   2 -16 -13 5694.41 439.689   8
   2  16 -12 261.414 253.188   6
   2 -16 -12 720.755 288.000   8
   2 -16 -11 278.663 274.403   8
   2  16 -11 423.358 263.629   6
   2  16 -10 6737.72 481.564   6
   2 -16 -10 7076.32 455.728   8
   2 -16  -9 363.288 235.404   8
   2 -16  -9 575.858 359.168   2
   2  16  -9 856.152 241.761   6
   2  16  -8 59709.4 1558.30   6
   2 -16  -8 55653.2 1453.79   8
   2 -16  -8 57650.3 2292.97   2
   2  16  -7 242.129 196.737   6
   2 -16  -7 414.813 185.220   8
   2  16  -6 71844.6 2379.57   4
   2  16  -6 71894.2 1755.21   6
   2  16  -5 1713.13 366.875   4
   2  16  -4 57998.7 2063.03   4
   2  16  -3 18858.3 1082.33   4
   2  16  -2 51677.9 1930.61   4
   2  16  -1 15213.7 846.748   3
   2  16   0 9896.89 709.666   3
  -2  16   0 9671.99 691.997   4
  -2  16  -1 7289.47 606.152   4
   2  16   1 7263.79 645.651   3
   2  16   2 56178.7 2035.41   3
   2  16   3 4519.73 582.188   3
   2  16   4 25155.9 1389.61   3
  -2  16  -4 26264.6 836.821   6
  -2  16  -5 2137.92 260.810   6
   2  16   5 1807.12 457.021   3
  -2  16  -6 65768.5 1649.36   6
  -2 -16  -6 61676.6 1538.58   8
   2  16   6 62399.9 2501.11   3
  -2 -16  -7 4781.85 368.480   8
   2  16   7 5261.72 709.415   3
  -2  16  -7 5068.89 412.551   6
  -2 -16  -8 5056.65 403.323   8
  -2  16  -8 5776.99 446.241   6
  -2 -16  -9 879.946 288.427   8
  -2  16  -9 523.808 245.449   6
  -2  16 -10 118.990 265.928   6
  -2 -16 -10-66.9507 241.036   5
  -2 -16 -10 318.328 287.720   8
  -2 -16 -11 2018.67 324.404   5
  -2  16 -11 1856.53 321.974   6
  -2 -16 -12 14179.0 654.152   5
  -2  16 -12 14081.4 635.263   6
  -2 -16 -13 809.844 235.324   5
  -2 -16 -14 20563.8 684.823   5
  -2 -16 -15 1202.24 158.597   5
   2 -18 -16 4830.57 253.453   5
   2 -18 -15 2071.24 223.102   5
   2  18 -14 409.583 202.234   6
   2 -18 -14 527.420 209.829   5
   2  18 -13 4116.06 376.337   6
   2 -18 -13 3511.07 337.440   5
   2 -18 -13 3853.45 361.733   8
   2 -18 -12 1451.69 304.658   8
   2  18 -12 1679.35 310.966   6
   2 -18 -11 877.559 272.132   8
   2  18 -11 505.813 255.272   6
   2 -18 -10 9199.23 512.265   8
   2  18 -10 9006.67 553.905   6
   2  18  -9 3402.51 371.904   6
   2 -18  -9 3221.21 322.977   8
   2 -18  -8 680.202 238.431   8
   2  18  -8 1108.08 288.196   6
   2  18  -7 44060.5 1276.92   6
   2 -18  -7 40084.4 1811.78   2
   2  18  -6 6640.45 427.854   6
   2  18  -6 6065.05 342.730   7
   2  18  -5 57243.5 1479.55   6
   2  18  -5 55870.1 1379.48   7
   2  18  -5 56394.7 1493.05   9
   2  18  -4 3571.51 305.322   6
   2  18  -4 3726.96 317.912   9
   2  18  -4 3797.95 540.725   4
   2  18  -3 73959.1 2489.39   4
   2  18  -3 70730.3 1737.05   9
   2  18  -3 72200.0 1707.22   6
   2  18  -2 1118.03 191.130   9
   2  18  -2 973.103 352.102   4
  -2  18   2 1493.99 215.627   9
  -2  18   1 5296.39 328.157   9
   2  18  -1 5024.23 339.114   9
   2  18  -1 5486.20 633.504   4
  -2  18   0 684.844 173.762   9
  -2  18   0 517.776 243.661   4
   2  18   1 41055.1 1717.14   3
  -2  18  -1 39033.4 1101.60   9
  -2  18  -2 765.719 190.741   9
  -2  18  -2 632.447 168.939   6
   2  18   2 513.313 299.373   3
   2  18   3 17198.0 1153.15   3
  -2  18  -3 17138.9 650.097   6
   2  18   4 23527.0 1416.63   3
  -2  18  -4 23372.8 810.572   6
   2  18   5 11030.0 993.838   3
  -2  18  -5 11476.8 563.767   6
  -2 -18  -5 10932.4 510.412   5
  -2  18  -6 7906.19 482.417   6
  -2 -18  -6 7501.09 430.833   8
  -2 -18  -6 8146.10 468.318   5
  -2  18  -7 748.598 225.751   6
  -2 -18  -7 614.063 210.109   5
  -2 -18  -7 503.269 236.168   8
  -2  18  -8 534.784 257.472   6
  -2 -18  -8 410.145 246.858   8
  -2 -18  -8 648.093 242.917   5
  -2 -18  -9 255.095 211.650   5
  -2  18  -9 188.672 253.115   6
  -2 -18  -9 206.373 270.050   8
  -2 -18 -10 758.968 254.599   5
  -2  18 -10 634.080 275.900   6
  -2  18 -11 11060.7 574.430   6
  -2 -18 -11 11473.9 579.374   5
  -2 -18 -12 70.2291 198.685   5
  -2  18 -12 369.502 223.377   6
  -2 -18 -13 14156.5 550.198   5
  -2 -18 -14 433.811 128.800   5
  -2 -18 -15 4052.68 192.840   5
   2 -20 -15 7604.83 308.009   5
   2 -20 -14 4998.59 295.190   5
   2  20 -14 5538.41 330.734   6
   2  20 -13 4163.32 344.989   6
   2 -20 -13 4741.09 317.707   5
   2  20 -12 791.707 270.211   6
   2 -20 -12 798.242 219.624   5
   2 -20 -11 11937.7 558.609   5
   2 -20 -11 11725.1 548.430   8
   2  20 -11 11575.0 602.563   6
   2 -20 -10 14675.1 630.575   5
   2 -20 -10 14496.4 607.145   8
   2  20 -10 14939.0 692.316   6
   2  20  -9 5337.28 458.064   6
   2 -20  -9 5422.01 383.072   8
   2 -20  -9 4876.94 362.121   5
   2  20  -8 3825.03 392.647   6
   2  20  -7 3467.50 366.642   6
   2  20  -6 41548.6 1239.15   6
   2  20  -6 41092.1 1117.16   7
   2  20  -5 11716.6 573.776   6
   2  20  -5 11600.0 508.764   7
   2  20  -4 130200. 2809.84   7
   2  20  -4 128616. 2852.12   6
   2  20  -4 128842. 2893.03   9
   2  20  -3 5094.20 625.409   4
   2  20  -3 4799.91 369.017   9
   2  20  -3 4768.76 346.848   6
  -2  20   3 5223.42 365.995   9
   2  20  -2 43860.2 1261.20   9
   2  20  -2 45790.8 1215.23   6
  -2  20   2 43412.9 1230.10   9
   2  20  -1 15467.9 649.669   9
   2  20  -1 15234.3 584.577   6
   2  20  -1 15183.0 1087.27   4
  -2  20   1 15137.8 629.332   9
  -2  20   0 29455.4 939.961   9
   2  20   0 28849.8 1550.40   4
   2  20   0 29388.3 949.136   9
  -2  20  -1 1640.91 251.335   9
  -2  20  -1 1735.03 217.069   6
  -2  20  -2 33058.4 983.228   6
  -2  20  -2 32887.0 1035.65   9
  -2  20  -3 23136.4 800.093   6
  -2  20  -4 3776.90 335.795   6
  -2  20  -5 1497.40 266.170   6
  -2  20  -6 3879.28 383.707   6
  -2 -20  -6 3531.72 322.304   5
  -2 -20  -7 4921.96 379.599   5
  -2  20  -7 5048.44 417.533   6
  -2  20  -8 1937.68 313.914   6
  -2 -20  -8 2855.22 305.915   5
  -2  20  -9 4220.68 383.652   6
  -2 -20  -9 4286.37 348.955   5
  -2  20 -10 27575.7 933.642   6
  -2 -20 -10 29427.7 932.596   5
  -2 -20 -11 9587.76 471.578   5
  -2  20 -11 10538.8 511.772   6
  -2  20 -12 350.240 176.674   6
  -2 -20 -12 861.786 186.078   5
  -2 -20 -13 4602.08 260.851   5
  -2 -20 -14 9126.00 302.076   5
   2 -22 -14 4222.93 198.260   5
   2 -22 -13 1912.30 171.998   5
   2  22 -13 2436.84 245.930   6
   2  22 -12 148.772 199.793   6
   2 -22 -12 302.284 125.333   5
   2 -22 -11 7237.45 367.746   5
   2  22 -11 8102.59 467.000   6
   2 -22 -10 5526.21 332.832   5
   2  22 -10 6096.16 437.731   6
   2  22  -9 9579.59 550.809   6
   2  22  -8 5175.70 432.185   6
   2  22  -7 22036.1 844.082   6
   2  22  -6 5780.59 441.913   6
   2  22  -6 6505.70 370.627   7
  -2  22   5 54302.2 1443.31   9
   2  22  -5 51905.3 1451.71   6
   2  22  -5 53757.1 1386.04   7
   2  22  -4 6828.57 437.827   6
  -2  22   4 7482.60 450.126   9
   2  22  -4 6952.93 476.450   9
   2  22  -4 6936.62 413.867   7
  -2  22   3 88590.4 2113.54   9
   2  22  -3 87126.9 2162.65   9
   2  22  -3 90374.3 2114.19   6
   2  22  -3 90661.9 2115.60   7
   2  22  -2 57833.8 1569.14   9
  -2  22   2 60167.9 1547.82   9
   2  22  -2 58123.1 1501.24   6
   2  22  -1 31997.7 1045.92   9
   2  22  -1 33348.4 973.874   6
  -2  22   1 32001.1 1024.05   9
   2  22   0 39531.9 1180.43   9
  -2  22   0 38047.9 1162.89   9
   2  22   0 37985.5 1799.99   4
  -2  22  -1 27569.0 939.761   9
   2  22   1 26515.4 928.630   9
  -2  22  -1 27792.3 853.107   6
  -2  22  -2 30139.4 937.217   6
  -2  22  -3 12013.2 557.946   6
  -2  22  -4 11483.5 565.965   6
  -2  22  -5 15314.1 663.142   6
  -2  22  -6 3290.62 347.933   6
  -2  22  -7 339.136 242.606   6
  -2 -22  -8 282.681 166.086   5
  -2  22  -8 52.2052 232.975   6
  -2 -22  -9 1772.94 217.509   5
  -2  22  -9 2015.08 281.654   6
  -2  22 -10 23012.0 768.367   6
  -2 -22 -10 23632.2 716.937   5
  -2 -22 -11 10317.9 404.934   5
  -2  22 -11 10396.8 453.805   6
  -2 -22 -12 4710.92 231.538   5
   2  24 -13 300.018 118.515   6
   2  24 -12 661.403 165.803   6
   2  24 -11 3709.39 301.043   6
   2  24 -10 2512.77 281.048   6
   2  24  -9 545.674 215.738   6
  -2  24   9 437.776 175.404   9
  -2  24   8 1860.34 233.452   9
   2  24  -8 2408.82 301.859   6
   2  24  -7 3409.26 344.074   6
  -2  24   7 3883.45 324.357   9
  -2  24   6 14841.6 619.094   9
   2  24  -6 15530.8 660.187   6
   2  24  -5 387.098 209.987   6
   2  24  -5 996.283 196.916   7
  -2  24   5 611.281 220.496   9
  -2  24   4 28992.8 941.271   9
   2  24  -4 27312.7 887.746   7
   2  24  -4 27763.2 919.366   6
  -2  24   3 4747.64 375.800   9
   2  24  -3 4197.79 342.398   6
   2  24  -3 4193.03 352.383   7
   2  24  -3 4700.34 410.387   9
   2  24  -2 24470.4 865.525   7
   2  24  -2 25078.6 816.889   6
  -2  24   2 24408.8 871.115   9
   2  24  -2 23649.0 887.150   9
   2  24  -1 31237.5 1035.44   9
  -2  24   1 30182.7 1003.40   9
  -2  24   0 10971.9 580.934   9
   2  24   0 11626.7 592.452   9
   2  24   1 1415.42 287.007   9
   2  24   2 14777.4 670.058   9
  -2  24  -2 13789.6 554.513   7
  -2  24  -2 13884.3 570.060   6
   2  24   3 11307.4 576.264   9
  -2  24  -3 11551.9 527.334   6
   2  24   4 2548.24 310.863   9
  -2  24  -4 2445.98 281.568   6
  -2  24  -5 5792.31 397.666   6
   2  24   5 6215.38 427.617   9
  -2  24  -6 4343.77 354.977   6
  -2  24  -7 12994.8 564.239   6
  -2  24  -8 734.834 213.209   6
  -2  24  -9 2922.15 260.083   6
   2  24   9 2542.21 221.795   9
  -2  24 -10 324.878 148.354   6
   2  26 -12 237.636 90.0465   6
   2  26 -11 319.256 120.401   6
   2  26 -10 4630.70 286.995   6
   2  26  -9 3531.04 280.998   6
   2  26  -8 139.808 174.678   6
  -2  26   8 304.603 149.431   9
  -2  26   7 2381.66 235.260   9
   2  26  -7 2250.56 266.207   6
  -2  26   6 617.246 195.364   9
   2  26  -6 603.494 209.819   6
   2  26  -5 11097.3 465.894   7
  -2  26   5 12300.3 531.157   9
   2  26  -5 11466.4 517.212   6
   2  26  -4 972.912 194.214   7
   2  26  -4 497.707 192.162   6
  -2  26   4 461.748 211.423   9
   2  26  -3 3543.14 294.060   6
  -2  26   3 3703.61 338.853   9
   2  26  -3 4325.51 332.504   7
  -2  26   2 35606.9 1073.00   9
   2  26  -2 34911.0 1049.90   7
   2  26  -1 15374.2 689.492   9
   2  26  -1 16259.8 668.794   7
   2  26   0 3112.19 355.337   9
  -2  26   0 2412.78 271.056   7
  -2  26  -1 1376.65 218.942   7
   2  26   1 1825.16 314.691   9
   2  26   2 1334.51 280.437   9
  -2  26  -2 926.486 168.203   7
  -2  26  -3 29369.1 850.848   6
   2  26   3 29477.3 951.842   9
   2  26   4 2334.45 297.095   9
  -2  26  -4 2107.19 238.700   6
   2  26   5 2253.19 275.086   9
  -2  26  -5 2583.54 247.830   6
  -2  26  -6 9104.74 419.934   6
   2  26   6 9918.54 452.024   9
   2  26   7 857.176 185.972   9
  -2  26  -7 1205.24 199.847   6
  -2  26  -8 2565.38 217.529   6
   2  26   8 2674.39 203.478   9
  -2  26  -9 250.023 118.520   6
   2  28  -9 526.089 120.394   6
   2  28  -8 317.643 120.470   6
   2  28  -7 11486.1 426.039   6
  -2  28   7 11689.6 403.744   9
   2  28  -6 2833.46 225.573   6
  -2  28   6 3481.13 245.554   9
  -2  28   5 5139.50 310.003   9
   2  28  -5 4211.30 269.258   6
   2  28  -4 2565.90 206.597   7
   2  28  -3 26255.0 771.592   7
   2  28  -2 22612.5 714.954   7
  -2  28   2 21021.7 711.418   7
  -2  28   1 38127.2 1029.47   7
   2  28  -1 38399.4 1061.58   7
  -2  28   0 11410.4 453.670   7
   2  28   0 11750.7 520.665   7
   2  28   0 11783.9 543.210   9
  -2  28  -1 11552.8 437.358   7
   2  28   1 12926.4 556.991   9
   2  28   1 11947.0 534.528   7
   2  28   2 5442.74 367.672   7
   2  28   2 5580.17 369.682   9
   2  28   3 1624.18 232.786   9
   2  28   4 42467.1 1106.67   9
   2  28   5 16305.1 557.546   9
   2  28   6 9966.51 388.886   9
   2  28   6 10898.7 442.136   7
   2  28   7 2398.25 196.395   7
   2  28   7 2430.95 166.042   9
   2  28   8 6700.52 264.818   7
  -2  30   7 624.902 111.182   7
  -2  30   6 9771.93 364.903   7
  -2  30   5 1911.20 182.448   7
  -2  30   4 13257.3 460.235   7
  -2  30   3 11243.8 415.789   7
   2  30  -2 5457.84 267.476   7
  -2  30   2 5039.26 261.169   7
   2  30  -1 33812.9 867.241   7
  -2  30   1 33817.1 832.267   7
   2  30   0 3062.81 229.696   7
   2  30   1 5815.17 305.603   7
   2  30   2 6416.15 320.882   7
   2  30   3 8401.88 361.626   7
   2  30   4 3900.01 234.278   7
   2  30   5 12441.0 409.511   7
   3  -1 -20 310.441 109.155  10
   3   1 -20 627.077 119.344  10
   3  -1 -19 1589.81 210.353  10
   3   1 -19 1124.17 178.802  10
   3   1 -18 5229.40 350.262  10
   3  -1 -18 5792.51 376.352  10
   3  -1 -17 7774.74 455.197  10
   3   1 -17 7180.79 436.530  10
   3   1 -16 7575.29 463.053  10
   3  -1 -16 7509.05 476.149  10
   3  -1 -16 7463.00 376.812   8
   3   1 -15 1815.74 291.651  11
   3  -1 -15 1471.09 287.778  11
   3  -1 -15 1310.87 213.646   8
   3   1 -14 19546.8 710.635  11
   3  -1 -14 19446.8 645.843   8
   3  -1 -14 19362.3 721.287  11
   3   1 -13 1788.13 248.528  11
   3   1 -13 1508.93 537.036   2
   3  -1 -13 1456.84 237.178  11
   3  -1 -13 1761.72 212.605   8
   3  -1 -13 1164.59 439.276   2
   3   1 -12 54103.4 1302.56  11
   3  -1 -12 52454.8 1312.99  11
   3   1 -12 53986.7 2278.67   2
   3  -1 -12 49468.5 2257.15   2
   3   1 -11 11935.8 1007.80   2
   3  -1 -11 10474.4 947.271   2
   3   1 -10 94140.3 2980.90   2
   3  -1 -10 90172.0 2991.94   2
   3   1  -9 54677.6 2027.61   2
   3   1  -9 55656.1 2071.15   4
   3  -1  -9 54761.3 2083.64   2
   3   1  -8 26433.3 1255.87   2
   3   1  -8 27487.6 1288.13   4
   3  -1  -8 27331.6 1307.71   2
   3  -1  -7 61394.5 1977.17   2
   3   1  -7 60498.8 1923.00   4
   3   1  -7 61565.7 1954.53   2
   3  -1  -7 58977.0 1944.68   4
   3   1  -6 34612.5 1257.37   2
   3   1  -6 34648.9 1230.74   4
   3  -1  -6 35196.8 1284.67   4
   3  -1  -6 32541.7 1254.13   2
   3   1  -5 10481.8 558.108   4
   3   1  -5 10346.6 575.480   2
   3  -1  -5 10324.2 594.028   4
   3  -1  -5 10062.4 589.967   2
   3  -1  -4 2620.71 278.440   2
   3   1  -4 2852.95 256.106   4
   3   1  -4 2642.21 253.115   2
   3  -1  -4 2711.46 267.480   4
   3  -1  -3 1901.27 192.027   4
   3   1  -3 2345.55 196.644   2
   3  -1  -3 2151.29 201.990   2
   3   1  -3 2080.65 175.768   4
   3  -1  -2 2887.19 167.427   2
   3   1  -2 3050.05 166.867   4
  -3   1   2 2950.64 169.527   2
   3  -1  -2 2984.98 168.242   4
  -3  -1   1 20323.0 528.696   1
   3  -1  -1 20472.2 438.445   4
  -3   1   0 362.280 76.5855   1
   3   1   0 945.153 98.1188   3
   3   1   1 22280.3 626.901   3
   3  -1   1 23407.8 593.206   3
   3  -1   2 52196.8 1172.87   3
   3   1   2 51938.8 1236.20   3
   3   1   3 2059.15 200.922   3
   3  -1   3 2108.20 168.206   3
  -3   1  -4 121484. 2891.76   2
   3  -1   4 116577. 2484.74   3
   3   1   4 113884. 2568.59   3
  -3   1  -5 37617.4 1405.37   2
   3   1   5 39663.3 1178.77   3
   3  -1   5 39350.3 1102.81   3
   3  -1   6 51532.9 1424.67   3
   3   1   6 52629.5 1524.80   3
  -3   1  -6 52786.2 1822.72   2
  -3  -1  -6 52997.1 1895.19   2
  -3   1  -7 2237.47 423.998   2
   3  -1   7 2091.21 266.791   3
  -3  -1  -7 1563.68 422.923   2
   3   1   7 1447.80 243.167   3
  -3   1  -8 60671.7 2158.99   2
   3   1   8 56718.7 1793.07   3
  -3  -1  -8 57531.8 2203.22   2
  -3  -1  -9 31770.3 1635.48   2
  -3   1  -9 34019.8 1601.88   2
  -3   1 -10 58648.3 2279.71   2
  -3  -1 -10 58166.9 2374.81   2
  -3  -1 -10 58127.9 1474.54  10
  -3   1 -10 58676.7 1463.74  10
  -3  -1 -10 59405.1 1388.02   8
  -3   1 -11 53531.6 1386.52  10
  -3   1 -11 45551.3 2061.74   2
  -3  -1 -11 47765.5 2183.80   2
  -3  -1 -11 53763.9 1406.09  10
  -3  -1 -12 6087.30 426.924  10
  -3   1 -12 6071.65 414.491  10
  -3   1 -13 94549.5 2217.75  10
  -3  -1 -13 95288.2 2244.52  10
  -3   1 -14 18564.2 714.687  10
  -3  -1 -14 18570.6 727.461  10
  -3  -1 -15 8283.71 452.795  10
  -3   1 -15 7465.14 419.139  10
  -3  -1 -16 710.685 191.452  10
  -3   1 -16 810.464 184.553  10
  -3  -1 -17 4158.10 243.996  10
  -3   1 -17 4021.49 229.629  10
   3  -3 -20 405.859 116.623  10
   3   3 -20 303.972 89.2325  10
   3  -3 -19 8340.39 390.909  10
   3   3 -19 7892.37 352.068  10
   3  -3 -18 14475.9 497.249   5
   3   3 -18 16079.9 583.869  10
   3  -3 -18 15980.9 622.616  10
   3   3 -17 24793.1 822.212  10
   3  -3 -17 25413.3 877.931  10
   3  -3 -16 22506.9 750.469   8
   3  -3 -16 23511.6 863.823  10
   3   3 -16 24371.1 831.678  10
   3   3 -15 55733.0 1414.86  11
   3  -3 -15 54912.2 1466.24  11
   3  -3 -15 53937.8 1377.92   8
   3   3 -14 5120.31 366.218  11
   3  -3 -14 4845.76 394.377  11
   3  -3 -14 5569.16 361.798   8
   3  -3 -13 7705.73 431.038  11
   3   3 -13 7455.41 393.935  11
   3  -3 -13 7411.06 861.905   2
   3  -3 -13 7347.85 395.929   8
   3  -3 -12 4429.24 705.826   2
   3   3 -12 4962.03 305.007  11
   3  -3 -12 5495.34 319.844   8
   3  -3 -12 5991.27 354.649  11
   3  -3 -11 95568.9 3251.97   2
   3   3 -11 97356.2 3065.85   2
   3   3 -10 26239.8 1400.07   4
   3  -3 -10 27324.1 1478.25   2
   3   3 -10 27437.0 1383.47   2
   3   3  -9 40502.7 1621.73   2
   3  -3  -9 37741.0 1678.84   2
   3   3  -9 36692.0 1614.11   4
   3  -3  -8 114693. 3212.61   2
   3   3  -8 111555. 3115.67   4
   3   3  -8 116054. 3088.63   2
  -3   3   7 29802.5 1098.43   3
   3  -3  -7 27346.6 1226.65   2
   3   3  -7 29163.5 1197.88   4
   3   3  -7 29434.9 1192.55   2
   3   3  -6 1534.55 273.396   2
  -3   3   6 1370.76 226.159   3
   3   3  -6 1064.68 251.421   4
   3  -3  -6 1417.04 305.405   2
   3   3  -5 54123.7 1504.27   4
  -3   3   5 55599.5 1481.15   3
   3   3  -5 53035.2 1133.86   3
   3  -3  -5 52491.2 1566.08   2
   3   3  -5 53903.3 1510.82   2
   3   3  -4 37795.6 1069.29   4
  -3   3   4 36180.9 1065.67   3
   3  -3  -4 36097.8 1115.05   2
  -3  -3   3 31780.2 690.371   1
   3   3  -3 30730.6 866.388   4
   3   3  -2 5646.00 225.853   3
   3   3  -2 5865.42 286.577   4
   3   3  -2 6135.59 223.225   1
   3   3  -1 3554.89 189.008   3
  -3   3   0 40543.9 823.855   4
   3   3   0 42004.1 995.494   3
  -3   3  -1 61009.0 1342.94   4
  -3   3  -1 63349.3 1344.24   2
  -3   3  -1 65071.1 1369.74   1
   3   3   1 61842.6 1450.14   3
  -3   3  -2 1273.50 162.843   2
   3  -3   2 1124.75 98.5315   3
  -3   3  -2 946.359 148.349   4
  -3   3  -3 185307. 3941.27   4
   3   3   3 190745. 3906.17   3
  -3   3  -3 191324. 3958.46   2
   3  -3   3 186321. 3637.23   3
   3  -3   4 12560.0 421.658   3
   3   3   4 11931.1 568.893   3
  -3   3  -4 11819.8 615.117   2
  -3   3  -5 153085. 3536.64   2
   3   3   5 151731. 3396.26   3
   3  -3   5 148261. 3069.62   3
   3   3   6 12886.5 686.247   3
  -3   3  -6 12630.3 756.023   2
  -3   3  -7 12341.1 794.207   2
  -3  -3  -7 11075.2 887.825   2
   3   3   7 12447.0 720.233   3
  -3   3  -8 987.672 288.874   2
  -3  -3  -8 1567.81 428.028   2
   3   3   8 1352.32 260.416   3
  -3  -3  -9 88856.5 3066.20   2
  -3  -3  -9 87644.4 1968.88  10
  -3  -3  -9 83728.2 1926.08  11
  -3   3  -9 90045.3 2748.62   2
  -3   3 -10 16316.9 1047.63   2
  -3  -3 -10 17093.9 655.483  10
  -3   3 -10 17033.9 620.386  10
  -3  -3 -10 16742.7 597.409   8
  -3  -3 -10 16334.8 1252.39   2
  -3  -3 -11 10888.8 1043.05   2
  -3   3 -11 11824.1 532.927  10
  -3  -3 -11 12966.4 525.136   8
  -3  -3 -11 12396.6 575.921  10
  -3  -3 -12 31351.6 1015.23  10
  -3   3 -12 29776.3 944.125  10
  -3  -3 -13 12702.0 615.289  10
  -3  -3 -13 12846.9 537.050   5
  -3   3 -13 13686.5 589.535  10
  -3   3 -14 39958.8 1116.47  10
  -3  -3 -14 38887.2 1166.53  10
  -3  -3 -14 38337.5 1033.21   5
  -3  -3 -15 866.216 223.867  10
  -3   3 -15 502.539 192.606  10
  -3   3 -16 3837.57 258.033  10
  -3  -3 -16 4331.61 306.462  10
  -3   3 -17 262.510 97.7155  10
  -3  -3 -17 26.3999 116.879  10
   3  -5 -20 11328.5 375.144  10
   3  -5 -19 461.428 159.531  10
   3   5 -19 491.174 121.097  10
   3  -5 -18 4668.57 282.253   5
   3   5 -18 4120.24 280.276  10
   3  -5 -18 5082.37 359.126  10
   3  -5 -17 31531.1 993.672  10
   3   5 -17 29523.2 896.650  10
   3   5 -16 20277.1 724.831  10
   3  -5 -16 20767.2 805.719  10
   3  -5 -16 20696.3 723.913   8
   3  -5 -15 1294.12 279.647  10
   3  -5 -15 829.432 249.742   8
   3  -5 -15 971.420 314.539  11
   3  -5 -14 24647.8 880.866  11
   3  -5 -14 26754.7 854.506   8
   3   5 -14 27162.7 819.313  11
   3  -5 -13 10684.1 494.405   8
   3  -5 -13 10304.7 1065.53   2
   3  -5 -13 10274.3 521.826  11
   3   5 -13 10644.9 452.212  11
   3  -5 -12 2558.16 274.104  11
   3  -5 -12 3251.17 672.090   2
   3  -5 -12 3089.12 261.969   8
   3   5 -12 2982.01 239.718  11
   3   5 -11 43024.6 1928.56   4
   3  -5 -11 44440.6 2067.56   2
   3   5 -10 25300.6 1358.86   4
   3  -5 -10 24999.4 1437.54   2
   3  -5  -9 53941.2 2061.32   2
   3   5  -9 51954.1 1967.42   4
   3  -5  -8 38888.1 1599.44   2
  -3   5   8 37339.5 1414.84   3
   3   5  -8 37880.2 1513.12   4
  -3   5   7 88717.5 2400.06   3
   3   5  -7 89864.4 2476.25   4
   3  -5  -7 89379.4 2565.17   2
   3  -5  -6 104227. 2726.36   2
  -3   5   6 106303. 2626.27   3
   3   5  -6 104717. 2648.81   4
   3   5  -5 42694.5 1302.95   4
  -3   5   5 42087.2 1308.18   3
   3   5  -4 7353.05 420.459   4
  -3   5   4 6574.44 423.642   3
   3   5  -4 6368.92 206.756   3
   3   5  -3 4002.04 289.703   4
  -3   5   3 3747.92 298.595   3
   3   5  -3 3508.82 170.701   3
   3   5  -2 817.777 99.5506   3
   3   5  -1 319.074 93.2644   3
   3  -5   0 21679.8 499.920   2
   3   5   0 21024.1 669.182   3
   3   5   1 224148. 4524.02   3
  -3   5  -1 224492. 4338.85   4
  -3   5  -2 121673. 2642.55   4
   3   5   2 124545. 2766.49   3
  -3   5  -2 128872. 2519.32   1
  -3   5  -3 250140. 4686.53   2
  -3   5  -3 244196. 4780.13   4
   3   5   3 251326. 4870.09   3
  -3   5  -4 54389.0 1410.75   4
   3   5   4 50049.0 1406.37   3
  -3   5  -4 53384.8 1334.97   2
   3   5   5 29527.7 1122.66   3
  -3   5  -5 30230.7 1070.50   2
  -3   5  -5 32736.6 1148.52   4
  -3   5  -6 14336.5 747.070   2
   3   5   6 15064.6 807.088   3
  -3   5  -7 977.822 258.069   2
   3   5   7 910.664 258.720   3
   3   5   8 31112.2 1358.03   3
  -3   5  -8 29048.9 1255.95   2
  -3  -5  -8 29043.4 1597.38   2
  -3   5  -9 3375.58 308.597   6
   3   5   9 3443.46 468.550   3
  -3  -5  -9 3795.95 590.774   2
  -3  -5  -9 3255.98 267.741  11
  -3  -5  -9 3559.03 277.389   8
  -3  -5  -9 3427.87 278.845  10
  -3   5 -10 30253.9 869.435  10
  -3   5 -10 29309.6 954.723   6
  -3  -5 -10 28199.3 1716.35   2
  -3  -5 -10 30174.5 896.297   8
  -3  -5 -10 29474.8 936.074  10
  -3  -5 -11 8900.79 506.951  10
  -3   5 -11 10095.1 468.497  10
  -3  -5 -11 9543.67 471.437   8
  -3  -5 -12 35604.0 1048.62   8
  -3  -5 -12 35920.5 1128.20  10
  -3   5 -12 35546.3 1031.33  10
  -3  -5 -13 21682.4 759.647   5
  -3  -5 -13 21800.8 835.142  10
  -3   5 -13 22098.9 754.142  10
  -3  -5 -14 14165.7 634.771  10
  -3   5 -14 13158.0 536.713  10
  -3  -5 -14 12660.5 526.764   5
  -3  -5 -15 1570.65 184.437   5
  -3   5 -15 1456.78 197.075  10
  -3  -5 -15 1801.58 269.941  10
  -3   5 -16 3940.80 233.873  10
  -3  -5 -16 4630.88 308.770  10
  -3  -5 -17 551.651 130.872  10
   3  -7 -20 525.447 95.4023  10
   3  -7 -19 18956.4 565.088  10
   3  -7 -19 14809.3 463.578   5
   3  -7 -18 1725.69 201.881   5
   3  -7 -18 1504.86 237.120  10
   3   7 -18 1492.68 167.110  10
   3   7 -17 1537.53 196.324  10
   3  -7 -17 1957.83 268.720   8
   3  -7 -17 1647.68 271.533  10
   3   7 -16 8153.80 422.224  10
   3  -7 -16 8586.18 506.676  10
   3  -7 -16 8545.22 478.122   8
   3  -7 -15 11379.1 554.331   8
   3   7 -15 10830.1 500.491  10
   3  -7 -15 11306.4 595.374  10
   3  -7 -15 11567.7 597.201  11
   3  -7 -14 3836.00 341.578   8
   3   7 -14 3351.09 310.411   6
   3  -7 -14 3489.10 368.053  11
   3   7 -13 1944.46 265.786   6
   3  -7 -13 2452.44 314.910   8
   3  -7 -13 2276.98 306.234  11
   3  -7 -13 2511.35 625.125   2
   3   7 -12 17587.5 659.794   6
   3  -7 -12 17470.1 644.777   8
   3  -7 -12 16158.4 1292.40   2
   3  -7 -12 17520.9 661.383  11
   3  -7 -11 12284.9 1063.74   2
   3   7 -11 12937.1 1004.70   4
   3  -7 -11 12283.3 511.477  11
   3  -7 -11 11523.5 480.244   8
   3  -7 -10 4572.81 623.700   2
   3   7 -10 3771.65 564.004   4
   3   7  -9 2759.42 445.419   4
   3  -7  -9 2972.88 516.283   2
   3  -7  -8 72866.2 2379.83   2
  -3   7   8 68385.3 2194.56   3
   3   7  -8 72931.7 2264.80   4
   3   7  -7 198871. 4520.61   4
  -3   7   7 188630. 4479.35   3
   3   7  -6 17228.4 833.195   4
  -3   7   6 17599.3 863.705   3
  -3   7   5 77154.8 2091.06   3
   3   7  -5 75605.3 2018.96   4
   3   7  -4 62621.2 1678.71   4
   3   7  -4 61919.0 1293.86   3
  -3   7   4 63312.5 1748.47   3
   3   7  -3 313.373 158.475   4
   3   7  -3 321.875 76.5373   3
  -3   7   3 228.121 148.943   3
   3   7  -2 36961.9 953.010   3
   3   7  -1 2134.69 198.386   3
   3   7   0 14119.4 565.518   3
   3   7   1 26442.1 880.246   3
  -3   7  -1 25963.7 744.033   4
  -3   7  -2 16336.1 453.955   1
   3   7   2 15457.1 674.431   3
  -3   7  -2 15401.6 568.643   4
  -3   7  -3 55764.2 1469.04   4
   3   7   3 55482.7 1606.39   3
  -3   7  -4 52477.2 1486.50   4
   3   7   4 51289.7 1609.03   3
  -3   7  -5 21985.9 906.140   4
   3   7   5 20197.6 961.523   3
  -3   7  -6 11884.0 699.081   4
   3   7   6 11874.2 765.189   3
   3   7   7 13328.6 864.247   3
   3   7   8 39496.3 1657.46   3
  -3  -7  -8 40452.2 1977.96   2
  -3   7  -9 40707.6 1174.58   6
  -3  -7  -9 39450.8 1127.33  10
  -3  -7  -9 39307.2 1082.40   8
  -3   7  -9 42032.8 1027.24  10
   3   7   9 38206.0 1718.96   3
  -3  -7  -9 37787.3 1997.44   2
  -3   7 -10 6461.52 340.344  10
  -3  -7 -10 6189.16 394.167   8
  -3  -7 -10 6168.10 413.312  10
  -3  -7 -10 5622.16 783.734   2
  -3   7 -10 6240.43 416.826   6
   3   7  10 6450.60 702.510   3
  -3   7 -11 14551.2 653.171   6
  -3   7 -11 13122.5 532.779  10
  -3  -7 -11 14449.8 654.881  10
  -3  -7 -11 15038.8 622.390   8
  -3  -7 -12 17215.1 698.158   8
  -3  -7 -12 17374.0 736.783  10
  -3   7 -12 17253.3 621.759  10
  -3   7 -13 13020.7 520.093  10
  -3  -7 -13 12281.8 574.643   5
  -3  -7 -13 13152.8 629.053  10
  -3  -7 -14 4138.52 368.809  10
  -3  -7 -14 4647.98 331.754   5
  -3   7 -14 4260.54 286.200  10
  -3  -7 -15 11138.6 458.115   5
  -3  -7 -15 12268.3 543.019  10
  -3   7 -15 12025.8 426.999  10
  -3  -7 -16 2746.75 241.725  10
  -3  -7 -16 2307.45 170.944   5
  -3  -7 -17 3190.74 197.374  10
   3  -9 -19 96.8348 103.390  10
   3  -9 -19 86.2623 85.6561   5
   3  -9 -18 6022.01 327.360   5
   3  -9 -18 6093.84 343.086  10
   3  -9 -17 14897.4 605.308  10
   3  -9 -16 3527.14 344.438  10
   3  -9 -16 4065.88 362.241   8
   3   9 -15 6701.22 355.211  10
   3  -9 -15 7445.40 471.610   8
   3  -9 -15 6974.34 462.971  10
   3   9 -15 6883.53 420.005   6
   3  -9 -14 22730.6 840.948  11
   3   9 -14 22407.9 710.264  10
   3   9 -14 22747.1 814.647   6
   3  -9 -14 22236.9 844.343  10
   3  -9 -14 21566.2 806.075   8
   3   9 -13 4710.65 366.062   6
   3  -9 -13 4671.55 390.392   8
   3  -9 -13 4642.75 391.313  11
   3  -9 -12 6568.72 425.354   8
   3   9 -12 6900.09 790.307   4
   3  -9 -12 5658.11 393.984  11
   3   9 -12 6269.63 407.623   6
   3  -9 -12 5633.85 788.925   2
   3   9 -11 418.138 270.294   4
   3  -9 -11 988.933 233.301   8
   3  -9 -11 723.506 201.777  11
   3  -9 -11 952.637 467.533   2
   3   9 -11 1204.45 232.100   6
   3   9 -10 26314.8 1388.10   4
   3  -9 -10 26882.4 1512.96   2
   3   9  -9 468.112 292.162   4
   3  -9  -9 722.482 374.558   2
   3   9  -8 2353.79 391.594   4
  -3   9   8 2322.17 413.196   3
   3  -9  -8 3221.55 490.442   2
  -3   9   7 1543.00 310.228   3
   3   9  -7 1695.02 325.818   4
   3   9  -6 119456. 2995.24   4
  -3   9   6 114514. 3050.42   3
   3   9  -5 8398.00 565.228   4
  -3   9   5 7263.50 567.169   3
   3   9  -4 33433.0 817.119   3
  -3   9   4 31330.0 1185.39   3
   3   9  -4 30060.3 1116.67   4
   3   9  -3 14479.8 515.358   3
   3   9  -3 14718.0 705.621   4
  -3   9   3 13282.1 692.254   3
   3   9  -2 4102.53 283.197   3
   3   9  -1 27062.1 881.033   3
   3   9   0 41072.6 1225.55   3
  -3   9  -1 924.089 163.700   4
   3   9   1 871.034 212.747   3
  -3   9  -2 117109. 2412.63   1
  -3   9  -2 123832. 2662.12   4
   3   9   2 121671. 2898.23   3
  -3   9  -3 28302.9 968.078   4
   3   9   3 30427.8 1156.00   3
  -3   9  -4 25270.2 929.617   4
   3   9   4 24321.6 1083.21   3
  -3   9  -5 2365.14 285.499   4
   3   9   5 2228.17 364.864   3
   3   9   6 95828.3 2794.15   3
   3   9   7 23736.9 1247.82   3
  -3  -9  -8 31631.3 942.766  10
   3   9   8 33618.0 1574.82   3
  -3  -9  -8 32685.7 931.058   8
  -3  -9  -8 33493.1 1813.75   2
  -3   9  -8 33407.9 1014.25   6
  -3  -9  -9 42801.0 1169.56   8
  -3   9  -9 44129.1 1249.25   6
   3   9   9 39473.7 1841.45   3
  -3  -9  -9 42216.4 1194.66  10
  -3  -9  -9 40670.5 2121.00   2
  -3   9 -10 77477.2 1924.83   6
   3   9  10 71044.2 2682.48   3
  -3  -9 -10 74412.5 1825.71   8
  -3  -9 -10 77220.6 1890.78  10
  -3  -9 -11 16989.9 694.454   8
  -3   9 -11 14786.9 681.895   6
  -3  -9 -11 16602.3 710.267  10
  -3  -9 -12 17166.5 714.340   8
  -3  -9 -12 17620.2 750.584  10
  -3  -9 -13 12365.9 591.856   5
  -3  -9 -13 12803.1 617.917  10
  -3  -9 -14 2928.28 290.552   5
  -3  -9 -14 3519.75 330.247  10
  -3  -9 -15 990.780 210.601  10
  -3  -9 -15 372.112 154.833   5
  -3  -9 -16 475.665 109.910   5
  -3  -9 -16 548.460 145.332  10
   3 -11 -19 13269.8 394.648   5
   3 -11 -18 4292.89 269.765   5
   3 -11 -18 4127.45 248.532  10
   3 -11 -17 7924.70 394.365  10
   3 -11 -17 7534.97 420.611   5
   3 -11 -16 20589.1 756.969   8
   3 -11 -16 21108.9 741.947  10
   3 -11 -15 62633.8 1629.50   8
   3  11 -15 61961.9 1602.15   6
   3 -11 -15 65479.1 1640.91  10
   3 -11 -14 18924.8 736.504  10
   3 -11 -14 18492.4 761.035   8
   3  11 -14 17465.8 723.470   6
   3 -11 -13 196195. 4139.86  11
   3 -11 -13 195745. 4150.20   8
   3 -11 -13 199847. 4152.83  10
   3  11 -13 200312. 4184.42   6
   3  11 -12 7548.20 477.231   6
   3 -11 -12 6970.60 465.978   8
   3 -11 -12 8349.71 451.235  10
   3 -11 -12 6891.25 431.442  11
   3 -11 -12 7929.24 922.714   2
   3 -11 -11 17273.6 1268.04   2
   3  11 -11 15020.1 648.800   6
   3 -11 -11 15814.2 617.604  11
   3 -11 -11 15169.6 623.003   8
   3 -11 -10 1274.26 455.644   2
   3 -11 -10 1748.95 239.286  11
   3  11 -10 1926.21 454.291   4
   3  11 -10 1444.85 224.723   6
   3 -11 -10 1736.25 259.272   8
   3 -11  -9 6473.70 717.604   2
   3  11  -9 5904.54 631.635   4
   3  11  -8 18085.6 1039.64   4
   3 -11  -8 19258.1 1140.23   2
   3  11  -7 12518.2 822.316   4
  -3  11   7 11949.1 851.129   3
   3  11  -6 3420.58 437.896   4
  -3  11   6 3217.21 442.547   3
   3  11  -5 23654.4 1055.06   4
  -3  11   5 22315.4 1087.33   3
  -3  11   4 1625.66 327.062   3
   3  11  -4 1827.56 311.642   4
   3  11  -4 1879.81 175.202   3
   3  11  -3 7553.14 397.493   3
   3  11  -3 7430.60 554.087   4
   3  11  -2 1364.42 205.803   3
   3  11  -1 5292.19 396.507   3
   3  11   0 6979.57 482.520   3
   3  11   1 16120.5 788.504   3
  -3  11  -1 16026.9 679.027   4
  -3  11  -2 45498.0 1321.47   4
   3  11   2 45878.6 1541.00   3
   3  11   3 12267.0 758.368   3
  -3  11  -3 10886.1 581.760   4
  -3  11  -4 138953. 3244.66   4
   3  11   4 145993. 3657.94   3
   3  11   5 55402.2 1977.05   3
   3  11   6 52088.3 1981.43   3
  -3 -11  -7 111722. 2471.23   8
   3  11   7 118060. 3473.46   3
  -3  11  -7 118655. 2582.15   6
  -3 -11  -8 46615.5 1245.30   8
  -3  11  -8 46770.1 1317.45   6
   3  11   8 47874.2 2041.31   3
  -3 -11  -8 46385.0 1246.35  10
  -3 -11  -9 69135.0 1710.27  10
   3  11   9 69143.1 2621.41   3
  -3  11  -9 67620.1 1756.30   6
  -3 -11  -9 65865.9 1672.43   8
  -3 -11  -9 66384.4 2811.95   2
  -3 -11 -10 2906.33 312.195  10
  -3 -11 -10 2577.55 335.253   8
  -3  11 -10 2066.49 321.316   6
  -3 -11 -11 32711.5 1054.16   8
  -3 -11 -11 33361.9 1070.25  10
  -3  11 -11 33030.3 1092.66   6
  -3 -11 -12 2950.15 326.838  10
  -3  11 -12 3697.47 353.757   6
  -3 -11 -12 2842.82 340.338   5
  -3 -11 -13 1995.83 297.161   5
  -3 -11 -13 2272.23 287.247  10
  -3 -11 -14 10635.9 505.419   5
  -3 -11 -14 10647.1 497.246  10
  -3 -11 -15 10542.3 436.922  10
  -3 -11 -15 10013.4 424.818   5
  -3 -11 -16 129.341 96.1632  10
  -3 -11 -16 336.948 93.8738   5
   3 -13 -18 1429.16 165.364   5
   3 -13 -17 6954.42 318.346  10
   3 -13 -17 7619.55 397.235   5
   3 -13 -16 6048.99 417.426   8
   3 -13 -16 4844.91 310.741  10
   3 -13 -15 12571.3 528.437  10
   3  13 -15 12818.1 585.962   6
   3 -13 -15 12212.0 606.609   8
   3 -13 -14 48380.4 1290.64  10
   3 -13 -14 47231.3 1363.80   8
   3  13 -14 48366.1 1362.72   6
   3  13 -13 86145.5 2103.24   6
   3 -13 -13 85507.3 1994.05  10
   3 -13 -13 81943.1 2064.30   8
   3 -13 -12 43012.5 1208.81  11
   3  13 -12 45267.6 1311.51   6
   3 -13 -12 42886.1 1265.85   8
   3 -13 -11 752.589 358.408   2
   3 -13 -11 1444.77 242.092  11
   3  13 -11 773.431 232.665   6
   3 -13 -11 1146.05 269.339   8
   3 -13 -10 52736.4 1412.57   8
   3 -13 -10 54864.3 2320.34   2
   3  13 -10 55182.3 1474.59   6
   3  13  -9 3398.71 522.851   4
   3 -13  -9 2738.80 510.281   2
   3 -13  -9 2849.83 276.257   8
   3  13  -9 2659.71 292.640   6
   3  13  -8 23262.7 1232.28   4
   3 -13  -8 24994.8 1337.64   2
   3  13  -7 14153.4 924.661   4
   3  13  -6 20913.8 1102.29   4
   3  13  -5 41011.3 1573.08   4
   3  13  -4 3484.12 459.835   4
   3  13  -3 21695.8 814.166   3
   3  13  -3 22049.7 1074.69   4
   3  13  -2 4.12938 131.642   3
   3  13  -1 7573.11 519.041   3
  -3  13   0 5482.26 441.985   4
   3  13   0 6120.03 498.967   3
  -3  13  -1 11863.6 627.389   4
   3  13   1 13384.2 779.720   3
  -3  13  -2 2097.74 269.293   4
   3  13   2 2504.97 396.827   3
   3  13   3 83347.0 2526.93   3
   3  13   4 2251.44 400.262   3
   3  13   5 38985.3 1692.77   3
  -3  13  -6 155038. 3243.48   6
   3  13   6 157100. 4256.40   3
  -3 -13  -6 146646. 3128.89   8
  -3  13  -7 77891.7 1926.72   6
   3  13   7 81611.3 2843.13   3
  -3 -13  -7 78625.0 1848.78   8
  -3  13  -8 31539.0 1023.12   6
  -3 -13  -8 29989.4 956.434   8
   3  13   8 30898.5 1699.27   3
  -3 -13  -9 405.393 248.888   8
  -3  13  -9 832.077 255.205   6
  -3 -13  -9 1128.47 224.920  10
  -3  13 -10 29516.4 1027.49   6
  -3 -13 -10 30727.1 971.605  10
  -3 -13 -10 30010.3 1004.53   8
  -3  13 -11 7770.94 494.116   6
  -3 -13 -11 7352.93 445.465  10
  -3 -13 -11 6730.86 482.291   5
  -3 -13 -11 6761.68 490.174   8
  -3 -13 -12 18865.3 705.858  10
  -3  13 -12 18911.8 756.690   6
  -3 -13 -12 17355.9 751.910   5
  -3 -13 -13 4602.11 378.303   5
  -3 -13 -13 4101.03 320.368  10
  -3 -13 -14 3094.69 245.960  10
  -3 -13 -14 3301.62 293.098   5
  -3 -13 -15-34.4642 120.316   5
  -3 -13 -15-54.3293 107.035  10
  -3 -13 -16 11522.9 353.203   5
   3 -15 -18 2673.45 172.746   5
   3 -15 -17 3086.39 242.455   5
   3 -15 -16 829.892 218.574   5
   3 -15 -15 2350.77 344.057   8
   3  15 -15 2160.68 274.987   6
   3 -15 -14 597.709 303.413   8
   3  15 -14 873.120 266.776   6
   3 -15 -13 41845.0 1283.03   8
   3  15 -13 46232.4 1333.31   6
   3  15 -12 3498.23 389.766   6
   3 -15 -12 3379.38 403.967   8
   3 -15 -11 39974.7 1206.38   8
   3  15 -11 40979.4 1253.41   6
   3 -15 -10 22636.1 828.119   8
   3 -15 -10 23841.9 1479.63   2
   3  15 -10 24212.0 888.693   6
   3 -15  -9 21349.3 1329.52   2
   3 -15  -9 20078.2 738.755   8
   3  15  -9 20858.3 793.152   6
   3  15  -8 2915.07 503.034   4
   3 -15  -8 3829.08 554.489   2
   3  15  -8 3270.83 316.166   6
   3 -15  -8 3177.92 273.951   8
   3  15  -7 40995.9 1157.89   6
   3  15  -7 41822.7 1741.63   4
   3  15  -6 859.095 270.553   4
   3  15  -5 32651.2 1463.20   4
   3  15  -4 37814.2 1571.44   4
   3  15  -3 1287.08 362.266   4
   3  15  -2 400.884 184.402   3
   3  15  -2 394.571 258.090   4
   3  15  -1 4661.01 451.813   3
   3  15   0 4978.16 495.514   3
  -3  15   0 4458.23 452.529   4
  -3  15  -1 36602.1 1311.82   4
   3  15   1 37124.2 1496.40   3
   3  15   2 1585.28 350.098   3
   3  15   3 6988.89 691.071   3
   3  15   4 476.032 317.079   3
  -3  15  -5 5903.20 378.963   6
  -3 -15  -5 5394.42 327.781   8
   3  15   6 17669.8 1230.69   3
  -3  15  -6 17825.0 704.592   6
  -3 -15  -6 16992.4 633.500   8
  -3  15  -7 45980.1 1326.02   6
   3  15   7 45764.1 2128.21   3
  -3 -15  -7 47038.1 1274.44   8
  -3 -15  -8 542.135 260.159   8
  -3  15  -8 731.633 248.603   6
  -3 -15  -9 54073.6 1487.49   8
  -3  15  -9 55202.3 1531.87   6
  -3  15 -10 1952.13 327.174   6
  -3 -15 -10 2592.90 363.147   8
  -3 -15 -10 2114.13 329.998   5
  -3 -15 -11 43920.3 1313.13   5
  -3  15 -11 41445.5 1258.16   6
  -3  15 -12 1898.93 291.785   6
  -3 -15 -12 2242.32 319.505   5
  -3 -15 -13 6157.91 402.966   5
  -3 -15 -14 4180.50 293.008   5
  -3 -15 -15 18795.3 554.247   5
   3 -17 -17 173.575 110.603   5
   3 -17 -16 2390.53 229.316   5
   3 -17 -15 560.337 212.217   5
   3  17 -15 345.253 193.045   6
   3  17 -14 28650.4 934.856   6
   3 -17 -14 27292.8 907.115   8
   3  17 -13 2849.49 352.514   6
   3 -17 -13 3728.72 381.116   8
   3 -17 -12 41922.5 1231.39   8
   3  17 -12 41885.8 1282.82   6
   3 -17 -11 195.304 249.258   8
   3  17 -11 266.164 244.511   6
   3  17 -10 50574.7 1468.04   6
   3 -17 -10 50941.2 1393.45   8
   3 -17  -9 727.809 223.467   8
   3  17  -9 1154.42 290.255   6
   3 -17  -8 47715.4 2009.46   2
   3  17  -8 48956.6 1390.95   6
   3 -17  -8 49530.4 1297.94   8
   3  17  -7 26431.2 895.715   6
   3 -17  -7 24584.5 1332.43   2
   3  17  -6 18998.8 707.062   6
   3  17  -6 17109.5 599.444   7
   3  17  -6 18374.8 1116.42   4
   3  17  -5 10284.1 491.302   6
   3  17  -5 10197.0 840.970   4
   3  17  -5 10370.0 492.687   9
   3  17  -4 1132.90 189.891   9
   3  17  -4 1259.61 350.580   4
   3  17  -3 10732.0 868.010   4
   3  17  -2 26579.1 1374.49   4
   3  17  -1 82.0246 190.177   3
   3  17   0 31729.7 1406.34   3
   3  17   1 912.731 306.170   3
  -3  17  -2 47865.6 1267.58   9
   3  17   2 47123.0 1924.04   3
  -3  17  -3 3878.56 305.563   6
   3  17   3 3454.86 571.993   3
  -3 -17  -4 3579.15 280.753   5
  -3  17  -4 3346.15 302.804   6
  -3 -17  -5 4770.94 345.782   8
   3  17   5 3416.59 587.597   3
  -3 -17  -5 4292.63 335.614   5
  -3  17  -5 4002.95 342.130   6
  -3 -17  -6 40396.8 1155.62   8
  -3  17  -6 42045.9 1235.26   6
  -3 -17  -6 42892.0 1236.71   5
  -3  17  -7 21223.8 817.344   6
  -3 -17  -7 21115.5 822.404   5
  -3 -17  -7 19735.1 757.141   8
  -3 -17  -8 31107.4 1020.67   8
  -3 -17  -8 32445.8 1093.56   5
  -3  17  -8 31983.4 1064.36   6
  -3  17  -9 3098.69 368.571   6
  -3 -17  -9 3322.15 369.538   5
  -3 -17 -10 20277.4 824.539   5
  -3  17 -10 19808.2 800.414   6
  -3  17 -11 7335.49 476.581   6
  -3 -17 -11 7369.13 480.625   5
  -3 -17 -12 33679.3 1032.44   5
  -3 -17 -13-29.3978 162.536   5
  -3 -17 -14 5782.37 298.879   5
   3 -19 -16 865.323 130.707   5
   3  19 -15 10583.3 449.582   6
   3 -19 -15 11045.8 443.081   5
   3 -19 -14 36059.9 1007.97   5
   3  19 -14 34320.0 1016.69   6
   3  19 -13 58556.9 1544.05   6
   3 -19 -13 58554.7 1510.17   5
   3 -19 -13 59612.7 1494.20   8
   3  19 -12 13467.5 651.080   6
   3 -19 -12 14008.7 611.234   8
   3 -19 -11 26179.2 885.638   8
   3  19 -11 26574.7 963.175   6
   3  19 -10 17975.3 795.080   6
   3 -19 -10 20790.4 758.743   8
   3 -19  -9 78345.7 1869.39   8
   3  19  -9 77128.9 1990.90   6
   3  19  -8 149.204 235.604   6
   3  19  -7 9060.06 520.847   6
   3  19  -7 9283.91 440.637   7
   3  19  -6 287.541 161.968   7
   3  19  -6 287.619 200.053   6
   3  19  -5 28462.5 933.185   6
   3  19  -5 27961.2 1449.26   4
   3  19  -5 28129.9 871.938   7
   3  19  -5 29456.8 959.448   9
   3  19  -4 473.610 343.445   4
   3  19  -4 333.145 189.492   6
   3  19  -4 410.172 184.013   9
   3  19  -3 1840.10 233.522   6
  -3  19   3 2053.81 240.317   9
   3  19  -3 1299.72 419.811   4
   3  19  -3 1534.95 246.498   9
  -3  19   2 14390.7 585.234   9
   3  19  -2 15041.3 579.328   6
   3  19  -2 14607.4 610.168   9
   3  19  -2 14562.0 1060.99   4
   3  19  -1 34725.8 1052.22   9
   3  19  -1 36451.6 989.580   6
  -3  19   1 35121.6 1032.62   9
   3  19  -1 34698.3 1709.67   4
  -3  19   0 14815.8 612.788   9
   3  19   0 15523.6 556.523   6
  -3  19  -1 20659.3 697.926   6
  -3  19  -1 21863.0 765.944   9
   3  19   1 20358.1 1223.53   3
   3  19   2 4772.83 612.341   3
  -3  19  -2 4677.29 332.181   6
  -3  19  -3 41224.6 1165.71   6
   3  19   3 38750.2 1887.58   3
  -3  19  -4 1224.91 234.721   6
   3  19   4 1331.40 348.126   3
  -3  19  -5 18608.2 747.124   6
  -3 -19  -5 18654.8 701.686   5
  -3  19  -6 43480.2 1287.58   6
  -3 -19  -6 44685.8 1271.14   5
  -3 -19  -7 39075.1 1182.13   5
  -3  19  -7 37182.1 1179.57   6
  -3  19  -8 31428.5 1060.21   6
  -3 -19  -8 33276.7 1078.57   5
  -3  19  -9 17058.1 724.292   6
  -3 -19  -9 16758.8 718.890   5
  -3  19 -10 301.574 247.084   6
  -3 -19 -10 516.803 237.411   5
  -3 -19 -11 27806.9 886.273   5
  -3  19 -11 26762.7 877.368   6
  -3 -19 -12 324.208 160.769   5
  -3 -19 -13 9063.38 375.184   5
  -3 -19 -14 1313.10 125.466   5
   3 -21 -15 1555.31 138.649   5
   3  21 -14 27321.7 793.442   6
   3 -21 -14 26472.6 729.706   5
   3 -21 -13 19490.3 641.917   5
   3  21 -13 20172.1 709.519   6
   3  21 -12 34428.5 1054.52   6
   3 -21 -12 33619.3 959.803   5
   3 -21 -11 14627.6 586.307   5
   3  21 -11 14472.7 673.823   6
   3 -21 -11 16066.1 603.757   8
   3 -21 -10 40965.8 1117.14   5
   3  21 -10 38415.5 1211.99   6
   3 -21 -10 39282.5 1087.12   8
   3  21  -9 484.368 261.685   6
   3  21  -8 49646.2 1431.24   6
   3  21  -7 12842.3 538.940   7
   3  21  -7 13058.1 642.943   6
   3  21  -6 6264.27 378.806   7
   3  21  -6 6029.80 428.498   6
   3  21  -5 3721.69 378.263   9
   3  21  -5 3029.57 303.197   7
   3  21  -5 2983.90 324.747   6
  -3  21   5 2656.76 285.682   9
   3  21  -4 12212.2 556.773   7
   3  21  -4 12636.2 588.792   6
  -3  21   4 12769.1 572.688   9
   3  21  -4 12667.8 616.636   9
   3  21  -3 9227.68 485.160   6
   3  21  -3 9227.87 863.068   4
  -3  21   3 9378.45 487.137   9
   3  21  -3 9254.37 509.301   9
  -3  21   2 4172.66 348.356   9
   3  21  -2 4453.61 381.813   9
   3  21  -2 4567.65 334.762   6
   3  21  -2 3990.87 564.404   4
  -3  21   1 3998.10 338.026   9
   3  21  -1 3834.74 300.357   6
   3  21  -1 3020.08 326.256   9
   3  21   0 6870.32 799.315   4
  -3  21   0 5968.04 413.736   9
   3  21   0 5839.19 422.323   9
  -3  21  -1 1561.61 219.030   6
  -3  21  -1 1011.57 236.690   9
  -3  21  -2 11396.0 523.459   6
  -3  21  -3 851.484 215.862   6
  -3  21  -4 32905.4 1039.33   6
  -3  21  -5 203.791 223.764   6
  -3  21  -6 21048.5 819.789   6
  -3 -21  -6 22776.5 774.179   5
  -3 -21  -7 16860.1 662.940   5
  -3  21  -7 16292.6 701.868   6
  -3 -21  -8 34677.2 1032.73   5
  -3  21  -8 33363.2 1065.37   6
  -3  21  -9 187.389 232.618   6
  -3 -21  -9 445.153 187.764   5
  -3 -21 -10 22375.0 737.265   5
  -3  21 -10 22844.6 769.873   6
  -3  21 -11 1699.55 230.401   6
  -3 -21 -11 1634.03 197.820   5
  -3 -21 -12 14995.6 479.338   5
   3  23 -14 1204.06 156.474   6
   3  23 -13 49600.9 1208.48   6
   3  23 -12 86.3108 177.585   6
   3  23 -11 6321.87 414.114   6
   3  23 -10 3516.90 351.032   6
  -3  23  10 2823.38 234.944   9
  -3  23   9 28262.7 856.118   9
   3  23  -9 30441.8 986.236   6
  -3  23   8 6648.91 395.499   9
   3  23  -8 6509.09 461.905   6
  -3  23   7 10428.4 508.991   9
   3  23  -7 10848.3 569.986   6
   3  23  -6 118.473 156.353   7
   3  23  -6 79.3017 220.713   6
  -3  23   6-70.2351 206.975   9
  -3  23   5 950.573 232.954   9
   3  23  -5 1637.47 261.607   6
   3  23  -5 1829.11 257.154   7
  -3  23   4 2532.46 298.696   9
   3  23  -4 2741.13 353.248   9
   3  23  -4 3019.33 317.336   6
   3  23  -4 2718.30 295.629   7
  -3  23   3 1769.86 270.790   9
   3  23  -3 1754.03 251.526   6
   3  23  -3 1557.86 299.449   9
   3  23  -3 1985.94 279.674   7
  -3  23   2 293.916 224.445   9
   3  23  -2 53.7841 180.820   6
   3  23  -2 199.448 244.821   9
   3  23  -1 94.1165 164.777   6
  -3  23   1 264.607 213.214   9
   3  23  -1-116.976 245.350   9
   3  23   0 3710.00 375.852   9
  -3  23   0 3963.27 366.383   9
   3  23   1 13999.1 665.362   9
  -3  23  -2 105.713 168.194   6
   3  23   2 69.8693 240.555   9
  -3  23  -3 19513.3 717.795   6
  -3  23  -4 18298.0 705.381   6
  -3  23  -5 26214.3 885.732   6
  -3  23  -6 4399.07 359.591   6
  -3  23  -7 33924.5 1023.42   6
  -3  23  -8 246.600 190.630   6
  -3 -23  -8-66.6329 141.974   5
  -3  23  -9 38784.0 1046.89   6
  -3 -23  -9 37597.3 961.033   5
  -3  23 -10 532.915 168.179   6
  -3 -23 -10 589.166 127.153   5
  -3 -23 -11 16761.7 457.001   5
   3  25 -13 413.444 109.483   6
   3  25 -12 50733.6 1189.85   6
   3  25 -11 306.820 176.706   6
   3  25 -10 4097.01 309.007   6
   3  25  -9 1736.93 263.003   6
  -3  25   9 1596.31 189.701   9
   3  25  -8 17104.8 661.532   6
  -3  25   8 15571.6 569.608   9
   3  25  -7 7422.40 447.076   6
  -3  25   7 6883.90 389.428   9
   3  25  -6 2540.45 231.751   7
  -3  25   6 3015.85 303.428   9
   3  25  -6 3132.12 323.742   6
   3  25  -5 8929.11 489.443   6
  -3  25   5 10145.7 499.017   9
   3  25  -5 9394.75 458.498   7
   3  25  -4 336.696 191.228   6
   3  25  -4 156.094 189.830   7
  -3  25   4 462.968 222.419   9
  -3  25   3 4738.74 376.757   9
   3  25  -3 3932.37 340.721   7
   3  25  -3 3589.77 320.842   6
   3  25  -3 4074.60 395.681   9
   3  25  -2 1184.13 217.232   6
   3  25  -2 1751.47 282.365   7
   3  25  -2 1280.95 301.324   9
  -3  25   2 1075.85 242.952   9
   3  25  -1 6752.85 473.981   9
   3  25   0 1296.52 289.809   9
  -3  25  -1 17600.0 623.129   7
   3  25   1 17089.4 730.742   9
   3  25   2 2688.48 336.520   9
   3  25   3 701.646 265.334   9
  -3  25  -3 527.219 183.737   6
  -3  25  -4 39135.7 1072.24   6
   3  25   4 38042.3 1144.65   9
  -3  25  -5 362.220 193.004   6
   3  25   5 113.689 217.364   9
   3  25   6 42796.7 1176.89   9
  -3  25  -6 43736.7 1144.38   6
  -3  25  -7 231.426 166.345   6
   3  25   7 193.857 163.980   9
   3  25   8 45047.6 1099.57   9
  -3  25  -8 44587.9 1113.67   6
  -3  25  -9 520.850 142.973   6
   3  25   9 438.462 112.974   9
   3  27 -11 15640.1 463.243   6
   3  27 -10 7005.71 317.268   6
   3  27  -9 25946.9 743.518   6
   3  27  -8 575.218 172.063   6
   3  27  -7 20179.5 668.160   6
  -3  27   7 20171.6 624.503   9
   3  27  -6 2546.53 248.284   6
  -3  27   6 3499.73 274.182   9
   3  27  -5 822.526 164.775   7
   3  27  -5 877.543 200.046   6
  -3  27   5 402.454 182.797   9
   3  27  -4 7124.96 380.786   7
   3  27  -4 7012.73 376.753   6
  -3  27   4 7050.37 399.234   9
   3  27  -3 17270.1 637.157   7
   3  27  -3 15588.9 569.616   6
   3  27  -2 1074.00 228.638   7
   3  27  -1 224.267 204.671   7
   3  27  -1-51.2050 229.403   9
  -3  27   1 381.688 168.753   7
   3  27   0 16635.9 676.195   7
   3  27   0 16645.5 689.536   9
  -3  27   0 16328.0 578.522   7
   3  27   1 2649.87 319.959   9
   3  27   2 4974.47 378.416   9
   3  27   3 41209.6 1148.62   9
  -3  27  -4 1331.53 170.909   6
   3  27   4 2042.41 257.086   9
  -3  27  -5 63004.9 1427.07   6
   3  27   5 64834.7 1519.37   9
  -3  27  -6 2851.97 209.001   6
   3  27   6 2817.08 235.974   9
  -3  27  -7 21941.3 617.640   6
   3  27   7 23631.6 647.300   9
   3  27   8 2278.10 166.348   7
   3  29  -8 21708.2 563.272   6
   3  29  -7-20.3222 103.994   6
  -3  29   4 3393.23 257.320   7
   3  29  -4 3585.34 229.475   7
  -3  29   3 417.387 149.437   7
   3  29  -3 598.932 146.326   7
  -3  29   2 7924.98 363.991   7
   3  29  -2 8573.22 394.187   7
   3  29  -1 2736.31 248.360   7
  -3  29   1 2754.16 208.192   7
   3  29   0 1575.67 209.168   7
   3  29   1-217.431 173.208   9
   3  29   1 193.077 162.898   7
   3  29   2 1744.43 219.104   7
   3  29   2 1775.77 223.592   9
   3  29   3 1222.90 186.518   9
   3  29   3 744.674 183.801   7
   3  29   4 28792.2 785.057   9
   3  29   4 29099.7 817.085   7
   3  29   5 148.073 115.360   7
   3  29   5-18.4706 111.674   9
   3  29   6 14155.9 443.524   7
  -3  31   5 564.365 100.319   7
  -3  31   4 1083.89 117.553   7
  -3  31   3 2810.43 163.270   7
   3  31  -2 9609.18 325.477   7
   3  31  -1 671.105 116.739   7
   3  31   0 5560.23 258.860   7
   3  31   1 3765.71 213.133   7
   3  31   2 6559.86 277.960   7
   3  31   3 4153.46 208.004   7
   4   0 -20 3859.30 240.703  10
   4   0 -19 162.460 173.236  10
   4   0 -18 28559.8 905.231  10
   4   0 -17 139.897 230.806  10
   4   0 -16 90166.3 2114.86  11
   4   0 -15 150.574 237.692  11
   4   0 -14 61974.5 2617.29   2
   4   0 -14 63053.7 1578.25  11
   4   0 -14 64719.7 1488.40   8
   4   0 -13 32.5245 176.742  11
   4   0 -13 19.0985 135.737   8
   4   0 -12 10933.0 987.944   2
   4   0 -11 382.721 343.979   2
   4   0 -10 106004. 3245.24   2
   4   0  -9 222.744 319.364   2
   4   0  -9 373.233 322.044   4
   4   0  -8 24698.7 1195.50   2
   4   0  -8 24702.7 1198.22   4
   4   0  -7-342.937 264.246   2
   4   0  -7 1.22228 219.579   4
   4   0  -6 407261. 8327.50   2
   4   0  -6 412176. 8276.11   4
   4   0  -5-65.6610 169.540   2
   4   0  -5 56.8690 147.602   4
   4   0  -4 11631.8 495.359   4
   4   0  -4 10840.4 504.595   2
   4   0  -3 92.1882 84.2817   2
   4   0  -3 146.829 90.3479   4
   4   0  -2 343788. 6456.07   4
  -4   0   1 199.384 81.0256   1
  -4   0   0 75880.8 1659.95   1
   4   0   1 149.731 80.8249   3
   4   0   2 65350.2 1504.27   3
   4   0   3 139.244 93.3485   3
   4   0   4 66888.6 1649.66   3
  -4   0  -5 225.742 260.092   2
   4   0   5 51.9964 109.143   3
   4   0   6 403.958 175.187   3
  -4   0  -6 337.962 256.470   2
  -4   0  -7 151.127 297.393   2
   4   0   7 180.654 163.593   3
  -4   0  -8 15775.3 1059.72   2
  -4   0  -9 164.187 144.987  10
  -4   0  -9-29.6173 299.387   2
  -4   0 -10 11574.8 974.369   2
  -4   0 -10 13112.6 554.508  10
  -4   0 -11 130.425 193.609  10
  -4   0 -12 1946.10 278.591  10
  -4   0 -13 190.708 232.459  10
  -4   0 -14 40839.3 1161.00  10
  -4   0 -15-104.851 180.481  10
  -4   0 -16 14362.5 506.857  10
  -4   0 -17-36.8066 85.4332  10
   4  -2 -20-127.860 134.275  10
   4   2 -20 146.076 113.152  10
   4   2 -19 2799.00 249.574  10
   4  -2 -19 3177.55 278.075  10
   4  -2 -18 7947.96 466.393  10
   4   2 -18 8392.99 445.348  10
   4   2 -17 39722.8 1143.45  10
   4  -2 -17 39369.2 1175.42  10
   4  -2 -17 38738.3 1027.23   8
   4   2 -16 416.352 240.047  11
   4  -2 -16 220.017 186.397   8
   4  -2 -16 453.460 272.893  11
   4  -2 -15 31317.4 989.152  11
   4   2 -15 29934.9 933.275  11
   4  -2 -15 30491.8 899.475   8
   4  -2 -14 4132.09 316.297   8
   4  -2 -14 3585.10 336.421  11
   4  -2 -14 4099.67 718.768   2
   4   2 -14 3771.92 309.465  11
   4   2 -13 21.3544 184.492  11
   4  -2 -13 77.9565 176.403  11
   4  -2 -13-204.885 352.177   2
   4  -2 -13 145.251 172.394   8
   4  -2 -12 13970.1 1132.21   2
   4   2 -12 14503.0 1104.17   2
   4   2 -11 13197.1 1015.87   2
   4  -2 -11 13748.2 1089.47   2
   4   2 -11 12744.4 1040.45   4
   4   2 -10 25420.9 1345.46   2
   4  -2 -10 25564.9 1395.59   2
   4   2 -10 24077.0 1365.53   4
   4   2  -9 12265.7 876.232   2
   4   2  -9 13690.7 933.801   4
   4  -2  -9 12455.1 915.371   2
   4  -2  -8 372.980 310.411   2
   4   2  -8 126.592 245.498   4
   4   2  -8 308.677 245.222   2
   4  -2  -7 203456. 4641.35   4
   4  -2  -7 199134. 4614.01   2
   4   2  -7 200218. 4556.64   2
   4   2  -7 192025. 4486.36   4
   4   2  -6 1105.06 239.427   4
   4   2  -6 799.775 233.781   2
   4  -2  -6 821.466 269.226   2
   4  -2  -6 869.895 231.579   4
   4   2  -5 414589. 8179.10   2
   4  -2  -5 411604. 8262.54   4
   4   2  -5 421932. 8145.72   4
   4  -2  -5 405024. 8237.08   2
   4  -2  -4 1707.98 213.425   4
   4  -2  -4 2087.05 232.492   2
   4   2  -4 2139.65 215.057   4
   4  -2  -3 35048.5 948.298   4
   4   2  -3 36472.8 924.068   4
   4  -2  -2 7189.40 273.723   4
  -4   2   2 6742.59 257.381   2
   4  -2  -2 6707.20 244.665   2
  -4  -2   2 6845.55 275.294   1
   4   2  -2 7224.44 301.984   4
   4   2  -1 34184.1 834.115   3
  -4  -2   1 31099.0 821.919   1
   4   2   0 36740.2 937.311   3
  -4   2   0 35939.8 913.345   1
  -4   2  -1 32468.1 857.080   1
   4   2   1 32123.6 891.201   3
  -4   2  -2 271.376 130.378   2
   4  -2   2 140.361 65.0040   3
   4   2   2 59.9536 97.3906   3
  -4   2  -3 80869.4 2001.61   2
   4   2   3 78083.8 1873.23   3
   4  -2   3 75930.0 1711.07   3
   4  -2   4 9580.30 420.276   3
   4   2   4 10478.0 527.276   3
  -4   2  -4 9811.94 594.539   2
   4  -2   5 23879.7 785.822   3
  -4   2  -5 23086.5 1031.28   2
   4   2   5 24507.5 923.022   3
   4   2   6 7963.12 532.247   3
   4  -2   6 8043.00 442.434   3
  -4   2  -6 8276.86 642.277   2
  -4  -2  -6 7997.48 701.335   2
  -4   2  -7 9180.98 721.810   2
  -4  -2  -7 9901.47 842.749   2
   4   2   7 8741.64 607.589   3
   4   2   8 16271.3 893.487   3
  -4   2  -8 18396.3 1075.70   2
  -4  -2  -8 16949.0 1151.63   2
  -4  -2  -9 19636.9 691.242  10
  -4   2  -9 18842.2 1153.77   2
  -4  -2  -9 19843.2 635.781   8
  -4  -2  -9 19909.7 1322.38   2
  -4   2  -9 21456.9 687.429  10
  -4  -2 -10 7820.16 432.716  10
  -4   2 -10 7481.10 412.283  10
  -4  -2 -10 8177.27 408.768   8
  -4  -2 -10 8991.88 937.511   2
  -4   2 -11 3111.61 307.539  10
  -4  -2 -11 2886.90 320.727  10
  -4  -2 -12 3306.45 342.896  10
  -4   2 -12 3199.70 320.562  10
  -4  -2 -12 3508.60 280.714   5
  -4  -2 -13 18224.5 618.603   5
  -4  -2 -13 18130.6 733.991  10
  -4   2 -13 18198.2 699.453  10
  -4  -2 -14 2021.83 285.123  10
  -4   2 -14 1972.89 264.992  10
  -4   2 -15 21075.3 690.893  10
  -4  -2 -15 21004.6 718.959  10
  -4  -2 -16 83.3073 145.573  10
  -4   2 -16 254.006 131.000  10
  -4  -2 -17 21203.7 569.088  10
   4  -4 -20 3784.75 237.381  10
   4   4 -20 2979.99 184.954  10
   4  -4 -19-28.3691 177.805  10
   4   4 -19 313.066 146.802  10
   4  -4 -18 23784.3 820.561  10
   4   4 -18 24124.9 763.355  10
   4  -4 -17 10204.6 552.402  10
   4   4 -17 9599.64 491.648  10
   4  -4 -17 10807.1 480.723   8
   4  -4 -16 24878.0 880.578  11
   4  -4 -16 23974.5 796.566   8
   4  -4 -16 24373.7 893.422  10
   4  -4 -15 2559.72 340.928  11
   4   4 -15 2763.97 295.770  11
   4  -4 -15 2817.30 301.971   8
   4  -4 -14 20511.3 1490.31   2
   4  -4 -14 21494.2 733.879   8
   4   4 -14 22221.9 731.138  11
   4  -4 -14 21309.2 783.331  11
   4  -4 -13 9493.16 447.898   8
   4   4 -13 9946.46 440.839  11
   4  -4 -13 11129.6 1059.84   2
   4  -4 -13 8379.08 452.524  11
   4  -4 -12 29973.5 1699.89   2
   4  -4 -12 29620.3 872.768  11
   4   4 -11 4507.85 650.506   4
   4  -4 -11 4406.67 654.587   2
   4  -4 -10 13385.9 1022.81   2
   4   4 -10 12715.5 942.722   4
   4  -4  -9 594.889 297.393   2
   4   4  -9 566.212 298.320   4
   4   4  -8 3156.90 437.662   4
   4  -4  -8 3431.36 497.608   2
   4  -4  -7 365.271 241.444   2
   4   4  -7 231.046 203.888   4
   4   4  -6 159704. 3530.29   4
   4  -4  -6 145848. 3556.21   2
   4   4  -5 66367.6 1716.47   4
   4  -4  -5 62202.7 1738.15   2
   4   4  -4 7684.53 417.143   4
   4  -4  -4 6822.03 416.067   2
  -4  -4   4 7943.56 259.744   1
   4   4  -3 8349.68 401.973   4
   4   4  -3 8578.16 312.422   3
   4  -4  -3 8026.98 378.086   2
   4  -4  -2 32355.7 782.357   2
   4   4  -2 32360.1 825.360   3
   4   4  -1 25467.4 726.050   3
   4   4   0 283118. 5327.97   3
  -4   4   0 267354. 5042.12   4
   4   4   1 12522.9 521.984   3
  -4   4  -1 11927.5 388.124   4
  -4   4  -1 12790.6 449.176   1
  -4   4  -1 13327.0 382.324   2
  -4   4  -2 97209.5 2164.34   4
  -4   4  -2 100298. 2169.64   2
   4  -4   2 104662. 2061.73   3
   4   4   2 98436.5 2310.75   3
  -4   4  -3-65.6642 120.534   2
   4  -4   3 71.6301 53.0564   3
  -4   4  -3-17.7763 109.892   4
   4   4   3 51.7793 128.000   3
   4  -4   4 145329. 2916.49   3
  -4   4  -4 145689. 3270.54   2
   4   4   4 146021. 3319.37   3
   4   4   5 127.960 187.119   3
  -4   4  -5 151.921 163.490   2
   4   4   6 30850.6 1219.20   3
  -4   4  -6 32183.9 1227.99   2
  -4  -4  -7 7066.57 773.262   2
  -4   4  -7 7605.72 613.137   2
   4   4   7 7976.48 622.208   3
   4   4   8 1862.09 333.448   3
  -4  -4  -8 1870.43 451.707   2
  -4   4  -8 1491.28 311.783   2
  -4   4  -9 5632.88 387.448   6
  -4  -4  -9 5073.56 735.949   2
  -4  -4  -9 6649.56 368.804   8
  -4   4  -9 6020.90 338.078  10
  -4  -4  -9 6219.82 377.829  10
  -4  -4 -10 52132.0 2381.49   2
  -4   4 -10 52960.5 1337.19  10
  -4  -4 -10 51107.8 1391.87  10
  -4  -4 -10 52148.4 1331.12   8
  -4   4 -11 27271.5 869.340  10
  -4  -4 -11 27745.4 940.711  10
  -4  -4 -12 21397.0 822.052  10
  -4  -4 -12 22572.8 765.663   5
  -4   4 -12 22737.5 778.652  10
  -4  -4 -13 3843.99 297.554   5
  -4   4 -13 4206.43 337.636  10
  -4  -4 -13 4943.12 403.950  10
  -4  -4 -14 20251.7 651.713   5
  -4   4 -14 20797.5 702.310  10
  -4  -4 -14 21003.7 769.781  10
  -4  -4 -15 1447.16 235.344  10
  -4   4 -15 1916.26 207.390  10
  -4  -4 -16 13751.2 492.866  10
  -4   4 -16 12881.7 427.545  10
  -4  -4 -17 600.090 109.033  10
   4  -6 -20 18372.8 541.279  10
   4  -6 -19 19037.7 634.840  10
   4  -6 -19 18398.6 559.369   5
   4   6 -19 19023.5 553.957  10
   4  -6 -18 842.426 225.412  10
   4   6 -18 904.478 174.545  10
   4  -6 -17 59847.8 1548.10  10
   4  -6 -17 57013.3 1435.90   8
   4   6 -17 57360.6 1426.52  10
   4  -6 -16-122.581 301.483  11
   4   6 -16 66.3329 174.352  10
   4  -6 -16 331.295 243.054   8
   4  -6 -16 177.015 244.555  10
   4  -6 -15 24580.2 827.324   8
   4  -6 -15 23656.1 854.963  11
   4  -6 -14 25192.6 884.290  11
   4  -6 -14 25786.2 850.981   8
   4   6 -14 26496.5 786.747  11
   4   6 -13 308.829 154.255   6
   4  -6 -13 584.429 474.608   2
   4  -6 -13 302.874 209.262   8
   4  -6 -13 287.267 216.281  11
   4   6 -13 1208.53 226.028  11
   4  -6 -12-94.4883 179.343  11
   4  -6 -12 179.139 344.464   2
   4   6 -12 190.038 357.283   4
   4  -6 -12 232.263 179.455   8
   4   6 -11 7759.69 790.389   4
   4  -6 -11 8155.81 862.542   2
   4  -6 -10 2713.06 506.376   2
   4   6 -10 2780.14 464.626   4
   4   6  -9 22387.1 1180.46   4
   4  -6  -9 23006.4 1248.43   2
   4  -6  -8 207.841 273.492   2
   4   6  -8 9.37921 238.485   4
   4  -6  -7 54077.3 1825.10   2
   4   6  -7 59729.9 1830.79   4
   4  -6  -6 1268.91 278.593   2
   4   6  -6 987.346 237.087   4
  -4   6   6 1005.85 254.425   3
   4   6  -5 7096.44 238.028   3
   4   6  -5 7915.80 493.990   4
   4   6  -4 6476.68 420.417   4
   4   6  -4 6626.20 264.366   3
   4   6  -3 91092.1 2155.74   4
   4   6  -3 92207.8 1936.63   3
   4   6  -2 336.328 100.167   3
   4   6  -1 95039.6 2111.01   3
  -4   6   0 141146. 2810.39   4
   4   6   0 147234. 3067.34   3
   4   6   1 95726.3 2226.59   3
  -4   6  -1 94092.8 1981.91   4
   4   6   2 8685.62 503.570   3
  -4   6  -2 8625.35 350.689   1
  -4   6  -2 9306.35 403.205   4
  -4   6  -3 160189. 3196.53   4
   4   6   3 160521. 3417.88   3
  -4   6  -4 8818.11 495.421   4
   4   6   4 7999.55 543.547   3
   4   6   5 42586.6 1483.28   3
   4   6   6 6407.33 560.228   3
   4   6   7 2211.36 382.038   3
   4   6   8 1316.70 340.301   3
  -4  -6  -8 1921.01 475.315   2
  -4  -6  -8 1789.26 211.408  10
  -4  -6  -8 1635.09 208.953   8
  -4   6  -9 18823.2 734.041   6
  -4   6  -9 18975.7 622.817  10
   4   6   9 18809.5 1150.12   3
  -4  -6  -9 18216.3 1370.80   2
  -4  -6  -9 18758.1 702.387  10
  -4  -6  -9 19109.5 667.741   8
  -4   6 -10 24938.9 777.227  10
  -4  -6 -10 25660.6 1659.08   2
  -4   6 -10 25367.7 897.499   6
  -4  -6 -10 25073.5 872.574  10
  -4  -6 -10 25249.5 831.204   8
  -4   6 -11 39246.3 1086.10  10
  -4  -6 -11 39778.3 1139.95   8
  -4  -6 -11 39588.0 1200.55  10
  -4  -6 -12 20298.5 751.191   5
  -4  -6 -12 20828.0 821.178  10
  -4   6 -12 21547.3 724.297  10
  -4   6 -13 25013.0 782.818  10
  -4  -6 -13 24659.4 889.543  10
  -4  -6 -13 24174.7 810.347   5
  -4  -6 -14 2366.76 243.575   5
  -4  -6 -14 2469.25 313.139  10
  -4   6 -14 2691.18 234.723  10
  -4  -6 -15 13225.6 541.071  10
  -4   6 -15 12297.2 429.681  10
  -4  -6 -16 1716.96 193.795  10
  -4  -6 -17 3046.53 168.813  10
   4  -8 -20 27797.7 683.872  10
   4  -8 -19 311.500 121.790   5
   4  -8 -19 636.571 158.526  10
   4   8 -18 9864.83 384.433  10
   4  -8 -18 11398.2 499.953  10
   4  -8 -17 2663.86 301.913   8
   4  -8 -17 2878.80 324.402  10
   4   8 -17 2541.83 226.764  10
   4   8 -16 8406.46 410.049  10
   4  -8 -16 8736.03 496.724   8
   4  -8 -16 9448.04 527.157  10
   4   8 -15 7346.68 421.676   6
   4  -8 -15 6912.80 469.180  11
   4  -8 -15 7625.90 468.282   8
   4   8 -15 6439.80 374.025  10
   4  -8 -15 6856.33 474.187  10
   4  -8 -14 389.382 247.143   8
   4   8 -14 361.166 194.077   6
   4  -8 -14 754.241 261.806  11
   4   8 -13 2168.16 269.916   6
   4  -8 -13 2175.73 284.872   8
   4  -8 -13 2274.43 289.117  11
   4  -8 -13 2931.76 593.461   2
   4  -8 -12 3924.32 322.182  11
   4   8 -12 3849.92 594.737   4
   4   8 -12 3936.86 314.943   6
   4  -8 -12 4656.68 710.943   2
   4  -8 -12 3956.76 319.435   8
   4  -8 -11 2862.49 583.190   2
   4  -8 -11 3067.58 262.445   8
   4   8 -11 2569.86 485.455   4
   4   8 -10 7316.25 761.320   4
   4  -8 -10 7776.11 798.730   2
   4  -8  -9 9529.16 797.667   2
   4   8  -9 10124.1 792.553   4
   4  -8  -8 37908.0 1556.25   2
   4   8  -8 35391.8 1460.55   4
  -4   8   7 15629.5 874.972   3
   4  -8  -7 15414.7 886.388   2
   4   8  -7 14914.1 853.212   4
   4   8  -6 176790. 4034.73   4
  -4   8   6 172514. 4104.09   3
  -4   8   5 12285.1 709.543   3
   4   8  -5 12547.0 365.527   3
   4   8  -5 12350.6 670.445   4
   4   8  -4 47444.3 1117.39   3
   4   8  -4 47883.4 1438.03   4
   4   8  -3 125454. 2977.90   4
   4   8  -3 131637. 2712.36   3
   4   8  -2 43291.6 1155.04   3
   4   8  -1 46129.0 1259.96   3
   4  -8   0 56596.3 1201.42   2
   4   8   0 57313.4 1524.40   3
  -4   8   0 55586.6 1331.81   4
   4   8   1 28058.7 983.771   3
  -4   8  -1 27384.6 785.748   4
  -4   8  -2 92493.0 2051.27   4
  -4   8  -2 88595.0 1912.32   1
   4   8   2 93304.9 2333.12   3
  -4   8  -3 6169.79 390.846   4
   4   8   3 6248.68 499.282   3
  -4   8  -4 63553.1 1659.05   4
   4   8   4 60881.1 1911.58   3
   4   8   5 11786.0 760.942   3
   4   8   6 10925.5 783.731   3
   4   8   7 21410.8 1160.97   3
  -4  -8  -8 8652.51 925.169   2
  -4  -8  -8 7757.27 404.895   8
   4   8   8 6487.90 699.957   3
  -4   8  -8 7855.97 448.804   6
  -4  -8  -8 7573.19 414.593  10
  -4  -8  -9 1298.41 235.581  10
  -4  -8  -9 1062.11 483.382   2
  -4   8  -9 1561.26 267.736   6
  -4  -8  -9 1282.56 239.100   8
   4   8   9 713.495 326.667   3
  -4  -8 -10 32480.8 1033.15  10
  -4   8 -10 30459.7 1034.49   6
  -4  -8 -10 31357.2 981.761   8
  -4   8 -11 56967.3 1381.63  10
  -4  -8 -11 57134.3 1562.16  10
  -4  -8 -11 56630.9 1494.00   8
  -4  -8 -12 23526.0 846.423   5
  -4   8 -12 24251.9 742.955  10
  -4  -8 -12 24777.5 902.892  10
  -4   8 -13 164.882 142.766  10
  -4  -8 -13 306.059 193.971   5
  -4  -8 -13 52.9566 224.638  10
  -4  -8 -14 4640.54 316.116   5
  -4  -8 -14 4722.04 361.659  10
  -4  -8 -15 713.255 137.428   5
  -4  -8 -15 764.850 197.268  10
  -4  -8 -16 11029.3 405.646  10
   4 -10 -19 4609.75 249.601   5
   4 -10 -19 4688.63 250.118  10
   4 -10 -18 80.6265 149.182  10
   4 -10 -18 247.791 160.394   5
   4 -10 -17 2684.92 283.573  10
   4 -10 -17 2215.82 303.191   8
   4 -10 -16 8485.69 501.624   8
   4 -10 -16 8461.41 477.315  10
   4  10 -15 1960.09 274.207   6
   4 -10 -15 1994.92 285.870  10
   4 -10 -15 1985.64 336.128   8
   4 -10 -14 412.080 258.741  11
   4  10 -14 785.572 242.213   6
   4 -10 -14 780.440 227.810  10
   4 -10 -14 842.227 300.723   8
   4 -10 -13 22633.6 829.105   8
   4 -10 -13 23265.2 830.645  11
   4  10 -13 23431.9 838.042   6
   4 -10 -12 15629.8 628.567  11
   4 -10 -12 15858.2 641.713   8
   4  10 -12 14191.0 1089.11   4
   4  10 -12 15286.0 649.929   6
   4 -10 -12 14890.6 1218.28   2
   4 -10 -11 2046.73 255.128   8
   4 -10 -11 2790.06 541.435   2
   4  10 -11 2120.84 268.613   6
   4  10 -11 2675.55 495.852   4
   4 -10 -11 1999.22 242.011  11
   4 -10 -10 20315.0 1279.44   2
   4  10 -10 21496.0 1243.37   4
   4 -10  -9 2076.40 462.460   2
   4  10  -9 2194.53 447.333   4
   4 -10  -8 3401.55 489.707   2
   4  10  -8 2828.83 429.190   4
   4  10  -7 4436.35 495.259   4
   4  10  -6 17304.7 904.615   4
   4  10  -5 43502.8 1496.51   4
   4  10  -5 44014.1 1018.53   3
   4  10  -4 16595.8 574.944   3
   4  10  -4 16831.3 836.712   4
   4  10  -3 88051.5 2012.76   3
   4  10  -3 83981.2 2307.84   4
   4  10  -2 3566.83 301.855   3
   4  10  -1 164951. 3611.63   3
   4  10   0 26112.3 969.482   3
  -4  10   0 25160.9 829.709   4
   4  10   1 59953.5 1710.07   3
  -4  10  -1 54433.2 1419.88   4
   4  10   2 10556.7 655.676   3
  -4  10  -2 10474.7 488.776   4
  -4  10  -2 9084.13 353.777   1
   4  10   3 36647.3 1387.15   3
  -4  10  -3 37235.8 1111.29   4
   4  10   4 38542.6 1499.28   3
   4  10   5 41172.8 1639.79   3
   4  10   6 175.680 225.190   3
  -4 -10  -7 154.580 177.267   8
  -4  10  -7 256.032 163.000   6
   4  10   7 274.266 267.313   3
  -4 -10  -8 1227.85 214.083  10
   4  10   8 1720.74 440.848   3
  -4 -10  -8 1735.83 263.946   8
  -4  10  -8 1922.86 285.829   6
  -4 -10  -8 1479.23 500.977   2
  -4 -10  -9 371.144 223.674   8
  -4  10  -9 288.618 228.126   6
  -4 -10  -9 328.669 193.326  10
  -4 -10 -10 437.782 220.948  10
  -4 -10 -10 356.891 260.764   8
  -4  10 -10 342.624 257.456   6
  -4  10 -11 7886.22 507.037   6
  -4 -10 -11 7869.08 491.923   5
  -4 -10 -11 8104.99 502.300  10
  -4 -10 -12 2711.52 330.447  10
  -4 -10 -12 2711.60 324.257   5
  -4 -10 -13 36684.7 1088.02  10
  -4 -10 -13 33261.6 1037.27   5
  -4 -10 -14 217.574 164.493   5
  -4 -10 -14 448.508 196.776  10
  -4 -10 -15 11305.8 423.658   5
  -4 -10 -15 12109.0 462.018  10
  -4 -10 -16 191.374 92.8922  10
   4 -12 -19 219.210 98.7763   5
   4 -12 -18 1712.72 211.323   5
   4 -12 -18 1373.21 162.012  10
   4 -12 -17 141.846 222.649   8
   4 -12 -17 188.027 154.526  10
   4 -12 -16 715.718 200.495  10
   4  12 -16 790.778 198.758   6
   4 -12 -16 628.520 291.106   8
   4  12 -15 659.411 237.524   6
   4 -12 -15 628.451 225.882  10
   4 -12 -15 530.575 288.682   8
   4  12 -14 5837.33 431.489   6
   4 -12 -14 6290.11 404.156  10
   4 -12 -14 5939.54 460.472   8
   4 -12 -13 1705.91 286.965  11
   4  12 -13 1744.17 303.789   6
   4 -12 -13 2190.76 270.931  10
   4 -12 -13 2276.61 319.007   8
   4 -12 -12 4916.05 364.822  11
   4  12 -12 5137.17 398.316   6
   4 -12 -12 4508.24 335.684  10
   4 -12 -12 4231.07 376.728   8
   4 -12 -11-210.351 352.090   2
   4  12 -11 480.356 233.446   6
   4 -12 -11-182.959 227.815   8
   4 -12 -11-73.8777 180.089  11
   4  12 -11 297.703 304.874   4
   4  12 -10 375.889 323.319   4
   4 -12 -10 188.832 334.120   2
   4  12 -10 657.586 199.121   6
   4 -12 -10 669.915 198.827   8
   4  12  -9 52681.0 2049.89   4
   4 -12  -9 56645.3 2172.10   2
   4  12  -8 20227.5 1141.47   4
   4 -12  -8 21819.7 1196.84   2
   4  12  -7 24702.5 1210.92   4
   4  12  -6 28381.8 1267.37   4
   4  12  -5 54140.2 1828.67   4
   4  12  -4 170244. 3570.54   3
   4  12  -4 171123. 4104.84   4
   4  12  -3 5146.25 367.010   3
   4  12  -3 4699.94 494.542   4
   4  12  -2 101490. 2469.87   3
   4  12  -1 74604.7 2022.52   3
   4  12   0 179484. 4043.98   3
  -4  12   0 172875. 3800.77   4
  -4  12  -1 1482.74 229.862   4
   4  12   1 1451.23 294.454   3
   4  12   2 61836.1 1973.88   3
   4  12   3 337.483 237.812   3
   4  12   4 22600.4 1186.04   3
   4  12   5 7132.53 700.716   3
  -4 -12  -6 247.259 177.995   8
   4  12   6 711.059 358.109   3
  -4  12  -6 338.164 190.062   6
  -4 -12  -7 6713.40 369.322  10
   4  12   7 7986.18 816.994   3
  -4 -12  -7 8360.30 443.952   8
  -4  12  -7 7558.38 450.358   6
   4  12   8 456.842 384.425   3
  -4  12  -8 492.832 219.207   6
  -4 -12  -8-126.752 377.264   2
  -4 -12  -8 545.364 218.956   8
  -4 -12  -8 334.787 188.960  10
  -4  12  -9 21773.8 841.742   6
  -4 -12  -9 20195.7 781.510   8
  -4 -12  -9 21670.0 791.013  10
  -4  12 -10 3388.52 368.617   6
  -4 -12 -10 3661.27 390.971   8
  -4 -12 -10 3140.28 326.688  10
  -4 -12 -11 2360.21 331.325   5
  -4 -12 -11 1888.19 275.024  10
  -4  12 -11 2349.09 338.195   6
  -4 -12 -12 13816.1 646.254   5
  -4 -12 -12 13974.7 615.778  10
  -4 -12 -13 2289.39 262.984  10
  -4 -12 -13 2557.90 307.971   5
  -4 -12 -14 2691.17 249.804   5
  -4 -12 -14 2696.47 242.173  10
  -4 -12 -15 6537.68 285.258  10
  -4 -12 -15 5997.69 289.065   5
   4 -14 -18 988.670 160.890   5
   4 -14 -17 10292.3 477.033   5
   4  14 -16 6744.43 388.357   6
   4 -14 -16 6572.78 436.936   8
   4  14 -15 8023.32 466.342   6
   4 -14 -15 8532.48 528.014   8
   4 -14 -14 980.218 316.724   8
   4  14 -14 731.755 267.918   6
   4  14 -13 421.026 249.810   6
   4 -14 -13 420.710 292.151   8
   4 -14 -12 17126.9 733.847   8
   4 -14 -12 17800.3 666.942  11
   4  14 -12 17783.6 754.471   6
   4 -14 -11 413.910 241.128   8
   4  14 -11 563.836 247.423   6
   4 -14 -10 2409.58 283.849   8
   4  14 -10 3207.28 329.005   6
   4 -14 -10 3087.13 573.457   2
   4  14 -10 3441.16 556.229   4
   4  14  -9 27001.0 898.214   6
   4 -14  -9 27620.3 1471.00   2
   4 -14  -9 26662.0 843.487   8
   4  14  -9 26514.4 1399.74   4
   4 -14  -8 21154.8 1207.07   2
   4  14  -8 20320.8 1181.49   4
   4  14  -8 20496.7 732.921   6
   4  14  -7 25738.1 1308.28   4
   4  14  -6 84156.8 2640.39   4
   4  14  -5 28714.3 1338.83   4
   4  14  -4 40076.4 1605.98   4
   4  14  -3 56231.8 1608.09   3
   4  14  -3 55081.3 1951.06   4
   4  14  -2 1024.34 251.060   3
   4  14  -1 83964.7 2328.68   3
  -4  14   0 22645.2 927.206   4
   4  14   0 22888.5 1064.60   3
   4  14   1 89453.8 2602.32   3
   4  14   2 11172.7 801.353   3
   4  14   3 10023.3 791.858   3
   4  14   4 12725.9 937.684   3
  -4  14  -5 9002.37 467.614   6
   4  14   5 8042.16 789.274   3
  -4 -14  -5 8958.37 416.499   8
  -4  14  -6 573.051 212.999   6
  -4 -14  -6 458.610 190.992   8
   4  14   6 458.183 302.855   3
  -4  14  -7 18860.3 759.278   6
  -4 -14  -7 19148.7 713.600   8
   4  14   7 18579.7 1306.35   3
  -4  14  -8 10414.4 576.295   6
  -4 -14  -8 11174.0 568.846   8
  -4 -14  -9 4003.93 401.411   8
  -4 -14  -9 3720.75 383.302   5
  -4  14  -9 3179.45 370.853   6
  -4 -14 -10 5326.06 372.178  10
  -4  14 -10 4835.79 430.191   6
  -4 -14 -10 4675.06 417.042   5
  -4 -14 -11 14734.9 696.459   5
  -4 -14 -11 16026.1 624.561  10
  -4  14 -11 14895.3 674.226   6
  -4 -14 -12 10236.4 470.045  10
  -4 -14 -12 10575.7 554.515   5
  -4 -14 -13 16646.7 640.886   5
  -4 -14 -13 15673.5 545.983  10
  -4 -14 -14 1807.17 200.820   5
  -4 -14 -14 2009.75 166.746  10
  -4 -14 -15 3048.70 187.939   5
   4 -16 -18 10386.9 358.307   5
   4 -16 -17 3358.16 253.400   5
   4 -16 -16 7950.19 429.493   8
   4 -16 -16 7193.20 411.809   5
   4  16 -16 7208.38 386.155   6
   4  16 -15 2663.78 299.939   6
   4 -16 -15 2698.10 347.151   8
   4 -16 -14 647.112 298.562   8
   4  16 -14 222.012 234.772   6
   4  16 -13 4162.23 402.525   6
   4 -16 -13 4912.01 436.192   8
   4  16 -12 188.166 244.079   6
   4 -16 -12 839.149 296.401   8
   4 -16 -11 63.1039 264.881   8
   4  16 -11 650.950 297.667   6
   4 -16 -10 14369.7 626.923   8
   4 -16 -10 13986.3 1075.39   2
   4  16 -10 13555.1 658.950   6
   4  16  -9 5087.92 405.628   6
   4 -16  -9 5439.98 662.614   2
   4 -16  -9 4822.75 355.237   8
   4 -16  -8 51330.3 1321.77   8
   4  16  -8 52254.8 2089.09   4
   4 -16  -8 50998.7 2028.65   2
   4  16  -8 52686.7 1424.01   6
   4 -16  -7 32295.9 1475.83   2
   4  16  -7 30813.3 1531.58   4
   4  16  -7 32944.5 1007.85   6
   4  16  -6 13210.3 555.564   9
   4  16  -6 14637.2 1002.33   4
   4  16  -6 13689.0 570.826   6
   4  16  -5 1491.58 397.070   4
   4  16  -4 22741.0 1256.28   4
   4  16  -3 3845.45 538.734   4
   4  16  -2 23661.0 1295.39   4
   4  16  -2 23072.4 1039.16   3
  -4  16   1 17370.9 897.625   4
   4  16  -1 18678.2 974.113   3
   4  16   0 92600.4 2721.82   3
   4  16   1 2321.60 431.874   3
   4  16   2 16485.6 1063.23   3
  -4  16  -3 2865.42 265.735   6
   4  16   3 2802.77 491.840   3
  -4  16  -4 8934.17 464.765   6
   4  16   4 8143.93 803.022   3
  -4 -16  -4 8939.27 443.877   5
  -4 -16  -5 2326.16 257.388   5
  -4  16  -5 2368.95 288.808   6
   4  16   5 2741.06 545.342   3
  -4 -16  -5 2464.46 272.570   8
  -4  16  -6 1102.20 254.275   6
  -4 -16  -6 869.360 228.281   5
   4  16   6 883.307 424.401   3
  -4 -16  -6 1174.11 239.404   8
  -4 -16  -7 2948.48 334.346   5
  -4  16  -7 2682.19 333.185   6
  -4 -16  -7 2711.12 325.538   8
  -4 -16  -8 3786.99 383.114   8
  -4 -16  -8 4136.77 394.310   5
  -4  16  -8 3641.93 379.832   6
  -4 -16  -9 2147.52 317.990   5
  -4  16  -9 2216.22 352.820   6
  -4 -16 -10 307.374 252.015   5
  -4  16 -10 546.874 263.366   6
  -4  16 -11 3141.28 342.277   6
  -4 -16 -11 3204.13 352.345   5
  -4 -16 -12 37472.6 1103.10   5
  -4 -16 -13 6581.12 368.769   5
  -4 -16 -14 8152.26 346.759   5
   4 -18 -17 3678.60 213.999   5
   4 -18 -16 210.993 140.190   5
   4  18 -15 10509.6 492.188   6
   4 -18 -15 11268.1 503.573   8
   4 -18 -15 11017.7 496.552   5
   4  18 -14 2005.81 304.119   6
   4 -18 -14 2097.29 314.865   8
   4  18 -13-179.126 255.795   6
   4 -18 -13-88.9781 270.687   8
   4 -18 -12 4475.77 400.606   8
   4  18 -12 4280.84 413.232   6
   4  18 -11-3.98240 262.734   6
   4 -18 -11 404.778 246.193   8
   4  18 -10 1095.66 309.345   6
   4 -18 -10 921.067 253.062   8
   4  18  -9 17766.7 748.299   6
   4 -18  -9 17684.9 681.188   8
   4  18  -8 12420.1 609.537   6
   4  18  -8 11731.8 495.755   7
   4  18  -7 64822.8 1686.09   6
   4  18  -7 66076.8 2423.17   4
   4  18  -7 65261.5 1570.67   7
   4  18  -6 302.055 156.276   7
   4  18  -6 713.825 221.684   9
   4  18  -6 349.014 253.005   4
   4  18  -6 400.610 200.909   6
   4  18  -5 9505.76 484.189   6
   4  18  -5 10279.4 506.673   9
   4  18  -5 10051.2 458.639   7
   4  18  -5 9637.31 853.220   4
   4  18  -4 4645.98 327.409   6
   4  18  -4 4604.07 342.552   9
  -4  18   4 4741.66 308.521   9
   4  18  -4 4520.72 595.712   4
  -4  18   3 31741.8 906.462   9
   4  18  -3 31182.3 949.725   9
   4  18  -3 30254.0 1544.73   4
   4  18  -3 30095.3 903.039   6
  -4  18   2 2438.32 239.939   9
   4  18  -2 2839.44 524.770   4
   4  18  -2 2273.58 231.021   6
  -4  18   1 45461.3 1198.48   9
   4  18  -1 44426.2 1711.35   3
  -4  18   0 3007.11 282.909   9
   4  18   0 2333.16 411.315   3
   4  18   1 46979.4 1917.52   3
  -4  18  -1 46040.2 1248.07   9
  -4  18  -1 45148.4 1176.91   6
  -4  18  -2 28356.2 876.841   6
   4  18   2 29166.4 1512.50   3
  -4  18  -3 6210.53 397.944   6
   4  18   3 4724.21 668.224   3
  -4 -18  -4 10975.7 507.812   5
   4  18   4 12124.6 1034.94   3
  -4  18  -4 11782.0 559.099   6
  -4 -18  -5 5454.74 382.639   5
  -4  18  -5 5906.74 422.268   6
  -4  18  -6 16110.7 705.424   6
  -4 -18  -6 17735.7 731.032   5
  -4 -18  -7 16079.4 714.697   5
  -4  18  -7 14780.8 690.811   6
  -4 -18  -8 2058.19 312.731   5
  -4  18  -8 2209.23 339.041   6
  -4  18  -9 2524.24 343.226   6
  -4 -18  -9 2353.58 331.751   5
  -4 -18 -10 219.106 217.426   5
  -4  18 -10 432.460 258.327   6
  -4 -18 -11 3200.08 325.506   5
  -4  18 -11 3421.54 329.404   6
  -4 -18 -12 4215.29 306.885   5
  -4 -18 -13 17490.9 561.116   5
  -4 -18 -14 3808.72 190.812   5
   4 -20 -16 2605.72 174.283   5
   4  20 -15 1466.58 204.902   6
   4 -20 -15 1246.29 170.155   5
   4 -20 -14 5674.17 333.888   5
   4  20 -14 6072.77 384.350   6
   4 -20 -13 4305.44 322.095   5
   4  20 -13 4336.75 381.748   6
   4 -20 -13 3927.67 328.299   8
   4  20 -12 2415.48 339.601   6
   4 -20 -12 2163.04 296.691   8
   4 -20 -12 2164.07 262.892   5
   4  20 -11 19336.7 804.841   6
   4 -20 -11 19765.2 718.954   8
   4  20 -10 7604.21 525.701   6
   4 -20 -10 8212.66 448.847   8
   4  20  -9 1271.89 305.773   6
   4  20  -8 55775.4 1555.25   6
   4  20  -8 56150.5 1411.17   7
   4  20  -7 39141.6 1105.67   7
   4  20  -7 40223.2 1219.63   6
   4  20  -6 20761.7 804.897   6
   4  20  -6 20840.7 735.913   7
   4  20  -5 14084.2 616.641   6
   4  20  -5 12783.1 1007.80   4
   4  20  -5 14267.4 642.547   9
   4  20  -5 12953.1 577.435   7
  -4  20   5 13393.1 566.846   9
   4  20  -4 40428.4 1189.20   9
   4  20  -4 38986.6 1142.47   6
   4  20  -4 38292.6 1803.49   4
  -4  20   4 39682.3 1121.25   9
  -4  20   3 20914.2 745.289   9
   4  20  -3 20784.4 742.936   6
   4  20  -3 21293.0 787.311   9
   4  20  -3 20593.8 1315.44   4
  -4  20   2 42243.2 1176.44   9
   4  20  -2 38963.4 1191.39   9
   4  20  -2 43981.6 1169.12   6
   4  20  -2 41058.8 1933.23   4
   4  20  -1 4223.33 642.104   4
   4  20  -1 5289.71 345.039   6
   4  20  -1 6072.99 411.049   9
  -4  20   1 4876.05 360.993   9
   4  20   0 47364.6 1202.53   6
  -4  20   0 44529.3 1271.92   9
  -4  20  -1 18765.5 670.429   6
   4  20   1 21006.1 1268.88   3
   4  20   2 4497.17 615.227   3
  -4  20  -2 4639.29 339.610   6
  -4  20  -3 6554.32 423.707   6
  -4  20  -4 681.440 250.032   6
  -4  20  -5 634.404 254.402   6
  -4 -20  -5 665.751 209.096   5
  -4 -20  -6 2007.05 272.691   5
  -4  20  -6 1934.52 313.870   6
  -4 -20  -7 431.468 214.382   5
  -4  20  -7 271.739 250.104   6
  -4 -20  -8 9755.02 517.388   5
  -4  20  -8 9292.83 530.376   6
  -4  20  -9 7449.11 466.720   6
  -4 -20  -9 8169.97 462.265   5
  -4 -20 -10 2966.54 281.314   5
  -4  20 -10 2685.18 292.593   6
  -4 -20 -11 1870.70 226.664   5
  -4 -20 -12 9505.27 380.179   5
  -4 -20 -13 2679.11 157.065   5
   4  22 -15 810.301 138.901   6
   4 -22 -14 3675.49 207.656   5
   4  22 -14 3988.17 277.062   6
   4  22 -13 137.087 196.981   6
   4 -22 -13 720.486 153.255   5
   4  22 -12 4112.90 359.086   6
   4 -22 -12 3421.52 254.237   5
   4  22 -11 3240.36 356.243   6
   4  22 -10 1400.42 310.086   6
  -4  22   9 1650.60 224.824   9
   4  22  -9 1460.37 300.810   6
   4  22  -8 3905.96 398.243   6
  -4  22   8 4710.68 343.424   9
   4  22  -7 51199.4 1340.13   7
   4  22  -7 52390.9 1456.56   6
  -4  22   7 50027.4 1345.81   9
   4  22  -6 29135.5 931.142   7
  -4  22   6 31159.6 948.576   9
   4  22  -6 29017.1 998.320   6
   4  22  -5 23016.4 812.604   7
   4  22  -5 22813.3 845.756   6
   4  22  -5 22982.3 875.969   9
  -4  22   5 24063.3 820.402   9
   4  22  -4 42809.0 1272.44   9
   4  22  -4 41632.0 1226.46   6
   4  22  -4 42343.0 1228.09   7
  -4  22   4 43136.9 1204.30   9
   4  22  -3 78182.7 2829.11   4
   4  22  -3 84320.9 1993.29   6
   4  22  -3 80844.7 2033.68   9
  -4  22   3 83908.1 1985.01   9
   4  22  -2 85771.5 1993.25   6
   4  22  -2 84271.7 2070.46   9
  -4  22   2 84981.1 2029.52   9
  -4  22   1 44819.4 1278.64   9
   4  22  -1 46310.9 1227.79   6
   4  22  -1 44141.1 1298.96   9
   4  22  -1 41988.8 2003.53   4
   4  22   0 8832.57 932.221   4
   4  22   0 8965.49 524.532   9
   4  22   1 22461.3 1477.55   4
  -4  22  -1 22000.1 737.321   6
  -4  22  -2 33282.4 997.699   6
  -4  22  -3 1562.97 256.395   6
  -4  22  -4 278.492 200.191   6
  -4  22  -5 529.574 236.702   6
  -4  22  -6 104.507 227.388   6
  -4 -22  -6 354.257 172.483   5
  -4  22  -7 6101.94 413.245   6
  -4 -22  -7 5741.57 356.159   5
  -4  22  -8 11150.6 533.821   6
  -4 -22  -8 11686.1 499.219   5
  -4  22  -9 10416.1 479.090   6
  -4 -22  -9 10350.0 441.175   5
  -4  22 -10 2092.97 234.771   6
  -4 -22 -10 2382.29 203.944   5
  -4 -22 -11 162.171 108.081   5
   4  24 -14-14.2515 102.960   6
   4  24 -13 569.236 163.798   6
   4  24 -12 840.929 195.288   6
   4  24 -11 544.453 213.912   6
   4  24 -10 2117.28 290.986   6
   4  24  -9 14420.6 628.162   6
  -4  24   9 12508.8 491.326   9
  -4  24   8 7899.78 405.179   9
   4  24  -8 8230.38 492.269   6
   4  24  -7 1367.93 213.099   7
  -4  24   7 1347.61 221.296   9
   4  24  -7 1572.17 296.031   6
  -4  24   6 19607.9 707.130   9
   4  24  -6 18629.5 745.893   6
   4  24  -6 18786.7 694.385   7
  -4  24   5 2606.93 292.810   9
   4  24  -5 2388.09 272.875   7
   4  24  -5 2671.61 318.948   6
  -4  24   4 12448.3 572.049   9
   4  24  -4 10837.4 545.810   7
   4  24  -4 11041.0 547.123   6
   4  24  -4 11370.6 604.510   9
   4  24  -3 45884.9 1306.21   7
   4  24  -3 44871.7 1250.24   6
   4  24  -3 44264.8 1331.63   9
  -4  24   3 45789.3 1278.70   9
  -4  24   2 23208.4 835.601   9
   4  24  -2 24552.5 815.563   6
   4  24  -2 23740.6 892.246   9
   4  24  -1 13928.5 663.876   9
   4  24   0 4815.38 413.789   9
   4  24   1 11119.1 589.050   9
  -4  24  -2 11115.2 492.696   6
   4  24   2 10540.2 572.755   9
  -4  24  -3 13317.1 565.468   6
   4  24   3 14874.5 678.161   9
  -4  24  -4 492.563 189.831   6
  -4  24  -5 193.940 189.158   6
  -4  24  -6 707.743 215.528   6
  -4  24  -7 1939.99 238.513   6
  -4  24  -8 3.77663 168.610   6
   4  24   9 2069.70 169.466   7
   4  24   9 2079.60 182.894   9
  -4  24  -9 2089.73 207.881   6
   4  26 -12 13257.6 441.137   6
   4  26 -11 1030.61 169.829   6
   4  26 -10 3345.77 274.831   6
   4  26  -9 1115.70 211.393   6
  -4  26   8 981.475 173.408   9
   4  26  -8 1177.22 235.939   6
  -4  26   7 4119.34 295.323   9
   4  26  -7 4243.33 340.739   6
  -4  26   6 3316.96 288.308   9
   4  26  -6 3223.21 305.173   6
   4  26  -6 3263.71 269.974   7
   4  26  -5 7708.11 418.684   7
  -4  26   5 8007.53 428.391   9
   4  26  -5 8563.36 456.328   6
   4  26  -4 23349.1 795.443   7
   4  26  -4 23012.0 780.885   6
  -4  26   4 24210.2 805.046   9
   4  26  -3 15078.0 632.525   7
   4  26  -3 14957.7 682.874   9
   4  26  -3 14594.4 584.737   6
   4  26  -2 32688.4 1071.78   9
   4  26  -2 34449.5 1059.73   7
   4  26  -1 21305.2 807.224   7
   4  26  -1 20288.1 796.219   9
   4  26   0 9596.33 535.245   9
  -4  26   0 8896.24 414.248   7
   4  26   1 4702.52 410.493   9
   4  26   2 5228.39 408.633   9
   4  26   3 4229.83 365.533   9
  -4  26  -3 3713.23 263.370   6
   4  26   4 295.715 210.276   9
  -4  26  -4 223.805 143.346   6
  -4  26  -5 1038.00 182.435   6
   4  26   5 1032.88 222.094   9
   4  26   6 3014.37 260.692   9
  -4  26  -6 2914.05 234.094   6
  -4  26  -7 216.519 130.806   6
   4  26   7-27.0117 133.095   9
   4  26   8 5088.81 237.898   9
   4  26   8 4585.83 235.981   7
   4  28 -10 1135.75 135.557   6
   4  28  -9 239.551 123.405   6
   4  28  -8 1428.98 180.609   6
   4  28  -7 16205.7 547.036   6
   4  28  -6 3958.76 269.609   6
   4  28  -5 9370.07 414.502   6
   4  28  -5 9721.06 408.194   7
   4  28  -4 5102.08 317.223   7
   4  28  -4 5029.13 292.880   6
   4  28  -3 70365.4 1660.75   7
   4  28  -2 22616.2 749.215   7
  -4  28   2 22016.0 689.400   7
   4  28  -1 5566.11 387.525   9
  -4  28   1 4865.35 287.198   7
   4  28  -1 5393.38 367.498   7
   4  28   0 19131.7 698.335   7
   4  28   0 17710.0 686.527   9
   4  28   1 13201.4 565.634   9
   4  28   1 12888.6 564.575   7
   4  28   2 25379.8 819.857   9
   4  28   2 27840.5 866.457   7
   4  28   3 7049.65 384.652   9
   4  28   3 7683.47 413.179   7
   4  28   4 5756.44 348.509   7
   4  28   4 6024.88 334.548   9
   4  28   5 1068.55 179.081   7
   4  28   5 966.133 158.785   9
   4  28   6 357.812 116.210   7
   4  28   6 156.535 99.1537   9
  -4  30   8 3731.63 196.708   7
  -4  30   7 2630.17 182.602   7
  -4  30   6 2319.83 179.216   7
  -4  30   5 6939.14 305.627   7
   4  30  -4 10358.6 359.072   7
  -4  30   4 10326.4 378.275   7
   4  30  -3 34601.8 859.900   7
  -4  30   3 33539.8 830.140   7
   4  30  -2 25395.5 710.218   7
   4  30  -1 21854.2 653.708   7
   4  30   0 9453.17 394.625   7
   4  30   1 2170.33 205.182   7
   4  30   2 6665.71 318.092   7
   4  30   3 12475.6 436.022   7
   4  30   4 2758.20 185.912   7
   5  -1 -21 217.034 100.327  10
   5   1 -21 161.242 87.0965  10
   5   1 -20 1255.09 181.783  10
   5  -1 -20 1690.98 199.170  10
   5   1 -19 6975.40 392.964  10
   5  -1 -19 6924.62 400.581  10
   5   1 -18 6491.77 419.582  10
   5  -1 -18 6847.40 439.135  10
   5   1 -17 9988.16 516.833  11
   5  -1 -17 10794.6 545.500  11
   5  -1 -16 23576.8 835.405  11
   5   1 -16 23107.3 813.591  11
   5  -1 -16 24266.5 742.163   8
   5  -1 -15 4744.31 377.636  11
   5  -1 -15 5009.52 324.040   8
   5   1 -15 5085.92 373.951  11
   5  -1 -14 100843. 2290.90  11
   5  -1 -14 103069. 2211.27   8
   5   1 -14 102150. 2277.09  11
   5  -1 -14 102951. 3576.91   2
   5  -1 -13 16723.8 557.958   8
   5  -1 -13 17387.1 621.215  11
   5  -1 -13 16432.5 1265.87   2
   5   1 -13 15463.4 1197.97   2
   5   1 -13 17414.4 610.461  11
   5   1 -12 21327.1 1373.85   2
   5  -1 -12 22768.3 1428.31   2
   5   1 -11 13419.1 1062.86   4
   5   1 -11 14261.3 1067.31   2
   5  -1 -11 15525.2 1123.21   2
   5   1 -10 29684.4 1475.09   4
   5  -1 -10 30132.7 1494.61   2
   5   1 -10 30224.6 1482.60   2
   5  -1  -9 6130.16 642.775   4
   5   1  -9 6067.87 615.879   2
   5   1  -9 5992.45 621.732   4
   5  -1  -9 6478.96 668.162   2
   5  -1  -8 11207.5 764.528   4
   5   1  -8 9393.92 704.535   4
   5   1  -8 8667.74 681.821   2
   5  -1  -8 9785.02 724.786   2
   5  -1  -7 1163.98 296.895   4
   5   1  -7 1069.39 253.359   2
   5  -1  -7 1016.70 285.625   2
   5   1  -7 1269.06 295.235   4
   5  -1  -6 2213.85 314.603   2
   5   1  -6 2045.99 280.695   4
   5   1  -6 2182.22 313.793   2
   5  -1  -6 2339.17 315.157   4
   5  -1  -5 36634.1 1171.45   2
   5   1  -5 37498.4 1159.55   2
   5   1  -5 37338.4 1119.81   4
   5  -1  -5 38103.1 1157.74   4
   5  -1  -4 8135.35 407.709   4
   5  -1  -4 8408.72 422.305   2
   5   1  -4 8162.94 395.896   4
   5  -1  -3 98558.5 2074.83   4
   5   1  -3 98683.2 2083.28   4
  -5  -1   2 28964.9 790.912   1
   5  -1  -2 29594.4 679.926   4
   5   1  -2 29311.2 740.309   4
  -5  -1   1 8090.18 359.384   1
  -5   1   1 7616.77 353.368   1
  -5   1   0 311238. 6094.29   1
   5   1   0 316880. 6095.22   3
   5   1   1 9931.69 434.857   3
   5  -1   1 9585.75 399.050   3
   5  -1   2 29344.8 851.892   3
   5   1   2 31467.1 917.323   3
   5  -1   3 25986.7 806.864   3
   5   1   3 25566.8 857.707   3
   5  -1   4 191713. 4015.37   3
  -5   1  -4 200510. 4436.66   2
   5   1   4 191984. 4110.22   3
   5   1   5 1551.42 239.927   3
  -5   1  -5 1269.21 313.914   2
   5  -1   5 1501.15 215.086   3
  -5  -1  -5 1793.04 362.566   2
   5  -1   6 21436.7 850.629   3
  -5   1  -6 21738.8 1116.64   2
   5   1   6 21739.2 921.462   3
  -5  -1  -6 22318.6 1182.87   2
   5   1   7 26972.4 1111.09   3
  -5  -1  -7 26242.8 1385.28   2
  -5   1  -7 26022.9 1313.41   2
  -5  -1  -8 18509.9 1193.51   2
  -5   1  -8 19002.8 1130.37   2
  -5  -1  -8 18494.5 633.041  10
  -5   1  -9 102479. 3191.08   2
  -5  -1  -9 105374. 2333.61  10
  -5   1  -9 104062. 2314.24  10
  -5  -1  -9 100360. 3316.58   2
  -5  -1 -10 16164.5 576.913   5
  -5  -1 -10 15038.0 637.706  10
  -5   1 -10 17009.0 651.624  10
  -5  -1 -10 16346.2 1179.90   2
  -5  -1 -11 32676.7 1038.20  10
  -5   1 -11 33521.9 1026.88  10
  -5   1 -12 3472.14 343.210  10
  -5  -1 -12 3966.03 362.514  10
  -5   1 -13 38435.9 1122.13  10
  -5  -1 -13 38345.3 1139.93  10
  -5   1 -14 295.806 199.745  10
  -5  -1 -14 666.126 214.904  10
  -5  -1 -15 2146.86 231.609  10
  -5   1 -15 2029.85 216.228  10
  -5  -1 -16 170.467 111.373  10
  -5   1 -16 84.0933 105.490  10
   5  -3 -21 1755.43 147.679  10
   5  -3 -20 9003.47 395.470  10
   5   3 -20 8722.54 358.956  10
   5  -3 -19 12483.9 445.081   5
   5  -3 -19 13376.3 549.402  10
   5   3 -19 13315.1 518.708  10
   5   3 -18 8919.88 459.881  10
   5  -3 -18 8283.35 481.201  10
   5  -3 -17 22462.0 828.867  11
   5   3 -17 23127.3 815.760  10
   5  -3 -17 23736.6 752.689   8
   5  -3 -17 23147.6 854.875  10
   5  -3 -16 2123.46 333.415  11
   5   3 -16 2458.37 294.584  11
   5  -3 -16 2053.22 262.869   8
   5   3 -15 44880.6 1200.31  11
   5  -3 -15 42614.6 1239.41  11
   5  -3 -15 44917.9 1187.61   8
   5  -3 -14 13153.9 575.570  11
   5  -3 -14 12721.8 1162.12   2
   5   3 -14 12621.6 530.866  11
   5  -3 -14 13416.4 537.700   8
   5  -3 -13 29431.7 892.714  11
   5  -3 -13 30105.8 855.262   8
   5  -3 -13 31281.2 1745.74   2
   5   3 -13 29113.6 848.073  11
   5   3 -12 34176.7 1782.56   4
   5  -3 -12 34116.1 1771.14   2
   5  -3 -11 55601.9 2241.09   2
   5   3 -11 56258.1 2250.25   4
   5  -3 -10 55002.5 2120.74   2
   5   3 -10 57041.0 2066.60   2
   5   3 -10 52871.8 2068.97   4
   5   3  -9 70694.4 2271.27   4
   5   3  -9 68515.1 2231.24   2
   5  -3  -9 67876.7 2297.93   2
   5   3  -8 1186.79 302.315   4
   5  -3  -8 1210.30 333.290   2
   5   3  -8 966.888 303.414   2
   5  -3  -7 24137.3 1078.65   2
   5   3  -7 24145.6 1021.29   4
   5  -3  -6 117057. 2851.19   4
   5   3  -6 114656. 2727.39   4
   5  -3  -6 109330. 2783.69   2
   5  -3  -5 11993.4 627.863   4
   5   3  -5 12332.3 572.754   4
   5  -3  -5 12401.7 610.381   2
   5   3  -4 42477.3 1146.69   4
   5  -3  -4 39821.3 1149.11   2
   5  -3  -4 42217.3 1194.65   4
   5  -3  -3 10630.8 436.449   4
   5  -3  -3 10516.4 408.255   2
   5   3  -3 11631.1 462.692   4
  -5  -3   3 11174.3 394.620   1
  -5  -3   2 503.524 98.3715   1
   5   3  -1 7929.24 366.194   3
  -5   3   0 501.796 125.662   1
  -5   3   0 534.138 74.9585   2
   5   3   0 486.583 125.627   3
  -5   3  -1 5131.47 272.940   2
  -5   3  -1 5162.63 298.608   1
   5   3   1 5557.94 342.741   3
   5   3   2 51700.9 1396.32   3
  -5   3  -2 51228.7 1326.48   2
   5  -3   2 50127.1 1207.97   3
   5  -3   3 65360.3 1516.38   3
   5   3   3 67534.4 1748.82   3
  -5   3  -3 66268.6 1743.30   2
   5  -3   4 9547.79 422.560   3
   5   3   4 10167.6 568.305   3
  -5   3  -4 9314.06 560.690   2
   5   3   5 233087. 5022.21   3
   5  -3   5 230013. 4672.72   3
  -5   3  -5 232403. 5115.26   2
  -5   3  -6 3488.02 395.701   2
   5   3   6 3743.72 405.454   3
  -5  -3  -7 10566.6 910.380   2
   5   3   7 11708.7 738.658   3
  -5   3  -7 11846.4 787.754   2
  -5  -3  -8 26665.6 1524.03   2
   5   3   8 28545.1 1286.01   3
  -5  -3  -8 28400.6 850.069  10
  -5   3  -8 28869.0 1336.51   2
  -5  -3  -9 30184.4 940.495  10
  -5   3  -9 30788.5 910.076  10
  -5  -3  -9 31299.6 1724.92   2
  -5  -3  -9 31963.6 900.436   8
  -5   3 -10 88519.9 2029.00  10
  -5  -3 -10 85016.1 3135.82   2
  -5  -3 -10 86627.9 2079.46  10
  -5   3 -11 12030.9 552.268  10
  -5  -3 -11 12883.8 537.757   5
  -5  -3 -11 12672.4 597.500  10
  -5  -3 -12 99794.2 2361.75  10
  -5   3 -12 101425. 2300.50  10
  -5  -3 -12 100134. 2227.78   5
  -5   3 -13 2622.18 289.100  10
  -5  -3 -13 2994.62 239.887   5
  -5  -3 -13 2715.33 338.530  10
  -5   3 -14 902.692 199.676  10
  -5  -3 -14 740.359 231.353  10
  -5  -3 -15 2657.32 257.687  10
  -5   3 -15 2431.85 224.154  10
  -5  -3 -16 736.871 143.085  10
  -5   3 -16 747.373 110.901  10
   5  -5 -21 1359.96 125.739  10
   5   5 -20 13542.3 429.316  10
   5  -5 -20 14358.7 496.213  10
   5   5 -19 4671.60 288.766  10
   5  -5 -19 4751.30 278.716   5
   5  -5 -18 7187.53 395.718   8
   5  -5 -18 7988.06 470.454  10
   5   5 -18 7786.45 408.029  10
   5  -5 -17 13204.8 623.543  11
   5  -5 -17 13898.8 641.165  10
   5  -5 -17 13143.0 554.431   8
   5   5 -17 12603.3 562.048  10
   5  -5 -16 47375.5 1349.05  11
   5   5 -16 49376.2 1267.61  11
   5  -5 -16 48815.6 1303.26   8
   5   5 -15 11263.7 500.124  11
   5  -5 -15 10673.6 562.278  11
   5  -5 -15 10484.7 515.907   8
   5   5 -14 2168.23 238.136  11
   5  -5 -14 2120.78 259.186   8
   5  -5 -14 1631.33 268.843  11
   5  -5 -14 1630.00 468.567   2
   5   5 -13 49551.3 2238.86   4
   5  -5 -13 49914.3 1327.60  11
   5  -5 -13 52150.5 2349.02   2
   5   5 -13 52083.6 1248.42  11
   5  -5 -13 51092.4 1298.06   8
   5   5 -12 15977.7 1170.62   4
   5  -5 -12 13676.5 1121.25   2
   5  -5 -11 49811.4 2119.49   2
   5   5 -11 52566.5 2127.24   4
   5  -5 -10 38011.4 1704.04   2
   5   5 -10 38878.0 1693.21   4
   5   5  -9 103552. 2974.69   4
   5  -5  -9 103462. 3026.54   2
   5   5  -8 54809.4 1820.65   4
   5  -5  -8 52118.1 1828.63   2
   5  -5  -7 2045.14 342.116   2
  -5  -5   7 2030.58 115.003   1
  -5  -5   6 1082.03 91.8109   1
   5   5  -6 1036.64 236.795   4
   5  -5  -6 860.460 220.689   2
  -5  -5   5 9121.73 304.813   1
   5   5  -5 8911.87 509.474   4
   5  -5  -5 8834.96 512.089   2
   5  -5  -4 29411.6 936.949   2
   5   5  -4 31444.2 799.133   3
   5   5  -4 31161.8 985.351   4
   5  -5  -3 199133. 3927.97   2
   5   5  -3 192674. 3893.97   3
   5   5  -3 198492. 4072.73   4
   5   5  -2 128791. 2656.66   3
   5  -5  -2 124378. 2456.00   2
   5   5  -1 136101. 2891.71   3
   5   5   0 165551. 3495.86   3
   5   5   1 108664. 2408.77   3
  -5   5  -1 106817. 2223.35   1
   5   5   2 86043.7 2153.73   3
   5  -5   2 86211.6 1835.32   3
  -5   5  -2 88138.7 1875.43   2
   5   5   3 93634.2 2361.60   3
  -5   5  -3 96028.3 2146.64   2
   5  -5   3 92793.9 1950.30   3
  -5   5  -4 94441.3 2254.11   2
   5   5   4 90821.7 2407.03   3
  -5   5  -5 3872.54 369.423   2
   5   5   5 3053.32 378.329   3
   5   5   6 12461.3 781.202   3
  -5   5  -6 11091.3 664.659   2
  -5  -5  -7 13421.0 1061.21   2
   5   5   7 11321.4 790.462   3
  -5   5  -8 11149.1 442.346  10
   5   5   8 9850.36 783.376   3
  -5  -5  -8 11022.6 497.449  10
  -5   5  -8 11015.2 528.431   6
  -5  -5  -8 9524.03 943.498   2
  -5  -5  -8 11579.4 475.439   8
  -5  -5  -9 23298.5 811.813  10
  -5  -5  -9 24803.2 1567.60   2
  -5   5  -9 23366.0 741.425  10
  -5  -5  -9 24345.7 778.746   8
  -5  -5 -10 55426.2 1506.75  10
  -5   5 -10 57345.4 1421.77  10
  -5  -5 -11 11214.3 527.760   5
  -5   5 -11 11352.5 515.551  10
  -5  -5 -11 11551.6 591.402  10
  -5  -5 -12 8783.34 512.809  10
  -5  -5 -12 8296.43 443.396   5
  -5   5 -12 8996.55 451.262  10
  -5   5 -13 310.850 166.774  10
  -5  -5 -13 288.618 153.360   5
  -5  -5 -13 755.540 266.228  10
  -5  -5 -14 32601.0 961.335  10
  -5   5 -14 30605.7 847.405  10
  -5   5 -15 2675.44 196.601  10
  -5  -5 -15 3288.43 276.724  10
  -5  -5 -16 5149.43 266.178  10
   5  -7 -20 443.278 134.464  10
   5  -7 -20 184.084 83.3689   5
   5  -7 -19 1872.43 222.297  10
   5   7 -19 1447.60 163.679  10
   5  -7 -19 1547.95 191.749   5
   5   7 -18 11504.2 461.475  10
   5  -7 -18 11945.4 554.087  10
   5  -7 -18 12227.9 510.663   8
   5  -7 -17 1992.26 297.363   8
   5  -7 -17 2150.92 304.168  10
   5   7 -17 2005.44 232.254  10
   5  -7 -16 1050.16 290.838   8
   5  -7 -16 908.141 297.333  11
   5  -7 -16 1482.15 281.856  10
   5  -7 -15 18551.9 750.359  11
   5  -7 -15 17531.1 704.539   8
   5   7 -15 19148.1 631.836  11
   5   7 -14 8789.37 449.761   6
   5   7 -14 8239.67 386.554  11
   5  -7 -14 7987.44 472.459  11
   5  -7 -14 8587.17 476.158   8
   5  -7 -13 2564.48 289.368  11
   5   7 -13 3355.73 601.720   4
   5  -7 -13 3501.88 674.439   2
   5  -7 -13 2160.23 263.881   8
   5   7 -13 1984.50 245.450   6
   5  -7 -12 41846.0 1123.90   8
   5   7 -12 41852.3 1968.07   4
   5  -7 -12 42476.9 2028.41   2
   5  -7 -12 42821.2 1143.81  11
   5  -7 -11 29402.5 1566.68   2
   5   7 -11 26750.6 1457.40   4
   5  -7 -10 67231.9 2357.51   2
   5   7 -10 57873.1 2200.61   4
   5   7  -9 45728.0 1778.88   4
   5  -7  -9 47198.0 1817.88   2
   5   7  -8 43116.5 1605.02   4
   5  -7  -8 43643.2 1635.61   2
   5  -7  -7 146828. 3595.31   2
   5   7  -7 148417. 3597.12   4
   5  -7  -6 51152.7 1577.96   2
   5   7  -6 53364.7 1615.62   4
   5   7  -6 49804.0 1073.12   3
   5   7  -5 4721.80 231.379   3
   5   7  -5 4517.26 394.551   4
   5   7  -4 16802.2 744.082   4
   5   7  -4 17432.5 554.766   3
   5   7  -3 2310.70 204.952   3
   5   7  -2 20378.3 696.090   3
   5   7  -1 159714. 3406.14   3
  -5   7   0 25061.1 647.469   4
   5   7   0 26494.5 903.269   3
   5   7   1 179639. 3886.15   3
  -5   7  -1 177404. 3616.02   1
  -5   7  -1 176471. 3494.58   4
  -5   7  -2 38321.7 994.963   1
  -5   7  -2 38261.2 983.956   4
   5   7   2 38637.3 1280.91   3
   5   7   3 67075.4 1927.27   3
  -5   7  -3 65709.8 1581.14   4
   5   7   4 1338.54 302.343   3
   5   7   5 33216.3 1352.24   3
   5   7   6 18433.6 1016.96   3
   5   7   7 1627.87 359.203   3
  -5  -7  -8 60549.1 2590.63   2
  -5  -7  -8 62692.1 1509.84   8
  -5   7  -8 60974.6 1602.17   6
  -5  -7  -8 62337.0 1554.64  10
   5   7   8 60920.1 2251.82   3
  -5   7  -9 5748.73 318.698  10
  -5   7  -9 5535.26 421.041   6
  -5  -7  -9 6684.82 880.514   2
  -5  -7  -9 5919.99 399.710  10
  -5  -7  -9 5515.30 379.940   8
  -5  -7 -10 19170.6 752.871  10
  -5   7 -10 18435.4 635.379  10
  -5  -7 -10 16844.3 693.136   8
  -5  -7 -11 9612.49 508.519   5
  -5  -7 -11 9416.56 540.050  10
  -5   7 -11 9788.35 451.510  10
  -5  -7 -12 12940.2 576.813   5
  -5   7 -12 13016.5 523.060  10
  -5  -7 -12 13343.0 640.980  10
  -5  -7 -13 12536.8 531.974   5
  -5   7 -13 12821.9 486.587  10
  -5  -7 -13 12364.7 593.497  10
  -5  -7 -14 1878.40 200.693   5
  -5   7 -14 1721.73 176.821  10
  -5  -7 -14 1758.78 261.301  10
  -5  -7 -15 14860.6 539.273  10
  -5  -7 -16 1944.67 165.972  10
   5  -9 -20 16656.9 454.624  10
   5  -9 -20 12758.1 407.788   5
   5  -9 -19 2734.45 230.790  10
   5  -9 -19 2203.44 211.128   5
   5  -9 -18 1874.49 259.413   8
   5  -9 -18 1863.25 236.942  10
   5  -9 -17 6306.32 410.733  10
   5   9 -17 5735.81 308.396  10
   5  -9 -17 6730.12 430.313   8
   5   9 -16 27415.7 851.335   6
   5  -9 -16 26871.5 933.470  11
   5  -9 -16 28010.2 938.798  10
   5   9 -16 26941.7 797.985  10
   5  -9 -16 27324.0 910.713   8
   5   9 -15 435.284 201.184   6
   5  -9 -15 388.757 267.669   8
   5  -9 -15 812.860 274.109  11
   5  -9 -14 39434.1 1161.00  11
   5   9 -14 39117.5 1141.49   6
   5  -9 -14 38383.8 1152.35   8
   5  -9 -13 1621.62 279.460   8
   5   9 -13 1082.84 226.610   6
   5  -9 -13 1583.73 266.115  11
   5   9 -13 1594.40 477.406   4
   5  -9 -13 1067.49 470.976   2
   5  -9 -12 2696.62 605.434   2
   5   9 -12 2698.03 288.666   6
   5   9 -12 1885.76 452.859   4
   5  -9 -12 3064.40 292.463  11
   5  -9 -12 2983.42 299.951   8
   5  -9 -11 1550.86 233.003   8
   5  -9 -11 1841.95 488.074   2
   5   9 -11 1088.39 337.419   4
   5   9 -10 19396.5 1179.71   4
   5  -9 -10 18637.6 1178.99   2
   5  -9  -9 24143.3 1259.55   2
   5   9  -9 21621.5 1185.03   4
   5   9  -8 82197.8 2517.43   4
   5  -9  -8 85353.7 2552.02   2
   5   9  -7 1334.25 318.675   4
   5  -9  -7 1590.38 319.420   2
   5   9  -6 142011. 2793.95   3
   5   9  -6 161893. 3598.27   4
   5   9  -5 38066.5 946.165   3
   5   9  -5 36496.5 1313.77   4
   5   9  -4 717.887 133.988   3
   5   9  -4 443.886 189.692   4
   5   9  -3 54843.0 1409.03   3
   5   9  -2 16586.0 665.129   3
   5   9  -1 1365.92 210.977   3
  -5   9   0 83011.2 1832.99   4
   5   9   0 83646.6 2138.98   3
  -5   9  -1 260.182 102.813   4
   5   9   1 444.923 217.213   3
  -5   9  -2 37020.6 996.948   4
   5   9   2 39088.5 1353.71   3
  -5   9  -2 36183.9 944.631   1
   5   9   3 30028.5 1229.60   3
   5   9   4 145178. 3688.29   3
   5   9   5 8049.96 689.227   3
   5   9   6 71075.2 2395.81   3
  -5   9  -7 45462.4 1262.24   6
   5   9   7 42802.0 1839.33   3
  -5  -9  -7 44959.2 1168.89   8
  -5  -9  -7 44597.4 1196.79  10
  -5  -9  -8 2693.83 590.875   2
  -5   9  -8 3529.32 328.886   6
  -5  -9  -8 3297.89 314.450   8
  -5  -9  -8 3024.55 291.609  10
  -5   9  -9 22093.5 839.469   6
  -5  -9  -9 21885.2 810.333  10
  -5  -9  -9 21441.4 780.960   8
   5   9   9 21939.1 1351.39   3
  -5   9 -10 2826.93 350.069   6
  -5  -9 -10 2210.86 315.870  10
  -5  -9 -11 38814.0 1179.32   5
  -5  -9 -11 39191.1 1210.11  10
  -5  -9 -12 1737.51 291.285  10
  -5  -9 -12 1526.45 262.365   5
  -5  -9 -13 238.303 224.675  10
  -5  -9 -13 345.296 196.353   5
  -5  -9 -14 24739.6 781.161  10
  -5  -9 -14 22749.7 706.201   5
  -5  -9 -15 2819.98 185.473   5
  -5  -9 -15 2756.94 226.172  10
   5 -11 -19 9631.70 395.342   5
   5 -11 -19 9941.58 364.051  10
   5 -11 -18 10591.3 444.022  10
   5 -11 -18 11323.8 484.447   8
   5 -11 -17 37234.0 1054.62  10
   5 -11 -17 38102.0 1082.87   8
   5 -11 -16 1723.71 253.941  10
   5 -11 -16 1761.10 334.093   8
   5  11 -16 1453.60 222.217   6
   5 -11 -15 137003. 2951.01  10
   5 -11 -15 130435. 2957.79   8
   5  11 -15 133303. 2937.30   6
   5 -11 -15 132021. 2948.90  11
   5 -11 -14 3328.94 381.883   8
   5 -11 -14 3415.97 339.715  10
   5 -11 -14 3327.54 364.474  11
   5  11 -14 3518.81 342.094   6
   5  11 -13 33963.2 1066.07   6
   5 -11 -13 31536.2 1035.15   8
   5 -11 -13 33680.1 1030.92  11
   5  11 -12 16962.8 694.270   6
   5 -11 -12 18102.7 1306.88   2
   5 -11 -12 16834.9 651.326  11
   5 -11 -12 17442.4 686.275   8
   5  11 -12 16669.0 1163.53   4
   5 -11 -11 13340.2 543.544  11
   5 -11 -11 14199.1 1094.41   2
   5  11 -11 14382.2 603.479   6
   5 -11 -11 14692.3 598.944   8
   5  11 -11 12459.3 1021.42   4
   5  11 -10 41490.1 1813.95   4
   5 -11 -10 42968.5 1882.81   2
   5  11  -9 5233.89 632.780   4
   5 -11  -9 4879.32 590.760   2
   5 -11  -8 50500.0 1854.14   2
   5  11  -8 47378.2 1825.31   4
   5  11  -7 17892.4 993.079   4
   5 -11  -7 18499.2 982.127   2
   5  11  -6 22022.2 1071.42   4
   5  11  -5 37352.9 1437.47   4
   5  11  -5 39994.9 1037.00   3
   5  11  -4 3689.44 445.567   4
   5  11  -4 4321.91 304.464   3
   5  11  -3 4159.89 325.934   3
   5  11  -2 26404.5 955.540   3
   5  11  -1 1580.05 264.263   3
   5  11   0 8009.93 550.610   3
  -5  11   0 7578.21 402.341   4
   5  11   1 52507.2 1670.48   3
  -5  11  -1 49667.3 1300.33   4
   5  11   2 87444.9 2490.05   3
   5  11   3 31408.0 1350.68   3
   5  11   4 5914.96 617.523   3
   5  11   5 206021. 5121.09   3
   5  11   6 21677.9 1265.75   3
  -5  11  -6 20824.5 750.205   6
  -5 -11  -6 21462.1 694.537   8
   5  11   7 64945.3 2463.16   3
  -5 -11  -7 63754.4 1575.21   8
  -5  11  -7 66420.0 1666.66   6
  -5 -11  -7 63246.9 1591.31  10
  -5 -11  -8 11283.1 537.565  10
  -5  11  -8 10869.6 570.797   6
   5  11   8 10392.7 949.171   3
  -5 -11  -8 12408.9 1168.11   2
  -5 -11  -8 11817.7 555.196   8
  -5 -11  -9 62523.1 1604.47  10
  -5  11  -9 60397.0 1625.34   6
  -5 -11 -10 754.385 238.112  10
  -5  11 -10 1157.85 288.873   6
  -5 -11 -10 982.393 251.785   5
  -5 -11 -11 5287.85 414.694  10
  -5 -11 -11 5048.65 414.855   5
  -5 -11 -12 2671.24 311.971   5
  -5 -11 -12 2231.24 299.035  10
  -5 -11 -13 7958.32 437.771  10
  -5 -11 -13 7532.59 416.828   5
  -5 -11 -14 9007.97 400.736   5
  -5 -11 -14 9266.52 412.037  10
  -5 -11 -15 5038.60 234.558   5
  -5 -11 -15 5163.90 247.941  10
   5 -13 -19 135.632 107.965   5
   5 -13 -18 1095.05 188.757   5
   5 -13 -18 1085.69 142.212  10
   5 -13 -17 5923.10 324.101  10
   5 -13 -17 6347.50 408.863   8
   5  13 -16 40948.7 1144.84   6
   5 -13 -16 41354.6 1098.69  10
   5 -13 -16 40628.8 1186.52   8
   5 -13 -15 3611.04 402.611   8
   5  13 -15 3717.45 341.399   6
   5 -13 -14 102310. 2273.26  10
   5  13 -14 99563.0 2377.23   6
   5 -13 -14 96968.9 2362.58   8
   5 -13 -14 101547. 2305.76  11
   5 -13 -13 9607.52 498.098  11
   5 -13 -13 8386.97 523.325   8
   5  13 -13 9528.98 531.738   6
   5  13 -12 11263.8 583.230   6
   5 -13 -12 10528.9 556.015   8
   5 -13 -12 11554.1 519.223  11
   5  13 -11 31599.3 1024.92   6
   5  13 -11 30077.1 1597.83   4
   5 -13 -11 32719.0 1703.93   2
   5 -13 -11 32081.3 991.688   8
   5  13 -10 9883.56 884.832   4
   5 -13 -10 9528.26 890.336   2
   5  13 -10 11785.5 549.649   6
   5 -13 -10 11011.0 519.636   8
   5 -13  -9 55182.5 2104.80   2
   5  13  -9 51124.1 2057.45   4
   5  13  -9 53966.5 1395.86   6
   5 -13  -8 8302.64 719.688   2
   5  13  -8 7884.54 731.997   4
   5  13  -7 802.729 323.458   4
   5 -13  -7 645.962 276.457   2
   5  13  -6 30887.1 1392.46   4
   5  13  -5 1099.60 328.599   4
   5  13  -4 380.767 283.653   4
   5  13  -4 272.597 131.170   3
   5  13  -3 66050.0 1796.08   3
   5  13  -3 61994.1 2093.64   4
   5  13  -2 198.785 183.391   3
   5  13  -1 30696.1 1187.54   3
   5  13   0 1131.02 287.661   3
  -5  13   0 1118.40 202.289   4
   5  13   1 16595.1 922.879   3
   5  13   2 9359.14 729.807   3
   5  13   3 15278.0 982.505   3
   5  13   4 61320.8 2238.93   3
  -5  13  -5 1899.87 239.331   6
  -5 -13  -5 1969.26 237.063   8
   5  13   5 1620.39 414.040   3
  -5 -13  -6 80311.7 1898.44   8
   5  13   6 85959.9 2935.57   3
  -5  13  -6 83056.5 1991.86   6
  -5 -13  -7 38531.4 1136.84   8
   5  13   7 40297.4 1959.52   3
  -5  13  -7 41650.9 1219.98   6
  -5  13  -8 28171.1 982.818   6
  -5 -13  -8 27963.8 912.383  10
  -5 -13  -8 26530.2 917.261   8
  -5 -13  -8 28902.8 993.843   5
  -5  13  -9 4852.58 431.427   6
  -5 -13  -9 5338.56 395.765  10
  -5 -13  -9 4929.74 417.594   5
  -5 -13 -10 21645.4 854.885   5
  -5 -13 -10 21094.0 788.798  10
  -5  13 -10 21721.5 842.170   6
  -5 -13 -11 640.923 219.518  10
  -5 -13 -11 479.863 254.295   5
  -5 -13 -12 4548.75 369.807   5
  -5 -13 -12 5176.39 348.391  10
  -5 -13 -13 3460.87 291.776   5
  -5 -13 -13 3472.20 264.426  10
  -5 -13 -14 23095.5 627.883  10
  -5 -13 -14 23136.7 675.600   5
  -5 -13 -15-51.8408 75.4960   5
   5 -15 -19 710.065 103.099   5
   5 -15 -18 352.699 141.790   5
   5 -15 -17 3750.32 305.450   5
   5 -15 -17 3689.89 309.754   8
   5  15 -16 3926.64 320.601   6
   5 -15 -16 4569.23 394.485   8
   5  15 -15 69106.7 1722.48   6
   5 -15 -15 66642.4 1717.66   8
   5  15 -14 620.496 239.805   6
   5 -15 -14 354.617 287.213   8
   5  15 -13 9372.85 553.713   6
   5 -15 -13 9103.97 546.258   8
   5  15 -12 4763.12 420.176   6
   5 -15 -12 4607.55 403.837   8
   5  15 -11 10934.0 584.898   6
   5 -15 -11 10255.3 537.100   8
   5 -15 -11 10630.2 948.581   2
   5 -15 -10 3796.64 336.167   8
   5  15 -10 3621.27 559.745   4
   5 -15 -10 3987.23 589.593   2
   5  15 -10 3819.62 355.567   6
   5 -15  -9 18867.9 1176.19   2
   5 -15  -9 18093.5 665.356   8
   5  15  -9 18881.5 729.891   6
   5  15  -8 13781.2 597.103   6
   5 -15  -8 15575.2 1002.81   2
   5  15  -8 13747.5 1023.18   4
   5 -15  -7 56925.9 2006.66   2
   5  15  -7 58810.5 2185.82   4
   5  15  -6 10969.1 859.909   4
   5  15  -5 9960.44 826.048   4
   5  15  -4 6808.97 681.571   4
   5  15  -3 8000.27 550.838   3
   5  15  -3 7142.90 702.474   4
   5  15  -2 20771.1 970.697   3
   5  15  -1 172.094 195.591   3
   5  15   0 8262.65 665.074   3
   5  15   1 5390.33 573.338   3
   5  15   2 1013.66 342.831   3
   5  15   3 10989.5 884.094   3
  -5 -15  -4 3577.32 275.073   8
  -5  15  -4 3430.44 303.419   6
   5  15   4 3483.33 566.758   3
  -5 -15  -4 3419.36 291.292   5
  -5 -15  -5 74274.3 1781.83   8
   5  15   5 78301.4 2819.66   3
  -5 -15  -5 76039.4 1872.49   5
  -5  15  -5 77438.1 1871.74   6
  -5 -15  -6 17483.4 722.582   5
  -5 -15  -6 16025.0 656.013   8
  -5  15  -6 17026.3 710.631   6
   5  15   6 17938.5 1285.69   3
  -5 -15  -7 22153.9 812.723   8
  -5  15  -7 21308.9 837.853   6
  -5 -15  -7 24090.4 886.505   5
  -5  15  -8 4248.87 408.812   6
  -5 -15  -8 4483.95 413.541   5
  -5 -15  -9 10488.8 590.901   5
  -5  15  -9 10887.7 591.562   6
  -5 -15 -10 14200.0 685.739   5
  -5  15 -10 13555.6 653.354   6
  -5 -15 -11 39751.8 1204.73   5
  -5 -15 -12 8661.42 466.613   5
  -5 -15 -13 12466.7 499.033   5
  -5 -15 -14 3024.65 206.897   5
   5 -17 -18 1918.39 154.432   5
   5 -17 -17 287.574 142.731   5
   5  17 -16 29423.9 864.128   6
   5 -17 -16 29463.0 868.781   8
   5 -17 -16 27763.9 860.646   5
   5  17 -15 2429.78 296.640   6
   5 -17 -15 3261.05 339.046   8
   5  17 -14 75039.4 1876.38   6
   5 -17 -14 73730.9 1831.83   8
   5  17 -13 1038.96 290.719   6
   5 -17 -13 1190.18 290.582   8
   5  17 -12 33554.9 1126.17   6
   5 -17 -12 33672.9 1064.09   8
   5  17 -11 2269.19 342.650   6
   5 -17 -11 3000.31 352.295   8
   5  17 -10 11863.5 629.214   6
   5 -17 -10 11704.2 561.891   8
   5  17  -9 3911.66 363.983   6
   5  17  -9 4557.11 299.177   7
   5 -17  -9 4118.97 334.904   8
   5  17  -8 44607.0 1966.23   4
   5  17  -8 44253.4 1183.75   7
   5  17  -8 47303.5 1320.04   6
   5 -17  -8 46352.6 1206.88   8
   5  17  -7 9288.67 862.632   4
   5  17  -7 9333.00 436.657   7
   5  17  -7 10722.7 522.808   6
   5  17  -7 10304.6 515.227   9
   5  17  -6 12695.8 510.399   7
   5  17  -6 11608.8 950.474   4
   5  17  -6 12973.4 565.624   9
   5  17  -6 12403.8 554.703   6
   5  17  -5 5547.84 353.851   6
   5  17  -5 5132.99 353.098   9
   5  17  -5 4757.35 653.967   4
   5  17  -5 5320.47 320.901   7
   5  17  -4 3350.37 553.696   4
   5  17  -4 2781.80 253.939   9
   5  17  -3 21483.5 1283.15   4
   5  17  -2 25643.5 1165.81   3
   5  17  -2 25363.4 1407.50   4
   5  17  -1 1885.19 341.737   3
   5  17   0 18618.8 1088.44   3
  -5  17   0 17757.4 642.066   9
   5  17   1 2836.03 470.550   3
   5  17   2 8983.90 813.909   3
  -5  17  -2 9831.87 458.423   6
  -5  17  -3 5916.80 377.624   6
   5  17   3 5131.24 663.320   3
  -5 -17  -3 6074.49 357.595   5
  -5 -17  -4 9183.92 479.933   5
  -5  17  -4 8828.01 483.464   6
   5  17   4 9237.99 884.832   3
  -5 -17  -5 26884.6 910.447   5
  -5  17  -5 25538.6 898.322   6
  -5  17  -6 39697.5 1217.36   6
  -5 -17  -6 41469.1 1249.34   5
  -5 -17  -7 7649.07 497.210   5
  -5  17  -7 6930.15 475.100   6
  -5  17  -8 66010.1 1735.12   6
  -5 -17  -8 65089.5 1763.07   5
  -5  17  -9 11535.0 605.696   6
  -5 -17  -9 12439.5 632.424   5
  -5 -17 -10 42879.2 1278.23   5
  -5  17 -10 44111.1 1259.14   6
  -5 -17 -11 16753.6 675.343   5
  -5 -17 -12 20578.8 693.933   5
  -5 -17 -13 1971.16 189.597   5
   5 -19 -17 11217.5 369.584   5
   5 -19 -16 16050.0 533.937   5
   5  19 -16 16174.6 550.028   6
   5 -19 -15 29200.6 836.339   8
   5  19 -15 28845.4 867.044   6
   5  19 -14 15878.7 660.675   6
   5 -19 -14 16680.2 634.503   5
   5 -19 -14 16590.5 634.224   8
   5  19 -13 63064.7 1656.74   6
   5 -19 -13 62084.1 1568.99   8
   5  19 -12 15033.5 709.376   6
   5 -19 -12 16480.5 670.858   8
   5  19 -11 40943.8 1277.52   6
   5 -19 -11 41183.0 1180.26   8
   5  19 -10 1695.25 325.605   6
   5 -19 -10 1992.96 281.888   8
   5  19  -9 36191.3 1168.56   6
   5 -19  -9 37499.4 1058.03   8
   5  19  -9 35986.5 1027.67   7
   5  19  -8 442.834 173.206   7
   5  19  -8 447.938 239.820   6
   5  19  -7 5500.09 357.422   7
   5  19  -7 6300.29 716.346   4
   5  19  -7 6751.19 443.904   6
   5  19  -6 32.6931 354.716   4
   5  19  -6-123.792 175.215   7
   5  19  -6 169.676 188.280   6
   5  19  -6 470.775 205.280   9
  -5  19   5 983.750 183.672   9
   5  19  -5 966.146 210.849   7
   5  19  -5 1173.89 235.752   9
   5  19  -5 943.498 214.392   6
   5  19  -5 327.506 328.922   4
   5  19  -4 7822.11 456.600   9
   5  19  -4 7727.80 433.800   6
   5  19  -4 6687.52 777.819   4
  -5  19   4 8345.09 419.132   9
   5  19  -3 10597.6 494.578   6
  -5  19   3 11124.9 501.438   9
   5  19  -3 10316.6 935.681   4
   5  19  -3 11905.4 550.271   9
   5  19  -2 4997.11 691.891   4
  -5  19   2 4911.15 332.639   9
   5  19  -2 4757.17 330.541   6
   5  19  -1 26950.8 1565.38   4
   5  19  -1 27639.9 841.263   6
  -5  19   1 27983.4 891.968   9
   5  19   0 14327.0 543.808   6
   5  19   0 14454.6 1011.45   3
  -5  19   0 14552.3 614.052   9
  -5  19  -1 14711.0 566.569   6
   5  19   1 11866.2 938.932   3
   5  19   2-413.220 347.932   3
  -5  19  -2-49.1497 164.688   6
  -5  19  -3 3303.16 313.579   6
  -5 -19  -4 20190.1 730.687   5
  -5  19  -4 18636.9 737.472   6
  -5 -19  -5 49911.1 1378.51   5
  -5  19  -5 48843.4 1385.38   6
  -5 -19  -6 9916.99 539.721   5
  -5  19  -6 9195.28 533.979   6
  -5 -19  -7 42547.3 1289.19   5
  -5  19  -7 44552.1 1287.61   6
  -5  19  -8 2163.64 323.693   6
  -5 -19  -8 2000.23 288.444   5
  -5 -19  -9 14623.5 647.048   5
  -5  19  -9 14509.5 639.846   6
  -5  19 -10 2843.28 294.308   6
  -5 -19 -10 2474.19 284.988   5
  -5 -19 -11 33942.3 955.610   5
  -5 -19 -12 2355.89 203.412   5
  -5 -19 -13 1146.49 117.767   5
   5 -21 -16 3968.01 186.774   5
   5 -21 -15 21405.5 615.504   5
   5  21 -15 23841.1 696.940   6
   5 -21 -14 52804.3 1280.88   5
   5  21 -14 57049.3 1389.14   6
   5  21 -13 4073.32 370.641   6
   5 -21 -13 3874.22 283.143   5
   5 -21 -13 4043.54 303.666   8
   5 -21 -12 34732.7 979.304   5
   5  21 -12 33663.7 1086.95   6
   5 -21 -12 35549.8 979.395   8
   5 -21 -11 3232.96 280.922   5
   5  21 -11 4176.38 411.304   6
   5 -21 -11 3905.92 304.455   8
   5  21 -10 45388.5 1361.00   6
  -5  21   9 3835.98 301.741   9
   5  21  -9 2928.63 372.344   6
   5  21  -8 26397.1 967.501   6
  -5  21   8 26806.7 848.581   9
   5  21  -8 26984.0 864.786   7
   5  21  -7 319.262 193.597   7
  -5  21   7 133.116 174.693   9
   5  21  -7 229.360 234.604   6
   5  21  -6 2105.82 291.420   6
   5  21  -6 1569.63 288.736   9
  -5  21   6 2020.04 248.310   9
   5  21  -6 1926.55 260.050   7
   5  21  -5 18965.8 759.111   6
   5  21  -5 18924.4 1263.98   4
  -5  21   5 20842.9 731.620   9
   5  21  -5 20275.8 795.635   9
   5  21  -5 19974.6 750.043   7
   5  21  -4 5469.21 390.365   7
  -5  21   4 4173.75 333.531   9
   5  21  -4 4619.23 381.354   9
   5  21  -4 4477.04 603.100   4
   5  21  -4 4902.56 378.996   6
   5  21  -3 16751.2 663.367   6
   5  21  -3 16784.1 705.595   9
   5  21  -3 15877.1 1194.20   4
  -5  21   3 16920.2 659.752   9
   5  21  -2 13883.9 579.905   6
   5  21  -2 13296.8 1090.37   4
  -5  21   2 13117.4 586.345   9
   5  21  -2 13396.5 629.313   9
   5  21  -1 1009.15 265.328   9
   5  21  -1 417.797 394.317   4
   5  21  -1 1077.06 202.417   6
  -5  21   1 966.920 231.434   9
   5  21   0 1274.64 441.351   4
  -5  21  -1 8478.29 428.952   6
  -5  21  -2 11060.2 514.899   6
  -5  21  -3 14194.3 612.666   6
  -5  21  -4 28573.9 937.596   6
  -5 -21  -5 15612.7 629.201   5
  -5  21  -5 15717.5 667.753   6
  -5  21  -6 54592.9 1495.79   6
  -5 -21  -6 58479.2 1489.05   5
  -5  21  -7 10972.0 553.556   6
  -5 -21  -7 10695.2 519.991   5
  -5  21  -8 35291.7 1045.40   6
  -5 -21  -8 34310.2 1023.80   5
  -5 -21  -9 1982.83 234.627   5
  -5  21  -9 1454.12 237.782   6
  -5 -21 -10 11353.9 456.001   5
  -5 -21 -11 341.251 114.642   5
   5  23 -15 9264.18 339.135   6
   5  23 -14 1758.06 200.697   6
   5  23 -13 39124.1 1059.01   6
   5  23 -12 770.749 226.524   6
   5  23 -11 17028.9 696.224   6
   5  23 -10 1019.82 284.295   6
   5  23  -9 20369.7 794.034   6
  -5  23   9 18297.6 636.063   9
  -5  23   8 1145.86 204.540   9
   5  23  -8 869.202 184.837   7
   5  23  -8 1075.38 276.587   6
  -5  23   7 1334.98 223.777   9
   5  23  -7 1401.39 230.125   7
   5  23  -7 1793.08 315.878   6
  -5  23   6 5903.71 382.046   9
   5  23  -6 5414.05 417.553   6
   5  23  -6 5893.32 393.952   7
   5  23  -5 4204.92 375.304   6
  -5  23   5 3843.46 327.701   9
   5  23  -5 3321.40 369.681   9
   5  23  -5 4141.37 352.879   7
   5  23  -4 4102.16 364.600   7
   5  23  -4 4092.08 349.578   6
   5  23  -4 4367.39 411.989   9
  -5  23   4 4354.89 358.910   9
   5  23  -3 9450.44 529.643   7
  -5  23   3 9330.70 499.168   9
   5  23  -3 9330.02 497.629   6
   5  23  -3 8189.06 514.013   9
  -5  23   2 17.1142 209.401   9
   5  23  -2-122.492 192.851   6
   5  23  -2-61.9007 252.092   9
   5  23  -1-90.3497 178.095   6
   5  23  -1 342.077 234.640   9
   5  23   0 5817.88 453.209   9
  -5  23  -2 23809.2 784.241   6
  -5  23  -3 18876.8 698.293   6
  -5  23  -4 191.808 194.399   6
  -5  23  -5 16457.8 648.461   6
  -5  23  -6 14585.4 596.153   6
  -5  23  -7 76029.2 1794.99   6
  -5 -23  -7 77259.9 1729.32   5
  -5  23  -8 2879.10 262.095   6
  -5 -23  -8 3181.62 231.366   5
  -5 -23  -9 22621.8 629.246   5
   5  23  10 5951.89 257.159   9
  -5 -23 -10 6282.18 246.812   5
   5  25 -14 14830.3 430.578   6
   5  25 -13 219.905 128.259   6
   5  25 -12 16296.5 567.755   6
   5  25 -11 15339.5 586.856   6
   5  25 -10 19448.1 707.397   6
   5  25  -9 28.2915 210.044   6
   5  25  -8 6524.54 345.113   7
  -5  25   8 6726.93 359.179   9
   5  25  -8 7273.81 448.968   6
   5  25  -7 8910.49 499.703   6
  -5  25   7 8654.11 427.965   9
   5  25  -7 9368.71 447.367   7
  -5  25   6 2368.85 265.618   9
   5  25  -6 2015.26 290.642   6
   5  25  -6 2213.38 264.008   7
   5  25  -5 692.717 219.858   7
   5  25  -5 808.063 245.212   6
  -5  25   5 420.410 181.683   9
   5  25  -4 21545.2 796.138   7
   5  25  -4 22101.3 781.530   6
  -5  25   4 21694.7 767.421   9
   5  25  -4 20811.4 826.382   9
   5  25  -3 3691.25 318.856   6
   5  25  -3 3690.76 348.191   7
   5  25  -3 3548.51 381.507   9
   5  25  -2 8396.50 440.616   6
   5  25  -2 8561.02 517.318   7
   5  25  -2 8345.91 518.699   9
   5  25  -1 7008.65 493.501   9
   5  25   0 1234.88 299.556   9
   5  25   1 4247.66 398.429   9
   5  25   2 27769.3 951.631   9
  -5  25  -3 5718.84 335.283   6
   5  25   3 6202.71 435.064   9
   5  25   4 34282.5 1036.87   9
  -5  25  -4 31650.1 913.798   6
  -5  25  -5 2182.14 236.288   6
   5  25   5 2131.48 281.013   9
   5  25   6 27933.1 846.096   9
  -5  25  -6 27856.9 798.141   6
  -5  25  -7-59.6532 135.794   6
   5  25   7 35.2803 158.062   9
   5  25   8 25059.6 664.971   7
   5  25   8 27495.8 710.944   9
   5  27 -12 88.1522 93.9146   6
   5  27 -11 22404.5 636.888   6
   5  27 -10 1603.73 199.039   6
   5  27  -9 61182.0 1446.74   6
   5  27  -8 794.547 191.511   6
   5  27  -7 4240.55 260.830   7
   5  27  -7 3631.37 300.177   6
   5  27  -6 2132.75 225.301   7
   5  27  -6 1905.08 246.075   6
   5  27  -5 3200.47 281.034   7
   5  27  -5 2890.87 279.754   6
   5  27  -4 9677.56 450.624   6
   5  27  -4 10165.5 484.269   7
   5  27  -3 2284.44 279.308   7
   5  27  -3 2466.49 244.586   6
   5  27  -2 4406.37 365.196   7
   5  27  -2 3607.06 367.413   9
   5  27  -1 11176.7 551.588   7
  -5  27   1 10091.3 419.722   7
   5  27  -1 11121.2 560.410   9
   5  27   0 15470.4 653.899   9
   5  27   0 15527.2 665.498   7
   5  27   1 22272.1 814.064   7
   5  27   1 21798.6 784.571   9
   5  27   2 74.2547 215.457   7
   5  27   2 390.883 216.564   9
   5  27   3 43698.9 1191.10   9
   5  27   3 45382.0 1239.59   7
   5  27   4 549.981 202.430   7
   5  27   4 414.664 186.893   9
   5  27   5 16033.1 574.519   7
   5  27   5 15529.7 550.590   9
   5  27   6 806.678 143.552   7
   5  27   6 837.122 156.443   9
   5  27   7 17616.0 496.334   9
   5  27   7 17880.7 490.716   7
   5  29  -9 6117.23 252.641   6
   5  29  -8 26645.8 688.234   6
   5  29  -7 334.327 117.871   6
   5  29  -5 1004.40 151.353   7
  -5  29   4 22641.1 672.124   7
   5  29  -4 23462.3 693.980   7
   5  29  -3 2931.38 247.885   7
  -5  29   3 2231.53 200.913   7
   5  29  -2 317.675 164.798   7
   5  29  -1 708.026 184.033   7
   5  29   0 2586.76 255.489   7
   5  29   0 2788.74 274.184   9
   5  29   1 375.213 179.208   7
   5  29   1 770.168 199.796   9
   5  29   2 17076.3 583.209   9
   5  29   2 16896.7 592.620   7
   5  29   3 159.935 138.077   7
   5  29   3 155.917 141.757   9
   5  29   4 9421.70 376.694   7
   5  29   4 10055.6 376.276   9
   5  29   5 1217.66 126.834   9
   5  29   5 1646.67 146.162   7
   5  31  -3 5843.22 248.190   7
   5  31  -2 5484.00 252.168   7
   5  31  -1 313.650 106.919   7
   5  31   0 1043.52 135.155   7
   5  31   1 1015.91 127.575   7
   5  31   2 567.059 100.767   7
   6   0 -21 131.063 114.583  10
   6   0 -20 21839.4 693.148  10
   6   0 -19 78.2035 195.774  10
   6   0 -18 36972.3 1114.09  10
   6   0 -17-42.5216 239.912  11
   6   0 -16 20518.7 763.643  11
   6   0 -15-235.613 237.606  11
   6   0 -15 213.594 163.962   8
   6   0 -14 108.291 195.130  11
   6   0 -14 221.945 416.996   2
   6   0 -14 186.837 143.204   8
   6   0 -13 65.3310 158.230  11
   6   0 -13-138.178 357.605   2
   6   0 -12 13439.9 1085.49   2
   6   0 -11 320.688 350.728   4
   6   0 -11-151.128 310.998   2
   6   0 -10 38759.5 1693.65   2
   6   0 -10 39097.7 1683.76   4
   6   0  -9-126.896 285.879   4
   6   0  -9 423.577 298.944   2
   6   0  -8 121665. 3233.25   2
   6   0  -8 125660. 3201.07   4
   6   0  -7 227.489 211.086   2
   6   0  -7-90.2597 186.833   4
   6   0  -6 455468. 9165.97   2
   6   0  -6 466876. 9115.82   4
   6   0  -5-27.9364 136.491   2
   6   0  -5-24.9271 138.630   4
   6   0  -4 411759. 7914.27   4
   6   0  -3 55.4452 76.6450   4
   6   0  -2 34426.5 813.103   4
  -6   0   1 94.6686 127.690   1
  -6   0   0 64949.2 1599.80   1
   6   0   0 66243.7 1564.13   3
   6   0   1 60.5572 97.4110   3
   6   0   2 109802. 2455.92   3
   6   0   3 112.540 125.000   3
   6   0   4 3315.15 312.681   3
  -6   0  -5 275.595 252.993   2
   6   0   5 77.6605 143.933   3
   6   0   6 2616.93 315.286   3
  -6   0  -6 2544.82 432.205   2
  -6   0  -7 358.573 285.106   2
  -6   0  -8 1061.49 364.788   2
  -6   0  -8 1811.92 225.955  10
  -6   0  -9-69.5731 312.028   2
  -6   0  -9 28.7866 162.035  10
  -6   0 -10 1292.67 244.988  10
  -6   0 -11 75.5745 207.520  10
  -6   0 -12 82420.7 1984.89  10
  -6   0 -13-149.997 211.358  10
  -6   0 -14 45309.1 1190.27  10
  -6   0 -15 265.772 143.717  10
  -6   0 -16 11201.1 358.164  10
   6   2 -21 13323.9 427.599  10
   6  -2 -21 13365.4 447.789  10
   6   2 -20 2153.60 222.050  10
   6  -2 -20 2677.48 256.358  10
   6  -2 -19 13980.2 589.171  10
   6   2 -19 14244.4 576.600  10
   6  -2 -18 2473.84 231.421   8
   6  -2 -18 2488.28 319.815  10
   6   2 -18 2409.05 293.300  10
   6  -2 -17 13680.4 627.877  11
   6   2 -17 13930.0 591.221  11
   6  -2 -17 13168.1 538.777   8
   6  -2 -16-178.837 263.812  11
   6   2 -16-75.5273 237.844  11
   6  -2 -16 292.344 200.666   8
   6   2 -15 11960.5 539.342  11
   6  -2 -15 12059.0 508.071   8
   6  -2 -15 11593.9 558.010  11
   6  -2 -14 9484.04 471.467  11
   6   2 -14 8841.04 437.353  11
   6  -2 -14 8908.37 934.515   2
   6  -2 -14 8870.81 417.889   8
   6  -2 -13 10664.7 483.370  11
   6   2 -13 11519.3 467.395  11
   6  -2 -13 10974.6 1058.15   2
   6   2 -12 18172.3 1247.64   4
   6  -2 -12 17292.6 1239.35   2
   6   2 -12 17182.7 1180.18   2
   6  -2 -11 15534.0 1113.00   2
   6   2 -11 16317.5 1128.35   4
   6   2 -11 16467.6 1104.93   2
   6   2 -10 4924.69 603.902   4
   6   2 -10 6050.02 682.128   2
   6  -2 -10 6045.64 674.757   2
   6  -2  -9 4991.23 568.478   4
   6   2  -9 3929.97 525.288   2
   6  -2  -9 4023.36 516.000   2
   6   2  -9 3962.54 504.513   4
   6   2  -8 82.0099 227.902   2
   6  -2  -8-207.832 287.010   4
   6  -2  -8-52.8443 269.799   2
   6   2  -8 74.1399 200.092   4
   6  -2  -7 280781. 5849.62   4
   6   2  -7 267172. 5728.89   4
   6  -2  -7 261732. 5817.94   2
   6   2  -6 85742.4 2191.82   4
   6  -2  -6 88464.1 2283.51   2
   6  -2  -6 89806.4 2275.92   4
   6   2  -5 154466. 3286.46   4
   6  -2  -5 154753. 3328.10   4
   6  -2  -5 146500. 3315.29   2
   6   2  -4 206662. 4074.50   4
   6  -2  -4 201941. 4071.79   4
   6  -2  -3 100754. 2105.84   4
  -6  -2   3 100775. 2172.62   1
   6   2  -3 101274. 2177.78   4
   6  -2  -2 42987.7 915.319   4
  -6  -2   2 43087.6 1113.23   1
   6   2  -1 24629.3 766.317   3
  -6   2   0 13861.2 549.353   1
   6   2   0 13272.7 545.056   3
   6   2   1 2930.54 259.709   3
   6  -2   1 2897.10 229.331   3
   6  -2   2 41299.1 1112.87   3
   6   2   2 42996.5 1231.96   3
   6   2   3 64146.9 1704.99   3
   6  -2   3 62318.2 1549.52   3
  -6   2  -3 62498.6 1763.31   2
   6   2   4 242.371 137.505   3
  -6   2  -4 23.8624 192.354   2
   6  -2   4 395.630 136.242   3
  -6   2  -5 21812.8 1033.70   2
   6  -2   5 20634.4 793.458   3
   6   2   5 22243.8 941.866   3
  -6   2  -6 7933.34 626.185   2
   6   2   6 6745.67 536.001   3
  -6  -2  -6 6569.16 697.430   2
  -6   2  -7 42.0557 282.173   2
   6   2   7 224.213 195.256   3
  -6  -2  -7-208.707 333.785   2
  -6  -2  -8 17610.9 1219.55   2
  -6  -2  -8 17799.2 645.659  10
  -6   2  -8 17473.9 618.133  10
  -6   2  -8 16562.6 1036.20   2
  -6  -2  -9 16245.4 580.562   5
  -6  -2  -9 15561.7 631.911  10
  -6  -2  -9 16670.7 1198.49   2
  -6   2  -9 15294.7 607.887  10
  -6   2 -10 475.489 196.776  10
  -6  -2 -10 709.855 238.487  10
  -6  -2 -10 447.027 158.582   5
  -6  -2 -11 30040.5 870.273   5
  -6   2 -11 29112.8 937.291  10
  -6  -2 -11 28731.0 967.881  10
  -6   2 -12 283.391 215.790  10
  -6  -2 -12 67.7852 222.075  10
  -6   2 -13 40229.7 1125.82  10
  -6  -2 -13 41432.8 1176.42  10
  -6  -2 -14 57.7981 190.096  10
  -6   2 -14-346.011 169.864  10
  -6  -2 -15 43561.4 1079.92  10
  -6   2 -15 42826.1 1040.75  10
  -6  -2 -16 110.296 96.7333  10
   6   4 -21 607.842 101.748  10
   6  -4 -21 709.969 132.617  10
   6  -4 -20 10465.0 447.932  10
   6   4 -20 10518.9 414.740  10
   6   4 -19 27693.1 837.439  10
   6  -4 -19 29029.7 898.903  10
   6  -4 -18 16135.8 587.409   8
   6   4 -18 16379.7 638.162  10
   6  -4 -18 15667.1 682.359  10
   6  -4 -17 211.221 267.975  11
   6   4 -17 35.8268 211.399  11
   6  -4 -17 23.0303 203.908   8
   6   4 -16 10862.2 508.228  11
   6  -4 -16 10725.6 508.186   8
   6  -4 -16 10580.7 552.188  11
   6   4 -15 4838.68 342.882  11
   6  -4 -15 4791.52 393.954  11
   6  -4 -15 5514.24 372.951   8
   6  -4 -14 3163.51 645.158   2
   6  -4 -14 2536.37 310.760  11
   6   4 -14 2608.43 259.260  11
   6  -4 -14 3221.96 290.586   8
   6   4 -13 26548.8 1597.77   4
   6  -4 -13 26016.7 836.792  11
   6   4 -13 28432.1 793.290  11
   6  -4 -13 28903.1 1662.10   2
   6  -4 -13 27627.5 813.365   8
   6  -4 -12 3430.39 614.078   2
   6   4 -12 3022.03 561.291   4
   6  -4 -11 11571.8 961.793   2
   6   4 -11 12389.6 972.573   4
   6   4 -10 5952.78 639.249   4
   6  -4 -10 5783.17 634.662   2
   6   4  -9 33974.2 1440.77   4
   6  -4  -9 34948.4 1492.69   2
   6  -4  -8 8947.71 665.398   2
   6   4  -8 9504.58 673.028   4
   6  -4  -7 46749.5 1539.79   2
   6   4  -7 44483.6 1483.72   4
   6  -4  -6 4302.95 395.927   2
   6   4  -6 4122.26 381.313   4
   6   4  -5 42088.6 1257.97   4
   6  -4  -5 40835.2 1253.63   2
  -6  -4   5 44332.9 1052.14   1
   6   4  -4 451251. 8835.37   4
  -6  -4   4 462434. 8638.20   1
   6  -4  -4 450280. 8766.35   2
   6   4  -3 230017. 4590.35   4
   6  -4  -3 220756. 4370.01   2
  -6  -4   3 230663. 4471.29   1
   6   4  -2 21039.7 694.363   3
   6   4  -1 163167. 3428.83   3
  -6   4   0 75685.9 1742.29   1
   6   4   0 79539.7 1834.70   3
  -6   4  -1 3291.34 203.257   2
  -6   4  -1 3267.97 265.701   1
   6   4   1 3492.14 316.637   3
   6   4   2 107379. 2543.09   3
  -6   4  -2 101789. 2307.84   2
   6  -4   2 106531. 2260.18   3
   6   4   3 23696.2 944.551   3
  -6   4  -3 23513.8 836.078   2
   6  -4   3 23197.7 714.696   3
   6  -4   4 55396.4 1365.64   3
  -6   4  -4 55479.9 1600.66   2
   6   4   4 55874.8 1695.06   3
  -6   4  -5 304.318 165.810   2
   6   4   5 531.850 225.395   3
  -6   4  -6 8291.85 595.369   2
   6   4   6 9141.63 663.200   3
   6   4   7 13060.5 845.355   3
  -6  -4  -7 13533.3 1077.50   2
  -6  -4  -8 4049.53 309.945  10
  -6  -4  -8 4025.21 621.543   2
  -6  -4  -8 4420.28 314.644   8
  -6   4  -8 4198.52 283.569  10
  -6   4  -9 1578.95 224.310  10
  -6  -4  -9 1687.80 596.565   2
  -6  -4  -9 1711.91 263.052  10
  -6   4 -10 19256.7 695.081  10
  -6  -4 -10 18805.2 685.359   5
  -6  -4 -10 18450.9 736.867  10
  -6  -4 -11 2149.11 321.382  10
  -6   4 -11 1953.09 259.055  10
  -6  -4 -11 1941.86 243.075   5
  -6   4 -12 25999.5 832.473  10
  -6  -4 -12 25572.0 905.956  10
  -6  -4 -12 25105.2 794.433   5
  -6  -4 -13 1286.96 183.913   5
  -6   4 -13 1392.03 218.766  10
  -6  -4 -13 1164.84 260.187  10
  -6  -4 -14 50813.4 1305.64  10
  -6   4 -14 50251.6 1219.30  10
  -6   4 -15 4828.73 242.312  10
  -6  -4 -15 5304.60 301.701  10
  -6  -4 -16 29245.5 714.859  10
   6  -6 -21 21287.2 574.367  10
   6  -6 -20 941.492 178.373  10
   6  -6 -20 544.724 117.639   5
   6   6 -20 596.160 123.458  10
   6   6 -19 15388.4 546.554  10
   6  -6 -19 16953.2 630.653  10
   6   6 -18 7497.36 403.976  10
   6  -6 -18 8131.02 475.185  10
   6  -6 -18 7940.40 420.456   8
   6  -6 -17 13576.1 632.455  11
   6  -6 -17 13566.1 631.289  10
   6  -6 -17 12917.2 573.038   8
   6  -6 -16 514.586 292.083  11
   6   6 -16 562.197 217.039  11
   6  -6 -16 761.514 257.801   8
   6  -6 -15 594.682 267.577  11
   6   6 -15 802.811 182.663  11
   6  -6 -15 569.586 242.824   8
   6  -6 -14 1100.62 431.662   2
   6  -6 -14 822.705 244.577  11
   6  -6 -14 532.293 214.917   8
   6   6 -14 750.232 189.042  11
   6  -6 -13 5644.80 378.799  11
   6  -6 -13 5903.11 786.985   2
   6   6 -13 5105.48 713.093   4
   6   6 -13 5660.31 314.441  11
   6  -6 -13 5321.93 348.657   8
   6   6 -12 15393.5 1148.21   4
   6  -6 -12 15729.8 1165.87   2
   6  -6 -11 788.443 368.278   2
   6   6 -11 808.051 352.084   4
   6  -6 -10 17601.6 1088.09   2
   6   6 -10 17764.9 1102.43   4
   6   6  -9 20358.9 1093.88   4
   6  -6  -9 20261.0 1098.38   2
   6   6  -8 10295.0 708.642   4
   6  -6  -8 10193.5 710.598   2
   6  -6  -7 59684.2 1842.66   2
   6   6  -7 61716.5 1870.07   4
   6   6  -7 62153.7 1332.39   3
   6  -6  -6 31414.3 1131.70   2
   6   6  -6 32003.0 1163.52   4
   6   6  -6 33362.6 831.304   3
   6   6  -5 199855. 3947.84   3
   6  -6  -5 198933. 4224.05   2
   6   6  -5 197358. 4299.79   4
   6  -6  -4 40370.6 1113.36   2
   6   6  -4 39651.3 1223.49   4
   6   6  -4 39530.2 1033.53   3
   6  -6  -3 39175.6 960.560   2
   6   6  -3 37133.1 1037.70   3
   6   6  -2 28137.9 877.001   3
   6   6  -1 113001. 2242.36   3
  -6   6   1 87767.3 1742.16   4
   6   6   0 1473.49 229.662   3
   6   6   1 44203.1 1337.88   3
  -6   6  -1 41018.8 1137.89   1
   6   6   2 28472.1 1069.90   3
   6  -6   2 28881.8 782.884   3
   6   6   3 64408.1 1829.81   3
   6  -6   3 57952.1 1321.41   3
   6   6   4 764.760 238.246   3
   6   6   5 7279.31 600.281   3
   6   6   6-53.5268 199.641   3
  -6  -6  -7 21706.5 1404.98   2
  -6  -6  -7 21803.9 698.604   8
  -6   6  -7 21813.5 780.321   6
  -6  -6  -7 20650.0 707.639  10
   6   6   7 22512.3 1200.12   3
  -6   6  -8 2381.36 285.551   6
  -6   6  -8 2355.39 214.086  10
  -6  -6  -8 2484.47 602.121   2
  -6  -6  -8 2997.76 289.400  10
   6   6   8 2086.41 419.788   3
  -6  -6  -8 2394.15 267.210   8
  -6  -6  -9 18852.8 735.050  10
  -6  -6  -9 19345.1 1457.38   2
  -6   6  -9 19208.3 653.520  10
  -6  -6 -10 51974.9 1381.22   5
  -6   6 -10 51655.4 1311.21  10
  -6  -6 -10 49423.4 1419.07  10
  -6  -6 -11 25262.6 913.154  10
  -6  -6 -11 25290.1 847.722   5
  -6   6 -11 25466.9 802.926  10
  -6  -6 -12 3781.59 306.982   5
  -6  -6 -12 4003.29 383.209  10
  -6   6 -12 3511.26 287.385  10
  -6  -6 -13 11915.7 483.267   5
  -6   6 -13 11895.7 471.518  10
  -6  -6 -13 12090.7 566.879  10
  -6  -6 -14 224.789 184.127  10
  -6   6 -14 53.1812 110.842  10
  -6  -6 -15 17009.7 555.393  10
  -6  -6 -16 1910.94 138.404  10
   6  -8 -20 4440.25 243.209   5
   6  -8 -20 4442.43 259.066  10
   6  -8 -19 4307.39 310.377  10
   6   8 -18 11806.5 463.284  10
   6  -8 -18 12972.3 570.502  10
   6  -8 -18 13009.4 545.574   8
   6  -8 -17 19428.4 754.487  10
   6  -8 -17 18388.7 734.639  11
   6   8 -17 17979.5 631.089  10
   6  -8 -17 18126.8 702.074   8
   6  -8 -16 6195.50 448.433  11
   6  -8 -16 6988.46 459.703   8
   6  -8 -15-31.5933 255.061  11
   6   8 -15 298.278 169.997   6
   6  -8 -15 112.026 251.041   8
   6  -8 -14 6010.31 426.659  11
   6   8 -14 6796.43 827.211   4
   6   8 -14 5957.16 386.411   6
   6  -8 -14 5987.10 414.604   8
   6   8 -13 57584.3 1461.00   6
   6   8 -13 53868.9 2360.44   4
   6  -8 -13 60999.8 2501.44   2
   6  -8 -13 55134.6 1451.95  11
   6  -8 -13 57397.3 1457.27   8
   6  -8 -12 333.960 172.614  11
   6  -8 -12-41.1755 364.493   2
   6   8 -12-65.5645 331.175   4
   6  -8 -12 458.827 176.379   8
   6  -8 -11 270.327 331.246   2
   6   8 -11 262.363 331.648   4
   6  -8 -10 56394.0 2111.34   2
   6   8 -10 53888.2 2069.06   4
   6  -8  -9 32947.8 1456.83   2
   6   8  -9 34921.8 1492.54   4
   6   8  -8 72987.9 2284.14   4
   6  -8  -8 76608.4 2286.86   2
   6  -8  -7 15265.6 800.636   2
   6   8  -7 15623.1 858.537   4
   6  -8  -6 11293.0 640.499   2
   6   8  -6 12989.8 727.599   4
   6   8  -6 11590.7 407.392   3
   6   8  -5 8484.45 376.647   3
   6  -8  -5 8186.73 490.155   2
   6   8  -5 8671.93 577.368   4
   6  -8  -4 78531.2 1848.86   2
   6   8  -4 76747.5 2059.38   4
   6   8  -4 74942.6 1779.81   3
   6  -8  -3 3084.99 219.684   2
   6   8  -3 2666.28 248.700   3
   6   8  -2 83847.5 1928.97   3
   6  -8  -2 74471.4 1518.90   2
   6   8  -1 9878.11 529.492   3
  -6   8   1 9238.40 337.554   4
   6   8   0 12975.8 651.150   3
  -6   8   0 12388.5 377.233   4
   6   8   1 43150.7 1390.37   3
  -6   8  -1 40627.6 1127.74   1
   6  -8   2 6146.69 275.902   3
   6   8   2 6993.18 533.643   3
   6   8   3 16539.7 885.182   3
   6   8   4 6946.07 605.817   3
   6   8   5 10968.4 785.542   3
   6   8   6 4844.21 580.380   3
  -6   8  -7 2707.40 283.445   6
  -6  -8  -7 2873.44 284.579   8
  -6  -8  -7 2484.75 258.377  10
   6   8   7 2659.58 458.007   3
  -6   8  -8 15634.1 675.094   6
  -6  -8  -8 15034.1 623.453  10
  -6  -8  -8 13902.2 1237.28   2
  -6  -8  -8 14521.8 598.928   8
   6   8   8 13759.0 1020.55   3
  -6   8  -9 17578.1 750.429   6
  -6  -8  -9 18320.9 717.872   5
  -6  -8  -9 18380.4 741.426  10
  -6   8 -10 9492.46 422.849  10
  -6  -8 -10 10133.2 545.486  10
  -6  -8 -10 9393.42 515.961   5
  -6  -8 -11 14042.4 622.628   5
  -6  -8 -11 14952.9 678.159  10
  -6   8 -11 14344.2 528.547  10
  -6  -8 -12 14055.1 593.483   5
  -6  -8 -12 14726.7 659.920  10
  -6  -8 -13 4151.54 352.085  10
  -6  -8 -13 4085.68 290.135   5
  -6  -8 -14 11465.5 483.130  10
  -6  -8 -14 10458.5 403.424   5
  -6  -8 -15 764.032 139.146  10
   6 -10 -20 462.917 104.765  10
   6 -10 -20 437.236 108.296   5
   6 -10 -19 1009.38 172.355  10
   6 -10 -18 1671.84 233.862  10
   6 -10 -18 1752.57 267.920   8
   6 -10 -17 724.747 284.594   8
   6 -10 -17 362.419 217.332  10
   6 -10 -16 2071.44 330.874   8
   6 -10 -16 2260.37 321.045  11
   6  10 -16 2545.46 271.116   6
   6 -10 -16 1834.23 285.555  10
   6  10 -15 7055.01 441.297   6
   6 -10 -15 7266.76 479.210  11
   6 -10 -15 7580.31 492.991   8
   6  10 -14 956.380 368.317   4
   6  10 -14 1526.03 255.509   6
   6 -10 -14 1615.67 305.627   8
   6 -10 -14 1504.74 291.914  11
   6 -10 -13 27513.2 901.107  11
   6  10 -13 24766.9 1522.81   4
   6 -10 -13 26663.7 1614.45   2
   6 -10 -13 28248.2 918.040   8
   6  10 -13 28835.6 930.604   6
   6 -10 -12 6585.57 780.751   2
   6  10 -12 6853.67 789.354   4
   6 -10 -12 6757.76 397.768  11
   6 -10 -12 6897.83 409.966   8
   6  10 -12 6839.38 418.556   6
   6 -10 -11 753.692 317.245   2
   6 -10 -11 1192.94 210.494   8
   6 -10 -10 4705.98 586.921   2
   6  10 -10 4147.95 571.933   4
   6 -10  -9 6216.05 620.023   2
   6  10  -9 4173.13 542.042   4
   6  10  -8 636.686 274.990   4
   6 -10  -8 569.057 252.950   2
   6 -10  -7 38250.5 1430.55   2
   6  10  -7 40227.9 1531.99   4
   6 -10  -6 52509.9 1640.87   2
   6  10  -6 53084.2 1780.25   4
   6  10  -6 53994.8 1246.99   3
   6  10  -5 25211.0 1097.06   4
   6  10  -5 25794.0 794.597   3
   6  10  -4 6173.23 532.469   4
   6  10  -4 6838.01 390.993   3
   6  10  -3 112872. 2604.15   3
   6 -10  -2 57961.8 1267.12   2
   6  10  -2 59503.4 1625.08   3
   6  10  -1 114474. 2738.41   3
  -6  10   1 111095. 2395.85   4
   6  10   0 3666.50 385.880   3
  -6  10   0 4129.94 240.563   4
  -6  10  -1 16786.3 633.317   1
   6  10   1 18213.8 889.560   3
   6  10   2 7803.49 619.921   3
   6  10   3 29700.6 1310.04   3
   6  10   4 20797.0 1129.09   3
   6  10   5 4077.12 550.311   3
  -6  10  -6 149.131 169.659   6
  -6 -10  -6 109.566 182.871   8
  -6 -10  -6 225.683 152.932  10
   6  10   6 83.9910 267.562   3
  -6  10  -7 9210.57 509.035   6
   6  10   7 9116.75 841.518   3
  -6 -10  -7 10197.0 497.750   8
  -6 -10  -7 9883.36 484.196  10
  -6 -10  -8 39276.4 2109.18   2
  -6  10  -8 40181.1 1221.28   6
  -6 -10  -8 41051.9 1193.25  10
   6  10   8 39391.0 1885.98   3
  -6 -10  -8 39084.4 1144.40   8
  -6  10  -9 864.228 274.163   6
  -6 -10  -9 661.620 230.581   5
  -6 -10  -9 105.175 212.735  10
  -6 -10 -10 17503.5 738.089   5
  -6 -10 -10 18667.2 758.063  10
  -6 -10 -11 5185.59 407.536  10
  -6 -10 -11 4932.27 390.761   5
  -6 -10 -12 4039.17 339.769   5
  -6 -10 -12 4425.91 368.588  10
  -6 -10 -13 11729.5 515.996  10
  -6 -10 -13 10393.4 468.357   5
  -6 -10 -14 6397.73 304.562   5
  -6 -10 -14 6774.18 342.225  10
  -6 -10 -15 30394.1 736.627  10
   6 -12 -20 4471.72 211.576   5
   6 -12 -19 5449.61 300.026   5
   6 -12 -19 4782.94 240.037  10
   6 -12 -18 3581.42 260.926  10
   6 -12 -18 3838.42 322.575   8
   6 -12 -17 132.135 254.773   8
   6 -12 -17 14.3026 169.663  10
   6  12 -17 208.117 158.306   6
   6 -12 -16 7081.35 407.917  10
   6 -12 -16 6004.30 469.478   8
   6  12 -16 6501.10 404.804   6
   6 -12 -15 13070.1 608.791  11
   6  12 -15 13476.0 613.466   6
   6 -12 -15 13183.4 641.657   8
   6 -12 -15 13146.9 575.147  10
   6 -12 -14 2655.50 311.235  11
   6 -12 -14 2702.32 284.996  10
   6  12 -14 3437.44 349.295   6
   6 -12 -14 2890.65 356.900   8
   6 -12 -13 1793.63 264.588  11
   6  12 -13 1702.15 281.469   6
   6  12 -13 2604.58 515.599   4
   6 -12 -13 1540.31 279.412   8
   6 -12 -12 12322.0 1060.95   2
   6  12 -12 13365.0 1066.55   4
   6 -12 -12 14367.7 582.063  11
   6 -12 -12 12848.3 594.070   8
   6  12 -12 13698.9 618.928   6
   6  12 -11 872.068 384.474   4
   6 -12 -11 1047.99 241.806   8
   6 -12 -11 1073.52 197.674  11
   6  12 -11 1241.81 220.201   6
   6 -12 -10 4426.45 582.133   2
   6  12 -10 4246.85 326.947   6
   6  12 -10 4806.69 621.204   4
   6 -12 -10 4556.95 318.519   8
   6 -12  -9 17317.8 1045.46   2
   6  12  -9 16035.9 1065.69   4
   6  12  -8 63533.8 2249.77   4
   6 -12  -8 67160.1 2183.16   2
   6 -12  -7 12480.4 774.244   2
   6  12  -7 11658.2 839.238   4
   6 -12  -6 132743. 3237.32   2
   6  12  -6 128221. 3455.83   4
   6  12  -5 36940.4 1067.22   3
   6  12  -5 34067.7 1429.62   4
   6  12  -4 148987. 3747.65   4
   6  12  -4 147315. 3284.14   3
   6  12  -3 5745.77 427.935   3
   6  12  -2 315884. 6557.49   3
  -6  12   1 1419.80 202.142   4
   6  12  -1 1134.42 269.525   3
   6  12   0 79291.8 2279.45   3
   6  12   1 9283.96 673.826   3
   6  12   2 13481.0 870.177   3
   6  12   3 41883.4 1696.55   3
   6  12   4 9507.76 806.513   3
  -6  12  -5 13069.8 565.082   6
   6  12   5 12292.0 971.393   3
  -6 -12  -5 12116.3 500.590   8
  -6  12  -6 516.466 220.514   6
  -6 -12  -6 860.865 190.334  10
  -6 -12  -6 443.284 201.609   8
  -6 -12  -7 41061.2 1160.10  10
  -6 -12  -7 39605.0 1196.25   5
  -6  12  -7 39816.3 1202.31   6
   6  12   7 38717.5 1920.23   3
  -6 -12  -7 38991.9 1144.28   8
  -6 -12  -8 182.338 185.550  10
  -6 -12  -8 130.030 197.791   5
  -6  12  -8 611.869 267.189   6
  -6 -12  -9 7396.34 464.533  10
  -6 -12  -9 7679.16 497.338   5
  -6  12  -9 7433.51 502.832   6
  -6 -12 -10 10679.3 581.950   5
  -6 -12 -10 10604.0 549.981  10
  -6 -12 -11 22594.2 834.433   5
  -6 -12 -11 22954.5 824.538  10
  -6 -12 -12 17084.0 640.497   5
  -6 -12 -12 13132.4 576.018  10
  -6 -12 -13 9669.06 424.344  10
  -6 -12 -13 8851.64 419.922   5
  -6 -12 -14 18283.3 535.510  10
  -6 -12 -14 18552.0 549.982   5
   6 -14 -19 15726.1 500.966   5
   6 -14 -18 327.593 166.661   5
   6 -14 -18 347.151 194.016   8
   6  14 -17 4261.38 301.936   6
   6 -14 -17 4901.73 376.593   8
   6  14 -16 16425.8 647.185   6
   6 -14 -16 16098.0 686.718   8
   6 -14 -15 1891.21 345.051   8
   6  14 -15 1565.41 278.718   6
   6 -14 -14 1730.59 255.281  11
   6  14 -14 1818.73 309.574   6
   6 -14 -14 2274.20 359.398   8
   6 -14 -13 453.949 208.250  11
   6 -14 -13-22.1934 291.745   8
   6  14 -13 123.168 230.470   6
   6  14 -12 445.008 241.364   6
   6 -14 -12 121.314 250.520   8
   6  14 -11 19333.8 761.119   6
   6 -14 -11 18199.7 1224.56   2
   6  14 -11 16771.2 1204.24   4
   6 -14 -11 18661.5 719.159   8
   6 -14 -10 37347.7 1748.26   2
   6  14 -10 41625.2 1868.35   4
   6  14 -10 39225.3 1159.49   6
   6 -14 -10 38275.5 1099.28   8
   6 -14  -9 41378.9 1734.53   2
   6  14  -9 39993.9 1810.08   4
   6  14  -9 38840.3 1132.55   6
   6 -14  -9 38895.3 1072.33   8
   6 -14  -8 103331. 2982.13   2
   6  14  -8 100006. 3137.05   4
   6  14  -7 62400.5 2278.25   4
   6 -14  -7 65939.4 2095.75   2
   6 -14  -6 83076.7 2370.85   2
   6  14  -6 87635.9 2728.83   4
   6 -14  -5 46771.6 1488.73   2
   6  14  -5 45324.4 1803.98   4
   6  14  -4 12115.2 624.016   3
   6  14  -4 9837.74 798.269   4
   6  14  -3 140563. 3827.11   4
   6  14  -3 145939. 3425.39   3
   6  14  -2 2367.71 340.914   3
   6  14  -1 73918.1 2217.18   3
   6  14   0 10040.3 722.562   3
   6  14   1 6524.85 633.202   3
   6  14   2 3286.98 486.288   3
   6  14   3 6870.36 710.962   3
  -6 -14  -4 5700.59 367.539   5
   6  14   4 6374.64 698.094   3
  -6  14  -4 5803.10 381.333   6
  -6 -14  -4 5653.93 338.914   8
  -6 -14  -5 30913.2 930.688   8
  -6  14  -5 31954.0 987.894   6
  -6 -14  -5 29822.9 972.776   5
   6  14   5 31260.4 1664.24   3
  -6 -14  -6 1829.66 275.747   5
  -6  14  -6 2169.54 288.361   6
  -6 -14  -6 2436.95 292.721   8
   6  14   6 2634.82 576.106   3
  -6  14  -7 23016.4 871.690   6
  -6 -14  -7 23812.6 884.865   5
  -6 -14  -8 247.751 223.184   5
  -6 -14  -8 314.305 178.438  10
  -6  14  -8-9.09468 256.531   6
  -6 -14  -9 8200.51 532.824   5
  -6 -14  -9 8507.26 458.821  10
  -6  14  -9 7857.74 513.365   6
  -6 -14 -10 12191.8 622.277   5
  -6 -14 -10 12420.7 549.800  10
  -6 -14 -11 23361.8 839.822   5
  -6 -14 -11 23213.0 762.989  10
  -6 -14 -12 8127.78 436.620   5
  -6 -14 -12 8671.10 390.437  10
  -6 -14 -13 1472.44 195.569   5
  -6 -14 -13 1885.63 162.455  10
  -6 -14 -14 3139.44 187.880   5
   6 -16 -19 3255.27 177.479   5
   6 -16 -18 8966.84 379.505   5
   6 -16 -17 16324.8 589.301   8
   6  16 -17 13985.2 525.295   6
   6 -16 -16 1805.74 301.115   8
   6  16 -16 1862.39 260.498   6
   6  16 -15 938.119 262.370   6
   6 -16 -15 1312.98 309.237   8
   6  16 -14 2759.92 345.144   6
   6 -16 -14 3107.60 385.870   8
   6 -16 -13 71.7809 271.098   8
   6  16 -13-280.204 266.699   6
   6  16 -12 27735.4 1001.21   6
   6 -16 -12 27601.1 942.920   8
   6  16 -11 278.311 242.313   6
   6 -16 -11 117.662 243.756   8
   6 -16 -10 47360.3 1298.28   8
   6  16 -10 45524.9 2057.46   4
   6 -16 -10 46046.3 1952.68   2
   6  16 -10 48975.1 1392.56   6
   6  16 -10 48033.2 1228.86   7
   6  16  -9 20981.2 1314.96   4
   6  16  -9 19347.0 662.966   7
   6 -16  -9 19247.1 1147.95   2
   6 -16  -9 20079.8 699.555   8
   6  16  -9 19736.1 773.482   6
   6  16  -8 2258.36 289.397   6
   6  16  -8 2216.20 476.282   4
   6 -16  -8 2572.19 246.914   8
   6  16  -8 1872.88 203.988   7
   6  16  -7 7827.37 803.129   4
   6  16  -7 7072.99 363.834   7
   6  16  -7 7228.55 416.863   6
   6  16  -7 8679.03 439.477   9
   6  16  -6 7447.42 780.805   4
   6  16  -6 7404.22 399.904   6
   6  16  -5 28603.8 1470.69   4
   6  16  -4 9979.90 871.442   4
   6  16  -3 9087.99 624.700   3
   6  16  -3 8772.25 821.607   4
   6  16  -2 36286.3 1433.16   3
   6  16  -1 2286.17 407.439   3
   6  16   0 39056.0 1633.29   3
   6  16   1 17020.4 1065.35   3
  -6 -16  -2 15264.3 563.140   5
  -6  16  -2 15755.5 594.027   6
   6  16   2 16071.2 1084.22   3
  -6 -16  -3 15054.7 598.603   5
   6  16   3 15021.4 1091.10   3
  -6  16  -3 15251.2 610.113   6
   6  16   4 2086.06 472.748   3
  -6 -16  -4 1651.57 254.751   5
  -6  16  -4 1326.49 244.959   6
  -6 -16  -5 422.031 208.817   5
  -6  16  -5 447.301 237.489   6
  -6 -16  -6 5277.10 405.133   5
  -6  16  -6 5075.81 402.657   6
  -6  16  -7 724.735 272.772   6
  -6 -16  -7 583.763 255.644   5
  -6 -16  -8 3295.94 368.955   5
  -6  16  -8 4113.24 401.451   6
  -6 -16  -9 244.265 253.059   5
  -6  16  -9 88.3718 251.620   6
  -6 -16 -10 10903.2 571.378   5
  -6 -16 -11 14373.8 609.148   5
  -6 -16 -12 17694.4 626.323   5
  -6 -16 -13 20260.8 599.798   5
   6 -18 -18 1741.41 142.428   5
   6 -18 -17 13731.4 482.223   5
   6 -18 -16 613.375 221.020   8
   6  18 -16 717.919 196.180   6
   6 -18 -16 621.030 186.024   5
   6  18 -15 1029.42 246.953   6
   6 -18 -15 935.402 258.252   8
   6  18 -14 1465.03 301.361   6
   6 -18 -14 1389.81 279.049   8
   6  18 -13 1310.90 300.436   6
   6 -18 -13 1561.99 290.306   8
   6 -18 -12 3443.88 358.929   8
   6  18 -12 3690.53 393.883   6
   6 -18 -11 13200.7 596.250   8
   6  18 -11 12542.0 657.839   6
   6 -18 -10 3052.59 329.499   8
   6  18 -10 3344.43 366.305   6
   6  18  -9 4574.15 398.618   6
   6  18  -9 4272.76 323.815   7
   6 -18  -9 5305.55 361.143   8
   6  18  -8 8577.53 437.358   7
   6  18  -8 10049.5 919.041   4
   6  18  -8 8648.16 509.599   6
   6  18  -7 15557.9 605.798   7
   6  18  -7 15527.5 654.074   9
   6  18  -7 14542.7 1116.23   4
   6  18  -7 14644.2 645.853   6
   6  18  -6 15562.6 607.006   7
   6  18  -6 15503.9 649.468   9
   6  18  -6 16193.2 650.257   6
   6  18  -6 14232.6 1102.71   4
  -6  18   6 15509.7 572.901   9
   6  18  -5 4625.91 321.756   7
  -6  18   5 4763.80 307.641   9
   6  18  -5 4529.24 343.020   6
   6  18  -5 4290.81 333.610   9
   6  18  -5 4339.39 654.183   4
   6  18  -4 1417.22 439.246   4
   6  18  -4 1181.68 220.999   9
  -6  18   4 1383.30 188.701   9
   6  18  -4 1130.75 190.280   6
  -6  18   3 6532.96 358.058   9
   6  18  -3 6031.54 360.617   6
   6  18  -3 6123.01 736.229   4
   6  18  -2 2173.19 237.640   6
  -6  18   2 2119.28 249.618   9
   6  18  -1 98928.3 2190.02   6
  -6  18   1 99989.5 2237.53   9
   6  18  -1 100460. 3000.53   3
   6  18   0 10237.6 840.489   3
   6  18   0 10771.1 458.974   6
  -6  18  -1 81927.4 1904.53   6
   6  18   1 89015.0 2882.38   3
  -6  18  -2 54257.9 1394.52   6
   6  18   2 53584.5 2221.08   3
  -6 -18  -3 41234.0 1152.67   5
   6  18   3 41221.8 1957.73   3
  -6  18  -3 39457.6 1156.04   6
  -6 -18  -4 39570.3 1166.48   5
  -6  18  -4 39736.8 1173.41   6
  -6 -18  -5 13163.1 617.456   5
  -6  18  -5 11964.2 592.010   6
  -6 -18  -6 21087.8 835.056   5
  -6  18  -6 21486.2 826.963   6
  -6 -18  -7 4031.14 393.194   5
  -6  18  -7 3647.84 376.942   6
  -6  18  -8-121.546 252.837   6
  -6 -18  -8 306.094 234.325   5
  -6  18  -9 1092.82 275.261   6
  -6 -18  -9 1169.25 258.346   5
  -6 -18 -10 4103.66 337.038   5
  -6 -18 -11 17399.4 627.770   5
  -6 -18 -12 22276.1 657.745   5
  -6 -18 -13 15595.4 436.468   5
   6 -20 -17 35.6712 74.6514   5
   6 -20 -16 2840.31 208.629   5
   6  20 -16 3385.30 243.768   6
   6 -20 -15 274.237 148.055   5
   6  20 -15-11.5184 179.610   6
   6 -20 -15 301.538 184.509   8
   6  20 -14 7492.38 453.844   6
   6 -20 -14 7468.92 402.330   8
   6  20 -13 20279.9 793.176   6
   6 -20 -13 21230.9 725.224   8
   6 -20 -12 1473.79 253.725   8
   6  20 -12 1834.55 331.436   6
   6 -20 -11 5016.80 374.659   8
   6  20 -11 5317.12 472.170   6
   6  20 -10 23399.8 910.932   6
   6 -20 -10 23838.6 785.924   8
   6  20  -9 19879.9 817.306   6
   6  20  -9 19846.3 719.694   7
   6  20  -8 17799.4 756.590   6
  -6  20   8 18170.2 648.161   9
   6  20  -8 18029.2 686.121   7
   6  20  -7 24418.7 835.328   7
   6  20  -7 24888.0 898.918   6
   6  20  -7 24338.9 1444.10   4
  -6  20   7 25181.2 796.995   9
   6  20  -6 12526.1 563.342   7
  -6  20   6 12994.9 532.880   9
   6  20  -6 12773.9 608.650   6
   6  20  -6 12676.8 605.824   9
   6  20  -6 12161.6 1043.32   4
   6  20  -5 1225.23 250.538   6
   6  20  -5 1078.31 252.765   9
   6  20  -5 1148.82 230.006   7
  -6  20   5 880.650 193.580   9
   6  20  -5 804.010 366.773   4
  -6  20   4 29375.2 905.616   9
   6  20  -4 29057.9 1613.23   4
   6  20  -4 30632.4 966.917   6
   6  20  -4 30288.4 989.306   9
  -6  20   3 44244.2 1214.28   9
   6  20  -3 45179.5 1232.28   6
   6  20  -3 44391.0 2065.80   4
   6  20  -3 44125.8 1276.98   9
   6  20  -2 57971.3 1459.52   6
  -6  20   2 55772.5 1459.14   9
   6  20  -2 55871.2 2383.97   4
   6  20  -1 6691.25 392.335   6
  -6  20   1 6270.44 399.425   9
   6  20  -1 6160.44 785.445   4
   6  20   0 73440.9 1743.42   6
   6  20   0 76227.7 2635.24   3
  -6  20  -1 46398.5 1226.31   6
  -6  20  -2 1993.20 259.010   6
  -6  20  -3 5302.70 388.100   6
  -6 -20  -4 744.606 206.291   5
  -6  20  -4 416.847 230.059   6
  -6 -20  -5 2646.50 292.057   5
  -6  20  -5 3072.56 334.598   6
  -6 -20  -6 2040.90 279.065   5
  -6  20  -6 2187.10 316.867   6
  -6  20  -7 6404.55 436.039   6
  -6 -20  -7 7176.08 452.470   5
  -6  20  -8 17.5689 212.646   6
  -6 -20  -8 151.459 202.545   5
  -6  20  -9 7035.60 408.245   6
  -6 -20  -9 6540.40 391.911   5
  -6 -20 -10 7117.94 370.482   5
  -6 -20 -11 647.859 139.397   5
   6  22 -16 2621.79 176.052   6
   6 -22 -15 241.271 89.7516   5
   6  22 -15 523.792 156.154   6
   6 -22 -14 788.854 135.568   5
   6  22 -14 1434.93 233.680   6
   6 -22 -13 2096.36 197.686   5
   6 -22 -13 1972.28 222.285   8
   6  22 -13 2227.37 299.711   6
   6  22 -12 5691.91 428.148   6
   6 -22 -12 5605.42 329.301   8
   6  22 -11 11717.9 606.135   6
   6  22 -10 546.749 258.690   6
   6  22  -9 30858.4 1066.08   6
   6  22  -9 32809.6 965.789   7
   6  22  -8 56929.1 1479.08   7
  -6  22   8 56708.1 1414.66   9
   6  22  -8 56540.1 1571.29   6
   6  22  -7 11204.5 539.995   7
   6  22  -7 10404.2 567.024   6
  -6  22   7 11206.5 502.191   9
   6  22  -6 41044.0 1193.46   7
   6  22  -6 40493.4 1221.36   6
   6  22  -6 40968.0 1245.95   9
  -6  22   6 39964.3 1132.05   9
  -6  22   5 6938.95 416.248   9
   6  22  -5 6860.44 457.149   6
   6  22  -5 7093.98 486.745   9
   6  22  -5 7444.03 447.021   7
   6  22  -4 44839.7 1334.98   9
   6  22  -4 44727.4 1286.77   6
   6  22  -4 46141.0 1318.07   7
   6  22  -4 43790.3 2037.10   4
  -6  22   4 46736.6 1264.57   9
   6  22  -3 21182.8 828.357   9
   6  22  -3 19986.7 1380.91   4
  -6  22   3 21732.1 779.829   9
   6  22  -3 22318.6 797.223   6
   6  22  -2 23961.5 879.080   9
  -6  22   2 22858.2 819.191   9
   6  22  -2 24374.9 1506.58   4
   6  22  -2 22300.2 792.873   6
   6  22  -1 9644.00 973.060   4
   6  22  -1 10126.6 482.976   6
   6  22  -1 8728.80 540.823   9
  -6  22  -1 5921.39 359.438   6
  -6  22  -2 5695.98 371.408   6
  -6  22  -3 1091.78 229.588   6
  -6  22  -4 1234.33 248.004   6
  -6 -22  -5 3303.54 283.895   5
  -6  22  -5 3987.90 344.269   6
  -6 -22  -6 1599.51 229.434   5
  -6  22  -6 1754.66 265.269   6
  -6 -22  -7-248.197 166.687   5
  -6  22  -7-44.5381 205.899   6
  -6 -22  -8 9123.53 416.682   5
  -6  22  -8 9618.91 450.147   6
  -6 -22  -9 1778.94 193.016   5
  -6 -22 -10 3326.11 199.726   5
   6  24 -15 5178.35 231.869   6
   6  24 -14 950.344 160.670   6
   6  24 -13 697.474 193.272   6
   6  24 -12 5343.86 362.205   6
   6  24 -11 10142.2 522.687   6
   6  24 -10 4935.69 389.642   6
   6  24  -9 1384.62 291.541   6
   6  24  -8 12102.4 526.779   7
  -6  24   8 12175.2 496.286   9
   6  24  -8 12424.8 600.991   6
   6  24  -7 13437.9 634.232   6
   6  24  -7 13965.7 592.974   7
  -6  24   7 13777.4 555.889   9
   6  24  -6 2192.60 278.966   7
   6  24  -6 2019.93 285.072   6
  -6  24   6 2513.24 266.294   9
   6  24  -5 6965.31 450.003   6
   6  24  -5 7025.19 478.528   9
  -6  24   5 6360.42 405.959   9
   6  24  -5 5820.97 418.050   7
   6  24  -4 6542.58 453.120   7
   6  24  -4 6061.68 411.366   6
   6  24  -4 6328.01 475.548   9
  -6  24   4 6079.56 395.813   9
   6  24  -3 31176.2 1039.96   7
   6  24  -3 30972.5 1045.67   9
   6  24  -3 30460.2 970.792   6
   6  24  -2 21900.5 849.006   7
   6  24  -2 21379.9 754.197   6
   6  24  -2 19892.3 813.122   9
   6  24  -1 2926.27 279.248   6
   6  24  -1 2923.06 370.840   9
   6  24   0 25521.7 933.491   9
   6  24   1 22691.0 872.415   9
  -6  24  -2 6491.48 361.570   6
  -6  24  -3 1488.46 220.925   6
  -6  24  -4 257.767 173.507   6
  -6  24  -5 8945.63 429.872   6
  -6  24  -6 932.063 202.039   6
   6  24   7-98.2222 134.181   7
  -6  24  -7 165.815 162.065   6
   6  24   9 3293.03 186.039   9
   6  26 -13 365.713 115.238   6
   6  26 -12 3733.32 250.842   6
   6  26 -11 758.224 193.917   6
   6  26 -10 5427.69 347.676   6
   6  26  -9 4357.71 333.460   6
   6  26  -8 8392.91 453.988   6
   6  26  -7 10729.4 472.681   7
   6  26  -7 9785.60 500.858   6
  -6  26   7 10408.2 437.796   9
   6  26  -6 9001.02 461.048   7
   6  26  -6 8613.54 466.028   6
   6  26  -5 1813.47 254.534   7
   6  26  -5 1301.00 242.496   6
   6  26  -4 56491.7 1484.27   7
   6  26  -4 55021.0 1428.58   6
   6  26  -4 57110.6 1529.31   9
   6  26  -3 23747.8 844.511   7
   6  26  -3 22567.0 762.334   6
   6  26  -3 22297.4 848.971   9
   6  26  -2 11508.2 580.707   7
   6  26  -2 11213.8 592.988   9
   6  26  -1 30927.1 1022.57   7
   6  26  -1 29413.2 997.940   9
   6  26   0 9117.98 536.661   7
   6  26   0 9547.10 527.430   9
   6  26   1 49008.0 1371.08   7
   6  26   1 44716.1 1299.01   9
   6  26   2 6355.31 433.810   9
   6  26   3 1588.58 272.510   9
   6  26   4 435.655 207.163   9
  -6  26  -4 573.403 141.872   6
   6  26   5 500.623 179.130   7
  -6  26  -5 183.677 123.729   6
   6  26   5 291.882 173.970   9
   6  26   6 352.952 131.873   7
   6  26   6 624.729 161.561   9
   6  26   7 4576.72 215.067   7
   6  26   7 5181.83 254.845   9
   6  28 -11 3687.60 206.345   6
   6  28 -10 449.954 127.595   6
   6  28  -9 2890.66 227.670   6
   6  28  -8 5917.19 320.927   6
   6  28  -7 29313.9 826.498   6
   6  28  -6 3869.12 267.492   7
   6  28  -6 3328.55 259.344   6
   6  28  -5 24950.9 766.612   7
   6  28  -5 25289.6 748.805   6
   6  28  -4 21029.7 694.209   7
   6  28  -4 19027.4 617.313   6
   6  28  -3 36566.5 1024.09   7
  -6  28   3 34040.0 912.021   7
   6  28  -2 21735.6 752.689   7
   6  28  -2 22148.8 771.542   9
   6  28  -1 3217.55 306.921   7
   6  28  -1 3348.84 322.253   9
   6  28   0 7183.25 422.973   9
   6  28   0 7439.62 421.492   7
   6  28   1 12899.7 551.504   7
   6  28   1 12717.7 545.318   9
   6  28   2 4183.83 317.678   7
   6  28   2 4357.93 312.547   9
   6  28   3 261.960 159.669   7
   6  28   3 482.513 174.217   9
   6  28   4 367.564 138.153   7
   6  28   4 252.160 146.783   9
   6  28   5 974.929 139.673   9
   6  28   5 1042.23 137.657   7
  -6  30   8 2409.81 158.833   7
  -6  30   7 11845.2 386.657   7
  -6  30   6 1718.60 150.795   7
  -6  30   5 33546.8 808.133   7
   6  30  -5 33796.0 823.562   7
   6  30  -4 9190.40 364.135   7
   6  30  -3 12821.1 459.011   7
   6  30  -2 16371.0 542.030   7
   6  30  -1 7122.75 342.365   7
   6  30   0 18573.6 585.685   7
   6  30   1 1614.97 181.619   7
   6  30   2 13926.0 461.379   7
   6  30   3 999.815 125.440   7
   7  -1 -22 245.053 84.0198  10
   7  -1 -21 3175.18 235.578  10
   7   1 -21 3005.28 228.327  10
   7   1 -20 4774.26 320.728  10
   7  -1 -20 4714.85 326.156  10
   7  -1 -19 9677.70 502.037  10
   7   1 -19 8341.89 462.275  10
   7  -1 -18 13114.0 600.534  11
   7   1 -18 12521.2 569.723  11
   7  -1 -17 15026.8 563.683   8
   7   1 -17 15200.0 650.083  11
   7  -1 -17 14853.6 653.326  11
   7  -1 -16 91878.9 2170.82  11
   7   1 -16 91793.8 2148.05  11
   7  -1 -16 94291.0 2064.40   8
   7  -1 -15 55824.3 1341.57   8
   7  -1 -15 55172.6 1428.82  11
   7   1 -15 54001.0 1404.26  11
   7  -1 -15 53248.3 2442.11   2
   7  -1 -14 61659.5 1451.41   8
   7   1 -14 62153.4 1515.84  11
   7  -1 -14 63979.6 2657.03   2
   7  -1 -14 63953.6 1538.38  11
   7  -1 -13 23105.7 1472.40   2
   7   1 -13 22542.7 1425.68   2
   7   1 -12 41827.1 1958.34   4
   7   1 -12 46390.1 2015.86   2
   7  -1 -12 42123.3 1959.54   2
   7   1 -11 42527.8 1818.49   4
   7  -1 -11 38469.6 1788.23   4
   7  -1 -11 39950.9 1799.77   2
   7   1 -11 42844.7 1845.25   2
   7  -1 -10 18176.4 1101.78   4
   7   1 -10 19261.4 1092.88   4
   7  -1 -10 17013.0 1068.80   2
   7   1 -10 18404.4 1101.62   2
   7   1  -9 12313.7 823.771   4
   7  -1  -9 12173.8 855.497   2
   7  -1  -9 13608.8 881.198   4
   7   1  -9 13736.1 889.782   2
   7  -1  -8 15169.5 837.144   4
   7   1  -8 15618.5 829.684   4
   7  -1  -8 14567.3 840.937   2
   7   1  -8 14583.0 842.734   2
   7  -1  -7 2818.06 357.649   2
   7  -1  -7 2614.47 337.801   4
   7   1  -7 3226.13 371.159   4
   7  -1  -6 21126.4 834.210   4
   7   1  -6 20714.0 812.929   4
   7  -1  -6 20282.2 845.733   2
   7  -1  -5 128536. 2835.89   4
   7   1  -5 129600. 2832.64   4
   7  -1  -4 47278.2 1211.32   4
   7   1  -4 50309.2 1237.52   4
   7   1  -3 284276. 5468.06   4
   7  -1  -3 278266. 5391.15   4
  -7  -1   3 283092. 5574.27   1
   7  -1  -2 37380.5 840.171   4
  -7  -1   2 38956.9 1074.65   1
  -7  -1   1 11196.0 516.950   1
  -7   1   1 11527.7 519.281   1
   7   1   0 115805. 2589.33   3
  -7   1   0 116260. 2616.97   1
   7   1   1 10884.0 521.389   3
   7  -1   1 10169.0 484.317   3
   7  -1   2 92740.0 2194.79   3
   7   1   2 96316.0 2274.16   3
   7  -1   3 84078.3 2060.33   3
   7   1   3 85174.7 2142.47   3
   7   1   4 135573. 3162.84   3
  -7   1  -4 131887. 3370.11   2
   7  -1   4 136201. 3069.09   3
   7  -1   5 97216.0 2429.45   3
   7   1   5 95637.1 2517.99   3
  -7  -1  -5 99747.0 2907.31   2
  -7   1  -5 99126.9 2775.16   2
  -7  -1  -6 35008.1 1591.63   2
   7   1   6 35720.9 1329.74   3
  -7   1  -6 36602.9 1538.70   2
  -7  -1  -7 58940.7 2280.08   2
  -7   1  -7 62004.9 2204.44   2
  -7  -1  -7 61888.1 1497.81  10
  -7   1  -7 63589.2 1489.53  10
  -7  -1  -8 10397.5 427.959   5
  -7  -1  -8 8960.18 847.484   2
  -7  -1  -8 9984.89 480.785  10
  -7   1  -8 10730.9 483.301  10
  -7  -1  -9 41762.3 1080.75   5
  -7  -1  -9 41941.5 1182.56  10
  -7   1  -9 40119.2 1154.47  10
  -7  -1 -10 6056.44 410.625  10
  -7   1 -10 5551.68 392.062  10
  -7  -1 -11 15299.9 663.019  10
  -7   1 -11 15265.8 644.300  10
  -7   1 -12 1211.37 254.873  10
  -7  -1 -12 1287.11 265.329  10
  -7   1 -13 4288.05 329.483  10
  -7  -1 -13 4079.84 332.935  10
  -7  -1 -14 932.988 187.229  10
  -7   1 -14 1204.74 194.989  10
  -7   1 -15 209.188 104.630  10
  -7  -1 -15 230.034 119.627  10
   7  -3 -22 1295.33 116.345  10
   7  -3 -21 4719.07 275.969  10
   7   3 -21 4600.35 246.908  10
   7  -3 -20 11401.8 493.834  10
   7   3 -20 10839.9 457.800  10
   7   3 -19 13890.1 569.258  10
   7  -3 -19 13463.7 492.236   8
   7  -3 -19 13654.8 605.940  10
   7   3 -18 11751.8 539.149  11
   7  -3 -18 13023.2 609.403  11
   7  -3 -18 11879.5 501.605   8
   7  -3 -17 33813.2 1068.33  11
   7  -3 -17 34181.9 980.805   8
   7   3 -17 34077.2 1008.34  11
   7  -3 -16 4602.63 407.938  11
   7   3 -16 4317.81 355.438  11
   7  -3 -16 4458.03 341.334   8
   7  -3 -15 63441.8 1618.56  11
   7  -3 -15 64718.3 1554.09   8
   7  -3 -15 62534.5 2704.99   2
   7   3 -15 64768.5 1570.22  11
   7  -3 -14 24249.9 808.137  11
   7  -3 -14 23716.7 1557.78   2
   7  -3 -14 24544.8 761.296   8
   7   3 -14 24986.3 766.641  11
   7   3 -13 23638.7 1516.87   4
   7  -3 -13 23718.1 1476.66   2
   7  -3 -13 22805.1 733.872  11
   7   3 -12 8633.53 876.003   4
   7  -3 -12 7572.56 815.577   2
   7   3 -11 18703.6 1165.67   4
   7  -3 -11 18078.1 1160.10   2
   7   3 -10 10150.0 815.954   4
   7  -3 -10 9795.58 806.149   2
   7  -3  -9 23316.0 1188.66   4
   7   3  -9 22869.7 1116.67   4
   7  -3  -9 21798.5 1126.13   2
   7  -3  -8 822.558 280.093   4
   7  -3  -8 697.142 243.343   2
   7   3  -8 725.135 272.501   4
   7   3  -7 14509.4 746.268   4
   7  -3  -7 14753.5 779.012   2
   7  -3  -7 15666.8 815.776   4
   7  -3  -6 2944.35 335.509   4
   7   3  -6 2713.15 301.453   4
   7   3  -5 7274.22 429.140   4
   7  -3  -5 7032.85 421.640   2
   7  -3  -5 7158.29 435.221   4
   7  -3  -4 475.663 130.524   4
  -7  -3   4 652.287 137.516   1
   7   3  -4 601.193 157.938   4
   7   3  -3 10593.3 466.013   4
  -7  -3   3 10807.6 469.416   1
   7  -3  -3 10677.6 384.581   4
   7   3  -2 4760.46 320.477   3
  -7   3   2 4597.86 179.755   2
  -7  -3   2 4882.45 322.809   1
   7   3  -1 1857.38 223.920   3
  -7   3   1 1708.29 211.477   1
   7   3   0 21209.4 784.137   3
  -7   3   0 20110.3 739.142   1
  -7   3  -1 11481.0 479.759   2
   7  -3   1 11277.2 495.248   3
   7   3   1 11685.4 579.082   3
  -7   3  -2 5223.93 358.242   2
   7  -3   2 5057.26 326.838   3
   7   3   2 5277.57 408.345   3
   7  -3   3 101802. 2306.02   3
  -7   3  -3 101852. 2478.84   2
   7   3   3 99829.8 2534.39   3
   7  -3   4 4233.07 320.001   3
  -7   3  -4 4288.53 415.423   2
   7   3   4 4293.86 415.558   3
  -7   3  -5 75852.5 2207.86   2
   7   3   5 78177.7 2234.84   3
  -7  -3  -6 63663.7 2359.91   2
  -7   3  -6 59083.3 1958.56   2
   7   3   6 62007.6 1988.72   3
  -7  -3  -7 6250.63 366.073  10
   7   3   7 5736.16 529.892   3
  -7  -3  -7 5445.15 665.809   2
  -7   3  -7 6149.87 339.178  10
  -7  -3  -8 95604.5 2078.41   5
  -7   3  -8 91180.4 2075.82  10
  -7  -3  -8 91050.1 2125.10  10
  -7  -3  -9 6912.83 384.837   5
  -7  -3  -9 6828.56 839.780   2
  -7  -3  -9 6485.17 430.037  10
  -7   3  -9 6377.02 391.912  10
  -7   3 -10 49586.6 1325.85  10
  -7  -3 -10 49448.6 1280.09   5
  -7  -3 -10 49120.9 1375.97  10
  -7  -3 -11 3552.88 277.981   5
  -7  -3 -11 3395.13 356.569  10
  -7   3 -11 3786.07 325.840  10
  -7  -3 -12 823.208 261.925  10
  -7   3 -12 1154.83 236.199  10
  -7  -3 -12 808.775 159.868   5
  -7   3 -13 1968.46 233.232  10
  -7  -3 -13 1579.84 260.838  10
  -7  -3 -14 2572.45 247.601  10
  -7   3 -14 2149.83 205.164  10
  -7   3 -15 722.749 112.178  10
  -7  -3 -15 825.870 142.489  10
   7   5 -21 2968.48 178.787  10
   7  -5 -21 2958.63 213.782  10
   7  -5 -20 4834.44 324.801  10
   7   5 -20 5021.38 286.713  10
   7  -5 -19 12561.5 491.980   8
   7  -5 -19 12328.6 562.108  10
   7   5 -19 12327.2 508.032  10
   7  -5 -18 1174.01 291.679  11
   7  -5 -18 1478.69 283.188  10
   7  -5 -18 1342.27 250.970   8
   7   5 -17 1649.09 250.074  11
   7  -5 -17 2209.88 349.211  11
   7  -5 -17 1923.16 279.211   8
   7   5 -16 53012.7 1340.16  11
   7  -5 -16 52205.5 1432.66  11
   7  -5 -16 52761.6 1381.93   8
   7  -5 -15 53242.7 1434.37  11
   7   5 -15 54399.0 1345.47  11
   7  -5 -15 52770.8 1378.25   8
   7  -5 -14 22439.2 788.018  11
   7   5 -14 24121.1 1565.60   4
   7   5 -14 23912.5 727.676  11
   7  -5 -14 25516.0 1604.33   2
   7  -5 -14 22910.0 760.159   8
   7  -5 -13 80796.0 1894.31  11
   7   5 -13 83401.4 3045.84   4
   7  -5 -13 85526.8 3038.38   2
   7  -5 -13 83227.0 1866.96   8
   7   5 -12 64932.1 2500.95   4
   7  -5 -12 63109.4 2443.96   2
   7   5 -11 23645.1 1337.93   4
   7  -5 -11 25732.5 1385.96   2
   7   5 -10 10505.6 816.559   4
   7  -5 -10 10294.5 808.215   2
   7  -5  -9 80305.2 2459.22   2
   7   5  -9 80842.4 2453.40   4
   7  -5  -8 1006.47 296.764   2
  -7  -5   8 1106.31 127.104   1
   7   5  -8 1367.08 311.978   4
   7  -5  -7 33055.3 1242.25   2
   7   5  -7 33337.5 1246.73   4
  -7  -5   7 35323.3 895.650   1
  -7  -5   6 80257.2 1729.74   1
   7  -5  -6 74412.8 2026.35   2
   7   5  -6 76267.3 2052.99   4
   7   5  -5 2912.03 312.085   4
   7  -5  -5 2894.79 282.678   2
  -7  -5   5 3196.42 233.554   1
   7  -5  -4 39441.8 1031.21   2
   7   5  -4 37870.4 1168.50   4
   7   5  -4 38565.1 1047.54   3
   7   5  -3 5364.78 331.357   3
   7   5  -2 37415.7 1099.88   3
   7   5  -1 33683.8 1066.62   3
   7   5   0 84203.5 2074.29   3
  -7   5   0 79603.0 1949.58   1
   7   5   1 115237. 2697.53   3
  -7   5  -1 109397. 2199.74   2
  -7   5  -1 108955. 2495.11   1
  -7   5  -2 26237.7 769.889   2
   7   5   2 26963.1 1050.50   3
   7  -5   2 27015.5 805.398   3
   7   5   3 4436.63 432.334   3
   7  -5   3 4082.80 267.623   3
  -7   5  -3 4677.40 319.111   2
   7   5   4 56253.5 1787.18   3
  -7   5  -4 54855.5 1542.23   2
   7   5   5 17807.4 954.524   3
   7   5   6 23072.1 1155.63   3
  -7  -5  -7 34739.5 1827.85   2
   7   5   7 36153.1 1559.20   3
  -7  -5  -7 36451.0 988.239   8
  -7   5  -7 35812.3 949.335  10
  -7  -5  -7 35170.6 1027.66  10
  -7  -5  -8 32021.7 1805.47   2
  -7   5  -8 33256.7 939.179  10
  -7  -5  -8 32468.0 1005.87  10
  -7  -5  -8 34297.3 988.255   5
  -7  -5  -9 12426.1 591.241  10
  -7  -5  -9 12740.1 552.070   5
  -7   5  -9 11773.3 515.906  10
  -7  -5 -10 38038.1 1082.60   5
  -7   5 -10 36692.4 1057.45  10
  -7  -5 -10 36699.3 1153.96  10
  -7  -5 -11 6213.83 375.373   5
  -7   5 -11 6130.10 382.604  10
  -7  -5 -11 6729.57 462.856  10
  -7  -5 -12 8776.69 496.784  10
  -7   5 -12 8191.64 414.545  10
  -7  -5 -12 8668.39 414.355   5
  -7  -5 -13 6919.81 422.987  10
  -7   5 -13 6512.96 332.454  10
  -7  -5 -14 18029.0 603.920  10
  -7   5 -14 15895.4 494.239  10
  -7  -5 -15 1011.81 142.524  10
   7  -7 -21 808.742 133.708  10
   7   7 -20 2378.90 182.899  10
   7  -7 -20 3100.18 249.442  10
   7  -7 -19 4821.01 354.345  10
   7  -7 -19 4770.24 323.402   8
   7   7 -19 4675.59 283.753  10
   7  -7 -18 7084.13 480.032  11
   7  -7 -18 7062.09 448.164  10
   7   7 -18 6989.92 379.947  10
   7  -7 -18 7722.61 435.716   8
   7  -7 -17 6896.00 473.374  11
   7  -7 -17 5914.47 408.869   8
   7   7 -16 3577.58 279.657  11
   7  -7 -16 4509.23 390.768   8
   7  -7 -16 3473.87 381.455  11
   7  -7 -15 33372.8 1052.65  11
   7  -7 -15 33066.0 1016.26   8
   7   7 -15 33588.8 920.134  11
   7   7 -14 67917.8 2763.42   4
   7  -7 -14 73338.5 2844.82   2
   7  -7 -14 68434.0 1687.99   8
   7  -7 -14 69374.2 1722.13  11
   7  -7 -13 64957.6 2551.14   2
   7   7 -13 62265.1 2523.76   4
   7  -7 -13 59301.0 1509.14  11
   7  -7 -13 60981.4 1504.27   8
   7   7 -12 9871.01 906.520   4
   7  -7 -12 9808.42 890.025   2
   7   7 -11 144812. 4099.14   4
   7  -7 -11 150905. 4105.30   2
   7  -7 -10 42635.0 1735.20   2
   7   7 -10 43118.3 1764.70   4
   7  -7  -9 111196. 3054.32   2
   7   7  -9 108508. 3077.92   4
   7   7  -8 804.295 92.8222   3
   7   7  -8 1257.69 359.055   4
   7  -7  -8 648.164 258.213   2
   7  -7  -7 6530.29 518.297   2
   7   7  -7 6693.74 563.329   4
   7   7  -7 6442.59 296.156   3
   7  -7  -6 31966.6 1107.78   2
   7   7  -6 30433.9 1162.23   4
   7   7  -6 31187.4 863.488   3
   7  -7  -5 1879.00 230.237   2
   7   7  -5 1755.50 183.628   3
   7   7  -5 1971.09 285.148   4
   7   7  -4 6352.99 370.012   3
   7  -7  -4 7665.12 375.796   2
   7   7  -4 6498.53 470.205   4
   7  -7  -3 15419.1 438.911   2
   7   7  -3 16209.8 640.787   3
   7   7  -2 45369.2 1303.91   3
   7   7  -1 54087.5 1534.60   3
   7   7   0 493.462 181.798   3
  -7   7  -1 25962.0 867.637   1
   7   7   1 27583.2 1071.97   3
   7   7   2 81169.2 2230.66   3
   7  -7   2 77275.9 1739.13   3
   7   7   3 141048. 3518.03   3
   7   7   4 13437.9 873.245   3
   7   7   5 66003.9 2196.07   3
  -7   7  -6 45752.3 1247.77   6
   7   7   6 44503.3 1791.44   3
  -7  -7  -6 42271.6 1151.32  10
  -7  -7  -6 44384.4 1134.62   8
  -7   7  -7 3554.31 330.999   6
  -7  -7  -7 2935.04 288.440  10
  -7  -7  -7 2690.14 512.822   2
  -7   7  -7 3640.25 243.043  10
   7   7   7 2118.64 427.516   3
  -7  -7  -7 3455.26 307.895   8
  -7  -7  -8 20806.5 749.637   5
   7   7   8 17879.8 1190.69   3
  -7  -7  -8 20174.6 763.346  10
  -7   7  -8 20792.9 658.533  10
  -7  -7  -8 19155.7 1430.75   2
  -7  -7  -9 10592.5 525.693   5
  -7   7  -9 10646.7 460.235  10
  -7  -7  -9 11196.0 567.557  10
  -7  -7 -10 14343.1 618.109   5
  -7  -7 -10 14291.5 666.408  10
  -7   7 -10 14701.2 560.888  10
  -7  -7 -11 3554.27 315.680   5
  -7  -7 -11 2539.63 327.193  10
  -7   7 -11 2964.27 260.891  10
  -7  -7 -12 979.426 208.811   5
  -7   7 -12 656.392 166.420  10
  -7  -7 -12 842.236 246.886  10
  -7  -7 -13 23990.6 713.360   5
  -7  -7 -13 25407.1 817.530  10
  -7  -7 -14 208.738 162.607  10
  -7  -7 -15 806.356 123.908  10
   7  -9 -21 582.261 96.3697  10
   7  -9 -20 2047.30 195.400   5
   7  -9 -20 2288.23 200.250  10
   7  -9 -19 11236.3 490.584  10
   7  -9 -19 11761.6 488.803   8
   7   9 -18 6978.39 339.854  10
   7  -9 -18 7580.85 436.461  10
   7  -9 -18 7608.93 445.050   8
   7   9 -17 421.963 144.314  10
   7  -9 -17 658.414 237.887  10
   7  -9 -17 307.015 263.614   8
   7  -9 -17 452.283 287.109  11
   7   9 -16 69501.3 1682.20   6
   7  -9 -16 70056.4 1778.87  11
   7  -9 -16 70344.1 1763.28   8
   7   9 -15 6711.14 810.045   4
   7   9 -15 7325.36 429.416   6
   7  -9 -15 7354.02 464.443  11
   7  -9 -15 7302.46 473.701   8
   7  -9 -14 28147.8 933.370  11
   7  -9 -14 27944.8 1651.47   2
   7   9 -14 30318.7 1706.20   4
   7  -9 -14 28247.4 935.437   8
   7   9 -14 28561.5 920.442   6
   7   9 -13 14727.1 606.539   6
   7  -9 -13 14885.1 603.238  11
   7  -9 -13 16321.8 1216.79   2
   7   9 -13 14296.8 1160.56   4
   7  -9 -13 14347.0 611.275   8
   7   9 -12 87963.6 3014.59   4
   7   9 -12 88521.7 2016.38   6
   7  -9 -12 86409.3 1977.59  11
   7  -9 -12 94143.5 3069.57   2
   7  -9 -12 84627.0 1991.43   8
   7   9 -11 1013.25 397.211   4
   7  -9 -11 712.051 329.188   2
   7  -9 -10 19215.2 1124.84   2
   7   9 -10 18622.1 1142.81   4
   7   9  -9 35740.8 1547.42   4
   7  -9  -9 37138.9 1512.18   2
   7   9  -8 75626.2 2370.49   4
   7  -9  -8 78423.6 2291.79   2
   7   9  -7 817.113 104.498   3
   7   9  -7 609.787 271.537   4
   7  -9  -7 566.053 220.371   2
   7   9  -6 327.920 105.144   3
   7   9  -6 629.651 274.798   4
   7  -9  -6 471.003 190.918   2
   7  -9  -5 11824.3 568.083   2
   7   9  -5 10455.8 479.189   3
   7   9  -5 10185.9 662.268   4
   7  -9  -4 16158.6 598.221   2
   7   9  -4 15343.6 632.690   3
   7   9  -4 14538.8 778.232   4
   7   9  -3 19871.8 777.567   3
   7  -9  -3 19590.9 551.788   2
   7   9  -2 3822.68 347.596   3
   7   9  -1 347.853 191.362   3
  -7   9   1 546.708 75.7958   4
   7   9   0 76671.8 2124.19   3
  -7   9  -1 5430.90 351.072   1
   7   9   1 5468.70 491.783   3
   7   9   2 20341.6 1007.44   3
   7   9   3 22481.3 1124.80   3
   7   9   4 132222. 3584.04   3
   7   9   5 2801.52 438.081   3
  -7  -9  -6 2375.18 240.293  10
  -7   9  -6 2815.16 291.461   6
   7   9   6 1895.59 417.744   3
  -7  -9  -6 2670.59 271.214   8
  -7  -9  -7 37504.2 1105.26   5
  -7   9  -7 37762.6 1153.50   6
  -7  -9  -7 37446.2 1107.01  10
   7   9   7 35767.8 1735.97   3
  -7  -9  -7 37886.6 1079.47   8
  -7  -9  -8 7447.07 454.560   5
  -7   9  -8 8028.50 509.982   6
  -7  -9  -8 7541.22 459.854  10
   7   9   8 7821.98 830.420   3
  -7  -9  -9 2847.89 312.325   5
  -7  -9  -9 2253.03 295.723  10
  -7  -9 -10 2699.47 318.539   5
  -7  -9 -10 2972.78 353.887  10
  -7  -9 -11 19545.2 741.465   5
  -7  -9 -11 21217.4 807.659  10
  -7  -9 -12 17704.2 651.886   5
  -7  -9 -12 17835.4 700.926  10
  -7  -9 -13 273.725 140.898   5
  -7  -9 -13 188.358 175.892  10
  -7  -9 -14 4892.64 279.298  10
  -7  -9 -14 4454.10 221.062   5
   7 -11 -20 814.472 139.054   5
   7 -11 -20 969.232 123.581  10
   7 -11 -19 14300.4 505.275  10
   7 -11 -19 15533.3 548.763   8
   7 -11 -18 14820.1 571.273  10
   7 -11 -18 15790.4 620.679   8
   7 -11 -17 56548.0 1441.78  10
   7 -11 -17 55612.7 1473.11   8
   7  11 -17 55386.8 1381.49   6
   7 -11 -16 1171.36 247.568  10
   7  11 -16 471.603 198.720   6
   7 -11 -16 610.728 253.185  11
   7 -11 -16 601.175 298.891   8
   7  11 -15 44139.0 1255.62   6
   7 -11 -15 45036.5 1270.78  11
   7 -11 -15 42844.1 1279.75   8
   7  11 -14 29541.8 978.980   6
   7  11 -14 27725.7 1649.25   4
   7 -11 -14 30874.1 1004.06   8
   7 -11 -14 30133.2 967.011  11
   7  11 -13 6716.56 432.884   6
   7 -11 -13 6416.51 794.902   2
   7  11 -13 7139.57 825.817   4
   7 -11 -13 5966.82 400.990  11
   7 -11 -13 6142.07 419.067   8
   7  11 -12 16698.3 1201.21   4
   7 -11 -12 16903.7 1192.28   2
   7  11 -12 16127.6 652.300   6
   7 -11 -12 16155.0 621.250  11
   7 -11 -12 15726.8 645.715   8
   7  11 -11 26999.4 861.004   6
   7 -11 -11 25484.8 825.554   8
   7 -11 -11 27362.7 1457.82   2
   7  11 -11 28270.2 1514.45   4
   7 -11 -10 25226.4 1320.59   2
   7  11 -10 23782.8 1341.87   4
   7  11  -9 4917.58 625.311   4
   7 -11  -9 6139.88 611.989   2
   7 -11  -8 20189.0 1033.94   2
   7  11  -8 20104.4 1116.98   4
   7 -11  -7 37286.5 1366.87   2
   7  11  -7 36321.2 1497.96   4
   7  11  -6 3230.02 245.572   3
   7  11  -6 2825.13 403.148   4
   7 -11  -5 4905.81 376.428   2
   7  11  -5 5082.93 355.507   3
   7  11  -5 5404.64 531.937   4
   7  11  -4 9538.01 519.525   3
   7 -11  -4 9089.10 446.552   2
   7  11  -4 9213.40 674.444   4
   7  11  -3 598.646 200.519   3
   7  11  -2 46837.0 1480.07   3
   7  11  -1 22467.5 978.682   3
   7  11   0 3727.20 424.200   3
   7  11   1 23428.8 1118.89   3
   7  11   2 21867.5 1123.73   3
   7  11   3 95853.3 2894.20   3
   7  11   4 4928.22 616.539   3
  -7 -11  -5 99574.6 2231.24  10
  -7 -11  -5 101275. 2281.95   5
   7  11   5 106309. 3246.10   3
  -7 -11  -5 99669.8 2217.44   8
  -7  11  -5 101280. 2309.19   6
  -7 -11  -6 10018.2 501.915   5
  -7  11  -6 9923.66 522.079   6
  -7 -11  -6 9987.09 483.309  10
   7  11   6 9745.77 884.977   3
  -7 -11  -6 9958.35 485.496   8
  -7 -11  -7 15542.5 656.070   5
  -7 -11  -7 14657.9 630.927  10
  -7  11  -7 13769.0 648.647   6
   7  11   7 15179.2 1129.53   3
  -7 -11  -8 2399.58 303.440   5
  -7 -11  -8 2777.21 307.620  10
  -7  11  -8 2619.33 345.368   6
  -7 -11  -9 32670.2 1072.36   5
  -7 -11  -9 32542.0 1065.11  10
  -7 -11 -10 919.503 252.055   5
  -7 -11 -10 1188.12 270.345  10
  -7 -11 -11 3341.83 323.821   5
  -7 -11 -11 3572.81 354.964  10
  -7 -11 -12 1755.66 243.512   5
  -7 -11 -12 2164.71 269.735  10
  -7 -11 -13 24354.3 729.896  10
  -7 -11 -13 23351.8 699.813   5
  -7 -11 -14 1579.00 147.768  10
  -7 -11 -14 1189.23 125.614   5
   7 -13 -20 3283.45 192.166   5
   7 -13 -19 594.965 163.863   5
   7 -13 -18 30269.6 811.257  10
   7 -13 -18 31846.0 917.536   8
   7  13 -17 495.344 180.775   6
   7 -13 -17 496.432 168.439  10
   7 -13 -17 916.273 286.838   8
   7  13 -16 45188.2 1257.61   6
   7 -13 -16 44277.2 1291.18   8
   7 -13 -16 45266.8 1188.17  10
   7  13 -15 154.131 252.678   6
   7 -13 -15 173.109 236.021  11
   7 -13 -15 793.185 194.210  10
   7 -13 -15 841.154 323.367   8
   7  13 -14 12651.0 628.251   6
   7 -13 -14 13332.4 583.842  11
   7 -13 -14 12401.4 623.958   8
   7 -13 -13 17723.1 736.565   8
   7  13 -13 19672.6 783.152   6
   7 -13 -13 17733.4 676.198  11
   7  13 -13 18716.7 1295.36   4
   7 -13 -12 23797.7 770.767  11
   7  13 -12 23424.2 1444.19   4
   7 -13 -12 22755.1 831.073   8
   7  13 -12 26035.4 893.830   6
   7 -13 -12 23935.8 1431.56   2
   7 -13 -11 25437.3 1409.55   2
   7  13 -11 24527.7 851.019   6
   7  13 -11 22441.4 1377.17   4
   7 -13 -11 23372.0 807.393   8
   7 -13 -10 7678.81 751.394   2
   7 -13 -10 7485.85 407.210   8
   7  13 -10 7802.25 447.826   6
   7  13 -10 7808.98 807.554   4
   7 -13  -9 59118.3 2089.77   2
   7  13  -9 56451.8 2208.28   4
   7 -13  -8 37690.4 1517.79   2
   7  13  -8 39151.1 1704.25   4
   7 -13  -7 10664.7 703.457   2
   7  13  -7 9772.32 810.233   4
   7 -13  -6 15448.0 784.817   2
   7  13  -6 16591.5 1010.94   4
   7  13  -5 6135.54 405.529   3
   7  13  -5 5989.69 622.073   4
   7  13  -4 161.805 163.250   3
   7  13  -4-32.2015 255.614   4
   7  13  -3 53276.0 1646.57   3
   7  13  -2 7659.88 564.491   3
   7  13  -1 58714.2 1883.61   3
   7  13   0 5719.36 541.978   3
   7  13   1 35676.1 1507.18   3
   7  13   2 30418.0 1436.67   3
   7  13   3 1725.12 395.365   3
  -7  13  -4 199597. 4123.35   6
  -7 -13  -4 202554. 4121.85   5
   7  13   4 211206. 5288.49   3
  -7 -13  -4 195772. 4030.66   8
  -7 -13  -5 565.277 198.724   5
  -7 -13  -5 337.728 199.932   8
  -7  13  -5 363.085 181.434   6
   7  13   5 420.935 321.712   3
  -7 -13  -6 62766.3 1625.01   5
  -7  13  -6 60236.3 1603.63   6
  -7 -13  -6 58937.5 1527.72  10
   7  13   6 61285.0 2510.59   3
  -7 -13  -7 946.511 263.852   5
  -7  13  -7 868.853 268.063   6
  -7 -13  -7 1164.65 221.569  10
  -7 -13  -8 19094.3 789.317   5
  -7  13  -8 18554.0 790.096   6
  -7 -13  -8 19556.9 749.537  10
  -7 -13  -9 9103.65 544.194   5
  -7  13  -9 8855.22 542.027   6
  -7 -13  -9 8837.99 494.485  10
  -7 -13 -10 12774.4 622.448   5
  -7 -13 -10 12056.5 566.597  10
  -7 -13 -11 2625.15 306.462   5
  -7 -13 -11 3616.28 308.709  10
  -7 -13 -12 3086.25 275.730   5
  -7 -13 -12 3512.94 260.679  10
  -7 -13 -13 71.0319 118.762   5
  -7 -13 -13 34.8731 98.8633  10
   7 -15 -19 2929.10 210.912   5
   7 -15 -18 1068.47 226.843   8
   7  15 -17 26239.5 810.616   6
   7 -15 -17 27247.1 853.807   8
   7  15 -16 3947.97 340.350   6
   7 -15 -16 4503.90 411.750   8
   7  15 -15 39489.1 1187.63   6
   7 -15 -15 37511.1 1164.13   8
   7  15 -14 849.884 271.456   6
   7 -15 -14 718.865 282.232   8
   7  15 -13 35414.6 1161.09   6
   7 -15 -13 36035.4 1123.59   8
   7 -15 -12 600.222 264.432   8
   7  15 -12 978.636 273.031   6
   7  15 -11 8328.10 506.084   6
   7 -15 -11 8407.69 479.887   8
   7 -15 -11 8607.48 800.930   2
   7  15 -11 7590.11 831.815   4
   7  15 -10 32995.3 944.820   7
   7  15 -10 34818.1 1759.60   4
   7  15 -10 33887.2 1068.27   6
   7 -15 -10 33331.9 1001.29   8
   7 -15 -10 34461.2 1592.05   2
   7  15  -9 36560.8 1761.52   4
   7 -15  -9 34613.4 1529.09   2
   7  15  -9 34198.5 1045.08   6
   7 -15  -9 34238.9 979.505   8
   7  15  -9 32541.0 937.480   7
   7  15  -8 45683.3 1256.19   6
   7  15  -8 48331.8 2027.67   4
   7  15  -7 9201.68 832.877   4
   7  15  -6 3064.00 525.608   4
   7  15  -5 537.100 323.177   4
   7  15  -4 30158.3 1156.25   3
   7  15  -4 30961.0 1502.15   4
   7  15  -3 1946.98 468.584   4
   7  15  -3 2374.43 356.546   3
   7  15  -2 3845.97 448.109   3
   7  15  -1 10365.0 747.856   3
   7  15   0 1963.70 386.799   3
   7  15   1 3970.36 539.379   3
  -7 -15  -2 588.986 157.659   5
   7  15   2 720.810 326.748   3
  -7  15  -2 301.775 168.374   6
  -7  15  -3 62066.3 1551.27   6
  -7 -15  -3 62071.8 1552.67   5
   7  15   3 61627.6 2384.85   3
  -7 -15  -4 2483.23 271.847   5
   7  15   4 2430.75 508.181   3
  -7  15  -4 2259.77 282.326   6
  -7 -15  -5 53167.2 1455.49   5
  -7  15  -5 50977.1 1418.96   6
  -7 -15  -6 9283.62 541.657   5
  -7  15  -6 9347.03 529.237   6
  -7  15  -7 29317.2 1010.27   6
  -7 -15  -7 29645.9 1035.03   5
  -7 -15  -8 10410.7 587.812   5
  -7  15  -8 10153.4 573.461   6
  -7 -15  -9 16049.5 728.177   5
  -7  15  -9 16133.5 703.541   6
  -7 -15 -10 22982.8 839.733   5
  -7 -15 -10 22477.5 722.044  10
  -7 -15 -11 9863.90 491.743   5
  -7 -15 -12 12691.5 497.974   5
  -7 -15 -13 8903.86 340.904   5
   7 -17 -19 65.2501 74.6873   5
   7 -17 -18 17718.9 556.376   5
   7  17 -17 1725.96 213.297   6
   7 -17 -17 2001.92 251.178   8
   7  17 -16 31684.8 955.063   6
   7 -17 -16 31288.5 944.147   8
   7  17 -15 1528.06 295.130   6
   7 -17 -15 1660.84 320.830   8
   7  17 -14 13367.9 650.284   6
   7 -17 -14 12695.8 609.339   8
   7  17 -13 336.070 261.482   6
   7 -17 -13 436.982 276.594   8
   7  17 -12 19839.8 830.131   6
   7 -17 -12 19112.2 765.888   8
   7 -17 -11 18044.6 709.626   8
   7  17 -11 17538.6 764.330   6
   7  17 -10 29931.1 1021.39   6
   7  17 -10 29855.8 902.229   7
   7 -17 -10 29065.9 922.347   8
   7  17  -9 27255.9 866.043   7
   7  17  -9 29123.4 970.679   6
   7 -17  -9 29168.5 882.948   8
   7  17  -9 26441.3 1574.97   4
   7  17  -8 17528.6 644.151   7
   7  17  -8 17245.3 1224.78   4
   7  17  -8 17682.8 714.020   6
   7  17  -7 22589.0 749.387   7
   7  17  -7 22057.9 790.422   6
   7  17  -7 20757.5 1357.09   4
   7  17  -7 23687.4 800.680   9
   7  17  -6 9553.66 453.115   7
   7  17  -6 11714.5 993.501   4
   7  17  -6 11036.9 512.801   9
   7  17  -6 10377.8 495.891   6
   7  17  -5 3306.27 273.718   7
   7  17  -5 2294.40 244.260   6
   7  17  -5 2313.78 251.285   9
   7  17  -5 2929.41 583.651   4
   7  17  -4 4520.37 641.949   4
   7  17  -4 4088.11 291.298   6
   7  17  -3 2223.35 500.376   4
   7  17  -3 3172.62 392.321   3
   7  17  -2 17016.5 990.439   3
   7  17  -1 563.842 162.098   6
   7  17  -1 365.241 249.057   3
   7  17   0 1302.26 198.480   6
   7  17   0 2641.42 472.131   3
   7  17   1 8643.05 399.028   6
  -7  17  -1 9941.59 443.497   6
   7  17   1 9271.54 846.321   3
  -7 -17  -2 7556.06 402.975   5
  -7  17  -2 8199.96 439.941   6
   7  17   2 7476.99 798.323   3
  -7 -17  -3 3492.07 318.248   5
  -7  17  -3 3097.61 310.522   6
   7  17   3 3563.36 590.449   3
  -7 -17  -4 48658.0 1375.61   5
  -7  17  -4 49480.0 1359.85   6
  -7  17  -5 16730.6 711.226   6
  -7 -17  -5 16701.7 717.847   5
  -7  17  -6 69276.9 1765.42   6
  -7 -17  -6 66406.7 1794.38   5
  -7 -17  -7 9310.73 556.654   5
  -7  17  -7 9962.39 549.803   6
  -7 -17  -8 21550.3 846.252   5
  -7  17  -8 21240.1 812.222   6
  -7 -17  -9 11265.4 578.353   5
  -7 -17 -10 28181.5 909.603   5
  -7 -17 -11 9706.20 448.886   5
  -7 -17 -12 7952.00 345.822   5
   7 -19 -18 5278.36 220.271   5
   7  19 -17 25999.1 703.981   6
   7 -19 -17 24489.6 682.226   5
   7 -19 -16 22006.0 691.534   5
   7  19 -16 22418.5 728.246   6
   7 -19 -16 23748.2 708.966   8
   7  19 -15 23032.2 802.871   6
   7 -19 -15 23819.0 766.822   8
   7  19 -14 360.809 240.081   6
   7 -19 -14 394.630 243.241   8
   7 -19 -13 24683.5 827.143   8
   7  19 -13 23535.1 895.932   6
   7  19 -12 5426.79 459.917   6
   7 -19 -12 5629.76 394.356   8
   7 -19 -11 25037.9 838.304   8
   7  19 -11 25039.3 947.111   6
   7  19 -10 2504.66 267.596   7
   7  19 -10 2878.80 361.565   6
   7 -19 -10 2567.52 272.873   8
   7  19  -9 34761.4 1044.05   7
   7  19  -9 38221.3 1873.78   4
   7  19  -9 34832.5 1140.25   6
   7  19  -8 11344.1 530.968   7
   7  19  -8 10286.2 973.487   4
   7  19  -8 11911.4 595.000   6
   7  19  -7 8334.44 451.573   7
   7  19  -7 7777.99 472.042   6
   7  19  -7 8688.78 915.714   4
   7  19  -7 8539.88 491.457   9
  -7  19   7 7936.66 400.768   9
   7  19  -6 2176.69 262.574   7
   7  19  -6 1257.54 245.532   6
  -7  19   6 2084.81 237.583   9
   7  19  -6 2094.03 550.002   4
   7  19  -6 1744.46 271.297   9
   7  19  -5 2481.77 275.521   7
   7  19  -5 2725.68 281.194   6
  -7  19   5 2440.65 247.961   9
   7  19  -5 1945.60 265.951   9
   7  19  -5 3228.05 604.001   4
   7  19  -4 381.761 176.939   6
  -7  19   4 454.533 166.639   9
   7  19  -4 333.295 179.094   9
   7  19  -3 20539.8 724.824   6
  -7  19   3 21047.8 718.790   9
   7  19  -3 20790.3 1381.62   4
  -7  19   2 228.893 164.509   9
   7  19  -2-48.0702 426.315   4
   7  19  -2 610.131 188.039   6
   7  19  -1 16286.1 1074.58   3
   7  19  -1 17251.4 632.381   6
   7  19   0 4066.50 607.148   3
   7  19   0 2590.27 255.109   6
  -7  19  -1 1870.66 245.734   6
   7  19   1 1669.49 211.231   6
   7  19   1 1761.80 444.207   3
  -7  19  -2 1151.46 206.033   6
  -7  19  -3 42605.3 1218.29   6
  -7 -19  -3 43734.5 1222.68   5
  -7  19  -4 4807.78 381.198   6
  -7 -19  -4 5531.17 392.427   5
  -7  19  -5 23840.7 868.069   6
  -7 -19  -5 25452.7 900.274   5
  -7  19  -6 5598.79 420.879   6
  -7 -19  -6 5634.43 432.541   5
  -7  19  -7 23094.7 837.748   6
  -7 -19  -7 23163.2 860.630   5
  -7 -19  -8 126.630 215.295   5
  -7  19  -8 295.327 227.382   6
  -7 -19  -9 18939.9 708.299   5
  -7 -19 -10 48.3160 154.964   5
  -7 -19 -11 15306.2 511.897   5
   7 -21 -16 6449.37 278.133   5
   7  21 -16 8909.13 367.728   6
   7 -21 -15 2541.31 206.378   5
   7  21 -15 3253.73 285.620   6
   7 -21 -15 3085.75 233.596   8
   7 -21 -14 38281.5 1017.72   5
   7  21 -14 41633.3 1149.94   6
   7 -21 -14 40479.0 1031.67   8
   7 -21 -13 389.444 160.298   5
   7 -21 -13 683.350 207.214   8
   7  21 -13 448.884 234.489   6
   7  21 -12 28594.1 1018.40   6
   7 -21 -12 32428.9 911.046   8
   7  21 -11 3210.72 385.290   6
   7  21 -10 42599.7 1307.89   6
   7  21  -9 170.079 172.486   7
   7  21  -9-30.8897 247.829   6
   7  21  -8 18646.0 715.981   7
   7  21  -8 18214.9 782.156   6
   7  21  -7 1498.36 257.596   7
   7  21  -7 1011.63 425.242   4
   7  21  -7 1476.22 300.171   9
  -7  21   7 1119.89 199.293   9
   7  21  -7 1365.45 270.610   6
  -7  21   6 1522.05 210.347   9
   7  21  -6 623.071 436.373   4
   7  21  -6 1406.21 278.163   9
   7  21  -6 1757.95 269.459   7
   7  21  -6 1602.08 302.114   6
   7  21  -5 8386.82 475.524   7
  -7  21   5 8808.33 446.075   9
   7  21  -5 8201.72 497.001   9
   7  21  -5 8586.57 891.797   4
   7  21  -5 8267.99 487.862   6
   7  21  -4 233.125 196.022   6
   7  21  -4-105.584 196.140   7
   7  21  -4 649.946 435.078   4
  -7  21   4 14.1577 172.594   9
   7  21  -4 172.405 220.644   9
  -7  21   3 2783.18 292.504   9
   7  21  -3 2841.05 306.117   6
   7  21  -3 2786.20 575.188   4
   7  21  -3 2178.71 283.554   9
   7  21  -2 32221.1 1059.31   9
   7  21  -2 32399.4 996.658   6
   7  21  -2 33233.2 1827.66   4
   7  21  -1 1175.77 228.236   6
   7  21  -1 1534.37 537.797   4
   7  21   0 38393.3 1079.49   6
   7  21   0 39572.6 2066.87   4
  -7  21  -1 5261.72 342.901   6
  -7  21  -2 32032.9 969.080   6
  -7  21  -3 9630.67 492.759   6
  -7 -21  -4 9115.23 470.989   5
  -7  21  -4 8923.96 482.071   6
  -7  21  -5 12860.8 590.467   6
  -7 -21  -5 13570.4 592.037   5
  -7  21  -6 58074.7 1501.74   6
  -7 -21  -6 58613.7 1514.36   5
  -7 -21  -7 1233.05 224.674   5
  -7  21  -7 984.498 246.833   6
  -7 -21  -8 23011.4 753.131   5
  -7 -21  -9 17.8600 138.428   5
  -7 -21 -10 22745.8 636.187   5
   7  23 -16 1935.98 145.226   6
   7  23 -15 15868.2 518.759   6
   7  23 -14 4157.43 300.950   6
   7  23 -13 15442.2 614.120   6
   7  23 -12 115.322 240.441   6
   7  23 -11 24397.6 877.370   6
   7  23 -10 1950.92 324.053   6
   7  23  -9 25130.0 820.890   7
   7  23  -9 24619.2 911.758   6
   7  23  -8 4364.32 343.103   7
   7  23  -8 3835.41 380.070   6
   7  23  -7 344.773 211.617   7
  -7  23   7 261.411 178.378   9
   7  23  -7 546.651 255.904   6
   7  23  -6 3124.93 343.901   6
   7  23  -6 3195.65 330.369   7
   7  23  -6 2947.83 359.350   9
  -7  23   6 2540.99 260.114   9
  -7  23   5 26044.5 858.415   9
   7  23  -5 25924.1 912.979   6
   7  23  -5 26707.7 958.075   9
   7  23  -5 26564.1 924.301   7
   7  23  -4 219.667 227.792   7
   7  23  -4 66.4241 215.151   6
  -7  23   4 388.949 201.676   9
   7  23  -4 169.962 246.700   9
   7  23  -3 174.797 231.680   7
   7  23  -3 466.710 261.697   9
   7  23  -3 477.985 214.155   6
   7  23  -2 4341.93 352.003   6
   7  23  -2 4938.35 431.094   9
   7  23  -1 8188.96 524.164   9
   7  23  -1 7631.89 428.386   6
  -7  23  -2 4258.68 311.126   6
  -7  23  -3 24523.3 791.923   6
  -7  23  -4 7027.66 403.796   6
  -7  23  -5 47470.2 1240.08   6
  -7  23  -6 890.862 199.201   6
  -7 -23  -6 1170.51 180.931   5
   7  23   7 43104.9 1066.28   7
  -7 -23  -7 44845.5 1086.37   5
  -7 -23  -8 9038.82 348.787   5
  -7 -23  -9 11803.3 363.076   5
   7  25 -14 24793.0 669.652   6
   7  25 -13 11.8342 151.929   6
   7  25 -12 3551.99 291.931   6
   7  25 -11 10312.5 494.874   6
   7  25 -10 18852.3 714.500   6
   7  25  -9 1570.41 272.386   6
   7  25  -8 9585.93 463.419   7
   7  25  -8 9944.70 524.606   6
   7  25  -7 3893.27 318.784   7
   7  25  -7 3944.09 361.195   6
  -7  25   7 3847.91 282.640   9
   7  25  -6 10316.6 519.743   7
   7  25  -6 9724.04 523.073   6
   7  25  -5 2450.95 309.405   7
   7  25  -5 2677.83 308.821   6
   7  25  -5 3033.52 351.404   9
   7  25  -4-76.4902 219.407   7
   7  25  -4 113.788 200.329   6
   7  25  -4-57.2298 249.031   9
   7  25  -3 741.322 266.311   7
   7  25  -3 771.602 225.032   6
   7  25  -3 793.599 283.533   9
   7  25  -2 21171.9 842.257   7
   7  25  -2 19325.2 797.650   9
   7  25  -2 21547.6 728.315   6
   7  25  -1 1364.36 302.424   7
   7  25  -1 1067.25 303.974   9
   7  25   0 11488.9 599.734   9
   7  25   1 1892.88 318.620   9
   7  25   2 25497.9 900.538   9
  -7  25  -3 629.233 170.164   6
   7  25   3 816.756 268.945   9
  -7  25  -4 2140.85 209.821   6
   7  25   4 2553.22 305.998   9
   7  25   5 648.217 168.578   7
  -7  25  -5 208.244 130.437   6
   7  25   5 271.124 192.904   9
   7  25   6 17565.9 566.385   7
   7  25   6 18680.9 618.028   9
   7  25   7 209.670 128.832   9
   7  25   8 3608.61 186.151   9
   7  27 -13 21829.1 559.664   6
   7  27 -12 1942.86 179.157   6
   7  27 -11 32032.2 853.211   6
   7  27 -10 1068.03 190.145   6
   7  27  -9 51154.6 1279.29   6
   7  27  -8 714.411 204.487   6
   7  27  -7 1063.49 194.835   7
   7  27  -7 809.948 210.429   6
   7  27  -6 3248.51 285.255   7
   7  27  -6 3161.27 296.005   6
   7  27  -5 1203.04 237.876   7
   7  27  -5 1248.21 221.001   6
   7  27  -4 12062.4 549.567   7
   7  27  -4 11890.5 501.617   6
   7  27  -3 48565.9 1319.15   7
   7  27  -3 48296.2 1331.23   9
   7  27  -3 46567.5 1191.94   6
   7  27  -2 127.298 215.830   7
   7  27  -2-68.9773 237.256   9
   7  27  -1 36607.2 1091.54   7
   7  27  -1 32734.8 1038.50   9
   7  27   0 4266.68 363.766   7
   7  27   0 3586.21 342.795   9
   7  27   1 24021.8 827.429   7
   7  27   1 22621.1 789.864   9
   7  27   2 2539.97 280.067   7
   7  27   2 2777.96 288.393   9
   7  27   3 4106.54 306.957   7
   7  27   3 4173.89 312.710   9
   7  27   4 318.584 146.920   7
   7  27   4-136.922 164.214   9
   7  27   5 3246.52 216.099   7
   7  27   5 2892.95 221.094   9
   7  27   6 2407.06 176.735   9
   7  29 -10 41958.0 940.822   6
   7  29  -9 3088.14 201.158   6
   7  29  -8 6905.86 303.930   6
   7  29  -7 924.509 146.565   6
   7  29  -6 9268.73 362.034   6
   7  29  -6 9276.25 377.811   7
   7  29  -5 454.400 143.541   7
  -7  29   5 520.829 131.903   7
   7  29  -4 1733.17 212.866   7
   7  29  -3 2366.71 236.654   7
   7  29  -2 26257.4 802.687   7
   7  29  -1 1446.92 212.277   7
   7  29  -1 1475.76 215.024   9
   7  29   0 15408.7 565.843   7
   7  29   0 15088.9 558.987   9
   7  29   1-160.725 146.768   7
   7  29   1 301.770 161.405   9
   7  29   2 12243.6 456.141   7
   7  29   2 11936.2 451.531   9
   7  29   3 147.762 106.991   7
   7  29   3 260.330 128.543   9
   7  29   4 1616.45 140.853   9
   7  31  -4 913.556 113.765   7
   7  31  -3 89.0402 87.6988   7
   7  31  -2 4034.40 217.008   7
   7  31  -1 5714.47 258.232   7
   7  31   0 1174.80 130.811   7
   8   0 -22 19487.6 544.033  10
   8   0 -21 78.4229 143.119  10
   8   0 -20 16583.9 631.931  10
   8   0 -19 143.774 242.443  11
   8   0 -18 632.491 265.188  11
   8   0 -17-223.446 253.134  11
   8   0 -16 671.479 174.431   8
   8   0 -16 370.678 231.491  11
   8   0 -15 74.5310 204.142  11
   8   0 -15 198.288 151.097   8
   8   0 -14 19610.3 673.129  11
   8   0 -13-115.631 350.715   2
   8   0 -12 3648.10 575.807   2
   8   0 -12 4462.11 673.849   4
   8   0 -11 129.123 302.138   4
   8   0 -11 95.0198 331.422   2
   8   0 -10 50074.4 1866.18   4
   8   0 -10 47251.3 1857.68   2
   8   0  -9-18.4961 257.006   2
   8   0  -9 219.108 244.994   4
   8   0  -8 333872. 7079.84   4
   8   0  -8 342282. 7176.81   2
   8   0  -7 152.435 195.541   4
   8   0  -6 799750. 15227.0   4
   8   0  -5 158.424 120.573   4
   8   0  -4 240130. 4745.40   4
   8   0  -3 83.3166 80.4667   4
   8   0  -2 22341.5 610.516   4
  -8   0   2 21065.7 780.428   1
  -8   0   1-77.3950 135.161   1
   8   0   0 31853.1 1010.36   3
   8   0   1 152.334 150.924   3
   8   0   2 5423.50 394.864   3
   8   0   3 257.345 165.569   3
  -8   0  -4 9284.20 702.051   2
   8   0   4 9276.95 566.321   3
   8   0   5 110.862 160.545   3
  -8   0  -5-240.570 281.276   2
  -8   0  -6 1820.03 388.237   2
  -8   0  -7 660.773 322.705   2
  -8   0  -7 129.397 155.983  10
  -8   0  -8 846.873 202.232  10
  -8   0  -9 419.113 222.103  10
  -8   0 -10 37999.8 1133.63  10
  -8   0 -11 347.401 223.602  10
  -8   0 -12 40924.8 1152.21  10
  -8   0 -13 3.94419 179.684  10
  -8   0 -14 9409.27 384.251  10
  -8   0 -15 169.245 81.8156  10
   8  -2 -22-140.311 104.350  10
   8   2 -22 90.0343 91.9327  10
   8  -2 -21 33607.5 907.238  10
   8   2 -21 33312.4 888.306  10
   8  -2 -20 502.063 201.046  10
   8   2 -20 854.413 202.103  10
   8  -2 -19 2239.44 325.029  11
   8   2 -18 2109.08 293.759  11
   8  -2 -18 2079.05 247.609   8
   8  -2 -18 2304.61 334.218  11
   8   2 -17 2457.26 320.721  11
   8  -2 -17 2010.05 249.016   8
   8  -2 -17 2178.41 321.865  11
   8   2 -16 9470.18 490.885  11
   8  -2 -16 9462.72 456.212   8
   8  -2 -16 9959.69 528.661  11
   8  -2 -15 15010.8 564.238   8
   8   2 -15 14987.2 596.038  11
   8  -2 -15 14873.2 1251.74   2
   8  -2 -15 14331.5 607.433  11
   8  -2 -14 20408.4 705.161  11
   8   2 -14 20758.4 679.636  11
   8  -2 -14 19028.0 1368.76   2
   8  -2 -14 20970.6 662.050   8
   8  -2 -13 11438.8 1037.77   2
   8   2 -13 9756.72 958.718   4
   8   2 -12 180.600 331.708   4
   8  -2 -12-369.389 404.034   2
   8   2 -11 2813.79 501.865   4
   8  -2 -11 3749.80 551.268   2
   8  -2 -11 3155.05 551.812   4
   8  -2 -10 12793.0 915.600   4
   8   2 -10 12785.8 872.321   4
   8  -2 -10 12998.4 903.996   2
   8  -2  -9 116399. 3129.81   4
   8   2  -9 115161. 3069.50   4
   8  -2  -9 113423. 3106.10   2
   8  -2  -8 5083.66 505.739   4
   8   2  -8 4808.72 458.059   4
   8  -2  -8 4243.25 459.618   2
   8   2  -7 57090.2 1678.28   4
   8  -2  -7 58207.9 1715.14   4
   8  -2  -7 57199.7 1724.10   2
   8  -2  -6 887.473 200.256   4
   8  -2  -6 437.220 173.953   2
   8   2  -6 571.585 196.762   4
   8   2  -5 184309. 3884.35   4
   8  -2  -5 185696. 3861.76   4
   8  -2  -4 13953.0 510.078   4
  -8  -2   4 14125.6 580.055   1
   8   2  -4 13882.6 555.642   4
  -8  -2   3 13566.0 578.038   1
   8  -2  -3 13436.8 420.711   4
   8   2  -3 13208.9 517.289   4
   8  -2  -2 7436.31 232.373   4
  -8  -2   2 7913.89 442.472   1
   8   2  -1 97843.3 2145.64   3
  -8   2   1 94265.8 2144.97   1
  -8   2   0 2736.29 289.307   1
   8   2   0 3430.75 306.394   3
   8   2   1 63108.1 1707.58   3
   8  -2   1 61119.2 1594.19   3
   8  -2   2 2269.10 247.077   3
   8   2   2 2027.61 282.330   3
  -8   2  -3 6795.86 511.947   2
   8   2   3 7762.30 534.995   3
   8  -2   3 7319.11 447.523   3
   8  -2   4 166.663 110.230   3
   8   2   4 126.808 176.810   3
  -8   2  -4 113.915 175.824   2
  -8   2  -5 149.325 187.543   2
   8   2   5 158.686 179.026   3
  -8   2  -6 5475.93 557.475   2
   8   2   6 6040.78 546.623   3
  -8  -2  -6 6218.59 682.726   2
  -8  -2  -7 3063.94 560.519   2
  -8  -2  -7 2543.62 221.851   5
  -8  -2  -7 2474.45 263.855  10
  -8   2  -7 2827.82 259.551  10
  -8  -2  -8 7850.37 389.215   5
  -8   2  -8 7608.57 416.135  10
  -8  -2  -8 8610.59 460.663  10
  -8  -2  -9 7652.08 387.088   5
  -8  -2  -9 7066.80 447.501  10
  -8   2  -9 7539.44 434.063  10
  -8   2 -10 898.040 229.680  10
  -8  -2 -10 662.587 242.409  10
  -8  -2 -10 755.614 166.627   5
  -8   2 -11 45260.2 1244.70  10
  -8  -2 -11 44477.7 1281.69  10
  -8  -2 -12 1200.51 253.385  10
  -8   2 -12 1533.90 247.603  10
  -8   2 -13 40576.2 1061.04  10
  -8  -2 -13 39951.3 1093.78  10
  -8  -2 -14 7039.75 340.966  10
  -8   2 -14 7026.61 314.695  10
  -8  -2 -15 20609.7 544.503  10
   8  -4 -22 23910.8 619.497  10
   8   4 -21 1683.73 171.200  10
   8  -4 -21 1476.35 193.671  10
   8   4 -20 31658.5 891.333  10
   8  -4 -20 30895.5 927.593  10
   8  -4 -19 5391.80 393.142  10
   8  -4 -19 5343.23 416.806  11
   8  -4 -19 5070.32 328.196   8
   8   4 -19 4728.56 349.009  10
   8   4 -18 1150.19 245.974  11
   8  -4 -18 703.959 222.107   8
   8  -4 -18 379.458 279.581  11
   8  -4 -17 740.348 297.173  11
   8   4 -17 854.921 237.501  11
   8  -4 -17 511.205 228.150   8
   8   4 -16 1422.11 249.711  11
   8  -4 -16 1380.66 276.679  11
   8  -4 -16 2011.38 289.124   8
   8  -4 -15 2742.56 314.725  11
   8  -4 -15 3099.20 292.971   8
   8   4 -15 3499.00 304.766  11
   8  -4 -15 2721.14 628.791   2
   8  -4 -14 6713.46 843.596   2
   8  -4 -14 6093.75 380.781  11
   8  -4 -14 6484.93 373.035   8
   8   4 -14 6237.46 848.807   4
   8   4 -14 6401.34 348.801  11
   8  -4 -13 5766.87 755.902   2
   8   4 -13 5010.39 686.978   4
   8  -4 -12 6401.81 717.325   2
   8   4 -12 6584.68 763.226   4
   8  -4 -11 3888.16 580.558   2
   8   4 -11 3315.11 522.589   4
   8   4 -10 1568.40 402.668   4
   8  -4 -10 2392.72 424.380   2
   8  -4  -9 30993.4 1322.22   2
   8   4  -9 31312.0 1332.62   4
   8  -4  -8 27913.4 1169.74   2
   8   4  -8 29481.8 1198.07   4
   8  -4  -8 30731.6 1253.31   4
   8   4  -7 64547.5 1853.71   4
   8  -4  -7 63634.9 1895.91   4
   8  -4  -7 62983.1 1847.94   2
   8  -4  -6 21558.5 877.777   4
  -8  -4   6 21745.4 725.223   1
   8  -4  -6 21553.4 846.891   2
   8   4  -6 19972.3 844.416   4
   8  -4  -5 262306. 5270.86   4
  -8  -4   5 259812. 5151.13   1
   8  -4  -5 254379. 5187.45   2
   8   4  -5 254930. 5310.13   4
  -8  -4   4 162999. 3418.66   1
   8   4  -4 161073. 3488.35   4
   8   4  -3 21203.7 755.269   3
   8   4  -2 251914. 5154.29   3
  -8   4   1 285.165 138.108   1
   8   4  -1 1258.43 222.474   3
   8   4   0 21901.3 858.073   3
  -8   4   0 19782.0 782.497   1
  -8   4   0 20721.4 564.107   2
  -8   4  -1 2320.84 207.033   2
   8  -4   1 2537.50 246.241   3
   8   4   1 2262.51 290.463   3
   8  -4   2 18528.8 690.053   3
  -8   4  -2 18269.7 682.234   2
   8   4   2 18758.7 866.042   3
   8  -4   3 24593.8 835.489   3
   8   4   3 24181.4 1041.44   3
  -8   4  -3 24015.4 890.270   2
  -8   4  -4 26839.0 1010.90   2
   8   4   4 26688.9 1144.87   3
   8   4   5 11579.6 770.847   3
  -8  -4  -6 14153.3 1085.19   2
  -8  -4  -6 13469.0 541.761  10
   8   4   6 15987.2 950.243   3
  -8  -4  -7 25286.5 837.089  10
  -8  -4  -7 26631.7 811.794   5
  -8  -4  -7 25482.5 1535.42   2
  -8   4  -7 26611.3 793.807  10
  -8  -4  -8 373.968 382.284   2
  -8  -4  -8 1052.27 178.239   5
  -8   4  -8 913.908 195.669  10
  -8  -4  -8 850.755 217.697  10
  -8   4  -9 5460.08 362.432  10
  -8  -4  -9 4574.01 378.497  10
  -8  -4  -9 5105.85 350.294   5
  -8  -4 -10 27568.0 857.901   5
  -8  -4 -10 27722.3 954.733  10
  -8   4 -10 27615.7 876.742  10
  -8  -4 -11 2024.65 226.230   5
  -8   4 -11 2115.39 257.836  10
  -8  -4 -11 2620.23 318.342  10
  -8  -4 -12 37374.4 1084.71  10
  -8   4 -12 36226.1 994.777  10
  -8  -4 -12 33840.1 916.648   5
  -8  -4 -13 9756.24 465.935  10
  -8   4 -13 10082.1 413.091  10
  -8   4 -14 39353.3 929.280  10
  -8  -4 -14 41992.7 1026.28  10
  -8  -4 -15 4828.02 219.289  10
   8  -6 -22 5994.62 237.386  10
   8  -6 -21 30073.4 774.859  10
   8   6 -21 28006.5 691.030  10
   8  -6 -20 17991.5 632.068  10
   8  -6 -20 17330.0 561.356   8
   8   6 -20 15920.4 545.951  10
   8  -6 -19 8462.73 429.139   8
   8  -6 -19 8473.39 473.831  10
   8   6 -19 8224.34 420.240  10
   8  -6 -18-13.4509 273.774  11
   8  -6 -18 34.3938 224.558   8
   8  -6 -17 1107.53 320.006  11
   8  -6 -17 776.757 248.641   8
   8   6 -17 994.486 228.124  11
   8  -6 -16 989.149 273.605  11
   8  -6 -16 1150.49 267.635   8
   8   6 -16 581.566 197.610  11
   8   6 -15 1262.22 218.777  11
   8   6 -15 1080.59 515.005   4
   8  -6 -15 2297.16 528.943   2
   8  -6 -15 1302.90 282.706  11
   8  -6 -15 1816.05 271.445   8
   8  -6 -14 4947.73 727.620   2
   8   6 -14 4451.12 285.647  11
   8  -6 -14 3984.92 338.276  11
   8  -6 -14 4939.86 352.451   8
   8   6 -14 4098.73 709.875   4
   8  -6 -13 6226.63 760.002   2
   8  -6 -13 5425.27 349.276  11
   8   6 -13 5844.54 782.443   4
   8  -6 -13 5979.21 351.815   8
   8  -6 -12 2977.94 533.006   2
   8   6 -12 3392.06 578.817   4
   8  -6 -11 12091.5 908.087   2
   8   6 -11 12464.1 940.024   4
   8  -6 -10 7971.98 703.980   2
   8   6 -10 8125.82 741.451   4
   8  -6  -9 30760.8 1309.19   2
   8   6  -9 29284.2 1313.35   4
  -8  -6   8 10946.2 405.710   1
   8  -6  -8 9901.76 668.882   2
   8   6  -8 9096.32 669.648   4
   8   6  -7 44818.3 1538.51   4
   8  -6  -7 45705.6 1499.06   2
  -8  -6   7 49226.0 1177.98   1
   8  -6  -6 23937.8 905.671   2
   8   6  -6 23297.3 970.315   4
   8   6  -5 321793. 6403.80   3
   8   6  -5 316117. 6646.19   4
   8  -6  -5 336159. 6461.53   2
   8   6  -4 7901.92 429.539   3
   8  -6  -4 9012.89 359.944   2
   8   6  -4 8584.41 518.764   4
   8   6  -3 70500.0 1783.44   3
   8   6  -2 2329.83 263.840   3
   8   6  -1 26405.6 977.618   3
   8   6   0 125576. 2917.19   3
  -8   6   0 114214. 2713.39   1
   8   6   1 8135.02 569.291   3
  -8   6  -1 7950.51 461.535   1
   8  -6   2 159.140 91.0858   3
   8   6   2 12.5788 207.306   3
   8   6   3 735.713 257.423   3
   8   6   4 3726.34 444.214   3
   8   6   5 39553.1 1600.53   3
  -8  -6  -6 1761.13 209.445   5
  -8   6  -6 1598.91 272.706   6
  -8  -6  -6 2123.53 229.839  10
   8   6   6 1266.30 370.239   3
  -8  -6  -7 30715.2 926.341   5
  -8  -6  -7 28735.7 1707.90   2
   8   6   7 28660.2 1451.67   3
  -8   6  -7 30408.8 849.573  10
  -8  -6  -7 29168.4 934.600  10
  -8  -6  -8 4109.91 327.459   5
  -8   6  -8 4204.01 295.375  10
  -8  -6  -8 4571.63 789.516   2
  -8  -6  -8 4305.97 365.295  10
  -8  -6  -9 2808.54 285.648   5
  -8   6  -9 3029.84 269.527  10
  -8  -6  -9 3338.06 357.845  10
  -8  -6 -10 2104.21 260.494   5
  -8   6 -10 1592.21 218.783  10
  -8  -6 -10 1695.52 317.966  10
  -8  -6 -11 14659.8 580.848   5
  -8   6 -11 14765.9 567.600  10
  -8  -6 -11 15886.9 681.045  10
  -8  -6 -12 114.995 130.085   5
  -8  -6 -12-79.0036 210.983  10
  -8   6 -12-43.2441 142.143  10
  -8  -6 -13 21716.6 619.866   5
  -8  -6 -13 25124.8 769.108  10
  -8  -6 -14 7612.11 344.387  10
   8  -8 -21 2877.43 186.949   5
   8  -8 -21 3951.39 227.227  10
   8  -8 -20 5352.09 317.827  10
   8  -8 -20 4875.55 301.626   8
   8   8 -19 2022.87 199.821  10
   8  -8 -19 2559.68 283.517  10
   8  -8 -19 2286.45 276.619   8
   8  -8 -18 1728.60 319.654  11
   8  -8 -18 1813.74 285.646  10
   8  -8 -18 1493.25 280.378   8
   8  -8 -17 1361.41 327.997  11
   8  -8 -17 1831.75 319.362   8
   8  -8 -16 108.060 248.050   8
   8  -8 -16 537.381 292.157  11
   8  -8 -15-278.694 262.169  11
   8   8 -15-417.223 498.395   4
   8  -8 -15 103.875 245.568   8
   8   8 -14-55.8700 157.896   6
   8  -8 -14 370.977 219.961  11
   8   8 -14-79.7404 361.776   4
   8  -8 -14 263.143 317.614   2
   8  -8 -14-112.277 238.399   8
   8  -8 -13 20151.5 705.188  11
   8   8 -13 20959.4 1382.13   4
   8  -8 -13 19875.8 715.677   8
   8  -8 -13 21048.4 1342.54   2
   8   8 -13 19493.0 690.246   6
   8   8 -12 14765.2 1120.15   4
   8  -8 -12 17055.7 1152.68   2
   8   8 -11 38158.2 1744.37   4
   8  -8 -11 39394.8 1700.73   2
   8  -8 -10 30138.9 1381.78   2
   8   8 -10 29712.5 1436.11   4
   8   8  -9 25651.7 1253.89   4
   8  -8  -9 23827.1 1152.36   2
   8   8  -8 140465. 2840.81   3
   8  -8  -8 139632. 3445.50   2
   8   8  -8 136006. 3551.66   4
   8   8  -7 104880. 2280.21   3
   8  -8  -7 108902. 2681.87   2
   8   8  -7 100462. 2778.33   4
   8   8  -6 155477. 3304.36   3
   8   8  -6 151292. 3710.49   4
   8   8  -5 3650.56 297.360   3
   8  -8  -5 3541.36 290.847   2
   8   8  -5 3441.50 393.508   4
   8  -8  -4 120124. 2419.17   2
   8   8  -4 114831. 2864.90   4
   8   8  -3 26151.5 929.474   3
   8   8  -2 78015.9 2043.21   3
   8   8  -1 533.538 187.123   3
   8   8   0 48692.5 1542.96   3
  -8   8   0 43754.0 1323.08   1
  -8   8  -1 27909.3 949.135   1
   8   8   1 29773.7 1195.71   3
   8   8   2 10324.7 712.900   3
   8   8   3 400.706 230.086   3
   8   8   4-141.255 310.254   3
  -8  -8  -5 34089.5 961.359   5
  -8   8  -5 33594.4 1019.24   6
  -8  -8  -5 34193.5 940.935   8
   8   8   5 34060.1 1544.18   3
  -8  -8  -6 7457.62 407.425   5
  -8   8  -6 6882.17 439.959   6
   8   8   6 6826.98 713.576   3
  -8  -8  -6 7306.94 412.654  10
  -8  -8  -7 17260.2 1359.32   2
  -8  -8  -7 19000.7 712.666   5
   8   8   7 17985.3 1168.47   3
  -8  -8  -7 19537.0 732.210  10
  -8   8  -7 18900.6 768.394   6
  -8  -8  -8 2668.08 310.789  10
  -8  -8  -8 2330.25 274.784   5
  -8  -8  -9 11760.1 559.430   5
  -8  -8  -9 10736.4 575.515  10
  -8  -8 -10 14997.4 690.504  10
  -8  -8 -10 15785.1 653.547   5
  -8  -8 -11 3107.48 289.181   5
  -8  -8 -11 2950.19 344.872  10
  -8  -8 -12 21861.2 768.016  10
  -8  -8 -12 20711.1 678.568   5
  -8  -8 -13 175.378 110.641   5
  -8  -8 -13 121.233 159.811  10
  -8  -8 -14 14936.5 480.897  10
   8 -10 -21 1417.51 133.125   5
   8 -10 -21 970.418 107.224  10
   8 -10 -20 165.000 122.282  10
   8 -10 -19 3475.28 279.626  10
   8 -10 -19 3741.38 306.692   8
   8 -10 -18 10116.3 525.583   8
   8 -10 -18 10730.9 504.324  10
   8 -10 -17 14014.4 625.359  11
   8 -10 -17 12991.0 600.134  10
   8 -10 -17 13513.4 629.798   8
   8 -10 -16 3720.85 395.837   8
   8 -10 -16 3314.58 368.658  11
   8  10 -16 3498.64 310.496   6
   8  10 -15 3479.17 332.488   6
   8 -10 -15 3197.69 350.991  11
   8 -10 -15 2855.76 353.045   8
   8 -10 -14 621.496 438.113   2
   8 -10 -14 151.310 217.859  11
   8  10 -14-448.728 421.624   4
   8  10 -14 24.8912 176.046   6
   8 -10 -14 23.1167 254.256   8
   8 -10 -13 3692.84 324.235  11
   8  10 -13 4174.46 334.440   6
   8  10 -13 3789.70 641.155   4
   8 -10 -13 3280.16 522.737   2
   8 -10 -13 4284.14 355.005   8
   8  10 -12 313.914 181.137   6
   8 -10 -12 219.935 301.319   2
   8 -10 -12 38.8929 218.345  11
   8  10 -12-137.861 339.265   4
   8 -10 -12 7.93324 210.763   8
   8 -10 -11 27087.7 1417.85   2
   8  10 -11 26366.2 1471.21   4
   8 -10 -10 891.205 319.100   2
   8  10 -10 964.829 356.570   4
   8 -10  -9 56727.1 1939.97   2
   8  10  -9 57382.7 2087.38   4
   8  10  -8 6073.90 611.877   4
   8 -10  -8 6850.91 559.751   2
   8 -10  -7 104589. 2616.59   2
   8  10  -7 96247.1 2799.38   4
   8  10  -7 99671.6 2200.29   3
   8  10  -6 96021.0 2229.53   3
   8 -10  -6 98091.1 2404.80   2
   8  10  -6 96219.4 2690.27   4
   8  10  -5 74196.7 1879.27   3
   8 -10  -5 76342.4 1845.24   2
   8  10  -5 72014.2 2204.90   4
   8  10  -4 44088.1 1320.47   3
   8  10  -4 43799.0 1564.13   4
   8 -10  -4 42790.4 1068.63   2
   8  10  -3 154023. 3501.93   3
   8  10  -2 12566.2 684.411   3
   8  10  -1 11337.3 674.752   3
  -8  10   0 15467.2 692.058   1
   8  10   0 16622.9 880.126   3
   8  10   1 18092.3 959.199   3
  -8  10  -1 15109.1 650.321   1
   8  10   2 10190.5 758.384   3
   8  10   3 48160.9 1860.99   3
   8  10   4-97.5402 234.000   3
  -8  10  -5 20921.3 773.662   6
   8  10   5 23409.4 1326.45   3
  -8 -10  -5 21987.6 743.005  10
  -8 -10  -5 21280.7 746.230   5
  -8 -10  -6 374.665 174.991   5
  -8  10  -6 879.643 247.334   6
  -8 -10  -6 393.563 193.979  10
   8  10   6 817.812 394.073   3
  -8 -10  -7 25469.5 878.242   5
  -8 -10  -7 24136.6 865.318  10
  -8  10  -7 24545.4 905.096   6
  -8 -10  -8 220.210 209.915   5
  -8 -10  -8 881.603 267.643  10
  -8 -10  -9 1096.99 254.242   5
  -8 -10  -9 1062.06 267.824  10
  -8 -10 -10 8707.48 498.951   5
  -8 -10 -10 9575.61 535.169  10
  -8 -10 -11 25623.1 875.724  10
  -8 -10 -11 25201.6 830.719   5
  -8 -10 -12 645.410 170.640   5
  -8 -10 -12 818.998 209.528  10
  -8 -10 -13 63978.0 1426.02  10
  -8 -10 -13 58450.3 1349.81   5
  -8 -10 -14 5832.66 247.195  10
   8 -12 -20 3109.55 216.770   5
   8 -12 -20 2046.92 149.831  10
   8 -12 -19 10695.2 410.837  10
   8 -12 -19 11723.4 481.188   8
   8 -12 -18 29533.8 845.109  10
   8 -12 -18 29120.3 915.317   8
   8  12 -17 517.843 208.125   6
   8 -12 -17 366.465 242.866  11
   8 -12 -17 58.5803 163.187  10
   8 -12 -17 215.486 284.804   8
   8  12 -16 22193.5 796.736   6
   8 -12 -16 22654.7 803.022  11
   8 -12 -16 22776.3 772.311  10
   8 -12 -16 21997.0 840.921   8
   8  12 -15 1559.59 277.733   6
   8 -12 -15 1371.01 282.213  11
   8 -12 -15 1337.37 321.436   8
   8  12 -14 11393.1 1069.97   4
   8 -12 -14 12898.8 570.507  11
   8  12 -14 12062.6 592.960   6
   8 -12 -14 12498.7 614.449   8
   8 -12 -13 2442.65 560.480   2
   8  12 -13 2888.81 607.361   4
   8 -12 -13 2075.91 269.960  11
   8  12 -13 2264.32 297.541   6
   8 -12 -13 2095.49 301.580   8
   8  12 -12 7544.17 447.698   6
   8 -12 -12 6515.89 733.834   2
   8 -12 -12 6781.81 378.319  11
   8  12 -12 6572.89 774.904   4
   8 -12 -12 6118.20 411.902   8
   8  12 -11 17955.5 1224.87   4
   8 -12 -11 20123.2 704.825   8
   8  12 -11 20152.5 729.877   6
   8 -12 -11 19724.4 1213.61   2
   8  12 -10 13412.0 1020.31   4
   8 -12 -10 13530.5 940.593   2
   8  12  -9 2056.72 487.374   4
   8 -12  -9 2836.80 406.966   2
   8  12  -8 81945.3 2679.88   4
   8 -12  -8 87296.3 2466.27   2
   8 -12  -7 2606.44 353.853   2
   8  12  -7 2230.94 437.415   4
   8 -12  -6 93070.9 2318.59   2
   8  12  -6 90039.7 2163.75   3
   8  12  -6 90362.9 2722.04   4
   8  12  -5 3792.05 339.940   3
   8  12  -5 4072.86 503.613   4
   8  12  -4 85247.9 2218.23   3
   8  12  -4 85027.5 2584.63   4
   8  12  -3 16532.4 808.871   3
   8  12  -2 91283.5 2476.06   3
   8  12  -1 4449.35 456.656   3
   8  12   0 16066.9 915.829   3
   8  12   1 195.036 270.943   3
   8  12   2 44239.4 1789.52   3
   8  12   3 6776.38 686.939   3
  -8 -12  -4 364.726 183.832   5
  -8  12  -4 39.0471 171.272   6
   8  12   4-267.033 332.157   3
  -8  12  -5-97.9295 187.302   6
  -8 -12  -5 115.303 166.934   5
  -8 -12  -5 500.960 175.535  10
   8  12   5-174.981 293.259   3
  -8  12  -6 1211.97 278.655   6
  -8 -12  -6 1400.48 238.981  10
   8  12   6 1928.97 497.840   3
  -8 -12  -6 1449.81 263.023   5
  -8  12  -7 14155.1 673.612   6
  -8 -12  -7 15482.7 681.802   5
  -8 -12  -7 15358.2 659.553  10
  -8  12  -8 2370.45 339.484   6
  -8 -12  -8 2962.28 333.039  10
  -8 -12  -8 2203.21 310.423   5
  -8 -12  -9 4105.47 380.881   5
  -8 -12  -9 3982.88 364.198  10
  -8 -12 -10 8860.56 499.445   5
  -8 -12 -10 8242.57 479.590  10
  -8 -12 -11 2103.89 265.946   5
  -8 -12 -11 2528.32 273.080  10
  -8 -12 -12 22370.9 700.606  10
  -8 -12 -12 23170.2 714.437   5
  -8 -12 -13 4117.24 225.522  10
  -8 -12 -13 3410.02 214.658   5
   8 -14 -20 207.276 102.185   5
   8 -14 -19 14741.5 519.167   8
   8  14 -18 895.379 174.389   6
   8 -14 -18 700.765 242.025   8
   8  14 -17 11571.1 510.688   6
   8 -14 -17 11740.9 566.239   8
   8  14 -16 1168.46 257.069   6
   8 -14 -16 1685.19 331.471   8
   8 -14 -15 4356.92 351.278  11
   8  14 -15 4155.51 371.097   6
   8 -14 -15 3963.61 395.689   8
   8  14 -14 157.577 226.985   6
   8 -14 -14-49.8412 211.191  11
   8 -14 -14 40.5589 276.348   8
   8  14 -13 13720.1 1132.87   4
   8  14 -13 15898.3 709.122   6
   8 -14 -13 15828.4 679.088   8
   8  14 -12 570.822 363.572   4
   8 -14 -12 875.151 364.879   2
   8  14 -12 1035.29 249.451   6
   8 -14 -12 1022.50 277.002   8
   8  14 -11 56621.5 1506.58   6
   8  14 -11 57702.3 2373.69   4
   8 -14 -11 53814.8 1437.20   8
   8 -14 -11 56102.4 2158.25   2
   8  14 -10 38895.7 1052.30   7
   8  14 -10 40519.8 1895.80   4
   8 -14 -10 42892.8 1741.27   2
   8  14 -10 39412.9 1164.39   6
   8 -14 -10 39773.4 1103.25   8
   8 -14  -9 58580.1 2012.13   2
   8  14  -9 56697.4 1473.79   6
   8  14  -9 60107.9 2314.70   4
   8  14  -8 24179.2 1355.38   4
   8 -14  -8 21564.6 1067.86   2
   8  14  -7 63005.3 2312.65   4
   8  14  -6 29229.9 1453.05   4
   8  14  -5 38883.9 1283.46   3
   8  14  -5 37758.6 1671.72   4
   8  14  -4 6685.13 705.007   4
   8  14  -4 7027.91 525.841   3
   8  14  -3 121898. 3114.85   3
   8  14  -2 16081.4 895.775   3
   8  14  -1 5431.68 545.199   3
   8  14   0 15211.3 947.947   3
   8  14   1 3420.55 491.128   3
  -8 -14  -2 581.766 165.270   5
  -8  14  -2 93.9287 148.197   6
   8  14   2 440.061 264.141   3
  -8 -14  -3 13327.9 565.441   5
  -8  14  -3 12964.0 561.641   6
   8  14   4 542.608 315.711   3
  -8 -14  -4 21.2317 191.456   5
  -8  14  -4 162.260 194.754   6
  -8 -14  -5 10806.7 551.473   5
  -8  14  -5 10317.3 540.983   6
  -8 -14  -6 1150.29 264.136   5
  -8  14  -6 1712.00 286.825   6
  -8 -14  -7 7638.38 498.276   5
  -8  14  -7 8778.72 529.406   6
  -8 -14  -7 8088.03 459.805  10
  -8 -14  -8 131.984 199.529  10
  -8 -14  -8-146.839 245.111   5
  -8  14  -8-30.4156 264.479   6
  -8 -14  -9 13744.4 646.264   5
  -8 -14  -9 13322.5 577.006  10
  -8 -14 -10 4475.96 368.500   5
  -8 -14 -10 3712.69 304.918  10
  -8 -14 -11 11115.7 445.523  10
  -8 -14 -11 11421.7 509.515   5
  -8 -14 -12 1537.81 185.387   5
  -8 -14 -12 1591.91 153.451  10
  -8 -14 -13 6907.98 270.424   5
   8 -16 -19 2677.16 197.567   5
   8  16 -18 3992.02 251.378   6
   8 -16 -18 5276.47 325.674   8
   8 -16 -17 1496.72 276.221   8
   8  16 -17 1325.84 219.866   6
   8  16 -16 3887.15 351.938   6
   8 -16 -16 4003.05 391.408   8
   8  16 -15 1918.06 308.086   6
   8 -16 -15 1965.68 334.885   8
   8  16 -14 3365.40 377.607   6
   8 -16 -14 2883.77 368.652   8
   8  16 -13 722.897 263.678   6
   8 -16 -13 794.047 275.768   8
   8  16 -12 48779.4 2187.99   4
   8  16 -12 51080.0 1466.24   6
   8 -16 -12 50827.3 1388.82   8
   8  16 -11 31.2885 234.590   6
   8  16 -11-168.356 391.864   4
   8 -16 -11 431.610 231.132   8
   8  16 -10 5396.73 351.815   7
   8  16 -10 5201.51 733.413   4
   8 -16 -10 5731.42 394.145   8
   8  16 -10 6196.58 437.219   6
   8  16  -9 1017.01 197.074   7
   8  16  -9 583.067 336.271   4
   8 -16  -9 1024.34 207.349   8
   8  16  -9 1130.57 252.592   6
   8  16  -8 30513.9 888.932   7
   8  16  -8 29036.4 1579.33   4
   8  16  -8 29693.8 918.101   9
   8  16  -8 27661.2 927.981   6
   8  16  -7 14117.1 546.418   7
   8  16  -7 12825.7 564.245   6
   8  16  -7 14198.0 571.125   9
   8  16  -6 3990.55 284.203   7
   8  16  -6 4167.18 619.216   4
   8  16  -6 3854.46 300.458   6
   8  16  -5 33682.7 1669.83   4
   8  16  -4 17985.9 907.886   3
   8  16  -4 18006.7 1187.70   4
   8  16  -3 31515.3 1329.79   3
   8  16  -3 30744.0 1599.10   4
   8  16  -2 37341.5 1532.93   3
   8  16  -1 16443.2 1011.92   3
   8  16   0 13594.8 963.441   3
   8  16   1 4198.46 582.376   3
  -8  16  -1 4220.64 302.162   6
  -8 -16  -1 4089.04 283.229   5
  -8 -16  -2 40191.2 1125.65   5
  -8  16  -2 39438.9 1113.26   6
   8  16   2 40259.7 1860.50   3
  -8 -16  -3 16902.5 669.596   5
  -8  16  -3 15775.9 647.029   6
   8  16   3 17821.6 1245.15   3
  -8 -16  -4 1866.02 275.337   5
  -8  16  -4 1673.39 269.883   6
  -8  16  -5 580.818 237.436   6
  -8 -16  -5 741.345 234.393   5
  -8 -16  -6 2131.66 319.924   5
  -8  16  -6 2182.94 321.894   6
  -8  16  -7 98.6493 241.909   6
  -8 -16  -7 250.908 225.586   5
  -8 -16  -8 11899.4 603.613   5
  -8  16  -8 10863.8 580.343   6
  -8 -16  -9 4519.34 389.364   5
  -8 -16 -10 24782.0 836.164   5
  -8 -16 -11 16920.7 596.677   5
  -8 -16 -12 7136.25 312.132   5
   8 -18 -18 2656.10 196.188   5
   8  18 -17 6219.59 343.020   6
   8 -18 -17 7135.77 370.823   8
   8 -18 -16 2905.85 294.132   8
   8  18 -16 3085.55 297.608   6
   8 -18 -15 7049.11 433.307   8
   8  18 -15 6976.94 460.144   6
   8 -18 -14 3251.31 343.501   8
   8  18 -14 3157.35 368.060   6
   8 -18 -13 16258.6 677.018   8
   8  18 -13 15952.6 742.219   6
   8 -18 -12 5.86843 239.087   8
   8  18 -12 124.868 257.957   6
   8  18 -11 9601.01 576.837   6
   8 -18 -11 10563.4 515.177   8
   8  18 -10 5557.98 370.125   7
   8  18 -10 4506.58 704.842   4
   8  18 -10 5086.38 429.536   6
   8 -18 -10 5069.42 365.999   8
   8  18  -9 4031.38 323.425   7
   8  18  -9 4047.35 388.802   6
   8  18  -9 3659.40 649.288   4
   8  18  -8 11872.1 588.927   6
   8  18  -8 13271.3 563.293   7
   8  18  -8 12527.7 581.687   9
   8  18  -8 12298.5 1077.54   4
   8  18  -7 1972.83 247.914   7
   8  18  -7 2561.16 305.504   6
   8  18  -7 1544.65 480.004   4
   8  18  -7 2042.20 271.598   9
   8  18  -6 840.443 194.594   7
  -8  18   6 840.718 162.255   9
   8  18  -6 1118.35 234.375   6
   8  18  -6 995.834 212.760   9
   8  18  -6 1077.70 418.828   4
   8  18  -5 10083.4 488.235   7
  -8  18   5 10053.0 435.939   9
   8  18  -5 10595.4 517.074   9
   8  18  -5 10020.4 496.069   6
  -8  18   4 26813.8 802.308   9
   8  18  -4 26954.0 1557.15   4
   8  18  -4 26257.6 849.722   6
   8  18  -3 85638.9 2007.42   6
   8  18  -3 85562.2 3059.17   4
  -8  18   3 90189.6 1996.59   9
   8  18  -2 35113.1 992.593   6
   8  18  -2 32746.3 1499.08   3
   8  18  -2 32258.6 1772.47   4
   8  18  -1 83353.8 1905.17   6
   8  18  -1 80432.0 2695.06   3
  -8  18   0 85150.4 1929.78   6
   8  18   0 85030.6 1954.10   6
  -8  18  -1 95669.9 2144.43   6
  -8 -18  -1 94753.4 2136.70   5
   8  18   1 96089.5 3149.09   3
   8  18   1 94083.4 2112.74   6
  -8  18  -2 24146.1 807.477   6
  -8 -18  -2 22929.5 793.753   5
  -8 -18  -3 3384.36 324.241   5
  -8  18  -3 3385.28 328.662   6
  -8  18  -4 5156.51 397.683   6
  -8 -18  -4 5489.07 403.761   5
  -8 -18  -5 3494.62 355.541   5
  -8  18  -5 3422.71 367.971   6
  -8  18  -6 7931.67 495.913   6
  -8 -18  -6 8559.43 523.009   5
  -8  18  -7 6464.87 448.735   6
  -8 -18  -7 6841.97 470.373   5
  -8 -18  -8 168.064 205.928   5
  -8 -18  -9 33968.7 1023.44   5
  -8 -18 -10 6077.69 354.911   5
  -8 -18 -11 11878.0 434.751   5
   8 -20 -17 1862.66 162.750   5
   8  20 -17 2233.09 192.004   6
   8 -20 -16 4348.54 262.171   5
   8  20 -16 4430.88 309.827   6
   8 -20 -16 4725.51 289.180   8
   8  20 -15 8043.02 450.112   6
   8 -20 -15 7578.36 388.540   8
   8  20 -14 390.443 250.210   6
   8 -20 -14 593.280 220.526   8
   8  20 -13 21202.9 839.555   6
   8 -20 -13 22116.8 743.129   8
   8  20 -12 15444.9 720.536   6
   8 -20 -12 15413.9 610.167   8
   8  20 -11 243.633 253.393   6
   8 -20 -11 285.921 204.698   8
   8  20 -10 28940.8 1042.87   6
   8  20 -10 30875.4 962.337   7
   8  20  -9 8643.36 479.709   7
   8  20  -9 8565.93 528.014   6
   8  20  -8 28259.6 930.810   7
   8  20  -8 28543.6 1645.29   4
   8  20  -8 27379.9 976.680   6
   8  20  -7 2599.02 298.328   7
   8  20  -7 2442.93 589.448   4
   8  20  -7 2190.51 303.680   6
   8  20  -7 2278.83 302.986   9
   8  20  -6 10850.3 557.517   6
   8  20  -6 11554.7 1051.14   4
  -8  20   6 10773.3 478.671   9
   8  20  -6 11489.4 574.355   9
   8  20  -6 11036.4 544.449   7
   8  20  -5 5644.63 398.094   9
   8  20  -5 5092.80 380.635   7
   8  20  -5 5392.17 395.213   6
  -8  20   5 4962.26 333.532   9
   8  20  -5 4718.53 717.100   4
   8  20  -4 47159.6 1310.09   7
  -8  20   4 47351.3 1236.51   9
   8  20  -4 44315.9 1271.25   6
   8  20  -4 44091.5 2136.36   4
   8  20  -4 46007.4 1320.85   9
   8  20  -3 18129.4 707.740   6
  -8  20   3 20484.9 717.567   9
   8  20  -3 19531.4 1386.52   4
   8  20  -2 96404.2 2209.48   6
   8  20  -2 95272.7 3412.98   4
   8  20  -1 13827.6 574.472   6
   8  20  -1 12141.2 1113.13   4
   8  20   0 7971.76 427.524   6
  -8  20  -1 1814.51 240.699   6
  -8  20  -2 15768.1 629.171   6
  -8 -20  -2 16449.2 639.413   5
  -8 -20  -3 1090.69 222.834   5
  -8  20  -3 958.189 240.899   6
  -8 -20  -4 1478.97 243.444   5
  -8  20  -4 1038.91 244.421   6
  -8 -20  -5 1556.71 270.601   5
  -8  20  -5 1907.72 281.291   6
  -8 -20  -6 951.129 247.078   5
  -8  20  -6 1443.16 279.168   6
  -8  20  -7 10621.3 514.695   6
  -8 -20  -7 11501.6 543.472   5
  -8 -20  -8 18559.3 680.318   5
  -8 -20  -9 188.659 148.071   5
  -8 -20 -10 19055.9 574.509   5
   8  22 -16 4563.57 265.587   6
   8 -22 -15-80.4499 97.1104   5
   8  22 -15-134.933 164.434   6
   8  22 -14 3807.27 334.256   6
   8 -22 -14 4175.43 268.551   8
   8  22 -13 14830.4 653.864   6
   8 -22 -13 16468.2 543.705   8
   8  22 -12 4279.74 399.831   6
   8  22 -11 36933.3 1173.22   6
   8  22 -10 28720.1 1015.14   6
   8  22  -9 32859.8 1014.99   7
   8  22  -9 31771.8 1085.04   6
   8  22  -8 42572.8 1306.48   6
   8  22  -8 44592.6 1263.97   7
   8  22  -7 2405.55 298.918   7
   8  22  -7 2206.49 310.557   6
   8  22  -7 2692.27 339.076   9
  -8  22   7 2536.47 260.228   9
   8  22  -6 32478.8 1044.66   7
  -8  22   6 32367.6 957.162   9
   8  22  -6 32237.4 1057.86   6
   8  22  -6 32568.5 1071.53   9
   8  22  -5 3601.46 363.984   7
  -8  22   5 3352.20 300.913   9
   8  22  -5 3362.21 367.639   9
   8  22  -5 3487.67 353.045   6
   8  22  -4 48000.0 1381.92   7
   8  22  -4 47357.1 1377.92   9
   8  22  -4 47974.7 1344.56   6
   8  22  -3 8610.53 514.450   7
   8  22  -3 7289.67 449.645   6
   8  22  -3 7449.65 485.696   9
   8  22  -2 4914.71 372.790   6
   8  22  -2 4090.73 393.600   9
   8  22  -1 16039.8 635.402   6
   8  22   0 10250.3 481.628   6
  -8  22  -1 8757.20 427.455   6
  -8  22  -2 1485.03 242.797   6
  -8  22  -3 364.851 197.753   6
  -8  22  -4 954.664 222.581   6
  -8 -22  -4 1144.06 212.645   5
  -8 -22  -5-190.697 174.634   5
  -8  22  -5 119.430 195.030   6
  -8 -22  -6 168.263 150.850   5
  -8  22  -6 425.756 194.791   6
  -8 -22  -7 1200.42 188.735   5
  -8 -22  -8 224.747 125.807   5
  -8 -22  -9 18716.0 529.002   5
   8  24 -15 7542.25 320.547   6
   8  24 -14 2102.34 227.652   6
   8  24 -13 520.682 193.636   6
   8  24 -12 1635.47 272.303   6
   8  24 -11 405.748 231.546   6
   8  24 -10 3416.91 360.679   6
   8  24  -9 43151.3 1182.05   7
   8  24  -9 42177.7 1252.52   6
   8  24  -8 14366.6 661.802   6
   8  24  -8 13810.5 603.756   7
   8  24  -7 20186.2 759.220   7
   8  24  -7 19959.1 786.230   6
  -8  24   7 19975.6 673.544   9
   8  24  -6 2596.05 311.973   7
   8  24  -6 2534.53 329.216   6
   8  24  -6 2898.01 358.030   9
   8  24  -5 51214.2 1428.97   7
   8  24  -5 49789.0 1396.80   6
   8  24  -5 51355.6 1452.05   9
   8  24  -4 17225.6 734.541   7
   8  24  -4 17327.2 693.047   6
   8  24  -4 15339.4 705.165   9
   8  24  -3 3610.50 384.607   9
   8  24  -3 3639.52 381.589   7
   8  24  -3 3775.41 343.724   6
   8  24  -2 14356.8 686.597   7
   8  24  -2 14650.9 603.612   6
   8  24  -2 14478.5 684.492   9
   8  24  -1 1555.16 311.544   7
   8  24  -1 1687.42 229.740   6
   8  24  -1 2143.14 335.077   9
   8  24   0 21660.7 850.344   9
  -8  24  -2 3443.97 266.830   6
  -8  24  -3 2512.98 243.901   6
  -8  24  -4 11350.8 462.991   6
   8  24   5 11205.6 476.325   7
  -8  24  -5 10529.5 436.339   6
   8  24   6 466.590 125.200   7
   8  24   8 3889.84 212.048   9
   8  26 -14 546.287 111.945   6
   8  26 -13 293.210 132.628   6
   8  26 -12 416.056 159.030   6
   8  26 -11 703.200 193.681   6
   8  26 -10 2761.84 287.977   6
   8  26  -9 5246.89 368.686   6
   8  26  -8 29769.4 937.329   6
   8  26  -8 29926.0 888.092   7
   8  26  -7 2714.76 282.481   7
   8  26  -7 2523.16 297.728   6
   8  26  -6 4341.33 358.460   7
   8  26  -6 5305.46 375.050   6
   8  26  -5 18313.2 717.766   7
   8  26  -5 18047.7 684.709   6
   8  26  -5 18267.1 736.221   9
   8  26  -4 17238.1 716.458   7
   8  26  -4 18053.0 732.013   9
   8  26  -4 17847.0 666.967   6
   8  26  -3 35075.5 1087.49   7
   8  26  -3 33380.7 1065.77   9
   8  26  -3 31341.8 947.021   6
   8  26  -2 409.994 254.022   7
   8  26  -2 547.439 187.039   6
   8  26  -2 1116.67 285.749   9
   8  26  -1 17211.5 726.145   7
   8  26  -1 16857.1 708.357   9
   8  26   0 13434.3 627.937   7
   8  26   0 12875.8 609.290   9
   8  26   1 11826.4 578.726   7
   8  26   1 11694.5 563.893   9
   8  26   2 4086.40 347.062   7
   8  26   2 4575.68 358.051   9
   8  26   3 471.468 195.962   9
   8  26   3 801.116 195.558   7
   8  26   4 750.624 171.429   7
   8  26   4 1007.81 209.314   9
   8  26   5 812.200 142.214   7
   8  26   5 464.753 153.094   9
   8  26   6 285.296 117.203   9
   8  28 -12 691.219 109.078   6
   8  28 -11 962.619 142.750   6
   8  28 -10 12064.3 441.367   6
   8  28  -9 27571.9 777.925   6
   8  28  -8 15011.2 540.942   6
   8  28  -7 13121.1 493.869   7
   8  28  -7 12945.7 502.835   6
   8  28  -6 10386.5 450.763   7
   8  28  -6 10030.9 434.873   6
   8  28  -5 16109.0 560.457   6
   8  28  -5 16095.4 602.946   7
   8  28  -4 18222.9 656.610   7
  -8  28   4 16998.8 532.415   7
   8  28  -4 17449.6 570.895   6
   8  28  -3 1982.19 258.569   7
   8  28  -3 2348.19 282.927   9
   8  28  -2 10335.0 497.233   7
   8  28  -2 9581.76 480.790   9
   8  28  -1 2039.16 275.230   7
   8  28  -1 2184.32 267.831   9
   8  28   0 6167.37 384.398   7
   8  28   0 5906.95 374.276   9
   8  28   1 21443.2 708.705   7
   8  28   1 20463.4 689.666   9
   8  28   2 215.041 142.043   7
   8  28   2 548.202 177.828   9
   8  28   3 2161.20 193.836   7
   8  28   3 1548.18 187.371   9
   8  28   4 73.0025 85.0949   7
   8  28   4 235.767 112.664   9
  -8  30   8 5281.99 221.431   7
  -8  30   7 12142.0 367.145   7
   8  30  -5 24747.2 679.204   7
   8  30  -4 6105.95 301.057   7
   8  30  -3 1459.54 179.844   7
   8  30  -2 8785.42 377.184   7
   8  30  -1 1185.55 161.662   7
   8  30   0 18695.7 566.060   7
   8  30   1 1001.06 134.568   7
   9  -1 -22 2775.63 206.556  10
   9   1 -22 2643.69 201.078  10
   9   1 -21 22460.4 708.533  10
   9  -1 -21 22950.8 720.561  10
   9   1 -20 21589.9 752.295  10
   9  -1 -20 22105.8 769.230  10
   9  -1 -19 6233.20 428.559  11
   9   1 -19 6837.08 415.710  11
   9   1 -18 13304.7 605.017  11
   9  -1 -18 14244.3 535.091   8
   9  -1 -18 14326.9 646.116  11
   9  -1 -17 10090.8 465.314   8
   9  -1 -17 10221.0 540.070  11
   9   1 -17 11216.3 540.603  11
   9  -1 -16 140177. 2928.90   8
   9  -1 -16 136806. 3026.77  11
   9   1 -16 142613. 3023.08  11
   9   1 -15 90048.8 2072.43  11
   9  -1 -15 91592.5 2095.92  11
   9  -1 -15 92108.2 2012.60   8
   9  -1 -14 27978.0 1638.06   2
   9   1 -13 15796.1 1205.90   4
   9  -1 -13 13538.4 1103.15   2
   9  -1 -12 56132.7 2204.26   4
   9   1 -12 53820.4 2173.59   4
   9  -1 -12 53153.9 2149.36   2
   9  -1 -11 43969.9 1815.65   4
   9   1 -11 43828.0 1797.14   4
   9  -1 -11 41336.7 1783.15   2
   9  -1 -10 6263.82 609.794   4
   9   1 -10 6266.85 594.380   4
   9  -1 -10 7623.23 705.529   2
   9  -1  -9 23417.9 1142.17   2
   9  -1  -9 25997.8 1162.98   4
   9   1  -9 24696.3 1124.37   4
   9  -1  -8 7448.58 551.385   4
   9   1  -8 7099.43 547.726   4
   9  -1  -8 7569.11 584.898   2
   9  -1  -7 151899. 3417.90   4
   9   1  -7 145723. 3392.11   4
   9  -1  -6 23337.5 855.785   4
   9   1  -6 24664.2 878.349   4
   9   1  -5 49327.2 1313.33   4
   9  -1  -5 48618.0 1287.76   4
   9  -1  -4 20619.1 654.774   4
   9   1  -4 22616.4 715.881   4
  -9  -1   4 20915.2 792.063   1
  -9  -1   3 629.889 187.775   1
   9  -1  -3 458.771 85.1974   4
   9   1  -3 440.998 125.124   4
   9  -1  -2 117665. 2349.68   4
  -9  -1   2 116960. 2728.51   1
  -9   1   2 118681. 2737.89   1
  -9   1   1 35961.3 1177.44   1
   9   1  -1 37169.3 1154.81   3
   9  -1   0 73131.1 1875.06   3
   9   1   0 74511.7 1926.58   3
   9   1   1 45009.5 1378.78   3
   9  -1   1 43819.5 1323.88   3
   9  -1   2 78935.5 2053.31   3
   9   1   2 81293.3 2130.99   3
   9  -1   3 179799. 3971.30   3
   9   1   3 177502. 4044.12   3
  -9   1  -3 176060. 4160.84   2
   9   1   4 104397. 2707.05   3
  -9   1  -4 105290. 2853.59   2
   9  -1   4 101454. 2599.91   3
  -9  -1  -5 136183. 3710.70   2
   9   1   5 127762. 3325.27   3
  -9   1  -5 135125. 3526.41   2
  -9   1  -6 3497.51 265.612  10
  -9  -1  -6 3893.61 530.134   2
  -9  -1  -6 3647.98 286.679  10
  -9  -1  -7 32325.5 886.430   5
  -9   1  -7 32803.2 962.026  10
  -9  -1  -7 31977.6 967.731  10
  -9  -1  -8 13176.5 499.942   5
  -9   1  -8 12794.0 572.123  10
  -9  -1  -8 13319.7 589.645  10
  -9   1  -9 9210.74 492.839  10
  -9  -1  -9 8991.98 502.911  10
  -9  -1 -10 780.263 246.153  10
  -9   1 -10 462.014 227.438  10
  -9   1 -11 681.332 227.630  10
  -9  -1 -11 549.274 237.884  10
  -9  -1 -12 938.536 226.858  10
  -9   1 -12 979.028 209.859  10
  -9   1 -13 291.268 151.370  10
  -9  -1 -13 617.089 169.382  10
  -9  -1 -14 157.262 111.188  10
  -9   1 -14 302.781 104.260  10
   9  -3 -22 8451.26 339.289  10
   9   3 -22 7989.74 312.129  10
   9   3 -21 17523.2 580.784  10
   9  -3 -21 17047.4 603.015  10
   9   3 -20 6450.42 384.416  10
   9  -3 -20 6910.80 417.425  10
   9  -3 -20 6693.52 323.987   8
   9   3 -19 7636.14 433.006  11
   9  -3 -19 7657.22 471.173  11
   9  -3 -19 7694.70 388.208   8
   9  -3 -18 1668.14 322.904  11
   9   3 -18 1211.49 255.122  11
   9  -3 -18 1228.90 240.268   8
   9  -3 -17 18392.4 676.182   8
   9   3 -17 19795.9 717.176  11
   9  -3 -17 18592.7 741.017  11
   9   3 -16 11037.1 514.366  11
   9  -3 -16 11207.8 553.931  11
   9  -3 -16 11898.9 521.036   8
   9  -3 -15 39577.9 1075.21   8
   9   3 -15 41659.1 1101.26  11
   9  -3 -15 38567.3 1126.65  11
   9  -3 -15 40259.2 2049.16   2
   9   3 -14 5918.59 802.353   4
   9   3 -14 6099.04 344.677  11
   9  -3 -14 5826.04 754.822   2
   9  -3 -14 5525.66 327.334   8
   9   3 -13 9775.02 952.305   4
   9  -3 -13 10843.5 969.221   2
   9  -3 -12 740.969 345.981   2
   9   3 -12 1127.39 417.655   4
   9   3 -11 9400.56 808.413   4
   9  -3 -11 10011.2 812.627   2
   9   3 -10 1159.29 375.316   4
   9  -3 -10 1080.91 367.907   4
   9  -3 -10 1075.30 317.139   2
   9  -3  -9 9019.54 699.365   4
   9   3  -9 8774.18 672.925   4
   9  -3  -9 9264.29 692.085   2
   9  -3  -8 51141.5 1657.63   4
   9  -3  -8 48621.9 1626.23   2
   9   3  -8 47164.9 1589.70   4
   9  -3  -7 368.956 182.478   4
   9   3  -7 8.63035 173.931   4
   9  -3  -7 256.053 165.513   2
   9   3  -6 59831.1 1662.89   4
   9  -3  -6 61437.5 1653.45   4
   9  -3  -5 25309.0 834.820   4
   9   3  -5 25841.3 901.788   4
  -9  -3   5 25972.6 876.096   1
   9  -3  -4 17724.7 580.846   4
  -9  -3   4 17964.0 707.477   1
   9   3  -4 18215.8 690.924   4
   9  -3  -3 10605.0 336.015   4
  -9  -3   3 11219.1 553.375   1
  -9   3   2 34276.6 1136.20   1
   9   3  -2 36373.9 1133.49   3
  -9   3   1 4184.40 365.092   1
   9   3  -1 4959.07 387.503   3
   9   3   0 11258.6 608.844   3
  -9   3   0 10706.5 582.552   1
  -9   3  -1 1835.45 224.433   2
   9  -3   1 2260.28 256.539   3
   9   3   1 1898.92 279.791   3
   9  -3   2 4505.36 359.172   3
  -9   3  -2 4682.86 371.756   2
   9   3   2 4901.85 451.363   3
   9  -3   3 33268.5 1104.73   3
   9   3   3 35426.4 1309.58   3
  -9   3  -3 34051.9 1191.08   2
   9   3   4 62571.7 1966.26   3
  -9   3  -4 61550.9 1844.34   2
   9   3   5 20000.8 1038.24   3
  -9  -3  -6 37306.2 1790.54   2
  -9  -3  -6 39624.6 1015.65   5
   9   3   6 35927.4 1522.26   3
  -9   3  -6 37204.0 1009.04  10
  -9  -3  -6 37182.5 1053.53  10
  -9  -3  -7 4579.99 301.584   5
  -9   3  -7 4326.73 308.080  10
  -9  -3  -7 4253.80 338.881  10
  -9  -3  -7 3960.18 574.187   2
  -9  -3  -8 23047.8 741.169   5
  -9  -3  -8 22110.1 802.656  10
  -9   3  -8 20796.1 741.590  10
  -9  -3  -9 8967.93 438.598   5
  -9   3  -9 8689.64 464.122  10
  -9  -3  -9 9192.88 514.764  10
  -9  -3 -10 2736.64 349.149  10
  -9   3 -10 2911.49 301.120  10
  -9  -3 -10 3176.76 262.739   5
  -9   3 -11 1316.77 242.214  10
  -9  -3 -11 890.189 261.873  10
  -9  -3 -12 9334.57 482.704  10
  -9   3 -12 9016.44 429.233  10
  -9   3 -13 3251.52 228.198  10
  -9  -3 -13 3295.19 265.261  10
  -9   3 -14 1472.00 129.462  10
  -9  -3 -14 1930.41 172.391  10
   9  -5 -22 787.680 128.316  10
   9   5 -21 2491.32 207.425  10
   9  -5 -21 2303.07 231.101  10
   9   5 -20 2319.01 247.259  10
   9  -5 -20 2677.55 286.137  10
   9  -5 -20 2423.25 240.361   8
   9  -5 -19 1596.13 319.459  11
   9  -5 -19 1950.87 256.467   8
   9   5 -18 4383.31 341.656  11
   9  -5 -18 4339.36 352.111   8
   9  -5 -18 4740.86 422.495  11
   9   5 -17 9260.13 462.259  11
   9  -5 -17 9609.19 545.689  11
   9  -5 -17 9980.18 512.054   8
   9  -5 -16 15554.5 673.792  11
   9  -5 -16 16351.8 645.398   8
   9   5 -16 16597.5 615.804  11
   9  -5 -15 45457.4 1278.91  11
   9   5 -15 48332.2 2303.78   4
   9   5 -15 46330.6 1191.36  11
   9  -5 -15 46424.1 2207.98   2
   9  -5 -15 47354.1 1241.50   8
   9   5 -14 87811.5 3212.17   4
   9  -5 -14 86880.6 1981.39   8
   9  -5 -14 91221.9 3154.02   2
   9  -5 -14 84380.8 2012.26  11
   9   5 -14 89213.0 1931.75  11
   9   5 -13 12607.5 1053.93   4
   9  -5 -13 11593.2 996.878   2
   9   5 -12 125198. 3676.26   4
   9  -5 -12 117699. 3544.35   2
   9  -5 -11 2975.19 479.468   2
   9   5 -11 2707.24 515.844   4
   9   5 -10 8534.45 735.387   4
   9  -5 -10 8353.39 695.792   2
  -9  -5   9 4143.67 289.011   1
   9  -5  -9 4297.89 493.477   2
   9   5  -9 4313.09 510.844   4
   9   5  -8 8026.05 623.907   4
   9  -5  -8 8281.78 589.245   2
  -9  -5   8 8099.19 419.509   1
   9  -5  -7 14733.9 740.073   2
   9   5  -7 13970.2 758.458   4
  -9  -5   7 16074.4 611.397   1
  -9  -5   6 8896.29 452.527   1
   9  -5  -6 8623.75 494.620   2
   9   5  -6 8628.76 550.116   4
   9   5  -5 1979.19 282.183   4
  -9  -5   5 1921.14 225.581   1
   9   5  -4 503.176 152.249   3
   9   5  -4 446.652 185.379   4
   9   5  -3 68680.0 1786.99   3
   9   5  -2 87659.3 2199.57   3
   9   5  -1 841.681 199.551   3
  -9   5   1 797.032 195.304   1
   9   5   0 2788.08 335.573   3
  -9   5   0 2788.42 296.305   1
   9   5   1 20035.8 927.763   3
   9  -5   1 19603.4 750.566   3
   9  -5   2 4150.15 318.583   3
   9   5   2 4200.11 444.248   3
   9   5   3 2382.94 360.369   3
   9   5   4 105217. 2936.61   3
   9   5   5 47510.2 1802.15   3
  -9  -5  -6 52837.2 1302.08   5
  -9  -5  -6 50871.6 2235.03   2
  -9   5  -6 49027.8 1231.48  10
  -9  -5  -6 50144.0 1321.02  10
   9   5   6 49417.9 1926.09   3
  -9  -5  -7 4315.18 320.089   5
  -9  -5  -7 4608.02 357.232  10
  -9   5  -7 4259.26 291.874  10
  -9  -5  -7 4654.15 747.332   2
  -9  -5  -8 64923.1 1602.15   5
  -9  -5  -8 63442.5 1664.49  10
  -9   5  -8 65056.3 1573.52  10
  -9  -5  -9 6884.85 408.561   5
  -9   5  -9 6547.87 396.110  10
  -9  -5  -9 6503.30 452.525  10
  -9  -5 -10 10361.0 476.475   5
  -9   5 -10 10583.9 485.284  10
  -9  -5 -10 9904.88 548.775  10
  -9  -5 -11 1518.04 203.248   5
  -9   5 -11 2049.09 231.018  10
  -9  -5 -11 2156.39 306.975  10
  -9  -5 -12 5380.58 279.403   5
  -9   5 -12 5466.31 307.502  10
  -9  -5 -12 5402.34 378.532  10
  -9  -5 -13 150.794 151.044  10
  -9  -5 -14 210.853 111.321  10
   9  -7 -22 5695.36 242.414  10
   9  -7 -21 887.425 166.378  10
   9   7 -20 21517.7 661.814  10
   9  -7 -20 23514.3 745.919  10
   9  -7 -20 22434.7 687.377   8
   9  -7 -19 1617.85 301.329  11
   9   7 -19 1363.72 207.588  10
   9  -7 -19 1684.93 270.501  10
   9  -7 -19 1303.40 254.398   8
   9  -7 -18 4134.48 411.919  11
   9   7 -18 3510.15 270.213  11
   9  -7 -18 3454.28 340.250   8
   9  -7 -17 47800.8 1355.85  11
   9   7 -17 48539.4 1206.53  11
   9  -7 -17 47227.2 1312.30   8
   9  -7 -16 5883.28 444.461  11
   9   7 -16 5759.35 338.621  11
   9  -7 -16 6156.79 429.777   8
   9  -7 -15 68998.3 1710.52   8
   9   7 -15 66207.9 2799.62   4
   9  -7 -15 70278.2 1742.26  11
   9   7 -15 69642.3 1596.81  11
   9  -7 -15 70995.6 2783.83   2
   9   7 -14 59238.3 2514.82   4
   9  -7 -14 58928.2 2410.98   2
   9  -7 -14 56448.4 1465.92  11
   9  -7 -14 56870.7 1450.47   8
   9   7 -13 198813. 5270.74   4
   9  -7 -13 186527. 3875.37   8
   9  -7 -13 198997. 5136.12   2
   9  -7 -12 23838.2 1341.29   2
   9   7 -12 26019.2 1466.58   4
   9  -7 -11 117392. 3354.44   2
   9   7 -11 118148. 3472.12   4
   9   7 -10 53760.9 1995.64   4
   9  -7 -10 52419.5 1888.55   2
   9  -7  -9 38334.4 1457.07   2
   9   7  -9 37160.8 1536.19   4
   9   7  -9 37197.3 990.510   3
   9  -7  -8 6035.64 519.947   2
   9   7  -8 5607.15 561.605   4
   9   7  -8 6006.48 340.068   3
   9   7  -7 165.894 109.050   3
   9  -7  -7 141.198 173.264   2
   9   7  -7-8.33087 224.621   4
   9  -7  -6 25125.3 881.217   2
   9   7  -6 24766.0 1036.21   4
   9   7  -5 10565.7 638.694   4
   9  -7  -5 10305.4 453.587   2
   9   7  -5 10095.4 512.617   3
   9   7  -4 14246.7 641.898   3
   9   7  -4 13573.6 712.859   4
   9   7  -3 34591.5 1142.44   3
   9   7  -2 62531.1 1761.92   3
   9   7  -1 99715.6 2555.52   3
  -9   7   0 46800.5 1427.07   1
   9   7   0 52534.4 1647.04   3
   9   7   1 10624.3 697.831   3
  -9   7  -1 8972.37 521.537   1
   9   7   2 18508.1 980.428   3
   9   7   3 19487.2 1054.15   3
   9   7   4 4133.20 534.148   3
   9   7   5 49961.3 1933.97   3
  -9  -7  -5 48697.7 1246.96   5
  -9   7  -5 47890.4 1324.99   6
  -9  -7  -5 47075.0 1250.02  10
  -9  -7  -6 39961.4 1124.73   5
  -9   7  -6 40046.3 1022.83  10
   9   7   6 40965.2 1790.43   3
  -9  -7  -6 41156.5 1157.24  10
  -9  -7  -7 35747.7 1057.57   5
  -9  -7  -7 32993.8 1895.44   2
   9   7   7 33553.5 1653.29   3
  -9   7  -7 35910.8 964.265  10
  -9  -7  -7 35150.3 1084.55  10
  -9  -7  -8 1018.52 218.282   5
  -9   7  -8 997.680 182.563  10
  -9  -7  -8 1089.64 255.889  10
  -9  -7  -9 60970.4 1547.26   5
  -9   7  -9 59267.0 1448.00  10
  -9  -7  -9 58496.7 1602.35  10
  -9  -7 -10 3843.29 320.283   5
  -9  -7 -10 3571.42 365.468  10
  -9   7 -10 3301.00 262.098  10
  -9   7 -11 8017.32 361.933  10
  -9  -7 -11 8612.71 490.363  10
  -9  -7 -11 7450.13 396.974   5
  -9  -7 -12 572.968 140.587   5
  -9  -7 -12 749.089 220.519  10
  -9  -7 -13 382.827 155.189  10
  -9  -7 -14 8542.11 315.139  10
   9  -9 -21 3940.34 228.575  10
   9  -9 -20 4678.49 303.780  10
   9  -9 -20 5086.71 317.866   8
   9  -9 -19 15741.9 605.816  10
   9  -9 -19 16874.5 619.088   8
   9  -9 -18 23246.3 821.065  11
   9  -9 -18 22479.7 799.059   8
   9  -9 -17 24544.8 877.776   8
   9  -9 -17 25592.0 891.614  11
   9  -9 -16 68231.4 1723.66  11
   9  -9 -16 66156.7 1702.30   8
   9   9 -15 13243.4 570.900   6
   9   9 -15 13573.8 1212.55   4
   9  -9 -15 13210.9 606.791  11
   9  -9 -15 13410.1 622.905   8
   9   9 -14 34366.7 1874.25   4
   9  -9 -14 34392.6 1029.88  11
   9   9 -14 34075.5 1017.69   6
   9  -9 -14 32215.0 1734.28   2
   9  -9 -14 34255.5 1036.59   8
   9  -9 -13 4388.35 618.478   2
   9   9 -13 4768.58 718.264   4
   9   9 -13 3660.67 309.461   6
   9  -9 -13 3689.28 303.193  11
   9  -9 -13 3886.01 331.381   8
   9   9 -12 107638. 3402.75   4
   9  -9 -12 109489. 3270.53   2
   9  -9 -12 100699. 2275.97   8
   9  -9 -11 6179.66 649.665   2
   9   9 -11 6018.60 717.229   4
   9   9 -10 10750.3 873.190   4
   9  -9 -10 10129.6 768.929   2
   9  -9  -9 5942.59 549.778   2
   9   9  -9 5028.92 586.472   4
   9  -9  -8 2156.51 336.415   2
   9   9  -8 1691.39 183.573   3
   9   9  -8 1699.45 364.530   4
   9   9  -7 106073. 2395.61   3
   9  -9  -7 112828. 2685.72   2
   9   9  -6 78169.6 1920.91   3
   9  -9  -6 79133.0 1974.81   2
   9   9  -6 76043.5 2267.05   4
   9   9  -5 36432.1 1154.07   3
   9   9  -5 36400.6 1384.29   4
   9  -9  -5 37866.1 1020.48   2
   9   9  -4 16803.4 890.198   4
   9   9  -4 16441.6 732.336   3
   9   9  -3 34247.3 1192.66   3
   9   9  -2 1108.99 235.594   3
   9   9  -1 2476.30 353.662   3
   9   9   0 8616.55 641.358   3
  -9   9   0 7202.18 474.992   1
   9   9   1 15046.9 882.016   3
  -9   9  -1 12719.0 614.171   1
   9   9   2 28722.9 1327.94   3
   9   9   3 4242.34 534.813   3
  -9  -9  -4 65537.7 1567.45   5
   9   9   4 66125.3 2332.19   3
  -9   9  -4 63584.7 1606.10   6
  -9  -9  -5 13724.8 574.105   5
  -9   9  -5 13739.5 615.834   6
  -9  -9  -5 14040.2 574.094  10
   9   9   5 13856.8 1016.85   3
  -9  -9  -6 2424.09 272.206   5
   9   9   6 2986.90 509.481   3
  -9   9  -6 2984.70 336.960   6
  -9  -9  -6 2857.96 289.646  10
  -9  -9  -7 19714.3 746.759   5
  -9  -9  -7 18473.4 748.792  10
  -9  -9  -8 65681.9 1681.75   5
  -9  -9  -8 64129.3 1709.05  10
  -9  -9  -9 8001.16 476.051   5
  -9  -9  -9 8198.44 506.548  10
  -9  -9 -10 8842.54 466.591   5
  -9  -9 -10 8395.48 503.566  10
  -9  -9 -11 3575.68 333.620  10
  -9  -9 -11 3652.95 293.095   5
  -9  -9 -12 11315.3 490.430  10
  -9  -9 -12 10377.7 418.682   5
  -9  -9 -13 1051.02 159.140  10
  -9  -9 -13 966.656 117.659   5
   9 -11 -21 7029.21 290.169   5
   9 -11 -20 9597.67 375.299  10
   9 -11 -20 10823.3 429.231   8
   9 -11 -19 20107.3 646.779  10
   9 -11 -19 18839.5 673.094   8
   9 -11 -18 17488.9 672.964  11
   9 -11 -18 16992.0 635.360  10
   9 -11 -18 16998.3 683.259   8
   9 -11 -17 16985.0 686.102  11
   9 -11 -17 16960.9 712.622   8
   9 -11 -17 16564.6 654.445  10
   9  11 -17 16205.8 615.802   6
   9  11 -16 4917.28 360.261   6
   9 -11 -16 4970.63 416.603  11
   9 -11 -16 5146.99 438.792   8
   9 -11 -15 17867.0 728.368   8
   9 -11 -15 18611.1 709.049  11
   9  11 -15 17339.4 696.262   6
   9  11 -14 14038.9 1183.30   4
   9  11 -14 14416.6 634.062   6
   9 -11 -14 14553.8 617.944  11
   9 -11 -14 14504.8 1117.14   2
   9 -11 -14 14758.3 645.613   8
   9  11 -13 22466.8 1465.03   4
   9 -11 -13 23507.2 771.665  11
   9  11 -13 22493.9 810.867   6
   9 -11 -13 21946.5 1353.15   2
   9 -11 -13 22888.4 806.986   8
   9 -11 -12 4854.24 320.441  11
   9 -11 -12 3599.06 566.343   2
   9  11 -12 4530.76 348.900   6
   9 -11 -12 4374.47 339.088   8
   9  11 -12 5351.08 700.862   4
   9 -11 -11 23051.5 1260.75   2
   9  11 -11 24267.8 1407.16   4
   9 -11 -10 14038.7 915.820   2
   9  11 -10 14338.2 1041.34   4
   9 -11  -9 1515.11 330.034   2
   9  11  -9 1129.33 382.204   4
   9 -11  -8 564.878 243.990   2
   9  11  -8 233.864 276.867   4
   9 -11  -7 55.9580 151.751   2
   9  11  -7 51.0077 88.9589   3
   9  11  -7 183.209 291.730   4
   9  11  -6 15406.7 675.533   3
   9  11  -6 15262.0 921.270   4
   9 -11  -6 15286.4 667.680   2
   9  11  -5 506.012 156.007   3
   9  11  -5 17.7839 253.860   4
   9  11  -4 18263.5 827.421   3
   9  11  -4 19575.4 1038.85   4
   9  11  -3 35904.5 1281.29   3
   9  11  -2 5551.06 496.096   3
   9  11  -1 23791.6 1099.17   3
   9  11   0 6775.00 597.860   3
  -9  11   0 5770.65 417.133   1
   9  11   1 14677.7 921.020   3
   9  11   2 8069.86 745.549   3
  -9 -11  -3 112626. 2465.50   5
   9  11   3 115394. 3402.97   3
  -9 -11  -4 921.644 185.916   5
  -9  11  -4 760.611 226.805   6
  -9 -11  -4 1078.49 189.940  10
   9  11   4 910.783 405.634   3
  -9 -11  -5 7514.49 446.321   5
  -9  11  -5 7952.05 475.487   6
  -9 -11  -5 7610.92 433.905  10
   9  11   5 8273.03 838.509   3
  -9 -11  -6 8260.56 478.635   5
  -9  11  -6 7197.77 480.412   6
  -9 -11  -6 8743.62 481.608  10
  -9 -11  -7 17568.1 733.805   5
  -9  11  -7 18177.1 770.720   6
  -9 -11  -7 18037.9 737.998  10
  -9 -11  -8 1257.28 280.503   5
  -9 -11  -8 1395.81 279.048  10
  -9 -11  -9 20292.8 785.375   5
  -9 -11  -9 21215.8 810.710  10
  -9 -11 -10 4106.28 369.780  10
  -9 -11 -10 3694.18 331.466   5
  -9 -11 -11 12948.0 550.034  10
  -9 -11 -11 12465.7 518.580   5
  -9 -11 -12 1729.12 188.386   5
  -9 -11 -12 1908.88 207.812  10
  -9 -11 -13 392.800 104.396  10
  -9 -11 -13 582.046 98.8715   5
   9 -13 -21 254.825 78.5459   5
   9 -13 -20 8846.93 367.379   8
   9 -13 -19 5768.15 273.404  10
   9 -13 -19 6637.66 373.896   8
   9 -13 -18 36365.9 1045.19   8
   9 -13 -18 34661.7 918.798  10
   9  13 -18 34030.2 932.653   6
   9  13 -17 3347.43 300.239   6
   9 -13 -17 3954.52 327.954  11
   9 -13 -17 3935.90 295.346  10
   9 -13 -17 3680.33 396.904   8
   9 -13 -16 16676.3 642.644  11
   9  13 -16 16064.3 666.423   6
   9 -13 -16 14775.4 577.755  10
   9 -13 -16 15556.4 692.227   8
   9  13 -15 16625.5 711.773   6
   9 -13 -15 17638.1 740.641   8
   9 -13 -15 17104.6 666.351  11
   9 -13 -14 33061.1 1060.84   8
   9  13 -14 30698.8 1766.47   4
   9  13 -14 33393.1 1084.28   6
   9 -13 -14 33615.0 994.061  11
   9  13 -13 16454.0 1262.78   4
   9 -13 -13 15095.7 589.506  11
   9 -13 -13 14499.1 1086.83   2
   9 -13 -13 15282.9 669.509   8
   9  13 -13 16134.2 690.545   6
   9 -13 -12 25974.0 873.469   8
   9  13 -12 29258.3 1638.31   4
   9 -13 -12 27360.1 1458.80   2
   9  13 -12 25516.7 898.982   6
   9 -13 -11 9648.11 475.856   8
   9  13 -11 8959.43 915.055   4
   9 -13 -11 8531.04 778.359   2
   9  13 -11 8817.35 476.526   6
   9 -13 -10 29985.5 1385.79   2
   9  13 -10 29210.1 917.471   6
   9  13 -10 28569.1 1562.73   4
   9 -13 -10 28638.8 865.158   8
   9  13  -9 7214.09 767.011   4
   9 -13  -9 7404.94 634.999   2
   9 -13  -8 26311.6 1119.90   2
   9  13  -8 27542.8 1424.13   4
   9  13  -7 2964.56 492.212   4
   9  13  -6 2406.65 449.755   4
   9  13  -6 1743.99 246.447   3
   9  13  -5 1624.03 264.155   3
   9  13  -5 1428.60 419.780   4
   9  13  -4 690.133 324.072   4
   9  13  -4 619.818 199.155   3
   9  13  -3 80745.6 2305.80   3
   9  13  -2 9622.76 681.086   3
   9  13  -1 23945.4 1167.19   3
   9  13   0 17427.3 1024.58   3
   9  13   1 2822.08 438.339   3
  -9  13  -2 199068. 4137.85   6
  -9 -13  -2 207130. 4155.44   5
   9  13   2 212427. 5260.74   3
   9  13   3 9651.71 881.668   3
  -9 -13  -3 10252.0 492.356   5
  -9  13  -3 10825.4 511.110   6
  -9 -13  -4 113672. 2573.96   5
  -9  13  -4 113096. 2571.95   6
   9  13   4 118198. 3676.76   3
  -9  13  -5 395.091 237.016   6
  -9 -13  -5 570.043 215.627   5
  -9 -13  -5 587.944 205.691  10
  -9 -13  -6 13927.1 650.893   5
  -9  13  -6 12906.1 638.441   6
  -9 -13  -6 12558.5 587.468  10
  -9 -13  -7 572.110 220.612  10
  -9 -13  -7 235.829 232.447   5
  -9  13  -7 301.113 272.445   6
  -9 -13  -8 29186.0 998.833   5
  -9 -13  -8 29100.8 965.788  10
  -9 -13  -9 602.961 215.065  10
  -9 -13  -9 753.326 229.461   5
  -9 -13 -10 997.841 222.863   5
  -9 -13 -10 1182.60 218.211  10
  -9 -13 -11 4607.65 297.117  10
  -9 -13 -11 4382.98 305.826   5
  -9 -13 -12 2089.53 167.684  10
  -9 -13 -12 2165.47 190.317   5
   9 -15 -20 1742.97 153.035   5
   9 -15 -19 18466.3 594.961   8
   9  15 -18 5649.31 316.497   6
   9 -15 -18 6997.06 408.375   8
   9  15 -17 63686.7 1580.90   6
   9 -15 -17 66021.2 1621.98   8
   9 -15 -16 840.539 287.850   8
   9  15 -16 1276.76 271.940   6
   9  15 -15 13106.6 637.930   6
   9 -15 -15 13223.7 640.443   8
   9  15 -14 4441.81 408.507   6
   9 -15 -14 4392.77 412.800   8
   9  15 -13 52093.0 2352.17   4
   9  15 -13 56751.5 1570.23   6
   9 -15 -13 56336.5 1509.89   8
   9  15 -12 9479.01 543.459   6
   9  15 -12 8846.12 901.233   4
   9 -15 -12 9666.74 516.977   8
   9  15 -11 12320.0 1079.08   4
   9  15 -11 12848.7 622.561   6
   9 -15 -11 13232.4 585.471   8
   9  15 -10 38056.1 1052.26   7
   9  15 -10 40235.5 1948.07   4
   9  15 -10 36847.0 1127.68   6
   9 -15 -10 37448.1 1060.60   8
   9  15  -9 62682.0 2456.41   4
   9  15  -9 60916.5 1469.07   7
   9  15  -9 59719.1 1545.45   6
   9  15  -9 60237.2 1485.94   9
   9 -15  -9 58090.4 1441.88   8
   9  15  -8 1093.70 189.443   7
   9  15  -8 780.522 197.865   6
   9  15  -8 507.134 351.941   4
   9  15  -7 369.444 319.700   4
   9  15  -6 1360.34 443.322   4
   9  15  -5 157.260 150.114   3
   9  15  -5 368.177 377.519   4
   9  15  -4 546.172 243.024   3
   9  15  -4 451.017 356.927   4
   9  15  -3 1404.08 295.934   3
   9  15  -3 781.499 335.624   4
   9  15  -2 3384.04 453.696   3
   9  15  -1 17276.0 1041.98   3
   9  15   0 40.1713 256.497   3
  -9  15  -1 76980.9 1792.61   6
   9  15   1 78702.7 2679.56   3
  -9 -15  -1 77428.5 1798.55   5
  -9 -15  -2 5234.25 349.938   5
  -9  15  -2 5232.44 349.465   6
   9  15   2 5734.07 681.344   3
  -9 -15  -3 126359. 2810.95   5
  -9  15  -3 126001. 2785.71   6
   9  15   3 127267. 3905.46   3
  -9  15  -4 1300.39 268.948   6
  -9 -15  -4 988.329 238.992   5
  -9 -15  -5 41392.1 1251.04   5
  -9  15  -5 39914.2 1213.07   6
  -9 -15  -6 4498.00 397.437   5
  -9  15  -6 4049.71 380.100   6
  -9 -15  -7 19972.5 807.795   5
  -9  15  -7 19398.0 783.420   6
  -9 -15  -8 17737.2 654.035  10
  -9 -15  -8 17659.0 738.893   5
  -9 -15  -9 16374.7 594.912  10
  -9 -15  -9 16436.5 677.111   5
  -9 -15 -10 14082.9 578.784   5
  -9 -15 -10 13491.5 482.786  10
  -9 -15 -11 4192.25 278.532   5
  -9 -15 -12 2763.41 184.075   5
   9 -17 -19 3098.31 202.733   5
   9  17 -18 28318.5 782.086   6
   9 -17 -18 31347.6 833.176   8
   9 -17 -17 3243.34 306.722   8
   9  17 -17 2742.11 272.345   6
   9  17 -16 6833.88 432.744   6
   9 -17 -16 6954.18 444.497   8
   9  17 -15 1302.00 305.177   6
   9 -17 -15 1062.87 290.937   8
   9  17 -14 19040.7 797.219   6
   9 -17 -14 19310.0 753.896   8
   9  17 -13 2073.78 343.474   6
   9 -17 -13 1537.22 295.830   8
   9  17 -12 12228.8 646.562   6
   9  17 -12 13149.0 1131.32   4
   9 -17 -12 13049.2 597.338   8
   9  17 -11 4814.79 418.898   6
   9  17 -11 5382.59 752.494   4
   9 -17 -11 5456.54 383.394   8
   9  17 -10 28651.8 916.854   7
   9 -17 -10 30286.5 915.629   8
   9  17 -10 29319.5 1006.44   6
   9  17  -9 37872.7 1089.08   7
   9  17  -9 38413.3 1156.18   6
   9  17  -9 36392.3 1889.98   4
   9  17  -8 2265.66 258.925   7
   9  17  -8 2066.07 264.270   6
   9  17  -8 2133.38 263.278   9
   9  17  -8 1297.17 459.433   4
   9  17  -7 184.438 182.998   6
   9  17  -7 187.202 154.055   7
   9  17  -7 174.384 165.438   9
   9  17  -7 228.990 352.807   4
   9  17  -6-16.2838 155.393   7
   9  17  -6 77.3705 156.816   6
   9  17  -6 34.1933 155.440   9
   9  17  -6 338.812 371.602   4
   9  17  -5 7752.22 406.514   7
   9  17  -5 7707.80 416.986   6
   9  17  -5 6807.79 798.785   4
   9  17  -5 7125.15 416.013   9
   9  17  -4 814.755 431.337   4
   9  17  -4 916.140 186.324   6
   9  17  -3 7628.76 674.207   3
   9  17  -3 8585.58 429.793   6
   9  17  -3 8316.81 919.628   4
   9  17  -2 14899.8 982.245   3
   9  17  -2 14396.0 560.456   6
   9  17  -1 557.229 167.460   6
   9  17  -1 295.886 274.684   3
  -9  17   0 3465.66 263.889   6
  -9 -17   0 3582.12 269.088   5
  -9 -17  -1 3940.47 296.650   5
  -9  17  -1 3733.60 295.682   6
   9  17   1 4070.08 618.564   3
  -9  17  -2 66843.5 1655.98   6
   9  17   2 64584.9 2546.52   3
  -9 -17  -2 67780.9 1682.60   5
  -9  17  -3 22645.3 812.645   6
  -9 -17  -3 23885.1 851.653   5
  -9  17  -4 20338.7 785.116   6
  -9 -17  -4 21562.2 829.209   5
  -9 -17  -5 2977.09 349.930   5
  -9  17  -5 3194.35 353.871   6
  -9  17  -6 34009.2 1071.23   6
  -9 -17  -6 33450.9 1110.71   5
  -9  17  -7 8157.43 492.697   6
  -9 -17  -7 8532.17 514.782   5
  -9 -17  -8 15353.8 668.574   5
  -9 -17  -9 4174.16 343.402   5
  -9 -17 -10 12471.1 506.157   5
  -9 -17 -11 15445.6 499.426   5
   9 -19 -18 29398.8 745.146   5
   9  19 -18 30917.3 748.145   6
   9 -19 -17 16503.1 549.549   5
   9  19 -17 17030.8 581.215   6
   9 -19 -17 17896.8 570.429   8
   9  19 -16 281.656 192.340   6
   9 -19 -16 511.592 199.493   8
   9  19 -15 9246.87 521.888   6
   9 -19 -15 9254.21 472.964   8
   9  19 -14 358.043 250.770   6
   9 -19 -14 453.496 233.366   8
   9  19 -13 19750.8 825.598   6
   9 -19 -13 20388.8 735.355   8
   9  19 -12 547.450 283.487   6
   9 -19 -12 365.797 217.713   8
   9  19 -11 12929.9 666.316   6
   9 -19 -11 12899.0 556.125   8
   9  19 -10 3462.75 324.928   7
   9  19 -10 3217.98 365.902   6
   9  19  -9 13995.6 617.870   7
   9  19  -9 15798.3 1244.94   4
   9  19  -9 14641.7 678.856   6
   9  19  -8 2529.88 282.612   7
   9  19  -8 2424.96 326.183   6
   9  19  -8 1813.05 565.366   4
   9  19  -8 2712.62 312.174   9
   9  19  -7 1020.77 259.992   9
   9  19  -7 856.756 244.182   6
   9  19  -7 783.659 212.768   7
   9  19  -6 5295.14 383.618   7
   9  19  -6 4858.72 379.775   6
   9  19  -6 4487.75 371.425   9
   9  19  -6 4879.31 751.316   4
   9  19  -5 2739.99 296.480   7
   9  19  -5 2360.04 284.058   6
  -9  19   5 2676.45 249.738   9
   9  19  -5 2838.86 323.927   9
   9  19  -5 2409.22 616.002   4
   9  19  -4 17735.5 681.963   6
   9  19  -4 16561.8 1247.74   4
  -9  19   4 17821.8 637.092   9
   9  19  -3 6299.12 394.158   6
   9  19  -3 6579.06 819.016   4
   9  19  -2 14113.3 1208.92   4
   9  19  -2 13864.1 980.459   3
   9  19  -2 14211.9 590.635   6
   9  19  -1 3801.80 571.618   3
   9  19  -1 3419.13 298.330   6
   9  19   0 232.285 169.598   6
  -9  19  -1 30370.7 917.063   6
   9  19   1 29968.8 908.666   6
  -9 -19  -1 29996.5 928.367   5
  -9  19  -2 31444.1 969.446   6
  -9 -19  -2 31816.1 993.265   5
  -9  19  -3 34294.4 1042.77   6
  -9 -19  -3 33549.5 1062.45   5
  -9  19  -4-69.7059 223.865   6
  -9 -19  -4 523.043 228.411   5
  -9  19  -5 14786.8 642.641   6
  -9 -19  -5 14301.2 665.034   5
  -9 -19  -6 3018.45 335.894   5
  -9  19  -6 3119.25 333.766   6
  -9 -19  -7 15451.4 659.746   5
  -9 -19  -8 2705.51 286.519   5
  -9 -19  -9 11092.7 469.456   5
  -9 -19 -10 2351.41 197.320   5
   9 -21 -17 9824.59 327.385   5
   9  21 -17 13602.0 423.547   6
   9  21 -16 31682.5 854.115   6
   9 -21 -16 32173.4 775.395   8
   9 -21 -15 5125.04 281.910   5
   9  21 -15 5750.81 384.287   6
   9 -21 -15 6121.00 321.113   8
   9  21 -14 13575.5 623.318   6
   9 -21 -14 14506.1 532.937   8
   9  21 -13 3171.02 368.876   6
   9 -21 -13 3368.00 301.745   8
   9 -21 -12 18763.7 644.005   8
   9  21 -12 18027.5 779.291   6
   9  21 -11 2985.70 386.806   6
   9  21 -10 66957.1 1683.15   7
   9  21 -10 65114.8 1769.97   6
   9  21  -9 12828.4 597.537   7
   9  21  -9 12310.1 647.642   6
   9  21  -8 4672.31 379.466   7
   9  21  -8 4646.99 415.494   6
   9  21  -7 261.374 214.767   7
   9  21  -7 83.4455 239.853   6
   9  21  -7-57.5786 499.515   4
   9  21  -7 313.781 229.501   9
   9  21  -6 15734.9 681.030   7
   9  21  -6 15720.4 694.595   6
   9  21  -6 16557.4 1277.61   4
   9  21  -6 16900.1 721.755   9
  -9  21   6 17348.2 618.373   9
   9  21  -5 7970.05 475.179   6
   9  21  -5 7364.32 468.717   7
  -9  21   5 7214.32 406.307   9
   9  21  -5 6528.14 462.764   9
   9  21  -5 6881.77 840.327   4
   9  21  -4 20843.2 802.128   7
   9  21  -4 20419.4 1425.52   4
   9  21  -4 21032.1 780.959   6
   9  21  -4 19299.4 794.188   9
   9  21  -3 9425.41 988.870   4
   9  21  -3 11029.1 578.661   9
   9  21  -3 9341.77 499.456   6
   9  21  -2 25767.6 1652.32   4
   9  21  -2 29143.1 931.762   6
   9  21  -1 9406.16 480.127   6
   9  21   0 17494.7 661.657   6
  -9  21  -1 21474.6 723.202   6
  -9  21  -2 77198.2 1862.72   6
  -9 -21  -2 82028.1 1897.69   5
  -9  21  -3 10558.3 508.102   6
  -9 -21  -3 11393.9 530.869   5
  -9  21  -4 28645.0 914.537   6
  -9 -21  -4 30551.7 953.988   5
  -9 -21  -5 602.832 208.762   5
  -9  21  -5 913.347 231.443   6
  -9 -21  -6 21023.3 739.570   5
  -9 -21  -7 5877.89 347.678   5
  -9 -21  -8 7027.67 349.049   5
  -9 -21  -9 5115.64 257.792   5
   9  23 -16 267.916 116.645   6
   9  23 -15 27307.1 786.753   6
   9  23 -14 5317.48 357.684   6
   9  23 -13 5621.75 397.230   6
   9  23 -12 526.228 262.710   6
   9  23 -11 17359.0 736.976   6
   9  23 -10 71.7533 256.721   6
   9  23  -9 33253.6 1019.42   7
   9  23  -9 31082.5 1070.72   6
   9  23  -8 9643.17 518.677   7
   9  23  -8 9532.25 557.622   6
   9  23  -7 10280.7 545.410   7
   9  23  -7 11048.1 580.170   6
   9  23  -7 10063.0 570.036   9
   9  23  -6 319.628 247.611   6
   9  23  -6-164.584 259.312   9
   9  23  -6 190.733 213.050   7
   9  23  -5 19444.4 789.384   7
   9  23  -5 19610.8 777.582   6
   9  23  -5 19285.6 799.773   9
   9  23  -4 3474.19 363.044   7
   9  23  -4 3506.87 339.208   6
   9  23  -4 3590.25 372.374   9
   9  23  -3 12072.3 628.322   7
   9  23  -3 12751.2 587.386   6
   9  23  -3 12068.7 622.247   9
   9  23  -2 3577.33 375.864   7
   9  23  -2 3738.12 342.353   6
   9  23  -2 3621.60 392.150   9
   9  23  -1 26653.0 860.167   6
  -9  23  -2 16937.0 601.477   6
  -9  23  -3 17791.7 624.594   6
   9  23   4 6100.95 382.163   7
  -9  23  -4 4807.77 323.514   6
   9  23   5 45863.1 1170.78   7
  -9 -23  -5 47230.5 1162.55   5
  -9 -23  -6 1373.10 165.156   5
  -9 -23  -7 22967.1 628.114   5
   9  25 -15 147.541 101.442   6
   9  25 -14 6769.20 329.144   6
   9  25 -13 6164.65 348.127   6
   9  25 -12 2081.83 262.171   6
   9  25 -11 3186.83 324.177   6
   9  25 -10 13739.4 602.721   6
   9  25  -9 2474.98 271.135   7
   9  25  -9 2386.65 316.024   6
   9  25  -8 759.794 214.366   7
   9  25  -8 569.298 242.941   6
   9  25  -7 757.901 223.812   7
   9  25  -7 1089.50 250.592   6
   9  25  -6 7080.26 457.723   7
   9  25  -6 6739.06 450.144   6
   9  25  -6 7087.77 472.182   9
   9  25  -5 3858.84 367.890   7
   9  25  -5 3621.69 373.977   9
   9  25  -5 3713.25 343.730   6
   9  25  -4 5981.61 445.512   7
   9  25  -4 6273.29 458.521   9
   9  25  -4 5648.63 389.625   6
   9  25  -3 1312.86 294.300   9
   9  25  -3 880.402 279.431   7
   9  25  -3 1192.43 236.117   6
   9  25  -2 11606.9 601.008   7
   9  25  -2 10357.3 486.022   6
   9  25  -2 11323.5 590.557   9
   9  25  -1 2833.61 335.278   7
   9  25  -1 3277.15 363.624   9
   9  25   0 7894.96 494.091   7
   9  25   0 7471.18 488.224   9
   9  25   1 342.829 231.672   7
   9  25   1 270.090 255.793   9
   9  25   2 15238.5 635.386   7
   9  25   2 14951.9 645.914   9
   9  25   3 1449.14 221.383   7
   9  25   3 1400.72 261.954   9
   9  25   4 3342.46 260.865   7
   9  25   4 3566.34 302.061   9
   9  25   5 523.611 113.270   7
   9  25   5 518.078 177.552   9
   9  25   6 16992.9 540.101   9
   9  25   7 194.792 89.9939   9
   9  27 -13 20879.0 574.376   6
   9  27 -12 4080.76 252.494   6
   9  27 -11 28786.7 812.713   6
   9  27 -10 441.503 185.582   6
   9  27  -9 3523.97 292.346   6
   9  27  -8 500.268 174.527   7
   9  27  -8 659.830 198.446   6
   9  27  -7 407.964 186.346   7
   9  27  -7 652.478 210.430   6
   9  27  -6 6584.67 400.081   7
   9  27  -6 6189.84 375.206   6
   9  27  -5 12568.3 559.871   7
   9  27  -5 11892.2 511.474   6
   9  27  -4 260.659 206.465   7
   9  27  -4 440.701 168.326   6
   9  27  -4 182.901 221.823   9
   9  27  -3 26826.3 888.232   7
   9  27  -3 24160.2 742.033   6
   9  27  -3 25944.6 868.458   9
   9  27  -2 342.914 218.014   7
   9  27  -2 219.654 218.297   9
   9  27  -1 15736.9 650.781   7
   9  27  -1 15261.1 633.111   9
   9  27   0 988.841 234.269   7
   9  27   0 1130.92 237.993   9
   9  27   1 12600.9 531.187   7
   9  27   1 11086.7 511.959   9
   9  27   2 15.3105 148.001   7
   9  27   2 381.590 187.538   9
   9  27   3 2111.65 205.791   7
   9  27   3 2152.30 229.756   9
   9  27   4 1431.55 137.062   7
   9  27   4 1874.21 190.696   9
   9  27   5 13797.7 429.088   9
   9  29 -10 22935.4 604.145   6
   9  29  -9 1692.68 168.380   6
   9  29  -8 650.254 144.507   6
   9  29  -7 1201.42 165.354   6
   9  29  -6 3272.59 213.459   6
   9  29  -6 3476.82 248.191   7
[truncated: 556,140 more chars]
