# Supplementary material for: The inverse-trans-influence in tetravalent lanthanide and actinide bis(carbene) complexes
Source: Nat Commun. 2017 Feb 3;8:14137. doi: 10.1038/ncomms14137 (PMC5296655; doi:10.1038/ncomms14137)
Supplement: Supplementary Data 2 — Crystallographic Information File for 2Ce [file ncomms14137-s3.cif]

data_2Ce
_nottingham_internal_coll_name    CEMGLW
_nottingham_internal_coll_number  13538
_nottingham_internal_coll_client  MG/STL
_nottingham_internal_coll_type    custom
_nottingham_internal_coll_frame_method 'omega scans'
_nottingham_internal_coll_frame_time '60.0000, 15.0000'
_nottingham_internal_coll_frame_width 1.0000
_nottingham_internal_coll_user    pcxmjg
_nottingham_internal_coll_date    25/04/2014
_nottingham_internal_coll_location NOTTS
_nottingham_internal_NCS_number   ?
_nottingham_internal_process_date 26/04/2014
_nottingham_internal_process_user pcxmjg
_nottingham_internal_solution_date 26/04/2014
_nottingham_internal_solution_user pcxmjg
_nottingham_internal_refinement_date 5/2/2016
_nottingham_internal_refinement_user pcxmjg/pczwl
_nottingham_internal_self_archive_date 15/10/2014
_nottingham_internal_self_validation_date 15/10/2014
_nottingham_internal_self_validation_user pcxmjg
_nottingham_internal_validation_date 5/2/2016
_nottingham_internal_validation_user pczwl
_nottingham_internal_archive_date 5/2/2016
_refine_special_details
;
The toluene molecule C83-C89 is disordered over two orientations.
The occupancies of the two disorder components were refined competitively
converging at a ratio of 0.71: 0.29. 
The THF molecule O9,C78-C82 is disordered over two orientations.
The occupancies of the two disorder components were refined competitively
converging at a ratio of 0.56: 0.44.
The molecule was refined isotropically.
Chemically equivalent 1,2- and 1,3-distances of the disordered components were 
restrained to be approximately equal to each other. 
;
_vrf_PLAT201_2Ce
;
PROBLEM: Isotropic non-H Atoms in Main Residue(s) ....... 5 Why ?
RESPONSE: Highly disordered coordinated solvent is best refined isotropically.
;
_audit_creation_date              2016-02-05
_audit_creation_method
;
Olex2 1.2
(compiled 2015.09.30 svn.r3233 for OlexSys, GUI svn.r5103)
;
_shelx_SHELXL_version_number      '2014/7'
_publ_contact_author_address      ?
_publ_contact_author_email        ?
_publ_contact_author_name         ''
_publ_contact_author_phone        ?
_publ_section_references
;
Dolomanov, O.V., Bourhis, L.J., Gildea, R.J, Howard, J.A.K. & Puschmann, H.
 (2009), J. Appl. Cryst. 42, 339-341.

Sheldrick, G.M. (2008). Acta Cryst. A64, 112-122.

Sheldrick, G.M. (2015). Acta Cryst. C71, 3-8.
;
_chemical_name_common             ?
_chemical_name_systematic         ?
_chemical_formula_moiety
'C62 H76 Ce N4 P4 Si4, 2(C10 H20 K0.5 O4), 1(C7 H8)'
_chemical_formula_sum             'C89 H124 Ce K N4 O8 P4 Si4'
_chemical_formula_weight          1793.37
_chemical_melting_point           ?
_chemical_oxdiff_formula          'C82 H116 Ce1 K1 N4 O8 P4 Si4'
loop_
  _atom_type_symbol
  _atom_type_description
  _atom_type_scat_dispersion_real
  _atom_type_scat_dispersion_imag
  _atom_type_scat_source
 'C' 'C' 0.0181 0.0091 'International Tables Vol C Tables 4.2.6.8 and 6.1.1.4'
 'H' 'H' 0.0000 0.0000 'International Tables Vol C Tables 4.2.6.8 and 6.1.1.4'
 'Ce' 'Ce' -1.8482 9.6596
 'International Tables Vol C Tables 4.2.6.8 and 6.1.1.4'
 'K' 'K' 0.3868 1.0657 'International Tables Vol C Tables 4.2.6.8 and 6.1.1.4'
 'N' 'N' 0.0311 0.0180 'International Tables Vol C Tables 4.2.6.8 and 6.1.1.4'
 'O' 'O' 0.0492 0.0322 'International Tables Vol C Tables 4.2.6.8 and 6.1.1.4'
 'P' 'P' 0.2955 0.4335 'International Tables Vol C Tables 4.2.6.8 and 6.1.1.4'
 'Si' 'Si' 0.2541 0.3302 'International Tables Vol C Tables 4.2.6.8 and 6.1.1.4'

_shelx_space_group_comment
;
The symmetry employed for this shelxl refinement is uniquely defined
by the following loop, which should always be used as a source of
symmetry information in preference to the above space-group names.
They are only intended as comments.
;
_space_group_crystal_system       'triclinic'
_space_group_IT_number            2
_space_group_name_H-M_alt         'P -1'
_space_group_name_Hall            '-P 1'
loop_
  _space_group_symop_operation_xyz
 'x, y, z'
 '-x, -y, -z'

_cell_length_a                    16.9671(6)
_cell_length_b                    17.9463(5)
_cell_length_c                    19.1550(6)
_cell_angle_alpha                 71.281(3)
_cell_angle_beta                  64.086(3)
_cell_angle_gamma                 65.421(3)
_cell_volume                      4701.2(3)
_cell_formula_units_Z             2
_cell_measurement_reflns_used     20166
_cell_measurement_temperature     120(2)
_cell_measurement_theta_max       74.3120
_cell_measurement_theta_min       3.1750
_shelx_estimated_absorpt_T_max    ?
_shelx_estimated_absorpt_T_min    ?
_exptl_absorpt_coefficient_mu     5.688
_exptl_absorpt_correction_T_max   0.659
_exptl_absorpt_correction_T_min   0.433
_exptl_absorpt_correction_type    gaussian
_exptl_absorpt_process_details
;
CrysAlisPro, Agilent Technologies,
Version 1.171.37.34 (release 22-05-2014 CrysAlis171 .NET)
(compiled May 22 2014,16:03:01)
Numerical absorption correction based on gaussian integration over
			a multifaceted crystal model
Empirical absorption correction using spherical harmonics,
 implemented in SCALE3 ABSPACK scaling algorithm.
;
_exptl_absorpt_special_details    ?
_exptl_crystal_colour             'clear yellow'
_exptl_crystal_colour_lustre      clear
_exptl_crystal_colour_modifier    .
_exptl_crystal_colour_primary     yellow
_exptl_crystal_density_diffrn     1.267
_exptl_crystal_density_meas       ?
_exptl_crystal_density_method     ?
_exptl_crystal_description        block
_exptl_crystal_F_000              1886
_exptl_crystal_size_max           0.2035
_exptl_crystal_size_mid           0.1491
_exptl_crystal_size_min           0.1107
_exptl_transmission_factor_max    ?
_exptl_transmission_factor_min    ?
_diffrn_reflns_av_R_equivalents   0.0410
_diffrn_reflns_av_unetI/netI      0.0469
_diffrn_reflns_Laue_measured_fraction_full 0.999
_diffrn_reflns_Laue_measured_fraction_max 0.972
_diffrn_reflns_limit_h_max        20
_diffrn_reflns_limit_h_min        -21
_diffrn_reflns_limit_k_max        19
_diffrn_reflns_limit_k_min        -22
_diffrn_reflns_limit_l_max        21
_diffrn_reflns_limit_l_min        -23
_diffrn_reflns_number             37567
_diffrn_reflns_point_group_measured_fraction_full 0.999
_diffrn_reflns_point_group_measured_fraction_max 0.972
_diffrn_reflns_theta_full         67.684
_diffrn_reflns_theta_max          74.439
_diffrn_reflns_theta_min          3.060
_diffrn_ambient_temperature       120(2)
_diffrn_crystal_treatment         'flash frozen in gaseous N2'
_diffrn_detector                  'CCD area detector'
_diffrn_detector_area_resol_mean  10.3613
_diffrn_detector_type             'Agilent Diffraction Atlas detector'
_diffrn_measured_fraction_theta_full 0.999
_diffrn_measured_fraction_theta_max 0.972
_diffrn_measurement_details
;
#__ type_ start__ end____ width___ exp.time_
  1 omega   72.00  178.00   1.0000   60.0000
omega____ theta____ kappa____ phi______ frames
    -      106.1322   15.0000   60.0000 106

#__ type_ start__ end____ width___ exp.time_
  2 omega  118.00  168.00   1.0000   60.0000
omega____ theta____ kappa____ phi______ frames
    -      106.1322  125.0000  150.0000 50

#__ type_ start__ end____ width___ exp.time_
  3 omega   75.00  150.00   1.0000   60.0000
omega____ theta____ kappa____ phi______ frames
    -      106.1322   77.0000  120.0000 75

#__ type_ start__ end____ width___ exp.time_
  4 omega   60.00   86.00   1.0000   60.0000
omega____ theta____ kappa____ phi______ frames
    -      106.1322  -30.0000  -30.0000 26

#__ type_ start__ end____ width___ exp.time_
  5 omega   42.00   98.00   1.0000   60.0000
omega____ theta____ kappa____ phi______ frames
    -      106.1322  -45.0000  -90.0000 56

#__ type_ start__ end____ width___ exp.time_
  6 omega   70.00   98.00   1.0000   60.0000
omega____ theta____ kappa____ phi______ frames
    -      106.1322  -95.0000 -180.0000 28

#__ type_ start__ end____ width___ exp.time_
  7 omega   48.00   90.00   1.0000   60.0000
omega____ theta____ kappa____ phi______ frames
    -      106.1322  -30.0000 -150.0000 42

#__ type_ start__ end____ width___ exp.time_
  8 omega   27.00   95.00   1.0000   60.0000
omega____ theta____ kappa____ phi______ frames
    -      106.1322  -95.0000  -90.0000 68

#__ type_ start__ end____ width___ exp.time_
  9 omega   39.00   67.00   1.0000   60.0000
omega____ theta____ kappa____ phi______ frames
    -      106.1322  -30.0000   30.0000 28

#__ type_ start__ end____ width___ exp.time_
 10 omega   33.00  138.00   1.0000   60.0000
omega____ theta____ kappa____ phi______ frames
    -      106.1322  -77.0000   60.0000 105

#__ type_ start__ end____ width___ exp.time_
 11 omega   86.00  121.00   1.0000   60.0000
omega____ theta____ kappa____ phi______ frames
    -      106.1322 -125.0000  120.0000 35

#__ type_ start__ end____ width___ exp.time_
 12 omega   31.00   84.00   1.0000   60.0000
omega____ theta____ kappa____ phi______ frames
    -      106.1322  -30.0000  120.0000 53

#__ type_ start__ end____ width___ exp.time_
 13 omega   25.00  104.00   1.0000   60.0000
omega____ theta____ kappa____ phi______ frames
    -      106.1322  -95.0000  -30.0000 79

#__ type_ start__ end____ width___ exp.time_
 14 omega   35.00  119.00   1.0000   60.0000
omega____ theta____ kappa____ phi______ frames
    -      106.1322 -125.0000  -90.0000 84

#__ type_ start__ end____ width___ exp.time_
 15 omega  -47.00   28.00   1.0000   15.0000
omega____ theta____ kappa____ phi______ frames
    -      -38.5000   38.0000    0.0000 75

#__ type_ start__ end____ width___ exp.time_
 16 omega  -64.00   32.00   1.0000   15.0000
omega____ theta____ kappa____ phi______ frames
    -      -38.5000   54.0000 -151.0000 96

#__ type_ start__ end____ width___ exp.time_
 17 omega   94.00  133.00   1.0000   60.0000
omega____ theta____ kappa____ phi______ frames
    -      106.1322  125.0000 -120.0000 39

#__ type_ start__ end____ width___ exp.time_
 18 omega  -93.00   -9.00   1.0000   15.0000
omega____ theta____ kappa____ phi______ frames
    -      -38.5000  125.0000 -120.0000 84

#__ type_ start__ end____ width___ exp.time_
 19 omega -108.00  -20.00   1.0000   15.0000
omega____ theta____ kappa____ phi______ frames
    -      -38.5000  -57.0000   60.0000 88
;
_diffrn_measurement_device        '\k-geometry diffractometer'
_diffrn_measurement_device_type   'SuperNova-Duo, Atlas'
_diffrn_measurement_method        '\w scans'
_diffrn_orient_matrix_UB_11       0.0390674000
_diffrn_orient_matrix_UB_12       0.0727340000
_diffrn_orient_matrix_UB_13       -0.0428144000
_diffrn_orient_matrix_UB_21       0.0729465000
_diffrn_orient_matrix_UB_22       -0.0407269000
_diffrn_orient_matrix_UB_23       0.0400808000
_diffrn_orient_matrix_UB_31       0.0673444000
_diffrn_orient_matrix_UB_32       -0.0471949000
_diffrn_orient_matrix_UB_33       -0.0692398000
_diffrn_radiation_collimation     'focusing mirrors'
_diffrn_radiation_monochromator   mirror
_diffrn_radiation_probe           x-ray
_diffrn_radiation_type            CuK\a
_diffrn_radiation_wavelength      1.54184
_diffrn_radiation_wavelength_determination fundamental
_diffrn_source                    'microfocus sealed tube'
_diffrn_source_current            0.8
_diffrn_source_power              0.04
_diffrn_source_target             Cu
_diffrn_source_type               'Agilent Diffraction microfocus tube'
_diffrn_source_voltage            50
_reflns_Friedel_coverage          0.000
_reflns_Friedel_fraction_full     .
_reflns_Friedel_fraction_max      .
_reflns_number_gt                 17879
_reflns_number_total              18660
_reflns_odcompleteness_completeness 99.93
_reflns_odcompleteness_iscentric  1
_reflns_odcompleteness_theta      66.97
_reflns_special_details
;
 Reflections were merged by SHELXL according to the crystal
 class for the calculation of statistics and refinement.
 
 _reflns_Friedel_fraction is defined as the number of unique
 Friedel pairs measured divided by the number that would be
 possible theoretically, ignoring centric projections and
 systematic absences.
;
_reflns_threshold_expression      'I > 2\s(I)'
_computing_cell_refinement
;
CrysAlisPro, Agilent Technologies,
Version 1.171.37.34 (release 22-05-2014 CrysAlis171 .NET)
(compiled May 22 2014,16:03:01)
;
_computing_data_collection
;
CrysAlisPro, Agilent Technologies,
Version 1.171.37.34 (release 22-05-2014 CrysAlis171 .NET)
(compiled May 22 2014,16:03:01)
;
_computing_data_reduction
;
CrysAlisPro, Agilent Technologies,
Version 1.171.37.34 (release 22-05-2014 CrysAlis171 .NET)
(compiled May 22 2014,16:03:01)
;
_computing_molecular_graphics     'Olex2 (Dolomanov et al., 2009)'
_computing_publication_material   'Olex2 (Dolomanov et al., 2009)'
_computing_structure_refinement   'ShelXL (Sheldrick, 2015)'
_computing_structure_solution     'ShelXS (Sheldrick, 2008)'
_refine_diff_density_max          0.925
_refine_diff_density_min          -0.869
_refine_diff_density_rms          0.083
_refine_ls_extinction_coef        .
_refine_ls_extinction_method      none
_refine_ls_goodness_of_fit_ref    1.023
_refine_ls_hydrogen_treatment     constr
_refine_ls_matrix_type            full
_refine_ls_number_parameters      1077
_refine_ls_number_reflns          18660
_refine_ls_number_restraints      177
_refine_ls_R_factor_all           0.0432
_refine_ls_R_factor_gt            0.0415
_refine_ls_restrained_S_all       1.026
_refine_ls_shift/su_max           0.003
_refine_ls_shift/su_mean          0.000
_refine_ls_structure_factor_coef  Fsqd
_refine_ls_weighting_details
'w=1/[\s^2^(Fo^2^)+(0.0772P)^2^+0.4075P] where P=(Fo^2^+2Fc^2^)/3'
_refine_ls_weighting_scheme       calc
_refine_ls_wR_factor_gt           0.1083
_refine_ls_wR_factor_ref          0.1109
_olex2_refinement_description
;
1. Fixed Uiso
 At 1.2 times of:
  All C(H) groups, All C(H,H) groups
 At 1.5 times of:
  All C(H,H,H) groups
2. Restrained distances
 C80A-C79A \\sim C80-C79 \\sim C82-C81 \\sim C82A-C81A \\sim C72-C71 \\sim
C70-C69
 with sigma of 0.01
 C81-C80 \\sim C81A-C80A \\sim C71-C70
 with sigma of 0.01
 K2-O8 \\sim K1-O4 \\sim K2-O8A
 with sigma of 0.01
 O8A-C82A \\sim O8-C82 \\sim O8A-C79A \\sim O8-C79 \\sim O4-C72 \\sim O4-C69
 with sigma of 0.01
 C79A-C81A \\sim C80A-C82A \\sim C81-C79 \\sim C80-C82
 with sigma of 0.01
 C84A-C83A \\sim C84-C83
 with sigma of 0.01
 C85-C84 \\sim C85A-C84A \\sim C89-C84 \\sim C89A-C84A
 with sigma of 0.01
 C86A-C85A \\sim C86-C85 \\sim C89-C88 \\sim C89A-C88A
 with sigma of 0.01
 C87A-C86A \\sim C87-C86 \\sim C88A-C87A \\sim C88-C87
 with sigma of 0.01
 C83-C85 \\sim C83-C89
 with sigma of 0.02
 C83A-C89A \\sim C83A-C85A
 with sigma of 0.02
3. Uiso/Uaniso restraints and constraints
C86 \\sim C85 \\sim C87 \\sim C89 \\sim C88 \\sim C84 \\sim C83: within 1.7A
with sigma of 0.02 and sigma for terminal atoms of 0.04
4. Rigid body (RIGU) restrains
 C86, C85, C87, C89, C88, C84, C83, C83A, C84A, C89A, C88A, C87A, C86A, C85
 with sigma for 1-2 distances of 0.002 and sigma for 1-3 distances of 0.002
5. Others
 Sof(O8)=Sof(C82)=Sof(H82C)=Sof(H82D)=Sof(C79)=Sof(H79C)=Sof(H79D)=Sof(C80)=
 Sof(H80C)=Sof(H80D)=Sof(C81)=Sof(H81C)=Sof(H81D)=1-FVAR(1)
 Sof(C79A)=Sof(H79A)=Sof(H79B)=Sof(C80A)=Sof(H80A)=Sof(H80B)=Sof(C81A)=
 Sof(H81A)=Sof(H81B)=Sof(C82A)=Sof(H82A)=Sof(H82B)=Sof(O8A)=FVAR(1)
 Sof(C83A)=Sof(H83D)=Sof(H83E)=Sof(H83F)=Sof(C84A)=Sof(C85A)=Sof(H85A)=
 Sof(C86A)=Sof(H86A)=Sof(C87A)=Sof(H87A)=Sof(C88A)=Sof(H88A)=Sof(C89A)=
 Sof(H89A)=1-FVAR(2)
 Sof(C83)=Sof(H83A)=Sof(H83B)=Sof(H83C)=Sof(C84)=Sof(C85)=Sof(H85)=Sof(C86)=
 Sof(H86)=Sof(C87)=Sof(H87)=Sof(C88)=Sof(H88)=Sof(C89)=Sof(H89)=FVAR(2)
6.a Secondary CH2 refined with riding coordinates:
 C73(H73A,H73B), C74(H74A,H74B), C75(H75A,H75B), C76(H76A,H76B), C77(H77A,
 H77B), C78(H78A,H78B), C63(H63A,H63B), C64(H64A,H64B), C65(H65A,H65B),
 C66(H66A,H66B), C67(H67A,H67B), C68(H68A,H68B), C79A(H79A,H79B), C80A(H80A,
 H80B), C81A(H81A,H81B), C82A(H82A,H82B), C82(H82C,H82D), C79(H79C,H79D),
 C80(H80C,H80D), C81(H81C,H81D), C69(H69A,H69B), C72(H72A,H72B), C71(H71A,H71B),
  C70(H70A,H70B)
6.b Aromatic/amide H refined with riding coordinates:
 C3(H3), C4(H4), C5(H5), C6(H6), C7(H7), C9(H9), C10(H10), C11(H11), C12(H12),
 C13(H13), C18(H18), C19(H19), C20(H20), C21(H21), C22(H22), C24(H24), C25(H25),
  C26(H26), C27(H27), C28(H28), C34(H34), C35(H35), C36(H36), C37(H37),
 C38(H38), C40(H40), C41(H41), C42(H42), C43(H43), C44(H44), C49(H49), C50(H50),
  C51(H51), C52(H52), C53(H53), C55(H55), C56(H56), C57(H57), C58(H58),
 C59(H59), C85(H85), C86(H86), C87(H87), C88(H88), C89(H89), C85A(H85A),
 C86A(H86A), C87A(H87A), C88A(H88A), C89A(H89A)
6.c Idealised Me refined as rotating group:
 C14(H14A,H14B,H14C), C15(H15A,H15B,H15C), C16(H16A,H16B,H16C), C29(H29A,H29B,
 H29C), C30(H30A,H30B,H30C), C31(H31A,H31B,H31C), C45(H45A,H45B,H45C), C46(H46A,
 H46B,H46C), C47(H47A,H47B,H47C), C60(H60A,H60B,H60C), C61(H61A,H61B,H61C),
 C62(H62A,H62B,H62C), C83(H83A,H83B,H83C), C83A(H83D,H83E,H83F)
;
_atom_sites_solution_hydrogens    geom
_atom_sites_solution_primary      ?
_atom_sites_solution_secondary    ?
loop_
  _atom_site_label
  _atom_site_type_symbol
  _atom_site_fract_x
  _atom_site_fract_y
  _atom_site_fract_z
  _atom_site_U_iso_or_equiv
  _atom_site_adp_type
  _atom_site_occupancy
  _atom_site_site_symmetry_order
  _atom_site_calc_flag
  _atom_site_refinement_flags_posn
  _atom_site_refinement_flags_adp
  _atom_site_refinement_flags_occupancy
  _atom_site_disorder_assembly
  _atom_site_disorder_group
 Ce1 Ce 0.78483(2) 0.23145(2) 0.74349(2) 0.01822(5) Uani 1 1 d . . . . .
 P1 P 0.79121(4) 0.34928(4) 0.57919(3) 0.01970(12) Uani 1 1 d . . . . .
 P2 P 0.89828(4) 0.35612(4) 0.68057(3) 0.01916(12) Uani 1 1 d . . . . .
 P3 P 0.79735(4) 0.04296(4) 0.81393(3) 0.02100(12) Uani 1 1 d . . . . .
 P4 P 0.63473(4) 0.19093(4) 0.90863(4) 0.02561(13) Uani 1 1 d . . . . .
 Si1 Si 0.65128(5) 0.26413(5) 0.61450(4) 0.02625(14) Uani 1 1 d . . . . .
 Si2 Si 0.97385(5) 0.21830(4) 0.80278(4) 0.02435(14) Uani 1 1 d . . . . .
 Si3 Si 0.94225(5) 0.03908(4) 0.64627(4) 0.02337(14) Uani 1 1 d . . . . .
 Si4 Si 0.60581(5) 0.37205(5) 0.90043(5) 0.03376(17) Uani 1 1 d . . . . .
 N1 N 0.74340(15) 0.27702(13) 0.61848(12) 0.0226(4) Uani 1 1 d . . . . .
 N2 N 0.89827(15) 0.28120(14) 0.75537(12) 0.0236(4) Uani 1 1 d . . . . .
 N3 N 0.86625(14) 0.07641(13) 0.73129(12) 0.0224(4) Uani 1 1 d . . . . .
 N4 N 0.64578(16) 0.28164(15) 0.86560(13) 0.0292(5) Uani 1 1 d . . . . .
 C1 C 0.83139(18) 0.35552(16) 0.63993(15) 0.0231(5) Uani 1 1 d . . . . .
 C2 C 0.70831(18) 0.44772(16) 0.55067(15) 0.0243(5) Uani 1 1 d . . . . .
 C3 C 0.6912(2) 0.46397(18) 0.48155(17) 0.0310(6) Uani 1 1 d . . . . .
 H3 H 0.7247 0.4246 0.4468 0.037 Uiso 1 1 calc R . . . .
 C4 C 0.6251(2) 0.5378(2) 0.4630(2) 0.0408(7) Uani 1 1 d . . . . .
 H4 H 0.6136 0.5481 0.4159 0.049 Uiso 1 1 calc R . . . .
 C5 C 0.5764(2) 0.5957(2) 0.5125(2) 0.0438(8) Uani 1 1 d . . . . .
 H5 H 0.5312 0.6458 0.4999 0.053 Uiso 1 1 calc R . . . .
 C6 C 0.5938(2) 0.58036(19) 0.5811(2) 0.0399(7) Uani 1 1 d . . . . .
 H6 H 0.5605 0.6200 0.6156 0.048 Uiso 1 1 calc R . . . .
 C7 C 0.6600(2) 0.50695(18) 0.59958(17) 0.0307(6) Uani 1 1 d . . . . .
 H7 H 0.6722 0.4974 0.6462 0.037 Uiso 1 1 calc R . . . .
 C8 C 0.87915(18) 0.33257(16) 0.48183(15) 0.0241(5) Uani 1 1 d . . . . .
 C9 C 0.9349(2) 0.38320(18) 0.44511(16) 0.0309(6) Uani 1 1 d . . . . .
 H9 H 0.9269 0.4241 0.4713 0.037 Uiso 1 1 calc R . . . .
 C10 C 1.0019(2) 0.3747(2) 0.37110(18) 0.0385(7) Uani 1 1 d . . . . .
 H10 H 1.0395 0.4097 0.3468 0.046 Uiso 1 1 calc R . . . .
 C11 C 1.0142(2) 0.3157(2) 0.33244(18) 0.0433(8) Uani 1 1 d . . . . .
 H11 H 1.0602 0.3098 0.2816 0.052 Uiso 1 1 calc R . . . .
 C12 C 0.9587(3) 0.2646(2) 0.36832(19) 0.0476(8) Uani 1 1 d . . . . .
 H12 H 0.9664 0.2244 0.3416 0.057 Uiso 1 1 calc R . . . .
 C13 C 0.8921(2) 0.27257(19) 0.44327(17) 0.0358(6) Uani 1 1 d . . . . .
 H13 H 0.8554 0.2368 0.4681 0.043 Uiso 1 1 calc R . . . .
 C14 C 0.5408(2) 0.3525(2) 0.64408(19) 0.0383(7) Uani 1 1 d . . . . .
 H14A H 0.5429 0.4008 0.6016 0.057 Uiso 1 1 calc GR . . . .
 H14B H 0.5336 0.3672 0.6921 0.057 Uiso 1 1 calc GR . . . .
 H14C H 0.4882 0.3358 0.6539 0.057 Uiso 1 1 calc GR . . . .
 C15 C 0.6674(3) 0.2482(2) 0.51592(19) 0.0416(7) Uani 1 1 d . . . . .
 H15A H 0.7219 0.1997 0.5003 0.062 Uiso 1 1 calc GR . . . .
 H15B H 0.6762 0.2976 0.4765 0.062 Uiso 1 1 calc GR . . . .
 H15C H 0.6125 0.2392 0.5197 0.062 Uiso 1 1 calc GR . . . .
 C16 C 0.6328(2) 0.16756(19) 0.68529(17) 0.0321(6) Uani 1 1 d . . . . .
 H16A H 0.6300 0.1700 0.7368 0.048 Uiso 1 1 calc GR . . . .
 H16B H 0.6843 0.1188 0.6654 0.048 Uiso 1 1 calc GR . . . .
 H16C H 0.5746 0.1634 0.6907 0.048 Uiso 1 1 calc GR . . . .
 C17 C 1.01824(17) 0.35042(16) 0.61639(14) 0.0229(5) Uani 1 1 d . . . . .
 C18 C 1.06426(19) 0.39624(18) 0.62114(17) 0.0301(5) Uani 1 1 d . . . . .
 H18 H 1.0321 0.4347 0.6567 0.036 Uiso 1 1 calc R . . . .
 C19 C 1.1571(2) 0.3864(2) 0.57429(19) 0.0373(6) Uani 1 1 d . . . . .
 H19 H 1.1877 0.4182 0.5777 0.045 Uiso 1 1 calc R . . . .
 C20 C 1.2038(2) 0.3302(2) 0.5232(2) 0.0396(7) Uani 1 1 d . . . . .
 H20 H 1.2672 0.3225 0.4919 0.048 Uiso 1 1 calc R . . . .
 C21 C 1.1589(2) 0.2848(2) 0.5173(2) 0.0392(7) Uani 1 1 d . . . . .
 H21 H 1.1915 0.2463 0.4818 0.047 Uiso 1 1 calc R . . . .
 C22 C 1.0662(2) 0.29538(17) 0.56330(17) 0.0300(5) Uani 1 1 d . . . . .
 H22 H 1.0354 0.2647 0.5583 0.036 Uiso 1 1 calc R . . . .
 C23 C 0.85310(17) 0.45642(16) 0.71342(15) 0.0250(5) Uani 1 1 d . . . . .
 C24 C 0.8192(2) 0.52862(18) 0.66522(17) 0.0302(6) Uani 1 1 d . . . . .
 H24 H 0.8263 0.5258 0.6140 0.036 Uiso 1 1 calc R . . . .
 C25 C 0.7753(2) 0.60461(19) 0.6911(2) 0.0389(7) Uani 1 1 d . . . . .
 H25 H 0.7513 0.6532 0.6581 0.047 Uiso 1 1 calc R . . . .
 C26 C 0.7664(2) 0.6096(2) 0.7650(2) 0.0430(7) Uani 1 1 d . . . . .
 H26 H 0.7358 0.6615 0.7830 0.052 Uiso 1 1 calc R . . . .
 C27 C 0.8023(2) 0.5390(2) 0.8124(2) 0.0425(7) Uani 1 1 d . . . . .
 H27 H 0.7976 0.5425 0.8626 0.051 Uiso 1 1 calc R . . . .
 C28 C 0.8454(2) 0.46223(19) 0.78679(17) 0.0325(6) Uani 1 1 d . . . . .
 H28 H 0.8696 0.4138 0.8198 0.039 Uiso 1 1 calc R . . . .
 C29 C 1.0328(2) 0.2724(2) 0.82429(19) 0.0367(6) Uani 1 1 d . . . . .
 H29A H 0.9871 0.3083 0.8633 0.055 Uiso 1 1 calc GR . . . .
 H29B H 1.0616 0.3063 0.7757 0.055 Uiso 1 1 calc GR . . . .
 H29C H 1.0806 0.2309 0.8451 0.055 Uiso 1 1 calc GR . . . .
 C30 C 1.0704(2) 0.13550(19) 0.74565(18) 0.0359(6) Uani 1 1 d . . . . .
 H30A H 1.1103 0.1614 0.6978 0.054 Uiso 1 1 calc GR . . . .
 H30B H 1.0443 0.1056 0.7313 0.054 Uiso 1 1 calc GR . . . .
 H30C H 1.1070 0.0964 0.7782 0.054 Uiso 1 1 calc GR . . . .
 C31 C 0.9051(2) 0.1657(2) 0.89734(17) 0.0359(6) Uani 1 1 d . . . . .
 H31A H 0.8658 0.1461 0.8870 0.054 Uiso 1 1 calc GR . . . .
 H31B H 0.8661 0.2051 0.9342 0.054 Uiso 1 1 calc GR . . . .
 H31C H 0.9473 0.1182 0.9203 0.054 Uiso 1 1 calc GR . . . .
 C32 C 0.71786(18) 0.12231(17) 0.85536(15) 0.0258(5) Uani 1 1 d . . . . .
 C33 C 0.74870(19) -0.02588(17) 0.80388(15) 0.0250(5) Uani 1 1 d . . . . .
 C34 C 0.8036(2) -0.10050(18) 0.77606(19) 0.0344(6) Uani 1 1 d . . . . .
 H34 H 0.8690 -0.1173 0.7613 0.041 Uiso 1 1 calc R . . . .
 C35 C 0.7637(2) -0.1510(2) 0.7696(2) 0.0394(7) Uani 1 1 d . . . . .
 H35 H 0.8019 -0.2013 0.7494 0.047 Uiso 1 1 calc R . . . .
 C36 C 0.6690(2) -0.1278(2) 0.79246(18) 0.0375(7) Uani 1 1 d . . . . .
 H36 H 0.6418 -0.1630 0.7894 0.045 Uiso 1 1 calc R . . . .
 C37 C 0.6132(2) -0.0537(2) 0.81976(18) 0.0377(7) Uani 1 1 d . . . . .
 H37 H 0.5479 -0.0373 0.8346 0.045 Uiso 1 1 calc R . . . .
 C38 C 0.6535(2) -0.00282(19) 0.82541(17) 0.0316(6) Uani 1 1 d . . . . .
 H38 H 0.6151 0.0482 0.8443 0.038 Uiso 1 1 calc R . . . .
 C39 C 0.8641(2) -0.02907(18) 0.87676(17) 0.0293(5) Uani 1 1 d . . . . .
 C40 C 0.9533(2) -0.03251(18) 0.86079(19) 0.0336(6) Uani 1 1 d . . . . .
 H40 H 0.9846 -0.0036 0.8123 0.040 Uiso 1 1 calc R . . . .
 C41 C 0.9976(2) -0.0777(2) 0.9148(2) 0.0437(7) Uani 1 1 d . . . . .
 H41 H 1.0588 -0.0794 0.9031 0.052 Uiso 1 1 calc R . . . .
 C42 C 0.9533(3) -0.1202(2) 0.9852(2) 0.0515(9) Uani 1 1 d . . . . .
 H42 H 0.9835 -0.1507 1.0224 0.062 Uiso 1 1 calc R . . . .
 C43 C 0.8653(3) -0.1183(3) 1.0016(2) 0.0637(12) Uani 1 1 d . . . . .
 H43 H 0.8348 -0.1481 1.0498 0.076 Uiso 1 1 calc R . . . .
 C44 C 0.8205(3) -0.0729(3) 0.9476(2) 0.0500(9) Uani 1 1 d . . . . .
 H44 H 0.7596 -0.0719 0.9594 0.060 Uiso 1 1 calc R . . . .
 C45 C 0.8838(2) 0.0220(2) 0.59178(17) 0.0382(7) Uani 1 1 d . . . . .
 H45A H 0.8413 0.0753 0.5757 0.057 Uiso 1 1 calc GR . . . .
 H45B H 0.8489 -0.0162 0.6262 0.057 Uiso 1 1 calc GR . . . .
 H45C H 0.9306 -0.0020 0.5450 0.057 Uiso 1 1 calc GR . . . .
 C46 C 0.9995(2) 0.11882(18) 0.58020(16) 0.0303(5) Uani 1 1 d . . . . .
 H46A H 1.0368 0.1245 0.6042 0.045 Uiso 1 1 calc GR . . . .
 H46B H 0.9521 0.1724 0.5728 0.045 Uiso 1 1 calc GR . . . .
 H46C H 1.0396 0.1012 0.5290 0.045 Uiso 1 1 calc GR . . . .
 C47 C 1.0392(2) -0.05915(18) 0.66064(19) 0.0364(6) Uani 1 1 d . . . . .
 H47A H 1.0133 -0.0995 0.7036 0.055 Uiso 1 1 calc GR . . . .
 H47B H 1.0813 -0.0462 0.6738 0.055 Uiso 1 1 calc GR . . . .
 H47C H 1.0733 -0.0827 0.6120 0.055 Uiso 1 1 calc GR . . . .
 C48 C 0.52119(19) 0.19338(19) 0.91828(16) 0.0302(6) Uani 1 1 d . . . . .
 C49 C 0.4780(2) 0.2502(2) 0.86700(17) 0.0343(6) Uani 1 1 d . . . . .
 H49 H 0.5018 0.2936 0.8330 0.041 Uiso 1 1 calc R . . . .
 C50 C 0.4000(2) 0.2445(2) 0.86448(19) 0.0393(7) Uani 1 1 d . . . . .
 H50 H 0.3721 0.2830 0.8278 0.047 Uiso 1 1 calc R . . . .
 C51 C 0.3631(2) 0.1831(3) 0.9153(2) 0.0496(8) Uani 1 1 d . . . . .
 H51 H 0.3093 0.1797 0.9142 0.059 Uiso 1 1 calc R . . . .
 C52 C 0.4050(3) 0.1266(3) 0.9677(3) 0.0565(10) Uani 1 1 d . . . . .
 H52 H 0.3801 0.0841 1.0026 0.068 Uiso 1 1 calc R . . . .
 C53 C 0.4835(2) 0.1318(2) 0.9696(2) 0.0420(7) Uani 1 1 d . . . . .
 H53 H 0.5116 0.0931 1.0061 0.050 Uiso 1 1 calc R . . . .
 C54 C 0.6267(2) 0.1646(2) 1.01246(16) 0.0356(6) Uani 1 1 d . . . . .
 C55 C 0.7015(3) 0.1067(3) 1.03199(19) 0.0470(8) Uani 1 1 d . . . . .
 H55 H 0.7563 0.0818 0.9920 0.056 Uiso 1 1 calc R . . . .
 C56 C 0.6975(3) 0.0841(4) 1.1102(2) 0.0636(12) Uani 1 1 d . . . . .
 H56 H 0.7493 0.0438 1.1231 0.076 Uiso 1 1 calc R . . . .
 C57 C 0.6183(3) 0.1203(4) 1.1687(2) 0.0707(15) Uani 1 1 d . . . . .
 H57 H 0.6154 0.1047 1.2219 0.085 Uiso 1 1 calc R . . . .
 C58 C 0.5443(3) 0.1787(4) 1.1498(2) 0.0620(13) Uani 1 1 d . . . . .
 H58 H 0.4904 0.2045 1.1899 0.074 Uiso 1 1 calc R . . . .
 C59 C 0.5470(3) 0.2009(3) 1.07167(19) 0.0472(9) Uani 1 1 d . . . . .
 H59 H 0.4947 0.2406 1.0592 0.057 Uiso 1 1 calc R . . . .
 C60 C 0.4792(3) 0.4039(3) 0.9638(3) 0.0653(13) Uani 1 1 d . . . . .
 H60A H 0.4718 0.3753 1.0181 0.098 Uiso 1 1 calc GR . . . .
 H60B H 0.4446 0.3888 0.9437 0.098 Uiso 1 1 calc GR . . . .
 H60C H 0.4555 0.4642 0.9623 0.098 Uiso 1 1 calc GR . . . .
 C61 C 0.6162(2) 0.4578(2) 0.8143(2) 0.0412(7) Uani 1 1 d . . . . .
 H61A H 0.5762 0.4635 0.7871 0.062 Uiso 1 1 calc GR . . . .
 H61B H 0.6806 0.4451 0.7780 0.062 Uiso 1 1 calc GR . . . .
 H61C H 0.5973 0.5099 0.8325 0.062 Uiso 1 1 calc GR . . . .
 C62 C 0.6744(3) 0.3674(2) 0.9567(2) 0.0490(8) Uani 1 1 d . . . . .
 H62A H 0.7398 0.3556 0.9230 0.074 Uiso 1 1 calc GR . . . .
 H62B H 0.6678 0.3232 1.0029 0.074 Uiso 1 1 calc GR . . . .
 H62C H 0.6516 0.4208 0.9739 0.074 Uiso 1 1 calc GR . . . .
 K2 K 0.5000 0.0000 0.5000 0.02993(16) Uani 1 2 d DS T P . .
 O5 O 0.64625(15) 0.05463(14) 0.47126(12) 0.0350(4) Uani 1 1 d . . . . .
 O6 O 0.52724(14) 0.13722(13) 0.38252(12) 0.0312(4) Uani 1 1 d . . . . .
 O7 O 0.35692(14) 0.10195(14) 0.43862(12) 0.0332(4) Uani 1 1 d . . . . .
 C73 C 0.6681(2) 0.1101(2) 0.39945(18) 0.0364(6) Uani 1 1 d . . . . .
 H73A H 0.7005 0.0794 0.3547 0.044 Uiso 1 1 calc R . . . .
 H73B H 0.7095 0.1365 0.3987 0.044 Uiso 1 1 calc R . . . .
 C74 C 0.5796(2) 0.17575(19) 0.39195(19) 0.0356(6) Uani 1 1 d . . . . .
 H74A H 0.5436 0.2020 0.4397 0.043 Uiso 1 1 calc R . . . .
 H74B H 0.5939 0.2194 0.3458 0.043 Uiso 1 1 calc R . . . .
 C75 C 0.4434(2) 0.19588(19) 0.37310(18) 0.0352(6) Uani 1 1 d . . . . .
 H75A H 0.4573 0.2383 0.3256 0.042 Uiso 1 1 calc R . . . .
 H75B H 0.4056 0.2245 0.4193 0.042 Uiso 1 1 calc R . . . .
 C76 C 0.3906(2) 0.15137(19) 0.36508(17) 0.0339(6) Uani 1 1 d . . . . .
 H76A H 0.3381 0.1923 0.3488 0.041 Uiso 1 1 calc R . . . .
 H76B H 0.4316 0.1157 0.3243 0.041 Uiso 1 1 calc R . . . .
 C77 C 0.3038(2) 0.0597(2) 0.43560(19) 0.0403(7) Uani 1 1 d . . . . .
 H77A H 0.3417 0.0238 0.3947 0.048 Uiso 1 1 calc R . . . .
 H77B H 0.2491 0.1004 0.4224 0.048 Uiso 1 1 calc R . . . .
 C78 C 0.2733(2) 0.0075(2) 0.5153(2) 0.0422(7) Uani 1 1 d . . . . .
 H78A H 0.2393 0.0428 0.5567 0.051 Uiso 1 1 calc R . . . .
 H78B H 0.2315 -0.0189 0.5168 0.051 Uiso 1 1 calc R . . . .
 K1 K 1.0000 0.5000 1.0000 0.02919(16) Uani 1 2 d DS T P . .
 O1 O 0.8997(2) 0.39148(19) 1.06621(16) 0.0563(7) Uani 1 1 d . . . . .
 O2 O 1.0896(2) 0.33434(16) 1.05243(15) 0.0517(6) Uani 1 1 d . . . . .
 O3 O 1.17144(16) 0.45084(18) 1.01902(14) 0.0475(6) Uani 1 1 d . . . . .
 O8 O 0.4156(4) 0.1097(5) 0.5994(4) 0.0477(18) Uiso 0.442(12) 1 d D . . A 2
 C63 C 0.9595(4) 0.3076(3) 1.0645(3) 0.0653(12) Uani 1 1 d . . . . .
 H63A H 0.9934 0.2983 1.0093 0.078 Uiso 1 1 calc R . . . .
 H63B H 0.9224 0.2695 1.0925 0.078 Uiso 1 1 calc R . . . .
 C64 C 1.0261(4) 0.2899(3) 1.1027(3) 0.0706(13) Uani 1 1 d . . . . .
 H64A H 0.9930 0.3080 1.1547 0.085 Uiso 1 1 calc R . . . .
 H64B H 1.0598 0.2295 1.1106 0.085 Uiso 1 1 calc R . . . .
 C65 C 1.1619(3) 0.3177(3) 1.0797(2) 0.0603(12) Uani 1 1 d . . . . .
 H65A H 1.1973 0.2575 1.0843 0.072 Uiso 1 1 calc R . . . .
 H65B H 1.1352 0.3333 1.1324 0.072 Uiso 1 1 calc R . . . .
 C66 C 1.2242(3) 0.3654(3) 1.0242(2) 0.0575(11) Uani 1 1 d . . . . .
 H66A H 1.2744 0.3543 1.0431 0.069 Uiso 1 1 calc R . . . .
 H66B H 1.2524 0.3489 0.9717 0.069 Uiso 1 1 calc R . . . .
 C67 C 0.7750(3) 0.4966(4) 1.0327(3) 0.0676(13) Uani 1 1 d . . . . .
 H67A H 0.7230 0.5076 1.0160 0.081 Uiso 1 1 calc R . . . .
 H67B H 0.7488 0.5084 1.0869 0.081 Uiso 1 1 calc R . . . .
 C68 C 0.8331(3) 0.4096(4) 1.0315(3) 0.0690(13) Uani 1 1 d . . . . .
 H68A H 0.7942 0.3731 1.0613 0.083 Uiso 1 1 calc R . . . .
 H68B H 0.8650 0.3992 0.9765 0.083 Uiso 1 1 calc R . . . .
 C79A C 0.3208(5) 0.1036(6) 0.6642(6) 0.064(2) Uiso 0.558(12) 1 d D . . A 1
 H79A H 0.3015 0.0536 0.6921 0.077 Uiso 0.558(12) 1 calc R . . A 1
 H79B H 0.2874 0.1363 0.6270 0.077 Uiso 0.558(12) 1 calc R . . A 1
 C80A C 0.3019(7) 0.1546(8) 0.7211(6) 0.084(3) Uiso 0.558(12) 1 d D . . A 1
 H80A H 0.3114 0.1192 0.7703 0.101 Uiso 0.558(12) 1 calc R . . A 1
 H80B H 0.2382 0.1945 0.7341 0.101 Uiso 0.558(12) 1 calc R . . A 1
 C81A C 0.3761(5) 0.2006(5) 0.6736(5) 0.058(2) Uiso 0.558(12) 1 d D . . A 1
 H81A H 0.3541 0.2505 0.6370 0.070 Uiso 0.558(12) 1 calc R . . A 1
 H81B H 0.3919 0.2169 0.7093 0.070 Uiso 0.558(12) 1 calc R . . A 1
 C82A C 0.4551(5) 0.1368(7) 0.6306(7) 0.079(3) Uiso 0.558(12) 1 d D . . A 1
 H82A H 0.4886 0.1627 0.5777 0.095 Uiso 0.558(12) 1 calc R . . A 1
 H82B H 0.4986 0.1062 0.6595 0.095 Uiso 0.558(12) 1 calc R . . A 1
 C83 C 0.3841(16) 0.5331(12) 0.7350(16) 0.083(5) Uani 0.296(16) 1 d D U . B 1
 H83A H 0.3411 0.5115 0.7326 0.125 Uiso 0.296(16) 1 calc GR . . B 1
 H83B H 0.4088 0.4975 0.7765 0.125 Uiso 0.296(16) 1 calc GR . . B 1
 H83C H 0.4351 0.5337 0.6842 0.125 Uiso 0.296(16) 1 calc GR . . B 1
 C84 C 0.3342(17) 0.6192(12) 0.7525(14) 0.058(4) Uani 0.296(16) 1 d D U . B 1
 C85 C 0.2670(15) 0.6701(13) 0.7197(12) 0.061(4) Uani 0.296(16) 1 d D U . B 1
 H85 H 0.2540 0.6542 0.6841 0.073 Uiso 0.296(16) 1 calc R . . B 1
 C86 C 0.2210(14) 0.7466(13) 0.7444(12) 0.060(4) Uani 0.296(16) 1 d D U . B 1
 H86 H 0.1710 0.7828 0.7271 0.072 Uiso 0.296(16) 1 calc R . . B 1
 C87 C 0.2403(15) 0.7754(11) 0.7914(11) 0.061(4) Uani 0.296(16) 1 d D U . B 1
 H87 H 0.2047 0.8295 0.8042 0.074 Uiso 0.296(16) 1 calc R . . B 1
 C88 C 0.3105(17) 0.7268(13) 0.8201(12) 0.062(4) Uani 0.296(16) 1 d D U . B 1
 H88 H 0.3279 0.7454 0.8507 0.074 Uiso 0.296(16) 1 calc R . . B 1
 C89 C 0.3540(17) 0.6477(13) 0.8002(13) 0.061(4) Uani 0.296(16) 1 d D U . B 1
 H89 H 0.4009 0.6103 0.8210 0.073 Uiso 0.296(16) 1 calc R . . B 1
 C82 C 0.4554(5) 0.1083(6) 0.6541(5) 0.046(2) Uiso 0.442(12) 1 d D . . A 2
 H82C H 0.5118 0.1249 0.6251 0.055 Uiso 0.442(12) 1 calc R . . A 2
 H82D H 0.4716 0.0520 0.6854 0.055 Uiso 0.442(12) 1 calc R . . A 2
 C79 C 0.3189(5) 0.1263(7) 0.6405(6) 0.051(2) Uiso 0.442(12) 1 d D . . A 2
 H79C H 0.3050 0.0742 0.6708 0.061 Uiso 0.442(12) 1 calc R . . A 2
 H79D H 0.2849 0.1529 0.6034 0.061 Uiso 0.442(12) 1 calc R . . A 2
 C80 C 0.2929(5) 0.1831(6) 0.6942(6) 0.048(2) Uiso 0.442(12) 1 d D . . A 2
 H80C H 0.2457 0.1701 0.7454 0.058 Uiso 0.442(12) 1 calc R . . A 2
 H80D H 0.2680 0.2417 0.6707 0.058 Uiso 0.442(12) 1 calc R . . A 2
 C81 C 0.3830(7) 0.1681(10) 0.7050(9) 0.095(5) Uiso 0.442(12) 1 d D . . A 2
 H81C H 0.3971 0.2207 0.6894 0.115 Uiso 0.442(12) 1 calc R . . A 2
 H81D H 0.3779 0.1454 0.7606 0.115 Uiso 0.442(12) 1 calc R . . A 2
 C69 C 1.1642(2) 0.3809(2) 0.8423(2) 0.0477(8) Uani 1 1 d D . . . .
 H69A H 1.1665 0.3226 0.8517 0.057 Uiso 1 1 calc R . . . .
 H69B H 1.1974 0.3838 0.8724 0.057 Uiso 1 1 calc R . . . .
 C72 C 1.0545(2) 0.4943(3) 0.8004(2) 0.0505(8) Uani 1 1 d D . . . .
 H72A H 1.0129 0.5489 0.8164 0.061 Uiso 1 1 calc R . . . .
 H72B H 1.0258 0.4767 0.7759 0.061 Uiso 1 1 calc R . . . .
 C71 C 1.1471(3) 0.4999(3) 0.7440(3) 0.0671(12) Uani 1 1 d D . . . .
 H71A H 1.1658 0.5374 0.7575 0.080 Uiso 1 1 calc R . . . .
 H71B H 1.1485 0.5189 0.6891 0.080 Uiso 1 1 calc R . . . .
 C70 C 1.2082(3) 0.4093(3) 0.7570(3) 0.0702(13) Uani 1 1 d D . . . .
 H70A H 1.2077 0.3762 0.7247 0.084 Uiso 1 1 calc R . . . .
 H70B H 1.2729 0.4054 0.7441 0.084 Uiso 1 1 calc R . . . .
 O8A O 0.4179(3) 0.0809(4) 0.6239(3) 0.0457(14) Uiso 0.558(12) 1 d D . . A 1
 O4 O 1.07043(17) 0.43396(16) 0.86688(14) 0.0472(6) Uani 1 1 d D . . . .
 C83A C 0.3577(6) 0.5633(7) 0.6947(6) 0.081(3) Uani 0.704(16) 1 d D U . B 2
 H83D H 0.3037 0.5543 0.6964 0.122 Uiso 0.704(16) 1 calc GR . . B 2
 H83E H 0.3933 0.5131 0.7215 0.122 Uiso 0.704(16) 1 calc GR . . B 2
 H83F H 0.3969 0.5757 0.6397 0.122 Uiso 0.704(16) 1 calc GR . . B 2
 C84A C 0.3263(5) 0.6345(5) 0.7349(5) 0.0450(17) Uani 0.704(16) 1 d D U . B 2
 C85A C 0.2478(5) 0.7013(5) 0.7309(4) 0.0449(17) Uani 0.704(16) 1 d D . . B 2
 H85A H 0.2147 0.7007 0.7019 0.054 Uiso 0.704(16) 1 calc R . . B 2
 C86A C 0.2157(4) 0.7688(4) 0.7674(5) 0.0507(18) Uani 0.704(16) 1 d D U . B 2
 H86A H 0.1623 0.8143 0.7631 0.061 Uiso 0.704(16) 1 calc R . . B 2
 C87A C 0.2635(5) 0.7678(5) 0.8100(5) 0.0558(17) Uani 0.704(16) 1 d D U . B 2
 H87A H 0.2426 0.8135 0.8356 0.067 Uiso 0.704(16) 1 calc R . . B 2
 C88A C 0.3414(6) 0.7020(5) 0.8166(4) 0.0505(16) Uani 0.704(16) 1 d D U . B 2
 H88A H 0.3736 0.7025 0.8464 0.061 Uiso 0.704(16) 1 calc R . . B 2
 C89A C 0.3722(5) 0.6351(5) 0.7794(5) 0.0464(15) Uani 0.704(16) 1 d D U . B 2
 H89A H 0.4252 0.5894 0.7843 0.056 Uiso 0.704(16) 1 calc R . . B 2

loop_
  _atom_site_aniso_label
  _atom_site_aniso_U_11
  _atom_site_aniso_U_22
  _atom_site_aniso_U_33
  _atom_site_aniso_U_23
  _atom_site_aniso_U_13
  _atom_site_aniso_U_12
 Ce1 0.01716(8) 0.02001(8) 0.01836(8) -0.00293(5) -0.00527(5) -0.00812(5)
 P1 0.0204(3) 0.0195(3) 0.0214(3) -0.0011(2) -0.0098(2) -0.0076(2)
 P2 0.0183(3) 0.0197(3) 0.0218(3) -0.0034(2) -0.0076(2) -0.0079(2)
 P3 0.0218(3) 0.0224(3) 0.0215(3) 0.0015(2) -0.0098(2) -0.0111(2)
 P4 0.0217(3) 0.0360(3) 0.0208(3) -0.0081(2) -0.0009(2) -0.0155(3)
 Si1 0.0276(3) 0.0306(4) 0.0289(3) 0.0006(3) -0.0160(3) -0.0147(3)
 Si2 0.0238(3) 0.0278(3) 0.0261(3) 0.0006(3) -0.0132(3) -0.0117(3)
 Si3 0.0212(3) 0.0220(3) 0.0265(3) -0.0076(2) -0.0046(2) -0.0081(2)
 Si4 0.0249(3) 0.0369(4) 0.0379(4) -0.0201(3) 0.0014(3) -0.0116(3)
 N1 0.0239(10) 0.0225(10) 0.0245(10) -0.0017(8) -0.0106(8) -0.0098(8)
 N2 0.0234(10) 0.0261(10) 0.0230(10) -0.0012(8) -0.0086(8) -0.0113(8)
 N3 0.0204(9) 0.0228(10) 0.0221(9) -0.0018(8) -0.0071(8) -0.0073(8)
 N4 0.0254(11) 0.0356(12) 0.0275(11) -0.0113(9) -0.0003(9) -0.0160(9)
 C1 0.0227(11) 0.0254(12) 0.0233(11) -0.0033(9) -0.0095(9) -0.0087(9)
 C2 0.0234(11) 0.0220(12) 0.0290(12) 0.0027(9) -0.0125(10) -0.0104(9)
 C3 0.0316(14) 0.0322(14) 0.0322(13) -0.0003(11) -0.0165(11) -0.0114(11)
 C4 0.0375(16) 0.0415(17) 0.0449(16) 0.0094(13) -0.0265(14) -0.0137(13)
 C5 0.0305(15) 0.0332(16) 0.059(2) 0.0062(14) -0.0232(14) -0.0046(12)
 C6 0.0319(15) 0.0272(14) 0.0558(19) -0.0080(13) -0.0160(14) -0.0039(12)
 C7 0.0277(13) 0.0280(13) 0.0383(14) -0.0031(11) -0.0149(11) -0.0090(11)
 C8 0.0247(12) 0.0229(12) 0.0241(11) -0.0019(9) -0.0108(10) -0.0062(9)
 C9 0.0320(14) 0.0329(14) 0.0270(12) -0.0032(10) -0.0077(11) -0.0141(11)
 C10 0.0335(15) 0.0405(16) 0.0338(14) 0.0002(12) -0.0058(12) -0.0161(13)
 C11 0.0391(17) 0.0446(18) 0.0277(14) -0.0079(13) 0.0020(12) -0.0099(14)
 C12 0.061(2) 0.0406(18) 0.0338(15) -0.0174(13) -0.0029(15) -0.0163(16)
 C13 0.0432(16) 0.0341(15) 0.0319(14) -0.0073(11) -0.0093(12) -0.0171(13)
 C14 0.0248(13) 0.0424(17) 0.0445(16) 0.0032(13) -0.0173(12) -0.0105(12)
 C15 0.0543(19) 0.0526(19) 0.0382(15) 0.0000(13) -0.0278(14) -0.0296(16)
 C16 0.0343(14) 0.0367(15) 0.0343(13) 0.0020(11) -0.0165(11) -0.0211(12)
 C17 0.0220(11) 0.0223(12) 0.0239(11) 0.0004(9) -0.0089(9) -0.0089(9)
 C18 0.0251(13) 0.0335(14) 0.0358(14) -0.0100(11) -0.0067(11) -0.0144(11)
 C19 0.0275(14) 0.0409(16) 0.0489(17) -0.0077(13) -0.0095(12) -0.0201(12)
 C20 0.0219(13) 0.0401(17) 0.0473(17) -0.0074(13) -0.0009(12) -0.0132(12)
 C21 0.0283(14) 0.0337(15) 0.0447(16) -0.0134(13) 0.0017(12) -0.0103(12)
 C22 0.0278(13) 0.0263(13) 0.0347(13) -0.0063(11) -0.0058(11) -0.0122(11)
 C23 0.0207(11) 0.0260(12) 0.0286(12) -0.0072(10) -0.0061(10) -0.0089(9)
 C24 0.0305(13) 0.0265(13) 0.0352(14) -0.0069(11) -0.0099(11) -0.0113(11)
 C25 0.0384(16) 0.0245(14) 0.0510(18) -0.0076(12) -0.0124(14) -0.0103(12)
 C26 0.0383(16) 0.0347(16) 0.0538(19) -0.0231(14) -0.0033(14) -0.0120(13)
 C27 0.0429(17) 0.0463(18) 0.0408(16) -0.0229(14) -0.0063(13) -0.0142(14)
 C28 0.0321(14) 0.0363(15) 0.0326(13) -0.0128(11) -0.0099(11) -0.0108(12)
 C29 0.0398(15) 0.0400(16) 0.0437(16) 0.0010(12) -0.0268(13) -0.0183(13)
 C30 0.0300(14) 0.0321(14) 0.0415(15) -0.0026(12) -0.0147(12) -0.0067(11)
 C31 0.0362(15) 0.0487(18) 0.0307(13) 0.0064(12) -0.0193(12) -0.0226(13)
 C32 0.0249(12) 0.0316(13) 0.0229(11) -0.0023(10) -0.0079(10) -0.0131(10)
 C33 0.0285(12) 0.0262(12) 0.0241(11) 0.0038(9) -0.0121(10) -0.0153(10)
 C34 0.0313(14) 0.0271(13) 0.0498(16) -0.0040(12) -0.0184(13) -0.0117(11)
 C35 0.0462(17) 0.0292(14) 0.0518(18) -0.0031(13) -0.0230(15) -0.0170(13)
 C36 0.0502(18) 0.0392(16) 0.0390(15) 0.0029(12) -0.0216(13) -0.0299(14)
 C37 0.0341(15) 0.0504(18) 0.0387(15) -0.0023(13) -0.0135(12) -0.0261(14)
 C38 0.0317(14) 0.0363(15) 0.0322(13) -0.0038(11) -0.0119(11) -0.0169(12)
 C39 0.0322(14) 0.0289(13) 0.0325(13) 0.0030(11) -0.0185(11) -0.0138(11)
 C40 0.0309(14) 0.0306(14) 0.0432(15) 0.0023(12) -0.0200(12) -0.0126(11)
 C41 0.0436(17) 0.0412(17) 0.061(2) 0.0040(15) -0.0350(16) -0.0192(14)
 C42 0.067(2) 0.051(2) 0.057(2) 0.0148(16) -0.0479(19) -0.0289(18)
 C43 0.073(3) 0.080(3) 0.053(2) 0.038(2) -0.045(2) -0.052(2)
 C44 0.0466(19) 0.065(2) 0.0475(18) 0.0268(17) -0.0323(16) -0.0366(18)
 C45 0.0380(15) 0.0523(19) 0.0319(14) -0.0175(13) -0.0057(12) -0.0210(14)
 C46 0.0283(13) 0.0305(13) 0.0281(12) -0.0067(10) -0.0022(10) -0.0128(11)
 C47 0.0262(13) 0.0262(13) 0.0480(16) -0.0095(12) -0.0049(12) -0.0068(11)
 C48 0.0239(12) 0.0384(15) 0.0275(12) -0.0139(11) -0.0014(10) -0.0112(11)
 C49 0.0269(13) 0.0412(16) 0.0334(14) -0.0128(12) -0.0042(11) -0.0118(12)
 C50 0.0260(14) 0.0496(18) 0.0417(16) -0.0145(14) -0.0103(12) -0.0083(13)
 C51 0.0296(15) 0.068(2) 0.060(2) -0.0131(18) -0.0144(15) -0.0237(16)
 C52 0.0405(19) 0.070(3) 0.064(2) 0.0080(19) -0.0179(17) -0.0376(19)
 C53 0.0305(15) 0.0530(19) 0.0431(16) 0.0021(14) -0.0107(13) -0.0243(14)
 C54 0.0349(15) 0.0568(19) 0.0232(12) -0.0083(12) -0.0017(11) -0.0301(14)
 C55 0.0423(18) 0.080(3) 0.0277(14) -0.0069(15) -0.0098(13) -0.0329(18)
 C56 0.060(2) 0.110(4) 0.0344(17) -0.002(2) -0.0212(17) -0.043(3)
 C57 0.072(3) 0.143(5) 0.0231(15) -0.010(2) -0.0085(16) -0.070(3)
 C58 0.058(2) 0.123(4) 0.0270(15) -0.026(2) 0.0077(15) -0.063(3)
 C59 0.0449(18) 0.077(3) 0.0298(15) -0.0171(15) 0.0010(13) -0.0383(18)
 C60 0.0371(19) 0.061(2) 0.080(3) -0.041(2) 0.0180(19) -0.0190(18)
 C61 0.0294(14) 0.0366(16) 0.0539(19) -0.0152(14) -0.0098(13) -0.0071(12)
 C62 0.062(2) 0.052(2) 0.0458(18) -0.0205(15) -0.0149(16) -0.0246(17)
 K2 0.0297(4) 0.0317(4) 0.0316(4) -0.0021(3) -0.0117(3) -0.0144(3)
 O5 0.0292(10) 0.0412(12) 0.0338(10) -0.0017(9) -0.0089(8) -0.0164(9)
 O6 0.0337(10) 0.0305(10) 0.0326(9) -0.0053(8) -0.0114(8) -0.0136(8)
 O7 0.0320(10) 0.0394(11) 0.0315(10) -0.0029(8) -0.0130(8) -0.0150(9)
 C73 0.0336(15) 0.0428(17) 0.0360(15) -0.0033(12) -0.0073(12) -0.0230(13)
 C74 0.0382(15) 0.0334(15) 0.0390(15) -0.0037(12) -0.0118(12) -0.0188(13)
 C75 0.0371(15) 0.0301(14) 0.0355(14) -0.0023(11) -0.0129(12) -0.0105(12)
 C76 0.0352(14) 0.0345(15) 0.0317(13) -0.0030(11) -0.0149(12) -0.0095(12)
 C77 0.0384(16) 0.0483(18) 0.0428(16) -0.0011(14) -0.0208(13) -0.0200(14)
 C78 0.0307(15) 0.054(2) 0.0473(17) -0.0016(15) -0.0154(13) -0.0217(14)
 K1 0.0259(4) 0.0309(4) 0.0288(4) -0.0025(3) -0.0093(3) -0.0096(3)
 O1 0.0618(17) 0.0635(17) 0.0510(14) 0.0000(12) -0.0132(12) -0.0413(15)
 O2 0.0682(17) 0.0385(13) 0.0463(13) 0.0013(10) -0.0316(12) -0.0096(12)
 O3 0.0266(10) 0.0682(17) 0.0467(12) -0.0242(12) -0.0120(9) -0.0046(10)
 C63 0.092(3) 0.047(2) 0.064(2) 0.0092(18) -0.025(2) -0.046(2)
 C64 0.113(4) 0.039(2) 0.059(2) 0.0123(18) -0.040(3) -0.028(2)
 C65 0.073(3) 0.046(2) 0.053(2) -0.0192(17) -0.042(2) 0.0192(19)
 C66 0.0405(18) 0.074(3) 0.052(2) -0.037(2) -0.0257(17) 0.0168(18)
 C67 0.0343(19) 0.120(4) 0.061(2) -0.026(3) -0.0072(17) -0.038(2)
 C68 0.056(2) 0.093(4) 0.075(3) -0.016(3) -0.010(2) -0.052(3)
 C83 0.077(9) 0.067(6) 0.094(12) -0.022(6) -0.015(8) -0.023(6)
 C84 0.053(7) 0.058(6) 0.051(8) -0.003(5) -0.001(5) -0.030(5)
 C85 0.053(7) 0.065(7) 0.050(7) -0.008(5) 0.000(6) -0.027(5)
 C86 0.055(7) 0.064(7) 0.047(7) -0.006(5) -0.005(5) -0.023(5)
 C87 0.062(8) 0.057(6) 0.052(7) -0.005(5) -0.014(6) -0.017(5)
 C88 0.066(9) 0.053(7) 0.059(7) -0.003(5) -0.019(7) -0.020(5)
 C89 0.062(8) 0.051(6) 0.058(8) -0.002(5) -0.012(6) -0.023(5)
 C69 0.0412(18) 0.050(2) 0.0526(19) -0.0102(16) -0.0225(15) -0.0079(15)
 C72 0.0403(18) 0.060(2) 0.0493(19) -0.0100(16) -0.0189(15) -0.0101(16)
 C71 0.047(2) 0.060(3) 0.076(3) 0.012(2) -0.021(2) -0.0189(19)
 C70 0.046(2) 0.071(3) 0.067(3) 0.000(2) -0.0142(19) -0.009(2)
 O4 0.0452(13) 0.0505(14) 0.0423(12) -0.0109(10) -0.0159(10) -0.0093(11)
 C83A 0.060(4) 0.093(6) 0.096(6) -0.049(5) 0.005(4) -0.040(4)
 C84A 0.030(3) 0.053(4) 0.049(4) -0.009(3) -0.004(2) -0.021(3)
 C85A 0.033(3) 0.056(5) 0.041(3) -0.010(3) -0.004(3) -0.019(3)
 C86A 0.038(3) 0.050(4) 0.050(4) -0.005(3) -0.006(3) -0.014(2)
 C87A 0.047(3) 0.058(3) 0.053(4) -0.008(3) -0.008(2) -0.019(2)
 C88A 0.049(3) 0.056(3) 0.045(3) -0.006(2) -0.012(2) -0.023(2)
 C89A 0.034(3) 0.050(3) 0.051(3) -0.005(2) -0.009(2) -0.018(2)

_geom_special_details
;
 All esds (except the esd in the dihedral angle between two l.s. planes)
 are estimated using the full covariance matrix.  The cell esds are taken
 into account individually in the estimation of esds in distances, angles
 and torsion angles; correlations between esds in cell parameters are only
 used when they are defined by crystal symmetry.  An approximate (isotropic)
 treatment of cell esds is used for estimating esds involving l.s. planes.
;
loop_
  _geom_bond_atom_site_label_1
  _geom_bond_atom_site_label_2
  _geom_bond_distance
  _geom_bond_site_symmetry_2
  _geom_bond_publ_flag
 Ce1 N1 2.575(2) . ?
 Ce1 N2 2.549(2) . ?
 Ce1 N3 2.577(2) . ?
 Ce1 N4 2.571(2) . ?
 Ce1 C1 2.603(3) . ?
 Ce1 C32 2.598(3) . ?
 P1 N1 1.619(2) . ?
 P1 C1 1.634(3) . ?
 P1 C2 1.839(3) . ?
 P1 C8 1.830(3) . ?
 P2 N2 1.620(2) . ?
 P2 C1 1.638(3) . ?
 P2 C17 1.840(3) . ?
 P2 C23 1.839(3) . ?
 P3 N3 1.609(2) . ?
 P3 C32 1.634(3) . ?
 P3 C33 1.840(3) . ?
 P3 C39 1.838(3) . ?
 P4 N4 1.619(2) . ?
 P4 C32 1.628(3) . ?
 P4 C48 1.836(3) . ?
 P4 C54 1.847(3) . ?
 Si1 N1 1.708(2) . ?
 Si1 C14 1.878(3) . ?
 Si1 C15 1.884(3) . ?
 Si1 C16 1.874(3) . ?
 Si2 N2 1.703(2) . ?
 Si2 C29 1.881(3) . ?
 Si2 C30 1.882(3) . ?
 Si2 C31 1.872(3) . ?
 Si3 N3 1.706(2) . ?
 Si3 C45 1.879(3) . ?
 Si3 C46 1.874(3) . ?
 Si3 C47 1.887(3) . ?
 Si4 N4 1.709(2) . ?
 Si4 C60 1.886(4) . ?
 Si4 C61 1.860(4) . ?
 Si4 C62 1.866(4) . ?
 C2 C3 1.393(4) . ?
 C2 C7 1.387(4) . ?
 C3 H3 0.9500 . ?
 C3 C4 1.396(4) . ?
 C4 H4 0.9500 . ?
 C4 C5 1.378(5) . ?
 C5 H5 0.9500 . ?
 C5 C6 1.389(5) . ?
 C6 H6 0.9500 . ?
 C6 C7 1.393(4) . ?
 C7 H7 0.9500 . ?
 C8 C9 1.393(4) . ?
 C8 C13 1.387(4) . ?
 C9 H9 0.9500 . ?
 C9 C10 1.382(4) . ?
 C10 H10 0.9500 . ?
 C10 C11 1.378(5) . ?
 C11 H11 0.9500 . ?
 C11 C12 1.395(5) . ?
 C12 H12 0.9500 . ?
 C12 C13 1.392(5) . ?
 C13 H13 0.9500 . ?
 C14 H14A 0.9800 . ?
 C14 H14B 0.9800 . ?
 C14 H14C 0.9800 . ?
 C15 H15A 0.9800 . ?
 C15 H15B 0.9800 . ?
 C15 H15C 0.9800 . ?
 C16 H16A 0.9800 . ?
 C16 H16B 0.9800 . ?
 C16 H16C 0.9800 . ?
 C17 C18 1.392(4) . ?
 C17 C22 1.387(4) . ?
 C18 H18 0.9500 . ?
 C18 C19 1.397(4) . ?
 C19 H19 0.9500 . ?
 C19 C20 1.375(5) . ?
 C20 H20 0.9500 . ?
 C20 C21 1.380(5) . ?
 C21 H21 0.9500 . ?
 C21 C22 1.391(4) . ?
 C22 H22 0.9500 . ?
 C23 C24 1.392(4) . ?
 C23 C28 1.388(4) . ?
 C24 H24 0.9500 . ?
 C24 C25 1.388(4) . ?
 C25 H25 0.9500 . ?
 C25 C26 1.385(5) . ?
 C26 H26 0.9500 . ?
 C26 C27 1.380(6) . ?
 C27 H27 0.9500 . ?
 C27 C28 1.398(4) . ?
 C28 H28 0.9500 . ?
 C29 H29A 0.9800 . ?
 C29 H29B 0.9800 . ?
 C29 H29C 0.9800 . ?
 C30 H30A 0.9800 . ?
 C30 H30B 0.9800 . ?
 C30 H30C 0.9800 . ?
 C31 H31A 0.9800 . ?
 C31 H31B 0.9800 . ?
 C31 H31C 0.9800 . ?
 C33 C34 1.390(4) . ?
 C33 C38 1.386(4) . ?
 C34 H34 0.9500 . ?
 C34 C35 1.397(4) . ?
 C35 H35 0.9500 . ?
 C35 C36 1.376(5) . ?
 C36 H36 0.9500 . ?
 C36 C37 1.381(5) . ?
 C37 H37 0.9500 . ?
 C37 C38 1.400(4) . ?
 C38 H38 0.9500 . ?
 C39 C40 1.385(4) . ?
 C39 C44 1.389(4) . ?
 C40 H40 0.9500 . ?
 C40 C41 1.389(4) . ?
 C41 H41 0.9500 . ?
 C41 C42 1.378(5) . ?
 C42 H42 0.9500 . ?
 C42 C43 1.373(6) . ?
 C43 H43 0.9500 . ?
 C43 C44 1.392(5) . ?
 C44 H44 0.9500 . ?
 C45 H45A 0.9800 . ?
 C45 H45B 0.9800 . ?
 C45 H45C 0.9800 . ?
 C46 H46A 0.9800 . ?
 C46 H46B 0.9800 . ?
 C46 H46C 0.9800 . ?
 C47 H47A 0.9800 . ?
 C47 H47B 0.9800 . ?
 C47 H47C 0.9800 . ?
 C48 C49 1.381(4) . ?
 C48 C53 1.392(4) . ?
 C49 H49 0.9500 . ?
 C49 C50 1.390(4) . ?
 C50 H50 0.9500 . ?
 C50 C51 1.381(5) . ?
 C51 H51 0.9500 . ?
 C51 C52 1.384(6) . ?
 C52 H52 0.9500 . ?
 C52 C53 1.388(5) . ?
 C53 H53 0.9500 . ?
 C54 C55 1.378(5) . ?
 C54 C59 1.393(5) . ?
 C55 H55 0.9500 . ?
 C55 C56 1.400(5) . ?
 C56 H56 0.9500 . ?
 C56 C57 1.382(7) . ?
 C57 H57 0.9500 . ?
 C57 C58 1.367(8) . ?
 C58 H58 0.9500 . ?
 C58 C59 1.404(5) . ?
 C59 H59 0.9500 . ?
 C60 H60A 0.9800 . ?
 C60 H60B 0.9800 . ?
 C60 H60C 0.9800 . ?
 C61 H61A 0.9800 . ?
 C61 H61B 0.9800 . ?
 C61 H61C 0.9800 . ?
 C62 H62A 0.9800 . ?
 C62 H62B 0.9800 . ?
 C62 H62C 0.9800 . ?
 K2 O5 2.812(2) 2_656 ?
 K2 O5 2.812(2) . ?
 K2 O6 2.797(2) 2_656 ?
 K2 O6 2.797(2) . ?
 K2 O7 2.836(2) 2_656 ?
 K2 O7 2.836(2) . ?
 K2 O8 2.689(5) . ?
 K2 O8 2.689(5) 2_656 ?
 K2 O8A 2.706(4) . ?
 K2 O8A 2.706(4) 2_656 ?
 O5 C73 1.415(4) . ?
 O5 C78 1.425(4) 2_656 ?
 O6 C74 1.426(4) . ?
 O6 C75 1.422(4) . ?
 O7 C76 1.419(4) . ?
 O7 C77 1.427(4) . ?
 C73 H73A 0.9900 . ?
 C73 H73B 0.9900 . ?
 C73 C74 1.507(5) . ?
 C74 H74A 0.9900 . ?
 C74 H74B 0.9900 . ?
 C75 H75A 0.9900 . ?
 C75 H75B 0.9900 . ?
 C75 C76 1.503(4) . ?
 C76 H76A 0.9900 . ?
 C76 H76B 0.9900 . ?
 C77 H77A 0.9900 . ?
 C77 H77B 0.9900 . ?
 C77 C78 1.506(5) . ?
 C78 O5 1.425(4) 2_656 ?
 C78 H78A 0.9900 . ?
 C78 H78B 0.9900 . ?
 K1 O1 2.753(3) 2_767 ?
 K1 O1 2.753(3) . ?
 K1 O2 2.796(2) . ?
 K1 O2 2.796(2) 2_767 ?
 K1 O3 2.821(2) 2_767 ?
 K1 O3 2.821(2) . ?
 K1 O4 2.726(2) . ?
 K1 O4 2.726(2) 2_767 ?
 O1 C63 1.424(6) . ?
 O1 C68 1.429(6) . ?
 O2 C64 1.428(6) . ?
 O2 C65 1.422(5) . ?
 O3 C66 1.414(5) . ?
 O3 C67 1.423(6) 2_767 ?
 O8 C82 1.462(6) . ?
 O8 C79 1.419(6) . ?
 C63 H63A 0.9900 . ?
 C63 H63B 0.9900 . ?
 C63 C64 1.479(8) . ?
 C64 H64A 0.9900 . ?
 C64 H64B 0.9900 . ?
 C65 H65A 0.9900 . ?
 C65 H65B 0.9900 . ?
 C65 C66 1.471(7) . ?
 C66 H66A 0.9900 . ?
 C66 H66B 0.9900 . ?
 C67 O3 1.423(6) 2_767 ?
 C67 H67A 0.9900 . ?
 C67 H67B 0.9900 . ?
 C67 C68 1.460(8) . ?
 C68 H68A 0.9900 . ?
 C68 H68B 0.9900 . ?
 C79A H79A 0.9900 . ?
 C79A H79B 0.9900 . ?
 C79A C80A 1.491(7) . ?
 C79A O8A 1.417(6) . ?
 C80A H80A 0.9900 . ?
 C80A H80B 0.9900 . ?
 C80A C81A 1.572(8) . ?
 C81A H81A 0.9900 . ?
 C81A H81B 0.9900 . ?
 C81A C82A 1.466(7) . ?
 C82A H82A 0.9900 . ?
 C82A H82B 0.9900 . ?
 C82A O8A 1.449(7) . ?
 C83 H83A 0.9800 . ?
 C83 H83B 0.9800 . ?
 C83 H83C 0.9800 . ?
 C83 C84 1.487(11) . ?
 C84 C85 1.387(9) . ?
 C84 C89 1.385(9) . ?
 C85 H85 0.9500 . ?
 C85 C86 1.387(10) . ?
 C86 H86 0.9500 . ?
 C86 C87 1.372(10) . ?
 C87 H87 0.9500 . ?
 C87 C88 1.372(10) . ?
 C88 H88 0.9500 . ?
 C88 C89 1.391(10) . ?
 C89 H89 0.9500 . ?
 C82 H82C 0.9900 . ?
 C82 H82D 0.9900 . ?
 C82 C81 1.463(8) . ?
 C79 H79C 0.9900 . ?
 C79 H79D 0.9900 . ?
 C79 C80 1.482(7) . ?
 C80 H80C 0.9900 . ?
 C80 H80D 0.9900 . ?
 C80 C81 1.533(9) . ?
 C81 H81C 0.9900 . ?
 C81 H81D 0.9900 . ?
 C69 H69A 0.9900 . ?
 C69 H69B 0.9900 . ?
 C69 C70 1.484(5) . ?
 C69 O4 1.426(4) . ?
 C72 H72A 0.9900 . ?
 C72 H72B 0.9900 . ?
 C72 C71 1.491(5) . ?
 C72 O4 1.428(4) . ?
 C71 H71A 0.9900 . ?
 C71 H71B 0.9900 . ?
 C71 C70 1.531(6) . ?
 C70 H70A 0.9900 . ?
 C70 H70B 0.9900 . ?
 C83A H83D 0.9800 . ?
 C83A H83E 0.9800 . ?
 C83A H83F 0.9800 . ?
 C83A C84A 1.488(8) . ?
 C84A C85A 1.385(7) . ?
 C84A C89A 1.388(7) . ?
 C85A H85A 0.9500 . ?
 C85A C86A 1.384(8) . ?
 C86A H86A 0.9500 . ?
 C86A C87A 1.372(8) . ?
 C87A H87A 0.9500 . ?
 C87A C88A 1.382(8) . ?
 C88A H88A 0.9500 . ?
 C88A C89A 1.387(8) . ?
 C89A H89A 0.9500 . ?

loop_
  _geom_angle_atom_site_label_1
  _geom_angle_atom_site_label_2
  _geom_angle_atom_site_label_3
  _geom_angle
  _geom_angle_site_symmetry_1
  _geom_angle_site_symmetry_3
  _geom_angle_publ_flag
 N1 Ce1 N3 96.06(7) . . ?
 N1 Ce1 C1 61.64(7) . . ?
 N1 Ce1 C32 118.09(7) . . ?
 N2 Ce1 N1 122.06(7) . . ?
 N2 Ce1 N3 107.01(7) . . ?
 N2 Ce1 N4 97.81(7) . . ?
 N2 Ce1 C1 61.78(7) . . ?
 N2 Ce1 C32 119.67(7) . . ?
 N3 Ce1 C1 126.07(7) . . ?
 N3 Ce1 C32 61.33(8) . . ?
 N4 Ce1 N1 113.12(7) . . ?
 N4 Ce1 N3 122.57(7) . . ?
 N4 Ce1 C1 111.35(8) . . ?
 N4 Ce1 C32 61.34(8) . . ?
 C32 Ce1 C1 172.39(8) . . ?
 N1 P1 C1 109.27(12) . . ?
 N1 P1 C2 109.90(11) . . ?
 N1 P1 C8 111.23(12) . . ?
 C1 P1 C2 113.51(13) . . ?
 C1 P1 C8 113.19(13) . . ?
 C8 P1 C2 99.45(12) . . ?
 N2 P2 C1 108.59(12) . . ?
 N2 P2 C17 109.70(11) . . ?
 N2 P2 C23 109.90(12) . . ?
 C1 P2 C17 116.95(12) . . ?
 C1 P2 C23 109.16(13) . . ?
 C23 P2 C17 102.30(12) . . ?
 N3 P3 C32 108.97(12) . . ?
 N3 P3 C33 112.77(11) . . ?
 N3 P3 C39 109.42(12) . . ?
 C32 P3 C33 112.91(13) . . ?
 C32 P3 C39 111.76(13) . . ?
 C39 P3 C33 100.82(12) . . ?
 N4 P4 C32 108.57(13) . . ?
 N4 P4 C48 108.62(13) . . ?
 N4 P4 C54 113.40(13) . . ?
 C32 P4 C48 110.80(13) . . ?
 C32 P4 C54 113.35(15) . . ?
 C48 P4 C54 101.90(13) . . ?
 N1 Si1 C14 113.19(13) . . ?
 N1 Si1 C15 115.17(13) . . ?
 N1 Si1 C16 107.63(12) . . ?
 C14 Si1 C15 106.94(16) . . ?
 C16 Si1 C14 107.57(14) . . ?
 C16 Si1 C15 105.87(14) . . ?
 N2 Si2 C29 115.34(13) . . ?
 N2 Si2 C30 112.44(12) . . ?
 N2 Si2 C31 106.01(12) . . ?
 C29 Si2 C30 105.25(15) . . ?
 C31 Si2 C29 109.60(14) . . ?
 C31 Si2 C30 108.02(15) . . ?
 N3 Si3 C45 112.77(12) . . ?
 N3 Si3 C46 107.68(11) . . ?
 N3 Si3 C47 113.75(13) . . ?
 C45 Si3 C47 109.23(15) . . ?
 C46 Si3 C45 107.27(14) . . ?
 C46 Si3 C47 105.68(13) . . ?
 N4 Si4 C60 114.77(16) . . ?
 N4 Si4 C61 107.81(13) . . ?
 N4 Si4 C62 111.44(15) . . ?
 C61 Si4 C60 104.8(2) . . ?
 C61 Si4 C62 109.23(17) . . ?
 C62 Si4 C60 108.5(2) . . ?
 P1 N1 Ce1 95.20(9) . . ?
 P1 N1 Si1 133.96(14) . . ?
 Si1 N1 Ce1 123.76(11) . . ?
 P2 N2 Ce1 96.03(10) . . ?
 P2 N2 Si2 136.28(14) . . ?
 Si2 N2 Ce1 122.14(11) . . ?
 P3 N3 Ce1 95.54(9) . . ?
 P3 N3 Si3 136.22(14) . . ?
 Si3 N3 Ce1 125.27(11) . . ?
 P4 N4 Ce1 95.59(10) . . ?
 P4 N4 Si4 131.94(14) . . ?
 Si4 N4 Ce1 129.68(12) . . ?
 P1 C1 Ce1 93.79(11) . . ?
 P1 C1 P2 164.36(18) . . ?
 P2 C1 Ce1 93.57(11) . . ?
 C3 C2 P1 121.6(2) . . ?
 C7 C2 P1 119.6(2) . . ?
 C7 C2 C3 118.8(2) . . ?
 C2 C3 H3 119.8 . . ?
 C2 C3 C4 120.4(3) . . ?
 C4 C3 H3 119.8 . . ?
 C3 C4 H4 119.7 . . ?
 C5 C4 C3 120.5(3) . . ?
 C5 C4 H4 119.7 . . ?
 C4 C5 H5 120.3 . . ?
 C4 C5 C6 119.4(3) . . ?
 C6 C5 H5 120.3 . . ?
 C5 C6 H6 119.9 . . ?
 C5 C6 C7 120.2(3) . . ?
 C7 C6 H6 119.9 . . ?
 C2 C7 C6 120.7(3) . . ?
 C2 C7 H7 119.6 . . ?
 C6 C7 H7 119.6 . . ?
 C9 C8 P1 117.9(2) . . ?
 C13 C8 P1 123.1(2) . . ?
 C13 C8 C9 119.0(3) . . ?
 C8 C9 H9 119.5 . . ?
 C10 C9 C8 120.9(3) . . ?
 C10 C9 H9 119.5 . . ?
 C9 C10 H10 120.0 . . ?
 C11 C10 C9 120.1(3) . . ?
 C11 C10 H10 120.0 . . ?
 C10 C11 H11 120.2 . . ?
 C10 C11 C12 119.7(3) . . ?
 C12 C11 H11 120.2 . . ?
 C11 C12 H12 119.9 . . ?
 C13 C12 C11 120.1(3) . . ?
 C13 C12 H12 119.9 . . ?
 C8 C13 C12 120.1(3) . . ?
 C8 C13 H13 119.9 . . ?
 C12 C13 H13 119.9 . . ?
 Si1 C14 H14A 109.5 . . ?
 Si1 C14 H14B 109.5 . . ?
 Si1 C14 H14C 109.5 . . ?
 H14A C14 H14B 109.5 . . ?
 H14A C14 H14C 109.5 . . ?
 H14B C14 H14C 109.5 . . ?
 Si1 C15 H15A 109.5 . . ?
 Si1 C15 H15B 109.5 . . ?
 Si1 C15 H15C 109.5 . . ?
 H15A C15 H15B 109.5 . . ?
 H15A C15 H15C 109.5 . . ?
 H15B C15 H15C 109.5 . . ?
 Si1 C16 H16A 109.5 . . ?
 Si1 C16 H16B 109.5 . . ?
 Si1 C16 H16C 109.5 . . ?
 H16A C16 H16B 109.5 . . ?
 H16A C16 H16C 109.5 . . ?
 H16B C16 H16C 109.5 . . ?
 C18 C17 P2 122.9(2) . . ?
 C22 C17 P2 118.5(2) . . ?
 C22 C17 C18 118.6(2) . . ?
 C17 C18 H18 119.6 . . ?
 C17 C18 C19 120.9(3) . . ?
 C19 C18 H18 119.6 . . ?
 C18 C19 H19 120.2 . . ?
 C20 C19 C18 119.5(3) . . ?
 C20 C19 H19 120.2 . . ?
 C19 C20 H20 119.9 . . ?
 C19 C20 C21 120.3(3) . . ?
 C21 C20 H20 119.9 . . ?
 C20 C21 H21 119.9 . . ?
 C20 C21 C22 120.2(3) . . ?
 C22 C21 H21 119.9 . . ?
 C17 C22 C21 120.5(3) . . ?
 C17 C22 H22 119.8 . . ?
 C21 C22 H22 119.8 . . ?
 C24 C23 P2 118.7(2) . . ?
 C28 C23 P2 122.4(2) . . ?
 C28 C23 C24 118.8(3) . . ?
 C23 C24 H24 119.6 . . ?
 C25 C24 C23 120.8(3) . . ?
 C25 C24 H24 119.6 . . ?
 C24 C25 H25 120.0 . . ?
 C26 C25 C24 120.0(3) . . ?
 C26 C25 H25 120.0 . . ?
 C25 C26 H26 120.1 . . ?
 C27 C26 C25 119.8(3) . . ?
 C27 C26 H26 120.1 . . ?
 C26 C27 H27 119.9 . . ?
 C26 C27 C28 120.2(3) . . ?
 C28 C27 H27 119.9 . . ?
 C23 C28 C27 120.4(3) . . ?
 C23 C28 H28 119.8 . . ?
 C27 C28 H28 119.8 . . ?
 Si2 C29 H29A 109.5 . . ?
 Si2 C29 H29B 109.5 . . ?
 Si2 C29 H29C 109.5 . . ?
 H29A C29 H29B 109.5 . . ?
 H29A C29 H29C 109.5 . . ?
 H29B C29 H29C 109.5 . . ?
 Si2 C30 H30A 109.5 . . ?
 Si2 C30 H30B 109.5 . . ?
 Si2 C30 H30C 109.5 . . ?
 H30A C30 H30B 109.5 . . ?
 H30A C30 H30C 109.5 . . ?
 H30B C30 H30C 109.5 . . ?
 Si2 C31 H31A 109.5 . . ?
 Si2 C31 H31B 109.5 . . ?
 Si2 C31 H31C 109.5 . . ?
 H31A C31 H31B 109.5 . . ?
 H31A C31 H31C 109.5 . . ?
 H31B C31 H31C 109.5 . . ?
 P3 C32 Ce1 94.15(11) . . ?
 P4 C32 Ce1 94.37(12) . . ?
 P4 C32 P3 171.25(19) . . ?
 C34 C33 P3 122.6(2) . . ?
 C38 C33 P3 118.8(2) . . ?
 C38 C33 C34 118.6(3) . . ?
 C33 C34 H34 119.7 . . ?
 C33 C34 C35 120.6(3) . . ?
 C35 C34 H34 119.7 . . ?
 C34 C35 H35 120.0 . . ?
 C36 C35 C34 120.0(3) . . ?
 C36 C35 H35 120.0 . . ?
 C35 C36 H36 119.9 . . ?
 C35 C36 C37 120.3(3) . . ?
 C37 C36 H36 119.9 . . ?
 C36 C37 H37 120.2 . . ?
 C36 C37 C38 119.6(3) . . ?
 C38 C37 H37 120.2 . . ?
 C33 C38 C37 120.9(3) . . ?
 C33 C38 H38 119.6 . . ?
 C37 C38 H38 119.6 . . ?
 C40 C39 P3 121.5(2) . . ?
 C40 C39 C44 118.4(3) . . ?
 C44 C39 P3 119.5(2) . . ?
 C39 C40 H40 119.6 . . ?
 C39 C40 C41 120.8(3) . . ?
 C41 C40 H40 119.6 . . ?
 C40 C41 H41 119.9 . . ?
 C42 C41 C40 120.2(3) . . ?
 C42 C41 H41 119.9 . . ?
 C41 C42 H42 120.1 . . ?
 C43 C42 C41 119.7(3) . . ?
 C43 C42 H42 120.1 . . ?
 C42 C43 H43 119.9 . . ?
 C42 C43 C44 120.2(3) . . ?
 C44 C43 H43 119.9 . . ?
 C39 C44 C43 120.6(3) . . ?
 C39 C44 H44 119.7 . . ?
 C43 C44 H44 119.7 . . ?
 Si3 C45 H45A 109.5 . . ?
 Si3 C45 H45B 109.5 . . ?
 Si3 C45 H45C 109.5 . . ?
 H45A C45 H45B 109.5 . . ?
 H45A C45 H45C 109.5 . . ?
 H45B C45 H45C 109.5 . . ?
 Si3 C46 H46A 109.5 . . ?
 Si3 C46 H46B 109.5 . . ?
 Si3 C46 H46C 109.5 . . ?
 H46A C46 H46B 109.5 . . ?
 H46A C46 H46C 109.5 . . ?
 H46B C46 H46C 109.5 . . ?
 Si3 C47 H47A 109.5 . . ?
 Si3 C47 H47B 109.5 . . ?
 Si3 C47 H47C 109.5 . . ?
 H47A C47 H47B 109.5 . . ?
 H47A C47 H47C 109.5 . . ?
 H47B C47 H47C 109.5 . . ?
 C49 C48 P4 119.8(2) . . ?
 C49 C48 C53 118.8(3) . . ?
 C53 C48 P4 120.8(2) . . ?
 C48 C49 H49 119.6 . . ?
 C48 C49 C50 120.8(3) . . ?
 C50 C49 H49 119.6 . . ?
 C49 C50 H50 120.0 . . ?
 C51 C50 C49 120.1(3) . . ?
 C51 C50 H50 120.0 . . ?
 C50 C51 H51 120.2 . . ?
 C50 C51 C52 119.6(3) . . ?
 C52 C51 H51 120.2 . . ?
 C51 C52 H52 119.9 . . ?
 C51 C52 C53 120.2(3) . . ?
 C53 C52 H52 119.9 . . ?
 C48 C53 H53 119.8 . . ?
 C52 C53 C48 120.4(3) . . ?
 C52 C53 H53 119.8 . . ?
 C55 C54 P4 119.0(2) . . ?
 C55 C54 C59 119.1(3) . . ?
 C59 C54 P4 122.0(3) . . ?
 C54 C55 H55 119.7 . . ?
 C54 C55 C56 120.7(4) . . ?
 C56 C55 H55 119.7 . . ?
 C55 C56 H56 120.0 . . ?
 C57 C56 C55 120.0(4) . . ?
 C57 C56 H56 120.0 . . ?
 C56 C57 H57 120.1 . . ?
 C58 C57 C56 119.8(3) . . ?
 C58 C57 H57 120.1 . . ?
 C57 C58 H58 119.7 . . ?
 C57 C58 C59 120.7(4) . . ?
 C59 C58 H58 119.7 . . ?
 C54 C59 C58 119.8(4) . . ?
 C54 C59 H59 120.1 . . ?
 C58 C59 H59 120.1 . . ?
 Si4 C60 H60A 109.5 . . ?
 Si4 C60 H60B 109.5 . . ?
 Si4 C60 H60C 109.5 . . ?
 H60A C60 H60B 109.5 . . ?
 H60A C60 H60C 109.5 . . ?
 H60B C60 H60C 109.5 . . ?
 Si4 C61 H61A 109.5 . . ?
 Si4 C61 H61B 109.5 . . ?
 Si4 C61 H61C 109.5 . . ?
 H61A C61 H61B 109.5 . . ?
 H61A C61 H61C 109.5 . . ?
 H61B C61 H61C 109.5 . . ?
 Si4 C62 H62A 109.5 . . ?
 Si4 C62 H62B 109.5 . . ?
 Si4 C62 H62C 109.5 . . ?
 H62A C62 H62B 109.5 . . ?
 H62A C62 H62C 109.5 . . ?
 H62B C62 H62C 109.5 . . ?
 O5 K2 O5 180.0 2_656 . ?
 O5 K2 O7 120.68(6) . . ?
 O5 K2 O7 120.68(6) 2_656 2_656 ?
 O5 K2 O7 59.32(6) . 2_656 ?
 O5 K2 O7 59.32(6) 2_656 . ?
 O6 K2 O5 119.19(6) . 2_656 ?
 O6 K2 O5 119.19(6) 2_656 . ?
 O6 K2 O5 60.81(6) 2_656 2_656 ?
 O6 K2 O5 60.81(6) . . ?
 O6 K2 O6 180.0 . 2_656 ?
 O6 K2 O7 61.42(6) 2_656 2_656 ?
 O6 K2 O7 118.57(6) . 2_656 ?
 O6 K2 O7 118.58(6) 2_656 . ?
 O6 K2 O7 61.43(6) . . ?
 O7 K2 O7 180.0 . 2_656 ?
 O8 K2 O5 100.95(14) . 2_656 ?
 O8 K2 O5 79.05(14) . . ?
 O8 K2 O5 100.95(14) 2_656 . ?
 O8 K2 O5 79.05(14) 2_656 2_656 ?
 O8 K2 O6 84.76(19) 2_656 2_656 ?
 O8 K2 O6 95.24(19) . 2_656 ?
 O8 K2 O6 95.24(19) 2_656 . ?
 O8 K2 O6 84.76(19) . . ?
 O8 K2 O7 83.58(15) . . ?
 O8 K2 O7 96.42(15) . 2_656 ?
 O8 K2 O7 83.58(15) 2_656 2_656 ?
 O8 K2 O7 96.42(15) 2_656 . ?
 O8 K2 O8 180.0 2_656 . ?
 O8A K2 O5 97.49(11) 2_656 . ?
 O8A K2 O5 82.51(11) . . ?
 O8A K2 O5 97.49(11) . 2_656 ?
 O8A K2 O5 82.51(11) 2_656 2_656 ?
 O8A K2 O6 83.33(15) . 2_656 ?
 O8A K2 O6 83.33(15) 2_656 . ?
 O8A K2 O6 96.67(15) 2_656 2_656 ?
 O8A K2 O6 96.67(15) . . ?
 O8A K2 O7 91.76(13) . . ?
 O8A K2 O7 88.24(13) . 2_656 ?
 O8A K2 O7 88.24(13) 2_656 . ?
 O8A K2 O7 91.76(13) 2_656 2_656 ?
 O8A K2 O8A 180.0 . 2_656 ?
 C73 O5 K2 114.39(17) . . ?
 C73 O5 C78 112.4(2) . 2_656 ?
 C78 O5 K2 116.52(18) 2_656 . ?
 C74 O6 K2 112.97(17) . . ?
 C75 O6 K2 112.88(16) . . ?
 C75 O6 C74 111.7(2) . . ?
 C76 O7 K2 111.44(16) . . ?
 C76 O7 C77 111.8(2) . . ?
 C77 O7 K2 115.24(18) . . ?
 O5 C73 H73A 109.9 . . ?
 O5 C73 H73B 109.9 . . ?
 O5 C73 C74 108.8(2) . . ?
 H73A C73 H73B 108.3 . . ?
 C74 C73 H73A 109.9 . . ?
 C74 C73 H73B 109.9 . . ?
 O6 C74 C73 108.5(2) . . ?
 O6 C74 H74A 110.0 . . ?
 O6 C74 H74B 110.0 . . ?
 C73 C74 H74A 110.0 . . ?
 C73 C74 H74B 110.0 . . ?
 H74A C74 H74B 108.4 . . ?
 O6 C75 H75A 109.8 . . ?
 O6 C75 H75B 109.8 . . ?
 O6 C75 C76 109.2(2) . . ?
 H75A C75 H75B 108.3 . . ?
 C76 C75 H75A 109.8 . . ?
 C76 C75 H75B 109.8 . . ?
 O7 C76 C75 109.0(2) . . ?
 O7 C76 H76A 109.9 . . ?
 O7 C76 H76B 109.9 . . ?
 C75 C76 H76A 109.9 . . ?
 C75 C76 H76B 109.9 . . ?
 H76A C76 H76B 108.3 . . ?
 O7 C77 H77A 110.1 . . ?
 O7 C77 H77B 110.1 . . ?
 O7 C77 C78 107.9(3) . . ?
 H77A C77 H77B 108.4 . . ?
 C78 C77 H77A 110.1 . . ?
 C78 C77 H77B 110.1 . . ?
 O5 C78 C77 108.1(3) 2_656 . ?
 O5 C78 H78A 110.1 2_656 . ?
 O5 C78 H78B 110.1 2_656 . ?
 C77 C78 H78A 110.1 . . ?
 C77 C78 H78B 110.1 . . ?
 H78A C78 H78B 108.4 . . ?
 O1 K1 O1 180.0 2_767 . ?
 O1 K1 O2 117.94(10) . 2_767 ?
 O1 K1 O2 117.94(10) 2_767 . ?
 O1 K1 O2 62.06(10) 2_767 2_767 ?
 O1 K1 O2 62.06(10) . . ?
 O1 K1 O3 118.83(9) 2_767 2_767 ?
 O1 K1 O3 61.17(9) . 2_767 ?
 O1 K1 O3 61.17(9) 2_767 . ?
 O1 K1 O3 118.83(9) . . ?
 O2 K1 O2 180.0 2_767 . ?
 O2 K1 O3 58.30(9) 2_767 2_767 ?
 O2 K1 O3 121.70(9) 2_767 . ?
 O2 K1 O3 58.31(9) . . ?
 O2 K1 O3 121.70(9) . 2_767 ?
 O3 K1 O3 180.0 2_767 . ?
 O4 K1 O1 85.56(8) 2_767 2_767 ?
 O4 K1 O1 94.44(8) 2_767 . ?
 O4 K1 O1 94.44(8) . 2_767 ?
 O4 K1 O1 85.56(8) . . ?
 O4 K1 O2 79.16(7) . . ?
 O4 K1 O2 100.84(7) 2_767 . ?
 O4 K1 O2 100.84(7) . 2_767 ?
 O4 K1 O2 79.16(7) 2_767 2_767 ?
 O4 K1 O3 95.58(7) . . ?
 O4 K1 O3 84.42(7) . 2_767 ?
 O4 K1 O3 95.58(7) 2_767 2_767 ?
 O4 K1 O3 84.42(7) 2_767 . ?
 O4 K1 O4 180.0 2_767 . ?
 C63 O1 K1 111.0(2) . . ?
 C63 O1 C68 111.0(4) . . ?
 C68 O1 K1 113.2(2) . . ?
 C64 O2 K1 112.4(3) . . ?
 C65 O2 K1 118.0(2) . . ?
 C65 O2 C64 113.5(3) . . ?
 C66 O3 K1 117.9(2) . . ?
 C66 O3 C67 113.2(3) . 2_767 ?
 C67 O3 K1 112.5(2) 2_767 . ?
 C82 O8 K2 122.2(5) . . ?
 C79 O8 K2 117.1(4) . . ?
 C79 O8 C82 107.2(6) . . ?
 O1 C63 H63A 109.7 . . ?
 O1 C63 H63B 109.7 . . ?
 O1 C63 C64 109.9(4) . . ?
 H63A C63 H63B 108.2 . . ?
 C64 C63 H63A 109.7 . . ?
 C64 C63 H63B 109.7 . . ?
 O2 C64 C63 107.9(3) . . ?
 O2 C64 H64A 110.1 . . ?
 O2 C64 H64B 110.1 . . ?
 C63 C64 H64A 110.1 . . ?
 C63 C64 H64B 110.1 . . ?
 H64A C64 H64B 108.4 . . ?
 O2 C65 H65A 109.7 . . ?
 O2 C65 H65B 109.7 . . ?
 O2 C65 C66 109.7(3) . . ?
 H65A C65 H65B 108.2 . . ?
 C66 C65 H65A 109.7 . . ?
 C66 C65 H65B 109.7 . . ?
 O3 C66 C65 108.2(3) . . ?
 O3 C66 H66A 110.1 . . ?
 O3 C66 H66B 110.1 . . ?
 C65 C66 H66A 110.1 . . ?
 C65 C66 H66B 110.1 . . ?
 H66A C66 H66B 108.4 . . ?
 O3 C67 H67A 109.7 2_767 . ?
 O3 C67 H67B 109.7 2_767 . ?
 O3 C67 C68 109.8(3) 2_767 . ?
 H67A C67 H67B 108.2 . . ?
 C68 C67 H67A 109.7 . . ?
 C68 C67 H67B 109.7 . . ?
 O1 C68 C67 109.1(4) . . ?
 O1 C68 H68A 109.9 . . ?
 O1 C68 H68B 109.9 . . ?
 C67 C68 H68A 109.9 . . ?
 C67 C68 H68B 109.9 . . ?
 H68A C68 H68B 108.3 . . ?
 H79A C79A H79B 108.9 . . ?
 C80A C79A H79A 110.8 . . ?
 C80A C79A H79B 110.8 . . ?
 O8A C79A H79A 110.8 . . ?
 O8A C79A H79B 110.8 . . ?
 O8A C79A C80A 104.6(5) . . ?
 C79A C80A H80A 111.4 . . ?
 C79A C80A H80B 111.4 . . ?
 C79A C80A C81A 101.7(5) . . ?
 H80A C80A H80B 109.3 . . ?
 C81A C80A H80A 111.4 . . ?
 C81A C80A H80B 111.4 . . ?
 C80A C81A H81A 111.3 . . ?
 C80A C81A H81B 111.3 . . ?
 H81A C81A H81B 109.2 . . ?
 C82A C81A C80A 102.1(5) . . ?
 C82A C81A H81A 111.3 . . ?
 C82A C81A H81B 111.3 . . ?
 C81A C82A H82A 110.4 . . ?
 C81A C82A H82B 110.4 . . ?
 H82A C82A H82B 108.6 . . ?
 O8A C82A C81A 106.7(5) . . ?
 O8A C82A H82A 110.4 . . ?
 O8A C82A H82B 110.4 . . ?
 H83A C83 H83B 109.5 . . ?
 H83A C83 H83C 109.5 . . ?
 H83B C83 H83C 109.5 . . ?
 C84 C83 H83A 109.5 . . ?
 C84 C83 H83B 109.5 . . ?
 C84 C83 H83C 109.5 . . ?
 C85 C84 C83 117.7(13) . . ?
 C89 C84 C83 121.3(13) . . ?
 C89 C84 C85 121(2) . . ?
 C84 C85 H85 123.7 . . ?
 C84 C85 C86 113(2) . . ?
 C86 C85 H85 123.7 . . ?
 C85 C86 H86 116.6 . . ?
 C87 C86 C85 127(2) . . ?
 C87 C86 H86 116.6 . . ?
 C86 C87 H87 119.8 . . ?
 C86 C87 C88 120.5(17) . . ?
 C88 C87 H87 119.8 . . ?
 C87 C88 H88 123.0 . . ?
 C87 C88 C89 113.9(18) . . ?
 C89 C88 H88 123.0 . . ?
 C84 C89 C88 125(2) . . ?
 C84 C89 H89 117.5 . . ?
 C88 C89 H89 117.5 . . ?
 O8 C82 H82C 110.7 . . ?
 O8 C82 H82D 110.7 . . ?
 O8 C82 C81 105.1(6) . . ?
 H82C C82 H82D 108.8 . . ?
 C81 C82 H82C 110.7 . . ?
 C81 C82 H82D 110.7 . . ?
 O8 C79 H79C 110.7 . . ?
 O8 C79 H79D 110.7 . . ?
 O8 C79 C80 105.3(5) . . ?
 H79C C79 H79D 108.8 . . ?
 C80 C79 H79C 110.7 . . ?
 C80 C79 H79D 110.7 . . ?
 C79 C80 H80C 110.8 . . ?
 C79 C80 H80D 110.8 . . ?
 C79 C80 C81 105.0(4) . . ?
 H80C C80 H80D 108.8 . . ?
 C81 C80 H80C 110.8 . . ?
 C81 C80 H80D 110.8 . . ?
 C82 C81 C80 105.9(5) . . ?
 C82 C81 H81C 110.5 . . ?
 C82 C81 H81D 110.5 . . ?
 C80 C81 H81C 110.5 . . ?
 C80 C81 H81D 110.5 . . ?
 H81C C81 H81D 108.7 . . ?
 H69A C69 H69B 108.5 . . ?
 C70 C69 H69A 110.1 . . ?
 C70 C69 H69B 110.1 . . ?
 O4 C69 H69A 110.1 . . ?
 O4 C69 H69B 110.1 . . ?
 O4 C69 C70 107.8(3) . . ?
 H72A C72 H72B 108.7 . . ?
 C71 C72 H72A 110.5 . . ?
 C71 C72 H72B 110.5 . . ?
 O4 C72 H72A 110.5 . . ?
 O4 C72 H72B 110.5 . . ?
 O4 C72 C71 106.1(3) . . ?
 C72 C71 H71A 111.6 . . ?
 C72 C71 H71B 111.6 . . ?
 C72 C71 C70 100.9(3) . . ?
 H71A C71 H71B 109.4 . . ?
 C70 C71 H71A 111.6 . . ?
 C70 C71 H71B 111.6 . . ?
 C69 C70 C71 103.0(3) . . ?
 C69 C70 H70A 111.2 . . ?
 C69 C70 H70B 111.2 . . ?
 C71 C70 H70A 111.2 . . ?
 C71 C70 H70B 111.2 . . ?
 H70A C70 H70B 109.1 . . ?
 C79A O8A K2 121.0(4) . . ?
 C79A O8A C82A 110.8(5) . . ?
 C82A O8A K2 122.1(5) . . ?
 C69 O4 K1 119.5(2) . . ?
 C69 O4 C72 108.4(3) . . ?
 C72 O4 K1 113.4(2) . . ?
 H83D C83A H83E 109.5 . . ?
 H83D C83A H83F 109.5 . . ?
 H83E C83A H83F 109.5 . . ?
 C84A C83A H83D 109.5 . . ?
 C84A C83A H83E 109.5 . . ?
 C84A C83A H83F 109.5 . . ?
 C85A C84A C83A 120.4(6) . . ?
 C85A C84A C89A 118.0(6) . . ?
 C89A C84A C83A 121.6(6) . . ?
 C84A C85A H85A 118.7 . . ?
 C86A C85A C84A 122.6(5) . . ?
 C86A C85A H85A 118.7 . . ?
 C85A C86A H86A 121.1 . . ?
 C87A C86A C85A 117.9(6) . . ?
 C87A C86A H86A 121.1 . . ?
 C86A C87A H87A 119.2 . . ?
 C86A C87A C88A 121.6(7) . . ?
 C88A C87A H87A 119.2 . . ?
 C87A C88A H88A 120.3 . . ?
 C87A C88A C89A 119.4(6) . . ?
 C89A C88A H88A 120.3 . . ?
 C84A C89A H89A 119.7 . . ?
 C88A C89A C84A 120.6(7) . . ?
 C88A C89A H89A 119.7 . . ?

loop_
  _geom_torsion_atom_site_label_1
  _geom_torsion_atom_site_label_2
  _geom_torsion_atom_site_label_3
  _geom_torsion_atom_site_label_4
  _geom_torsion
  _geom_torsion_site_symmetry_1
  _geom_torsion_site_symmetry_2
  _geom_torsion_site_symmetry_3
  _geom_torsion_site_symmetry_4
  _geom_torsion_publ_flag
 P1 C2 C3 C4 177.4(2) . . . . ?
 P1 C2 C7 C6 -177.1(2) . . . . ?
 P1 C8 C9 C10 -179.1(2) . . . . ?
 P1 C8 C13 C12 178.3(3) . . . . ?
 P2 C17 C18 C19 176.3(2) . . . . ?
 P2 C17 C22 C21 -175.6(2) . . . . ?
 P2 C23 C24 C25 172.9(2) . . . . ?
 P2 C23 C28 C27 -173.6(2) . . . . ?
 P3 C33 C34 C35 179.8(2) . . . . ?
 P3 C33 C38 C37 -179.2(2) . . . . ?
 P3 C39 C40 C41 170.2(3) . . . . ?
 P3 C39 C44 C43 -170.5(4) . . . . ?
 P4 C48 C49 C50 169.3(2) . . . . ?
 P4 C48 C53 C52 -169.9(3) . . . . ?
 P4 C54 C55 C56 -179.0(3) . . . . ?
 P4 C54 C59 C58 179.9(3) . . . . ?
 N1 P1 C1 Ce1 2.93(13) . . . . ?
 N1 P1 C1 P2 120.8(7) . . . . ?
 N1 P1 C2 C3 -79.9(2) . . . . ?
 N1 P1 C2 C7 98.9(2) . . . . ?
 N1 P1 C8 C9 -171.6(2) . . . . ?
 N1 P1 C8 C13 8.8(3) . . . . ?
 N2 P2 C1 Ce1 1.73(13) . . . . ?
 N2 P2 C1 P1 -116.2(7) . . . . ?
 N2 P2 C17 C18 -95.5(2) . . . . ?
 N2 P2 C17 C22 81.6(2) . . . . ?
 N2 P2 C23 C24 -159.3(2) . . . . ?
 N2 P2 C23 C28 15.9(3) . . . . ?
 N3 P3 C32 Ce1 -1.18(13) . . . . ?
 N3 P3 C33 C34 61.2(3) . . . . ?
 N3 P3 C33 C38 -119.3(2) . . . . ?
 N3 P3 C39 C40 16.1(3) . . . . ?
 N3 P3 C39 C44 -172.8(3) . . . . ?
 N4 P4 C32 Ce1 -3.37(14) . . . . ?
 N4 P4 C48 C49 24.7(3) . . . . ?
 N4 P4 C48 C53 -163.9(2) . . . . ?
 N4 P4 C54 C55 -106.6(3) . . . . ?
 N4 P4 C54 C59 74.0(3) . . . . ?
 C1 P1 N1 Ce1 -2.97(13) . . . . ?
 C1 P1 N1 Si1 146.69(18) . . . . ?
 C1 P1 C2 C3 157.4(2) . . . . ?
 C1 P1 C2 C7 -23.8(3) . . . . ?
 C1 P1 C8 C9 -48.1(3) . . . . ?
 C1 P1 C8 C13 132.3(3) . . . . ?
 C1 P2 N2 Ce1 -1.77(13) . . . . ?
 C1 P2 N2 Si2 150.42(19) . . . . ?
 C1 P2 C17 C18 140.3(2) . . . . ?
 C1 P2 C17 C22 -42.6(3) . . . . ?
 C1 P2 C23 C24 -40.3(2) . . . . ?
 C1 P2 C23 C28 134.9(2) . . . . ?
 C2 P1 N1 Ce1 -128.14(10) . . . . ?
 C2 P1 N1 Si1 21.5(2) . . . . ?
 C2 P1 C1 Ce1 125.98(10) . . . . ?
 C2 P1 C1 P2 -116.1(7) . . . . ?
 C2 P1 C8 C9 72.6(2) . . . . ?
 C2 P1 C8 C13 -107.0(3) . . . . ?
 C2 C3 C4 C5 0.4(5) . . . . ?
 C3 C2 C7 C6 1.7(4) . . . . ?
 C3 C4 C5 C6 0.3(5) . . . . ?
 C4 C5 C6 C7 0.0(5) . . . . ?
 C5 C6 C7 C2 -1.0(5) . . . . ?
 C7 C2 C3 C4 -1.4(4) . . . . ?
 C8 P1 N1 Ce1 122.72(10) . . . . ?
 C8 P1 N1 Si1 -87.6(2) . . . . ?
 C8 P1 C1 Ce1 -121.62(11) . . . . ?
 C8 P1 C1 P2 -3.7(7) . . . . ?
 C8 P1 C2 C3 36.9(2) . . . . ?
 C8 P1 C2 C7 -144.3(2) . . . . ?
 C8 C9 C10 C11 0.1(5) . . . . ?
 C9 C8 C13 C12 -1.3(5) . . . . ?
 C9 C10 C11 C12 0.1(5) . . . . ?
 C10 C11 C12 C13 -0.8(6) . . . . ?
 C11 C12 C13 C8 1.5(6) . . . . ?
 C13 C8 C9 C10 0.5(4) . . . . ?
 C14 Si1 N1 Ce1 87.14(16) . . . . ?
 C14 Si1 N1 P1 -55.6(2) . . . . ?
 C15 Si1 N1 Ce1 -149.39(15) . . . . ?
 C15 Si1 N1 P1 67.9(2) . . . . ?
 C16 Si1 N1 Ce1 -31.60(17) . . . . ?
 C16 Si1 N1 P1 -174.36(18) . . . . ?
 C17 P2 N2 Ce1 -130.70(10) . . . . ?
 C17 P2 N2 Si2 21.5(2) . . . . ?
 C17 P2 C1 Ce1 126.48(11) . . . . ?
 C17 P2 C1 P1 8.6(7) . . . . ?
 C17 P2 C23 C24 84.2(2) . . . . ?
 C17 P2 C23 C28 -100.6(2) . . . . ?
 C17 C18 C19 C20 -0.5(5) . . . . ?
 C18 C17 C22 C21 1.6(4) . . . . ?
 C18 C19 C20 C21 1.1(5) . . . . ?
 C19 C20 C21 C22 -0.3(5) . . . . ?
 C20 C21 C22 C17 -1.1(5) . . . . ?
 C22 C17 C18 C19 -0.9(4) . . . . ?
 C23 P2 N2 Ce1 117.57(10) . . . . ?
 C23 P2 N2 Si2 -90.2(2) . . . . ?
 C23 P2 C1 Ce1 -118.08(10) . . . . ?
 C23 P2 C1 P1 124.0(7) . . . . ?
 C23 P2 C17 C18 21.1(3) . . . . ?
 C23 P2 C17 C22 -161.8(2) . . . . ?
 C23 C24 C25 C26 1.4(5) . . . . ?
 C24 C23 C28 C27 1.6(4) . . . . ?
 C24 C25 C26 C27 0.7(5) . . . . ?
 C25 C26 C27 C28 -1.6(5) . . . . ?
 C26 C27 C28 C23 0.4(5) . . . . ?
 C28 C23 C24 C25 -2.5(4) . . . . ?
 C29 Si2 N2 Ce1 -167.24(14) . . . . ?
 C29 Si2 N2 P2 46.0(2) . . . . ?
 C30 Si2 N2 Ce1 72.06(16) . . . . ?
 C30 Si2 N2 P2 -74.7(2) . . . . ?
 C31 Si2 N2 Ce1 -45.77(17) . . . . ?
 C31 Si2 N2 P2 167.5(2) . . . . ?
 C32 P3 N3 Ce1 1.19(13) . . . . ?
 C32 P3 N3 Si3 -158.78(19) . . . . ?
 C32 P3 C33 C34 -174.7(2) . . . . ?
 C32 P3 C33 C38 4.8(3) . . . . ?
 C32 P3 C39 C40 -104.6(3) . . . . ?
 C32 P3 C39 C44 66.4(3) . . . . ?
 C32 P4 N4 Ce1 3.41(14) . . . . ?
 C32 P4 N4 Si4 -158.47(19) . . . . ?
 C32 P4 C48 C49 -94.4(3) . . . . ?
 C32 P4 C48 C53 76.9(3) . . . . ?
 C32 P4 C54 C55 17.8(3) . . . . ?
 C32 P4 C54 C59 -161.6(3) . . . . ?
 C33 P3 N3 Ce1 127.40(10) . . . . ?
 C33 P3 N3 Si3 -32.6(2) . . . . ?
 C33 P3 C32 Ce1 -127.30(10) . . . . ?
 C33 P3 C39 C40 135.2(3) . . . . ?
 C33 P3 C39 C44 -53.8(3) . . . . ?
 C33 C34 C35 C36 -1.4(5) . . . . ?
 C34 C33 C38 C37 0.3(4) . . . . ?
 C34 C35 C36 C37 1.8(5) . . . . ?
 C35 C36 C37 C38 -1.2(5) . . . . ?
 C36 C37 C38 C33 0.1(5) . . . . ?
 C38 C33 C34 C35 0.3(4) . . . . ?
 C39 P3 N3 Ce1 -121.27(11) . . . . ?
 C39 P3 N3 Si3 78.8(2) . . . . ?
 C39 P3 C32 Ce1 119.86(11) . . . . ?
 C39 P3 C33 C34 -55.4(3) . . . . ?
 C39 P3 C33 C38 124.1(2) . . . . ?
 C39 C40 C41 C42 0.2(5) . . . . ?
 C40 C39 C44 C43 0.8(6) . . . . ?
 C40 C41 C42 C43 0.6(6) . . . . ?
 C41 C42 C43 C44 -0.7(8) . . . . ?
 C42 C43 C44 C39 0.0(8) . . . . ?
 C44 C39 C40 C41 -0.9(5) . . . . ?
 C45 Si3 N3 Ce1 -90.66(17) . . . . ?
 C45 Si3 N3 P3 64.7(2) . . . . ?
 C46 Si3 N3 Ce1 27.49(17) . . . . ?
 C46 Si3 N3 P3 -177.19(19) . . . . ?
 C47 Si3 N3 Ce1 144.24(13) . . . . ?
 C47 Si3 N3 P3 -60.4(2) . . . . ?
 C48 P4 N4 Ce1 -117.15(10) . . . . ?
 C48 P4 N4 Si4 81.0(2) . . . . ?
 C48 P4 C32 Ce1 115.83(12) . . . . ?
 C48 P4 C54 C55 136.9(3) . . . . ?
 C48 P4 C54 C59 -42.5(3) . . . . ?
 C48 C49 C50 C51 2.0(5) . . . . ?
 C49 C48 C53 C52 1.5(5) . . . . ?
 C49 C50 C51 C52 -1.0(6) . . . . ?
 C50 C51 C52 C53 0.3(7) . . . . ?
 C51 C52 C53 C48 -0.6(6) . . . . ?
 C53 C48 C49 C50 -2.2(4) . . . . ?
 C54 P4 N4 Ce1 130.34(12) . . . . ?
 C54 P4 N4 Si4 -31.5(3) . . . . ?
 C54 P4 C32 Ce1 -130.33(11) . . . . ?
 C54 P4 C48 C49 144.7(2) . . . . ?
 C54 P4 C48 C53 -44.0(3) . . . . ?
 C54 C55 C56 C57 -0.5(7) . . . . ?
 C55 C54 C59 C58 0.5(5) . . . . ?
 C55 C56 C57 C58 -0.5(7) . . . . ?
 C56 C57 C58 C59 1.4(7) . . . . ?
 C57 C58 C59 C54 -1.5(6) . . . . ?
 C59 C54 C55 C56 0.4(6) . . . . ?
 C60 Si4 N4 Ce1 155.8(2) . . . . ?
 C60 Si4 N4 P4 -48.0(3) . . . . ?
 C61 Si4 N4 Ce1 39.5(2) . . . . ?
 C61 Si4 N4 P4 -164.3(2) . . . . ?
 C62 Si4 N4 Ce1 -80.4(2) . . . . ?
 C62 Si4 N4 P4 75.9(2) . . . . ?
 K2 O5 C73 C74 46.8(3) . . . . ?
 K2 O6 C74 C73 52.8(3) . . . . ?
 K2 O6 C75 C76 -50.3(3) . . . . ?
 K2 O7 C76 C75 -51.0(3) . . . . ?
 K2 O7 C77 C78 50.0(3) . . . . ?
 K2 O8 C82 C81 -171.5(9) . . . . ?
 K2 O8 C79 C80 176.1(6) . . . . ?
 O5 C73 C74 O6 -67.3(3) . . . . ?
 O6 C75 C76 O7 69.9(3) . . . . ?
 O7 C77 C78 O5 -64.7(4) . . . 2_656 ?
 C74 O6 C75 C76 -178.9(2) . . . . ?
 C75 O6 C74 C73 -178.6(2) . . . . ?
 C76 O7 C77 C78 178.6(3) . . . . ?
 C77 O7 C76 C75 178.4(3) . . . . ?
 C78 O5 C73 C74 -177.3(3) 2_656 . . . ?
 K1 O1 C63 C64 54.6(4) . . . . ?
 K1 O1 C68 C67 -53.0(4) . . . . ?
 K1 O2 C64 C63 47.4(4) . . . . ?
 K1 O2 C65 C66 -46.0(3) . . . . ?
 K1 O3 C66 C65 -46.4(3) . . . . ?
 O1 C63 C64 O2 -70.3(5) . . . . ?
 O2 C65 C66 O3 59.3(4) . . . . ?
 O3 C67 C68 O1 67.6(5) 2_767 . . . ?
 O8 C82 C81 C80 16.8(15) . . . . ?
 O8 C79 C80 C81 -22.7(13) . . . . ?
 C63 O1 C68 C67 -178.6(3) . . . . ?
 C64 O2 C65 C66 179.6(3) . . . . ?
 C65 O2 C64 C63 -175.6(3) . . . . ?
 C67 O3 C66 C65 179.3(3) 2_767 . . . ?
 C68 O1 C63 C64 -178.5(4) . . . . ?
 C79A C80A C81A C82A -36.0(11) . . . . ?
 C80A C79A O8A K2 -173.6(6) . . . . ?
 C80A C79A O8A C82A -20.7(12) . . . . ?
 C80A C81A C82A O8A 24.3(11) . . . . ?
 C81A C82A O8A K2 149.3(6) . . . . ?
 C81A C82A O8A C79A -3.3(12) . . . . ?
 C83 C84 C85 C86 176(2) . . . . ?
 C83 C84 C89 C88 -180(2) . . . . ?
 C84 C85 C86 C87 5(3) . . . . ?
 C85 C84 C89 C88 0(4) . . . . ?
 C85 C86 C87 C88 -1(3) . . . . ?
 C86 C87 C88 C89 -3(3) . . . . ?
 C87 C88 C89 C84 3(3) . . . . ?
 C89 C84 C85 C86 -4(3) . . . . ?
 C82 O8 C79 C80 34.3(11) . . . . ?
 C79 O8 C82 C81 -32.2(12) . . . . ?
 C79 C80 C81 C82 3.3(15) . . . . ?
 C72 C71 C70 C69 -34.6(5) . . . . ?
 C71 C72 O4 K1 112.1(3) . . . . ?
 C71 C72 O4 C69 -23.0(4) . . . . ?
 C70 C69 O4 K1 -132.1(3) . . . . ?
 C70 C69 O4 C72 -0.2(5) . . . . ?
 O8A C79A C80A C81A 34.4(11) . . . . ?
 O4 C69 C70 C71 22.3(5) . . . . ?
 O4 C72 C71 C70 35.6(5) . . . . ?
 C83A C84A C85A C86A 179.8(7) . . . . ?
 C83A C84A C89A C88A -179.7(7) . . . . ?
 C84A C85A C86A C87A -1.0(10) . . . . ?
 C85A C84A C89A C88A -1.8(11) . . . . ?
 C85A C86A C87A C88A 0.1(9) . . . . ?
 C86A C87A C88A C89A 0.0(10) . . . . ?
 C87A C88A C89A C84A 0.9(10) . . . . ?
 C89A C84A C85A C86A 1.9(11) . . . . ?

_shelx_res_file
;
    cemglw.res created by SHELXL-2014/7

TITL CEMGLV in P-1
rem EXTI insignif
CELL 1.54184 16.967053 17.946303 19.15501 71.281 64.0856 65.4205
ZERR 2 0.000583 0.000517 0.000603 0.0027 0.0032 0.003
LATT 1
SFAC C H Ce K N O P Si
UNIT 178 248 2 2 8 16 8 8
EQIV $1 2-X,1-Y,2-Z
SADI 0.01 C80A C79A C80 C79 C82 C81 C82A C81A C72 C71 C70 C69
SADI 0.01 C81 C80 C81A C80A C71 C70
SADI 0.01 K2 O8 K1 O4 K2 O8A
SADI 0.01 O8A C82A O8 C82 O8A C79A O8 C79 O4 C72 O4 C69
SADI 0.01 C79A C81A C80A C82A C81 C79 C80 C82
SADI 0.01 C84A C83A C84 C83
SADI 0.01 C85 C84 C85A C84A C89 C84 C89A C84A
SADI 0.01 C86A C85A C86 C85 C89 C88 C89A C88A
SADI 0.01 C87A C86A C87 C86 C88A C87A C88 C87
SADI C83 C85 C83 C89
SADI C83A C89A C83A C85A
SIMU 0.02 0.04 1.7 C86 C85 C87 C89 C88 C84 C83
RIGU 0.002 0.002 C86 C85 C87 C89 C88 C84 C83 C83A C84A C89A C88A C87A C86A C85

L.S. 12 0 0
PLAN  20
TEMP -153(2)
FREE K1 C72_$1
FREE K1 C72
FREE K1 C63_$1
FREE K1 C63
FREE Ce1 P2
FREE Ce1 P1
FREE Ce1 P4
FREE Ce1 P3
MORE -1
BOND $H
CONF
HTAB
fmap 2 53
acta
REM <olex2.extras>
REM <HklSrc "%.\\CEMGLW.hkl">
REM </olex2.extras>

WGHT    0.077200    0.407500
FVAR       2.84338   0.55779   0.29592
CE1   3    0.784828    0.231448    0.743486    11.00000    0.01716    0.02001 =
         0.01836   -0.00293   -0.00527   -0.00812
P1    7    0.791206    0.349285    0.579191    11.00000    0.02040    0.01949 =
         0.02139   -0.00113   -0.00977   -0.00765
P2    7    0.898281    0.356117    0.680573    11.00000    0.01832    0.01969 =
         0.02184   -0.00340   -0.00758   -0.00790
P3    7    0.797350    0.042957    0.813926    11.00000    0.02176    0.02236 =
         0.02150    0.00152   -0.00981   -0.01110
P4    7    0.634733    0.190931    0.908628    11.00000    0.02174    0.03604 =
         0.02083   -0.00811   -0.00092   -0.01555
SI1   8    0.651276    0.264132    0.614498    11.00000    0.02755    0.03058 =
         0.02887    0.00064   -0.01603   -0.01470
SI2   8    0.973852    0.218296    0.802784    11.00000    0.02379    0.02782 =
         0.02605    0.00064   -0.01323   -0.01172
SI3   8    0.942245    0.039076    0.646265    11.00000    0.02120    0.02198 =
         0.02651   -0.00758   -0.00460   -0.00809
SI4   8    0.605809    0.372050    0.900426    11.00000    0.02486    0.03695 =
         0.03791   -0.02014    0.00139   -0.01160
N1    5    0.743401    0.277015    0.618484    11.00000    0.02387    0.02253 =
         0.02448   -0.00167   -0.01060   -0.00978
N2    5    0.898270    0.281196    0.755374    11.00000    0.02339    0.02612 =
         0.02305   -0.00119   -0.00856   -0.01134
N3    5    0.866248    0.076413    0.731286    11.00000    0.02040    0.02276 =
         0.02215   -0.00176   -0.00707   -0.00731
N4    5    0.645780    0.281644    0.865600    11.00000    0.02541    0.03558 =
         0.02752   -0.01134   -0.00030   -0.01600
C1    1    0.831387    0.355523    0.639931    11.00000    0.02267    0.02538 =
         0.02326   -0.00334   -0.00949   -0.00867
C2    1    0.708307    0.447725    0.550674    11.00000    0.02340    0.02199 =
         0.02902    0.00267   -0.01251   -0.01036
C3    1    0.691169    0.463966    0.481549    11.00000    0.03157    0.03219 =
         0.03218   -0.00031   -0.01646   -0.01142
AFIX  43
H3    2    0.724650    0.424571    0.446822    11.00000   -1.20000
AFIX   0
C4    1    0.625100    0.537776    0.463024    11.00000    0.03755    0.04151 =
         0.04492    0.00936   -0.02653   -0.01374
AFIX  43
H4    2    0.613646    0.548121    0.415908    11.00000   -1.20000
AFIX   0
C5    1    0.576369    0.595743    0.512537    11.00000    0.03050    0.03318 =
         0.05878    0.00620   -0.02323   -0.00457
AFIX  43
H5    2    0.531222    0.645795    0.499884    11.00000   -1.20000
AFIX   0
C6    1    0.593824    0.580363    0.581133    11.00000    0.03188    0.02721 =
         0.05583   -0.00798   -0.01598   -0.00385
AFIX  43
H6    2    0.560497    0.620050    0.615564    11.00000   -1.20000
AFIX   0
C7    1    0.660021    0.506954    0.599583    11.00000    0.02772    0.02795 =
         0.03826   -0.00312   -0.01494   -0.00897
AFIX  43
H7    2    0.672230    0.497351    0.646181    11.00000   -1.20000
AFIX   0
C8    1    0.879145    0.332570    0.481825    11.00000    0.02467    0.02288 =
         0.02414   -0.00192   -0.01083   -0.00624
C9    1    0.934947    0.383198    0.445106    11.00000    0.03203    0.03291 =
         0.02704   -0.00322   -0.00765   -0.01415
AFIX  43
H9    2    0.926885    0.424114    0.471298    11.00000   -1.20000
AFIX   0
C10   1    1.001880    0.374735    0.371100    11.00000    0.03347    0.04051 =
         0.03383    0.00019   -0.00579   -0.01606
AFIX  43
H10   2    1.039482    0.409663    0.346836    11.00000   -1.20000
AFIX   0
C11   1    1.014154    0.315683    0.332440    11.00000    0.03915    0.04460 =
         0.02765   -0.00786    0.00200   -0.00994
AFIX  43
H11   2    1.060183    0.309789    0.281584    11.00000   -1.20000
AFIX   0
C12   1    0.958697    0.264632    0.368321    11.00000    0.06123    0.04056 =
         0.03378   -0.01742   -0.00290   -0.01633
AFIX  43
H12   2    0.966392    0.224367    0.341569    11.00000   -1.20000
AFIX   0
C13   1    0.892085    0.272569    0.443269    11.00000    0.04324    0.03406 =
         0.03187   -0.00731   -0.00929   -0.01712
AFIX  43
H13   2    0.855407    0.236827    0.468072    11.00000   -1.20000
AFIX   0
C14   1    0.540787    0.352542    0.644078    11.00000    0.02479    0.04241 =
         0.04451    0.00321   -0.01729   -0.01049
AFIX 137
H14A  2    0.542862    0.400790    0.601637    11.00000   -1.50000
H14B  2    0.533605    0.367179    0.692097    11.00000   -1.50000
H14C  2    0.488237    0.335791    0.653935    11.00000   -1.50000
AFIX   0
C15   1    0.667415    0.248246    0.515923    11.00000    0.05435    0.05261 =
         0.03820    0.00004   -0.02782   -0.02957
AFIX 137
H15A  2    0.721940    0.199655    0.500274    11.00000   -1.50000
H15B  2    0.676241    0.297638    0.476497    11.00000   -1.50000
H15C  2    0.612459    0.239181    0.519730    11.00000   -1.50000
AFIX   0
C16   1    0.632811    0.167564    0.685287    11.00000    0.03435    0.03672 =
         0.03433    0.00199   -0.01653   -0.02110
AFIX 137
H16A  2    0.629957    0.170008    0.736753    11.00000   -1.50000
H16B  2    0.684260    0.118803    0.665431    11.00000   -1.50000
H16C  2    0.574560    0.163385    0.690695    11.00000   -1.50000
AFIX   0
C17   1    1.018243    0.350419    0.616387    11.00000    0.02200    0.02228 =
         0.02388    0.00042   -0.00892   -0.00889
C18   1    1.064258    0.396235    0.621137    11.00000    0.02514    0.03349 =
         0.03580   -0.01000   -0.00670   -0.01439
AFIX  43
H18   2    1.032115    0.434725    0.656700    11.00000   -1.20000
AFIX   0
C19   1    1.157095    0.386353    0.574288    11.00000    0.02746    0.04094 =
         0.04892   -0.00773   -0.00948   -0.02008
AFIX  43
H19   2    1.187744    0.418230    0.577665    11.00000   -1.20000
AFIX   0
C20   1    1.203809    0.330156    0.523246    11.00000    0.02187    0.04011 =
         0.04730   -0.00743   -0.00091   -0.01315
AFIX  43
H20   2    1.267234    0.322510    0.491929    11.00000   -1.20000
AFIX   0
C21   1    1.158919    0.284847    0.517349    11.00000    0.02826    0.03372 =
         0.04467   -0.01342    0.00166   -0.01031
AFIX  43
H21   2    1.191451    0.246326    0.481798    11.00000   -1.20000
AFIX   0
C22   1    1.066158    0.295383    0.563299    11.00000    0.02783    0.02630 =
         0.03468   -0.00635   -0.00579   -0.01223
AFIX  43
H22   2    1.035408    0.264664    0.558281    11.00000   -1.20000
AFIX   0
C23   1    0.853102    0.456424    0.713419    11.00000    0.02075    0.02599 =
         0.02860   -0.00716   -0.00608   -0.00890
C24   1    0.819217    0.528623    0.665217    11.00000    0.03047    0.02654 =
         0.03524   -0.00685   -0.00990   -0.01133
AFIX  43
H24   2    0.826250    0.525844    0.614023    11.00000   -1.20000
AFIX   0
C25   1    0.775283    0.604608    0.691094    11.00000    0.03842    0.02451 =
         0.05104   -0.00759   -0.01241   -0.01030
AFIX  43
H25   2    0.751266    0.653242    0.658096    11.00000   -1.20000
AFIX   0
C26   1    0.766429    0.609583    0.764980    11.00000    0.03832    0.03470 =
         0.05382   -0.02310   -0.00334   -0.01204
AFIX  43
H26   2    0.735771    0.661465    0.782965    11.00000   -1.20000
AFIX   0
C27   1    0.802265    0.538970    0.812393    11.00000    0.04291    0.04627 =
         0.04079   -0.02291   -0.00630   -0.01418
AFIX  43
H27   2    0.797609    0.542508    0.862565    11.00000   -1.20000
AFIX   0
C28   1    0.845409    0.462229    0.786792    11.00000    0.03213    0.03630 =
         0.03256   -0.01276   -0.00990   -0.01080
AFIX  43
H28   2    0.869610    0.413753    0.819830    11.00000   -1.20000
AFIX   0
C29   1    1.032831    0.272414    0.824286    11.00000    0.03979    0.04004 =
         0.04367    0.00101   -0.02679   -0.01826
AFIX 137
H29A  2    0.987082    0.308268    0.863269    11.00000   -1.50000
H29B  2    1.061551    0.306274    0.775671    11.00000   -1.50000
H29C  2    1.080580    0.230888    0.845119    11.00000   -1.50000
AFIX   0
C30   1    1.070442    0.135504    0.745646    11.00000    0.03004    0.03206 =
         0.04148   -0.00260   -0.01469   -0.00675
AFIX 137
H30A  2    1.110323    0.161385    0.697763    11.00000   -1.50000
H30B  2    1.044292    0.105611    0.731259    11.00000   -1.50000
H30C  2    1.107012    0.096403    0.778164    11.00000   -1.50000
AFIX   0
C31   1    0.905089    0.165657    0.897335    11.00000    0.03618    0.04873 =
         0.03070    0.00642   -0.01931   -0.02265
AFIX 137
H31A  2    0.865829    0.146112    0.886991    11.00000   -1.50000
H31B  2    0.866107    0.205116    0.934190    11.00000   -1.50000
H31C  2    0.947341    0.118192    0.920314    11.00000   -1.50000
AFIX   0
C32   1    0.717855    0.122310    0.855361    11.00000    0.02488    0.03156 =
         0.02292   -0.00226   -0.00793   -0.01309
C33   1    0.748697   -0.025884    0.803877    11.00000    0.02849    0.02616 =
         0.02408    0.00384   -0.01206   -0.01531
C34   1    0.803615   -0.100500    0.776062    11.00000    0.03129    0.02714 =
         0.04980   -0.00398   -0.01844   -0.01169
AFIX  43
H34   2    0.868957   -0.117346    0.761299    11.00000   -1.20000
AFIX   0
C35   1    0.763664   -0.150967    0.769603    11.00000    0.04617    0.02915 =
         0.05181   -0.00308   -0.02300   -0.01697
AFIX  43
H35   2    0.801885   -0.201262    0.749426    11.00000   -1.20000
AFIX   0
C36   1    0.668975   -0.127838    0.792457    11.00000    0.05023    0.03924 =
         0.03904    0.00293   -0.02156   -0.02994
AFIX  43
H36   2    0.641838   -0.163022    0.789444    11.00000   -1.20000
AFIX   0
C37   1    0.613223   -0.053686    0.819760    11.00000    0.03410    0.05042 =
         0.03872   -0.00229   -0.01353   -0.02609
AFIX  43
H37   2    0.547907   -0.037282    0.834621    11.00000   -1.20000
AFIX   0
C38   1    0.653510   -0.002824    0.825413    11.00000    0.03172    0.03628 =
         0.03220   -0.00380   -0.01189   -0.01690
AFIX  43
H38   2    0.615111    0.048163    0.844255    11.00000   -1.20000
AFIX   0
C39   1    0.864108   -0.029072    0.876765    11.00000    0.03217    0.02890 =
         0.03254    0.00298   -0.01851   -0.01376
C40   1    0.953319   -0.032507    0.860793    11.00000    0.03086    0.03064 =
         0.04319    0.00233   -0.02004   -0.01258
AFIX  43
H40   2    0.984561   -0.003573    0.812298    11.00000   -1.20000
AFIX   0
C41   1    0.997649   -0.077728    0.914800    11.00000    0.04356    0.04118 =
         0.06124    0.00396   -0.03500   -0.01925
AFIX  43
H41   2    1.058770   -0.079376    0.903141    11.00000   -1.20000
AFIX   0
C42   1    0.953278   -0.120213    0.985241    11.00000    0.06730    0.05139 =
         0.05704    0.01484   -0.04791   -0.02893
AFIX  43
H42   2    0.983452   -0.150701    1.022362    11.00000   -1.20000
AFIX   0
C43   1    0.865253   -0.118305    1.001568    11.00000    0.07336    0.08016 =
         0.05341    0.03844   -0.04490   -0.05239
AFIX  43
H43   2    0.834771   -0.148063    1.049840    11.00000   -1.20000
AFIX   0
C44   1    0.820543   -0.072925    0.947639    11.00000    0.04665    0.06474 =
         0.04754    0.02680   -0.03230   -0.03656
AFIX  43
H44   2    0.759641   -0.071926    0.959408    11.00000   -1.20000
AFIX   0
C45   1    0.883780    0.022005    0.591777    11.00000    0.03801    0.05227 =
         0.03186   -0.01745   -0.00566   -0.02100
AFIX 137
H45A  2    0.841324    0.075283    0.575656    11.00000   -1.50000
H45B  2    0.848910   -0.016156    0.626244    11.00000   -1.50000
H45C  2    0.930611   -0.002015    0.545012    11.00000   -1.50000
AFIX   0
C46   1    0.999518    0.118815    0.580203    11.00000    0.02833    0.03047 =
         0.02813   -0.00674   -0.00220   -0.01281
AFIX 137
H46A  2    1.036768    0.124546    0.604225    11.00000   -1.50000
H46B  2    0.952102    0.172387    0.572803    11.00000   -1.50000
H46C  2    1.039630    0.101205    0.529040    11.00000   -1.50000
AFIX   0
C47   1    1.039214   -0.059146    0.660638    11.00000    0.02619    0.02623 =
         0.04798   -0.00949   -0.00492   -0.00680
AFIX 137
H47A  2    1.013344   -0.099502    0.703587    11.00000   -1.50000
H47B  2    1.081316   -0.046246    0.673819    11.00000   -1.50000
H47C  2    1.073334   -0.082696    0.611971    11.00000   -1.50000
AFIX   0
C48   1    0.521195    0.193377    0.918282    11.00000    0.02387    0.03837 =
         0.02748   -0.01386   -0.00139   -0.01124
C49   1    0.477983    0.250171    0.866996    11.00000    0.02686    0.04118 =
         0.03341   -0.01275   -0.00422   -0.01184
AFIX  43
H49   2    0.501824    0.293643    0.833008    11.00000   -1.20000
AFIX   0
C50   1    0.400042    0.244526    0.864480    11.00000    0.02601    0.04957 =
         0.04166   -0.01450   -0.01034   -0.00832
AFIX  43
H50   2    0.372139    0.282962    0.827766    11.00000   -1.20000
AFIX   0
C51   1    0.363110    0.183143    0.915261    11.00000    0.02955    0.06792 =
         0.06009   -0.01310   -0.01445   -0.02367
AFIX  43
H51   2    0.309251    0.179744    0.914206    11.00000   -1.20000
AFIX   0
C52   1    0.405047    0.126597    0.967707    11.00000    0.04048    0.06998 =
         0.06433    0.00798   -0.01795   -0.03758
AFIX  43
H52   2    0.380082    0.084066    1.002565    11.00000   -1.20000
AFIX   0
C53   1    0.483478    0.131803    0.969563    11.00000    0.03055    0.05301 =
         0.04310    0.00214   -0.01067   -0.02435
AFIX  43
H53   2    0.511575    0.093103    1.006056    11.00000   -1.20000
AFIX   0
C54   1    0.626687    0.164588    1.012464    11.00000    0.03493    0.05684 =
         0.02316   -0.00833   -0.00168   -0.03014
C55   1    0.701493    0.106661    1.031986    11.00000    0.04227    0.08035 =
         0.02772   -0.00688   -0.00975   -0.03293
AFIX  43
H55   2    0.756284    0.081825    0.991952    11.00000   -1.20000
AFIX   0
C56   1    0.697540    0.084052    1.110234    11.00000    0.06033    0.10959 =
         0.03436   -0.00176   -0.02122   -0.04283
AFIX  43
H56   2    0.749332    0.043761    1.123126    11.00000   -1.20000
AFIX   0
C57   1    0.618330    0.120326    1.168713    11.00000    0.07163    0.14328 =
         0.02306   -0.01030   -0.00851   -0.06992
AFIX  43
H57   2    0.615366    0.104744    1.221894    11.00000   -1.20000
AFIX   0
C58   1    0.544269    0.178695    1.149775    11.00000    0.05752    0.12284 =
         0.02701   -0.02616    0.00766   -0.06290
AFIX  43
H58   2    0.490377    0.204506    1.189860    11.00000   -1.20000
AFIX   0
C59   1    0.547034    0.200896    1.071667    11.00000    0.04486    0.07706 =
         0.02977   -0.01706    0.00105   -0.03828
AFIX  43
H59   2    0.494695    0.240590    1.059233    11.00000   -1.20000
AFIX   0
C60   1    0.479206    0.403909    0.963757    11.00000    0.03711    0.06090 =
         0.08018   -0.04117    0.01797   -0.01904
AFIX 137
H60A  2    0.471771    0.375272    1.018132    11.00000   -1.50000
H60B  2    0.444608    0.388846    0.943725    11.00000   -1.50000
H60C  2    0.455469    0.464160    0.962313    11.00000   -1.50000
AFIX   0
C61   1    0.616190    0.457781    0.814332    11.00000    0.02944    0.03661 =
         0.05395   -0.01517   -0.00978   -0.00709
AFIX 137
H61A  2    0.576157    0.463483    0.787138    11.00000   -1.50000
H61B  2    0.680617    0.445105    0.778038    11.00000   -1.50000
H61C  2    0.597264    0.509918    0.832466    11.00000   -1.50000
AFIX   0
C62   1    0.674399    0.367357    0.956742    11.00000    0.06174    0.05151 =
         0.04581   -0.02053   -0.01492   -0.02456
AFIX 137
H62A  2    0.739829    0.355587    0.922974    11.00000   -1.50000
H62B  2    0.667779    0.323207    1.002931    11.00000   -1.50000
H62C  2    0.651611    0.420810    0.973895    11.00000   -1.50000
AFIX   0

K2    4    0.500000    0.000000    0.500000    10.50000    0.02969    0.03168 =
         0.03165   -0.00215   -0.01168   -0.01437
O5    6    0.646248    0.054633    0.471263    11.00000    0.02921    0.04120 =
         0.03377   -0.00170   -0.00889   -0.01640
O6    6    0.527241    0.137222    0.382521    11.00000    0.03368    0.03053 =
         0.03258   -0.00526   -0.01141   -0.01359
O7    6    0.356917    0.101952    0.438617    11.00000    0.03198    0.03942 =
         0.03154   -0.00292   -0.01297   -0.01505
C73   1    0.668108    0.110126    0.399450    11.00000    0.03362    0.04277 =
         0.03601   -0.00328   -0.00729   -0.02302
AFIX  23
H73A  2    0.700533    0.079446    0.354675    11.00000   -1.20000
H73B  2    0.709518    0.136471    0.398673    11.00000   -1.20000
AFIX   0
C74   1    0.579649    0.175749    0.391945    11.00000    0.03815    0.03343 =
         0.03896   -0.00373   -0.01177   -0.01876
AFIX  23
H74A  2    0.543608    0.202012    0.439675    11.00000   -1.20000
H74B  2    0.593923    0.219436    0.345830    11.00000   -1.20000
AFIX   0
C75   1    0.443385    0.195883    0.373097    11.00000    0.03708    0.03013 =
         0.03546   -0.00230   -0.01293   -0.01046
AFIX  23
H75A  2    0.457322    0.238259    0.325571    11.00000   -1.20000
H75B  2    0.405579    0.224462    0.419330    11.00000   -1.20000
AFIX   0
C76   1    0.390570    0.151375    0.365077    11.00000    0.03517    0.03453 =
         0.03171   -0.00304   -0.01494   -0.00949
AFIX  23
H76A  2    0.338132    0.192289    0.348794    11.00000   -1.20000
H76B  2    0.431609    0.115669    0.324305    11.00000   -1.20000
AFIX   0
C77   1    0.303781    0.059655    0.435602    11.00000    0.03840    0.04834 =
         0.04285   -0.00114   -0.02081   -0.02001
AFIX  23
H77A  2    0.341729    0.023843    0.394676    11.00000   -1.20000
H77B  2    0.249129    0.100360    0.422413    11.00000   -1.20000
AFIX   0
C78   1    0.273254    0.007499    0.515281    11.00000    0.03067    0.05355 =
         0.04730   -0.00161   -0.01540   -0.02166
AFIX  23
H78A  2    0.239299    0.042758    0.556662    11.00000   -1.20000
H78B  2    0.231519   -0.018916    0.516757    11.00000   -1.20000
AFIX   0

K1    4    1.000000    0.500000    1.000000    10.50000    0.02588    0.03089 =
         0.02880   -0.00245   -0.00932   -0.00963
O1    6    0.899736    0.391484    1.066213    11.00000    0.06180    0.06350 =
         0.05104   -0.00002   -0.01319   -0.04135
O2    6    1.089623    0.334336    1.052429    11.00000    0.06822    0.03847 =
         0.04628    0.00135   -0.03165   -0.00958
O3    6    1.171436    0.450840    1.019015    11.00000    0.02662    0.06816 =
         0.04666   -0.02420   -0.01200   -0.00461
PART 2
O8    6    0.415561    0.109686    0.599446   -21.00000    0.04771

PART 0
C63   1    0.959470    0.307593    1.064531    11.00000    0.09207    0.04694 =
         0.06381    0.00919   -0.02472   -0.04557
AFIX  23
H63A  2    0.993433    0.298260    1.009296    11.00000   -1.20000
H63B  2    0.922356    0.269463    1.092513    11.00000   -1.20000
AFIX   0
C64   1    1.026130    0.289909    1.102670    11.00000    0.11272    0.03860 =
         0.05905    0.01232   -0.03992   -0.02822
AFIX  23
H64A  2    0.993019    0.307977    1.154687    11.00000   -1.20000
H64B  2    1.059818    0.229489    1.110605    11.00000   -1.20000
AFIX   0
C65   1    1.161944    0.317672    1.079668    11.00000    0.07253    0.04576 =
         0.05301   -0.01925   -0.04244    0.01917
AFIX  23
H65A  2    1.197308    0.257497    1.084309    11.00000   -1.20000
H65B  2    1.135238    0.333292    1.132398    11.00000   -1.20000
AFIX   0
C66   1    1.224156    0.365401    1.024194    11.00000    0.04048    0.07412 =
         0.05160   -0.03692   -0.02574    0.01677
AFIX  23
H66A  2    1.274428    0.354293    1.043079    11.00000   -1.20000
H66B  2    1.252420    0.348897    0.971706    11.00000   -1.20000
AFIX   0
C67   1    0.775005    0.496572    1.032680    11.00000    0.03426    0.11971 =
         0.06064   -0.02646   -0.00718   -0.03766
AFIX  23
H67A  2    0.722984    0.507633    1.016019    11.00000   -1.20000
H67B  2    0.748831    0.508356    1.086894    11.00000   -1.20000
AFIX   0
C68   1    0.833056    0.409585    1.031455    11.00000    0.05627    0.09304 =
         0.07464   -0.01582   -0.01029   -0.05225
AFIX  23
H68A  2    0.794206    0.373073    1.061274    11.00000   -1.20000
H68B  2    0.865011    0.399207    0.976489    11.00000   -1.20000
AFIX   0

PART 1
C79A  1    0.320783    0.103570    0.664178    21.00000    0.06418
AFIX  23
H79A  2    0.301521    0.053609    0.692127    21.00000   -1.20000
H79B  2    0.287404    0.136350    0.627011    21.00000   -1.20000
AFIX   0
C80A  1    0.301940    0.154587    0.721141    21.00000    0.08446
AFIX  23
H80A  2    0.311436    0.119166    0.770305    21.00000   -1.20000
H80B  2    0.238177    0.194520    0.734118    21.00000   -1.20000
AFIX   0
C81A  1    0.376057    0.200554    0.673570    21.00000    0.05828
AFIX  23
H81A  2    0.354084    0.250535    0.637043    21.00000   -1.20000
H81B  2    0.391852    0.216935    0.709255    21.00000   -1.20000
AFIX   0
C82A  1    0.455093    0.136809    0.630567    21.00000    0.07940
AFIX  23
H82A  2    0.488612    0.162687    0.577657    21.00000   -1.20000
H82B  2    0.498628    0.106174    0.659525    21.00000   -1.20000
AFIX   0

C83   1    0.384055    0.533126    0.734960    31.00000    0.07735    0.06678 =
         0.09433   -0.02214   -0.01542   -0.02271
AFIX 137
H83A  2    0.341089    0.511485    0.732575    31.00000   -1.50000
H83B  2    0.408793    0.497527    0.776513    31.00000   -1.50000
H83C  2    0.435105    0.533662    0.684206    31.00000   -1.50000
AFIX   0
C84   1    0.334236    0.619188    0.752545    31.00000    0.05314    0.05791 =
         0.05094   -0.00331   -0.00110   -0.03003
C85   1    0.267039    0.670058    0.719666    31.00000    0.05326    0.06498 =
         0.04977   -0.00797   -0.00042   -0.02672
AFIX  43
H85   2    0.253961    0.654244    0.684101    31.00000   -1.20000
AFIX   0
C86   1    0.221037    0.746579    0.744450    31.00000    0.05524    0.06364 =
         0.04675   -0.00569   -0.00495   -0.02338
AFIX  43
H86   2    0.170992    0.782757    0.727099    31.00000   -1.20000
AFIX   0
C87   1    0.240299    0.775444    0.791415    31.00000    0.06194    0.05746 =
         0.05240   -0.00529   -0.01415   -0.01717
AFIX  43
H87   2    0.204741    0.829533    0.804203    31.00000   -1.20000
AFIX   0
C88   1    0.310526    0.726786    0.820052    31.00000    0.06603    0.05298 =
         0.05890   -0.00337   -0.01934   -0.01968
AFIX  43
H88   2    0.327903    0.745442    0.850677    31.00000   -1.20000
AFIX   0
C89   1    0.353992    0.647690    0.800214    31.00000    0.06224    0.05095 =
         0.05800   -0.00182   -0.01237   -0.02272
AFIX  43
H89   2    0.400882    0.610302    0.820975    31.00000   -1.20000
AFIX   0

PART 0
PART 2
C82   1    0.455364    0.108299    0.654050   -21.00000    0.04585
AFIX  23
H82C  2    0.511793    0.124900    0.625125   -21.00000   -1.20000
H82D  2    0.471622    0.052024    0.685380   -21.00000   -1.20000
AFIX   0
C79   1    0.318942    0.126253    0.640547   -21.00000    0.05107
AFIX  23
H79C  2    0.305024    0.074217    0.670786   -21.00000   -1.20000
H79D  2    0.284855    0.152937    0.603420   -21.00000   -1.20000
AFIX   0
C80   1    0.292913    0.183138    0.694248   -21.00000    0.04800
AFIX  23
H80C  2    0.245652    0.170103    0.745406   -21.00000   -1.20000
H80D  2    0.267961    0.241725    0.670724   -21.00000   -1.20000
AFIX   0
C81   1    0.383022    0.168141    0.704995   -21.00000    0.09547
AFIX  23
H81C  2    0.397076    0.220708    0.689414   -21.00000   -1.20000
H81D  2    0.377927    0.145381    0.760649   -21.00000   -1.20000
AFIX   0

PART 0
C69   1    1.164237    0.380868    0.842264    11.00000    0.04116    0.04996 =
         0.05262   -0.01019   -0.02254   -0.00792
AFIX  23
H69A  2    1.166530    0.322566    0.851658    11.00000   -1.20000
H69B  2    1.197416    0.383815    0.872362    11.00000   -1.20000
AFIX   0
C72   1    1.054534    0.494300    0.800360    11.00000    0.04029    0.05953 =
         0.04932   -0.00998   -0.01893   -0.01013
AFIX  23
H72A  2    1.012924    0.548876    0.816371    11.00000   -1.20000
H72B  2    1.025789    0.476696    0.775901    11.00000   -1.20000
AFIX   0
C71   1    1.147143    0.499886    0.744049    11.00000    0.04682    0.06029 =
         0.07594    0.01201   -0.02099   -0.01888
AFIX  23
H71A  2    1.165777    0.537447    0.757474    11.00000   -1.20000
H71B  2    1.148468    0.518865    0.689096    11.00000   -1.20000
AFIX   0
C70   1    1.208226    0.409271    0.756994    11.00000    0.04568    0.07099 =
         0.06684   -0.00034   -0.01415   -0.00861
AFIX  23
H70A  2    1.207725    0.376205    0.724674    11.00000   -1.20000
H70B  2    1.272885    0.405397    0.744097    11.00000   -1.20000
AFIX   0

PART 1
O8A   6    0.417917    0.080933    0.623904    21.00000    0.04569

PART 0
O4    6    1.070431    0.433964    0.866877    11.00000    0.04520    0.05055 =
         0.04225   -0.01094   -0.01591   -0.00932

PART 2
C83A  1    0.357727    0.563325    0.694686   -31.00000    0.06040    0.09298 =
         0.09575   -0.04881    0.00534   -0.04011
AFIX 137
H83D  2    0.303733    0.554314    0.696379   -31.00000   -1.50000
H83E  2    0.393265    0.513119    0.721473   -31.00000   -1.50000
H83F  2    0.396897    0.575676    0.639724   -31.00000   -1.50000
AFIX   0
C84A  1    0.326275    0.634495    0.734898   -31.00000    0.03021    0.05330 =
         0.04857   -0.00872   -0.00382   -0.02140
C85A  1    0.247821    0.701282    0.730885   -31.00000    0.03345    0.05619 =
         0.04132   -0.01046   -0.00394   -0.01939
AFIX  43
H85A  2    0.214747    0.700750    0.701930   -31.00000   -1.20000
AFIX   0
C86A  1    0.215714    0.768774    0.767409   -31.00000    0.03829    0.04961 =
         0.05023   -0.00487   -0.00623   -0.01408
AFIX  43
H86A  2    0.162265    0.814311    0.763121   -31.00000   -1.20000
AFIX   0
C87A  1    0.263514    0.767836    0.810004   -31.00000    0.04678    0.05793 =
         0.05250   -0.00765   -0.00814   -0.01885
AFIX  43
H87A  2    0.242569    0.813549    0.835575   -31.00000   -1.20000
AFIX   0
C88A  1    0.341418    0.701980    0.816610   -31.00000    0.04884    0.05610 =
         0.04504   -0.00593   -0.01169   -0.02264
AFIX  43
H88A  2    0.373577    0.702498    0.846378   -31.00000   -1.20000
AFIX   0
C89A  1    0.372177    0.635145    0.779363   -31.00000    0.03413    0.05018 =
         0.05057   -0.00485   -0.00927   -0.01840
AFIX  43
H89A  2    0.425171    0.589373    0.784333   -31.00000   -1.20000
AFIX   0
HKLF 4

REM  CEMGLV in P-1
REM R1 =  0.0415 for   17879 Fo > 4sig(Fo)  and  0.0432 for all   18660 data
REM   1077 parameters refined using    177 restraints

END

WGHT      0.0772      0.4076

REM No hydrogen bonds found for HTAB generation

REM Highest difference peak  0.925,  deepest hole -0.869,  1-sigma level  0.083
Q1    1   0.7500  0.2830  0.7825  11.00000  0.05    0.93
Q2    1   0.8223  0.1753  0.7165  11.00000  0.05    0.86
Q3    1   0.7433  0.2085  0.7408  11.00000  0.05    0.84
Q4    1   1.2229  0.4412  0.7833  11.00000  0.05    0.79
Q5    1   0.8208  0.2417  0.6813  11.00000  0.05    0.74
Q6    1   0.8375  0.2554  0.7455  11.00000  0.05    0.66
Q7    1   0.8259  0.2620  0.7628  11.00000  0.05    0.65
Q8    1   0.7807  0.1811  0.8601  11.00000  0.05    0.64
Q9    1   0.7616  0.1866  0.7818  11.00000  0.05    0.63
Q10   1   0.4003  0.1119  0.7223  11.00000  0.05    0.63
Q11   1   0.4152  0.1772  0.6114  11.00000  0.05    0.62
Q12   1   0.8611  0.2294  0.7325  11.00000  0.05    0.59
Q13   1   0.7567  0.2000  0.8004  11.00000  0.05    0.58
Q14   1   0.8410  0.3416  0.6784  11.00000  0.05    0.56
Q15   1   0.7430  0.3401  0.6585  11.00000  0.05    0.56
Q16   1   0.7003  0.2557  0.7746  11.00000  0.05    0.55
Q17   1   0.8817  0.2415  0.7823  11.00000  0.05    0.54
Q18   1   0.6352  0.2388  0.7859  11.00000  0.05    0.53
Q19   1   0.7397  0.2794  0.7134  11.00000  0.05    0.52
Q20   1   0.8969  0.1138  0.7369  11.00000  0.05    0.50
;
_shelx_res_checksum               47075
_shelx_hkl_file
;
   0   0  -2 11453.9 538.516  18
   0   0  -2 12245.1 595.607  15
   0   0  -3 3007.21 367.830  15
   0   0  -3 2847.19 316.186  18
   0   0  -4 11014.6 741.808  18
   0   0  -4 10248.5 785.161  15
   0   0  -5 84474.4 2804.06  15
   0   0  -5 83276.0 2579.66  18
   0   0  -6 18661.9 1206.36  18
   0   0  -6 19212.9 1361.20  15
   0   0  -7 19967.9 1502.16  15
   0   0  -7 17739.9 1293.55  18
   0   0  -8 81763.7 3496.62  15
   0   0  -8 80456.3 3174.02  18
   0   0  -9 9041.16 1172.47  15
   0   0  -9 8800.94 1027.11  18
   0   0 -10 2521.85 697.146  15
   0   0 -10 2068.34 574.571  18
   0   0 -11 32941.3 2688.98  15
   0   0 -11 31646.6 2352.73  18
   0   0 -12 34273.0 1440.57   8
   0   0 -12 39696.0 3122.84  15
   0   0 -12 37735.1 1505.17  13
   0   0 -12 39079.9 2754.73  18
   0   0 -13 17882.7 1934.91  18
   0   0 -13 14030.2 814.656   7
   0   0 -13 16660.9 999.671   8
   0   0 -13 18572.6 2243.61  15
   0   0 -13 17662.1 1039.98  13
   0   0 -14 19765.0 989.590   7
   0   0 -14 21926.9 2230.73  18
   0   0 -14 21706.2 1199.51   8
   0   0 -14 20533.5 2441.61  15
   0   0 -14 25387.0 1258.75  13
   0   0 -15 4792.79 583.302  13
   0   0 -15 3560.47 500.433   8
   0   0 -15 3482.24 398.069   7
   0   0 -16 34152.5 1444.31   5
   0   0 -16 33747.6 1589.74   8
   0   0 -17 22908.3 1254.10   8
   0   0 -17 22652.9 1132.32   5
   0   0 -18 23481.6 1189.20  13
   0   0 -18 22432.3 1052.23   5
   0   0 -18 23161.9 1165.52   8
   0   0 -19 6169.47 542.993  13
   0   0 -19 5261.65 436.572   5
   0   0 -20 3428.64 348.308  13
   0   0 -21 413.529 101.646  13
   0   1 -21 2723.29 248.429  13
   0   1 -20 344.969 133.818  13
   0   1 -20 555.483 123.508   5
   0   1 -19 7334.32 583.602  13
   0   1 -19 6547.69 510.002   5
   0   1 -18 12534.2 795.019   5
   0   1 -18 12123.2 755.633   8
   0   1 -18 13635.9 883.392  13
   0   1 -17 18223.2 1016.81   5
   0   1 -17 18874.0 1111.69  13
   0   1 -17 16987.7 1017.20   8
   0   1 -16 6698.08 576.231   7
   0   1 -16 6039.22 624.940   8
   0   1 -16 7225.90 653.600   5
   0   1 -15 12128.9 913.519  13
   0   1 -15 10942.4 852.522   8
   0   1 -15 10464.4 723.444   7
   0   1 -14 7052.47 668.698   8
   0   1 -14 6808.03 1241.14  18
   0   1 -14 6411.19 1383.91  15
   0   1 -14 8811.28 760.884  13
   0   1 -14 7260.05 603.906   7
   0   1 -14 6443.16 568.785   3
   0   1 -13 87086.6 4475.71  18
   0   1 -13 79159.0 2467.48   8
   0   1 -13 95274.1 2656.33  13
   0   1 -13 78600.8 2299.91   7
   0   1 -13 86816.5 5045.01  15
   0   1 -13 74896.5 2262.30   3
   0   1 -12 3942.10 468.343  13
   0   1 -12 3541.51 800.613  18
   0   1 -12 4364.77 1041.29  15
   0   1 -12 3070.63 371.129   3
   0   1 -12 3233.74 413.297   8
   0   1 -12 3411.11 392.102   7
   0   1 -11 41285.4 3084.57  15
   0   1 -11 42824.4 2788.85  18
   0   1 -10 3084.98 794.605  15
   0   1 -10 2543.70 643.992  18
   0   1  -9 42726.8 2668.42  15
   0   1  -9 42467.7 2439.39  18
   0   1  -8 443.465 388.395  15
   0   1  -8 17.8496 196.000  18
   0   1  -7 78035.8 2984.45  18
   0   1  -7 73586.1 3113.37  15
   0   1  -6 78312.3 2790.50  18
   0   1  -6 78215.1 2958.13  15
   0   1  -5 5623.85 601.787  18
   0   1  -5 5623.80 656.948  15
   0   1  -4 58270.2 1865.99  18
   0   1  -4 60773.0 2021.10  15
   0   1  -3 4263.22 239.495  16
   0   1  -3 4317.89 230.841  19
   0  -1   3 4849.65 253.829  16
   0   1  -3 4651.28 462.994  15
   0   1  -2 245.527 106.133  15
   0  -1   2 448.375 74.0014  16
   0   1  -1 321341. 5584.40  15
   0  -1   1 320288. 5380.56  16
   0  -1  -1 294670. 5046.37  18
   0   1   1 276884. 4917.70  15
   0  -1  -2 34867.6 1089.07  15
   0  -1  -2 37643.6 892.337  16
   0  -1  -2 35121.5 1051.79  18
   0  -1  -3 80651.6 1624.53  16
   0  -1  -3 78065.8 2025.27  18
   0  -1  -4 26248.4 1123.13  18
   0  -1  -4 28213.2 1306.67  15
   0  -1  -4 23967.3 703.920  16
   0  -1  -5 7130.30 715.991  15
   0  -1  -5 7262.11 663.399  18
   0  -1  -6 41439.1 1820.70  18
   0  -1  -6 40744.0 2018.00  15
   0  -1  -7 234912. 5722.12  18
   0  -1  -7 228989. 6147.56  15
   0  -1  -8 25073.9 1856.50  15
   0  -1  -8 25987.3 1666.41  18
   0  -1  -9 2107.26 610.154  18
   0  -1  -9 1541.94 594.292  15
   0  -1 -10 4192.51 889.812  15
   0  -1 -10 4091.08 746.242  18
   0  -1 -11 1694.91 666.300  15
   0  -1 -11 1791.89 589.595  18
   0  -1 -12 19841.4 1000.58  13
   0  -1 -12 20236.1 2162.72  15
   0  -1 -12 18101.5 987.481   8
   0  -1 -12 20615.4 1987.49  18
   0  -1 -13 17189.9 986.449  13
   0  -1 -13 15603.4 959.107   8
   0  -1 -13 17044.3 1878.81  18
   0  -1 -13 16163.7 2021.51  15
   0  -1 -14 9196.57 765.691   8
   0  -1 -14 9978.95 1501.70  18
   0  -1 -14 7772.30 1449.19  15
   0  -1 -14 10645.9 785.799  13
   0  -1 -15 17703.6 1072.87  13
   0  -1 -15 15097.0 906.790   5
   0  -1 -15 16992.2 1078.33   8
   0  -1 -16 9996.71 827.547   8
   0  -1 -16 8608.48 667.801   5
   0  -1 -16 10553.1 847.255  13
   0  -1 -17 20941.8 1164.57  13
   0  -1 -17 19094.4 996.306   5
   0  -1 -17 20843.6 1186.35   8
   0  -1 -18 36277.8 1499.76  13
   0  -1 -18 34598.7 1503.66   8
   0  -1 -19 43334.4 1529.40  13
   0  -1 -19 42105.4 1519.34   8
   0  -1 -20 3312.17 358.809  13
   0  -1 -21 331.478 103.113  13
   0   2 -20 684.352 155.823  13
   0   2 -20 673.180 132.504   5
   0   2 -19 1202.23 226.781   5
   0   2 -19 1156.79 227.546  13
   0   2 -18 6705.13 603.974  13
   0   2 -18 6625.48 573.960   5
   0   2 -17 18791.0 1046.33   5
   0   2 -17 16816.0 938.676   8
   0   2 -16 20947.0 1094.53   7
   0   2 -16 22449.5 1253.41  13
   0   2 -16 22808.1 1214.88   5
   0   2 -16 20265.9 1119.18   8
   0   2 -15 4667.69 577.191  13
   0   2 -15 3944.79 454.132   7
   0   2 -15 3625.00 463.754   8
   0   2 -14 42482.3 1624.64   3
   0   2 -14 48359.0 1900.36  13
   0   2 -14 42303.1 3617.81  15
   0   2 -14 43972.3 1753.94   8
   0   2 -14 45786.6 1702.06   7
   0   2 -13 9200.08 1621.71  15
   0   2 -13 8051.37 645.188   3
   0   2 -13 8766.91 1380.20  18
   0   2 -13 7783.44 681.502   8
   0   2 -13 8630.72 678.537   7
   0   2 -13 9167.80 784.827  13
   0   2 -12 33017.4 2576.21  18
   0   2 -12 34315.2 1441.03  13
   0   2 -12 34717.6 3018.81  15
   0   2 -12 29128.6 1262.20   3
   0   2 -12 30998.2 1296.50   7
   0   2 -12 26305.4 1264.96   8
   0   2 -11 331.143 345.539  18
   0   2 -11 555.487 419.381  15
   0   2 -10 83271.1 4223.63  15
   0   2 -10 82496.9 3865.38  18
   0   2  -9 8345.74 1194.02  15
   0   2  -9 8789.12 1129.63  18
   0   2  -8 54846.6 2907.26  15
   0   2  -8 55494.2 2746.69  18
   0   2  -7 853.526 502.501  18
   0   2  -7 3709.74 888.789  15
   0   2  -6 287782. 6767.76  18
   0   2  -6 291941. 7036.22  15
   0   2  -5 29.5373 158.134  15
   0  -2   5 77.6995 52.2612  16
   0  -2   4 99521.6 2270.20  16
   0   2  -4 101250. 2987.27  15
   0  -2   3 40205.8 1174.53  16
   0   2  -3 43286.5 1595.94  15
   0   2  -2 46483.3 1503.88  15
   0  -2   2 45870.2 1269.42  16
   0  -2   1 1042.12 163.144  16
   0  -2   0 63500.9 1576.23  16
   0  -2  -1 3767.40 313.162  18
   0  -2  -1 3269.27 286.746  16
   0  -2  -2 203021. 3936.70  16
   0  -2  -2 211475. 4086.22  18
   0  -2  -3 138781. 3075.21  15
   0  -2  -3 139972. 2897.29  16
   0  -2  -3 139114. 3110.46  18
   0  -2  -4 183494. 3644.45  16
   0  -2  -4 190585. 4105.74  18
   0  -2  -4 187126. 4267.38  15
   0  -2  -5 187850. 4653.64  15
   0  -2  -5 179201. 3647.21  16
   0  -2  -6 224266. 5473.94  15
   0  -2  -6 228473. 5072.09  18
   0   2   6 205592. 4055.73  19
   0  -2  -6 196127. 4007.67  16
   0  -2  -7 5433.88 757.728  15
   0  -2  -7 5343.13 661.121  18
   0  -2  -8 58683.6 2862.13  15
   0  -2  -8 61659.1 2610.55  18
   0  -2  -9 16053.8 1565.38  15
   0  -2  -9 18353.3 1501.10  18
   0  -2 -10 2765.53 613.183  18
   0  -2 -10 2918.50 706.806  15
   0  -2 -11 18625.4 1738.26  18
   0  -2 -11 18811.1 1891.07  15
   0  -2 -12 2120.30 313.771  13
   0  -2 -12 1836.28 299.797   8
   0  -2 -12 1660.65 610.169  18
   0  -2 -12 2168.48 657.756  15
   0  -2 -13 518.529 137.424   8
   0  -2 -13 707.244 237.784  13
   0  -2 -13 1048.46 499.293  15
   0  -2 -13 614.063 241.512  14
   0  -2 -13 1049.70 509.582  18
   0  -2 -14 5845.42 583.752  13
   0  -2 -14 5010.78 588.712  14
   0  -2 -14 5450.32 1103.16  18
   0  -2 -14 5784.96 601.353   8
   0  -2 -15 2486.64 435.432  14
   0  -2 -15 2608.35 430.149   8
   0  -2 -15 2488.10 390.438  13
   0  -2 -15 2129.39 329.168   5
   0  -2 -16 4920.77 583.388   8
   0  -2 -16 4361.76 461.100   5
   0  -2 -16 4919.40 568.681  13
   0  -2 -17 52804.3 2023.01   8
   0  -2 -17 56056.5 1976.80  13
   0  -2 -18 18236.9 1029.11  13
   0  -2 -18 17186.8 1056.30   8
   0  -2 -19 30775.9 1286.74  13
   0  -2 -19 29456.5 1287.69   8
   0  -2 -20 2146.76 293.052  13
   0  -2 -21 1650.11 209.130  13
   0   3 -20 2968.52 296.759  13
   0   3 -20 3098.72 267.279   5
   0   3 -19 2522.26 327.452  13
   0   3 -19 1929.97 259.565   5
   0   3 -18 2709.83 371.099   5
   0   3 -18 3436.93 437.921  13
   0   3 -17 30681.1 1396.39  13
   0   3 -17 29862.5 1365.28   5
   0   3 -16 23780.5 1279.95  13
   0   3 -16 20842.6 1128.19   7
   0   3 -16 23015.0 1230.35   5
   0   3 -15 33689.7 1412.60   3
   0   3 -15 37054.8 1560.71   7
   0   3 -15 39447.8 1695.93  13
   0   3 -14 1074.29 286.544  13
   0   3 -14 654.986 202.697   3
   0   3 -14 230.794 119.367   7
   0   3 -13 1520.84 577.307  18
   0   3 -13 1932.28 372.643  13
   0   3 -13 2114.70 800.812  15
   0   3 -13 2153.81 347.064   3
   0   3 -13 2460.61 382.160   7
   0   3 -12 2387.62 817.102  15
   0   3 -12 1535.99 294.496   3
   0   3 -12 2129.11 347.815   7
   0   3 -12 1473.45 601.742  18
   0   3 -11 19993.1 1011.49   7
   0   3 -11 19086.2 998.336   3
   0   3 -11 22941.9 2318.66  15
   0   3 -11 21392.8 2035.65  18
   0   3 -10 11837.2 1545.03  15
   0   3 -10 10864.8 1355.85  18
   0   3  -9 13673.5 1547.92  15
   0   3  -9 14110.1 1491.12  18
   0   3  -8 12791.9 1381.89  15
   0   3  -8 12801.8 1314.29  18
   0   3  -7 83279.5 3349.23  18
   0   3  -7 87793.5 3614.19  15
   0   3  -6 19407.1 1477.48  15
   0  -3   6 17746.8 912.127  16
   0  -3   5 25809.8 1160.61  16
   0   3  -5 26555.3 1575.45  15
   0  -3   4 84949.3 2303.40  16
   0   3  -4 92771.2 2902.58  15
   0   3  -3 123977. 3272.03  15
   0  -3   3 117914. 2796.10  16
   0   3  -2 96925.2 2600.44  15
   0  -3   2 96215.4 2404.26  16
   0  -3   1 1989.11 275.631  16
   0  -3   0 211.016 84.1903  16
   0  -3  -1 523364. 9091.01  18
   0  -3  -1 494514. 9009.01  16
   0  -3  -2 17742.3 858.439  16
   0  -3  -2 18258.3 892.789  18
   0  -3  -3 12897.2 783.774  18
   0  -3  -3 13188.7 747.621  16
   0  -3  -4 25087.8 1174.18  18
   0  -3  -4 23338.3 1031.17  16
   0  -3  -5 246388. 5344.41  18
   0  -3  -5 234528. 4863.36  16
   0  -3  -5 246530. 5302.06  15
   0  -3  -6 48470.9 1638.17  16
   0  -3  -6 53216.6 2133.07  15
   0  -3  -6 51797.7 2050.45  18
   0  -3  -7 3408.56 532.191  18
   0  -3  -7 3129.65 374.227  16
   0  -3  -7 2770.64 505.107  15
   0  -3  -8 29122.8 1770.62  18
   0  -3  -8 26121.6 1748.15  15
   0  -3  -9 67338.4 3132.64  15
   0  -3  -9 76013.7 3156.01  18
   0  -3 -10 1062.95 447.127  15
   0  -3 -10 841.422 325.450  18
   0  -3 -11 5877.95 980.157  15
   0  -3 -11 7185.43 1049.31  18
   0  -3 -12 1291.17 227.322  13
   0  -3 -12 912.680 202.420   8
   0  -3 -12 1068.12 441.098  15
   0  -3 -12 1247.25 241.316   6
   0  -3 -12 972.460 249.269  14
   0  -3 -12 1300.71 565.906  18
   0  -3 -13 59312.1 1937.56   2
   0  -3 -13 66815.1 2110.42  13
   0  -3 -13 68144.2 3844.99  18
   0  -3 -13 67514.1 2163.78   8
   0  -3 -13 63675.2 2259.26  14
   0  -3 -13 62945.1 1916.81  11
   0  -3 -14 4973.57 484.899  11
   0  -3 -14 5438.44 557.312  13
   0  -3 -14 5894.58 597.240   8
   0  -3 -14 4540.06 1016.59  18
   0  -3 -14 4757.53 597.569  14
   0  -3 -15 1903.55 374.508  14
   0  -3 -15 2195.86 404.457   8
   0  -3 -15 2576.54 412.066  13
   0  -3 -16 10598.4 815.085  13
   0  -3 -16 9979.32 843.291   8
   0  -3 -16 9018.23 789.390  14
   0  -3 -17 1089.38 238.124  13
   0  -3 -17 1042.93 272.852  14
   0  -3 -17 1478.55 344.439   8
   0  -3 -18 15070.8 920.011  13
   0  -3 -18 13374.0 915.337   8
   0  -3 -19 828.247 262.298   8
   0  -3 -19 806.565 236.964  13
   0  -3 -20 6555.25 498.419  13
   0  -3 -21 5129.12 364.382  13
   0   4 -20 9721.97 482.302  13
   0   4 -19 9804.77 588.935   5
   0   4 -19 10146.4 619.904  13
   0   4 -18 13303.6 803.859   5
   0   4 -18 14234.2 829.997  13
   0   4 -17 3175.16 434.217   5
   0   4 -17 3806.74 499.004  13
   0   4 -16 56467.5 2036.70   5
   0   4 -16 52340.6 1961.80  13
   0   4 -15 16720.6 1072.12  13
   0   4 -15 14541.1 899.381   3
   0   4 -15 15779.6 1035.39   5
   0   4 -15 15437.7 1006.56   7
   0   4 -14 12526.6 902.164   7
   0   4 -14 11712.3 832.839   3
   0   4 -14 13533.5 950.613  13
   0   4 -13 4382.95 1144.87  15
   0   4 -13 4538.79 506.897   3
   0   4 -13 3956.42 491.543   7
   0   4 -13 4388.48 522.898  13
   0   4 -12 18385.8 1061.35   7
   0   4 -12 19469.8 1065.25   3
   0   4 -12 18576.7 1988.15  18
   0   4 -12 19242.3 2299.50  15
   0   4 -11 13433.6 1617.09  18
   0   4 -11 12632.5 1750.69  15
   0   4 -11 12674.9 832.258   3
   0   4 -11 11921.9 806.719   7
   0   4 -10 9153.59 1275.15  18
   0   4 -10 10536.1 1519.45  15
   0   4 -10 8421.17 639.422   7
   0   4  -9 33860.5 2558.57  15
   0   4  -9 32985.8 2350.02  18
   0   4  -8 16258.1 1535.15  18
   0   4  -8 18434.9 1705.97  15
   0   4  -7 10158.7 1205.65  15
   0   4  -7 9657.80 1091.15  18
   0   4  -6 31505.1 2007.50  15
   0  -4   6 33415.7 1583.17  16
   0   4  -5 61134.5 2608.73  15
   0  -4   5 57720.9 2111.08  16
   0  -4   4 184920. 4321.75  16
   0   4  -4 195558. 4958.38  15
   0   4  -3 240995. 5437.65  15
   0  -4   3 231305. 5010.52  16
   0   4  -2 7732.09 662.603  15
   0  -4   2 8128.40 660.424  16
   0  -4   1 11207.9 756.438  16
   0  -4   0 4581.86 475.023  16
   0  -4  -1 82268.1 2402.70  16
   0  -4  -2 823873. 14114.6  18
   0  -4  -2 783566. 14067.2  16
   0  -4  -3 274080. 5784.86  16
   0  -4  -3 285232. 5867.57  18
   0  -4  -4 6905.64 615.508  16
   0  -4  -4 7275.01 670.602  18
   0  -4  -5 136638. 3508.71  16
   0  -4  -5 148164. 3812.77  18
   0  -4  -6 82106.1 2775.67  18
   0  -4  -6 79178.7 2470.07  16
   0  -4  -7 3394.43 630.786  18
   0  -4  -7 3462.30 607.701  16
   0  -4  -8 123016. 3456.60  16
   0  -4  -8 125516. 3827.93  15
   0  -4  -9 8224.54 919.662  15
   0  -4  -9 9960.00 1088.05  18
   0  -4 -10 1476.89 477.783  18
   0  -4 -10 1118.98 388.381  15
   0  -4 -11 45047.8 2510.75  15
   0  -4 -11 52499.3 2974.14  18
   0  -4 -12 1708.29 278.401   8
   0  -4 -12 1511.36 279.021   2
   0  -4 -12 1730.55 328.379  14
   0  -4 -12 2082.20 326.321   6
   0  -4 -12 2019.13 301.525  11
   0  -4 -12 1993.23 303.076  13
   0  -4 -12 1933.65 620.593  18
   0  -4 -13 21359.9 1037.01  11
   0  -4 -13 20928.6 1079.01   2
   0  -4 -13 21650.9 1096.80  13
   0  -4 -13 23273.7 1166.55   8
   0  -4 -13 20090.4 1182.29  14
   0  -4 -13 21803.0 1128.36   6
   0  -4 -13 21543.3 2114.70  18
   0  -4 -14 3108.42 377.559  11
   0  -4 -14 3359.72 826.393  18
   0  -4 -14 3717.60 468.239  13
   0  -4 -14 3105.95 472.711  14
   0  -4 -14 3160.00 468.772   8
   0  -4 -14 3571.31 423.588   2
   0  -4 -15 60032.3 1948.46  11
   0  -4 -15 58516.5 2291.61  14
   0  -4 -15 63100.5 2221.17   8
   0  -4 -15 60841.8 2108.91  13
   0  -4 -16 7995.72 775.269  14
   0  -4 -16 8979.28 756.429  13
   0  -4 -16 8701.75 763.033   8
   0  -4 -16 8236.27 628.805  11
   0  -4 -17 1050.46 225.345  14
   0  -4 -17 1230.22 295.806  13
   0  -4 -17 1086.05 296.127   8
   0  -4 -18-24.1372 165.700  13
   0  -4 -18 229.462 203.472   8
   0  -4 -18 320.257 160.135  14
   0  -4 -19 1903.17 343.173   8
   0  -4 -19 1878.38 312.021  13
   0  -4 -20 9849.88 610.204  13
   0  -4 -20 11881.2 716.612   8
   0  -4 -21 4939.07 349.752  13
   0   5 -19 3863.76 338.741   5
   0   5 -19 3712.39 332.111  13
   0   5 -18 14489.5 817.874  13
   0   5 -18 17902.1 896.903   5
   0   5 -17 23190.7 1148.77   5
   0   5 -17 20673.8 1079.27  13
   0   5 -16 3918.12 518.505   5
   0   5 -16 3457.53 449.272  13
   0   5 -15 10698.2 852.708  13
   0   5 -15 9661.66 717.176   3
   0   5 -15 10698.9 833.666   7
   0   5 -15 11703.8 894.000   5
   0   5 -14 844.224 228.944   3
   0   5 -14 582.021 260.132   7
   0   5 -14 609.741 256.314  13
   0   5 -13 5790.77 586.001   3
   0   5 -13 6137.73 674.760  13
   0   5 -13 5313.53 592.970   7
   0   5 -12 2321.29 816.122  15
   0   5 -12 1801.05 326.139   3
   0   5 -12 2365.53 401.775   7
   0   5 -11 7302.32 1381.66  15
   0   5 -11 7004.29 1178.08  18
   0   5 -11 6967.40 634.752   7
   0   5 -11 6954.58 621.709   3
   0   5 -10 39881.3 3066.41  15
   0   5 -10 38431.5 1530.45   7
   0   5 -10 38966.1 2796.40  18
   0   5 -10 38323.7 1541.22   3
   0   5  -9 84352.3 4092.11  18
   0   5  -9 95617.6 4586.13  15
   0   5  -8 4255.73 852.937  15
   0   5  -8 3283.74 726.990  18
   0   5  -7 6678.39 1004.29  15
   0  -5   6 77602.1 2899.55  16
   0   5  -6 74994.2 3325.73  15
   0  -5   5 134952. 3849.70  16
   0   5  -5 132419. 4354.23  15
   0  -5   4 42695.4 1858.89  16
   0   5  -4 43681.0 2103.14  15
   0   5  -3 80900.4 2769.64  15
   0  -5   3 79595.0 2604.08  16
   0  -5   2 45496.3 1831.54  16
   0   5  -2 43729.0 1807.16  15
   0  -5   1 54921.4 2046.18  16
   0  -5   0 9280.96 778.932  16
   0  -5  -1 94217.8 2846.13  16
   0  -5  -2 19809.2 1180.78  16
   0  -5  -3 321256. 6766.55  18
   0  -5  -3 316313. 6778.94  16
   0  -5  -4 47128.3 1921.21  16
   0  -5  -4 48083.7 1974.86  18
   0  -5  -5 11604.9 908.705  16
   0  -5  -5 12160.1 969.431  18
   0  -5  -6 2558.76 460.044  18
   0  -5  -6 2772.06 449.201  16
   0  -5  -7 128066. 3790.71  16
   0  -5  -7 143642. 4191.76  18
   0  -5  -8 14979.8 1281.99  18
   0  -5  -8 15426.8 1164.36  16
   0  -5  -9 55791.5 2721.44  18
   0  -5 -10 50373.6 2771.73  18
   0  -5 -11 737.020 381.944  18
   0  -5 -12 22557.8 1132.94   8
   0  -5 -12 22058.6 1200.83  14
   0  -5 -12 21650.1 1034.63  11
   0  -5 -12 21489.5 1071.33   6
   0  -5 -12 22838.8 1120.15   2
   0  -5 -12 24038.0 2144.16  18
   0  -5 -12 21910.3 1051.63  13
   0  -5 -13 6561.58 605.157   2
   0  -5 -13 7353.88 592.804  11
   0  -5 -13 7283.89 615.795  13
   0  -5 -13 6638.01 613.122   6
   0  -5 -13 6982.32 630.314   8
   0  -5 -13 6335.18 1162.15  18
   0  -5 -13 7251.07 708.469  14
   0  -5 -14 20483.4 2140.71  18
   0  -5 -14 20111.9 1241.33  14
   0  -5 -14 21133.2 1126.24  13
   0  -5 -14 19799.0 1135.57   6
   0  -5 -14 19707.5 1036.66  11
   0  -5 -14 20822.9 1171.78   8
   0  -5 -15 26699.3 1344.91   8
   0  -5 -15 24655.3 1179.45  11
   0  -5 -15 24537.7 1417.19  14
   0  -5 -15 24719.9 1258.34  13
   0  -5 -16 36415.3 1599.24   8
   0  -5 -16 32893.6 1665.23  14
   0  -5 -16 32574.0 1374.34  11
   0  -5 -16 34886.9 1525.51  13
   0  -5 -17 267.345 186.899  13
   0  -5 -17 466.212 225.605  14
   0  -5 -17 187.994 166.127   8
   0  -5 -18 9805.54 756.288   8
   0  -5 -18 8383.24 721.584  14
   0  -5 -18 8569.18 676.899  13
   0  -5 -19 142.518 138.307  14
   0  -5 -19 496.465 205.369   8
   0  -5 -19 185.872 96.6733  13
   0  -5 -20 7605.11 547.414   8
   0  -5 -20 6232.65 471.621  13
   0  -5 -21 1135.10 158.211  13
   0   6 -19 6253.01 379.257   5
   0   6 -18 12384.4 691.918   5
   0   6 -18 11770.2 666.851  13
   0   6 -17-68.1190 119.236  13
   0   6 -17 146.985 158.593   5
   0   6 -16 11711.8 832.297   5
   0   6 -16 10333.8 773.789  13
   0   6 -16 9367.77 645.729   3
   0   6 -15 957.301 270.307   5
   0   6 -15 1123.22 262.147   3
   0   6 -15 1259.79 332.849  13
   0   6 -14 28458.6 1457.74   7
   0   6 -14 29272.1 1481.91  13
   0   6 -14 30073.7 1457.38   5
   0   6 -14 26676.4 1324.80   3
   0   6 -13 16043.9 1030.13   3
   0   6 -13 17347.8 1095.11   7
   0   6 -13 15804.1 1089.68  13
   0   6 -12 21019.2 2455.48  15
   0   6 -12 23865.4 1264.58   3
   0   6 -12 22930.5 1273.31   7
   0   6 -11 730.163 242.695   7
   0   6 -11 471.761 383.842  15
   0   6 -11 693.427 217.575   3
   0   6 -10 73335.4 2296.89   7
   0   6 -10 70759.8 4262.06  15
   0   6 -10 67465.2 3869.78  18
   0   6 -10 67086.3 2252.73   3
   0   6  -9 22339.5 1137.00   7
   0   6  -9 24763.1 2340.70  15
   0   6  -9 23287.3 2115.07  18
   0   6  -9 23268.6 1163.42   3
   0   6  -8 7118.92 1102.06  18
   0   6  -8 9040.18 1296.34  15
   0   6  -7 1521.09 495.556  15
   0   6  -6 28818.4 2084.27  15
   0  -6   6 30106.4 1850.93  16
   0  -6   5 6668.31 824.801  16
   0   6  -5 5795.49 836.181  15
   0  -6   4 87833.9 3063.20  16
   0   6  -4 85648.4 3261.40  15
   0  -6   3 23275.8 1432.16  16
   0   6  -3 22342.1 1449.69  15
   0  -6   2 69221.2 2604.74  16
   0   6  -2 70775.6 2541.78  15
   0  -6   1 49400.7 2055.19  16
   0   6  -1 43889.6 1824.12  15
   0  -6   0 9752.53 889.265  16
   0  -6  -1 101906. 3229.27  16
   0  -6  -2 56821.8 2330.20  16
   0  -6  -3 2680.41 481.079  16
   0  -6  -4 2403.51 483.444  18
   0  -6  -4 2538.66 489.707  16
   0  -6  -5 2190.95 372.925  18
   0  -6  -5 2556.26 486.539  16
   0  -6  -6 109234. 3586.27  18
   0  -6  -6 106254. 3488.24  16
   0  -6  -7 53203.2 2376.31  16
   0  -6  -7 56848.3 2547.79  18
   0  -6  -8 41719.0 2163.74  16
   0  -6  -8 47214.9 2391.96  18
   0  -6  -9 4972.98 775.974  18
   0  -6 -10 36209.7 2382.56  18
   0  -6 -11 20160.2 1025.51   8
   0  -6 -11 20081.6 1060.10   2
   0  -6 -11 20789.2 1008.94  11
   0  -6 -11 19247.9 968.780   6
   0  -6 -11 20455.0 1104.22  14
   0  -6 -11 23017.0 2001.90  18
   0  -6 -12 61835.9 2014.15   8
   0  -6 -12 58885.9 3475.96  18
   0  -6 -12 63489.2 2082.90   2
   0  -6 -12 56980.1 1941.55   6
   0  -6 -12 60374.3 1926.34  11
   0  -6 -12 57497.4 2093.72  14
   0  -6 -12 59477.4 1900.89  13
   0  -6 -13 70527.0 2177.30  13
   0  -6 -13 67433.6 2219.85   6
   0  -6 -13 67125.5 2135.62  11
   0  -6 -13 65798.6 3846.51  18
   0  -6 -13 71860.3 2281.71   8
   0  -6 -13 70206.6 2424.38  14
   0  -6 -14 6267.23 626.667   6
   0  -6 -14 6367.07 584.540  11
   0  -6 -14 5840.76 1146.02  18
   0  -6 -14 6150.78 671.364  14
   0  -6 -14 6915.13 649.854   8
   0  -6 -14 5963.75 578.703  13
   0  -6 -15 12378.4 1010.28  14
   0  -6 -15 12796.7 908.174   8
   0  -6 -15 13473.1 896.301  13
   0  -6 -15 12076.6 818.195  11
   0  -6 -15 12724.4 923.088   6
   0  -6 -16 8022.24 674.283  11
   0  -6 -16 8954.86 731.706  13
   0  -6 -16 8339.66 812.579  14
   0  -6 -16 8886.72 744.055   8
   0  -6 -17 16148.1 982.639  13
   0  -6 -17 16705.9 1125.45  14
   0  -6 -17 17854.9 1074.66   8
   0  -6 -17 16121.1 906.653  11
   0  -6 -18 2507.71 449.696  14
   0  -6 -18 2593.37 369.754   8
   0  -6 -18 2161.96 333.788  13
   0  -6 -19 8268.65 641.891  14
   0  -6 -19 9175.63 623.913  13
   0  -6 -20 264.166 108.300  13
   0  -6 -20 131.544 87.2864   8
   0   7 -18 549.496 115.619  13
   0   7 -18 630.729 145.211   5
   0   7 -17 9256.00 616.213  13
   0   7 -17 9858.03 651.780   5
   0   7 -16 1547.15 244.051   3
   0   7 -16 1276.15 256.279  13
   0   7 -15 31749.6 1453.72   5
   0   7 -15 29227.4 1290.20   3
   0   7 -15 30084.3 1401.05  13
   0   7 -14 1139.91 269.525   3
   0   7 -14 1215.85 320.707  13
   0   7 -14 1084.27 302.851   5
   0   7 -13 31439.7 1577.31  13
   0   7 -13 34519.7 1623.69   7
   0   7 -13 34030.2 1561.82   3
   0   7 -12 39047.5 1718.78   7
   0   7 -12 34283.6 1608.54   3
   0   7 -11 23717.4 1298.94   3
   0   7 -11 21227.4 2442.19  15
   0   7 -11 25338.3 1335.07   7
   0   7 -10 534.060 439.053  15
   0   7 -10 369.386 147.812   3
   0   7 -10 330.941 178.034   7
   0   7  -9 27183.4 1346.63   3
   0   7  -9 29148.3 2641.08  15
   0   7  -9 27542.0 2398.29  18
   0   7  -9 30398.6 1387.12   7
   0   7  -8 39142.0 2770.17  18
   0   7  -8 41787.2 1597.68   7
   0   7  -8 40477.2 1630.00   3
   0   7  -8 43522.5 3062.05  15
   0   7  -7 19006.8 1875.58  15
   0   7  -6 22884.3 1935.53  15
   0  -7   6 25045.1 1829.95  16
   0  -7   5 6837.64 874.101  16
   0   7  -5 7593.16 1043.28  15
   0   7  -4 6088.30 866.896  15
   0  -7   4 5808.25 757.635  16
   0  -7   3 62911.0 2684.36  16
   0   7  -3 61099.5 2657.44  15
   0   7  -2 59709.9 2497.03  15
   0  -7   2 66582.3 2691.90  16
   0  -7   1 5031.26 712.398  16
   0   7  -1 4567.11 607.573  15
   0  -7   0 83792.0 3127.59  16
   0  -7  -1 52480.8 2376.49  16
   0  -7  -2 26118.2 1624.71  16
   0  -7  -3 13569.1 1208.03  16
   0  -7  -4 28868.5 1769.64  16
   0  -7  -5 5598.80 781.291  16
   0  -7  -5 5706.58 774.661  18
   0  -7  -6 55683.8 2560.77  18
   0  -7  -6 54791.5 2569.84  16
   0  -7  -7 50289.4 2487.21  16
   0  -7  -7 50309.2 2496.94  18
   0  -7  -8 18276.4 1508.63  16
   0  -7  -8 18995.9 1543.10  18
   0  -7  -9 125201. 4588.52  18
   0  -7 -10 11431.9 777.060  14
   0  -7 -10 12248.8 747.394  11
   0  -7 -10 11049.3 1291.37  18
   0  -7 -11 5329.19 491.417  13
   0  -7 -11 5707.11 532.931   8
   0  -7 -11 6137.86 585.286  14
   0  -7 -11 5943.59 545.908  11
   0  -7 -11 5827.16 1001.45  18
   0  -7 -11 5735.24 542.262   6
   0  -7 -12 13901.0 839.505  13
   0  -7 -12 14787.5 967.779  14
   0  -7 -12 14386.0 883.851  11
   0  -7 -12 14706.1 1710.17  18
   0  -7 -12 12864.0 848.496   6
   0  -7 -12 13060.7 850.829   8
   0  -7 -13-148.007 321.246  18
   0  -7 -13 293.182 174.268   6
   0  -7 -13 343.272 206.023  14
   0  -7 -13 363.050 179.727  11
   0  -7 -13 684.770 248.569  13
   0  -7 -13 317.857 184.599   8
   0  -7 -14 44779.5 1802.85   6
   0  -7 -14 44593.9 1718.63  11
   0  -7 -14 46617.6 1961.87  14
   0  -7 -14 46231.3 1791.76   8
   0  -7 -14 44122.5 1702.24  13
   0  -7 -15-81.9515 165.162  11
   0  -7 -15 240.219 182.116   8
   0  -7 -15-4.73338 167.401   6
   0  -7 -15-11.2440 196.594  14
   0  -7 -15-25.4687 132.771  13
   0  -7 -16 21866.5 1133.72  11
   0  -7 -16 21791.3 1165.76  13
   0  -7 -16 22640.2 1338.77  14
   0  -7 -16 23911.8 1238.98   8
   0  -7 -17-18.0778 143.999  13
   0  -7 -17 83.1217 142.522  11
   0  -7 -17 350.579 210.582   8
   0  -7 -17-78.3961 200.947  14
   0  -7 -18 35050.9 1555.82  14
   0  -7 -18 33912.7 1356.76  13
   0  -7 -18 38228.1 1516.20   8
   0  -7 -19 18922.7 1005.95  14
   0  -7 -19 17790.5 860.377  13
   0  -7 -19 21120.0 1000.79   8
   0   8 -17 265.187 106.749   5
   0   8 -17 150.636 81.9313  13
   0   8 -16 28260.6 1079.39   3
   0   8 -16 29695.3 1204.83  13
   0   8 -15 619.148 208.372   5
   0   8 -15 398.097 142.131  13
   0   8 -15 352.946 132.428   3
   0   8 -14 15652.4 964.596   3
   0   8 -14 14093.6 956.610  13
   0   8 -14 16084.8 1006.93   5
   0   8 -13 1948.06 385.203   5
   0   8 -13 1481.23 331.940   3
   0   8 -13 1485.23 320.383  13
   0   8 -12 18261.2 1154.84   3
   0   8 -12 18410.0 1155.18   7
   0   8 -11 22635.2 1299.51   7
   0   8 -11 19587.5 1224.64   3
   0   8 -10 1545.41 607.660  15
   0   8 -10 1631.79 372.688   3
   0   8 -10 1059.86 293.255   7
   0   8  -9 1018.71 490.740  15
   0   8  -9 947.907 267.467   7
   0   8  -9 1182.39 307.385   3
   0   8  -8 65078.5 3922.66  15
   0   8  -8 66986.8 2185.76   7
   0   8  -8 59224.5 3629.29  18
   0   8  -8 61777.5 2198.76   3
   0   8  -7 1365.41 295.669   3
   0   8  -7 1422.90 258.015   7
   0   8  -7 1855.53 644.428  15
   0  -8   6 29199.4 2124.89  16
   0   8  -6 25854.5 2185.44  15
   0   8  -5 99188.6 4198.85  15
   0  -8   5 101091. 4067.90  16
   0  -8   4 19193.1 1615.42  16
   0   8  -4 18154.3 1574.33  15
   0   8  -3 8889.95 1029.12  15
   0  -8   3 9116.80 1050.97  16
   0   8  -2 20210.1 1486.71  15
   0  -8   2 23739.8 1663.55  16
   0  -8   1 14915.6 1312.48  16
   0   8  -1 13026.8 1100.53  15
   0  -8   0 109703. 3869.86  16
   0   8   0 97391.7 3187.15  15
   0   8   1 76547.0 2604.66  15
   0  -8  -1 89533.9 3447.19  16
   0  -8  -2 1207.61 382.669  16
   0  -8  -3 80518.2 3340.21  16
   0  -8  -4 28889.3 1943.28  16
   0  -8  -5 5549.73 826.701  16
   0  -8  -6 1345.67 465.004  16
   0  -8  -6 1087.61 364.851  18
   0  -8  -7 44247.4 2465.87  18
   0  -8  -7 45947.4 2559.78  16
   0  -8  -8 70550.6 3353.10  16
   0  -8  -8 76725.5 3423.55  18
   0  -8  -9 8860.38 1166.73  18
   0  -8  -9 9345.28 1152.61  16
   0  -8 -10 2386.45 319.160   8
   0  -8 -10 2038.15 597.128  18
   0  -8 -10 2580.04 362.892  11
   0  -8 -10 2166.25 354.322  14
   0  -8 -11 1841.81 314.634   8
   0  -8 -11 2048.69 322.485   6
   0  -8 -11 1869.18 299.427  13
   0  -8 -11 2246.87 355.713  14
   0  -8 -11 2255.44 669.324  18
   0  -8 -11 2073.94 334.737  11
   0  -8 -12 495.837 158.968   8
   0  -8 -12 475.980 209.998  11
   0  -8 -12 420.968 187.249   6
   0  -8 -12 31.6586 77.9995  13
   0  -8 -12 184.382 185.379  18
   0  -8 -12 298.872 168.234  14
   0  -8 -13 12725.6 912.410   6
   0  -8 -13 13437.7 996.239  14
   0  -8 -13 12537.4 1650.77  18
   0  -8 -13 14452.2 930.683  11
   0  -8 -13 13011.0 845.432  13
   0  -8 -13 13837.6 896.046   8
   0  -8 -14 1168.42 305.977  14
   0  -8 -14 685.624 233.094  11
   0  -8 -14 685.214 244.105   6
   0  -8 -14 510.496 177.436   8
   0  -8 -14 709.549 217.784  13
   0  -8 -15 5264.15 553.872  13
   0  -8 -15 4753.35 536.137  11
   0  -8 -15 4563.46 558.347   6
   0  -8 -15 5092.30 563.284   8
   0  -8 -15 4833.49 599.468  14
   0  -8 -16 628.243 308.490  14
   0  -8 -16 442.892 243.102  11
   0  -8 -16 3.10090 127.216  13
   0  -8 -16 208.098 168.474   8
   0  -8 -17 26405.5 1258.21   8
   0  -8 -17 25723.6 1371.82  14
   0  -8 -17 24854.3 1170.98  11
   0  -8 -17 24372.2 1153.51  13
   0  -8 -18 11031.0 697.535  13
   0  -8 -18 12048.2 863.670  14
   0  -8 -18 11923.3 776.998   8
   0  -8 -19 23677.9 1142.40  14
   0  -8 -19 26993.2 1103.93   8
   0   9 -17 9980.41 484.663   5
   0   9 -16 1920.53 246.050  13
   0   9 -16 2544.25 303.094   5
   0   9 -15 18126.6 899.124   3
   0   9 -15 16980.9 896.365  13
   0   9 -14 1799.40 307.730   5
   0   9 -14 2764.10 404.718   3
   0   9 -14 2015.17 328.827  13
   0   9 -13 39249.9 1656.55   3
   0   9 -13 33867.9 1546.62  13
   0   9 -13 36133.4 1578.70   5
   0   9 -12 6713.78 696.897   3
   0   9 -12 5262.58 577.108   5
   0   9 -11 941.210 263.005   5
   0   9 -11 2427.33 442.227   3
   0   9 -10 7672.93 745.647   7
   0   9 -10 7670.16 769.922   3
   0   9  -9 7785.06 743.859   3
   0   9  -9 7215.69 697.034   7
   0   9  -9 6730.51 1309.78  15
   0   9  -8 92.9995 170.993  15
   0   9  -8 564.779 207.280   7
   0   9  -8 487.437 191.519   3
   0   9  -7 4031.39 507.615   7
   0   9  -7 4297.20 540.416   3
   0   9  -7 3857.06 927.064  15
   0   9  -6 5177.89 1004.61  15
   0   9  -6 5930.90 604.604   3
   0   9  -6 6277.53 571.538   7
   0   9  -5 8262.06 686.746   3
   0   9  -5 8078.78 1188.88  15
   0  -9   5 9203.36 1220.78  16
   0  -9   4 53369.6 3004.86  16
   0   9  -4 52859.9 2971.51  15
   0   9  -3 13632.1 1394.60  15
   0  -9   3 13732.5 1434.01  16
   0  -9   2 1914.96 514.996  16
   0   9  -2 1251.78 385.071  15
   0  -9   1 74004.9 3346.90  16
   0   9  -1 67750.1 2889.88  15
   0  -9   0 7568.64 1023.25  16
   0   9   0 5924.02 733.233  15
   0  -9  -1 23998.9 1833.10  16
   0   9   1 21358.0 1375.78  15
   0  -9  -2 72257.0 3359.26  16
   0  -9  -3 2299.93 605.559  16
   0  -9  -4 127218. 4739.58  16
   0  -9  -5 99.7834 249.165  16
   0  -9  -6 15439.0 1553.63  16
   0  -9  -7 229.122 225.917  16
   0  -9  -8 9692.54 1280.57  16
   0  -9  -8 9933.86 1238.52  18
   0  -9  -9 388.314 155.127  14
   0  -9  -9 468.531 172.063  11
   0  -9  -9 710.362 305.061  16
   0  -9  -9 17.6289 269.190  18
   0  -9  -9 584.209 165.264  10
   0  -9 -10 7458.19 643.222  14
   0  -9 -10 8158.85 648.047  11
   0  -9 -10 6880.40 544.211   8
   0  -9 -10 7453.56 577.196  10
   0  -9 -10 7063.29 1132.75  18
   0  -9 -11 27704.9 2338.34  18
   0  -9 -11 29391.2 1269.59   8
   0  -9 -11 32168.8 1416.73  11
   0  -9 -11 32573.5 1490.34  14
   0  -9 -12 22638.7 1115.09   8
   0  -9 -12 24405.5 1233.02  11
   0  -9 -12 22922.5 1241.56   6
   0  -9 -12 20390.3 2061.92  18
   0  -9 -12 25303.1 1330.64  14
   0  -9 -12 20955.6 1077.05  13
   0  -9 -13 6974.66 627.078   8
   0  -9 -13 7406.82 681.131  11
   0  -9 -13 6399.25 644.149   6
   0  -9 -13 6613.71 700.666  14
   0  -9 -13 5946.04 555.873  13
   0  -9 -14 15639.4 981.752  11
   0  -9 -14 14188.2 998.309   6
   0  -9 -14 13697.7 874.185  13
   0  -9 -14 15044.8 1067.83  14
   0  -9 -14 13980.2 907.923   8
   0  -9 -15 2142.76 352.586   8
   0  -9 -15 2702.32 432.993   6
   0  -9 -15 2868.21 432.582  11
   0  -9 -15 2644.67 366.050  13
   0  -9 -15 2856.58 483.455  14
   0  -9 -16 1964.91 356.866  14
   0  -9 -16 1983.55 375.328   6
   0  -9 -16 1955.36 316.244  13
   0  -9 -16 2067.06 363.772  11
   0  -9 -16 2094.11 351.805   8
   0  -9 -17 15.4494 196.828  11
   0  -9 -17 189.600 105.159  13
   0  -9 -17 457.588 163.770   8
   0  -9 -18 16433.6 987.901  14
   0  -9 -18 17726.4 910.661   8
   0  -9 -19 452.354 151.984   8
   0  -9 -19 519.039 157.699  14
   0  10 -16 4276.80 309.036   5
   0  10 -15 311.468 97.8733   3
   0  10 -15 465.699 133.640  13
   0  10 -15 651.414 166.065   5
   0  10 -14 28899.5 1209.33   5
   0  10 -14 29925.2 1227.30   3
   0  10 -14 25880.9 1121.65  13
   0  10 -13 542.746 215.163   5
   0  10 -13 523.141 236.584   3
   0  10 -13 565.795 197.343  13
   0  10 -12 6335.74 610.356   5
   0  10 -12 6079.02 609.997  13
   0  10 -11 20034.8 1224.92   3
   0  10 -11 16349.3 1019.06   5
   0  10 -10 15215.2 981.455   5
   0  10 -10 20080.7 1264.25   3
   0  10  -9 24383.1 1433.08   3
   0  10  -8 4673.88 605.847   3
   0  10  -8 4300.46 1031.68  15
   0  10  -7 1871.16 678.468  15
   0  10  -7 1565.87 300.101   7
   0  10  -7 1778.54 369.944   3
   0  10  -6 2546.92 435.969   3
   0  10  -6 2581.04 800.438  15
   0  10  -6 2353.64 372.526   7
   0 -10   5 32338.9 2539.96  16
   0  10  -5 32295.3 1541.68   3
   0  10  -5 31861.5 2559.94  15
   0 -10   4 5892.83 1023.56  16
   0  10  -4 5071.07 579.912   3
   0  10  -4 6214.26 1066.48  15
   0  10  -3 25881.5 2069.73  15
   0  10  -3 23342.4 1258.47   3
   0 -10   3 28078.5 2236.71  16
   0  10  -2 51153.3 2822.63  15
   0 -10   2 51639.0 3018.37  16
   0  10  -1 1690.19 458.415  15
   0 -10   1 2262.01 600.539  16
   0  10   0 19090.2 1488.52  15
   0 -10   0 21461.9 1882.58  16
   0 -10  -1 63124.0 3324.53  16
   0 -10  -2 15837.7 1625.57  16
   0 -10  -3 76324.5 3766.68  16
   0 -10  -4 270.491 243.174  16
   0 -10  -5 11235.2 1415.55  16
   0 -10  -6 2141.09 612.553  16
   0 -10  -7 10089.3 1341.08  16
   0 -10  -7 11678.7 764.282  10
   0 -10  -8 489.727 186.916  11
   0 -10  -8 500.938 369.099  16
   0 -10  -8 417.983 160.722  10
   0 -10  -8 503.637 159.372  14
   0 -10  -9 44628.1 1675.80  11
   0 -10  -9 43234.8 2940.09  16
   0 -10  -9 43799.7 1624.78  10
   0 -10  -9 45763.0 1730.81  14
   0 -10 -10 5947.54 549.846  10
   0 -10 -10 6620.96 613.968  11
   0 -10 -10 6585.49 644.453  14
   0 -10 -11 43921.0 1721.23  11
   0 -10 -11 35598.8 1374.24   8
   0 -10 -11 42513.7 1753.67  14
   0 -10 -11 35307.0 2759.48  18
   0 -10 -11 37874.7 1468.05  10
   0 -10 -12 25783.0 1347.79   6
   0 -10 -12 25350.5 1369.65  14
   0 -10 -12 23063.8 1099.35   8
   0 -10 -12 26699.4 1330.17  11
   0 -10 -13 20300.8 1195.50   6
   0 -10 -13 21854.3 1197.56  11
   0 -10 -13 18772.8 1005.72   8
   0 -10 -13 21314.4 1246.97  14
   0 -10 -14 2947.89 470.433  14
   0 -10 -14 3571.96 490.057  11
   0 -10 -14 2720.27 376.061   8
   0 -10 -14 2832.96 477.537   6
   0 -10 -15 13917.7 985.587  14
   0 -10 -15 13233.5 940.719   6
   0 -10 -15 11759.9 793.968   8
   0 -10 -16 165.415 190.224   6
   0 -10 -16 184.088 233.629  14
   0 -10 -16 61.5863 117.740   8
   0 -10 -16-107.061 202.795  11
   0 -10 -17 9952.63 701.770  11
   0 -10 -17 9028.40 638.188   8
   0 -10 -17 9498.01 767.707  14
   0 -10 -18 6572.65 575.539  14
   0 -10 -18 6380.81 486.728   8
   0 -10 -19 20154.7 941.507  14
   0  11 -15 22421.9 766.794   5
   0  11 -15 28814.1 902.858   3
   0  11 -14 999.639 174.475  13
   0  11 -14 1147.35 210.935   3
   0  11 -14 1218.55 206.044   5
   0  11 -13 16844.4 850.420  13
   0  11 -13 17295.1 880.262   5
   0  11 -12 9674.88 687.852   5
   0  11 -12 8195.22 641.029  13
   0  11 -11 9391.86 805.816   3
   0  11 -11 6813.70 609.620   5
   0  11 -10 27723.5 1295.96   5
   0  11 -10 34511.5 1665.06   3
   0  11  -9 7980.40 796.225   3
   0  11  -9 5551.15 548.337   5
   0  11  -8 2567.44 469.445   3
   0  11  -7 5622.11 1210.40  15
   0  11  -7 7663.13 772.439   3
   0  11  -6 984.361 521.334  15
   0  11  -6 1499.30 364.407   3
   0  11  -5 5740.39 1111.93  15
   0  11  -5 6025.96 692.050   3
   0  11  -4 49539.9 3260.08  15
   0  11  -4 49009.1 1977.02   3
   0 -11   4 50562.8 3370.60  16
   0 -11   3 2778.69 717.940  16
   0  11  -3 3570.31 825.612  15
   0  11  -3 3275.99 484.217   3
   0  11  -2 20627.4 1206.37   3
   0 -11   2 20786.8 2011.84  16
   0 -11   1 448.752 340.289  16
   0  11  -1 532.873 186.009   3
   0 -11   0 5886.23 1054.37  16
   0 -11  -1 27314.2 2294.32  16
   0 -11  -2 94322.1 4441.77  16
   0 -11  -2 78590.2 2352.34  10
   0 -11  -3 3407.48 857.113  16
   0 -11  -3 3072.84 388.275  10
   0 -11  -4 68794.6 2193.89  10
   0 -11  -4 72316.1 3973.69  16
   0 -11  -5 15453.4 1799.44  16
   0 -11  -5 14860.6 929.984  10
   0 -11  -6 14527.7 926.140  10
   0 -11  -6 13653.2 1725.42  16
   0 -11  -6 11518.8 755.856  11
   0 -11  -7 1605.08 290.754  11
   0 -11  -7 1737.25 325.039  10
   0 -11  -7 1138.91 227.963  14
   0 -11  -7 2099.57 679.257  16
   0 -11  -8 42113.7 1619.18  14
   0 -11  -8 40824.8 1608.18  11
   0 -11  -8 38407.2 2953.44  16
   0 -11  -8 43317.5 1676.16  10
   0 -11  -9 251.635 138.624  11
   0 -11  -9 35.5685 122.944  14
   0 -11  -9 12.4804 122.057  10
   0 -11 -10 33207.5 1483.17  11
   0 -11 -10 31813.7 1476.65  14
   0 -11 -10 31518.5 1389.93  10
   0 -11 -11 1356.63 267.502  10
   0 -11 -11 1401.31 311.263  11
   0 -11 -11 1689.53 347.677  14
   0 -11 -12 3966.45 524.769  11
   0 -11 -12 2709.20 373.922  10
   0 -11 -12 2713.52 420.652   6
   0 -11 -12 3506.90 471.999  14
   0 -11 -13 15700.9 862.008   8
   0 -11 -13 17422.5 1096.39   6
   0 -11 -13 19762.7 1147.89  11
   0 -11 -13 18151.4 1139.52  14
   0 -11 -14 9939.35 812.718   6
   0 -11 -14 10444.5 822.632  11
   0 -11 -14 10124.9 844.914  14
   0 -11 -14 8316.34 626.327   8
   0 -11 -15 7502.23 711.500  14
   0 -11 -15 6357.74 534.126   8
   0 -11 -15 7988.48 724.511  11
   0 -11 -15 7465.00 671.046   6
   0 -11 -16 21607.9 999.443   8
   0 -11 -16 25820.2 1220.69  11
   0 -11 -16 25169.3 1285.61  14
   0 -11 -16 23816.9 1192.53   6
   0 -11 -17 6473.31 489.627   8
   0 -11 -17 7107.05 629.786  14
   0 -11 -17 8082.50 620.891  11
   0 -11 -18 15221.5 857.679  14
   0 -11 -19 5160.35 429.464  14
   0  12 -14 4465.34 344.854   3
   0  12 -13 3384.19 350.745   3
   0  12 -12 28653.3 1259.93   3
   0  12 -11 26232.0 1304.74   3
   0  12 -10 1768.19 360.159   3
   0  12  -9 7628.63 744.584   3
   0  12  -8 42489.0 1936.17   3
   0  12  -7 5131.25 658.707   3
   0  12  -6 7009.93 747.149   3
   0  12  -5 10813.1 917.881   3
   0  12  -4 748.433 261.775   3
   0 -12   4-75.6072 178.573  16
   0  12  -3 51978.4 2123.45   3
   0 -12   3 50596.4 3511.49  16
   0  12  -2 27139.8 1443.64   3
   0 -12   2 21106.9 1138.96  10
   0 -12   2 27465.8 2515.74  16
   0 -12   1 2426.77 376.356  10
   0  12  -1 3103.11 441.062   3
   0 -12   1 3110.94 829.467  16
   0  12   0 13921.7 998.359   3
   0 -12   0 11581.2 814.758  10
   0 -12  -1 6640.98 580.692  17
   0 -12  -1 5649.39 572.233  10
   0 -12  -1 6561.04 1190.17  16
   0 -12  -2 815.971 201.498  17
   0 -12  -2 185.746 188.380  10
   0 -12  -2-33.1681 374.340  16
   0 -12  -3 126658. 3351.86  10
   0 -12  -3 132362. 5809.57  16
   0 -12  -4 29920.0 2677.76  16
   0 -12  -4 28374.5 1367.58  10
   0 -12  -5 65001.7 2233.97  10
   0 -12  -5 62090.0 3968.74  16
   0 -12  -6 747.227 541.937  16
   0 -12  -6 1024.62 290.129  10
   0 -12  -6 735.294 225.756  11
   0 -12  -7 26906.2 1277.56  11
   0 -12  -7 27249.5 1221.20  14
   0 -12  -7 31039.2 1441.72  10
   0 -12  -7 28861.6 2706.19  16
   0 -12  -8 253.669 124.174  11
   0 -12  -8 139.394 322.828  16
   0 -12  -8 273.394 181.219  10
   0 -12  -8 210.570 143.548  14
   0 -12  -9 73168.5 2346.75  14
   0 -12  -9 74317.2 2395.04  11
   0 -12  -9 77862.5 2438.07  10
   0 -12 -10 2620.24 431.570  11
   0 -12 -10 3229.28 468.759  14
   0 -12 -10 2766.25 412.560  10
   0 -12 -11 2676.24 386.297  10
   0 -12 -11 2985.05 482.813  14
   0 -12 -11 2920.53 431.471  11
   0 -12 -12 5654.83 540.504  10
   0 -12 -12 7362.38 693.616  11
   0 -12 -12 6621.47 669.438   6
   0 -12 -12 6896.72 676.213  14
   0 -12 -13 2870.42 465.203  11
   0 -12 -13 1855.61 287.111  10
   0 -12 -13 2329.63 397.437   6
   0 -12 -13 2782.90 466.224  14
   0 -12 -14 9587.12 760.254   6
   0 -12 -14 9751.38 794.756  14
   0 -12 -14 10836.8 844.929  11
   0 -12 -15 19385.9 1110.52  14
   0 -12 -15 20361.9 1108.58  11
   0 -12 -15 18618.9 1050.46   6
   0 -12 -16 1723.08 334.665  11
   0 -12 -16 1512.87 300.741   6
   0 -12 -16 1413.94 300.636  14
   0 -12 -17 7748.56 643.070  14
   0 -12 -18 7520.88 550.014  14
   0 -12 -19 8568.99 498.195  14
   0  13 -13 2854.22 275.963   3
   0  13 -12 3907.03 379.252   3
   0  13 -11 1007.84 258.384   3
   0  13 -10 9172.65 739.817   3
   0  13  -9 9678.45 817.757   3
   0  13  -8 10566.5 901.207   3
   0  13  -7 4196.71 561.521   3
   0  13  -6 16955.9 1169.18   3
   0  13  -5 20725.8 1299.29   3
   0  13  -4 72382.8 2601.99   3
   0  13  -3 3039.67 522.542   3
   0 -13   3 2299.67 748.986  16
   0  13  -2 19656.7 1233.45   3
   0 -13   2 16751.8 1006.37  10
   0 -13   2 17046.7 2061.88  16
   0 -13   1 12042.2 1708.24  16
   0  13  -1 12652.3 983.147   3
   0 -13   1 10106.0 777.038  10
   0  13   0 1004.15 175.387   3
   0 -13   0 1123.59 534.211  16
   0 -13   0 1019.89 241.926  10
   0 -13  -1 3219.21 881.376  16
   0  13   1 3747.58 524.044   3
   0 -13  -1 3912.02 491.149  10
   0 -13  -1 3024.13 391.334  17
   0 -13  -2 46028.0 1832.14  10
   0 -13  -2 42947.1 1665.91  17
   0 -13  -2 48594.8 3473.79  16
   0 -13  -3 8532.33 1453.54  16
   0 -13  -3 9472.22 797.964  10
   0 -13  -4 97603.5 2946.61  10
   0 -13  -4 92248.4 5094.05  16
   0 -13  -5 19814.0 1190.86  10
   0 -13  -5 17872.9 2222.10  16
   0 -13  -6 17799.7 2206.67  16
   0 -13  -6 18479.4 1151.34  10
   0 -13  -7 639.877 295.084  16
   0 -13  -7 1509.54 340.334  10
   0 -13  -7 1286.84 275.873  11
   0 -13  -8 26747.1 1367.05  10
   0 -13  -8 23973.1 1233.15  11
   0 -13  -8 24132.0 1158.06  14
   0 -13  -9 412.951 176.939  14
   0 -13  -9 491.195 185.606  10
   0 -13  -9 584.191 239.131  11
   0 -13 -10 27310.4 1309.52  14
   0 -13 -10 28158.2 1399.48  11
   0 -13 -10 28229.5 1367.72  10
   0 -13 -11 4688.80 546.019  14
   0 -13 -11 5076.24 564.290  11
   0 -13 -11 5021.57 547.223  10
   0 -13 -12 3362.39 480.493   6
   0 -13 -12 3809.64 485.073  11
   0 -13 -12 3378.71 416.749  10
   0 -13 -12 3726.85 497.701  14
   0 -13 -13 6760.55 647.905  11
   0 -13 -13 6069.37 600.906   6
   0 -13 -13 5806.08 574.433  14
   0 -13 -13 4817.40 472.375  10
   0 -13 -14 7906.18 686.139  14
   0 -13 -14 7422.35 651.160   6
   0 -13 -14 8730.50 722.619  11
   0 -13 -15 4955.58 531.496  11
   0 -13 -15 4731.49 508.536  14
   0 -13 -15 3698.35 440.668   6
   0 -13 -16 7941.04 628.674  14
   0 -13 -16 7118.50 560.385   6
   0 -13 -16 8849.22 652.883  11
   0 -13 -17 7611.52 563.795  14
   0 -13 -18 1236.14 203.874  14
   0  14 -12 103.064 81.1343   3
   0  14 -11 2411.03 307.585   3
   0  14 -10 3246.10 393.184   3
   0  14  -9 12489.9 867.538   3
   0  14  -8 534.496 212.964   3
   0  14  -7 8857.43 815.164   3
   0  14  -6 6107.16 669.056   3
   0  14  -5 17322.1 1154.73   3
   0  14  -4 252.187 229.771   3
   0  14  -3 34575.0 1691.64   3
   0  14  -2 224.525 233.787   3
   0 -14   1 8798.21 724.694  10
   0  14  -1 10224.7 900.887   3
   0  14   0 534.033 263.705   3
   0 -14   0 550.093 227.746  10
   0  14   1 4547.25 586.467   3
   0 -14  -1 3537.83 472.508  10
   0 -14  -2 761.860 298.632  10
   0  14   2 773.570 245.932   3
   0  14   3 15812.0 1114.92   3
   0 -14  -3 15568.1 1071.10  10
   0 -14  -4 8104.51 763.182  10
   0 -14  -5 30300.1 1542.84  10
   0 -14  -6 18893.9 1183.32  10
   0 -14  -7 3936.79 535.432  10
   0 -14  -8 2650.93 396.345  11
   0 -14  -8 3771.29 514.737  10
   0 -14  -9 16639.0 940.924  14
   0 -14  -9 18115.8 1068.65  11
   0 -14  -9 18887.7 1141.11  10
   0 -14 -10 195.674 130.374  14
   0 -14 -10 652.502 260.443  10
   0 -14 -10 780.281 259.927  11
   0 -14 -11 15671.6 943.770  14
   0 -14 -11 17064.0 1060.98  11
   0 -14 -11 16685.6 995.262  10
   0 -14 -12 6589.85 583.527  10
   0 -14 -12 7127.46 632.611  14
   0 -14 -12 7144.64 652.039   6
   0 -14 -12 6948.48 655.806  11
   0 -14 -13 3531.81 431.636  14
   0 -14 -13 2836.69 349.526  10
   0 -14 -13 3367.17 461.044  11
   0 -14 -13 3312.79 431.569   6
   0 -14 -14 10109.9 711.039  14
   0 -14 -14 10972.8 759.307  11
   0 -14 -14 10269.7 714.206   6
   0 -14 -15 7996.93 609.642  14
   0 -14 -15 7204.62 554.986   6
   0 -14 -16 8170.16 536.388   6
   0 -14 -16 8859.51 596.682  14
   0 -14 -17 964.651 186.679  14
   0  15 -11 744.337 133.526   3
   0  15 -10 3257.14 326.303   3
   0  15  -9 5481.58 490.802   3
   0  15  -8 10505.6 736.638   3
   0  15  -7 7479.47 674.631   3
   0  15  -6 7424.53 714.315   3
   0  15  -5 2378.06 417.098   3
   0  15  -4 7123.89 719.913   3
   0  15  -3 389.246 294.265   3
   0  15  -2 79309.4 2707.91   3
   0  15  -1 10152.1 892.092   3
   0 -15   1 9622.18 746.605  10
   0  15   0 13197.3 1003.19   3
   0 -15   0 12059.0 869.417  10
   0 -15  -1 787.530 287.880  10
   0  15   1 391.540 213.972   3
   0 -15  -2 8957.10 782.057  10
   0  15   2 7315.82 734.485   3
   0 -15  -3 9763.99 825.980  10
   0  15   3 8751.88 805.034   3
   0  15   4 9659.47 818.554   3
   0 -15  -4 11400.2 923.351  10
   0 -15  -5 2537.37 452.877  10
   0 -15  -6 14364.4 1037.66  10
   0 -15  -7 9622.17 838.853  10
   0 -15  -8 3991.53 531.854  10
   0 -15  -9 2720.74 427.344  10
   0 -15  -9 2237.47 356.329  11
   0 -15 -10 18766.7 1077.87  10
   0 -15 -10 17630.3 1022.71  11
   0 -15 -11 7630.32 637.864  11
   0 -15 -11 7430.99 643.873  10
   0 -15 -11 6871.56 563.865  14
   0 -15 -12 16645.8 883.292  14
   0 -15 -12 17596.8 975.393   6
   0 -15 -12 17941.3 953.100  10
   0 -15 -12 18411.2 999.318  11
   0 -15 -13 13837.1 835.696  11
   0 -15 -13 13115.5 790.419   6
   0 -15 -13 12366.1 747.980  14
   0 -15 -13 12706.3 727.804  10
   0 -15 -14 2010.18 296.644   6
   0 -15 -14 1995.77 312.070  11
   0 -15 -14 2091.67 293.998  14
   0 -15 -15 10943.2 616.853   6
   0 -15 -15 10990.5 630.671  14
   0 -15 -16 1235.82 192.633  14
   0  16 -10 497.256 106.200   3
   0  16  -9 2934.50 295.543   3
   0  16  -8-101.442 114.727   3
   0  16  -7 1461.65 280.033   3
   0  16  -6 271.952 148.930   3
   0  16  -5 1038.10 274.460   3
   0  16  -4 1090.75 300.699   3
   0  16  -3 8905.40 793.618   3
   0  16  -2 8710.80 792.301   3
   0  16  -1 55679.7 2101.25   3
   0 -16   1 47706.1 1695.73  10
   0 -16   0 2880.78 418.525  10
   0  16   0 3505.17 510.911   3
   0 -16  -1 6689.68 642.144  10
   0  16   1 8010.38 739.343   3
   0 -16  -2 18100.0 1102.89  10
   0  16   2 17711.7 1108.04   3
   0 -16  -3 12605.6 924.449  10
   0  16   3 11838.3 878.361   3
   0  16   4 9112.55 761.167   3
   0 -16  -4 10740.9 854.846  10
   0 -16  -5 22175.8 1260.18  10
   0 -16  -6 962.239 280.448  10
   0 -16  -7 3961.27 545.571  10
   0 -16  -8 2499.59 399.032  10
   0 -16  -9 4735.71 550.036  10
   0 -16 -10 5337.54 548.924  10
   0 -16 -10 4166.40 433.719  11
   0 -16 -11 19191.4 946.143  11
   0 -16 -11 23077.7 1097.86  10
   0 -16 -12 1595.61 282.131   6
   0 -16 -12 1452.57 268.916  10
   0 -16 -12 1401.32 243.787  11
   0 -16 -13 499.254 138.407  10
   0 -16 -13 585.313 167.033   6
   0 -16 -14 4946.35 395.398   6
   0 -16 -15 2223.46 222.613   6
   0  17  -8 3045.21 274.864   3
   0  17  -7 998.582 187.371   3
   0  17  -6 969.696 215.654   3
   0  17  -5 3790.10 420.014   3
   0  17  -4 3850.46 452.539   3
   0  17  -3 3555.19 470.331   3
   0  17  -2 19172.8 1080.04   3
   0  17  -1 778.783 196.388   3
   0  17   0 16035.7 990.651   3
   0 -17   0 14075.3 830.893  10
   0  17   1 21595.0 1146.43   3
   0 -17  -1 20801.4 1081.97  10
   0  17   2 1811.53 328.420   3
   0 -17  -2 1816.60 338.156  10
   0  17   3 5004.14 513.262   3
   0 -17  -3 5106.34 489.607  12
   0 -17  -3 6084.93 614.084  10
   0 -17  -4 39632.3 1641.55  10
   0 -17  -5 3348.31 486.347  10
   0 -17  -6 21872.6 1182.04  10
   0 -17  -7 3896.57 489.939  10
   0 -17  -8 692.162 220.041  10
   0 -17  -9 3662.11 445.705  10
   0 -17 -10 1303.31 258.473  10
   0 -17 -11 1013.39 217.846   6
   0 -17 -11 732.697 186.454  10
   0 -17 -12 5635.92 432.223   6
   0 -17 -12 5911.49 444.613  10
   0 -17 -13 4663.72 357.307   6
   0 -17 -13 4563.10 339.177  10
   0  18  -6 2521.17 244.647   3
   0  18  -5 7581.98 491.493   3
   0  18  -4 8532.52 563.525   3
   0  18  -3 773.335 200.421   3
   0  18  -2 2447.92 328.134   3
   0  18  -1 12244.0 748.543   3
   0 -18   0 3774.52 367.531  10
   0  18   0 4746.59 462.837   3
   0 -18  -1 4818.34 444.428  10
   0  18   1 5198.12 472.116   3
   0 -18  -1 4729.15 432.862  12
   0  18   2 7657.88 564.011   3
   0 -18  -2 7912.41 607.239  10
   0 -18  -2 7580.82 542.790  12
   0 -18  -3 11909.4 761.522  10
   0 -18  -3 10413.6 626.020  12
   0 -18  -4 20280.4 1044.04  10
   0 -18  -5 41495.1 1553.06  10
   0 -18  -6 5136.92 505.855  10
   0 -18  -7 4660.07 482.012  10
   0 -18  -8 13044.2 784.401  10
   0 -18  -9 2384.80 325.166  10
   0 -18 -10 467.669 143.701  10
   0 -18 -10 498.142 133.559   6
   0 -18 -11 8755.75 534.630  10
   0 -18 -11 8331.01 489.460   6
   0 -18 -12 776.370 137.631  10
   0 -18 -12 888.120 140.023   6
   0 -19   4 4715.45 311.057  12
   0 -19   3 2615.45 249.001  12
   0  19  -2 598.471 129.244   3
   0 -19   2 486.470 115.751  12
   0 -19   1 1207.95 187.550  12
   0  19  -1 1040.32 169.791   3
   0 -19   0 7433.23 461.152  12
   0  19   0 6542.66 428.606   3
   0 -19  -1 332.180 103.770  12
   0 -19  -2 8617.63 530.611  10
   0 -19  -3 10112.8 605.735  10
   0 -19  -4 8983.31 585.841  10
   0 -19  -5 5540.42 458.292  10
   0 -19  -6 7332.54 525.083  10
   0 -19  -7 24575.1 984.139  10
   0 -19  -8 1606.98 233.278  10
   0 -19  -9 9205.70 537.600  10
   0 -19  -9 9297.85 495.884   6
   0 -19 -10 1163.57 151.931   6
   0 -19 -10 1635.41 213.218  10
   0 -20  -4 1463.00 179.681  10
   0 -20  -5 1084.53 157.595  10
   0 -20  -6 8353.37 451.936  10
   0 -20  -7 1322.11 169.524  10
   1 -19  -9 1331.94 175.554  10
   1 -19  -8 18073.3 719.145  10
   1 -19  -7 274.744 99.1246  10
   1 -19  -6 14975.4 688.501  10
   1 -19  -5 870.379 175.114  10
   1 -19  -4 16178.0 722.120  10
   1 -19  -3 1572.23 210.938  10
   1 -19  -2 8621.21 471.825  10
   1 -19   1 4472.96 299.948  12
   1 -19   2 1574.38 173.351  12
   1 -18 -11 720.329 127.273  10
   1 -18 -10 4719.41 376.539  10
   1 -18 -10 4283.86 308.405   6
   1 -18  -9 5251.78 391.592   6
   1 -18  -9 5541.59 435.998  10
   1 -18  -8 251.626 155.628  10
   1 -18  -7 35867.2 1292.75  10
   1 -18  -6 1753.25 278.554  10
   1 -18  -5 20313.1 960.093  10
   1 -18  -4 6539.16 536.912  10
   1 -18  -3 12324.2 738.076  10
   1 -18  -2 2874.86 338.841  10
  -1  18   2 3504.37 357.726   3
   1 -18  -1 11943.1 658.046  10
   1 -18  -1 12015.1 637.829  12
  -1  18   1 12976.5 721.333   3
  -1  18   0 1991.79 283.525   3
   1 -18   0 1546.82 218.902  12
  -1  18  -1 113.965 84.2462   3
  -1  18  -2 15117.8 780.158   3
  -1  18  -3 2568.68 304.253   3
  -1  18  -4 2953.48 309.500   3
  -1  18  -5 179.598 81.5454   3
   1 -18   6 9942.63 471.066  12
   1 -17 -12 457.770 108.411  10
   1 -17 -12 426.936 93.2133   6
   1 -17 -11 12514.5 665.669  10
   1 -17 -11 11332.3 585.042   6
   1 -17 -10 610.219 152.939   6
   1 -17 -10 717.902 189.584  10
   1 -17  -9 1438.97 274.351  10
   1 -17  -8 12722.5 789.719  10
   1 -17  -7 175.363 194.893  10
   1 -17  -6 20206.3 1068.35  10
   1 -17  -5 18730.9 1032.06  10
   1 -17  -4 1049.59 270.161  10
  -1  17   4 728.726 205.340   3
   1 -17  -3 6002.72 571.084  10
  -1  17   3 5757.34 536.080   3
   1 -17  -2 22487.7 1119.29  10
  -1  17   2 22217.8 1111.47   3
  -1  17   1 726.751 216.632   3
   1 -17  -1 688.462 204.415  10
   1 -17   0 2641.80 342.484  10
  -1  17   0 3529.62 447.084   3
  -1  17  -1 6891.30 616.368   3
  -1  17  -2 2006.83 345.412   3
  -1  17  -3 21744.0 1082.93   3
  -1  17  -4 17.1097 132.251   3
  -1  17  -5 1840.88 286.689   3
  -1  17  -6 364.577 140.940   3
  -1  17  -7 4757.79 369.788   3
  -1  17  -8 3496.41 274.453   3
   1 -16 -13 2749.92 272.737   6
   1 -16 -12 4963.60 409.688   6
   1 -16 -12 4773.38 396.938  11
   1 -16 -12 5079.99 426.107  10
   1 -16 -11 7257.52 516.644  11
   1 -16 -11 8017.87 587.278  10
   1 -16 -11 7151.65 523.146   6
   1 -16 -10 20138.6 928.525  11
   1 -16 -10 25774.3 1150.74  10
   1 -16  -9 1617.15 312.494  10
   1 -16  -8 1534.84 307.028  10
   1 -16  -7 7178.21 681.424  10
   1 -16  -6 3362.47 508.548  10
   1 -16  -5 963.673 327.804  10
  -1  16   5 134.919 96.4937   3
  -1  16   4 31401.9 1445.79   3
   1 -16  -4 37758.2 1628.79  10
  -1  16   3 6801.07 661.082   3
   1 -16  -3 7925.16 708.978  10
  -1  16   2 1498.12 283.564   3
   1 -16  -2 1268.71 298.951  10
   1 -16  -1 20760.7 1133.49  10
  -1  16   1 21642.5 1221.85   3
   1 -16   0 3818.72 446.387  10
  -1  16   0 4287.27 558.076   3
  -1  16  -1 31221.6 1466.24   3
   1 -16   1 24184.5 1121.49  10
  -1  16  -2 37798.1 1642.77   3
  -1  16  -3 1760.89 327.123   3
  -1  16  -4 12903.9 888.849   3
  -1  16  -5 1957.79 345.616   3
  -1  16  -6 1188.39 264.955   3
  -1  16  -7 2902.10 355.468   3
  -1  16  -8 3848.01 363.556   3
  -1  16  -9 106.606 65.5254   3
  -1  16 -10 4253.97 282.365   3
   1 -15 -15 1008.21 169.720  14
   1 -15 -14 2157.37 259.050  14
   1 -15 -14 2234.36 255.085   6
   1 -15 -13 1437.60 230.280  14
   1 -15 -13 1779.47 288.605  11
   1 -15 -13 1493.82 230.328  10
   1 -15 -13 1262.25 222.385   6
   1 -15 -12 13875.6 794.181  10
   1 -15 -12 13221.2 722.501  14
   1 -15 -12 14009.1 820.576  11
   1 -15 -12 13372.9 774.188   6
   1 -15 -11 14304.4 761.885  14
   1 -15 -11 16958.4 929.799  10
   1 -15 -11 15476.7 896.935  11
   1 -15 -11 14625.9 855.453   6
   1 -15 -10 6791.60 585.058  11
   1 -15 -10 7989.65 677.380  10
   1 -15  -9 24456.4 1176.12  11
   1 -15  -9 29806.4 1398.16  10
   1 -15  -8 8488.89 756.384  10
   1 -15  -8 7377.05 609.271  11
   1 -15  -7 1524.99 362.761  10
   1 -15  -6 3819.49 542.758  10
  -1  15   5 12645.0 932.444   3
   1 -15  -5 15331.4 1059.48  10
  -1  15   4 745.459 247.901   3
   1 -15  -4 953.625 255.636  10
  -1  15   3 3831.98 534.265   3
   1 -15  -3 4226.27 565.509  10
  -1  15   2 1941.65 416.947   3
   1 -15  -2 2155.45 412.583  10
  -1  15   1 1327.51 381.067   3
   1 -15  -1 1006.02 275.872  10
   1 -15   0 14105.0 925.631  10
  -1  15   0 15012.4 1077.90   3
  -1  15  -1 5423.82 632.241   3
   1 -15   1 4273.94 479.489  10
  -1  15  -2 375.598 307.806   3
  -1  15  -3 30572.4 1528.90   3
  -1  15  -4 557.575 296.323   3
  -1  15  -5 6595.58 662.886   3
  -1  15  -6 3242.71 461.721   3
  -1  15  -7 11361.7 798.393   3
  -1  15  -8 4375.03 456.518   3
  -1  15  -9 10537.7 655.628   3
  -1  15 -10 570.227 139.924   3
  -1  15 -11 4341.50 311.417   3
   1 -14 -16 197.540 101.229  14
   1 -14 -15 487.086 150.523  11
   1 -14 -15 553.372 137.313   6
   1 -14 -15 439.716 142.718  14
   1 -14 -14 1961.00 282.019  14
   1 -14 -14 1742.90 261.846   6
   1 -14 -14 2020.63 313.263  11
   1 -14 -13 13031.4 729.014  10
   1 -14 -13 13633.9 813.198  14
   1 -14 -13 13588.6 806.872   6
   1 -14 -13 15822.0 928.769  11
   1 -14 -12 8199.34 631.179  14
   1 -14 -12 8735.12 715.767  11
   1 -14 -12 7899.66 626.962  10
   1 -14 -12 8312.50 659.566   6
   1 -14 -11 9642.80 697.008  14
   1 -14 -11 10834.8 781.493  10
   1 -14 -11 9802.35 735.075   6
   1 -14 -11 10829.3 812.448  11
   1 -14 -10 36353.7 1564.12  10
   1 -14 -10 31920.6 1332.27  14
   1 -14 -10 34199.8 1504.31  11
   1 -14  -9 14629.6 990.738  10
   1 -14  -9 13022.4 893.381  11
   1 -14  -8 3715.86 467.566  11
   1 -14  -8 4513.53 569.361  10
   1 -14  -7 1072.00 284.612  11
   1 -14  -7 969.210 253.716  10
   1 -14  -6 11181.2 918.257  10
   1 -14  -5 22409.4 1320.98  10
   1 -14  -4 10052.3 862.321  10
   1 -14  -3 875.137 290.885  10
   1 -14  -2 5373.43 618.680  10
  -1  14   2 5786.86 682.894   3
  -1  14   1 837.568 292.338   3
   1 -14  -1 447.101 200.160  10
   1 -14   0 3158.18 446.481  10
   1 -14   0 3000.57 417.810  17
  -1  14   0 3270.89 532.086   3
   1 -14   1 192.164 140.478  10
   1 -14   1 391.063 183.819  17
  -1  14  -1-90.3629 223.159   3
   1 -14   2 24820.6 1200.78  10
  -1  14  -2 32143.3 1629.29   3
  -1  14  -3 4559.03 634.514   3
  -1  14  -4 36596.0 1741.74   3
  -1  14  -5 83.0506 184.166   3
  -1  14  -6 13765.5 1007.84   3
  -1  14  -7 2451.62 409.907   3
  -1  14  -8 39323.5 1644.89   3
  -1  14  -9-40.2739 185.585   3
  -1  14 -10 13616.1 776.414   3
  -1  14 -11-37.9154 81.2503   3
  -1  14 -12 2780.40 256.125   3
   1 -13 -17 5424.35 416.490  14
   1 -13 -16 950.647 252.336  14
   1 -13 -16 606.926 188.922  11
   1 -13 -15 1024.73 245.521  14
   1 -13 -15 1098.50 257.583  11
   1 -13 -15 847.452 201.048   6
   1 -13 -14 3566.25 465.610  11
   1 -13 -14 2646.77 349.118   6
   1 -13 -14 3724.84 452.648  14
   1 -13 -13 16075.3 860.252  10
   1 -13 -13 18329.3 1036.23  14
   1 -13 -13 17080.4 975.501   6
   1 -13 -12 8937.13 764.408  11
   1 -13 -12 8332.60 707.780  14
   1 -13 -12 7732.10 674.461   6
   1 -13 -12 7762.96 641.174  10
   1 -13 -11 5626.31 586.318  14
   1 -13 -11 6318.67 613.349  10
   1 -13 -11 5893.72 597.927  11
   1 -13 -10 2642.75 408.713  11
   1 -13 -10 3147.89 463.935  10
   1 -13 -10 3076.51 441.370  14
   1 -13  -9 28096.1 1409.56  10
   1 -13  -9 23930.3 1189.22  14
   1 -13  -9 26304.4 1343.88  11
   1 -13  -8 1810.34 343.081  11
   1 -13  -8 2358.45 408.753  10
   1 -13  -8 1688.04 277.308  14
   1 -13  -7 34508.5 1622.47  10
   1 -13  -7 29089.2 1395.08  11
   1 -13  -6 37679.0 3405.30  16
   1 -13  -6 41252.1 1671.56  11
   1 -13  -5 21625.1 1288.50  10
   1 -13  -5 19858.1 2349.24  16
   1 -13  -4 2975.96 940.248  16
   1 -13  -4 4123.74 555.532  10
   1 -13  -3 56870.8 2173.56  10
   1 -13  -3 55893.4 4010.45  16
   1 -13  -2 1647.67 341.669  17
   1 -13  -2 2337.29 428.375  10
   1 -13  -2 1803.28 682.654  16
   1 -13  -1 1283.76 271.932  17
   1 -13  -1 1416.06 320.228  10
   1 -13  -1 1236.03 570.459  16
   1 -13   0 7474.83 673.403  17
   1 -13   0 7518.66 689.490  10
   1 -13   0 8025.82 1496.95  16
  -1  13   0 8181.54 824.547   3
  -1  13  -1 1760.86 396.416   3
   1 -13   1 1443.82 297.164  10
   1 -13   1 1938.14 752.174  16
   1 -13   1 1813.87 336.974  17
   1 -13   2 11779.2 1788.27  16
  -1  13  -2 15264.7 1133.95   3
   1 -13   2 11573.8 838.452  17
   1 -13   2 12063.7 828.422  10
  -1  13  -3 26684.8 1482.22   3
  -1  13  -4 18706.2 1239.54   3
  -1  13  -5 42966.9 1905.83   3
  -1  13  -6 4171.37 579.148   3
  -1  13  -7 13400.4 1005.10   3
  -1  13  -8 12327.6 970.812   3
  -1  13  -9 32093.8 1509.29   3
  -1  13 -10 447.087 243.852   3
  -1  13 -11 14844.5 840.071   3
  -1  13 -12 8511.93 560.720   3
  -1  13 -13 4825.46 352.868   3
   1 -12 -18 1276.73 206.425  14
   1 -12 -17 4200.65 417.172  14
   1 -12 -16 1506.00 298.962  11
   1 -12 -16 980.998 262.705  14
   1 -12 -15 13164.6 860.684  14
   1 -12 -15 11078.5 750.492   6
   1 -12 -15 13337.3 860.781  11
   1 -12 -14 27136.0 1317.56  11
   1 -12 -14 26224.8 1287.19  14
   1 -12 -14 23368.7 1172.92   6
   1 -12 -13 1788.32 393.848  11
   1 -12 -13 1145.10 241.720  10
   1 -12 -13 1704.18 327.294  14
   1 -12 -13 2027.21 386.731   6
   1 -12 -12 2206.75 389.499  14
   1 -12 -12 2265.54 380.890   6
   1 -12 -12 2832.67 452.898  11
   1 -12 -12 1775.00 306.814  10
   1 -12 -11 622.942 220.881  14
   1 -12 -11 718.749 272.559  10
   1 -12 -11 435.496 169.420  11
   1 -12 -10 2725.74 441.043  11
   1 -12 -10 2769.28 435.131  14
   1 -12 -10 2393.88 360.167  10
   1 -12  -9 2491.26 375.980  14
   1 -12  -9 2916.79 448.661  10
   1 -12  -9 2540.36 428.074  11
   1 -12  -8 42373.5 1646.58  14
   1 -12  -8 42099.4 1718.02  11
   1 -12  -8 46068.3 1854.20  10
   1 -12  -7 5142.56 1207.04  16
   1 -12  -7 6634.82 684.509  10
   1 -12  -7 6377.48 627.437  11
   1 -12  -6 34686.5 3083.74  16
   1 -12  -6 32946.4 1464.72  11
   1 -12  -6 40124.6 1742.07  10
   1 -12  -5 2953.35 446.300  10
   1 -12  -5 3002.54 907.039  16
   1 -12  -4 103642. 5450.80  16
   1 -12  -4 108828. 3168.46  10
   1 -12  -3 66.3960 183.827  10
   1 -12  -3 483.381 214.911  17
   1 -12  -3-131.708 326.524  16
   1 -12  -2 69227.2 2259.90  17
   1 -12  -2 72123.9 4387.66  16
   1 -12  -2 69119.1 2323.67  10
   1 -12  -1 8121.17 699.746  17
   1 -12  -1 6229.95 601.230  10
   1 -12  -1 7783.74 1407.92  16
   1 -12   0 3292.43 455.121  17
   1 -12   0 4409.25 1044.33  16
   1 -12   0 3795.63 499.110  10
   1 -12   1 44392.8 1784.61  17
   1 -12   1 49738.3 3556.47  16
   1 -12   1 46657.6 1781.53  10
   1 -12   2 1475.09 593.713  16
   1 -12   2 1609.93 317.943  17
  -1  12  -2 2000.35 429.606   3
   1 -12   2 1722.36 306.810  10
  -1  12  -3 3979.43 549.422   3
   1 -12   3 3770.22 1013.15  16
   1 -12   3 3491.44 457.865  17
   1 -12   4 34041.8 3004.06  16
  -1  12  -4 43124.1 1918.29   3
  -1  12  -5 14628.1 1078.51   3
  -1  12  -6 8910.07 861.103   3
  -1  12  -7 359.200 266.250   3
  -1  12  -8 6826.92 700.160   3
  -1  12  -9 1694.40 425.794   3
  -1  12 -10 36058.4 1617.41   3
  -1  12 -11 36114.0 1520.59   3
  -1  12 -12 22051.3 1037.86   3
  -1  12 -12 17804.6 853.753  13
  -1  12 -13 1661.47 237.277   3
  -1  12 -14 6813.24 421.508   3
   1 -11 -18 1711.58 268.924  14
   1 -11 -17 5659.80 497.582  11
   1 -11 -17 5388.02 511.516  14
   1 -11 -16 2174.59 378.337  11
   1 -11 -16 1978.39 377.783  14
   1 -11 -15 7668.93 699.321  14
   1 -11 -15 6158.58 489.251   8
   1 -11 -15 7624.36 662.703  11
   1 -11 -15 6422.94 596.707   6
   1 -11 -14 682.509 244.054   6
   1 -11 -14 1078.90 264.552  11
   1 -11 -14 691.928 305.852  14
   1 -11 -14 626.835 191.467   8
   1 -11 -13 11514.5 902.963  14
   1 -11 -13 11119.3 861.234  11
   1 -11 -13 10402.0 829.101   6
   1 -11 -12 6990.79 708.772  14
   1 -11 -12 6043.04 647.332   6
   1 -11 -12 6417.67 569.877  10
   1 -11 -12 7407.11 712.528  11
   1 -11 -11 1899.11 329.182  10
   1 -11 -11 1901.13 392.938  14
   1 -11 -11 1974.01 382.196  11
   1 -11 -10 551.038 227.746  10
   1 -11 -10 499.809 208.885  11
   1 -11 -10 426.364 213.765  14
   1 -11  -9 11634.9 843.327  14
   1 -11  -9 11667.3 845.074  10
   1 -11  -9 11498.3 842.516  11
   1 -11  -8 5275.96 548.314  14
   1 -11  -8 4893.96 528.012  11
   1 -11  -8 4711.22 1056.82  16
   1 -11  -8 4859.78 554.618  10
   1 -11  -7 56663.6 1996.51  11
   1 -11  -7 55798.0 1899.73  14
   1 -11  -7 53054.4 3708.80  16
   1 -11  -6 10732.7 1628.13  16
   1 -11  -6 12789.2 899.114  10
   1 -11  -5 6325.41 611.595  10
   1 -11  -5 5586.08 1156.53  16
   1 -11  -4 113.475 227.843  16
   1 -11  -4 97.2296 118.160  10
   1 -11  -3 55049.4 1906.02  17
   1 -11  -3 62398.8 2094.98  10
   1 -11  -3 65311.0 3940.86  16
   1 -11  -2 15365.8 1835.49  16
   1 -11  -2 13486.9 891.674  10
   1 -11  -2 15604.2 922.594  17
   1 -11  -1 73493.1 2301.38  10
   1 -11  -1 71182.9 2284.20  17
   1 -11   0 3521.93 437.830  10
   1 -11   0 3748.23 962.364  16
   1 -11   1 7624.65 1279.70  16
   1 -11   1 6117.23 573.270  10
   1 -11   2 1593.21 273.979  10
  -1  11  -2 2668.37 449.945   3
   1 -11   2 2133.99 360.974  17
   1 -11   2 1828.41 566.911  16
  -1  11  -3 17937.7 1165.19   3
   1 -11   3 15537.6 1871.01  16
   1 -11   3 13272.0 894.221  17
   1 -11   4 3968.82 945.743  16
  -1  11  -4 5123.04 626.434   3
   1 -11   4 4069.11 499.534  17
   1 -11   5 14966.7 1909.10  16
  -1  11  -5 16849.5 1148.57   3
  -1  11  -6 13409.3 1017.61   3
  -1  11  -7 1150.68 356.235   3
  -1  11  -8 419.920 267.714   3
  -1  11  -9 17661.7 1191.58   3
  -1  11 -10 3871.59 441.086   5
  -1  11 -10 5649.13 681.107   3
  -1  11 -11 31794.8 1502.13   3
  -1  11 -11 27658.5 1235.22   5
  -1  11 -12 5414.59 497.670   5
  -1  11 -12 7275.55 652.252   3
  -1  11 -12 6408.08 576.014  13
  -1  11 -13 11893.1 720.205  13
  -1  11 -13 13022.4 718.986   5
  -1  11 -14 8552.06 522.143  13
  -1  11 -14 9233.43 534.088   5
  -1  11 -14 10177.0 609.581   3
  -1  11 -15 7022.28 411.702   3
   1 -10 -18 13341.5 776.628  14
   1 -10 -17 4.94734 160.310  11
   1 -10 -17 356.683 144.675  14
   1 -10 -16 3371.35 485.704  14
   1 -10 -16 3754.66 470.882  11
   1 -10 -16 2604.49 327.642  13
   1 -10 -16 3004.12 362.337   8
   1 -10 -15 265.482 199.229  11
   1 -10 -15 340.971 164.633   8
   1 -10 -15 405.081 207.452   6
   1 -10 -15 774.931 269.410  14
   1 -10 -15 338.497 151.433  13
   1 -10 -14 24794.0 1340.21  14
   1 -10 -14 24286.6 1299.79   6
   1 -10 -14 26947.1 1321.35  11
   1 -10 -14 22099.6 1089.17   8
   1 -10 -14 22058.6 1107.48  13
   1 -10 -13 5599.89 529.303   8
   1 -10 -13 5920.35 630.561   6
   1 -10 -13 5918.03 560.645  13
   1 -10 -13 6460.75 636.216  11
   1 -10 -13 6322.39 668.653  14
   1 -10 -12 36021.3 1425.89   8
   1 -10 -12 38751.6 1688.64   6
   1 -10 -12 36528.7 1512.49  13
   1 -10 -12 42821.3 1812.86  14
   1 -10 -12 44661.5 1783.95  11
   1 -10 -11 1624.17 307.339  11
   1 -10 -11 1686.19 294.041  10
   1 -10 -11 1828.14 386.021  14
   1 -10 -11 1186.23 228.289  13
   1 -10 -10 15018.0 959.968  11
   1 -10 -10 13771.3 876.811  10
   1 -10 -10 14273.0 981.474  14
   1 -10  -9 702.873 203.589  10
   1 -10  -9 777.410 213.372  11
   1 -10  -9 948.831 251.614  14
   1 -10  -8 37368.6 1534.08  14
   1 -10  -8 37153.5 1515.27  11
   1 -10  -8 33201.3 2764.43  16
   1 -10  -8 38708.8 1543.96  10
   1 -10  -7 8577.52 662.510  14
   1 -10  -7 11128.7 790.248  10
   1 -10  -7 9277.11 1388.27  16
   1 -10  -6 2335.90 795.681  16
   1 -10  -6 2205.10 347.801  10
   1 -10  -5 304.757 216.645  16
   1 -10  -5 73.6886 94.4991  10
   1 -10  -4 20053.5 2003.51  16
   1 -10  -3 1442.04 479.333  16
   1 -10  -2 60825.9 3500.16  16
   1 -10  -1 700.171 380.445  16
   1 -10   0 11605.2 1438.70  16
   1 -10   1 27542.7 2295.31  16
   1 -10   2 25881.3 2238.20  16
   1 -10   3 9263.26 1354.58  16
  -1  10  -3 9768.95 1243.55  15
  -1  10  -3 9072.40 788.423   3
  -1  10  -4 13013.9 965.198   3
  -1  10  -4 13167.9 1532.93  15
   1 -10   4 12092.1 1585.04  16
   1 -10   5 15534.7 952.220  17
  -1  10  -5 19854.3 1186.47   3
   1 -10   5 19025.7 1995.12  16
  -1  10  -5 17703.3 1885.16  15
  -1  10  -5 14686.5 887.325   7
  -1  10  -6 7489.76 647.264   7
  -1  10  -6 8201.60 769.188   3
  -1  10  -6 6865.02 1198.05  15
  -1  10  -7 3257.27 876.647  15
  -1  10  -7 4872.77 538.250   7
  -1  10  -7 4464.00 590.622   3
  -1  10  -8 6132.38 688.885   3
  -1  10  -8 4932.78 1133.16  15
  -1  10  -8 5540.08 586.893   7
  -1  10  -9 20344.4 1189.28   7
  -1  10  -9 21533.1 1319.17   3
  -1  10 -10 47221.7 2034.38   3
  -1  10 -11 3624.86 541.537   3
  -1  10 -11 2563.94 394.057   5
  -1  10 -12 26026.5 1254.31   5
  -1  10 -12 27088.1 1377.11   3
  -1  10 -13 24319.2 1218.37  13
  -1  10 -13 24403.6 1168.28   5
  -1  10 -14 807.576 193.998   3
  -1  10 -14 1281.15 241.219  13
  -1  10 -14 1410.01 275.033   5
  -1  10 -15 2150.77 268.449  13
  -1  10 -15 2188.06 269.271   3
  -1  10 -15 2012.33 264.548   5
  -1  10 -16 4298.19 304.971   5
  -1  10 -16 3211.66 255.808  13
   1  -9 -18 7838.45 623.261  14
   1  -9 -17 3111.84 356.606  13
   1  -9 -17 3300.46 478.284  14
   1  -9 -17 3143.07 394.420   8
   1  -9 -17 3092.95 397.432  11
   1  -9 -16 379.054 294.790  14
   1  -9 -16 504.966 204.220  11
   1  -9 -16 266.631 138.772  13
   1  -9 -16 505.393 198.442   8
   1  -9 -15 2622.56 479.889  14
   1  -9 -15 2053.12 392.188   6
   1  -9 -15 2104.45 375.222  11
   1  -9 -15 2030.23 330.730   8
   1  -9 -15 2188.29 351.002  13
   1  -9 -14 4778.32 564.273  11
   1  -9 -14 4804.71 505.501  13
   1  -9 -14 4683.96 565.911   6
   1  -9 -14 4728.58 503.118   8
   1  -9 -14 5567.15 651.600  14
   1  -9 -13 27650.7 1318.93  13
   1  -9 -13 31642.9 1556.65  14
   1  -9 -13 30211.9 1486.08   6
   1  -9 -13 28982.6 1316.11   8
   1  -9 -13 32695.2 1482.44  11
   1  -9 -12 223.215 161.220   8
   1  -9 -12 451.314 185.836  11
   1  -9 -12 375.812 151.447  14
   1  -9 -12 297.577 198.752   6
   1  -9 -12 436.331 157.293  13
   1  -9 -11 62527.2 3700.32  18
   1  -9 -11 66659.8 2072.93  10
   1  -9 -11 70085.5 2206.00  13
   1  -9 -11 72037.4 2381.39   6
   1  -9 -11 72708.0 2156.85   8
   1  -9 -11 78199.0 2434.98  11
   1  -9 -11 76674.8 2497.18  14
   1  -9 -10 3777.24 837.903  18
   1  -9 -10 4487.68 522.301  14
   1  -9 -10 3831.32 438.704  10
   1  -9 -10 3457.35 390.965   8
   1  -9 -10 4619.47 530.022  11
   1  -9 -10 3667.72 437.425  13
   1  -9  -9 2368.37 357.950  14
   1  -9  -9 2169.08 331.036  11
   1  -9  -9 1698.86 297.805  13
   1  -9  -9 2520.83 348.165  10
   1  -9  -8-115.822 74.1742  10
   1  -9  -8 107.293 122.648  14
   1  -9  -7 4167.77 910.804  16
   1  -9  -6 140.654 275.302  16
   1  -9  -5 53304.9 3169.61  16
   1  -9  -4 4532.21 871.147  16
   1  -9  -3 61999.6 3323.51  16
   1  -9  -2 1393.24 522.090  16
   1  -9  -1 206876. 6502.17  16
   1  -9   0 46803.9 2786.46  16
  -1   9  -1 1674.60 399.513  15
   1  -9   1 1839.05 508.704  16
  -1   9  -2 8184.70 1002.46  15
   1  -9   2 7831.54 1151.07  16
  -1   9  -3 24414.7 1869.44  15
   1  -9   3 23086.4 2008.36  16
  -1   9  -4 18365.8 1714.58  15
   1  -9   4 19725.5 1892.02  16
   1  -9   5 60388.9 3450.10  16
  -1   9  -5 55658.9 3214.73  15
  -1   9  -5 55619.6 2047.40   3
  -1   9  -6 3582.88 468.188   3
   1  -9   6 2776.65 753.345  16
  -1   9  -6 2986.00 381.810   7
  -1   9  -6 3056.15 746.567  15
  -1   9  -7 9477.55 731.606   7
  -1   9  -7 8735.21 1421.34  15
  -1   9  -7 9182.03 792.367   3
  -1   9  -8 2129.81 682.390  15
  -1   9  -8 2466.27 391.734   7
  -1   9  -8 2179.23 432.930   3
  -1   9  -9 1394.60 335.988   7
  -1   9  -9 832.647 483.041  15
  -1   9  -9 765.392 228.076   3
  -1   9 -10 13730.8 1007.67   3
  -1   9 -10 12506.5 930.305   7
  -1   9 -11 45019.5 1943.44   3
  -1   9 -11 42846.0 1852.05   7
  -1   9 -12 27970.8 1445.45   3
  -1   9 -12 27749.1 1421.06   7
  -1   9 -13 3307.03 462.775   3
  -1   9 -13 3000.19 430.554   5
  -1   9 -14 2156.20 338.763  13
  -1   9 -14 1626.17 302.562   5
  -1   9 -14 2427.98 361.578   3
  -1   9 -15 7118.31 567.821   5
  -1   9 -15 6685.95 523.915   3
  -1   9 -15 6104.04 540.778  13
  -1   9 -16 14202.8 654.696   3
  -1   9 -16 14630.9 731.786   5
  -1   9 -16 14349.1 715.501  13
  -1   9 -17 4821.77 329.548   5
   1  -8 -18 19011.2 1019.99  14
   1  -8 -18 19195.0 952.465   8
   1  -8 -18 16707.0 836.992  13
   1  -8 -17 2252.53 362.178  11
   1  -8 -17 1982.15 388.352  14
   1  -8 -17 2082.04 339.646   8
   1  -8 -17 1452.68 247.947  13
   1  -8 -16 3215.11 431.386  13
   1  -8 -16 2833.32 416.359  11
   1  -8 -16 3384.23 511.884  14
   1  -8 -16 2728.42 360.469   8
   1  -8 -15 1196.10 307.242  11
   1  -8 -15 1258.84 265.400  13
   1  -8 -15 1153.86 328.836   6
   1  -8 -15 1069.65 257.252   8
   1  -8 -15 1220.77 363.678  14
   1  -8 -14 4873.65 593.228   6
   1  -8 -14 5345.99 554.966   8
   1  -8 -14 5413.78 653.883  14
   1  -8 -14 5642.39 627.025  11
   1  -8 -14 4649.59 518.996  13
   1  -8 -13 13312.6 949.920   6
   1  -8 -13 12797.1 864.247  13
   1  -8 -13 14038.4 915.587   8
   1  -8 -13 14346.0 956.570  11
   1  -8 -13 14405.0 1003.38  14
   1  -8 -12 31015.8 1357.14  13
   1  -8 -12 33490.6 1475.50  11
   1  -8 -12 32891.1 1568.11  14
   1  -8 -12 29953.2 1450.58   6
   1  -8 -12 32579.1 1396.37   8
   1  -8 -11 600.376 393.206  18
   1  -8 -11 421.232 233.729  14
   1  -8 -11 273.230 121.011  11
   1  -8 -11 251.556 120.098   6
   1  -8 -11 367.286 147.069  13
   1  -8 -11 436.693 189.676   8
   1  -8 -10 16598.7 1717.30  18
   1  -8 -10 17929.2 1000.23  11
   1  -8 -10 18804.6 1068.62  14
   1  -8 -10 16502.0 901.543   8
   1  -8 -10 15893.5 892.362  13
   1  -8 -10 14615.2 827.867  10
   1  -8  -9 34124.8 1448.85  14
   1  -8  -9 31917.8 2310.91  18
   1  -8  -8 2069.24 542.900  18
   1  -8  -8 1961.39 602.188  16
   1  -8  -7 1060.80 682.428  16
   1  -8  -7 507.648 239.034  18
   1  -8  -6 82570.8 3765.35  16
   1  -8  -5 708.051 555.669  16
   1  -8  -4 102011. 4094.76  16
   1  -8  -3 8.84266 348.911  16
   1  -8  -2 168258. 5407.62  16
  -1   8   1 617.209 203.598  15
   1  -8  -1 1158.79 507.905  16
   1  -8   0 44138.8 2441.15  16
  -1   8   0 38424.8 1817.99  15
   1  -8   1 20513.1 1629.04  16
  -1   8  -1 18555.3 1304.74  15
   1  -8   2 15130.8 1424.55  16
  -1   8  -2 14450.9 1238.65  15
  -1   8  -3 2538.09 562.697  15
   1  -8   3 2660.47 619.966  16
  -1   8  -4 71715.8 3307.39  15
   1  -8   4 74663.6 3519.54  16
   1  -8   5 1155.51 422.092  16
  -1   8  -5 1022.84 411.605  15
  -1   8  -6 47508.3 2989.36  15
   1  -8   6 56348.0 3197.41  16
  -1   8  -7 53614.6 3313.87  15
  -1   8  -7 51941.5 1807.03   7
  -1   8  -7 50256.9 1910.09   3
  -1   8  -8 11123.1 1554.17  15
  -1   8  -8 11690.6 876.087   3
  -1   8  -8 12560.1 845.693   7
  -1   8  -9 10143.3 1552.22  15
  -1   8  -9 12368.3 895.376   7
  -1   8  -9 13013.2 944.156   3
  -1   8  -9 11216.3 1658.54  18
  -1   8 -10 1362.61 328.315   7
  -1   8 -10 1106.77 296.423   3
  -1   8 -11 12622.6 960.345   3
  -1   8 -11 12509.3 935.294   7
  -1   8 -12 48919.8 1982.84   7
  -1   8 -12 44548.9 1903.38   3
  -1   8 -13 12376.2 941.474   7
  -1   8 -13 12114.2 896.973   3
  -1   8 -14 736.953 218.662   5
  -1   8 -14 458.105 198.163   3
  -1   8 -14 649.096 220.934  13
  -1   8 -15 2345.52 361.367  13
  -1   8 -15 2354.31 339.723   3
  -1   8 -15 2296.58 365.164   5
  -1   8 -16 11827.6 652.983   3
  -1   8 -16 12194.1 748.506  13
  -1   8 -17 3956.49 362.904   5
  -1   8 -17 4194.49 366.888  13
  -1   8 -18 11536.5 509.373   5
   1  -7 -19 4405.03 379.619  13
   1  -7 -18 8941.26 672.066   8
   1  -7 -18 8297.38 708.050  14
   1  -7 -18 8141.03 591.836  13
   1  -7 -17 16199.6 896.829  11
   1  -7 -17 18512.8 1013.77   8
   1  -7 -17 17488.1 1100.80  14
   1  -7 -17 17207.2 950.358  13
   1  -7 -16 2463.41 377.361  11
   1  -7 -16 2928.67 476.179  14
   1  -7 -16 2440.05 369.512  13
   1  -7 -16 2540.62 386.504   8
   1  -7 -15 7728.73 676.317  11
   1  -7 -15 8057.05 768.240  14
   1  -7 -15 8386.94 724.924   8
   1  -7 -15 8634.67 701.007  13
   1  -7 -14 287.085 168.903  11
   1  -7 -14 334.911 197.317   8
   1  -7 -14 459.611 211.959   6
   1  -7 -14 185.103 171.042  14
   1  -7 -14 548.222 200.299  13
   1  -7 -13 42296.2 1753.91   6
   1  -7 -13 43660.4 1887.87  14
   1  -7 -13 44814.7 1706.85  11
   1  -7 -13 39437.7 2996.57  18
   1  -7 -13 43734.8 1734.77   8
   1  -7 -13 42393.7 1665.83  13
   1  -7 -12 3990.77 487.659   8
   1  -7 -12 3524.69 466.108   6
   1  -7 -12 4423.37 549.619  14
   1  -7 -12 4063.83 473.442  13
   1  -7 -12 3803.92 881.208  18
   1  -7 -12 4077.09 468.056  11
   1  -7 -11 82345.9 2397.64   8
   1  -7 -11 76793.0 2291.80  13
   1  -7 -11 83402.0 2422.52  11
   1  -7 -11 84518.0 2642.19   2
   1  -7 -11 80746.0 2548.42  14
   1  -7 -11 75236.7 3931.58  18
   1  -7 -11 76394.4 2384.25   6
   1  -7 -10 19167.5 956.728  13
   1  -7 -10 19892.8 1839.53  18
   1  -7 -10 21028.6 1132.34  14
   1  -7 -10 21619.3 1200.83   2
   1  -7 -10 21214.9 1077.12  11
   1  -7 -10 20727.3 1022.08   8
   1  -7  -9 2217.48 572.014  18
   1  -7  -8 9574.29 1149.12  18
   1  -7  -8 8576.88 1146.54  16
   1  -7  -7 14854.8 1407.10  16
   1  -7  -7 14804.5 1373.81  18
   1  -7  -6 23960.1 1692.89  18
   1  -7  -6 23056.9 1753.21  16
   1  -7  -5 227142. 6422.27  16
   1  -7  -5 236921. 6272.08  18
   1  -7  -4 14112.7 1307.79  16
   1  -7  -3 18601.2 1495.67  16
  -1   7   2 987.040 197.071  15
   1  -7  -2 1556.82 438.926  16
  -1   7   1 2262.85 343.733  15
   1  -7  -1 2492.68 549.528  16
  -1   7   0 3109.08 440.148  15
   1  -7   0 3709.13 618.718  16
  -1   7  -1 88547.9 2929.04  15
   1  -7   1 101165. 3567.88  16
  -1   7  -2 986.730 315.748  15
   1  -7   2 1152.28 359.635  16
  -1   7  -3 26170.3 1673.56  15
   1  -7   3 27708.7 1852.43  16
  -1   7  -4 5959.56 872.168  15
   1  -7   4 5991.65 871.537  16
   1  -7   5 22981.7 1774.49  16
  -1   7  -5 20551.8 1678.93  15
   1  -7   6 164391. 5516.74  16
  -1   7  -6 152821. 5493.96  15
  -1   7  -7 1031.09 422.811  15
  -1   7  -8 43390.8 1697.82   3
  -1   7  -8 44481.1 1660.77   7
  -1   7  -8 45727.6 3121.13  15
  -1   7  -9 2243.40 746.916  15
  -1   7  -9 2637.80 398.439   7
  -1   7  -9 1709.58 541.020  18
  -1   7  -9 2305.11 385.054   3
  -1   7 -10 29842.3 1454.22   3
  -1   7 -10 31225.1 1473.72   7
  -1   7 -10 25793.4 2529.81  18
  -1   7 -10 27399.8 2668.30  15
  -1   7 -11 27841.6 2805.16  15
  -1   7 -11 33738.3 1568.89   7
  -1   7 -11 30615.7 1509.39   3
  -1   7 -12 12600.3 941.264   3
  -1   7 -12 12624.7 962.554   7
  -1   7 -13 36203.8 1659.65   7
  -1   7 -13 34217.9 1596.22   3
  -1   7 -14 40470.6 1669.95   3
  -1   7 -14 40982.4 1824.24  13
  -1   7 -15 2651.23 545.115  13
  -1   7 -15 3563.22 464.057   5
  -1   7 -15 2545.20 373.855   3
  -1   7 -16 1523.44 300.832  13
  -1   7 -16 1276.84 277.849   5
  -1   7 -16 1109.75 209.108   3
  -1   7 -17 4608.45 445.283  13
  -1   7 -17 4026.50 426.186   5
  -1   7 -18 11839.7 619.642   5
  -1   7 -18 11407.7 601.371  13
   1  -6 -20 3796.08 306.955  13
   1  -6 -19 2096.54 278.723  13
   1  -6 -18 36574.4 1405.44  13
   1  -6 -18 36365.1 1557.55  14
   1  -6 -18 40290.7 1532.36   8
   1  -6 -17 3505.85 444.259  13
   1  -6 -17 3591.68 444.007   8
   1  -6 -17 2951.87 365.925  11
   1  -6 -17 3395.55 473.547  14
   1  -6 -16 8123.23 788.671  14
   1  -6 -16 7836.58 694.653   8
   1  -6 -16 6978.75 660.624  13
   1  -6 -16 7196.62 613.677  11
   1  -6 -15 3680.02 490.609   8
   1  -6 -15 3705.73 564.040  14
   1  -6 -15 3616.82 470.035  13
   1  -6 -15 3189.16 415.290  11
   1  -6 -14 5180.65 589.629   8
   1  -6 -14 5087.87 551.741  13
   1  -6 -14 4952.01 608.625  14
   1  -6 -14 4455.74 541.398   6
   1  -6 -14 5022.18 518.646  11
   1  -6 -13 3152.49 839.761  18
   1  -6 -13 3202.22 437.884  13
   1  -6 -13 2938.01 419.157  11
   1  -6 -13 3113.76 428.415   8
   1  -6 -13 2954.99 450.499   6
   1  -6 -13 2683.09 435.689  14
   1  -6 -12 42812.3 1619.63  13
   1  -6 -12 43961.3 1630.50  11
   1  -6 -12 41110.8 2906.64  18
   1  -6 -12 44541.1 1697.36   8
   1  -6 -12 42950.8 1791.39  14
   1  -6 -12 42462.1 1666.87   6
   1  -6 -12 44503.6 1763.65   2
   1  -6 -11 22086.0 1108.64   8
   1  -6 -11 22066.3 1079.55  11
   1  -6 -11 22330.3 1208.22  14
   1  -6 -11 21124.9 1030.16  13
   1  -6 -11 22648.1 1181.51   2
   1  -6 -11 22418.0 2032.63  18
   1  -6 -11 20297.7 1069.89   6
   1  -6 -10 33662.2 2340.34  18
   1  -6 -10 34185.2 1447.51  14
   1  -6 -10 33847.5 1475.70   2
   1  -6 -10 33463.8 1330.60  11
   1  -6  -9 21368.8 1736.27  18
   1  -6  -8 15766.4 1394.71  18
   1  -6  -8 14896.7 1391.01  16
   1  -6  -7 181325. 5246.86  18
   1  -6  -7 169802. 5186.24  16
   1  -6  -6 182479. 5269.88  16
   1  -6  -6 186580. 5254.44  18
   1  -6  -5 75675.0 2939.90  18
   1  -6  -5 70274.6 2902.69  16
   1  -6  -4 73574.1 2862.59  18
   1  -6  -4 72168.7 2895.13  16
   1  -6  -3 44422.8 2090.47  16
  -1   6   3 29814.9 818.515  15
   1  -6  -2 20041.8 1393.05  16
  -1   6   2 18813.9 772.317  15
  -1   6   1 2124.73 288.747  15
   1  -6  -1 1710.40 346.453  16
   1  -6   0 110016. 3478.15  16
  -1   6   0 98736.9 2723.92  15
   1  -6   1 6531.87 770.580  16
  -1   6  -1 6176.55 620.106  15
   1  -6   2 60092.8 2452.65  16
  -1   6  -2 54142.7 2201.09  15
   1  -6   3 41836.6 2090.93  16
  -1   6  -3 39341.0 1969.48  15
   1  -6   4 27088.1 1733.92  16
  -1   6  -4 28298.8 1757.77  15
  -1   6  -5 141510. 4747.68  15
   1  -6   5 150337. 4708.27  16
   1  -6   6 979.456 267.903  16
  -1   6  -6 1155.90 393.456  15
  -1   6  -7 10170.8 1271.89  15
  -1   6  -8 529.846 250.462  15
  -1   6  -9 25405.3 2302.26  18
  -1   6  -9 24817.6 1221.28   3
  -1   6  -9 26175.5 1234.76   7
  -1   6  -9 28535.4 2489.11  15
  -1   6 -10 3066.78 829.136  18
  -1   6 -10 3312.97 828.243  15
  -1   6 -10 2898.93 427.612   7
  -1   6 -10 2934.45 422.823   3
  -1   6 -11 55985.5 2047.13   7
  -1   6 -11 51540.1 1971.61   3
  -1   6 -11 48109.2 3497.33  18
  -1   6 -11 51511.1 3787.88  15
  -1   6 -12 41239.4 1774.11   7
  -1   6 -12 37316.6 3304.35  15
  -1   6 -12 38493.2 1666.20   3
  -1   6 -13 35810.0 1607.39   3
  -1   6 -13 38406.1 1707.49   7
  -1   6 -14 5201.44 559.848   3
  -1   6 -14 6163.77 671.948   7
  -1   6 -14 5697.80 653.209  13
  -1   6 -15 5047.85 587.293   7
  -1   6 -15 5496.36 615.045  13
  -1   6 -15 4999.61 551.003   5
  -1   6 -15 4732.51 492.993   3
  -1   6 -16 70.9698 105.059   3
  -1   6 -16 141.186 142.511  13
  -1   6 -16 93.8008 187.213   5
  -1   6 -17 5905.56 559.744   5
  -1   6 -17 6066.58 562.175  13
  -1   6 -18 2918.24 353.462  13
  -1   6 -18 3068.22 348.102   5
  -1   6 -19 1714.74 217.562   5
  -1   6 -19 1500.57 190.912  13
   1  -5 -20 338.189 96.0806  13
   1  -5 -19 21460.0 977.456  13
   1  -5 -19 24740.5 1095.16   8
   1  -5 -18 189.713 163.390   8
   1  -5 -18 204.558 155.904  14
   1  -5 -18 275.763 203.849  13
   1  -5 -17 9167.18 808.233  14
   1  -5 -17 9928.06 771.274   8
   1  -5 -17 9576.78 749.616  13
   1  -5 -16 17867.8 1075.23   8
   1  -5 -16 18210.3 1055.35  13
   1  -5 -16 15675.5 1126.61  14
   1  -5 -16 16581.6 926.549  11
   1  -5 -15 2867.25 370.561  11
   1  -5 -15 3451.33 483.929  13
   1  -5 -15 3156.01 500.672  14
   1  -5 -15 3373.65 477.034   8
   1  -5 -14 1222.00 282.314   8
   1  -5 -14 1556.47 384.812  14
   1  -5 -14 1368.10 285.191  13
   1  -5 -14 1270.10 232.265  11
   1  -5 -13 32829.7 1489.08   2
   1  -5 -13 32172.2 1579.28  14
   1  -5 -13 30891.4 2589.20  18
   1  -5 -13 32295.0 1350.07  11
   1  -5 -13 33179.7 1486.62   8
   1  -5 -13 32028.1 1401.47  13
   1  -5 -13 31041.3 1442.62   6
   1  -5 -12 5433.35 1011.71  18
   1  -5 -12 5662.46 566.501   6
   1  -5 -12 6455.07 588.346   8
   1  -5 -12 5735.73 591.174   2
   1  -5 -12 5419.80 517.924  11
   1  -5 -12 5093.96 499.113  13
   1  -5 -12 5875.75 635.756  14
   1  -5 -11 57935.4 1901.94   8
   1  -5 -11 54695.0 1771.88  13
   1  -5 -11 55493.1 1981.58  14
   1  -5 -11 58419.1 1977.78   2
   1  -5 -11 53491.0 1826.67   6
   1  -5 -11 56151.7 1800.10  11
   1  -5 -11 54823.4 3189.22  18
   1  -5 -10 7926.86 1091.48  18
   1  -5  -9 29254.5 1978.17  18
   1  -5  -8 82794.8 3161.28  16
   1  -5  -8 90102.5 3481.44  18
   1  -5  -7 21734.0 1498.08  16
   1  -5  -7 23718.4 1567.30  18
   1  -5  -6 23725.0 1492.24  18
   1  -5  -6 22738.5 1490.00  16
   1  -5  -5 190006. 4949.83  18
   1  -5  -5 179861. 4867.40  16
   1  -5  -4 131386. 3894.97  16
   1  -5  -4 140599. 3969.75  18
   1  -5  -3 61523.1 2366.67  18
   1  -5  -3 58611.3 2322.55  16
   1  -5  -2 74817.8 2649.32  16
   1  -5  -1 13646.5 1037.18  16
  -1   5   1 11649.2 605.827  15
  -1   5   0 253042. 5185.88  15
   1  -5   0 286153. 6110.14  16
  -1   5  -1 39212.6 1553.97  15
   1  -5   1 44200.0 1883.50  16
  -1   5  -2 864.314 249.294  15
   1  -5   2 799.435 294.629  16
   1  -5   3 59920.2 2338.31  16
  -1   5  -3 58063.4 2284.07  15
  -1   5  -4 375210. 8332.37  15
   1  -5   4 383468. 8213.73  16
   1  -5   5 11776.9 1056.46  16
  -1   5  -5 9478.96 1026.20  15
   1  -5   6 49373.6 2406.55  16
  -1   5  -6 47325.1 2562.13  15
  -1   5  -7 16006.1 1563.85  15
   1  -5   7 16256.7 1280.75  16
  -1   5  -8 31378.8 2335.00  15
  -1   5  -9 1360.15 530.432  15
  -1   5  -9 1348.04 529.947  18
  -1   5 -10 27486.9 1277.87   3
  -1   5 -10 29957.0 1336.32   7
  -1   5 -10 31814.2 2688.46  15
  -1   5 -10 29042.3 2481.97  18
  -1   5 -11 9235.73 1435.45  18
  -1   5 -11 8520.84 712.071   3
  -1   5 -11 10840.0 1644.53  15
  -1   5 -11 9198.50 744.952   7
  -1   5 -12 126230. 5894.81  18
  -1   5 -12 136218. 3561.94   3
  -1   5 -12 144672. 3691.52   7
  -1   5 -12 137146. 6510.06  15
  -1   5 -13 27954.8 1359.63   3
  -1   5 -13 30685.5 1490.27   7
  -1   5 -14 27753.8 1333.15   3
  -1   5 -14 29369.9 1550.97  13
  -1   5 -14 29179.8 1452.61   7
  -1   5 -15 416.132 187.182   7
  -1   5 -15 225.754 207.222  13
  -1   5 -15 588.824 204.613   3
  -1   5 -16 2660.24 420.076   7
  -1   5 -16 2468.90 395.720   5
  -1   5 -16 3144.47 458.173  13
  -1   5 -16 2209.55 296.111   3
  -1   5 -17 394.004 186.346  13
  -1   5 -17 252.374 178.312   5
  -1   5 -18 1322.83 225.173   5
  -1   5 -18 1745.18 307.769  13
  -1   5 -19 13972.6 697.138   5
  -1   5 -19 12305.7 669.028  13
   1  -4 -20 20414.1 840.748  13
   1  -4 -19-36.3850 103.204  13
   1  -4 -19 522.759 194.819   8
   1  -4 -18 2051.81 342.651  13
   1  -4 -18 1693.20 322.483  14
   1  -4 -18 1605.77 320.291   8
   1  -4 -17-200.857 192.935  13
   1  -4 -17-5.31749 171.046  14
   1  -4 -17 354.422 230.703   8
   1  -4 -16 3545.01 395.490  11
   1  -4 -16 3999.92 545.309   8
   1  -4 -16 4570.74 533.012  13
   1  -4 -16 3528.26 542.275  14
   1  -4 -15 12274.7 791.869  11
   1  -4 -15 13092.2 1018.18  14
   1  -4 -15 14408.6 947.806  13
   1  -4 -15 13428.3 944.955   8
   1  -4 -14 6392.68 1231.60  18
   1  -4 -14 6475.65 727.462  14
   1  -4 -14 6330.77 563.963  11
   1  -4 -14 6340.63 604.927   2
   1  -4 -14 6655.13 649.249  13
   1  -4 -14 6603.48 630.223   8
   1  -4 -13 19245.7 1060.42  13
   1  -4 -13 19306.2 1202.46  14
   1  -4 -13 19073.3 1098.90   6
   1  -4 -13 20386.8 1124.12   8
   1  -4 -13 17761.2 1930.69  18
   1  -4 -13 17861.2 1060.05   2
   1  -4 -13 18775.7 986.357  11
   1  -4 -12 30423.0 1249.71  11
   1  -4 -12 30287.3 1369.79   2
   1  -4 -12 30339.9 2434.52  18
   1  -4 -12 30292.9 1350.06   6
   1  -4 -12 30538.9 1292.69  13
   1  -4 -12 30445.6 1460.59  14
   1  -4 -12 30022.2 1355.00   8
   1  -4 -11 4479.67 428.225  13
   1  -4 -11 4773.06 476.132   2
   1  -4 -11 4182.17 449.947   6
   1  -4 -11 4310.31 833.817  18
   1  -4 -11 4673.71 519.094  14
   1  -4 -11 4257.82 421.762  11
   1  -4 -11 4663.64 481.783   8
   1  -4 -10 72598.0 3444.29  18
   1  -4  -9 43798.0 2453.98  18
   1  -4  -8 32667.1 1941.61  18
   1  -4  -7 32259.6 1735.96  16
   1  -4  -7 38503.5 1975.55  18
   1  -4  -6 11419.6 1037.17  18
   1  -4  -6 9308.36 872.873  16
   1  -4  -5 51336.6 2105.70  18
   1  -4  -5 49566.5 2024.00  16
   1  -4  -4 22666.3 1296.17  18
   1  -4  -4 20731.0 1221.27  16
   1  -4  -3 49046.3 1858.04  16
   1  -4  -3 52636.8 1951.12  18
  -1   4   2 39812.3 1153.67  15
   1  -4  -2 42771.6 1744.41  18
   1  -4  -2 41082.2 1703.63  16
   1  -4  -1 207073. 4768.16  16
   1  -4   0 29891.4 1411.76  16
  -1   4   0 28940.3 1038.46  15
   1  -4   1 7308.01 694.717  16
  -1   4  -1 6960.81 550.833  15
   1  -4   2 1171.21 292.830  16
  -1   4  -2 1285.25 270.988  15
   1  -4   3 56758.6 2079.22  16
  -1   4  -3 57945.0 2150.56  15
  -1   4  -4 120949. 3663.76  15
   1  -4   4 121219. 3459.47  16
   1  -4   5 16280.5 1157.38  16
  -1   4  -5 16014.7 1270.02  15
  -1   4  -6 47132.2 2451.40  15
   1  -4   6 48581.6 2211.20  16
  -1   4  -7 12934.7 1339.29  15
  -1   4  -8 4789.54 884.740  15
  -1   4  -9 1986.76 563.160  18
  -1   4  -9 2764.68 731.963  15
  -1   4 -10 11105.1 750.652   7
  -1   4 -10 12102.1 1511.44  18
  -1   4 -10 12584.8 1632.31  15
  -1   4 -11 71973.1 4274.77  15
  -1   4 -11 69439.8 3973.68  18
  -1   4 -11 67808.6 2148.48   7
  -1   4 -11 61230.8 2063.56   3
  -1   4 -12 10101.9 745.146   3
  -1   4 -12 10085.3 1632.39  15
  -1   4 -12 10993.9 1575.78  18
  -1   4 -12 9152.89 745.096   7
  -1   4 -13 62013.3 2173.61   7
  -1   4 -13 61737.8 4297.34  15
  -1   4 -13 55737.1 3773.51  18
  -1   4 -13 60260.3 2052.74   3
  -1   4 -14 202.588 212.872   7
  -1   4 -14 148.279 187.322  13
  -1   4 -14-261.852 193.753   3
  -1   4 -15 23690.2 1268.57   7
  -1   4 -15 21413.6 1098.58   3
  -1   4 -15 25166.0 1358.79  13
  -1   4 -16 7544.50 666.106   7
  -1   4 -16 8995.86 776.068  13
  -1   4 -16 8294.76 735.227   5
  -1   4 -16 7161.46 574.407   3
  -1   4 -17 11657.5 841.058  13
  -1   4 -17 11225.2 815.731   5
  -1   4 -18 2323.56 365.431  13
  -1   4 -18 2612.90 368.587   5
  -1   4 -19 10250.1 635.013   5
  -1   4 -19 10630.0 656.476  13
  -1   4 -20 11213.2 565.304  13
  -1   4 -20 10766.8 533.068   5
   1  -3 -20 493.132 146.294  13
   1  -3 -19 8491.64 635.202   8
   1  -3 -19 8309.94 615.262  13
   1  -3 -18 2521.94 388.236  13
   1  -3 -18 2268.01 386.031   8
   1  -3 -17 16183.9 1130.00   8
   1  -3 -17 17639.4 1030.90  13
   1  -3 -17 13888.7 947.384  14
   1  -3 -16 1733.78 342.106  14
   1  -3 -16 1634.59 333.389  13
   1  -3 -16 2064.72 402.328   8
   1  -3 -15 5260.29 654.316  14
   1  -3 -15 6398.84 620.251  13
   1  -3 -15 5969.39 627.113   8
   1  -3 -14 10616.5 797.437  13
   1  -3 -14 9434.36 832.810  14
   1  -3 -14 10376.0 712.777  11
   1  -3 -14 9940.24 731.049   2
   1  -3 -14 9036.91 1432.20  18
   1  -3 -14 11150.0 827.679   8
   1  -3 -13 1703.22 294.898  11
   1  -3 -13 1905.79 331.846  13
   1  -3 -13 1761.54 330.145   8
   1  -3 -13 1895.00 581.342  18
   1  -3 -13 1722.95 301.023   2
   1  -3 -13 1388.62 324.634  14
   1  -3 -12 2272.15 384.593  14
   1  -3 -12 2350.54 343.573  13
   1  -3 -12 2399.82 668.970  18
   1  -3 -12 2047.85 348.893   6
   1  -3 -12 2213.04 312.202  11
   1  -3 -12 2009.30 314.842   2
   1  -3 -12 2474.07 350.244   8
   1  -3 -11 7438.91 581.464  13
   1  -3 -11 7424.34 1118.55  18
   1  -3 -11 8290.28 628.873   8
   1  -3 -10 29040.8 2022.17  15
   1  -3 -10 33592.0 2241.47  18
   1  -3  -9 33960.5 2048.41  15
   1  -3  -9 38421.7 2232.19  18
   1  -3  -8 73561.1 2964.89  15
   1  -3  -8 85340.1 3202.48  18
   1  -3  -7 5025.99 658.909  15
  -1   3   7 5037.36 528.240  19
   1  -3  -7 5236.43 703.054  18
   1  -3  -6 108755. 3288.50  18
   1  -3  -6 102884. 3040.74  15
   1  -3  -5 32356.9 1523.95  18
   1  -3  -5 28795.9 1385.82  16
   1  -3  -5 29519.7 1283.22  15
   1  -3  -4 25435.6 1286.40  18
   1  -3  -4 24758.0 1223.86  16
   1  -3  -3 418453. 8187.57  16
   1  -3  -3 449154. 8359.44  18
   1  -3  -2 150938. 3639.46  16
   1  -3  -2 162300. 3753.49  18
   1  -3  -1 9103.67 672.337  16
  -1   3   0 878123. 15365.7  15
   1  -3   0 951966. 16147.8  16
   1  -3   1 156512. 3540.15  16
  -1   3  -1 145715. 3224.02  15
  -1   3  -2 2280.67 332.472  15
   1  -3   2 2257.62 344.145  16
  -1   3  -3 4814.25 533.254  15
   1  -3   3 4178.90 475.228  16
  -1   3  -4 5775.02 662.111  15
   1  -3   4 6470.31 585.839  16
   1  -3   5 159341. 4050.64  16
  -1   3  -5 151238. 4392.18  15
  -1   3  -6 131565. 4270.77  15
   1  -3   6 131358. 3561.80  16
  -1   3  -7 883.521 343.009  15
  -1   3  -8 3528.64 782.401  15
  -1   3  -8 3990.70 777.212  18
  -1   3  -9 322.004 312.164  18
  -1   3  -9 117.503 239.839  15
  -1   3 -10 116448. 5099.83  15
  -1   3 -10 109067. 4757.55  18
  -1   3 -11 2391.91 352.593   7
  -1   3 -11 1497.03 570.010  18
  -1   3 -11 2094.41 747.164  15
  -1   3 -12 19809.0 2093.54  18
  -1   3 -12 17037.1 960.936   3
  -1   3 -12 18672.4 1023.61   7
  -1   3 -12 18283.3 2204.50  15
  -1   3 -13 9595.47 1503.34  18
  -1   3 -13 9823.89 735.907   3
  -1   3 -13 10368.3 1707.17  15
  -1   3 -13 12620.7 872.439   7
  -1   3 -14 16658.2 1040.68   7
  -1   3 -14 18586.2 1146.44  13
  -1   3 -14 15413.6 923.628   3
  -1   3 -15 191.542 135.496   3
  -1   3 -15 406.152 247.271  13
  -1   3 -15-143.686 220.019   7
  -1   3 -16 35735.5 1639.95  13
  -1   3 -16 35311.1 1556.65   7
  -1   3 -17 17204.7 1004.13   7
  -1   3 -17 18445.0 1075.89   5
  -1   3 -17 18500.2 1100.68  13
  -1   3 -18 16961.1 994.031  13
  -1   3 -18 16552.5 938.625   5
  -1   3 -19 233.749 136.371  13
  -1   3 -19 255.692 181.305   5
  -1   3 -20 2204.20 269.658  13
  -1   3 -20 1368.90 195.916   5
   1  -2 -20 8481.95 537.983  13
   1  -2 -19 3684.41 401.586  13
   1  -2 -18 40097.6 1546.72  13
   1  -2 -18 38290.5 1583.05   8
   1  -2 -17 2782.60 407.336  13
   1  -2 -17 2831.11 441.575   8
   1  -2 -16 17072.8 1077.67  14
   1  -2 -16 20006.5 1186.81   8
   1  -2 -16 17231.6 913.201   5
   1  -2 -15 4148.12 503.588  13
   1  -2 -15 4004.91 505.565   8
   1  -2 -15 3994.22 424.696   5
   1  -2 -15 3703.49 500.278  14
   1  -2 -14 24857.0 1121.42   5
   1  -2 -14 26629.3 1329.39  13
   1  -2 -14 23794.6 1348.50  14
   1  -2 -14 22357.9 2263.42  18
   1  -2 -14 26529.6 1351.84   8
   1  -2 -14 24736.1 1168.23   2
   1  -2 -13 11650.5 729.437   5
   1  -2 -13 12664.1 1626.39  18
   1  -2 -13 11588.0 910.304  14
   1  -2 -13 13349.4 873.249  13
   1  -2 -13 12820.5 873.232   8
   1  -2 -13 11810.5 777.726   2
   1  -2 -12 1650.16 247.007  13
   1  -2 -12 1386.61 259.426   2
   1  -2 -12 1413.92 558.953  18
   1  -2 -12 1423.59 284.673   8
   1  -2 -12 1342.12 293.713  14
   1  -2 -11 8784.81 1216.08  18
   1  -2 -11 7851.98 1226.98  15
   1  -2 -11 7880.41 617.725   8
   1  -2 -10 1517.83 487.277  18
   1  -2 -10 1137.97 406.079  15
   1  -2  -9 6616.22 882.063  18
   1  -2  -9 6491.73 984.257  15
   1  -2  -8 2286.77 544.946  15
   1  -2  -8 2692.25 562.320  18
  -1   2   7 144116. 3078.62  19
   1  -2  -7 150008. 4547.00  15
   1  -2  -6 41345.8 1966.88  15
   1  -2  -6 45813.5 1927.17  18
  -1   2   6 43309.5 1529.78  19
   1  -2  -5 16131.9 1020.47  18
   1  -2  -5 15168.8 877.477  16
   1  -2  -5 15048.4 1012.19  15
  -1   2   5 14884.7 875.445  19
   1  -2  -4 387865. 7616.20  15
   1  -2  -4 398741. 7565.30  16
   1  -2  -3 402832. 7481.19  15
   1  -2  -3 421162. 7815.57  16
   1  -2  -2 30318.6 1181.04  16
  -1   2   2 27923.4 687.126  15
   1  -2  -1 23428.8 994.593  18
   1  -2  -1 21223.0 946.725  16
   1  -2   0 38042.3 1304.96  16
  -1   2   0 36735.7 919.296  15
   1  -2   1 20093.8 898.005  16
  -1   2  -1 20083.5 788.559  15
  -1   2  -2 54455.4 1689.54  15
   1  -2   2 55240.5 1654.54  16
  -1   2  -3 12095.4 807.958  15
   1  -2   3 12424.2 723.996  16
  -1   2  -4 2235.97 407.207  15
   1  -2   4 2432.66 337.305  16
   1  -2   5 117355. 3022.29  16
  -1   2  -5 116874. 3592.18  15
  -1   2  -6 46561.7 2244.43  15
  -1   2  -6 41716.0 1285.65  19
  -1   2  -7 166486. 5126.16  15
  -1   2  -7 159128. 4876.19  18
  -1   2  -8 471.379 374.739  15
  -1   2  -8 203.780 305.088  18
  -1   2  -9 156112. 5405.67  18
  -1   2  -9 164578. 5715.74  15
  -1   2 -10 4027.95 849.059  15
  -1   2 -10 3223.81 796.365  18
  -1   2 -11 16292.6 1887.22  15
  -1   2 -11 16923.8 1778.37  18
  -1   2 -12 48518.4 1695.65   7
  -1   2 -12 50215.8 3294.44  18
  -1   2 -12 53708.5 3716.00  15
  -1   2 -13 54079.1 1944.13   8
  -1   2 -13 67722.1 3983.69  18
  -1   2 -13 58307.0 1919.99   3
  -1   2 -13 70005.5 4456.68  15
  -1   2 -13 64580.4 2084.39   7
  -1   2 -14 29003.9 2931.37  15
  -1   2 -14 29981.2 1457.16  13
  -1   2 -14 26012.6 1201.12   3
  -1   2 -14 24781.8 2463.61  18
  -1   2 -14 29661.5 1352.22   7
  -1   2 -14 26136.0 1289.19   8
  -1   2 -15 5146.87 613.696  13
  -1   2 -15 5436.51 568.569   7
  -1   2 -15 5055.84 548.118   8
  -1   2 -16 3722.86 489.923  13
  -1   2 -16 3041.56 416.805   8
  -1   2 -16 3124.13 422.809   7
  -1   2 -17 21762.7 1192.38  13
  -1   2 -17 18674.6 1039.05   7
  -1   2 -17 20577.0 1127.56   5
  -1   2 -18 16810.0 995.012  13
  -1   2 -18 15029.2 906.899   5
  -1   2 -19 4022.12 422.702   5
  -1   2 -19 4412.47 461.597  13
  -1   2 -20 38.0748 101.409  13
  -1   2 -20 174.755 92.7879   5
  -1   2 -21 2597.89 241.326  13
   1  -1 -20 288.368 120.973  13
   1  -1 -19 14212.3 804.890  13
   1  -1 -18 1064.61 197.718   5
   1  -1 -18 1011.57 274.833   8
   1  -1 -18 1159.56 283.013  13
   1  -1 -17 86567.8 2574.69  13
   1  -1 -17 83179.1 2600.00   8
   1  -1 -16 18941.7 999.773   5
   1  -1 -16 20803.2 1203.90   8
   1  -1 -16 20640.8 1178.57  13
   1  -1 -15 23980.0 1269.28  13
   1  -1 -15 23903.4 1308.18   8
   1  -1 -15 21805.0 1093.71   5
   1  -1 -14 2240.77 714.456  18
   1  -1 -14 3150.76 404.650   5
   1  -1 -14 2958.16 431.011   8
   1  -1 -14 3547.61 514.132  13
   1  -1 -14 2593.52 401.455  14
   1  -1 -13 1488.17 289.034  13
   1  -1 -13 1547.67 279.822   5
   1  -1 -13 1384.52 306.355   8
   1  -1 -13 1647.40 648.281  18
   1  -1 -13 1008.50 245.234  14
   1  -1 -12 9406.26 1485.00  15
   1  -1 -12 7433.00 688.658  14
   1  -1 -12 9081.75 694.239   8
   1  -1 -12 9746.59 703.247  13
   1  -1 -12 9616.56 1360.21  18
   1  -1 -11 43441.7 2755.84  18
   1  -1 -11 40508.2 2950.08  15
   1  -1 -11 41121.6 1503.50  13
   1  -1 -10 5147.82 899.371  18
   1  -1 -10 5473.92 1014.17  15
   1  -1  -9 32606.1 2071.39  18
   1  -1  -9 30425.6 2219.71  15
   1  -1  -8 14405.8 1379.28  15
   1  -1  -8 16042.5 1308.94  18
   1  -1  -7 5459.90 786.352  15
   1  -1  -7 6549.25 743.443  18
   1  -1  -6 42152.3 2012.46  15
   1  -1  -6 40191.8 1788.17  18
  -1   1   5 6387.24 422.908  19
   1  -1  -5 8288.74 785.488  15
   1  -1  -5 6963.16 649.858  18
   1  -1  -4 556916. 9907.84  15
   1  -1  -4 538648. 9685.80  18
   1  -1  -3 323904. 6119.68  18
   1  -1  -3 332266. 6154.81  15
   1  -1  -3 313950. 5951.77  16
   1  -1  -2 53319.7 1350.14  15
   1  -1  -2 56204.6 1529.13  18
   1  -1  -1 147225. 2921.64  18
   1  -1  -1 133655. 2935.46  16
   1  -1   0 933019. 15425.4  16
   1  -1   1 52446.9 1428.88  16
  -1   1  -1 49898.2 1292.70  15
   1  -1   2 33001.8 1084.43  16
  -1   1  -2 31580.2 1145.71  15
  -1   1  -3 226061. 4856.29  15
   1  -1   3 232248. 4500.75  16
  -1   1  -4 309688. 6503.30  15
  -1   1  -5 14537.4 558.913  19
  -1   1  -5 19510.0 1239.24  15
  -1   1  -6 21715.2 1431.87  15
  -1   1  -6 18664.9 1258.46  18
  -1   1  -7 2596.36 560.202  15
  -1   1  -7 4377.88 696.506  18
  -1   1  -8 117116. 4312.66  15
  -1   1  -8 117387. 4154.66  18
  -1   1  -9 35293.3 2268.07  18
  -1   1  -9 33386.4 2341.24  15
  -1   1 -10 21086.0 1983.19  15
  -1   1 -10 22176.4 1876.34  18
  -1   1 -11 196.516 182.640  15
  -1   1 -11 817.715 456.255  18
  -1   1 -12 60911.5 1879.96   7
  -1   1 -12 73272.9 3914.64  18
  -1   1 -12 70782.1 4195.16  15
  -1   1 -13 25.0830 92.1492   8
  -1   1 -13 52.8622 231.155  18
  -1   1 -13 46.1510 114.016  13
  -1   1 -13 310.566 161.590   7
  -1   1 -14 70352.0 4204.83  18
  -1   1 -14 68256.1 2201.35   7
  -1   1 -14 79265.5 2463.91  13
  -1   1 -14 67762.4 2297.55   8
  -1   1 -14 78764.6 4846.20  15
  -1   1 -15 2045.63 353.011   7
  -1   1 -15 1918.44 338.268  13
  -1   1 -15 1874.36 330.783   8
  -1   1 -16 34935.0 1567.00   8
  -1   1 -16 35899.5 1498.29   7
  -1   1 -17 4506.81 572.043  13
  -1   1 -17 3383.22 431.102   5
  -1   1 -17 3345.29 441.119   8
  -1   1 -17 3573.76 416.758   7
  -1   1 -18 6187.25 603.745  13
  -1   1 -18 4610.51 470.684   8
  -1   1 -18 5247.89 529.705   5
  -1   1 -19 5452.38 511.057  13
  -1   1 -19 3939.26 420.687   5
  -1   1 -20 3368.70 318.485   5
  -1   1 -20 4206.29 400.696  13
  -1   1 -21 575.454 144.966  13
   1   0 -20 3305.85 331.784  13
   1   0 -19 1624.20 283.320  13
   1   0 -18 18616.6 1005.37  13
   1   0 -18 15744.3 819.900   5
   1   0 -17 26705.9 1309.68  13
   1   0 -17 25510.8 1293.61   8
   1   0 -17 25151.5 1150.40   5
   1   0 -16 27879.5 1418.20   8
   1   0 -16 29384.8 1433.66  13
   1   0 -16 26353.2 1239.54   5
   1   0 -15 1913.99 336.546   5
   1   0 -15 1180.67 286.711  13
   1   0 -15 2120.52 386.083   8
   1   0 -14 1214.51 274.301  13
   1   0 -14 1372.14 293.919   5
   1   0 -14 1385.23 335.716   8
   1   0 -14 824.271 424.449  18
   1   0 -13 3383.27 981.406  15
   1   0 -13 3522.43 859.796  18
   1   0 -13 3267.93 441.817  13
   1   0 -13 2503.56 369.196   8
   1   0 -12 43017.5 2912.85  18
   1   0 -12 46631.5 1697.79  13
   1   0 -12 42281.7 1634.25   8
   1   0 -12 44982.2 3394.42  15
   1   0 -11 14296.7 847.014  13
   1   0 -11 15228.3 1840.97  15
   1   0 -11 17146.3 1704.30  18
   1   0 -10 13940.6 1459.44  18
   1   0 -10 14361.9 1644.23  15
   1   0  -9 16166.4 1656.81  15
   1   0  -9 16941.8 1477.85  18
   1   0  -8 973.023 436.366  15
   1   0  -8 1154.14 339.442  18
   1   0  -7 49294.6 2244.46  18
   1   0  -7 49174.9 2461.60  15
   1   0  -6 6695.43 699.831  18
   1   0  -6 7120.89 798.349  15
   1   0  -5 36301.8 1518.89  18
   1   0  -5 37759.0 1707.70  15
  -1   0   4 32372.2 814.717  19
   1   0  -4 32883.3 1305.56  18
   1   0  -4 32573.3 1419.67  15
   1   0  -3 5183.03 474.180  15
   1   0  -3 5421.37 444.569  18
  -1   0   2 75385.4 1667.51  19
   1   0  -2 73724.6 1770.96  18
   1   0  -2 77558.4 1826.04  15
   1   0  -1 561250. 8928.14  18
  -1   0   1 513335. 8961.54  19
  -1   0   0 49628.4 1214.50  19
  -1   0  -1 263901. 4704.37  15
  -1   0  -2 71194.9 1831.05  15
  -1   0  -2 67837.3 1460.67  19
  -1   0  -3 77025.1 1551.34  19
  -1   0  -3 79938.3 2233.38  15
  -1   0  -4 48106.9 1134.83  16
  -1   0  -4 56051.5 1966.86  15
  -1   0  -5 3423.08 599.805  18
  -1   0  -5 2757.79 475.316  15
  -1   0  -6 50987.5 2274.64  15
  -1   0  -6 47900.4 2075.92  18
  -1   0  -7 136157. 4360.98  15
  -1   0  -7 133622. 4104.20  18
  -1   0  -8 12731.5 1244.93  18
  -1   0  -8 10732.4 1208.58  15
  -1   0  -9 58750.6 2854.26  18
  -1   0  -9 56037.3 3037.21  15
  -1   0 -10 20828.7 1940.19  15
  -1   0 -10 21944.7 1831.04  18
  -1   0 -11 51883.4 3068.30  18
  -1   0 -11 50846.2 3331.37  15
  -1   0 -12 13955.8 1801.41  15
  -1   0 -12 14316.3 1644.52  18
  -1   0 -13 49168.6 3603.89  15
  -1   0 -13 51323.1 1808.02  13
  -1   0 -13 41074.6 1534.32   7
  -1   0 -13 45378.9 1717.64   8
  -1   0 -13 47784.9 3246.92  18
  -1   0 -14 6534.66 1345.95  15
  -1   0 -14 7262.53 672.018  13
  -1   0 -14 5859.58 1133.06  18
  -1   0 -14 5895.16 540.372   7
  -1   0 -14 7346.65 687.238   8
  -1   0 -15 65333.2 2287.28   8
  -1   0 -15 59947.4 4279.58  15
  -1   0 -15 63572.3 2062.64   7
  -1   0 -16 938.243 287.445  13
  -1   0 -16 1294.66 266.527   7
  -1   0 -16 1004.82 290.778   8
  -1   0 -17 6577.57 638.853  13
  -1   0 -17 5674.83 585.774   8
  -1   0 -17 5292.88 497.134   7
  -1   0 -17 5846.19 566.737   5
  -1   0 -18 3768.93 478.221  13
  -1   0 -18 3620.37 425.894   5
  -1   0 -18 3551.80 446.436   8
  -1   0 -19 28707.5 1173.66   5
  -1   0 -19 31246.6 1316.52  13
  -1   0 -19 27767.3 1163.05   8
  -1   0 -20 463.631 134.852   5
  -1   0 -20 499.503 152.798  13
  -1   0 -21 990.928 176.695  13
   1   1 -20 267.678 119.060  13
   1   1 -19 4153.07 421.654  13
   1   1 -19 3191.76 317.271   5
   1   1 -18 12630.2 809.847  13
   1   1 -18 11719.6 721.717   5
   1   1 -17 6126.81 584.802   8
   1   1 -17 5400.90 523.264   5
   1   1 -17 7332.80 661.372  13
   1   1 -16 1188.64 286.373   8
   1   1 -16 1288.79 345.038  13
   1   1 -16 1595.33 360.197   5
   1   1 -15 9148.02 656.924   7
   1   1 -15 10707.6 836.824   8
   1   1 -15 11575.9 882.720  13
   1   1 -15 9829.78 760.030   5
   1   1 -14 23527.9 1174.83   5
   1   1 -14 22402.2 1239.26   8
   1   1 -14 20874.2 1033.63   7
   1   1 -13 45348.5 1604.18   7
   1   1 -13 52490.9 1929.13  13
   1   1 -13 48006.0 1835.41   8
   1   1 -13 48543.7 3249.63  18
   1   1 -13 46910.5 1697.68   3
   1   1 -13 51332.0 3876.90  15
   1   1 -12 34723.9 1463.96  13
   1   1 -12 35003.5 2609.01  18
   1   1 -12 28898.0 1200.47   7
   1   1 -12 32872.4 1418.68   8
   1   1 -12 35011.5 3022.48  15
   1   1 -12 31454.7 1310.88   3
   1   1 -11 13188.2 830.303   8
   1   1 -11 15473.1 901.692  13
   1   1 -11 16609.2 1963.44  15
   1   1 -11 16243.2 1676.71  18
   1   1 -10 43021.5 2985.32  15
   1   1 -10 42637.0 2622.42  18
   1   1  -9 1211.22 471.358  15
   1   1  -9 873.719 342.335  18
   1   1  -8 16907.2 1543.70  15
   1   1  -8 16711.1 1383.25  18
   1   1  -7 5672.47 781.342  18
   1   1  -7 5059.84 836.196  15
   1   1  -6 253114. 6004.81  18
   1   1  -6 264059. 6427.24  15
   1   1  -5 5041.26 573.856  18
   1   1  -5 4076.64 553.632  15
   1   1  -4 101861. 2894.12  15
   1   1  -4 97307.8 2681.69  18
  -1  -1   3 16316.6 534.212  19
  -1  -1   3 15986.8 502.798  16
   1   1  -3 18193.3 940.293  15
   1   1  -3 17692.9 851.342  18
   1   1  -2 3679.06 303.886  18
  -1  -1   2 3266.61 211.658  19
  -1  -1   1 737.304 96.2882  19
   1   1  -1 621.104 90.6423  18
  -1  -1   0 72079.7 1482.78  19
  -1  -1  -1 1128.76 100.977  18
  -1  -1  -2 801223. 12939.4  18
  -1  -1  -2 795852. 12676.1  19
  -1  -1  -3 63469.6 1946.57  15
  -1  -1  -3 64225.8 1765.82  18
  -1  -1  -4 27377.7 738.604  16
  -1  -1  -4 28222.2 1201.71  18
  -1  -1  -4 30013.8 1375.30  15
  -1  -1  -5 43911.7 1675.41  18
  -1  -1  -5 42987.7 1867.40  15
  -1  -1  -6 156496. 4133.03  18
  -1  -1  -6 153729. 4465.38  15
  -1  -1  -7 1957.75 383.882  18
  -1  -1  -7 1759.95 457.083  15
  -1  -1  -8 122530. 4414.82  15
  -1  -1  -8 124638. 4091.43  18
  -1  -1  -9 18488.7 1670.79  15
  -1  -1  -9 18204.0 1498.56  18
  -1  -1 -10 4999.22 924.573  15
  -1  -1 -10 5537.48 879.879  18
  -1  -1 -11 36940.8 2780.23  15
  -1  -1 -11 38541.8 2548.01  18
  -1  -1 -12 19801.7 996.769  13
  -1  -1 -12 19986.4 1941.39  18
  -1  -1 -12 19031.7 2088.42  15
  -1  -1 -13 13541.4 877.760   8
  -1  -1 -13 13618.6 1805.53  15
  -1  -1 -13 14748.9 885.868  13
  -1  -1 -13 14924.7 1779.22  18
  -1  -1 -13 10458.1 685.660   7
  -1  -1 -14 54768.5 1939.11  13
  -1  -1 -14 44698.6 1600.31   7
  -1  -1 -14 53233.4 3817.18  15
  -1  -1 -14 51542.6 3484.12  18
  -1  -1 -14 51814.6 1935.22   8
  -1  -1 -15 5910.08 511.632   7
  -1  -1 -15 6432.70 648.389   8
  -1  -1 -15 5543.57 1219.24  15
  -1  -1 -15 6808.37 1252.93  18
  -1  -1 -15 8287.02 699.699  13
  -1  -1 -16 1767.51 362.515   8
  -1  -1 -16 1593.67 320.910  13
  -1  -1 -17 638.830 216.446  13
  -1  -1 -17 1077.34 254.039   5
  -1  -1 -17 1022.29 310.802   8
  -1  -1 -18 30563.6 1406.82  13
  -1  -1 -18 28910.8 1238.17   5
  -1  -1 -18 30593.9 1427.80   8
  -1  -1 -19 8088.72 566.626   5
  -1  -1 -19 9923.41 724.832  13
  -1  -1 -19 8724.83 672.627   8
  -1  -1 -20 29601.7 1188.87  13
  -1  -1 -21 1257.94 199.595  13
   1   2 -20 3454.23 312.011  13
   1   2 -19 1039.34 171.097   5
   1   2 -19 1286.10 222.863  13
   1   2 -18 7824.77 616.257  13
   1   2 -18 6991.06 552.674   5
   1   2 -17 2374.44 348.407   5
   1   2 -17 2370.34 388.779  13
   1   2 -16 14643.6 979.484  13
   1   2 -16 13840.8 898.667   5
   1   2 -16 11759.6 842.151   8
   1   2 -15 30936.0 1330.60   7
   1   2 -15 32923.9 1447.39   5
   1   2 -15 29658.6 1443.67   8
   1   2 -15 33418.5 1548.36  13
   1   2 -14 3009.61 438.863   8
   1   2 -14 3528.73 482.288  13
   1   2 -14 3038.52 389.228   7
   1   2 -14 3179.82 432.450   5
   1   2 -13 1934.65 326.770   7
   1   2 -13 1948.02 377.120  13
   1   2 -13 1240.08 454.087  18
   1   2 -13 2215.65 344.657   3
   1   2 -13 2607.33 923.102  15
   1   2 -13 1851.17 339.269   8
   1   2 -12 1620.91 311.276  13
   1   2 -12 1988.50 635.895  18
   1   2 -12 1896.80 297.686   7
   1   2 -12 1649.02 306.277   8
   1   2 -12 1799.97 307.919   3
   1   2 -12 1248.81 565.528  15
   1   2 -11 25847.3 1146.44   3
   1   2 -11 24163.3 1079.18   7
   1   2 -11 29635.5 2671.45  15
   1   2 -11 27918.2 2223.90  18
   1   2 -11 28608.7 1286.51  13
   1   2 -11 21510.7 1097.08   8
   1   2 -10 29919.2 2193.85  18
   1   2 -10 29880.4 2525.11  15
   1   2  -9 123587. 4569.96  18
   1   2  -9 128208. 5103.19  15
   1   2  -8 53200.8 2657.55  18
   1   2  -8 58127.4 3015.53  15
   1   2  -7 244827. 6302.04  18
   1   2  -7 254192. 6799.13  15
   1   2  -6 15552.3 1174.69  18
   1   2  -6 15306.4 1264.01  15
   1   2  -5 186339. 4691.32  15
   1   2  -5 181699. 4401.93  18
  -1  -2   4 265452. 4760.66  16
   1   2  -4 278236. 6006.60  15
   1   2  -4 272818. 5709.41  18
   1   2  -3 3617.83 429.054  15
  -1  -2   3 3688.48 271.604  16
   1   2  -3 3057.70 327.927  18
  -1  -2   2 2951.95 242.341  16
  -1  -2   1 60231.7 1473.74  16
  -1  -2   0 176.959 75.2290  16
  -1  -2  -1 358220. 5799.56  18
  -1  -2  -1 339992. 5995.92  16
  -1  -2  -2 4890.23 325.542  18
  -1  -2  -2 5174.50 350.106  16
  -1  -2  -3 49370.5 1446.50  18
  -1  -2  -3 50927.8 1360.83  16
  -1  -2  -3 49768.6 1575.57  15
  -1  -2  -4 13305.5 589.054  16
  -1  -2  -4 12262.9 857.527  15
  -1  -2  -4 12332.0 759.652  18
  -1  -2  -5 142709. 3535.29  18
  -1  -2  -5 137086. 2777.47  16
  -1  -2  -5 144762. 3909.24  15
  -1  -2  -6 23542.8 768.672  16
  -1  -2  -6 26406.6 1385.79  18
  -1  -2  -6 26968.1 1612.82  15
  -1  -2  -7 100674. 3263.27  18
  -1  -2  -7 100596. 3628.23  15
  -1  -2  -8 52977.9 2424.72  18
  -1  -2  -8 52830.7 2730.83  15
  -1  -2  -9 118510. 4615.51  15
  -1  -2  -9 127567. 4269.63  18
  -1  -2 -10 35002.0 2222.02  18
  -1  -2 -10 32828.0 2413.62  15
  -1  -2 -11 4680.82 879.856  18
  -1  -2 -11 4321.82 957.359  15
  -1  -2 -12 6099.24 1092.75  15
  -1  -2 -12 7208.66 1154.97  18
  -1  -2 -13 51052.4 3288.40  18
  -1  -2 -13 50360.5 1776.39   8
  -1  -2 -13 50892.2 3476.93  15
  -1  -2 -13 52089.4 1752.72  13
  -1  -2 -14 1832.30 690.906  18
  -1  -2 -14 1385.84 308.226   8
  -1  -2 -14 1808.03 704.475  15
  -1  -2 -14 2479.80 383.362  13
  -1  -2 -14 1453.19 309.993  14
  -1  -2 -15 2148.91 382.341   8
  -1  -2 -15 2438.28 393.465  13
  -1  -2 -15 2430.66 756.095  18
  -1  -2 -16 775.825 275.726   8
  -1  -2 -16 728.094 264.664  13
  -1  -2 -16 542.484 176.279   5
  -1  -2 -17 6636.44 685.242   8
  -1  -2 -17 5668.02 520.150   5
  -1  -2 -17 6938.30 651.610  13
  -1  -2 -18 29709.2 1222.71   5
  -1  -2 -18 33178.4 1506.89   8
  -1  -2 -18 32521.8 1433.54  13
  -1  -2 -19 23946.4 1138.27  13
  -1  -2 -19 25112.5 1212.89   8
  -1  -2 -19 21003.5 916.555   5
  -1  -2 -20 11095.6 694.249  13
  -1  -2 -20 11370.0 709.011   8
  -1  -2 -21 13565.5 667.486  13
   1   3 -20 8943.26 465.512  13
   1   3 -19 4639.50 382.043   5
   1   3 -19 5297.81 442.471  13
   1   3 -18 5311.49 505.678  13
   1   3 -18 3898.61 411.391   5
   1   3 -17 11140.8 777.827   5
   1   3 -17 11443.8 818.326  13
   1   3 -16 32288.8 1436.25   5
   1   3 -16 30907.1 1460.53  13
   1   3 -15 17762.5 1085.85  13
   1   3 -15 16364.8 1007.47   5
   1   3 -14 3640.49 486.834  13
   1   3 -14 3801.34 459.320   7
   1   3 -14 4076.23 490.086   5
   1   3 -14 3005.75 428.380   3
   1   3 -14 3570.72 461.845   8
   1   3 -13 7596.53 638.988   7
   1   3 -13 7039.59 616.680   3
   1   3 -13 7162.13 651.610   8
   1   3 -13 6967.61 685.261  13
   1   3 -13 7885.63 1473.31  15
   1   3 -12 5936.09 558.446   7
   1   3 -12 5369.89 549.912   8
   1   3 -12 5973.04 551.114   3
   1   3 -12 6774.22 1384.18  15
   1   3 -12 5886.28 1076.44  18
   1   3 -12 6402.94 609.737  13
   1   3 -11 3704.79 953.006  15
   1   3 -11 2803.44 718.445  18
   1   3 -11 2646.92 361.521   3
   1   3 -11 3082.59 384.013   7
   1   3 -11 3045.74 417.992  13
   1   3 -10 18515.6 1745.22  18
   1   3 -10 18651.4 2002.08  15
   1   3  -9 4389.83 807.871  18
   1   3  -9 6051.68 1054.58  15
   1   3  -8 66264.0 3110.59  18
   1   3  -8 80689.9 3696.16  15
   1   3  -7 1920.34 448.884  18
   1   3  -7 2448.27 606.600  15
   1   3  -6 248684. 6399.97  15
   1   3  -6 231049. 5940.38  18
  -1  -3   5 29469.2 1079.91  16
   1   3  -5 29568.7 1676.32  15
   1   3  -5 27548.0 1507.12  18
   1   3  -4 233733. 5414.23  15
  -1  -3   4 216835. 4360.83  16
  -1  -3   3 87218.6 2170.88  16
   1   3  -3 91726.2 2724.28  15
  -1  -3   2 334767. 6165.27  16
  -1  -3   1 17837.2 798.453  16
  -1  -3   0 3499.18 345.585  16
  -1  -3  -1 9136.35 502.647  18
  -1  -3  -1 7971.00 529.912  16
  -1  -3  -2 76898.7 2030.84  16
  -1  -3  -2 79116.3 1966.56  18
  -1  -3  -3 8686.87 585.023  18
  -1  -3  -3 9981.21 596.359  16
  -1  -3  -4 952326. 15522.1  16
  -1  -3  -4 918352. 15716.5  18
  -1  -3  -5 66389.5 2152.32  18
  -1  -3  -5 68027.4 2309.44  15
  -1  -3  -5 69075.9 1885.62  16
  -1  -3  -6 14214.5 1080.31  15
  -1  -3  -6 14071.2 720.134  16
  -1  -3  -6 13914.4 980.652  18
  -1  -3  -7 114980. 3452.56  18
  -1  -3  -7 114769. 3729.35  15
  -1  -3  -8 308634. 7179.08  18
  -1  -3  -8 291122. 7491.85  15
  -1  -3  -9 10810.3 1137.60  18
  -1  -3  -9 10914.2 1222.74  15
  -1  -3 -10 1718.82 511.102  15
  -1  -3 -10 2522.34 599.544  18
  -1  -3 -11 4971.69 925.201  15
  -1  -3 -11 5314.23 939.952  18
  -1  -3 -12 39641.8 1469.83   6
  -1  -3 -12 46199.5 2927.04  18
  -1  -3 -12 41857.6 1545.21   8
  -1  -3 -12 42325.8 2887.69  15
  -1  -3 -13 5114.09 1047.20  15
  -1  -3 -13 5217.58 528.178   8
  -1  -3 -13 4501.11 435.629  11
  -1  -3 -13 4309.18 518.795  14
  -1  -3 -13 5876.84 1104.58  18
  -1  -3 -13 4854.45 484.894  13
  -1  -3 -14 11241.1 1595.15  18
  -1  -3 -14 9838.52 817.217  14
  -1  -3 -14 10235.7 685.533  11
  -1  -3 -14 11448.4 792.511  13
  -1  -3 -14 10478.8 809.008   8
  -1  -3 -15 1794.27 337.346   8
  -1  -3 -15 1513.74 558.199  18
  -1  -3 -15 1878.98 353.869  13
  -1  -3 -15 2263.58 504.282  14
  -1  -3 -16 17212.6 1050.53  13
  -1  -3 -16 17071.9 899.208   5
  -1  -3 -16 16345.7 1043.89  14
  -1  -3 -16 18806.9 1143.49   8
  -1  -3 -17 6440.21 647.158   8
  -1  -3 -17 6229.72 621.060  13
  -1  -3 -18 1090.45 277.508  13
  -1  -3 -18 681.104 203.919   8
  -1  -3 -19 2181.43 348.985  13
  -1  -3 -19 1315.67 300.943   8
  -1  -3 -20 16961.1 906.546   8
  -1  -3 -20 16122.7 846.442  13
  -1  -3 -21 2036.79 251.538  13
   1   4 -19 2281.64 258.109  13
   1   4 -19 2171.21 247.244   5
   1   4 -18 2924.76 340.781   5
   1   4 -18 3009.36 357.439  13
   1   4 -17 22500.7 1120.90  13
   1   4 -17 23254.9 1142.86   5
   1   4 -16 11517.5 839.664   5
   1   4 -16 11758.9 847.015  13
   1   4 -15 22260.9 1262.23  13
   1   4 -15 24626.0 1281.12   5
   1   4 -15 21947.1 1108.28   3
   1   4 -14 12427.3 877.586   5
   1   4 -14 11453.4 878.195  13
   1   4 -14 10624.7 788.424   3
   1   4 -14 11442.5 834.786   7
   1   4 -13 1375.79 292.681   3
   1   4 -13 1806.73 382.782  13
   1   4 -13 1885.47 323.196   7
   1   4 -12 1032.57 259.060   7
   1   4 -12 1366.13 636.385  15
   1   4 -12 1147.82 279.658   3
   1   4 -12 1300.18 318.056  13
   1   4 -11 3727.54 428.804   7
   1   4 -11 3904.50 869.652  18
   1   4 -11 4021.64 465.961   3
   1   4 -11 4078.16 1002.03  15
   1   4 -10 16929.8 915.794   7
   1   4 -10 19183.4 1808.16  18
   1   4 -10 18035.3 2009.62  15
   1   4 -10 18068.0 982.369   3
   1   4  -9 95994.5 4517.02  15
   1   4  -9 89143.9 3938.52  18
   1   4  -8 52163.0 2765.27  18
   1   4  -8 53131.9 3065.19  15
   1   4  -7 116511. 4164.43  18
   1   4  -7 129566. 4670.41  15
  -1  -4   6 75582.7 2267.97  16
   1   4  -6 75829.8 3214.30  15
   1   4  -6 69282.2 2879.49  18
  -1  -4   5 70349.1 2160.17  16
   1   4  -5 73971.6 2930.94  15
   1   4  -4 14708.3 1143.69  15
  -1  -4   4 14707.9 847.321  16
   1   4  -3 5283.63 630.644  15
  -1  -4   3 5404.14 502.294  16
  -1  -4   2 38932.5 1447.75  16
  -1  -4   1 164052. 3724.27  16
  -1  -4   0 42752.2 1520.39  16
  -1  -4  -1 174928. 3920.20  16
  -1  -4  -2 56336.2 1734.51  18
  -1  -4  -2 57963.5 1851.78  16
  -1  -4  -3 73856.2 2173.24  16
  -1  -4  -3 71985.9 2114.46  18
  -1  -4  -4 25206.9 1144.52  16
  -1  -4  -4 24175.7 1169.71  18
  -1  -4  -5 139066. 3626.01  18
  -1  -4  -5 148925. 3523.94  16
  -1  -4  -6 861.280 194.856  16
  -1  -4  -6 853.163 225.364  18
  -1  -4  -7 175877. 4557.95  18
  -1  -4  -7 157514. 3762.66  16
  -1  -4  -8 28921.0 1721.10  15
  -1  -4  -8 30114.2 1291.96  16
  -1  -4  -8 34044.1 1867.36  18
  -1  -4  -9 22122.0 1615.27  15
  -1  -4  -9 25159.9 1723.28  18
  -1  -4 -10 66559.8 3111.83  15
  -1  -4 -10 77740.7 3399.24  18
  -1  -4 -11 23222.1 1907.86  18
  -1  -4 -11 20086.0 1729.10  15
  -1  -4 -12 4312.04 442.516   6
  -1  -4 -12 4675.63 872.747  15
  -1  -4 -12 4622.58 469.980   8
  -1  -4 -12 4780.40 928.018  18
  -1  -4 -13 24379.9 2246.30  18
  -1  -4 -13 24803.9 1159.82   6
  -1  -4 -13 22649.2 1240.85  14
  -1  -4 -13 20813.2 1025.72   2
  -1  -4 -13 24215.1 1083.39  11
  -1  -4 -13 25059.6 1147.67  13
  -1  -4 -13 25349.1 1197.77   8
  -1  -4 -14 18822.6 1042.80  13
  -1  -4 -14 17898.1 1142.25  14
  -1  -4 -14 19792.3 1116.69   8
  -1  -4 -14 18848.4 2037.68  18
  -1  -4 -14 19118.9 981.981  11
  -1  -4 -15 26580.1 2535.17  18
  -1  -4 -15 27621.6 1314.04  13
  -1  -4 -15 28381.3 1397.65   8
  -1  -4 -15 26255.3 1201.51  11
  -1  -4 -15 25766.1 1409.02  14
  -1  -4 -16 45147.4 1931.55  14
  -1  -4 -16 48279.6 1855.05  13
  -1  -4 -16 51695.9 1968.23   8
  -1  -4 -17 964.343 283.807  14
  -1  -4 -17 896.542 216.419  13
  -1  -4 -17 1354.07 339.190   8
  -1  -4 -18 1018.75 268.200  13
  -1  -4 -18 1061.66 263.744  14
  -1  -4 -18 936.295 271.796   8
  -1  -4 -19 745.242 237.211   8
  -1  -4 -19 1001.31 246.497  13
  -1  -4 -20 985.130 210.862  13
  -1  -4 -20 915.360 206.341   8
  -1  -4 -21 8468.64 507.037  13
   1   5 -19 562.244 130.535   5
   1   5 -19 468.225 115.364  13
   1   5 -18 18737.7 882.447  13
   1   5 -18 19835.0 912.848   5
   1   5 -17 175.636 139.700   5
   1   5 -17 130.390 134.442  13
   1   5 -16 25050.0 1252.64   5
   1   5 -16 22332.4 1167.75  13
   1   5 -15 789.149 246.021  13
   1   5 -15 669.087 203.469   5
   1   5 -15 1096.48 265.123   3
   1   5 -14 24029.3 1268.07  13
   1   5 -14 25456.9 1326.34   5
   1   5 -14 21861.5 1174.08   3
   1   5 -14 23776.1 1257.01   7
   1   5 -13 3647.45 504.129  13
   1   5 -13 3575.20 480.568   3
   1   5 -13 3667.00 486.177   7
   1   5 -12 8661.53 755.428  13
   1   5 -12 9766.84 770.137   3
   1   5 -12 10360.9 801.539   7
   1   5 -12 9688.00 1642.15  15
   1   5 -11 18180.9 1041.19   7
   1   5 -11 19672.0 2242.12  15
   1   5 -11 19028.4 1092.01   3
   1   5 -10 49128.5 1756.43   7
   1   5 -10 47950.9 2986.13  18
   1   5 -10 49028.3 3471.39  15
   1   5 -10 49667.5 1800.78   3
   1   5  -9 10864.0 727.148   7
   1   5  -9 12209.7 1394.37  18
   1   5  -9 12528.3 1614.04  15
   1   5  -8 51381.3 3106.54  15
   1   5  -8 45372.2 2637.73  18
   1   5  -7 20051.3 1607.10  18
   1   5  -7 20733.1 1819.93  15
   1   5  -6 37080.8 2108.88  18
  -1  -5   6 39124.9 1739.75  16
   1   5  -6 39115.1 2349.86  15
  -1  -5   5 29412.2 1462.67  16
   1   5  -5 31401.2 1943.68  15
  -1  -5   4 36776.3 1592.39  16
   1   5  -4 37850.7 1980.81  15
  -1  -5   3 1563.50 318.631  16
   1   5  -3 1411.29 335.112  15
  -1  -5   2 357366. 7221.61  16
  -1  -5   1 12395.9 857.009  16
  -1  -5   0 4645.33 531.423  16
  -1  -5  -1 172253. 4151.13  16
  -1  -5  -2 241273. 5262.42  16
  -1  -5  -2 228132. 5006.75  18
  -1  -5  -3 10080.7 793.320  16
  -1  -5  -3 10009.9 755.705  18
  -1  -5  -4 49937.3 1883.87  18
  -1  -5  -4 51660.3 1953.72  16
  -1  -5  -5 106665. 3082.13  16
  -1  -5  -5 102876. 3079.68  18
  -1  -5  -6 3993.65 576.947  18
  -1  -5  -6 3968.63 502.389  16
  -1  -5  -7 11527.5 1030.23  18
  -1  -5  -7 9852.06 808.396  16
  -1  -5  -8 29355.4 1454.42  16
  -1  -5  -8 33133.6 1880.96  18
  -1  -5  -9 85434.5 3380.69  18
  -1  -5 -10 66706.8 3153.74  18
  -1  -5 -11 6941.85 1020.11  18
  -1  -5 -12 19715.4 1008.92   8
  -1  -5 -12 18824.6 1860.56  18
  -1  -5 -12 18455.9 944.785   6
  -1  -5 -12 19495.6 939.639  11
  -1  -5 -12 18552.3 1062.70  14
  -1  -5 -13 51686.7 1758.43  13
  -1  -5 -13 53010.5 3352.26  18
  -1  -5 -13 49718.9 1944.04  14
  -1  -5 -13 50646.5 1711.80  11
  -1  -5 -13 49773.5 1755.00   6
  -1  -5 -13 50992.6 1832.49   8
  -1  -5 -14 37949.2 1728.37  14
  -1  -5 -14 37721.1 1464.34  11
  -1  -5 -14 39235.9 1633.69   8
  -1  -5 -14 39803.0 1562.18  13
  -1  -5 -14 38693.7 2988.30  18
  -1  -5 -14 36320.9 1537.34   6
  -1  -5 -15 50869.2 1791.23  11
  -1  -5 -15 54663.3 2014.49   8
  -1  -5 -15 51110.4 3575.37  18
  -1  -5 -15 54406.9 1930.74  13
  -1  -5 -15 50836.8 2102.69  14
  -1  -5 -16 6532.78 631.045  13
  -1  -5 -16 6519.85 691.146  14
  -1  -5 -16 5975.49 567.807  11
  -1  -5 -16 7076.63 687.520   8
  -1  -5 -17 7880.15 793.652   8
  -1  -5 -17 7094.08 727.427  14
  -1  -5 -17 7910.78 684.906  13
  -1  -5 -18 177.504 182.334   8
  -1  -5 -18-13.1721 118.086  14
  -1  -5 -18 62.2289 137.615  13
  -1  -5 -19 645.110 202.055  13
  -1  -5 -19 570.797 189.352  14
  -1  -5 -19 713.730 217.480   8
  -1  -5 -20 769.273 221.295   8
  -1  -5 -20 657.601 170.078  13
  -1  -5 -21 4297.21 389.783   8
  -1  -5 -21 4124.80 333.640  13
   1   6 -18 100.516 68.3905  13
   1   6 -18 392.168 136.262   5
   1   6 -17 6821.53 551.180   5
   1   6 -17 5410.74 493.844  13
   1   6 -16 5168.91 545.311   5
   1   6 -16 5076.53 529.765  13
   1   6 -15 35279.2 1452.63   3
   1   6 -15 34793.4 1555.93  13
   1   6 -14 569.780 280.910   5
   1   6 -14 788.091 221.126   3
   1   6 -14 653.958 254.395  13
   1   6 -13 23751.8 1324.63  13
   1   6 -13 23380.6 1265.20   3
   1   6 -13 25756.6 1329.82   5
   1   6 -13 25928.5 1343.50   7
   1   6 -12 5822.59 609.568   7
   1   6 -12 5710.00 608.405  13
   1   6 -12 5925.51 628.044   3
   1   6 -11 6506.11 636.158   3
   1   6 -11 5887.98 1286.50  15
   1   6 -11 6235.71 626.732   7
   1   6 -10 10155.6 1562.42  15
   1   6 -10 11768.0 829.349   7
   1   6 -10 11888.6 855.601   3
   1   6  -9 12211.1 811.380   7
   1   6  -9 11537.0 1414.70  18
   1   6  -9 12161.3 1598.82  15
   1   6  -9 11704.0 829.410   3
   1   6  -8 8673.76 1309.79  15
   1   6  -8 9033.44 1171.88  18
   1   6  -7 2801.81 614.080  18
   1   6  -7 2420.18 699.938  15
  -1  -6   6 17174.8 1252.87  16
   1   6  -6 16091.5 1523.21  15
  -1  -6   5 32983.5 1735.11  16
   1   6  -5 35102.9 2143.09  15
  -1  -6   4 40966.5 1892.28  16
   1   6  -4 42185.3 2223.72  15
   1   6  -3 179782. 4921.52  15
  -1  -6   3 175618. 4572.50  16
  -1  -6   2 33929.7 1650.17  16
  -1  -6   1 20833.5 1271.53  16
  -1  -6   0 70716.1 2527.20  16
  -1  -6  -1 48391.7 2019.96  16
  -1  -6  -2 24265.6 1402.17  16
  -1  -6  -3 99856.2 3119.39  16
  -1  -6  -3 92927.5 2860.94  18
  -1  -6  -4 6191.14 668.643  18
  -1  -6  -4 7134.64 752.463  16
  -1  -6  -5 58275.7 2334.01  16
  -1  -6  -5 53669.3 2210.66  18
  -1  -6  -6 1109.90 307.654  16
  -1  -6  -6 817.511 288.878  18
  -1  -6  -7 780.744 278.330  18
  -1  -6  -7 1185.80 313.427  16
  -1  -6  -8 13226.9 1054.22  16
  -1  -6  -8 14693.8 1269.72  18
  -1  -6  -9 189182. 5010.91  16
  -1  -6  -9 197579. 5742.89  18
  -1  -6 -10 47747.6 2685.92  18
  -1  -6 -11 621.649 300.697  18
  -1  -6 -12 38101.6 1430.70  11
  -1  -6 -12 38144.1 1580.35  14
  -1  -6 -12 34714.0 1354.59  13
  -1  -6 -12 37023.1 1437.68   6
  -1  -6 -12 39324.9 2737.29  18
  -1  -6 -12 39526.9 1504.19   8
  -1  -6 -13 1109.32 252.672   8
  -1  -6 -13 1178.79 314.730  14
  -1  -6 -13 1055.37 508.083  18
  -1  -6 -13 1239.23 262.697  13
  -1  -6 -13 1337.82 279.648  11
  -1  -6 -13 1031.06 244.913   6
  -1  -6 -14 45915.0 1680.57  11
  -1  -6 -14 46717.6 1802.96   8
  -1  -6 -14 46390.4 1781.12   6
  -1  -6 -14 47418.6 1738.90  13
  -1  -6 -14 43637.3 3191.60  18
  -1  -6 -14 46886.1 1957.42  14
  -1  -6 -15 1133.92 352.452  14
  -1  -6 -15 929.647 260.354   6
  -1  -6 -15 1217.40 255.939  13
  -1  -6 -15 988.878 262.095   8
  -1  -6 -15 1341.15 302.427  11
  -1  -6 -16 37329.7 1565.10  13
  -1  -6 -16 34280.8 1453.96  11
  -1  -6 -16 39342.9 1668.14   8
  -1  -6 -16 35858.9 1761.00  14
  -1  -6 -17 23860.9 1218.49  13
  -1  -6 -17 25305.7 1309.05   8
  -1  -6 -17 23256.9 1372.67  14
  -1  -6 -18 14360.7 926.504   8
  -1  -6 -18 12229.3 920.758  14
  -1  -6 -18 12820.0 821.962  13
  -1  -6 -19 5879.63 566.698   8
  -1  -6 -19 4831.45 502.053  14
  -1  -6 -19 4652.00 451.053  13
  -1  -6 -20 5661.59 454.586  14
  -1  -6 -20 6521.67 484.757  13
  -1  -6 -21 10511.8 612.976   8
   1   7 -18 3695.28 316.252   5
   1   7 -17 2118.79 295.800   5
   1   7 -17 2508.20 310.123  13
   1   7 -16 14406.6 849.835  13
   1   7 -16 16451.8 920.704   5
   1   7 -15 6411.49 600.724  13
   1   7 -15 6669.52 579.443   3
   1   7 -15 7877.85 698.554   5
   1   7 -14 22216.0 1218.23  13
   1   7 -14 22940.2 1188.88   3
   1   7 -14 24948.8 1300.72   5
   1   7 -13 348.577 252.193   5
   1   7 -13 52.6323 187.555  13
   1   7 -13 271.708 162.873   3
   1   7 -12 23305.5 1280.78   7
   1   7 -12 21663.7 1231.16   5
   1   7 -12 21097.9 1229.11  13
   1   7 -12 22197.6 1265.34   3
   1   7 -11 9652.05 1625.90  15
   1   7 -11 10214.8 829.493   3
   1   7 -11 10193.5 817.697   7
   1   7 -10 11025.5 1685.12  15
   1   7 -10 11733.9 872.102   7
   1   7 -10 12534.9 909.183   3
   1   7  -9 4012.97 486.225   7
   1   7  -9 4521.49 1006.30  15
   1   7  -9 4813.27 541.607   3
   1   7  -8 57628.9 3195.54  18
   1   7  -8 60606.3 3671.04  15
   1   7  -8 58450.1 1945.22   7
   1   7  -8 54807.0 1959.15   3
   1   7  -7 8991.01 1143.68  18
   1   7  -7 10859.1 1431.79  15
   1   7  -6 1894.87 617.290  15
   1   7  -5 33295.7 2211.88  15
  -1  -7   5 33935.4 1917.57  16
  -1  -7   4 51467.2 2380.13  16
   1   7  -4 53088.8 2638.35  15
  -1  -7   3 30875.3 1756.52  16
   1   7  -3 31101.1 1865.95  15
  -1  -7   2 84931.6 3019.11  16
   1   7  -2 79711.2 3001.14  15
  -1  -7   1 25520.0 1549.68  16
  -1  -7   0 74051.0 2805.56  16
  -1  -7  -1 47379.7 2185.69  16
  -1  -7  -2 1902.17 483.684  16
  -1  -7  -3 11691.7 1048.66  16
  -1  -7  -4 10472.9 990.218  16
  -1  -7  -4 9913.79 888.696  18
  -1  -7  -5 2305.89 481.402  16
  -1  -7  -5 1937.93 471.129  18
  -1  -7  -6 1876.01 560.029  18
  -1  -7  -6 780.773 296.278  16
  -1  -7  -7 6774.33 821.200  16
  -1  -7  -7 7602.40 908.193  18
  -1  -7  -8 12899.6 1147.56  16
  -1  -7  -8 14709.0 1301.73  18
  -1  -7  -9 99991.4 3600.28  16
  -1  -7  -9 105942. 4021.86  18
  -1  -7 -10 3998.22 769.312  18
  -1  -7 -11 6203.28 575.914  14
  -1  -7 -11 5928.36 515.280  11
  -1  -7 -11 5393.28 505.459   6
  -1  -7 -11 6009.61 521.245   8
  -1  -7 -11 6275.41 1006.47  18
  -1  -7 -12 9943.86 1343.70  18
  -1  -7 -12 10023.3 718.429   8
  -1  -7 -12 8526.50 619.178  13
  -1  -7 -12 9552.58 764.276  14
  -1  -7 -12 9723.41 694.822  11
  -1  -7 -12 8942.14 675.633   6
  -1  -7 -13 12971.2 855.166   6
  -1  -7 -13 13719.6 836.476  13
  -1  -7 -13 13662.0 853.913  11
  -1  -7 -13 13693.2 892.040   8
  -1  -7 -13 13401.8 1660.13  18
  -1  -7 -13 14152.0 970.399  14
  -1  -7 -14 4511.20 526.007   8
  -1  -7 -14 4503.07 498.481  11
  -1  -7 -14 4405.46 511.877   6
  -1  -7 -14 4176.41 966.392  18
  -1  -7 -14 4547.91 564.624  14
  -1  -7 -14 4645.81 499.689  13
  -1  -7 -15 32721.4 1502.42   6
  -1  -7 -15 32987.5 1646.74  14
  -1  -7 -15 31722.6 1421.69  11
  -1  -7 -15 31355.2 1403.08  13
  -1  -7 -15 33678.8 1514.75   8
  -1  -7 -16 37007.8 1518.98  11
  -1  -7 -16 36665.9 1539.12  13
  -1  -7 -16 38097.9 1798.74  14
  -1  -7 -16 38948.5 1646.90   8
  -1  -7 -17 44371.1 1654.92  11
  -1  -7 -17 47930.7 1842.19   8
  -1  -7 -17 45491.6 1920.21  14
  -1  -7 -17 43605.2 1671.96  13
  -1  -7 -18 1590.14 329.977  14
  -1  -7 -18 1374.76 298.611   8
  -1  -7 -18 2112.85 330.221  13
  -1  -7 -19 19162.3 1052.02  14
  -1  -7 -19 18330.8 906.126  13
  -1  -7 -19 21165.8 1070.84   8
  -1  -7 -20 237.430 101.230  13
  -1  -7 -20 64.3988 101.410  14
  -1  -7 -20 72.4530 146.616   8
   1   8 -17 13340.7 661.831   5
   1   8 -17 11612.3 571.286  13
   1   8 -16 11805.6 722.570   5
   1   8 -16 10609.0 648.894  13
   1   8 -15 8481.68 656.450  13
   1   8 -15 9171.34 716.584   5
   1   8 -15 9068.97 651.490   3
   1   8 -14 1472.25 299.082  13
   1   8 -14 1330.41 323.156   5
   1   8 -14 1700.93 326.846   3
   1   8 -13 48818.6 1902.96   3
   1   8 -13 44454.0 1804.02  13
   1   8 -13 48832.3 1891.98   5
   1   8 -12 16532.2 1095.27   3
   1   8 -12 13907.3 970.473  13
   1   8 -12 15149.0 1006.52   5
   1   8 -11 9275.73 760.829   5
   1   8 -11 10298.1 865.704   7
   1   8 -11 9750.31 823.550   3
   1   8 -10 12986.1 1878.75  15
   1   8 -10 16292.1 1062.22   7
   1   8 -10 15137.2 1050.12   3
   1   8  -9 13906.5 976.124   3
   1   8  -9 13382.8 942.123   7
   1   8  -9 13773.2 1867.43  15
   1   8  -8 5615.44 1118.54  15
   1   8  -8 6240.43 597.177   7
   1   8  -8 5210.72 586.405   3
   1   8  -7 14106.6 1711.90  15
   1   8  -7 13748.3 911.163   3
   1   8  -7 14342.2 885.336   7
   1   8  -6 1701.68 591.450  15
   1   8  -5 72713.1 3586.51  15
  -1  -8   5 75190.8 3264.64  16
  -1  -8   4 14621.4 1339.85  16
   1   8  -4 14990.3 1468.46  15
   1   8  -3 4060.37 698.240  15
  -1  -8   3 4057.95 688.638  16
   1   8  -2 19662.5 1478.51  15
  -1  -8   2 19657.9 1458.87  16
  -1  -8   1 49906.1 2429.93  16
  -1  -8   0 51239.2 2462.31  16
  -1  -8  -1 15972.8 1314.63  16
  -1  -8  -2 102168. 3675.18  16
  -1  -8  -3 99039.7 3651.01  16
  -1  -8  -4 63329.6 2843.05  16
  -1  -8  -5 11053.6 1146.98  16
  -1  -8  -5 10615.5 1056.58  18
  -1  -8  -6 98699.5 3731.29  16
  -1  -8  -6 99556.0 3674.08  18
  -1  -8  -7 28131.9 1879.26  16
  -1  -8  -7 27085.1 1836.43  18
  -1  -8  -8 56805.4 2768.56  16
  -1  -8  -8 58930.1 2895.01  18
  -1  -8  -9 217.518 224.259  16
  -1  -8  -9 299.556 254.441  18
  -1  -8 -10 2341.10 319.690  11
  -1  -8 -10 2472.30 621.122  18
  -1  -8 -10 2140.84 341.545  14
  -1  -8 -11 9577.62 746.746  14
  -1  -8 -11 10074.6 692.383   8
  -1  -8 -11 10512.6 717.279  11
  -1  -8 -11 9744.58 1323.65  18
  -1  -8 -12 1426.85 329.898  14
  -1  -8 -12 1273.79 223.974   8
  -1  -8 -12 1348.48 512.546  18
  -1  -8 -12 1392.57 302.096  11
  -1  -8 -12 1876.38 337.216   6
  -1  -8 -13 20090.0 1074.23  11
  -1  -8 -13 19692.4 2071.54  18
  -1  -8 -13 20377.7 1093.32   8
  -1  -8 -13 20614.3 1207.71  14
  -1  -8 -13 18086.6 974.640  13
  -1  -8 -13 20043.3 1128.69   6
  -1  -8 -14 12407.6 884.261   8
  -1  -8 -14 13253.4 986.746  14
  -1  -8 -14 12911.1 919.857   6
  -1  -8 -14 12202.4 858.812  11
  -1  -8 -14 12600.4 819.674  13
  -1  -8 -14 10829.4 1571.26  18
  -1  -8 -15 19346.1 1092.28  11
  -1  -8 -15 17900.9 1083.05   8
  -1  -8 -15 18010.2 1183.64  14
  -1  -8 -15 19171.5 1140.41   6
  -1  -8 -15 17628.6 1009.92  13
  -1  -8 -16 14254.9 890.502  13
  -1  -8 -16 15116.5 1096.55  14
  -1  -8 -16 13558.9 889.304  11
  -1  -8 -16 14500.3 946.923   8
  -1  -8 -16 14691.0 998.534   6
  -1  -8 -17 738.286 261.114   8
  -1  -8 -17 581.128 267.180  11
  -1  -8 -17 950.061 306.356  14
  -1  -8 -17 677.987 219.704  13
  -1  -8 -18 33705.1 1412.41   8
  -1  -8 -18 31592.6 1491.17  14
  -1  -8 -18 28998.2 1219.97  13
  -1  -8 -19 2054.07 274.405  13
  -1  -8 -19 1707.47 284.290  14
  -1  -8 -19 2689.47 366.358   8
  -1  -8 -20 13079.2 741.433  14
  -1  -8 -20 14262.4 751.822   8
   1   9 -17 255.256 80.4151   5
   1   9 -16 14352.1 713.413   5
   1   9 -16 11671.4 592.525  13
   1   9 -15 538.019 148.937  13
   1   9 -15 646.589 170.456   3
   1   9 -15 932.453 220.952   5
   1   9 -14 21572.6 1119.89   5
   1   9 -14 18996.4 1007.65  13
   1   9 -14 21825.5 1095.66   3
   1   9 -13 1666.94 344.717   3
   1   9 -13 1957.70 343.741  13
   1   9 -13 1056.95 273.600   5
   1   9 -12 16155.2 1034.62   5
   1   9 -12 18096.0 1132.60   3
   1   9 -12 15204.7 990.143  13
   1   9 -11 24925.2 1376.74   3
   1   9 -11 23210.8 1271.53   5
   1   9 -10 1427.09 342.201   3
   1   9 -10 1654.83 347.479   5
   1   9  -9 7826.24 1440.30  15
   1   9  -9 8712.44 800.540   3
   1   9  -9 9291.79 797.596   7
   1   9  -8 18371.0 2146.30  15
   1   9  -8 22051.3 1267.25   3
   1   9  -8 21536.5 1211.51   7
   1   9  -7 1986.35 350.936   7
   1   9  -7 1724.55 337.815   3
   1   9  -7 2080.05 729.274  15
   1   9  -6 70942.1 3949.45  15
   1   9  -6 67737.0 2272.35   3
   1   9  -6 72854.5 2229.17   7
  -1  -9   5 64450.9 3239.48  16
   1   9  -5 58022.0 2002.06   3
   1   9  -5 61066.3 3415.54  15
  -1  -9   4 3432.74 705.519  16
   1   9  -4 3429.87 705.637  15
  -1  -9   3 9008.91 1101.91  16
   1   9  -3 9072.82 1144.22  15
   1   9  -2 15333.1 1393.15  15
  -1  -9   2 15734.0 1439.86  16
   1   9  -1 2421.03 531.093  15
  -1  -9   1 2465.29 605.562  16
  -1  -9   0 62583.9 2925.34  16
   1   9   0 57293.2 2572.21  15
  -1  -9  -1 29062.4 1949.27  16
  -1  -9  -2 66436.4 3056.69  16
  -1  -9  -3 16507.5 1471.45  16
  -1  -9  -4 50877.6 2712.98  16
  -1  -9  -5 76910.5 3450.97  16
  -1  -9  -6 2410.48 571.993  16
  -1  -9  -7 10869.4 1214.43  18
  -1  -9  -7 11066.7 1262.36  16
  -1  -9  -8 12239.0 1321.94  18
  -1  -9  -8 12340.9 1329.73  16
  -1  -9  -9 69922.4 3345.12  16
  -1  -9  -9 67259.2 3396.14  18
  -1  -9 -10 992.962 475.524  18
  -1  -9 -10 1551.43 307.261  14
  -1  -9 -10 1324.97 242.264  11
  -1  -9 -11 5610.72 1017.19  18
  -1  -9 -11 5954.81 532.054   8
  -1  -9 -11 6985.06 610.163  11
  -1  -9 -11 6456.92 613.171  14
  -1  -9 -12 3634.48 890.794  18
  -1  -9 -12 3562.30 452.896  11
  -1  -9 -12 3194.33 400.791   8
  -1  -9 -12 4509.64 552.739   6
  -1  -9 -12 4013.47 516.628  14
  -1  -9 -13 1864.08 337.111   8
  -1  -9 -13 2220.86 389.978   6
  -1  -9 -13 1860.70 349.866  11
  -1  -9 -13 1840.49 587.804  18
  -1  -9 -13 2506.54 458.312  14
  -1  -9 -14 3874.78 530.879  14
  -1  -9 -14 3758.31 493.621  11
  -1  -9 -14 3639.41 457.024   8
  -1  -9 -14 4239.06 521.306   6
  -1  -9 -15 16475.4 1014.15  11
  -1  -9 -15 16425.7 1107.94  14
  -1  -9 -15 14583.1 890.691  13
  -1  -9 -15 17070.5 1024.23   8
  -1  -9 -15 16817.7 1084.78   6
  -1  -9 -16-1.52402 115.152  13
  -1  -9 -16 316.946 218.587   6
  -1  -9 -16 39.6858 185.540  11
  -1  -9 -16-284.557 203.779   8
  -1  -9 -16-163.545 191.487  14
  -1  -9 -17 20323.2 1081.86  11
  -1  -9 -17 21577.3 1111.82   8
  -1  -9 -17 20974.6 1250.54  14
  -1  -9 -18 1633.03 295.466   8
  -1  -9 -18 1410.71 303.658  14
  -1  -9 -19 17898.1 996.552  14
  -1  -9 -19 17437.4 880.955   8
  -1  -9 -20 4087.54 366.130   8
  -1  -9 -20 3498.10 377.518  14
   1  10 -16 1647.81 188.370   5
   1  10 -15 23779.7 931.328   3
   1  10 -15 25706.7 989.624   5
   1  10 -14 76.6866 117.474   3
   1  10 -14 185.746 122.280  13
   1  10 -14-39.4199 95.9946   5
   1  10 -13 6883.42 637.197   3
   1  10 -13 5592.49 521.421  13
   1  10 -13 5869.04 565.791   5
   1  10 -12 3885.46 459.742  13
   1  10 -12 5040.46 536.456   5
   1  10 -12 5395.69 592.223   3
   1  10 -11 16089.3 1016.10  13
   1  10 -11 16837.0 1057.39   5
   1  10 -10 5821.26 612.360   5
   1  10 -10 6608.22 719.875   3
   1  10  -9 1187.90 290.788   3
   1  10  -9 752.680 227.591   5
   1  10  -8 3109.59 881.353  15
   1  10  -8 3368.53 530.217   3
   1  10  -8 3147.62 420.825   5
   1  10  -7 27032.8 2586.79  15
   1  10  -7 29839.5 1496.66   3
   1  10  -7 23863.7 1178.86   5
   1  10  -6 33853.3 2782.25  15
   1  10  -6 34059.5 1587.28   3
  -1 -10   5 4462.22 855.818  16
   1  10  -5 3446.31 458.017   3
   1  10  -5 3155.89 793.262  15
  -1 -10   4 73060.6 3633.13  16
   1  10  -4 63982.2 2176.58   3
   1  10  -4 67586.3 3617.72  15
  -1 -10   3 5316.55 939.908  16
   1  10  -3 5663.77 970.498  15
  -1 -10   2 3643.97 780.182  16
   1  10  -2 3582.37 746.760  15
   1  10  -1 87365.5 3647.15  15
  -1 -10   1 91994.1 3899.82  16
   1  10   0 1863.39 475.452  15
  -1 -10   0 1898.02 539.895  16
   1  10   1 123591. 4125.35  15
  -1 -10  -1 129665. 4767.08  16
  -1 -10  -2 72573.3 3467.29  16
  -1 -10  -3 686.495 315.208  16
  -1 -10  -4 49233.7 2864.30  16
  -1 -10  -5 38786.8 2545.00  16
  -1 -10  -6 2512.73 652.478  16
  -1 -10  -7 4163.78 835.917  16
  -1 -10  -8 7956.08 1178.40  16
  -1 -10  -9 8499.10 675.554  14
  -1 -10  -9 9131.18 677.854  11
  -1 -10  -9 8611.19 1225.08  16
  -1 -10  -9 9080.08 661.624  10
  -1 -10  -9 8461.94 1195.81  18
  -1 -10 -10 35418.3 1396.34  10
  -1 -10 -10 39364.1 1583.92  14
  -1 -10 -10 39835.3 1544.21  11
  -1 -10 -10 35598.5 2610.23  18
  -1 -10 -11 234.956 114.277  10
  -1 -10 -11 42.5698 277.531  18
  -1 -10 -11 551.328 226.796  11
  -1 -10 -11 203.075 177.241  14
  -1 -10 -11 272.247 108.639   8
  -1 -10 -12 60371.1 2167.39  14
  -1 -10 -12 50776.5 3387.62  18
  -1 -10 -12 54593.0 1834.67   8
  -1 -10 -12 62302.4 2089.37  11
  -1 -10 -13 972.228 289.690  14
  -1 -10 -13 990.590 270.683   6
  -1 -10 -13 1159.61 331.264  11
  -1 -10 -13 1199.55 259.856   8
  -1 -10 -14 23916.3 1240.74  11
  -1 -10 -14 20674.7 1095.56   8
  -1 -10 -14 23152.9 1309.33  14
  -1 -10 -14 22241.5 1238.10   6
  -1 -10 -15 290.562 236.117  11
  -1 -10 -15-44.9377 195.277   6
  -1 -10 -15 245.406 182.089   8
  -1 -10 -15-41.1957 236.580  14
  -1 -10 -16 12705.2 842.394   8
  -1 -10 -16 14252.6 914.907  11
  -1 -10 -16 15452.5 1009.08   6
  -1 -10 -16 13668.2 995.001  14
  -1 -10 -17 13270.5 843.586  11
  -1 -10 -17 12803.4 816.296   8
  -1 -10 -17 12524.6 918.594  14
  -1 -10 -18 12672.5 872.830  14
  -1 -10 -18 12804.3 767.417   8
  -1 -10 -19 971.987 237.743  14
  -1 -10 -19 889.452 190.005   8
  -1 -10 -20 6504.89 480.688  14
   1  11 -15 746.879 119.799   5
   1  11 -14 13857.9 706.335   5
   1  11 -14 14910.9 755.663   3
   1  11 -13 485.498 161.179   5
   1  11 -13 466.752 176.332   3
   1  11 -12 19445.4 1024.35   5
   1  11 -12 17435.9 929.994  13
   1  11 -11 1098.16 244.663  13
   1  11 -11 1310.10 297.065   3
   1  11 -11 1011.38 251.757   5
   1  11 -10 8479.98 817.832   3
   1  11 -10 6413.27 608.933  13
   1  11 -10 7049.27 640.901   5
   1  11  -9 19442.4 1257.41   3
   1  11  -9 15952.2 983.007   5
   1  11  -8 19507.9 1252.53   3
   1  11  -8 16250.0 969.204   5
   1  11  -7 2533.94 792.892  15
   1  11  -7 3565.26 567.823   3
   1  11  -6 971.557 264.686   3
   1  11  -6 379.227 252.325  15
   1  11  -5 10177.9 1522.92  15
   1  11  -5 11354.9 902.588   3
  -1 -11   4 1190.69 502.106  16
   1  11  -4 1477.48 343.052   3
   1  11  -4 1812.39 598.635  15
   1  11  -3 45709.5 1842.20   3
  -1 -11   3 49444.1 3081.70  16
   1  11  -3 48068.8 3059.81  15
  -1 -11   2 7416.09 1098.14  16
   1  11  -2 7519.91 698.114   3
   1  11  -2 7790.83 1138.14  15
  -1 -11   1 1902.23 618.419  16
   1  11  -1 2034.81 538.384  15
   1  11   0 102147. 4081.97  15
  -1 -11   0 102968. 4432.79  16
  -1 -11  -1 28986.2 2232.62  16
  -1 -11  -2 885.580 410.097  16
  -1 -11  -3 78408.7 3880.20  16
  -1 -11  -4 47916.9 2999.44  16
  -1 -11  -5 10074.2 711.465  10
  -1 -11  -5 10193.5 1385.37  16
  -1 -11  -6 4026.74 452.287  10
  -1 -11  -6 3902.89 890.150  16
  -1 -11  -7 3478.02 820.397  16
  -1 -11  -7 3378.66 401.327  10
  -1 -11  -7 2565.16 358.016  11
  -1 -11  -8 1976.98 320.801  14
  -1 -11  -8 2004.85 314.011  11
  -1 -11  -8 1611.48 597.415  16
  -1 -11  -8 1971.72 334.143  10
  -1 -11  -9 10205.4 1437.27  16
  -1 -11  -9 10202.7 723.409  10
  -1 -11  -9 10968.3 782.538  14
  -1 -11  -9 10297.3 745.547  11
  -1 -11 -10 20293.3 1128.41  14
  -1 -11 -10 20368.1 1103.84  11
  -1 -11 -10 19726.2 1029.44  10
  -1 -11 -11 50990.8 1923.31  14
  -1 -11 -11 48652.6 1840.80  11
  -1 -11 -11 45876.4 1662.12  10
  -1 -11 -12 8958.15 658.891  10
  -1 -11 -12 10011.6 786.588  11
  -1 -11 -12 10907.2 867.449  14
  -1 -11 -13 8299.76 629.839   8
  -1 -11 -13 9408.96 794.964   6
  -1 -11 -13 10612.3 851.221  14
  -1 -11 -13 9539.25 799.350  11
  -1 -11 -14 22744.9 1233.64  11
  -1 -11 -14 22035.1 1227.59   6
  -1 -11 -14 20746.0 1219.02  14
  -1 -11 -14 18895.0 999.436   8
  -1 -11 -15 18450.8 978.668   8
  -1 -11 -15 21595.1 1212.71   6
  -1 -11 -15 22777.4 1215.97  11
  -1 -11 -15 22340.6 1274.40  14
  -1 -11 -16 1900.72 322.383   8
  -1 -11 -16 2526.08 424.511  11
  -1 -11 -16 2057.73 346.550   6
  -1 -11 -16 2029.96 415.296  14
  -1 -11 -17 23790.0 1233.98  14
  -1 -11 -17 25112.0 1220.55   6
  -1 -11 -17 25304.4 1181.34  11
  -1 -11 -17 20976.4 1000.14   8
  -1 -11 -18 1495.95 294.211  14
  -1 -11 -18 1475.65 252.323   8
  -1 -11 -19 11637.6 714.197  14
  -1 -11 -20 111.685 63.6914  14
   1  12 -14 773.223 151.060   3
   1  12 -13 12162.5 610.489   5
   1  12 -13 15081.7 771.166   3
   1  12 -12 2507.09 307.774   5
   1  12 -12 3333.85 418.732   3
   1  12 -11 5080.38 568.014   3
   1  12 -11 4134.21 428.295   5
   1  12 -10 1403.06 253.783   5
   1  12 -10 1957.18 429.067   3
   1  12  -9 12568.6 996.811   3
   1  12  -8 12246.1 1016.76   3
   1  12  -7 22635.8 1396.40   3
   1  12  -6 1225.69 372.696   3
   1  12  -5 11805.2 1703.25  15
   1  12  -5 15579.7 1100.59   3
   1  12  -4 55057.7 2127.26   3
   1  12  -4 48058.2 3399.76  15
  -1 -12   4 48105.2 3373.29  16
   1  12  -3 2659.49 792.601  15
   1  12  -3 2624.44 450.426   3
  -1 -12   3 2647.85 755.591  16
   1  12  -2 18153.7 1121.13   3
  -1 -12   2 18408.1 1939.88  16
   1  12  -1 281.469 130.886   3
  -1 -12   1 558.610 415.057  16
  -1 -12   1 672.373 220.218  10
   1  12   0 5720.03 602.004   3
  -1 -12   0 5765.22 570.898  10
  -1 -12   0 6492.87 1151.67  16
  -1 -12  -1 2718.44 379.430  10
  -1 -12  -1 3019.47 781.966  16
   1  12   1 2169.89 364.370   3
  -1 -12  -2 69073.8 3780.22  16
  -1 -12  -2 59874.4 2009.54  10
  -1 -12  -3 8750.47 1308.45  16
  -1 -12  -3 8450.73 676.118  10
  -1 -12  -4 36187.7 2733.55  16
  -1 -12  -4 33298.5 1424.92  10
  -1 -12  -5 15593.2 947.346  10
  -1 -12  -5 15508.6 1804.32  16
  -1 -12  -6 1803.72 327.403  10
  -1 -12  -6 1947.89 716.005  16
  -1 -12  -7 18080.0 2030.64  16
  -1 -12  -7 15779.3 919.255  11
  -1 -12  -7 18606.0 1054.12  10
  -1 -12  -7 16764.8 915.297  14
  -1 -12  -8 32902.0 1393.34  14
  -1 -12  -8 33106.1 2755.95  16
  -1 -12  -8 32305.3 1399.93  11
  -1 -12  -8 35654.2 1499.38  10
  -1 -12  -9-103.896 186.658  10
  -1 -12  -9 176.142 109.185  14
  -1 -12  -9-14.2751 176.504  11
  -1 -12  -9 181.195 198.000  16
  -1 -12 -10 74270.2 2375.03  11
  -1 -12 -10 72316.2 2293.63  10
  -1 -12 -10 78345.4 2440.99  14
  -1 -12 -11-107.495 152.085  10
  -1 -12 -11-74.0654 145.991  14
  -1 -12 -11-51.6182 183.851  11
  -1 -12 -12 3630.87 418.747  10
  -1 -12 -12 4715.25 539.915  11
  -1 -12 -12 4511.80 538.062  14
  -1 -12 -13 16465.2 1050.22   6
  -1 -12 -13 16583.9 1027.49  11
  -1 -12 -13 17741.0 1104.52  14
  -1 -12 -14 2273.37 410.323  11
  -1 -12 -14 2762.43 468.787  14
  -1 -12 -14 2893.30 466.549   6
  -1 -12 -15 7299.98 699.797   6
  -1 -12 -15 7442.28 713.245  14
  -1 -12 -15 7893.21 689.946  11
  -1 -12 -15 6253.16 498.389   8
  -1 -12 -16 23428.2 1227.19  14
  -1 -12 -16 22795.8 1162.46   6
  -1 -12 -16 25737.3 1210.05  11
  -1 -12 -17 1072.51 275.796   6
  -1 -12 -17 659.305 161.502   8
  -1 -12 -17 916.034 277.458  14
  -1 -12 -18 17776.0 933.398  14
  -1 -12 -19 335.230 122.823  14
   1  13 -13 3974.11 336.261   3
   1  13 -12 248.925 106.423   3
   1  13 -11 5100.63 501.780   3
   1  13 -10 5131.21 552.818   3
   1  13  -9 4945.72 610.381   3
   1  13  -8 2162.02 481.029   3
   1  13  -7 7373.50 757.570   3
   1  13  -6 36410.5 1779.61   3
   1  13  -5 24606.1 1451.53   3
   1  13  -4 8021.99 768.592   3
   1  13  -3 59313.5 2247.97   3
  -1 -13   3 48308.2 3514.41  16
  -1 -13   2 409.527 318.849  16
   1  13  -2 541.251 241.026   3
   1  13  -1 44140.0 1834.48   3
  -1 -13   1 39874.6 1652.22  10
  -1 -13   1 43123.1 3141.46  16
  -1 -13   0 10187.3 1526.22  16
  -1 -13   0 9585.50 756.593  10
   1  13   0 10655.1 844.885   3
   1  13   1 11881.1 912.923   3
  -1 -13  -1 11562.6 1561.72  16
  -1 -13  -1 11950.0 836.508  10
  -1 -13  -2 391.318 192.259  10
  -1 -13  -2 857.787 437.772  16
   1  13   2 797.366 233.885   3
  -1 -13  -3 96315.2 4889.09  16
  -1 -13  -3 93992.0 2781.53  10
  -1 -13  -4 1889.56 351.743  10
  -1 -13  -4 1379.76 621.637  16
  -1 -13  -5 24306.0 2409.34  16
  -1 -13  -5 26472.8 1340.97  10
  -1 -13  -6 11213.1 1670.95  16
  -1 -13  -6 13221.6 923.700  10
  -1 -13  -7 6056.99 566.504  11
  -1 -13  -7 5790.11 1207.26  16
  -1 -13  -7 7255.18 687.314  10
  -1 -13  -8 49.9170 185.383  10
  -1 -13  -8 209.200 114.228  14
  -1 -13  -8-56.4728 173.288  11
  -1 -13  -8-64.3700 213.878  16
  -1 -13  -9 56392.4 2017.01  10
  -1 -13  -9 52554.3 1918.74  11
  -1 -13  -9 55195.1 1911.19  14
  -1 -13 -10 1572.55 349.380  11
  -1 -13 -10 1526.01 326.366  10
  -1 -13 -10 1180.94 274.795  14
  -1 -13 -11 17934.1 1108.02  11
  -1 -13 -11 16951.8 1046.78  14
  -1 -13 -11 18202.7 1036.40  10
  -1 -13 -12 418.021 189.772  14
  -1 -13 -12 218.318 196.079  11
  -1 -13 -12 115.419 101.849  10
  -1 -13 -13 3158.39 467.279  11
  -1 -13 -13 2460.70 349.276  10
  -1 -13 -13 2572.96 420.154   6
  -1 -13 -13 2526.61 426.325  14
  -1 -13 -14 2837.43 440.074  14
  -1 -13 -14 3060.37 439.709   6
  -1 -13 -14 3242.15 488.154  11
  -1 -13 -15 30569.2 1396.94  11
  -1 -13 -15 29811.1 1358.59   6
  -1 -13 -15 29312.7 1378.99  14
  -1 -13 -16 18721.5 1002.06   6
  -1 -13 -16 19562.4 1066.69  14
  -1 -13 -17 25408.8 1104.67   6
  -1 -13 -17 27421.3 1196.56  14
  -1 -13 -18 1773.45 279.292  14
  -1 -13 -19 803.352 161.221  14
   1  14 -12 1815.24 226.706   3
   1  14 -11 831.761 189.088   3
   1  14 -10 1996.77 320.973   3
   1  14  -9 302.037 157.841   3
   1  14  -8 10198.3 839.956   3
   1  14  -7 5151.32 638.323   3
   1  14  -6 28005.9 1524.18   3
   1  14  -5 5523.43 661.450   3
   1  14  -4 39268.0 1838.64   3
   1  14  -3 13660.6 1019.12   3
   1  14  -2 57269.3 2217.26   3
  -1 -14   1 1070.12 273.560  10
   1  14  -1 1246.28 320.962   3
  -1 -14   0 14181.7 1858.83  16
   1  14   0 15062.6 1050.59   3
  -1 -14   0 14899.0 975.704  10
  -1 -14  -1 4839.35 1078.48  16
  -1 -14  -1 5538.78 579.914  10
   1  14   1 5516.35 619.150   3
   1  14   2 14005.4 997.216   3
  -1 -14  -2 12972.2 909.312  10
  -1 -14  -2 12598.6 1757.13  16
  -1 -14  -3 2767.02 461.272  10
  -1 -14  -3 2481.14 751.599  16
   1  14   3 2676.22 439.636   3
   1  14   4 61417.8 2240.65   3
  -1 -14  -4 70263.8 2367.46  10
  -1 -14  -4 68985.5 4273.94  16
  -1 -14  -5 3899.19 1007.41  16
  -1 -14  -5 3760.04 533.456  10
  -1 -14  -6 16913.7 1104.97  10
  -1 -14  -6 14327.8 1952.08  16
  -1 -14  -7 16413.2 1075.40  10
  -1 -14  -8 3314.21 425.298  11
  -1 -14  -8 4475.54 559.457  10
  -1 -14  -9 1395.81 304.070  11
  -1 -14  -9 1642.91 348.063  10
  -1 -14  -9 1000.19 234.636  14
  -1 -14 -10 13883.3 945.032  11
  -1 -14 -10 13929.5 935.531  10
  -1 -14 -10 13718.6 884.146  14
  -1 -14 -11 3441.96 450.155  14
  -1 -14 -11 3329.50 450.940  11
  -1 -14 -11 3539.26 445.182  10
  -1 -14 -12 23490.6 1168.11  10
  -1 -14 -12 24800.2 1269.85  11
  -1 -14 -12 24326.9 1234.83  14
  -1 -14 -13 2424.95 349.917  10
  -1 -14 -13 2589.09 401.156  11
  -1 -14 -13 2831.50 436.992  14
  -1 -14 -13 2331.72 400.147   6
  -1 -14 -14 30004.2 1361.56  11
  -1 -14 -14 27003.5 1284.91  14
  -1 -14 -14 27199.1 1286.35   6
  -1 -14 -15 14120.0 882.637  11
  -1 -14 -15 13741.1 839.036   6
  -1 -14 -15 13855.7 858.957  14
  -1 -14 -16 19876.9 965.896   6
  -1 -14 -16 20444.0 1015.95  14
  -1 -14 -17 7480.04 546.422  14
  -1 -14 -18 1138.33 184.312  14
   1  15 -11 655.459 137.288   3
   1  15 -10 89.7039 113.918   3
   1  15  -9 2847.11 369.200   3
   1  15  -8 662.697 212.344   3
   1  15  -7 20611.3 1175.26   3
   1  15  -6 713.292 298.571   3
   1  15  -5 13530.2 1003.80   3
   1  15  -4-176.903 234.862   3
   1  15  -3 24872.5 1399.28   3
   1  15  -2-37.8797 161.284   3
  -1 -15   1 36669.9 1566.78  10
   1  15  -1 41660.4 1813.57   3
  -1 -15   0 6807.68 653.531  10
   1  15   0 8606.70 790.742   3
  -1 -15  -1 31685.9 1486.23  10
   1  15   1 32668.4 1585.35   3
  -1 -15  -2 715.103 259.869  10
   1  15   2 898.048 250.397   3
  -1 -15  -3 2734.92 435.687  10
   1  15   3 3483.63 495.416   3
  -1 -15  -4 1715.37 394.030  10
  -1 -15  -5 29671.3 1494.57  10
  -1 -15  -6 21896.1 1278.73  10
  -1 -15  -7 2108.54 410.411  10
  -1 -15  -8 10827.4 882.296  10
  -1 -15  -9 12154.3 845.477  11
  -1 -15  -9 13220.2 934.573  10
  -1 -15 -10 3530.60 465.164  11
  -1 -15 -10 3193.70 386.564  14
  -1 -15 -10 3539.88 469.465  10
  -1 -15 -11 25881.9 1254.01  10
  -1 -15 -11 25326.9 1249.79  11
  -1 -15 -11 24725.4 1172.36  14
  -1 -15 -12 7876.06 635.333  10
  -1 -15 -12 6683.24 580.973  14
  -1 -15 -12 7623.85 664.862  11
  -1 -15 -13 21819.6 1124.35  11
  -1 -15 -13 19655.3 1024.07  14
  -1 -15 -13 22153.7 1110.25   6
  -1 -15 -13 19331.8 958.931  10
  -1 -15 -14 5328.23 502.061  14
  -1 -15 -14 4292.99 390.117  10
  -1 -15 -14 5585.57 543.509  11
  -1 -15 -14 5711.55 524.556   6
  -1 -15 -15 12206.2 726.784   6
  -1 -15 -15 12356.0 742.953  14
  -1 -15 -16 2842.45 319.134   6
  -1 -15 -16 2638.52 307.385  14
  -1 -15 -17 12556.6 633.927  14
   1  16 -10 932.724 146.977   3
   1  16  -9 409.669 109.699   3
   1  16  -8 6157.78 508.473   3
   1  16  -7 7442.48 614.485   3
   1  16  -6 6076.08 591.156   3
   1  16  -5 2165.35 408.106   3
   1  16  -4 4229.14 546.024   3
   1  16  -3 17465.6 1125.95   3
   1  16  -2 33947.0 1594.81   3
   1  16  -1 1024.84 300.052   3
  -1 -16   1 1115.73 233.329  10
  -1 -16   0 78190.9 2475.18  10
   1  16   0 88064.2 2746.54   3
   1  16   1 341.013 177.595   3
  -1 -16  -1 106.302 160.710  10
   1  16   2 31315.8 1488.30   3
  -1 -16  -2 31776.7 1488.87  10
   1  16   3 2650.34 409.698   3
  -1 -16  -3 2303.39 442.881  10
  -1 -16  -4 12793.5 945.663  10
  -1 -16  -5 1547.43 350.218  10
  -1 -16  -5 1019.19 234.568  12
  -1 -16  -6 9064.17 804.597  10
  -1 -16  -7 941.150 319.008  10
  -1 -16  -8 906.168 283.949  10
  -1 -16  -9 3250.73 465.243  10
  -1 -16 -10 8614.16 704.553  10
  -1 -16 -10 6964.04 586.093  11
  -1 -16 -11 3750.39 380.857  14
  -1 -16 -11 4235.80 466.830  10
  -1 -16 -11 3881.70 442.117  11
  -1 -16 -12 17474.0 953.147   6
  -1 -16 -12 15273.1 809.628  14
  -1 -16 -12 17310.7 925.362  10
  -1 -16 -12 16508.4 909.101  11
  -1 -16 -13 3510.67 368.746  14
  -1 -16 -13 3748.37 382.254  10
  -1 -16 -13 4113.76 434.975   6
  -1 -16 -14 3553.15 360.791  14
  -1 -16 -14 3967.88 398.091   6
  -1 -16 -15 652.279 162.096  14
  -1 -16 -15 502.609 145.287   6
  -1 -16 -16 7884.91 456.978   6
  -1 -16 -16 7274.13 442.172  14
   1  17  -8 144.201 59.7723   3
   1  17  -7 3476.80 345.678   3
   1  17  -6 6129.42 517.084   3
   1  17  -5 1699.64 296.873   3
   1  17  -4 671.811 235.582   3
   1  17  -3 1282.11 287.930   3
   1  17  -2 667.401 236.201   3
   1  17  -1 23231.3 1237.74   3
  -1 -17   0 7479.77 614.096  10
   1  17   0 7490.01 691.746   3
  -1 -17  -1 23305.4 1189.54  10
   1  17   1 24837.1 1256.59   3
   1  17   2 26.3836 156.313   3
  -1 -17  -2 158.949 168.810  10
   1  17   3 20593.5 1083.44   3
  -1 -17  -3 21420.9 1177.35  10
  -1 -17  -4 7427.20 620.672  12
  -1 -17  -4 7666.49 710.121  10
  -1 -17  -5 25858.0 1342.27  10
  -1 -17  -5 22167.8 1062.03  12
  -1 -17  -6 533.831 250.858  10
  -1 -17  -7 4555.56 554.449  10
  -1 -17  -8 763.169 251.542  10
  -1 -17  -9 574.840 236.270  10
  -1 -17 -10 3706.76 448.905  10
  -1 -17 -11 8906.01 644.951  10
  -1 -17 -12 11989.1 711.285  10
  -1 -17 -12 11211.0 698.167   6
  -1 -17 -13 1154.63 203.814  10
  -1 -17 -13 1257.13 233.543   6
  -1 -17 -14 281.374 117.978   6
  -1 -17 -15 1410.03 188.468   6
  -1 -18   6 14779.9 671.138  12
   1  18  -6 14021.5 647.940   3
   1  18  -5 550.578 144.126   3
   1  18  -4 9004.25 614.507   3
   1  18  -3 4635.73 453.187   3
   1  18  -2 1272.01 259.456   3
   1  18  -1 708.089 194.507   3
   1  18   0 19737.8 1001.22   3
  -1 -18   0 16837.7 835.451  10
  -1 -18  -1 216.647 140.531  10
   1  18   1-127.233 163.439   3
  -1 -18  -2 18491.5 958.252  12
  -1 -18  -2 19002.6 1010.36  10
   1  18   2 19035.3 953.919   3
  -1 -18  -3 5645.05 510.768  12
  -1 -18  -3 5820.83 558.410  10
  -1 -18  -4 11730.7 711.323  12
  -1 -18  -4 13760.2 889.461  10
  -1 -18  -5 125.924 163.733  10
  -1 -18  -6 39654.0 1597.33  10
  -1 -18  -7 3454.70 435.657  10
  -1 -18  -8 4892.00 512.002  10
  -1 -18  -9 5517.02 529.022  10
  -1 -18 -10 4410.25 439.187  10
  -1 -18 -11 7422.84 539.484  10
  -1 -18 -11 6951.19 511.544   6
  -1 -18 -12 2889.64 311.013   6
  -1 -18 -12 3368.63 336.067  10
  -1 -18 -13 454.363 122.173   6
  -1 -18 -13 297.363 99.0944  10
  -1 -19   4 1603.62 206.308  12
  -1 -19   3 8522.35 505.780  12
   1  19  -3 7866.61 459.476   3
   1  19  -2 14656.3 691.117   3
  -1 -19   2 17087.9 764.021  12
   1  19  -1 1528.01 220.593   3
  -1 -19   1 1636.13 237.637  12
   1  19   0 1834.07 245.033   3
  -1 -19   0 2052.90 268.211  12
  -1 -19  -1 6078.62 464.480  12
  -1 -19  -1 5584.16 420.687  10
  -1 -19  -2 235.363 89.3989  12
  -1 -19  -2 356.516 129.763  10
  -1 -19  -3 7981.41 583.943  10
  -1 -19  -3 7361.01 494.583  12
  -1 -19  -4 420.309 168.867  10
  -1 -19  -5 14867.6 823.243  10
  -1 -19  -6 8328.79 605.256  10
  -1 -19  -7 12095.2 730.220  10
  -1 -19  -8 13151.8 743.417  10
  -1 -19  -9 3315.88 354.615  10
  -1 -19 -10 7288.91 499.526  10
  -1 -19 -10 7329.51 481.300   6
  -1 -19 -11 2934.54 294.178  10
  -1 -19 -11 3049.53 280.066   6
  -1 -19 -12 339.768 90.2228   6
  -1 -20   1 521.193 109.282  12
  -1 -20   0 4313.62 300.850  12
  -1 -20  -1 252.556 73.2508  12
  -1 -20  -3 502.686 127.308  10
  -1 -20  -4 2002.16 238.402  10
  -1 -20  -5 6322.82 443.881  10
  -1 -20  -6 732.313 154.471  10
  -1 -20  -7 2132.19 247.675  10
  -1 -20  -8 1278.61 187.687  10
  -1 -20  -9 4768.69 344.153  10
  -1 -20  -9 5205.83 333.413   6
   2 -19  -6 715.451 124.679  10
   2 -19  -5 4574.99 319.634  10
   2 -19  -4 2472.28 229.027  10
   2 -18  -9 1206.68 177.015  10
   2 -18  -8 7576.60 474.309  10
   2 -18  -7 268.340 111.561  10
   2 -18  -6 32772.1 1143.67  10
   2 -18  -5 1357.89 220.741  10
   2 -18  -4 2162.21 281.988  10
   2 -18  -3 130.647 104.117  10
  -2  18   2 14639.7 703.285   3
   2 -18  -2 15298.6 725.840  10
  -2  18   1 4229.87 373.816   3
   2 -18  -1 3899.43 334.626  10
  -2  18   0 8254.88 527.792   3
  -2  18  -1 9284.19 560.757   3
   2 -18   1 8718.12 479.536  12
  -2  18  -2 1987.03 249.361   3
  -2  18  -3 4990.71 381.666   3
  -2  18  -4 1403.29 188.288   3
   2 -18   5 6265.75 353.628  12
   2 -17 -11 1657.65 206.951  10
   2 -17 -10 3035.50 309.029  10
   2 -17  -9 3642.65 315.097   6
   2 -17  -9 4451.37 400.678  10
   2 -17  -8 761.308 195.973  10
   2 -17  -7 23334.8 1048.96  10
   2 -17  -6 1661.37 290.129  10
   2 -17  -5 3424.22 408.915  10
   2 -17  -4 4500.31 459.401  10
  -2  17   4 4080.09 408.647   3
  -2  17   3 4215.70 431.567   3
   2 -17  -3 4801.62 495.049  10
  -2  17   2 1607.31 273.495   3
   2 -17  -2 1352.17 278.118  10
   2 -17  -1 10821.5 688.537  10
  -2  17   1 11553.8 754.932   3
   2 -17   0 1634.26 249.257  10
  -2  17   0 2107.02 325.126   3
  -2  17  -1 8631.50 645.114   3
  -2  17  -2 10391.6 707.025   3
  -2  17  -3 665.767 163.496   3
  -2  17  -4 3540.89 382.046   3
  -2  17  -5 12367.6 679.139   3
  -2  17  -6 6270.84 443.381   3
  -2  17  -7 270.564 84.2212   3
   2 -16 -12 10627.5 552.228  10
   2 -16 -11 2877.44 280.194   6
   2 -16 -11 3200.67 334.469  10
   2 -16 -11 2328.08 254.694  11
   2 -16 -10 2450.69 315.291  10
   2 -16 -10 2131.03 258.678  11
   2 -16 -10 2030.31 250.315   6
   2 -16  -9 5655.04 517.647  10
   2 -16  -8 19439.4 1021.31  10
   2 -16  -7 360.356 175.219  10
   2 -16  -6 7730.45 665.451  10
  -2  16   5 10858.2 760.902   3
   2 -16  -5 14021.8 909.096  10
  -2  16   4 274.116 136.802   3
   2 -16  -4 1018.85 250.584  10
  -2  16   3 11762.0 842.164   3
   2 -16  -3 11173.2 831.043  10
  -2  16   2 1516.54 336.295   3
   2 -16  -2 1888.56 352.358  10
  -2  16   1 1569.22 318.628   3
   2 -16  -1 1222.19 256.687  10
   2 -16   0 28832.0 1255.89  10
  -2  16   0 31493.2 1462.56   3
   2 -16   1 1440.43 255.157  10
  -2  16  -1 1400.95 303.274   3
  -2  16  -2 6924.46 644.902   3
  -2  16  -3 34157.9 1464.17   3
  -2  16  -4 2046.47 355.896   3
  -2  16  -5 5200.68 510.592   3
  -2  16  -6 1562.09 288.059   3
  -2  16  -7 3392.68 356.422   3
  -2  16  -8 905.251 177.813   3
  -2  16  -9 5028.87 340.463   3
   2 -15 -13 20740.9 889.585  11
   2 -15 -12 296.129 134.904   6
   2 -15 -12 68.7760 75.0080  10
   2 -15 -11 9854.58 648.609  11
   2 -15 -11 10260.4 674.941  10
   2 -15 -11 9221.74 596.096   6
   2 -15 -10 8822.84 613.932   6
   2 -15 -10 9410.28 656.630  11
   2 -15 -10 10838.4 739.376  10
   2 -15  -9 32873.1 1403.83  10
   2 -15  -9 27097.4 1192.90  11
   2 -15  -8 2900.79 429.712  10
   2 -15  -8 2051.68 303.635  11
   2 -15  -7 14470.0 992.398  10
   2 -15  -6 3768.45 527.942  10
   2 -15  -5 2023.16 373.328  10
  -2  15   4 15537.5 1067.29   3
   2 -15  -4 18718.3 1150.69  10
   2 -15  -3 1723.69 377.221  10
  -2  15   3 1831.77 328.375   3
   2 -15  -2 3099.66 454.772  10
  -2  15   2 3171.59 479.685   3
   2 -15  -1 3327.63 472.311  10
  -2  15   1 2941.78 468.057   3
  -2  15   0 989.926 284.361   3
   2 -15   0 989.902 258.813  10
   2 -15   1 10404.2 737.337  10
  -2  15  -1 12167.1 959.611   3
   2 -15   2 25248.7 1187.72  17
  -2  15  -2 34952.1 1616.41   3
  -2  15  -3 1385.80 358.767   3
  -2  15  -4 23274.8 1249.28   3
  -2  15  -5 760.408 272.927   3
  -2  15  -6 8827.64 714.544   3
  -2  15  -7 25024.0 1147.39   3
  -2  15  -8 8772.74 612.086   3
  -2  15  -9 406.780 135.101   3
  -2  15 -10 11409.8 575.375   3
  -2  15 -11 122.013 60.1079   3
   2 -14 -14 5120.36 417.645  14
   2 -14 -14 6435.46 518.810  11
   2 -14 -13 1907.02 267.022  14
   2 -14 -13 1629.96 291.731  11
   2 -14 -13 1730.75 241.118   6
   2 -14 -12 4946.30 457.813  14
   2 -14 -12 4392.87 416.427   6
   2 -14 -12 5985.93 543.415  11
   2 -14 -12 5385.03 480.196  10
   2 -14 -11 7769.17 663.279  11
   2 -14 -11 7178.12 571.876   6
   2 -14 -11 7822.64 637.891  10
   2 -14 -11 7316.80 580.835  14
   2 -14 -10 31255.4 1394.08  11
   2 -14 -10 33420.7 1444.06  10
   2 -14 -10 28318.3 1173.41  14
   2 -14  -9 6501.38 599.741  11
   2 -14  -9 8297.15 727.886  10
   2 -14  -8 21339.6 1206.92  10
   2 -14  -8 18240.6 1041.17  11
   2 -14  -7 4022.61 470.541  11
   2 -14  -7 4989.63 609.740  10
   2 -14  -6 34326.3 1659.31  10
   2 -14  -5 3470.74 511.229  10
   2 -14  -4 946.934 345.510  10
   2 -14  -3 925.871 255.746  10
   2 -14  -2 558.303 223.745  10
   2 -14  -1 2791.18 448.272  10
  -2  14   1 3126.70 529.351   3
   2 -14   0 1482.11 331.285  10
  -2  14   0 2000.68 537.525   3
   2 -14   0 1205.80 283.394  17
   2 -14   1 13582.0 898.369  10
   2 -14   1 13070.5 911.265  17
  -2  14  -2 1811.32 376.836   3
   2 -14   2 1137.39 214.467  10
   2 -14   2 1264.55 288.426  17
  -2  14  -3 29324.6 1517.16   3
   2 -14   3 22227.1 1169.79  17
  -2  14  -4 3725.88 531.548   3
   2 -14   4 2856.76 379.743  17
  -2  14  -5 14087.6 997.739   3
  -2  14  -6 10640.7 832.935   3
  -2  14  -7 18894.3 1085.92   3
  -2  14  -8 4644.86 501.564   3
  -2  14  -9 40997.3 1504.55   3
  -2  14 -10 4382.97 412.805   3
  -2  14 -11 7554.19 487.416   3
  -2  14 -12 900.405 145.263   3
   2 -13 -15 3221.54 338.504  14
   2 -13 -15 4162.48 432.576  11
   2 -13 -14 2891.73 326.073   6
   2 -13 -14 3193.43 402.955  11
   2 -13 -14 2951.10 370.852  14
   2 -13 -13 1256.23 261.828  14
   2 -13 -13 872.714 181.576  10
   2 -13 -13 1505.30 340.167  11
   2 -13 -13 1051.24 222.408   6
   2 -13 -12 8640.54 643.784  10
   2 -13 -12 7611.12 613.302   6
   2 -13 -12 8393.18 687.963  14
   2 -13 -11 5760.58 599.700  11
   2 -13 -11 4944.29 545.720  10
   2 -13 -11 4216.21 474.365   6
   2 -13 -11 4934.43 513.699  14
   2 -13 -10 6897.96 607.424  14
   2 -13 -10 7009.53 676.597  11
   2 -13 -10 7051.53 653.617  10
   2 -13  -9 5239.59 568.278  11
   2 -13  -9 5841.39 617.975  10
   2 -13  -9 5039.81 506.534  14
   2 -13  -8 29246.7 1476.63  10
   2 -13  -8 25417.3 1316.38  11
   2 -13  -7 36612.6 1604.64  11
   2 -13  -7 42328.1 1835.34  10
   2 -13  -6 14714.8 1052.21  10
   2 -13  -6 11793.6 843.255  11
   2 -13  -5 23143.3 1354.44  10
   2 -13  -4 24023.9 1388.53  10
   2 -13  -3 1188.28 319.641  10
   2 -13  -2 5323.58 597.985  10
   2 -13  -1-170.737 194.987  10
   2 -13  -1 150.682 153.970  17
   2 -13   0 13630.7 967.021  17
   2 -13   0 14021.6 965.857  10
  -2  13  -1 8713.60 862.862   3
   2 -13   1 7618.05 680.740  10
   2 -13   1 7226.93 701.346  17
   2 -13   2 5785.72 566.896  10
   2 -13   2 6306.96 636.125  17
  -2  13  -2 7588.55 778.023   3
  -2  13  -3 11.6837 255.089   3
   2 -13   3 22.8745 178.266  17
  -2  13  -4 26480.3 1434.54   3
   2 -13   4 19966.8 1133.17  17
   2 -13   5 350.617 161.740  17
  -2  13  -5 428.632 249.850   3
  -2  13  -6 16742.3 1103.25   3
  -2  13  -7 4503.29 568.070   3
  -2  13  -8 45473.7 1807.63   3
  -2  13  -9 3266.93 450.719   3
  -2  13 -10 48149.4 1713.29   3
  -2  13 -11 7993.87 573.290   3
  -2  13 -12 8096.55 519.965   3
  -2  13 -13 160.340 76.1799   3
   2 -12 -16 10432.4 657.571  14
   2 -12 -16 11308.3 675.980  11
   2 -12 -15 1763.84 321.611  11
   2 -12 -15 1880.75 325.827  14
   2 -12 -14 2376.75 345.337  14
   2 -12 -14 2192.47 307.853   6
   2 -12 -13 12032.5 796.816   6
   2 -12 -13 13828.4 911.752  14
   2 -12 -12 4445.43 536.378  11
   2 -12 -12 3135.22 421.934   6
   2 -12 -12 3346.68 408.088  10
   2 -12 -12 3940.82 500.406  14
   2 -12 -11 12871.2 947.884  11
   2 -12 -11 10736.2 798.314  10
   2 -12 -11 10208.3 776.585   6
   2 -12 -11 11401.0 846.517  14
   2 -12 -10 825.673 266.454  11
   2 -12 -10 1005.00 279.787  10
   2 -12 -10 498.951 240.220  14
   2 -12  -9 1111.50 297.089  10
   2 -12  -9 1173.59 250.783  14
   2 -12  -9 1502.07 358.036  11
   2 -12  -8 20390.7 1188.63  11
   2 -12  -8 18979.5 1057.57  14
   2 -12  -8 21982.6 1259.03  10
   2 -12  -7 27181.0 1367.35  11
   2 -12  -7 31606.7 1554.62  10
   2 -12  -6 10931.9 826.094  11
   2 -12  -6 11299.6 1778.31  16
   2 -12  -6 13596.9 997.393  10
   2 -12  -5 16637.0 1129.91  10
   2 -12  -5 14229.5 909.342  11
   2 -12  -5 13431.7 1985.70  16
   2 -12  -4 32613.0 3105.80  16
   2 -12  -4 35829.9 1682.04  10
   2 -12  -3 37540.1 3308.48  16
   2 -12  -3 40404.5 1790.65  10
   2 -12  -2 8085.10 749.840  10
   2 -12  -2 9029.05 762.409  17
   2 -12  -2 7766.40 1485.33  16
   2 -12  -1 39729.9 3363.90  16
   2 -12  -1 45590.1 1822.29  17
   2 -12  -1 40194.5 1748.47  10
   2 -12   0 3638.87 511.554  17
   2 -12   0 4551.80 532.423  10
   2 -12   0 4383.06 1149.61  16
   2 -12   1 6373.33 621.786  10
   2 -12   1 6090.64 1261.29  16
   2 -12   1 3889.88 523.958  17
   2 -12   2 7070.22 1366.03  16
   2 -12   2 6903.40 630.450  10
  -2  12  -2 7690.66 803.295   3
   2 -12   2 5315.69 598.509  17
   2 -12   3 1419.59 320.364  17
   2 -12   3 891.409 580.272  16
  -2  12  -3 1774.14 388.815   3
   2 -12   4 2554.12 819.140  16
   2 -12   4 2205.61 367.067  17
  -2  12  -4 2912.32 510.363   3
   2 -12   5 10087.3 800.103  17
  -2  12  -5 13917.3 1037.32   3
  -2  12  -6 10231.0 861.345   3
   2 -12   6 8546.41 713.617  17
  -2  12  -7 24339.3 1356.18   3
   2 -12   7 20052.2 1107.15  17
  -2  12  -8 5857.14 661.327   3
  -2  12  -9 28105.2 1431.69   3
  -2  12 -10 7169.13 664.205   3
  -2  12 -11 43643.9 1650.40   3
  -2  12 -12 3107.09 347.195  13
  -2  12 -12 3278.24 375.905   3
  -2  12 -13 3052.34 286.041  13
  -2  12 -13 3716.22 355.488   3
  -2  12 -14 207.411 85.4096   3
   2 -11 -17 6937.15 528.630  14
   2 -11 -16 4678.70 485.427  14
   2 -11 -16 4757.54 479.619  11
   2 -11 -15 3641.87 448.536  11
   2 -11 -15 3535.47 470.624  14
   2 -11 -14 38286.5 1585.84  11
   2 -11 -14 37385.3 1573.14  14
   2 -11 -13 1301.23 257.116  13
   2 -11 -13 1325.98 289.996   6
   2 -11 -13 1433.00 362.399  11
   2 -11 -13 1685.34 355.609  14
   2 -11 -12 16451.3 997.413   6
   2 -11 -12 18549.6 1134.63  14
   2 -11 -12 15514.5 923.546  13
   2 -11 -12 15383.0 913.295  10
   2 -11 -12 20265.8 1171.15  11
   2 -11 -11 3702.07 530.194  14
   2 -11 -11 3278.48 436.999  10
   2 -11 -11 4377.94 565.226  11
   2 -11 -11 3580.65 457.610   6
   2 -11 -11 2811.73 362.610  13
   2 -11 -10 1170.06 322.223  11
   2 -11 -10 1253.63 282.612  10
   2 -11 -10 1070.02 264.048  13
   2 -11 -10 1433.70 325.942  14
   2 -11  -9 12450.2 888.511  14
   2 -11  -9 12424.5 920.885  11
   2 -11  -9 12717.0 920.869  10
   2 -11  -8 26731.7 1293.68  14
   2 -11  -8 28636.8 1422.90  10
   2 -11  -8 27412.5 1368.29  11
   2 -11  -7 10282.9 747.002  14
   2 -11  -7 10791.4 858.605  10
   2 -11  -6 19766.6 2268.75  16
   2 -11  -6 25503.5 1344.88  10
   2 -11  -5 6077.06 1291.11  16
   2 -11  -5 7689.85 741.011  10
   2 -11  -4 7423.73 1369.15  16
   2 -11  -4 7512.35 723.188  10
   2 -11  -3 35943.0 3069.59  16
   2 -11  -3 33230.4 1494.88  17
   2 -11  -3 39193.4 1675.81  10
   2 -11  -2 143495. 3688.67  10
   2 -11  -2 135637. 3585.30  17
   2 -11  -1 2328.47 365.924  17
   2 -11  -1 1396.13 266.614  10
   2 -11  -1 1519.47 644.339  16
   2 -11   0 18614.6 1088.59  10
   2 -11   0 21785.6 2332.61  16
   2 -11   1 371.152 159.260  10
   2 -11   1 233.150 120.326  17
   2 -11   1 206.138 236.609  16
   2 -11   2 5713.37 565.364  10
   2 -11   2 7757.84 694.655  17
   2 -11   2 6635.88 1274.23  16
  -2  11  -3 270.502 171.531   3
   2 -11   3 207.278 244.625  16
   2 -11   3 340.463 164.101  17
  -2  11  -4 19249.2 1228.58   3
   2 -11   4 16484.6 2051.29  16
   2 -11   4 16423.8 1030.59  17
   2 -11   5 42905.8 1787.21  17
   2 -11   5 42411.7 3317.84  16
   2 -11   6 25578.7 1306.38  17
  -2  11  -6 36355.2 1716.50   3
   2 -11   7 1529.01 288.371  17
  -2  11  -7 488.021 292.303   3
  -2  11  -8 12541.6 983.033   3
   2 -11   8 10911.8 812.742  17
  -2  11  -9 1228.90 386.645   3
   2 -11   9 644.261 198.481  17
  -2  11 -10 23978.7 1326.18   3
  -2  11 -11 3853.59 498.822   3
  -2  11 -12 48995.6 1767.12   3
  -2  11 -12 43122.9 1466.03   5
  -2  11 -13 7787.13 593.258   3
  -2  11 -13 5818.08 448.939   5
  -2  11 -13 6810.68 542.674  13
  -2  11 -14 2140.70 230.139   5
  -2  11 -14 2524.91 293.294   3
  -2  11 -14 2382.86 277.644  13
  -2  11 -15 2488.76 235.767   3
   2 -10 -17 9321.64 661.702  14
   2 -10 -17 8859.21 598.110  11
   2 -10 -16 876.888 201.776  11
   2 -10 -16 780.738 181.266  13
   2 -10 -16 994.751 277.919  14
   2 -10 -15 11566.0 739.705  13
   2 -10 -15 12299.4 839.048  11
   2 -10 -15 10453.3 802.159  14
   2 -10 -14 11238.4 772.247  13
   2 -10 -14 13226.0 959.457  14
   2 -10 -14 11812.5 760.585   8
   2 -10 -14 13508.8 938.196  11
   2 -10 -14 12193.3 843.800   6
   2 -10 -13 35461.0 1560.89  11
   2 -10 -13 28675.8 1386.24   6
   2 -10 -13 33249.1 1560.83  14
   2 -10 -13 28634.9 1317.42  13
   2 -10 -13 27560.7 1195.66   8
   2 -10 -12 2724.96 437.179  11
   2 -10 -12 1656.52 267.328   8
   2 -10 -12 2402.00 376.243  13
   2 -10 -12 2084.62 309.546  10
   2 -10 -12 2826.11 436.386  14
   2 -10 -12 2239.53 362.047   6
   2 -10 -11 25498.2 1268.64  13
   2 -10 -11 29009.0 1455.24  14
   2 -10 -11 25182.1 1318.69   6
   2 -10 -11 26679.0 1270.63  10
   2 -10 -11 30134.5 1466.81  11
   2 -10 -10 1075.76 308.657  14
   2 -10 -10 838.110 222.246  10
   2 -10 -10 768.018 211.562  11
   2 -10 -10 609.207 194.381  13
   2 -10  -9 13054.4 898.556  11
   2 -10  -9 11222.8 800.200  13
   2 -10  -9 12969.7 905.186  14
   2 -10  -9 12280.8 867.574  10
   2 -10  -8 13927.5 908.914  14
   2 -10  -8 12255.8 830.219  13
   2 -10  -8 13525.5 918.056  10
   2 -10  -7 22123.3 1174.45  10
   2 -10  -7 18182.5 1017.65  13
   2 -10  -7 20615.0 1079.34  14
   2 -10  -7 18571.8 2083.82  16
   2 -10  -6 19416.8 1092.83  10
   2 -10  -6 16714.1 2001.92  16
   2 -10  -6 14209.3 849.720  14
   2 -10  -5 24647.2 2435.17  16
   2 -10  -5 27348.5 1321.13  10
   2 -10  -4 7425.78 657.857  10
   2 -10  -4 7649.51 1295.10  16
   2 -10  -3 7376.98 657.347  10
   2 -10  -3 6293.33 580.229  17
   2 -10  -3 6808.56 1211.83  16
   2 -10  -2 4650.44 1021.26  16
   2 -10  -2 4876.12 518.467  10
   2 -10  -1 53755.5 3451.97  16
   2 -10  -1 44308.3 1689.65  10
   2 -10   0-20.7090 252.782  16
   2 -10   1 52988.4 3439.94  16
   2 -10   2 5867.55 1111.34  16
   2 -10   2 4718.71 508.142  17
   2 -10   3 23927.6 1247.08  17
   2 -10   3 27368.3 2460.87  16
  -2  10  -4 35272.4 1643.59   3
   2 -10   4 31491.2 2694.79  16
   2 -10   4 27664.2 1368.48  17
  -2  10  -5 55491.1 2101.67   3
   2 -10   5 50716.1 3440.21  16
  -2  10  -6 28834.0 1486.77   3
   2 -10   6 26042.3 1291.86  17
  -2  10  -7 1767.72 386.996   3
  -2  10  -7 1282.58 284.502   7
  -2  10  -7 1191.91 569.283  15
  -2  10  -8 312.807 145.484   7
  -2  10  -8 88.9165 204.774   3
  -2  10  -9 21787.4 1322.33   3
  -2  10  -9 19335.9 1126.23   7
  -2  10 -10 370.465 176.057   3
  -2  10 -10 266.308 142.968   7
  -2  10 -11 25623.2 1380.59   3
  -2  10 -12 8419.61 729.788   3
  -2  10 -12 6086.47 564.690   5
  -2  10 -13 21602.9 1096.43   3
  -2  10 -13 18121.4 954.322   5
  -2  10 -14 245.395 162.313  13
  -2  10 -14 346.577 116.820   5
  -2  10 -14 352.138 138.739   3
  -2  10 -15 2551.29 276.622   3
  -2  10 -15 2334.73 283.388  13
  -2  10 -15 2413.21 272.944   5
  -2  10 -16 5896.89 359.419  13
  -2  10 -16 6305.34 354.359   5
   2  -9 -17 31.0935 68.5568  13
   2  -9 -17 72.2688 134.647  11
   2  -9 -16 882.976 306.491  14
   2  -9 -16 856.744 211.599  11
   2  -9 -16 1052.34 239.244  13
   2  -9 -15 799.778 214.433  13
   2  -9 -15 1286.02 275.402   8
   2  -9 -15 1144.24 293.457  11
   2  -9 -15 1150.11 314.452  14
   2  -9 -14 1649.49 380.585  14
   2  -9 -14 1945.77 362.385   6
   2  -9 -14 1878.40 314.910   8
   2  -9 -14 2194.49 359.438  13
   2  -9 -14 2315.49 383.972  11
   2  -9 -13 3403.18 496.921  11
   2  -9 -13 3361.29 500.764  14
   2  -9 -13 2745.59 395.755   6
   2  -9 -13 2804.40 384.779   8
   2  -9 -13 2538.40 378.967  13
   2  -9 -12 32220.1 1444.54  13
   2  -9 -12 32541.8 1382.29   8
   2  -9 -12 33386.9 1539.81   6
   2  -9 -12 36723.2 1686.37  14
   2  -9 -12 38513.3 1643.55  11
   2  -9 -11 4645.37 521.205  13
   2  -9 -11 5512.14 598.083  11
   2  -9 -11 4641.00 470.754   8
   2  -9 -11 4382.75 537.256   6
   2  -9 -11 5507.81 627.400  14
   2  -9 -11 4971.79 490.194  10
   2  -9 -10 56706.3 2055.08  14
   2  -9 -10 51545.6 1813.93  10
   2  -9 -10 57129.6 2033.34  11
   2  -9 -10 51000.7 1827.95  13
   2  -9  -9 11767.3 806.641  13
   2  -9  -9 12126.8 861.420  14
   2  -9  -9 11897.8 809.739  10
   2  -9  -8 20313.0 1078.92  10
   2  -9  -8 20660.6 1105.79  14
   2  -9  -8 17988.5 1910.82  16
   2  -9  -8 18189.4 992.194  13
   2  -9  -7 1713.20 562.911  16
   2  -9  -7 2600.94 360.837  10
   2  -9  -7 2199.78 330.363  14
   2  -9  -7 2156.84 310.340  13
   2  -9  -6 37698.5 1513.68  10
   2  -9  -6 35565.4 2772.64  16
   2  -9  -5 366.514 233.783  16
   2  -9  -4 1889.71 514.628  16
   2  -9  -3 97.7949 232.464  16
   2  -9  -2 14520.0 1615.88  16
   2  -9  -1 18216.0 1826.71  16
   2  -9   0 58657.0 3348.52  16
   2  -9   1 10391.8 1400.88  16
   2  -9   2 32881.5 2492.93  16
  -2   9  -3 28092.7 2007.16  15
   2  -9   3 28131.6 2328.06  16
  -2   9  -4 48120.8 1932.36   3
  -2   9  -4 47343.2 2831.97  15
   2  -9   4 51242.7 3254.56  16
  -2   9  -5 5303.12 614.300   3
   2  -9   5 4376.82 937.156  16
  -2   9  -5 4010.98 826.739  15
  -2   9  -6 9379.53 1364.22  15
   2  -9   6 11520.6 1572.90  16
  -2   9  -6 8300.00 650.157   7
  -2   9  -6 9826.37 826.591   3
  -2   9  -7 5668.38 639.500   3
  -2   9  -7 4603.27 501.009   7
  -2   9  -7 5050.93 1047.54  15
  -2   9  -8 3231.51 891.824  15
  -2   9  -8 3934.88 517.979   3
  -2   9  -8 3188.78 417.399   7
  -2   9  -9 2757.17 827.903  15
  -2   9  -9 3638.04 541.158   3
  -2   9  -9 3458.72 456.842   7
  -2   9 -10 17980.5 1115.42   7
  -2   9 -10 18135.0 1173.82   3
  -2   9 -11 12728.2 963.767   3
  -2   9 -11 10871.2 864.690   7
  -2   9 -12 18000.5 1137.51   3
  -2   9 -12 17667.0 1125.84   7
  -2   9 -13 1040.12 305.007   3
  -2   9 -13 326.128 144.502   5
  -2   9 -14 1458.44 307.256   3
  -2   9 -14 1189.29 253.309   5
  -2   9 -15 1862.81 292.991  13
  -2   9 -15 1913.37 284.691   3
  -2   9 -15 2058.70 299.656   5
  -2   9 -16 3120.17 334.252  13
  -2   9 -16 2958.00 311.494   5
  -2   9 -16 2617.32 264.366   3
  -2   9 -17 1921.80 202.215   5
  -2   9 -17 2038.36 207.453  13
   2  -8 -18-34.3740 148.131  14
   2  -8 -18 397.214 117.874  13
   2  -8 -17 3620.88 395.960  13
   2  -8 -17 3651.77 396.193  11
   2  -8 -17 3851.01 485.829  14
   2  -8 -16 7111.10 595.656  11
   2  -8 -16 7032.11 598.000   8
   2  -8 -16 6741.35 681.866  14
   2  -8 -16 6635.90 587.348  13
   2  -8 -15 1072.88 273.132  13
   2  -8 -15 830.267 256.378  11
   2  -8 -15 1196.57 331.263  14
   2  -8 -15 1109.47 290.707   8
   2  -8 -14 2117.03 390.124   8
   2  -8 -14 1994.23 429.356  14
   2  -8 -14 1695.71 341.520  11
   2  -8 -14 1516.91 284.816  13
   2  -8 -14 1790.78 328.919   6
   2  -8 -13 30993.7 1565.44  14
   2  -8 -13 29061.8 1364.55  13
   2  -8 -13 28004.0 1418.82   6
   2  -8 -13 32150.3 1459.83  11
   2  -8 -13 29809.3 1376.62   8
   2  -8 -12 526.992 220.377   6
   2  -8 -12 543.267 227.737  13
   2  -8 -12 372.645 223.540  14
   2  -8 -12 440.562 170.443  11
   2  -8 -12 299.380 175.547   8
   2  -8 -11 89787.8 2767.35  14
   2  -8 -11 80246.9 2440.73  13
   2  -8 -11 82986.9 2436.10   8
   2  -8 -11 88010.0 2644.30  11
   2  -8 -11 82126.9 2587.04   6
   2  -8 -10 41434.1 1549.99   8
   2  -8 -10 40151.9 1527.71  10
   2  -8 -10 42495.6 1600.68  13
   2  -8 -10 42813.1 1708.68   6
   2  -8 -10 35662.5 2647.11  18
   2  -8 -10 47697.4 1757.84  11
   2  -8 -10 45663.7 1813.79  14
   2  -8  -9 36319.7 1432.39  10
   2  -8  -9 39655.2 1598.77  14
   2  -8  -9 36278.5 1439.16  13
   2  -8  -8 4349.22 456.423  13
   2  -8  -8 4000.96 864.670  16
   2  -8  -8 4575.20 471.549  10
   2  -8  -8 4973.71 515.058  14
   2  -8  -7 2730.49 734.599  16
   2  -8  -6 1169.32 512.462  16
   2  -8  -5 40625.1 2750.85  16
   2  -8  -4 12984.7 1487.97  16
   2  -8  -3 62956.2 3354.06  16
   2  -8  -2 630.214 390.283  16
   2  -8  -1 13733.9 1474.00  16
   2  -8   0 590.075 408.695  16
   2  -8   1 44174.2 2661.29  16
  -2   8  -2 18594.7 1427.22  15
   2  -8   2 18058.3 1680.12  16
   2  -8   3 44243.2 2742.85  16
  -2   8  -3 42774.0 2386.21  15
  -2   8  -4 10535.7 1219.35  15
   2  -8   4 10592.5 1354.87  16
   2  -8   5 38410.3 2706.76  16
  -2   8  -5 35643.4 2416.88  15
  -2   8  -6 53939.7 1975.44   3
   2  -8   6 55192.1 3305.05  16
  -2   8  -6 51184.3 3106.95  15
  -2   8  -7 74033.3 2244.19   7
  -2   8  -7 75911.8 4018.03  15
  -2   8  -7 76876.4 2488.17   3
  -2   8  -8 2456.29 381.880   3
  -2   8  -8 1952.78 329.495   7
  -2   8  -8 2473.09 746.967  15
  -2   8  -9 12425.8 871.952   7
  -2   8  -9 13386.3 963.593   3
  -2   8  -9 11137.7 1628.82  15
  -2   8 -10 1992.86 360.735   3
  -2   8 -10 1861.93 599.431  15
  -2   8 -10 537.793 240.738  18
  -2   8 -10 1691.75 344.239   7
  -2   8 -11 46919.4 1924.83   7
  -2   8 -11 47229.3 1975.45   3
  -2   8 -12 12616.0 947.489   3
  -2   8 -12 12726.2 942.110   7
  -2   8 -13 3669.54 514.747   3
  -2   8 -13 4035.09 547.261   7
  -2   8 -14 2269.84 384.550   3
  -2   8 -14 2247.14 394.394   7
  -2   8 -15 772.021 232.036   5
  -2   8 -15 663.988 224.342  13
  -2   8 -15 352.211 137.972   3
  -2   8 -16 3510.48 413.886  13
  -2   8 -16 3171.74 328.769   3
  -2   8 -16 3479.23 386.959   5
  -2   8 -17 14384.8 705.814   5
  -2   8 -17 12668.8 675.080  13
  -2   8 -18 6598.01 373.310   5
  -2   8 -18 6842.19 381.105  13
   2  -7 -19 225.137 85.3008  13
   2  -7 -18 9574.32 607.787  13
   2  -7 -18 9718.24 691.017  14
   2  -7 -17 15359.1 976.983  14
   2  -7 -17 16027.7 883.488  13
   2  -7 -17 16332.2 903.903   8
   2  -7 -17 14891.9 817.980  11
   2  -7 -16 7197.04 723.533  14
   2  -7 -16 6910.43 609.718   8
   2  -7 -16 6034.17 551.977  11
   2  -7 -16 6240.66 586.382  13
   2  -7 -15 3917.92 475.274   8
   2  -7 -15 3529.41 452.822  11
   2  -7 -15 3305.35 446.225  13
   2  -7 -15 3110.98 513.302  14
   2  -7 -14 1916.44 332.305  13
   2  -7 -14 1780.33 325.871  11
   2  -7 -14 1955.24 404.299  14
   2  -7 -14 2089.93 368.922   8
   2  -7 -14 1833.87 348.533   6
   2  -7 -13 4187.71 521.951   6
   2  -7 -13 4091.31 500.496  13
   2  -7 -13 3708.45 486.743   8
   2  -7 -13 3728.37 463.330  11
   2  -7 -13 3727.44 550.761  14
   2  -7 -12 74961.3 2363.29  11
   2  -7 -12 69472.9 2235.04  13
   2  -7 -12 73549.1 2319.99   8
   2  -7 -12 72625.1 2519.39  14
   2  -7 -12 70821.2 2366.28   6
   2  -7 -11 3698.94 528.228  14
   2  -7 -11 4379.25 508.545  11
   2  -7 -11 4180.11 490.777   6
   2  -7 -11 4849.50 521.082   8
   2  -7 -11 3764.56 429.896  13
   2  -7 -11 3753.29 853.867  18
   2  -7 -11 4050.87 544.835   2
   2  -7 -10 105527. 2947.63   6
   2  -7 -10 114601. 3202.68   2
   2  -7 -10 105492. 2805.62  13
   2  -7 -10 111937. 3098.19  14
   2  -7 -10 110212. 2859.38   8
   2  -7 -10 100768. 4538.49  18
   2  -7  -9 1506.17 253.501   8
   2  -7  -9 1442.26 248.988  13
   2  -7  -9 1782.16 316.847  14
   2  -7  -9 1790.36 339.087   2
   2  -7  -9 1371.62 446.420  18
   2  -7  -8 5151.61 887.850  18
  -2   7   8 6843.44 1177.84  19
   2  -7  -7 203.157 212.311  16
   2  -7  -7 149.956 199.329  18
   2  -7  -6 54887.3 3041.89  16
   2  -7  -5 10832.4 1287.73  16
   2  -7  -4 131445. 4797.12  16
   2  -7  -3 2460.25 714.619  16
   2  -7  -2 3492.09 735.637  16
   2  -7  -1 4828.38 808.260  16
  -2   7   0 45976.6 1831.33  15
   2  -7   0 48926.3 2586.55  16
   2  -7   1 22621.4 1707.61  16
  -2   7  -1 21508.5 1332.59  15
   2  -7   2 2322.52 523.170  16
  -2   7  -2 2567.07 502.887  15
  -2   7  -3 322.723 228.982  15
   2  -7   3 434.633 292.398  16
   2  -7   4 29565.6 2114.29  16
  -2   7  -4 28386.0 1913.74  15
   2  -7   5 45949.0 2736.58  16
  -2   7  -5 42748.6 2539.81  15
  -2   7  -6 61768.2 3290.74  15
   2  -7   6 68173.2 3502.65  16
  -2   7  -7 94380.0 4369.66  15
   2  -7   7 104993. 4457.16  16
  -2   7  -8 18780.7 1086.01   3
  -2   7  -8 18921.2 1012.21   7
  -2   7  -8 18842.4 1927.48  15
  -2   7  -9 23465.8 2308.32  15
  -2   7  -9 23297.8 1210.51   7
  -2   7  -9 24134.6 1254.82   3
  -2   7 -10 21124.7 1208.20   3
  -2   7 -10 19112.2 2263.93  18
  -2   7 -10 20833.4 1178.28   7
  -2   7 -10 18806.4 2189.22  15
  -2   7 -11 1059.55 310.585   7
  -2   7 -11 922.266 426.675  18
  -2   7 -11 996.335 289.867   3
  -2   7 -11 428.718 341.753  15
  -2   7 -12 9367.97 837.061   7
  -2   7 -12 8010.12 755.310   3
  -2   7 -13 50787.5 2001.72   7
  -2   7 -13 47107.5 1889.44   3
  -2   7 -14 21856.2 1237.91   7
  -2   7 -14 18275.4 1072.30   3
  -2   7 -15 1720.04 381.744  13
  -2   7 -15 2177.45 448.622   7
  -2   7 -15 1470.79 262.884   3
  -2   7 -16 3976.73 461.801  13
  -2   7 -16 3901.79 388.220   3
  -2   7 -16 4776.16 494.102   5
  -2   7 -17 3586.88 404.766  13
  -2   7 -17 3482.92 392.994   5
  -2   7 -18 5155.74 404.352  13
  -2   7 -18 5252.33 403.139   5
   2  -6 -19 16665.9 747.423  13
   2  -6 -18 7562.60 563.384  13
   2  -6 -17 25666.1 1172.16  13
   2  -6 -17 26863.7 1230.04   8
   2  -6 -17 24313.3 1282.84  14
   2  -6 -17 23659.0 1042.34  11
   2  -6 -16 339.249 145.884  11
   2  -6 -16 321.674 152.070   8
   2  -6 -16 448.655 163.909  13
   2  -6 -16 530.489 314.287  14
   2  -6 -15 2229.88 392.136   8
   2  -6 -15 2428.94 387.768  13
   2  -6 -15 2524.88 396.795  11
   2  -6 -15 2537.47 452.266  14
   2  -6 -14 3631.78 477.660   8
   2  -6 -14 3437.09 448.877  13
   2  -6 -14 2567.43 402.519  14
   2  -6 -14 2655.33 377.050  11
   2  -6 -13 11351.0 814.580  11
   2  -6 -13 11787.2 863.807   8
   2  -6 -13 11701.0 907.128   2
   2  -6 -13 10893.5 840.943   6
   2  -6 -13 11727.2 934.101  14
   2  -6 -13 11633.6 832.155  13
   2  -6 -12 5031.14 553.789   8
   2  -6 -12 4430.14 520.282   6
   2  -6 -12 4499.89 572.658  14
   2  -6 -12 4783.65 516.123  11
   2  -6 -12 4654.12 583.630   2
   2  -6 -12 4689.78 515.433  13
   2  -6 -12 4180.92 930.738  18
   2  -6 -11 55995.7 1912.52   8
   2  -6 -11 56805.4 2082.16   2
   2  -6 -11 53310.7 1854.96  11
   2  -6 -11 52342.6 1803.53  13
   2  -6 -11 51506.0 1905.41   6
   2  -6 -11 53954.3 2041.28  14
   2  -6 -11 50778.8 3214.50  18
   2  -6 -10 3170.14 427.496   2
   2  -6 -10 3588.07 407.120  13
   2  -6 -10 4096.18 493.375  14
   2  -6 -10 3391.20 426.957   6
   2  -6 -10 3339.89 756.655  18
   2  -6 -10 3354.37 406.970   8
   2  -6  -9 11827.0 866.091   2
   2  -6  -9 11385.5 1298.83  18
   2  -6  -9 12134.4 809.845  14
  -2   6   8 8449.09 1203.27  19
   2  -6  -8 6690.21 970.381  18
   2  -6  -7 15306.8 1421.94  16
   2  -6  -7 16070.5 1414.53  18
   2  -6  -6 32952.7 2011.45  18
   2  -6  -6 31215.8 2073.56  16
   2  -6  -5 155188. 5102.88  16
   2  -6  -5 161668. 4898.47  18
   2  -6  -4 35643.2 2167.04  16
   2  -6  -3 156623. 4919.49  16
   2  -6  -2 24636.9 1732.29  16
  -2   6   1 8546.15 511.622  15
   2  -6  -1 11211.7 1150.74  16
  -2   6   0 799.226 201.941  15
   2  -6   0 1527.54 489.369  16
  -2   6  -1 62534.5 2250.38  15
   2  -6   1 67186.5 2861.57  16
   2  -6   2 10397.9 1042.37  16
  -2   6  -2 9474.30 856.528  15
  -2   6  -3 114139. 3761.14  15
   2  -6   3 122690. 4137.07  16
   2  -6   4 30465.9 1971.81  16
  -2   6  -4 29026.5 1840.39  15
  -2   6  -5 13101.9 1271.87  15
   2  -6   5 14389.1 1414.79  16
  -2   6  -6 94101.1 3923.52  15
   2  -6   6 100091. 4078.85  16
  -2   6  -7 25935.1 2099.47  15
   2  -6   7 28086.4 2069.25  16
  -2   6  -8 85187.9 4170.38  15
  -2   6  -9 22971.2 1143.64   7
  -2   6  -9 22706.3 2193.76  15
  -2   6  -9 19743.2 1077.29   3
  -2   6 -10 24245.5 1231.76   7
  -2   6 -10 23000.9 2359.65  15
  -2   6 -10 22554.8 1203.30   3
  -2   6 -10 22855.2 2364.87  18
  -2   6 -11 17725.0 2157.96  15
  -2   6 -11 19638.1 1157.24   7
  -2   6 -11 18048.8 1095.60   3
  -2   6 -11 16362.6 2078.99  18
  -2   6 -12 12097.1 1829.04  18
  -2   6 -12 15872.9 1070.17   7
  -2   6 -12 14208.9 969.755   3
  -2   6 -12 14803.8 2010.25  15
  -2   6 -13 56157.6 2111.04   7
  -2   6 -13 48594.2 1929.42   3
  -2   6 -14 20351.9 1136.31   3
  -2   6 -14 22607.2 1278.48   7
  -2   6 -15 8468.19 772.245   7
  -2   6 -15 7807.75 731.312  13
  -2   6 -15 7985.16 649.919   3
  -2   6 -16 1158.60 299.856  13
  -2   6 -16 1039.88 211.826   3
  -2   6 -16 961.843 235.043   5
  -2   6 -16 1426.08 318.213   7
  -2   6 -17 214.207 160.575   5
  -2   6 -17 408.983 174.828  13
  -2   6 -18 648.434 193.445  13
  -2   6 -18 838.769 196.845   5
  -2   6 -19 2220.10 245.163   5
  -2   6 -19 1829.78 226.655  13
   2  -5 -20 10337.8 490.007  13
   2  -5 -19 590.297 165.849  13
   2  -5 -18 13020.5 762.991  13
   2  -5 -17 403.135 152.361   8
   2  -5 -17 178.060 143.716  13
   2  -5 -17 396.211 219.203  14
   2  -5 -16 6572.15 649.061   8
   2  -5 -16 6376.83 549.906  11
   2  -5 -16 6766.80 642.298  13
   2  -5 -16 6617.76 731.118  14
   2  -5 -15 3620.02 472.084   8
   2  -5 -15 3749.30 467.691  13
   2  -5 -15 3017.31 419.411  11
   2  -5 -15 4411.11 617.482  14
   2  -5 -14 2233.78 395.444   8
   2  -5 -14 2220.14 384.762   2
   2  -5 -14 2523.84 469.820  14
   2  -5 -14 2488.55 373.670  13
   2  -5 -14 2053.54 341.149  11
   2  -5 -13 13700.7 927.376   8
   2  -5 -13 12839.8 922.241   6
   2  -5 -13 13306.8 856.385  11
   2  -5 -13 13462.4 957.298   2
   2  -5 -13 12585.8 863.015  13
   2  -5 -13 11886.1 1612.41  18
   2  -5 -13 13231.7 1009.49  14
   2  -5 -12 67179.1 2249.06   6
   2  -5 -12 65131.8 2096.64  11
   2  -5 -12 67104.0 2150.06  13
   2  -5 -12 63926.1 3732.95  18
   2  -5 -12 69749.5 2248.44   8
   2  -5 -12 70104.7 2385.06   2
   2  -5 -12 68363.6 2392.84  14
   2  -5 -11 12199.3 790.727  11
   2  -5 -11 13060.6 841.823   8
   2  -5 -11 12940.1 907.782  14
   2  -5 -11 12357.2 839.467   6
   2  -5 -11 12239.7 880.455   2
   2  -5 -11 12792.1 808.834  13
   2  -5 -11 11901.2 1479.75  18
   2  -5 -10 70518.1 2253.10   2
   2  -5 -10 69873.5 2105.35   8
   2  -5 -10 70674.8 2240.80  14
   2  -5 -10 67115.1 1982.89  13
   2  -5 -10 68880.0 3486.94  18
   2  -5  -9 3711.14 742.572  18
   2  -5  -8 10345.8 1155.81  18
   2  -5  -7 1898.23 490.622  16
   2  -5  -7 1963.87 440.088  18
  -2   5   7 2356.71 534.279  19
   2  -5  -6 59423.9 2797.50  16
   2  -5  -6 66328.9 2789.39  18
   2  -5  -5 79945.6 3246.91  16
   2  -5  -5 84470.2 3119.39  18
   2  -5  -4 333610. 7453.83  18
   2  -5  -4 303922. 7560.18  16
   2  -5  -3 403.084 177.200  16
   2  -5  -2 104431. 3542.41  16
   2  -5  -1 131425. 3870.95  16
  -2   5   1 105039. 2230.99  15
  -2   5   0 42757.1 1483.46  15
   2  -5   0 45512.2 2147.67  16
   2  -5   1 4260.34 642.159  16
  -2   5  -1 4054.63 468.830  15
  -2   5  -2 213905. 5121.30  15
   2  -5   2 223840. 5644.16  16
  -2   5  -3 60770.2 2425.82  15
   2  -5   3 63721.0 2623.20  16
  -2   5  -4 19146.7 1404.57  15
   2  -5   4 20474.8 1517.02  16
  -2   5  -5 15988.2 1371.36  15
   2  -5   5 17715.9 1457.90  16
  -2   5  -6 83235.0 3555.65  15
   2  -5   6 93932.1 3688.93  16
  -2   5  -7 110887. 4416.64  15
  -2   5  -8 12082.3 1481.54  15
  -2   5  -9 2295.47 690.988  15
  -2   5 -10 2349.86 374.172   7
  -2   5 -10 2440.79 745.070  15
  -2   5 -10 2237.73 355.324   3
  -2   5 -10 2035.96 666.042  18
  -2   5 -11 59691.3 3966.41  15
  -2   5 -11 60778.8 2100.55   7
  -2   5 -11 53796.0 3714.46  18
  -2   5 -11 56657.2 1995.05   3
  -2   5 -12 26833.6 1361.55   7
  -2   5 -12 23515.6 2536.11  15
  -2   5 -12 23789.6 1237.65   3
  -2   5 -12 21828.3 2383.21  18
  -2   5 -13 51740.2 1920.05   3
  -2   5 -13 54345.1 2070.00   7
  -2   5 -14 26821.0 1394.28   7
  -2   5 -14 23796.2 1221.72   3
  -2   5 -15 18423.5 1125.87   7
  -2   5 -15 19704.3 1254.47  13
  -2   5 -15 17043.8 967.047   3
  -2   5 -16 18.1042 211.753  13
  -2   5 -16 319.126 193.132   7
  -2   5 -16 259.856 109.511   3
  -2   5 -17 3269.75 464.599  13
  -2   5 -17 2851.73 404.424   7
  -2   5 -17 3563.05 452.247   5
  -2   5 -18 141.267 113.587  13
  -2   5 -18 670.690 185.928   5
  -2   5 -19 6381.52 478.064   5
  -2   5 -19 5617.52 464.275  13
  -2   5 -20 6669.21 393.684  13
  -2   5 -20 7316.91 399.334   5
   2  -4 -20 2814.95 265.112  13
   2  -4 -19 13303.9 719.201  13
   2  -4 -18 131.411 153.654  13
   2  -4 -17 20559.2 1069.22  13
   2  -4 -17 20226.9 1118.40   8
   2  -4 -16 3410.61 404.467  11
   2  -4 -16 4200.87 543.515   8
   2  -4 -16 3288.32 443.862  13
   2  -4 -16 3342.38 496.893  14
   2  -4 -15 4791.54 529.685  13
   2  -4 -15 5023.39 588.512   8
   2  -4 -15 4662.00 622.665  14
   2  -4 -15 4653.87 491.719  11
   2  -4 -14 29860.1 1425.41   2
   2  -4 -14 30104.9 1413.05  13
   2  -4 -14 27768.1 1251.01  11
   2  -4 -14 31972.7 1488.91   8
   2  -4 -14 29327.9 1587.65  14
   2  -4 -13 1890.37 388.786  14
   2  -4 -13 2435.76 389.482  13
   2  -4 -13 1552.58 585.636  18
   2  -4 -13 1982.34 357.233   2
   2  -4 -13 2008.83 322.227  11
   2  -4 -13 2006.53 353.536   8
   2  -4 -12 999.161 265.655   2
   2  -4 -12 859.606 220.559   8
   2  -4 -12 1182.23 513.454  18
   2  -4 -12 1196.38 278.048   6
   2  -4 -12 1062.41 226.358  13
   2  -4 -12 922.344 191.786  11
   2  -4 -12 836.054 263.617  14
   2  -4 -11 107791. 3068.22  14
   2  -4 -11 112223. 2940.15   8
   2  -4 -11 112555. 3044.73   2
   2  -4 -11 107174. 2764.87  11
   2  -4 -11 105600. 2777.16  13
   2  -4 -11 104440. 2892.64   6
   2  -4 -11 108542. 4705.11  18
   2  -4 -10 890.914 223.152   8
   2  -4 -10 567.441 187.962  13
   2  -4 -10 759.200 357.830  18
   2  -4 -10 397.951 126.220  14
   2  -4  -9 91136.6 3808.87  18
   2  -4  -8 21118.7 1615.44  18
   2  -4  -7 55117.8 2525.75  18
  -2   4   7 52470.8 2502.81  19
   2  -4  -6 8685.67 940.715  16
   2  -4  -6 9410.46 961.718  18
   2  -4  -5 45881.0 2266.82  16
   2  -4  -5 48235.9 2186.84  18
   2  -4  -4 302.258 268.276  16
   2  -4  -4 375.394 177.464  18
   2  -4  -3 141668. 4185.28  16
   2  -4  -3 154970. 4145.06  18
   2  -4  -2 41990.8 1949.48  16
   2  -4  -1 105941. 3321.44  16
   2  -4   0 69900.3 2517.05  16
  -2   4   0 64953.0 1755.93  15
   2  -4   1 17973.1 1185.30  16
  -2   4  -1 16687.0 917.829  15
   2  -4   2 61334.6 2365.68  16
  -2   4  -2 58189.5 2089.55  15
   2  -4   3 7280.35 787.412  16
  -2   4  -3 6764.13 717.989  15
   2  -4   4 3883.77 596.387  16
  -2   4  -4 3710.57 590.358  15
   2  -4   5 72722.5 2908.21  16
  -2   4  -5 69314.9 2850.13  15
   2  -4   6 114626. 3934.31  16
  -2   4  -6 111561. 4022.55  15
  -2   4  -7 49145.8 2657.75  15
  -2   4  -7 41474.2 1840.11  19
  -2   4  -8 2627.74 636.636  15
  -2   4  -9 14252.3 1626.00  15
  -2   4 -10 24443.5 2264.97  18
  -2   4 -10 26422.2 2359.12  15
  -2   4 -11 1368.46 552.842  15
  -2   4 -11 1764.47 692.625  18
  -2   4 -11 1500.26 257.659   7
  -2   4 -11 1726.75 301.690   3
  -2   4 -12 62808.0 2163.48   7
  -2   4 -12 60380.5 2044.38   3
  -2   4 -12 63472.0 4038.10  18
  -2   4 -12 67805.9 4332.06  15
  -2   4 -13 964.511 533.032  18
  -2   4 -13 761.402 231.836   3
  -2   4 -13 1043.63 285.054   7
  -2   4 -13 634.467 348.578  15
  -2   4 -14 57099.8 2123.35   7
  -2   4 -14 54404.1 1906.77   3
  -2   4 -15 426.209 235.999   7
  -2   4 -15 392.836 275.638  13
  -2   4 -15 221.017 85.2433   3
  -2   4 -16 11261.3 904.337  13
  -2   4 -16 11495.1 850.876   7
  -2   4 -17 3839.17 516.512  13
  -2   4 -17 4948.98 574.206   5
  -2   4 -17 4340.65 528.805   7
  -2   4 -18 13925.6 856.057   5
  -2   4 -18 11457.3 798.732  13
  -2   4 -19 8496.01 589.798   5
  -2   4 -19 6842.43 540.067  13
  -2   4 -20 4992.69 370.495   5
  -2   4 -20 4885.26 383.880  13
   2  -3 -20 24241.0 874.855  13
   2  -3 -19 3276.58 342.757  13
   2  -3 -18 9918.60 701.537  13
   2  -3 -17 904.748 276.149   8
   2  -3 -17 1011.31 279.632  13
   2  -3 -16 4561.84 545.252   8
   2  -3 -16 4845.84 553.135  13
   2  -3 -16 3814.88 533.830  14
   2  -3 -15 6657.36 733.877  14
   2  -3 -15 7768.11 696.457  13
   2  -3 -15 8151.51 689.119   2
   2  -3 -15 8227.20 736.041   8
   2  -3 -14 23056.1 1106.45  11
   2  -3 -14 23288.5 1271.89   8
   2  -3 -14 23231.3 1198.75   2
   2  -3 -14 24364.1 1273.49  13
   2  -3 -14 22181.6 1352.38  14
   2  -3 -13 6985.24 620.572   2
   2  -3 -13 6835.78 661.398   8
   2  -3 -13 6240.60 552.762  11
   2  -3 -13 6394.82 704.730  14
   2  -3 -13 6845.38 620.456  13
   2  -3 -13 6287.57 1188.43  18
   2  -3 -12 8704.83 717.332   8
   2  -3 -12 8671.08 681.576  13
   2  -3 -12 8280.81 621.755  11
   2  -3 -12 7899.31 736.739  14
   2  -3 -12 8043.72 1248.99  18
   2  -3 -12 8175.90 699.278   2
   2  -3 -11 25093.0 1100.96  11
   2  -3 -11 28532.8 1291.03   2
   2  -3 -11 27110.0 1185.41  13
   2  -3 -11 26136.8 1316.11  14
   2  -3 -11 28552.4 1271.45   8
   2  -3 -11 26678.4 1259.78   6
   2  -3 -11 27673.8 2236.09  18
   2  -3 -10 38920.4 2512.64  18
   2  -3  -9 58672.6 2933.58  18
   2  -3  -8 60422.0 2522.48  15
   2  -3  -8 68720.8 2978.10  18
   2  -3  -7 50564.2 2076.95  15
  -2   3   7 52346.2 2179.28  19
   2  -3  -7 56740.3 2500.07  18
   2  -3  -6 2646.92 469.057  18
  -2   3   6 2339.15 411.381  19
   2  -3  -6 2368.21 363.371  15
   2  -3  -5 7127.39 532.453  15
   2  -3  -5 7402.17 780.429  18
   2  -3  -5 6892.71 758.552  16
   2  -3  -4 199810. 5149.74  16
   2  -3  -4 222910. 5122.21  18
   2  -3  -3 13522.7 1028.63  16
   2  -3  -3 14698.9 1012.01  18
   2  -3  -2 410372. 7963.47  18
   2  -3  -2 382644. 8109.54  16
   2  -3  -1 221700. 5205.18  16
  -2   3   0 2989.89 267.223  15
   2  -3   0 3475.71 494.386  16
  -2   3  -1 31689.4 1190.64  15
   2  -3   1 33824.8 1567.38  16
   2  -3   2 7336.71 714.058  16
  -2   3  -2 7575.76 629.263  15
  -2   3  -3 32988.3 1536.53  15
   2  -3   3 33650.8 1612.31  16
  -2   3  -4 13135.7 1026.17  15
   2  -3   4 13166.9 1010.90  16
   2  -3   5 179803. 4737.06  16
  -2   3  -5 168950. 4794.28  15
  -2   3  -6 26964.5 1744.42  15
  -2   3  -7 58237.6 2837.81  15
  -2   3  -7 53213.9 1928.95  19
  -2   3  -8 97569.2 4095.96  15
  -2   3  -9 12028.5 1449.05  15
  -2   3  -9 10104.5 1309.58  18
  -2   3 -10 93039.2 4464.54  18
  -2   3 -10 103849. 4756.71  15
  -2   3 -11 4390.35 477.473   7
  -2   3 -11 5454.61 1120.52  15
  -2   3 -11 5209.75 1068.04  18
  -2   3 -12 3416.47 919.824  18
  -2   3 -12 3056.23 373.147   3
  -2   3 -12 4537.07 500.276   7
  -2   3 -12 4343.60 1104.89  15
  -2   3 -13 12680.2 896.164   7
  -2   3 -13 12381.2 818.920   3
  -2   3 -13 14610.2 1931.37  18
  -2   3 -13 13842.5 1947.40  15
  -2   3 -14 1834.03 664.612  18
  -2   3 -14 1920.46 720.184  15
  -2   3 -14 2110.53 349.790   7
  -2   3 -14 1303.74 257.565   3
  -2   3 -15 9859.75 802.293   7
  -2   3 -15 10825.7 899.374  13
  -2   3 -16 429.645 269.126  13
  -2   3 -16 242.778 178.921   7
  -2   3 -17 17936.0 1105.98  13
  -2   3 -17 19254.6 1093.24   7
  -2   3 -18 8384.01 669.374   5
  -2   3 -18 7362.82 616.245   7
  -2   3 -18 7978.90 676.516  13
  -2   3 -19 14543.3 824.715   5
  -2   3 -19 14548.9 846.945  13
  -2   3 -20 118.520 110.862  13
  -2   3 -20 105.727 90.8531   5
  -2   3 -21 6755.57 389.900  13
   2  -2 -20-12.6773 58.0385  13
   2  -2 -19 17329.8 838.047  13
   2  -2 -18 156.837 129.958  13
   2  -2 -17 12798.6 864.672  13
   2  -2 -17 10572.9 802.773   8
   2  -2 -16 5372.72 571.621  13
   2  -2 -16 4913.26 587.099   8
   2  -2 -16 4404.41 556.180  14
   2  -2 -15 40955.3 1868.04  14
   2  -2 -15 47654.0 1836.10  13
   2  -2 -15 42771.4 1598.81   2
   2  -2 -15 46462.2 1872.20   8
   2  -2 -14 828.872 223.066   2
   2  -2 -14 580.644 248.939   8
   2  -2 -14 693.560 243.169  13
   2  -2 -14 898.708 302.933  14
   2  -2 -13 3244.85 486.623  14
   2  -2 -13 3565.86 470.084   8
   2  -2 -13 3740.46 480.139  13
   2  -2 -13 3633.96 458.031   2
   2  -2 -13 3110.20 362.380   5
   2  -2 -13 4134.24 959.315  18
   2  -2 -12 47378.3 1723.68  13
   2  -2 -12 46168.5 1742.07   8
   2  -2 -12 40453.3 1477.81  11
   2  -2 -12 43988.5 1858.58  14
   2  -2 -12 47055.0 3094.26  18
   2  -2 -12 45374.6 1699.49   2
   2  -2 -11 8293.39 1228.84  18
   2  -2 -11 6323.98 565.697   2
   2  -2 -11 6247.53 622.069  14
   2  -2 -11 6355.54 569.762   8
   2  -2 -11 6553.78 558.151  13
   2  -2 -10 5214.18 906.085  18
   2  -2 -10 5087.26 855.605  15
   2  -2  -9 15161.6 1416.96  18
   2  -2  -9 13215.2 1355.61  15
   2  -2  -8 15312.7 1344.03  15
   2  -2  -8 18789.2 1472.69  18
   2  -2  -7 36307.2 1958.57  15
  -2   2   7 37087.5 1447.35  19
   2  -2  -6 8055.38 793.355  15
  -2   2   6 7954.07 691.906  19
   2  -2  -6 8387.12 834.024  18
  -2   2   5 8786.23 797.147  19
   2  -2  -5 11055.0 882.895  18
   2  -2  -5 8697.68 748.835  15
  -2   2   4 48448.5 1909.85  19
   2  -2  -4 43390.0 1558.18  15
   2  -2  -4 47685.3 1920.43  16
   2  -2  -3 309867. 5909.17  15
   2  -2  -3 341333. 6989.28  16
   2  -2  -2 76943.7 2530.34  16
   2  -2  -2 87850.4 2460.21  18
   2  -2  -1 81989.2 2533.47  16
   2  -2   0 36764.8 1552.76  16
  -2   2   0 34596.5 948.359  15
  -2   2  -1 2773.17 282.006  15
   2  -2   1 3348.86 455.536  16
  -2   2  -2 78669.9 2210.70  15
   2  -2   2 80119.4 2477.45  16
   2  -2   3 61677.1 2157.22  16
  -2   2  -3 61260.0 2088.63  15
  -2   2  -4 377946. 7902.68  15
   2  -2   4 387384. 7803.73  16
  -2   2  -5 81661.5 2918.55  15
  -2   2  -6 25270.2 1647.43  15
  -2   2  -6 23345.8 1103.20  19
  -2   2  -7 116.132 236.939  15
  -2   2  -7 95.9745 140.350  19
  -2   2  -8 297521. 7900.30  15
  -2   2  -9 655.033 347.721  15
  -2   2  -9 782.536 396.791  18
  -2   2 -10 14242.9 1604.38  15
  -2   2 -10 14948.0 1610.78  18
  -2   2 -11 65189.0 3741.61  18
  -2   2 -11 69410.0 3998.85  15
  -2   2 -12 81442.1 4596.72  15
  -2   2 -12 76333.6 2309.87   7
  -2   2 -12 78626.3 4305.26  18
  -2   2 -13 36890.4 1537.82   7
  -2   2 -13 36974.0 3189.49  15
  -2   2 -13 33401.1 2859.92  18
  -2   2 -14 775.466 251.033  18
  -2   2 -14 1607.32 299.362   7
  -2   2 -14 1827.03 825.141  15
  -2   2 -15 5393.28 616.522  13
  -2   2 -15 5152.07 563.357   7
  -2   2 -16 35452.3 1639.93  13
  -2   2 -16 36280.8 1584.21   7
  -2   2 -17 990.879 238.708   7
  -2   2 -17 755.253 179.437  13
  -2   2 -18 4287.76 471.032   7
  -2   2 -18 4531.58 520.882   5
  -2   2 -18 4665.10 532.309  13
  -2   2 -19 4119.64 440.742   5
  -2   2 -19 4818.46 518.808  13
  -2   2 -20 7627.46 530.874   5
  -2   2 -20 8221.35 571.848  13
  -2   2 -21 1494.94 177.237   5
  -2   2 -21 1719.72 211.976  13
   2  -1 -20 6104.33 412.962  13
   2  -1 -19 2399.27 311.207  13
   2  -1 -18 25751.7 1158.13  13
   2  -1 -17 6868.01 520.733   5
   2  -1 -17 7345.65 651.319   8
   2  -1 -17 8718.50 713.137  13
   2  -1 -16 49224.0 1927.03   8
   2  -1 -16 51690.3 1904.61  13
   2  -1 -15 47.2457 205.571   8
   2  -1 -15 356.952 213.732  14
   2  -1 -15 459.305 260.049  13
   2  -1 -15 480.838 201.532   5
   2  -1 -14 3398.02 412.657   5
   2  -1 -14 3650.52 487.084   8
   2  -1 -14 3755.26 488.879  13
   2  -1 -14 3065.62 391.704   2
   2  -1 -14 3331.07 492.841  14
   2  -1 -13 395.365 160.175   5
   2  -1 -13 728.725 288.564  14
   2  -1 -13 741.484 262.844   8
   2  -1 -13 564.045 176.753   2
   2  -1 -13 875.803 249.096  13
   2  -1 -13 390.710 284.947  18
   2  -1 -12 1358.32 301.591  14
   2  -1 -12 1051.98 243.764   8
   2  -1 -12 1124.77 487.471  18
   2  -1 -12 1382.91 287.796  13
   2  -1 -12 1074.56 223.646   5
   2  -1 -12 1326.25 255.008   2
   2  -1 -11 22598.4 1222.51  14
   2  -1 -11 25784.2 1207.09   8
   2  -1 -11 26566.8 1178.92  13
   2  -1 -11 27172.9 2191.69  18
   2  -1 -11 23272.0 1109.28   2
   2  -1 -11 22709.0 1023.34   5
   2  -1 -11 26427.5 2351.17  15
   2  -1 -10 45926.7 2715.22  18
   2  -1 -10 40314.1 2788.54  15
   2  -1  -9 24414.1 1962.99  15
   2  -1  -9 23937.8 1807.75  18
   2  -1  -8 1780.62 452.232  15
   2  -1  -8 2417.24 522.141  18
   2  -1  -7 5526.30 733.211  18
   2  -1  -7 5622.63 796.719  15
   2  -1  -6 43026.1 1941.08  18
   2  -1  -6 41691.7 2031.98  15
  -2   1   6 40088.1 1381.93  19
   2  -1  -5 24408.8 1372.73  15
   2  -1  -5 25276.8 1344.15  18
  -2   1   5 25883.6 1162.80  19
  -2   1   4 119441. 3124.92  19
   2  -1  -4 120439. 3149.56  15
   2  -1  -4 123428. 3183.58  18
   2  -1  -3 80121.1 2118.35  15
   2  -1  -3 84231.8 2328.06  18
  -2   1   2 390698. 7732.60  19
   2  -1  -2 391830. 6912.76  15
   2  -1  -1 38951.3 1326.65  18
   2  -1  -1 34707.6 1451.31  16
   2  -1   0 37454.6 1440.18  16
   2  -1   0 32286.0 888.758  15
  -2   1  -1 6633.01 437.035  15
   2  -1   1 6697.24 578.544  16
  -2   1  -2 1344.68 231.318  15
   2  -1   2 1412.37 269.314  16
  -2   1  -3 68214.2 2155.81  15
  -2   1  -4 2287.08 348.891  19
  -2   1  -4 1769.61 377.445  15
  -2   1  -5 3206.00 527.457  15
  -2   1  -5 2791.22 317.881  19
  -2   1  -6 10446.6 1019.29  15
  -2   1  -6 8099.40 521.209  19
  -2   1  -7 29318.6 1833.62  15
  -2   1  -7 20645.1 682.851  19
  -2   1  -8 17376.2 1455.90  18
  -2   1  -8 17305.7 1533.26  15
  -2   1  -9 3183.75 881.777  15
  -2   1  -9 2550.18 702.921  18
  -2   1 -10 2040.07 576.928  18
  -2   1 -10 2504.91 709.043  15
  -2   1 -11 109406. 4778.04  18
  -2   1 -11 103411. 4863.14  15
  -2   1 -12 457.888 305.430  18
  -2   1 -12 1054.51 446.204  15
  -2   1 -12 856.926 187.373   7
  -2   1 -13 37751.2 3181.05  15
  -2   1 -13 35798.2 1448.23   7
  -2   1 -13 37620.1 2939.40  18
  -2   1 -13 29069.9 1357.53   8
  -2   1 -14 4614.67 510.351   7
  -2   1 -14 5211.93 1103.74  18
  -2   1 -14 3712.59 894.672  15
  -2   1 -14 4157.46 489.441   8
  -2   1 -15 34190.9 1560.57  13
  -2   1 -15 29782.2 1416.66   8
  -2   1 -15 31307.9 1431.31   7
  -2   1 -16 9567.05 752.884   7
  -2   1 -16 9055.36 755.359   8
  -2   1 -16 9249.52 796.378  13
  -2   1 -17 6926.21 624.346   8
  -2   1 -17 7898.38 748.082  13
  -2   1 -17 6980.27 641.183   7
  -2   1 -18 5320.44 537.599   5
  -2   1 -18 4820.00 473.126   8
  -2   1 -18 5617.51 575.721  13
  -2   1 -18 4962.42 513.116   7
  -2   1 -19 7777.12 635.476  13
  -2   1 -19 7394.46 590.814   5
  -2   1 -20 3867.52 407.616  13
  -2   1 -20 3128.72 341.140   5
  -2   1 -21 2747.36 250.583   5
  -2   1 -21 2955.69 302.087  13
   2   0 -20 5917.81 398.482  13
   2   0 -19 8137.42 558.469  13
   2   0 -18 18991.5 964.791  13
   2   0 -18 15301.4 743.526   5
   2   0 -17 9447.92 739.565  13
   2   0 -17 7067.22 557.116   5
   2   0 -17 8401.60 711.606   8
   2   0 -16 394.262 127.867   5
   2   0 -16 573.188 230.271   8
   2   0 -16 562.933 272.566  13
   2   0 -15 5962.99 552.735   5
   2   0 -15 5884.92 623.171  13
   2   0 -15 6685.07 679.595   8
   2   0 -14 4084.23 536.699   8
   2   0 -14 3957.16 514.710  13
   2   0 -14 3717.51 508.443  14
   2   0 -14 3931.74 458.988   5
   2   0 -13 27111.8 2417.21  18
   2   0 -13 27510.4 1260.83   5
   2   0 -13 27124.9 1413.23  14
   2   0 -13 32710.1 1463.48  13
   2   0 -13 28773.1 1381.55   8
   2   0 -12 8967.02 1491.12  15
   2   0 -12 10058.2 753.761  13
   2   0 -12 10601.1 1439.26  18
   2   0 -12 8731.22 669.718   5
   2   0 -12 8489.96 765.672  14
   2   0 -12 9455.16 732.964   8
   2   0 -11 4317.26 464.744  13
   2   0 -11 3946.17 446.174   8
   2   0 -11 4773.08 890.061  18
   2   0 -11 4508.28 1031.19  15
   2   0 -11 3156.26 447.085  14
   2   0 -11 3170.71 378.353   5
   2   0 -10 37685.5 2455.62  18
   2   0 -10 36431.8 2737.23  15
   2   0  -9 33303.3 2155.67  18
   2   0  -9 33136.1 2399.29  15
   2   0  -8 1662.65 462.253  18
   2   0  -8 1427.90 509.765  15
   2   0  -7 24412.7 1743.27  15
   2   0  -7 24015.2 1549.98  18
   2   0  -6 156384. 4377.37  15
   2   0  -6 150270. 3985.85  18
   2   0  -5 4486.24 584.590  15
   2   0  -5 4292.09 524.860  18
  -2   0   5 4327.14 359.498  19
  -2   0   4 125250. 2923.91  19
   2   0  -4 131652. 3270.56  18
   2   0  -4 134945. 3462.19  15
  -2   0   3 18271.3 884.435  19
   2   0  -3 19218.9 931.723  18
   2   0  -3 19987.2 957.894  15
  -2   0   2 158605. 3471.44  19
   2   0  -2 156736. 3328.94  18
  -2   0   1 160448. 3638.71  19
   2   0  -1 178488. 3423.96  18
  -2   0   0 48385.2 1529.10  19
  -2   0  -1 61310.9 1750.85  19
  -2   0  -2 214813. 4259.19  19
  -2   0  -2 209918. 4379.66  15
  -2   0  -3 351893. 6801.31  15
  -2   0  -3 340638. 6302.35  19
  -2   0  -4 941931. 16349.2  19
  -2   0  -4 999999. 17436.7  15
  -2   0  -5 6835.93 755.313  15
  -2   0  -5 7098.02 448.956  19
  -2   0  -6 71383.4 1591.82  19
  -2   0  -6 90595.4 3108.41  15
  -2   0  -7 43562.1 2297.83  15
  -2   0  -7 43605.5 2174.20  18
  -2   0  -8 37072.9 2282.29  15
  -2   0  -8 38461.3 2229.37  18
  -2   0  -9 2048.90 545.011  18
  -2   0  -9 2014.58 572.902  15
  -2   0 -10 12423.0 1377.01  18
  -2   0 -10 10770.4 1374.52  15
  -2   0 -11 1593.13 567.603  18
  -2   0 -11 1775.62 653.489  15
  -2   0 -12 26718.6 2292.06  18
  -2   0 -12 24910.7 2385.38  15
  -2   0 -13 597.037 498.070  18
  -2   0 -13 413.852 167.592   7
  -2   0 -13 401.890 135.842   8
  -2   0 -13 720.630 374.019  15
  -2   0 -14 120929. 5979.28  15
  -2   0 -14 110504. 3104.79   8
  -2   0 -14 119172. 3210.54  13
  -2   0 -14 112600. 2993.90   7
  -2   0 -14 114369. 5485.55  18
  -2   0 -15 494.350 501.023  15
  -2   0 -15 166.950 133.070   7
  -2   0 -15 7.73985 141.921  13
  -2   0 -15 53.2109 179.946   8
  -2   0 -15 329.579 299.478  18
  -2   0 -16 6388.22 650.318   8
  -2   0 -16 7549.23 725.062  13
  -2   0 -16 6492.81 603.356   7
  -2   0 -17 360.359 177.000  13
  -2   0 -17 895.768 253.354   8
  -2   0 -17 675.022 226.311   7
  -2   0 -18 3627.13 403.331   7
  -2   0 -18 3916.51 467.275   8
  -2   0 -18 3640.91 449.569   5
  -2   0 -18 4626.80 550.701  13
  -2   0 -19 325.483 131.475   8
  -2   0 -19 373.082 104.277   5
  -2   0 -20 12541.6 693.779   5
  -2   0 -20 13587.3 781.701  13
  -2   0 -21 2480.79 281.604  13
   2   1 -20 3896.87 311.220  13
   2   1 -19 596.309 157.952  13
   2   1 -18 15070.4 763.590   5
   2   1 -18 18392.9 945.576  13
   2   1 -17 3916.21 418.526   5
   2   1 -17 4481.77 507.110  13
   2   1 -16 3721.51 448.302   5
   2   1 -16 5043.31 596.242  13
   2   1 -16 3985.68 501.904   8
   2   1 -15 8021.10 670.876   5
   2   1 -15 8910.32 760.429  13
   2   1 -15 7783.40 719.500   8
   2   1 -14 2617.94 457.141   8
   2   1 -14 3196.14 482.284  13
   2   1 -14 2820.46 389.643   5
   2   1 -13 863.658 539.782  15
   2   1 -13 844.767 228.644  13
   2   1 -13 844.586 226.881   5
   2   1 -13 850.647 481.665  18
   2   1 -13 642.084 226.120   8
   2   1 -12 10828.3 803.846  13
   2   1 -12 10817.7 1427.89  18
   2   1 -12 9831.53 715.057   5
   2   1 -12 9612.23 743.532   8
   2   1 -12 10977.6 1707.87  15
   2   1 -11 41582.8 3211.32  15
   2   1 -11 35640.2 1408.21   3
   2   1 -11 40278.9 1525.08  13
   2   1 -11 39527.2 2673.31  18
   2   1 -11 35696.1 1464.40   8
   2   1 -10 151498. 6050.40  15
   2   1 -10 145106. 5247.01  18
   2   1  -9 90206.6 4248.91  15
   2   1  -9 89988.4 3734.07  18
   2   1  -8 20055.3 1744.49  15
   2   1  -8 18646.4 1490.48  18
   2   1  -7 138505. 4656.00  15
   2   1  -7 130587. 4111.31  18
   2   1  -6 22419.3 1552.73  15
   2   1  -6 23241.2 1375.19  18
  -2  -1   5 9596.59 468.439  19
   2   1  -5 10737.1 831.373  18
   2   1  -5 11013.9 941.218  15
   2   1  -4 33216.7 1525.93  15
   2   1  -4 32044.6 1344.07  18
  -2  -1   4 29869.8 991.359  19
   2   1  -3 391709. 7293.53  15
   2   1  -3 377586. 6927.16  18
  -2  -1   2 115919. 2537.60  19
   2   1  -2 110399. 2446.92  18
   2   1  -1 13685.3 531.580  18
  -2  -1   1 14226.3 682.439  19
  -2  -1   0 1520.53 211.742  19
  -2  -1   0 1461.61 136.884  18
  -2  -1  -1 540886. 9315.29  19
  -2  -1  -2 972.527 160.713  19
  -2  -1  -3 6861.70 430.490  19
  -2  -1  -3 8410.99 653.246  15
  -2  -1  -4 15629.9 644.152  19
  -2  -1  -4 14752.0 978.687  15
  -2  -1  -5 54734.5 1345.07  19
  -2  -1  -5 58229.7 2284.03  15
  -2  -1  -6 3483.09 529.193  18
  -2  -1  -6 3783.19 605.930  15
  -2  -1  -7 229632. 5165.47  18
  -2  -1  -7 217909. 5476.65  15
  -2  -1  -8 26758.8 1906.06  15
  -2  -1  -8 29910.2 1844.02  18
  -2  -1  -9 117257. 4612.95  15
  -2  -1  -9 127671. 4434.71  18
  -2  -1 -10 1360.03 504.362  18
  -2  -1 -10 1331.16 513.604  15
  -2  -1 -11 7378.78 1208.70  15
  -2  -1 -11 9357.47 1273.47  18
  -2  -1 -12 4641.81 894.477  18
  -2  -1 -12 4927.40 1076.43  15
  -2  -1 -13 76887.5 4164.08  18
  -2  -1 -13 74042.2 2265.38  13
  -2  -1 -13 65422.3 2041.72   7
  -2  -1 -13 76986.1 4444.02  15
  -2  -1 -13 70929.1 2223.52   8
  -2  -1 -14 29066.1 2621.66  18
  -2  -1 -14 25250.2 1180.95   7
  -2  -1 -14 30897.1 1376.64  13
  -2  -1 -14 28415.9 1345.07   8
  -2  -1 -14 30269.5 2821.87  15
  -2  -1 -15 6017.69 543.739   7
  -2  -1 -15 6788.12 668.832   8
  -2  -1 -15 6824.29 1351.73  15
  -2  -1 -15 8320.12 723.096  13
  -2  -1 -15 8096.41 1437.91  18
  -2  -1 -16 309.780 202.008  13
  -2  -1 -16 244.857 234.446   8
  -2  -1 -16 99.2696 85.8010   7
  -2  -1 -17 9430.76 801.122   8
  -2  -1 -17 10153.3 821.504  13
  -2  -1 -17 8590.28 648.307   7
  -2  -1 -18 1638.65 289.393   5
  -2  -1 -18 1513.23 289.676  13
  -2  -1 -18 2039.77 338.914   8
  -2  -1 -19 7881.05 654.316  13
  -2  -1 -19 7586.20 589.613   5
  -2  -1 -19 8052.42 648.352   8
  -2  -1 -20 3340.80 335.262   5
  -2  -1 -20 3379.43 363.173   8
  -2  -1 -20 4365.14 456.613  13
  -2  -1 -21 32496.7 1151.31  13
   2   2 -19 6721.73 409.967   5
   2   2 -19 8141.65 539.036  13
   2   2 -18 560.244 187.881  13
   2   2 -18 774.752 185.583   5
   2   2 -17 6829.67 615.377  13
   2   2 -17 6904.28 563.909   5
   2   2 -16 12027.5 865.497  13
   2   2 -16 11400.2 796.186   5
   2   2 -15 1516.50 338.513   8
   2   2 -15 1465.44 307.168   5
   2   2 -15 1717.46 355.706  13
   2   2 -14 2209.37 399.003  13
   2   2 -14 2504.46 374.467   8
   2   2 -14 2256.21 359.274   5
   2   2 -13 13066.5 1974.89  15
   2   2 -13 12905.2 915.398   8
   2   2 -13 14395.8 911.757   5
   2   2 -13 14837.1 980.467  13
   2   2 -13 13348.6 808.088   7
   2   2 -12 7126.32 643.877  13
   2   2 -12 6127.27 595.080   8
   2   2 -12 6798.08 1375.65  15
   2   2 -12 6018.14 565.668   3
   2   2 -12 5920.18 523.304   7
   2   2 -12 6781.62 1134.89  18
   2   2 -12 6302.80 577.797   5
   2   2 -11 72764.7 2145.91   7
   2   2 -11 83358.9 2354.30   3
   2   2 -11 88917.6 4829.40  15
   2   2 -11 85668.1 2458.26  13
   2   2 -11 86304.6 4025.98  18
   2   2 -11 76779.8 2349.00   8
   2   2 -10 99816.1 4843.13  15
   2   2 -10 92284.9 4032.85  18
   2   2 -10 90776.9 2533.91  13
   2   2  -9 889.011 367.244  18
   2   2  -9 1067.97 439.282  15
   2   2  -8 108341. 3962.42  18
   2   2  -8 115636. 4582.83  15
   2   2  -7 5784.65 828.803  15
   2   2  -7 5952.53 781.138  18
   2   2  -6 107722. 3441.75  18
   2   2  -6 107122. 3787.20  15
   2   2  -5 104557. 2999.92  18
   2   2  -5 106577. 3344.19  15
   2   2  -4 136713. 3654.77  15
   2   2  -4 133129. 3278.49  18
  -2  -2   3 17188.3 713.883  16
  -2  -2   3 17429.1 733.042  19
   2   2  -3 19587.5 899.743  18
  -2  -2   2 256456. 4999.25  19
   2   2  -2 284833. 5024.76  18
   2   2  -1 18189.6 574.336  18
  -2  -2   1 18533.4 753.686  19
  -2  -2   0 56742.0 1522.95  19
  -2  -2  -1 27351.5 597.978  18
  -2  -2  -1 27350.1 952.116  19
  -2  -2  -2 79134.9 1748.40  18
  -2  -2  -2 81696.2 1931.55  19
  -2  -2  -3 2328.29 286.949  18
  -2  -2  -3 2419.99 261.306  19
  -2  -2  -4 6165.97 611.161  15
  -2  -2  -4 6611.00 556.171  18
  -2  -2  -4 6436.11 417.959  19
  -2  -2  -5 61573.1 2347.19  15
  -2  -2  -5 66403.9 2188.89  18
  -2  -2  -6 29952.9 1504.46  18
  -2  -2  -6 25899.2 948.745  16
  -2  -2  -6 30743.1 1735.70  15
  -2  -2  -7 4469.22 640.423  18
  -2  -2  -7 3720.43 285.704  16
  -2  -2  -7 4798.42 745.597  15
  -2  -2  -8 313789. 7492.45  18
  -2  -2  -8 315622. 8032.21  15
  -2  -2  -9 53342.1 2901.89  15
  -2  -2  -9 51559.0 2592.03  18
  -2  -2 -10 2746.64 707.430  15
  -2  -2 -10 2969.26 676.381  18
  -2  -2 -11 4397.49 929.599  15
  -2  -2 -11 3694.53 767.916  18
  -2  -2 -12 39680.4 2754.60  18
  -2  -2 -12 38347.7 2914.50  15
  -2  -2 -13 28838.8 2462.06  18
  -2  -2 -13 28035.0 1244.92  13
  -2  -2 -13 23533.5 1185.82   8
  -2  -2 -13 24542.0 2373.65  15
  -2  -2 -14 14493.9 1808.89  18
  -2  -2 -14 12701.8 770.273   7
  -2  -2 -14 14809.9 1906.37  15
  -2  -2 -14 14580.2 944.122   8
  -2  -2 -14 14409.6 918.642  13
  -2  -2 -15 749.036 272.077   8
  -2  -2 -15 885.769 476.974  18
  -2  -2 -15 509.246 161.282  13
  -2  -2 -15 348.359 129.911   7
  -2  -2 -15-54.8140 277.456  15
  -2  -2 -16 2249.09 417.510  13
  -2  -2 -16 2053.48 392.562   8
  -2  -2 -17 1310.03 311.034  13
  -2  -2 -17 1360.49 366.003   8
  -2  -2 -18 2826.89 410.825  13
  -2  -2 -18 2489.55 337.903   5
  -2  -2 -18 2469.89 389.703   8
  -2  -2 -19 1513.61 315.321  13
  -2  -2 -19 1456.60 301.294   8
  -2  -2 -19 999.669 214.859   5
  -2  -2 -20 33660.3 1337.63   8
  -2  -2 -20 35660.1 1347.36  13
  -2  -2 -21 2883.22 315.419  13
  -2  -2 -21 2276.03 267.550   8
  -2  -2 -22 2059.58 227.529  13
   2   3 -19 3237.46 313.886  13
   2   3 -19 2815.09 259.356   5
   2   3 -18 15720.4 796.136   5
   2   3 -18 17529.1 877.447  13
   2   3 -17 3450.03 407.444   5
   2   3 -17 4017.56 471.899  13
   2   3 -16 6889.26 622.034   5
   2   3 -16 7602.51 663.436  13
   2   3 -15 1361.37 317.020  13
   2   3 -15 1507.38 340.934   5
   2   3 -14 2050.99 403.968  13
   2   3 -14 1690.47 327.206   8
   2   3 -14 1851.18 352.881   5
   2   3 -13 16349.7 943.289   7
   2   3 -13 15990.4 1021.00   8
   2   3 -13 17621.0 1043.50   5
   2   3 -13 16652.1 995.408   3
   2   3 -13 17055.9 1076.76  13
   2   3 -12 1499.29 274.835   3
   2   3 -12 1258.04 271.790   8
   2   3 -12 1427.92 277.895  13
   2   3 -12 1491.42 672.661  15
   2   3 -12 1331.65 246.349   7
   2   3 -12 1647.86 329.730   5
   2   3 -11 1070.17 248.243   8
   2   3 -11 1053.54 493.244  15
   2   3 -11 1151.07 259.774   3
   2   3 -11 984.352 210.731   7
   2   3 -11 597.463 250.850  18
   2   3 -11 1396.81 304.717  13
   2   3 -10 1716.55 583.748  15
   2   3 -10 1771.90 283.801   3
   2   3 -10 1493.61 486.050  18
   2   3 -10 1332.97 233.669   7
   2   3 -10 2283.43 335.124  13
   2   3  -9 131600. 4736.71  18
   2   3  -9 134849. 5482.78  15
   2   3  -8 36066.7 2145.82  18
   2   3  -8 35143.8 2454.28  15
   2   3  -7 5240.37 763.499  18
   2   3  -7 5574.72 907.735  15
   2   3  -6 5121.04 671.444  18
   2   3  -6 4787.90 751.483  15
   2   3  -5 246630. 5676.89  18
   2   3  -5 246142. 6127.62  15
  -2  -3   5 239603. 4621.38  16
  -2  -3   4 111625. 2598.07  16
   2   3  -4 115550. 3152.60  18
   2   3  -3 6213.59 538.273  18
  -2  -3   3 5722.91 439.343  16
   2   3  -2 42331.4 1315.32  18
  -2  -3   2 40812.6 1322.38  16
  -2  -3   1 267851. 5122.34  16
  -2  -3   0 2693.75 309.570  16
  -2  -3  -1 37858.1 932.756  18
  -2  -3  -1 33874.1 1196.12  16
  -2  -3  -2 8624.95 445.037  18
  -2  -3  -2 8487.55 559.955  16
  -2  -3  -3 66189.0 1859.67  16
  -2  -3  -3 66866.3 1740.79  18
  -2  -3  -4 7201.20 543.687  18
  -2  -3  -4 7006.29 525.269  16
  -2  -3  -5 16688.5 1084.95  15
  -2  -3  -5 17844.8 854.985  16
  -2  -3  -5 19009.6 1034.11  18
  -2  -3  -6 10911.1 873.943  18
  -2  -3  -6 9092.47 601.111  16
  -2  -3  -6 9532.74 901.750  15
  -2  -3  -7 228926. 5917.20  15
  -2  -3  -7 242799. 5585.73  18
  -2  -3  -8 2660.57 581.189  15
  -2  -3  -8 2151.45 251.561  16
  -2  -3  -8 3138.74 532.357  18
  -2  -3  -9 131547. 4799.74  15
  -2  -3  -9 140478. 4519.33  18
  -2  -3 -10 18441.7 1711.48  15
  -2  -3 -10 20754.7 1680.04  18
  -2  -3 -11 2822.93 665.253  18
  -2  -3 -11 2854.37 757.762  15
  -2  -3 -12 870.195 486.949  15
  -2  -3 -12 1476.73 501.908  18
  -2  -3 -13 21862.6 2169.00  15
  -2  -3 -13 20900.2 1060.22  13
  -2  -3 -13 21924.4 1110.63   8
  -2  -3 -13 24692.2 2250.95  18
  -2  -3 -14 1112.27 287.171  14
  -2  -3 -14 1568.85 647.493  18
  -2  -3 -14 1255.21 238.522  11
  -2  -3 -14 1210.81 268.688  13
  -2  -3 -14 1767.63 336.564   8
  -2  -3 -14 1958.67 665.679  15
  -2  -3 -15 23364.7 1219.09  13
  -2  -3 -15 24586.4 1304.80   8
  -2  -3 -15 22582.0 2357.83  18
  -2  -3 -15 21094.5 1176.22  14
  -2  -3 -16 511.084 183.837  13
  -2  -3 -16 920.303 304.299   8
  -2  -3 -17 2507.23 429.697  13
  -2  -3 -17 2227.23 421.638   8
  -2  -3 -17 2055.32 308.899   5
  -2  -3 -18 276.160 158.681   8
  -2  -3 -18 424.947 179.772  13
  -2  -3 -18 471.856 168.278   5
  -2  -3 -19 2925.75 401.357  13
  -2  -3 -19 3415.04 473.682   8
  -2  -3 -20 5365.98 533.987   8
  -2  -3 -20 4744.28 454.035  13
  -2  -3 -21 8267.21 537.638  13
  -2  -3 -21 8580.60 562.460   8
  -2  -3 -22 2900.26 244.597  13
   2   4 -19 9199.59 464.947   5
   2   4 -19 8739.60 493.740  13
   2   4 -18 2584.75 304.957   5
   2   4 -18 2846.72 337.455  13
   2   4 -17 15754.1 900.201  13
   2   4 -17 16584.8 906.208   5
   2   4 -16 9631.07 760.106  13
   2   4 -16 9510.62 728.042   5
   2   4 -15 3619.99 494.591  13
   2   4 -15 3334.12 454.002   5
   2   4 -14 16831.2 1045.13  13
   2   4 -14 15031.0 942.766   3
   2   4 -14 17006.1 1031.60   5
   2   4 -13 476.348 205.290   5
   2   4 -13 364.658 170.317   7
   2   4 -13 358.743 159.590  13
   2   4 -13 354.162 153.369   3
   2   4 -12 7863.23 661.853   7
   2   4 -12 7863.00 719.674  13
   2   4 -12 8370.34 708.197   5
   2   4 -12 8311.35 1559.89  15
   2   4 -12 8255.82 698.913   3
   2   4 -11 2058.19 346.907   3
   2   4 -11 2338.36 342.142   7
   2   4 -11 2204.03 354.364  13
   2   4 -11 2278.42 798.033  15
   2   4 -10 24829.1 2008.10  18
   2   4 -10 25222.3 1190.79   3
   2   4 -10 26254.2 1201.71  13
   2   4 -10 26126.5 2460.81  15
   2   4 -10 23185.1 1090.70   7
   2   4  -9 23929.3 2201.87  15
   2   4  -9 23656.4 1852.56  18
   2   4  -8 127650. 5047.88  15
   2   4  -8 118156. 4300.03  18
   2   4  -7 20333.8 1763.89  15
   2   4  -7 17788.0 1405.87  18
   2   4  -6 47302.3 2241.45  18
   2   4  -6 47625.0 2509.12  15
  -2  -4   5 4640.25 458.603  16
   2   4  -5 4247.86 583.704  18
   2   4  -4 45061.9 2100.11  15
   2   4  -4 41808.4 1773.26  18
  -2  -4   4 43338.5 1534.66  16
  -2  -4   3 184.327 115.124  16
  -2  -4   2 122314. 2983.04  16
  -2  -4   1 5335.97 490.543  16
  -2  -4   0 28566.5 1176.37  16
  -2  -4  -1 14515.2 812.858  16
  -2  -4  -2 129718. 3083.25  16
  -2  -4  -2 126297. 2753.05  18
  -2  -4  -3 15163.4 873.866  16
  -2  -4  -3 16097.9 804.396  18
  -2  -4  -4 48209.4 1644.41  18
  -2  -4  -4 51015.0 1711.90  16
  -2  -4  -5 8134.94 663.742  18
  -2  -4  -5 8939.00 651.832  16
  -2  -4  -6 175068. 4350.89  18
  -2  -4  -6 174566. 3979.16  16
  -2  -4  -7 179.112 171.694  18
  -2  -4  -7 413.506 139.955  16
  -2  -4  -8 18531.9 960.721  16
  -2  -4  -8 18897.1 1478.22  15
  -2  -4  -8 21841.8 1533.78  18
  -2  -4  -9 106745. 4023.47  15
  -2  -4  -9 123727. 4112.29  18
  -2  -4 -10 15592.5 1472.36  15
  -2  -4 -10 18219.3 1556.73  18
  -2  -4 -11 10894.1 1265.63  18
  -2  -4 -11 9165.93 1209.59  15
  -2  -4 -12 1388.97 485.373  15
  -2  -4 -12 1739.41 605.520  18
  -2  -4 -13 576.035 164.045   8
  -2  -4 -13 840.729 241.000   6
  -2  -4 -13 763.926 213.552  14
  -2  -4 -13 922.171 244.834  13
  -2  -4 -13 813.521 194.175  11
  -2  -4 -13 593.131 301.143  18
  -2  -4 -14 126926. 3302.64   8
  -2  -4 -14 121927. 3146.72   6
  -2  -4 -14 128719. 5659.52  18
  -2  -4 -14 120685. 3022.94  11
  -2  -4 -14 126526. 3180.70  13
  -2  -4 -14 115212. 3319.99  14
  -2  -4 -15 22498.0 1248.39   8
  -2  -4 -15 20605.8 1210.33  14
  -2  -4 -15 21668.7 1059.88  11
  -2  -4 -15 22148.3 1146.31  13
  -2  -4 -15 20762.6 2233.35  18
  -2  -4 -16 5841.58 576.230  13
  -2  -4 -16 5267.16 616.773   8
  -2  -4 -16 5100.82 588.850  14
  -2  -4 -17 2194.36 376.236  14
  -2  -4 -17 1927.06 406.513   8
  -2  -4 -17 2139.18 373.880  13
  -2  -4 -18 632.701 209.455  13
  -2  -4 -18 165.157 194.606   8
  -2  -4 -19 787.957 272.085   8
  -2  -4 -19 1212.87 279.003  13
  -2  -4 -20 1615.79 290.185   8
  -2  -4 -20 972.857 198.805  13
  -2  -4 -21 2709.60 295.646  13
  -2  -4 -21 3283.35 365.573   8
   2   5 -18 1474.85 227.467   5
   2   5 -18 1446.92 213.407  13
   2   5 -17 5459.70 491.729   5
   2   5 -17 5449.89 499.928  13
   2   5 -16 6532.48 595.044  13
   2   5 -16 7136.68 630.924   5
   2   5 -15 36826.7 1568.53  13
   2   5 -15 38078.1 1608.25   5
   2   5 -14 433.574 217.695  13
   2   5 -14 122.724 168.776   5
   2   5 -14 18.2259 171.216   3
   2   5 -13 3349.52 463.915   3
   2   5 -13 3653.76 489.214  13
   2   5 -13 3507.11 454.075   5
   2   5 -12 558.751 410.213  15
   2   5 -12 713.951 222.956   3
   2   5 -12 332.119 177.433   5
   2   5 -12 471.821 184.415  13
   2   5 -12 414.790 171.339   7
   2   5 -11 2377.79 712.201  15
   2   5 -11 2495.66 376.259   3
   2   5 -11 2417.73 356.836   7
   2   5 -11 2824.37 411.313  13
   2   5 -10 2067.67 343.566  13
   2   5 -10 1976.70 722.896  15
   2   5 -10 2006.87 332.870   7
   2   5 -10 2175.27 361.174   3
   2   5  -9 7769.13 635.357   3
   2   5  -9 7734.59 1044.13  18
   2   5  -9 8066.42 1319.90  15
   2   5  -9 7939.39 617.896   7
   2   5  -8 3590.60 667.475  18
   2   5  -8 3393.64 807.135  15
   2   5  -7 77455.1 3234.92  18
   2   5  -7 80736.0 3777.14  15
   2   5  -6 17052.1 1331.26  18
   2   5  -6 19710.7 1664.48  15
  -2  -5   5 61965.8 2131.85  16
   2   5  -5 57793.0 2402.16  18
   2   5  -5 63309.6 2877.01  15
   2   5  -4 11162.7 1091.78  15
  -2  -5   4 10577.0 796.255  16
  -2  -5   3 225345. 5035.14  16
  -2  -5   2 31654.2 1391.40  16
  -2  -5   1 36352.5 1508.25  16
  -2  -5   0 19915.0 1070.81  16
  -2  -5  -1 24149.6 1206.38  16
  -2  -5  -2 33920.8 1277.10  18
  -2  -5  -2 34433.9 1466.69  16
  -2  -5  -3 158138. 3631.30  18
  -2  -5  -3 165398. 3951.46  16
  -2  -5  -4 15979.7 990.026  16
  -2  -5  -4 14738.8 901.211  18
  -2  -5  -5 26583.9 1321.44  16
  -2  -5  -5 25121.0 1264.83  18
  -2  -5  -6 923.290 267.583  16
  -2  -5  -6 875.704 276.063  18
  -2  -5  -7 19362.9 1294.89  18
  -2  -5  -7 19273.1 1136.90  16
  -2  -5  -8 2652.00 411.130  16
  -2  -5  -8 3322.45 562.064  18
  -2  -5  -9 93367.0 3475.22  18
  -2  -5  -9 82075.1 2556.99  16
  -2  -5 -10 3229.12 685.461  18
  -2  -5 -11 28192.5 2123.06  18
  -2  -5 -12 6848.47 1072.53  18
  -2  -5 -13 31137.9 1350.83   8
  -2  -5 -13 30608.3 1282.90  13
  -2  -5 -13 30813.7 1421.58  14
  -2  -5 -13 31063.8 1305.80   6
  -2  -5 -13 31193.3 1259.32  11
  -2  -5 -13 33651.1 2640.55  18
  -2  -5 -14 20745.7 1029.27  11
  -2  -5 -14 19634.5 1036.55  13
  -2  -5 -14 19849.1 1189.93  14
  -2  -5 -14 19803.2 1065.33   6
  -2  -5 -14 20135.5 2128.50  18
  -2  -5 -14 20282.3 1116.57   8
  -2  -5 -15 29541.8 1428.85   8
  -2  -5 -15 27428.9 1443.35  14
  -2  -5 -15 28056.7 1262.39  11
  -2  -5 -15 28735.7 2642.97  18
  -2  -5 -15 28089.5 1320.08  13
  -2  -5 -16 53972.8 2148.18  14
  -2  -5 -16 56649.3 1998.23  13
  -2  -5 -16 59810.6 2153.11   8
  -2  -5 -17 20420.2 1201.49  14
  -2  -5 -17 23122.0 1278.98   8
  -2  -5 -17 20726.1 1137.75  13
  -2  -5 -18 4468.67 532.964   8
  -2  -5 -18 3989.11 477.784  13
  -2  -5 -18 3395.81 446.752  14
  -2  -5 -19 1273.12 248.853  13
  -2  -5 -19 1280.39 304.336   8
  -2  -5 -19 1161.22 249.411  14
  -2  -5 -20 435.194 154.489  13
  -2  -5 -20 611.786 217.936   8
  -2  -5 -21 8875.48 594.522   8
  -2  -5 -21 7477.68 490.323  13
   2   6 -18 695.018 150.786   5
   2   6 -18 566.006 122.087  13
   2   6 -17 546.104 203.076   5
   2   6 -17 218.383 91.9842  13
   2   6 -16 31498.2 1336.50  13
   2   6 -16 37628.5 1474.13   5
   2   6 -15 6032.88 615.573   5
   2   6 -15 4973.15 544.830  13
   2   6 -14 21837.1 1157.33   3
   2   6 -14 21509.8 1195.48  13
   2   6 -13 229.527 171.576   5
   2   6 -13 446.885 215.800   3
   2   6 -13 379.625 184.930  13
   2   6 -12 25379.7 1308.95   5
   2   6 -12 24474.5 1270.24  13
   2   6 -12 25683.9 1323.96   3
   2   6 -11 2989.95 426.242   3
   2   6 -11 2628.59 422.468  13
   2   6 -11 3284.51 451.830   7
   2   6 -11 3215.32 451.849   5
   2   6 -11 3095.33 934.063  15
   2   6 -10 4673.80 545.485   3
   2   6 -10 4232.07 516.356  13
   2   6 -10 4879.98 1121.39  15
   2   6 -10 4678.85 517.787   7
   2   6  -9 10972.6 1570.41  15
   2   6  -9 11989.7 819.883   3
   2   6  -9 11614.6 782.753   7
   2   6  -8 102789. 2799.65   3
   2   6  -8 103330. 4098.22  18
   2   6  -8 102191. 2721.32   7
   2   6  -7 1462.52 561.128  15
   2   6  -7 1484.49 488.428  18
   2   6  -6 1925.61 485.025  15
   2   6  -6 2135.80 482.355  18
   2   6  -5 64213.1 2667.66  18
   2   6  -5 69871.9 3172.25  15
  -2  -6   5 66074.5 2484.01  16
   2   6  -4 11943.3 1204.60  15
  -2  -6   4 10584.3 905.515  16
  -2  -6   3 111366. 3311.67  16
  -2  -6   2 116496. 3360.13  16
  -2  -6   1 431.881 227.896  16
  -2  -6   0 251997. 5682.36  16
  -2  -6  -1 44546.4 1854.03  16
  -2  -6  -2 61998.2 2261.70  16
  -2  -6  -3 1799.70 318.256  18
  -2  -6  -3 2144.13 405.225  16
  -2  -6  -4 188715. 4569.67  18
  -2  -6  -4 206866. 4906.25  16
  -2  -6  -5 1668.71 347.396  18
  -2  -6  -5 1867.97 406.053  16
  -2  -6  -6 29031.6 1587.65  18
  -2  -6  -6 30428.6 1586.72  16
  -2  -6  -7 1691.51 401.444  16
  -2  -6  -7 1436.67 422.305  18
  -2  -6  -8 2447.90 508.809  18
  -2  -6  -8 7720.55 795.519  16
  -2  -6  -9 11837.4 1165.76  18
  -2  -6  -9 10701.4 901.962  16
  -2  -6 -10 56282.7 2865.90  18
  -2  -6 -11 46068.0 2759.98  18
  -2  -6 -12 39928.9 1483.91   8
  -2  -6 -12 41767.6 2787.18  18
  -2  -6 -12 38173.4 1562.31  14
  -2  -6 -12 39479.6 1421.52  11
  -2  -6 -12 37661.0 1419.69   6
  -2  -6 -13 8819.62 645.226  11
  -2  -6 -13 9023.79 1329.43  18
  -2  -6 -13 9147.48 746.874  14
  -2  -6 -13 8406.64 626.955  13
  -2  -6 -13 8999.01 685.100   8
  -2  -6 -13 8677.80 673.374   6
  -2  -6 -14 10420.8 1523.43  18
  -2  -6 -14 9930.51 714.031  13
  -2  -6 -14 9728.19 734.310   6
  -2  -6 -14 9953.10 758.181   8
  -2  -6 -14 9293.69 684.503  11
  -2  -6 -14 9729.11 817.162  14
  -2  -6 -15 34568.3 1446.77  13
  -2  -6 -15 34907.2 1555.86   8
  -2  -6 -15 34760.3 2914.13  18
  -2  -6 -15 32578.3 1408.66  11
  -2  -6 -15 33189.2 1480.67   6
  -2  -6 -15 33521.8 1645.77  14
  -2  -6 -16 67999.6 2498.13  14
  -2  -6 -16 76235.6 2453.17   8
  -2  -6 -16 68485.7 2232.58  13
  -2  -6 -16 68686.8 2197.19  11
  -2  -6 -17 24089.9 1367.66  14
  -2  -6 -17 26007.5 1325.57   8
  -2  -6 -17 24370.6 1228.91  13
  -2  -6 -18 716.894 222.213  14
  -2  -6 -18 427.241 166.655  13
  -2  -6 -18 1003.33 305.384   8
  -2  -6 -19 1282.60 257.529  13
  -2  -6 -19 1187.99 262.441   8
  -2  -6 -19 899.833 235.950  14
  -2  -6 -20 2505.19 303.614  14
  -2  -6 -20 3343.91 415.268   8
  -2  -6 -20 2910.56 318.404  13
  -2  -6 -21 6507.70 496.533   8
   2   7 -18 3595.36 280.195   5
   2   7 -17 5291.69 440.912   5
   2   7 -17 4905.24 395.481  13
   2   7 -16 5668.85 486.124  13
   2   7 -16 6389.93 553.678   5
   2   7 -15 1643.53 340.866   5
   2   7 -15 1669.85 304.935  13
   2   7 -14 1219.34 288.231   3
   2   7 -14 1254.41 260.941   5
   2   7 -14 1262.82 271.202  13
   2   7 -13 20747.7 1188.45   5
   2   7 -13 19254.8 1127.86  13
   2   7 -13 19688.7 1145.17   3
   2   7 -12 4951.91 580.016   5
   2   7 -12 5186.04 581.428   3
   2   7 -12 4973.60 557.635  13
   2   7 -11 14787.0 1010.24   3
   2   7 -11 12925.7 897.619   5
   2   7 -11 13209.3 920.495  13
   2   7 -10 945.761 267.976   7
   2   7 -10 410.464 163.359   5
   2   7 -10 1165.25 522.798  15
   2   7 -10 460.678 136.779  13
   2   7 -10 579.874 227.113   3
   2   7  -9 95882.9 2764.46   7
   2   7  -9 95078.4 2809.93   3
   2   7  -9 94503.1 5012.44  15
   2   7  -8 8941.81 1399.42  15
   2   7  -8 8612.33 706.641   3
   2   7  -8 10348.2 738.028   7
   2   7  -7 32454.2 2502.28  15
   2   7  -6 5886.06 833.955  18
   2   7  -6 5212.20 940.516  15
  -2  -7   5 3326.34 558.380  16
   2   7  -5 3827.50 762.514  15
   2   7  -4-306.892 405.326  15
  -2  -7   4-211.093 273.258  16
  -2  -7   3 42956.3 2046.87  16
   2   7  -3 42542.8 2262.24  15
  -2  -7   2 25853.9 1533.12  16
  -2  -7   1 172435. 4631.36  16
  -2  -7   0 17637.7 1219.02  16
  -2  -7  -1 12800.7 1042.60  16
  -2  -7  -2 121009. 3694.92  16
  -2  -7  -3 66333.1 2576.17  16
  -2  -7  -4 10233.3 857.270  18
  -2  -7  -4 12142.8 1036.96  16
  -2  -7  -5 36167.0 1858.79  16
  -2  -7  -5 31749.2 1663.96  18
  -2  -7  -6 57412.4 2450.39  16
  -2  -7  -6 51512.0 2284.32  18
  -2  -7  -7 4574.19 692.539  18
  -2  -7  -7 5014.36 717.170  16
  -2  -7  -8 21418.4 1462.02  16
  -2  -7  -8 21690.8 1586.38  18
  -2  -7  -9 17297.7 1294.31  16
  -2  -7  -9 18235.9 1508.49  18
  -2  -7 -10 29034.7 2061.48  18
  -2  -7 -11 67170.5 3435.73  18
  -2  -7 -12 18343.1 1842.08  18
  -2  -7 -12 16130.0 892.361  11
  -2  -7 -12 16824.6 918.238   6
  -2  -7 -12 17525.8 943.707   8
  -2  -7 -12 17026.9 1010.83  14
  -2  -7 -13 17983.4 1081.43  14
  -2  -7 -13 18943.0 1023.04   6
  -2  -7 -13 18681.3 982.524  11
  -2  -7 -13 18859.0 1029.17   8
  -2  -7 -13 15815.0 882.784  13
  -2  -7 -13 18823.0 1990.38  18
  -2  -7 -14 45947.3 1714.60  11
  -2  -7 -14 45071.5 1893.89  14
  -2  -7 -14 44460.1 1631.04  13
  -2  -7 -14 45135.0 1742.36   6
  -2  -7 -14 46597.9 1778.49   8
  -2  -7 -14 45284.4 3258.70  18
  -2  -7 -15 53414.8 1961.17   6
  -2  -7 -15 52860.5 1981.14   8
  -2  -7 -15 50253.9 1811.42  13
  -2  -7 -15 50629.7 3568.67  18
  -2  -7 -15 50757.0 2086.49  14
  -2  -7 -15 52060.9 1860.39  11
  -2  -7 -16 13615.7 883.089  13
  -2  -7 -16 13298.2 928.860   8
  -2  -7 -16 13545.0 934.052   6
  -2  -7 -16 12727.2 857.352  11
  -2  -7 -16 12453.7 973.637  14
  -2  -7 -17 43394.5 1919.45  14
  -2  -7 -17 47025.2 1847.00   8
  -2  -7 -17 42329.8 1643.64  13
  -2  -7 -18 16668.8 939.826  13
  -2  -7 -18 16528.9 1098.40  14
  -2  -7 -18 19030.4 1106.39   8
  -2  -7 -19 526.738 184.842  14
  -2  -7 -19 490.546 146.622  13
  -2  -7 -20 10601.8 621.220  13
  -2  -7 -20 10765.3 701.886  14
  -2  -7 -21 329.154 150.434   8
   2   8 -17 6989.81 446.476   5
   2   8 -16 1183.34 194.261  13
   2   8 -16 1522.86 267.392   5
   2   8 -15 9061.84 687.122   5
   2   8 -15 6933.87 569.362  13
   2   8 -14 15016.0 914.660   3
   2   8 -14 14490.3 946.167   5
   2   8 -14 13192.5 851.637  13
   2   8 -13 846.937 319.865   5
   2   8 -13 525.475 217.625   3
   2   8 -13 314.484 173.020  13
   2   8 -12 18260.2 1094.09   5
   2   8 -12 16924.8 1042.54  13
   2   8 -12 18901.8 1160.17   3
   2   8 -11 31945.6 1507.27   5
   2   8 -11 29585.8 1403.27  13
   2   8 -11 34747.0 1605.40   3
   2   8 -10 38519.2 1627.45   5
   2   8 -10 36896.5 3253.41  15
   2   8 -10 39791.5 1740.84   3
   2   8 -10 35929.2 1543.06  13
   2   8  -9 5091.58 550.080   5
   2   8  -9 5419.15 589.210   7
   2   8  -9 3768.22 918.796  15
   2   8  -9 5142.03 571.688   3
   2   8  -8 31417.1 1477.90   3
   2   8  -8 31044.9 2729.46  15
   2   8  -8 34121.4 1472.19   7
   2   8  -7 725.767 425.819  15
   2   8  -7 575.357 219.077   3
   2   8  -7 427.367 143.890   7
   2   8  -6 70524.6 3777.61  15
  -2  -8   5 14750.3 1325.15  16
   2   8  -5 15566.1 1606.06  15
  -2  -8   4 10783.3 1100.48  16
   2   8  -4 11188.4 1254.91  15
  -2  -8   3 630.264 303.106  16
   2   8  -3 682.113 285.003  15
  -2  -8   2 137884. 4341.46  16
  -2  -8   1 2720.65 489.381  16
  -2  -8   0 40476.9 2087.71  16
  -2  -8  -1 65341.6 2719.53  16
  -2  -8  -2 117540. 3877.02  16
  -2  -8  -3 8400.48 881.489  16
  -2  -8  -4 6299.85 799.264  16
  -2  -8  -5 163067. 4784.74  16
  -2  -8  -5 138642. 4222.54  18
  -2  -8  -6 34474.9 2031.17  16
  -2  -8  -6 30954.3 1831.78  18
  -2  -8  -7 76836.5 3158.04  16
  -2  -8  -7 73704.6 3064.70  18
  -2  -8  -8 10426.7 1135.09  18
  -2  -8  -8 11345.8 1135.29  16
  -2  -8  -9 21528.8 1596.01  16
  -2  -8  -9 23001.9 1780.59  18
  -2  -8 -10 14432.9 1476.84  18
  -2  -8 -11 2919.37 369.332  11
  -2  -8 -11 3280.10 413.905  14
  -2  -8 -11 3029.00 680.964  18
  -2  -8 -12 969.681 239.028  14
  -2  -8 -12 904.435 221.589   8
  -2  -8 -12 900.104 238.327  11
  -2  -8 -12 589.390 164.803   6
  -2  -8 -12 942.526 442.507  18
  -2  -8 -13 1266.85 531.349  18
  -2  -8 -13 1458.08 302.308  14
  -2  -8 -13 1010.68 254.739   6
  -2  -8 -13 1133.81 246.117  11
  -2  -8 -13 1513.49 305.990   8
  -2  -8 -14 7001.09 641.537   6
  -2  -8 -14 7065.46 629.266   8
  -2  -8 -14 6211.09 647.265  14
  -2  -8 -14 6967.18 622.738  11
  -2  -8 -14 5653.86 1151.83  18
  -2  -8 -15 18268.7 1092.91   8
  -2  -8 -15 17317.5 973.479  13
  -2  -8 -15 19868.6 1134.00   6
  -2  -8 -15 18701.9 1211.03  14
  -2  -8 -15 18134.2 1059.64  11
  -2  -8 -16 10844.5 919.182  14
  -2  -8 -16 11113.0 776.437  13
  -2  -8 -16 12172.3 877.737   6
  -2  -8 -16 11626.4 834.856  11
  -2  -8 -16 11399.8 851.149   8
  -2  -8 -17 19804.3 1116.14   8
  -2  -8 -17 18673.8 1199.04  14
  -2  -8 -17 17479.2 1022.24  11
  -2  -8 -17 17681.2 972.307  13
  -2  -8 -18 4390.13 561.066  14
  -2  -8 -18 3956.52 423.023  13
  -2  -8 -18 4590.10 514.315   8
  -2  -8 -19 19922.1 1117.32  14
  -2  -8 -19 21609.2 1081.40   8
  -2  -8 -20 7597.96 594.310  14
  -2  -8 -20 8485.75 608.671   8
  -2  -8 -21 10200.4 547.283  14
  -2  -8 -21 13110.2 681.139   8
   2   9 -16 1309.98 204.694   5
   2   9 -15 13988.5 735.842  13
   2   9 -15 17061.6 870.336   5
   2   9 -14 374.653 181.267   3
   2   9 -14 64.9936 134.326   5
   2   9 -14 165.184 141.395  13
   2   9 -13 2460.17 365.265  13
   2   9 -13 2982.53 465.756   3
   2   9 -13 2661.18 385.578   5
   2   9 -12 814.447 231.029  13
   2   9 -12 767.691 262.455   5
   2   9 -12 737.598 266.824   3
   2   9 -11 24127.1 1345.21   3
   2   9 -11 23418.4 1272.05   5
   2   9 -10 5394.68 574.688   5
   2   9 -10 6635.71 718.659   3
   2   9 -10 5199.93 555.068  13
   2   9  -9 3228.63 930.288  15
   2   9  -9 2787.36 416.622   5
   2   9  -9 3628.37 522.759   3
   2   9  -8 2471.81 424.267   3
   2   9  -8 2494.77 844.465  15
   2   9  -8 2379.05 357.417   5
   2   9  -7 58179.6 2079.75   3
   2   9  -7 51029.1 1813.44   5
   2   9  -7 58397.5 3777.90  15
   2   9  -6 15743.4 974.138   3
   2   9  -6 17223.4 1883.83  15
   2   9  -5 25253.7 1224.42   3
  -2  -9   5 28189.0 1977.18  16
   2   9  -5 28306.7 2305.15  15
  -2  -9   4 24352.4 1835.50  16
   2   9  -4 23938.6 2009.72  15
   2   9  -3 2629.11 595.748  15
  -2  -9   3 2535.51 588.784  16
   2   9  -2 6629.20 939.013  15
  -2  -9   2 5962.30 879.588  16
  -2  -9   1 54577.6 2660.52  16
  -2  -9   0 11228.1 1147.44  16
  -2  -9  -1 73529.7 3125.16  16
  -2  -9  -2 14913.3 1329.49  16
  -2  -9  -3 3977.74 750.474  16
  -2  -9  -4 27547.5 1881.13  16
  -2  -9  -5 57537.2 2840.50  16
  -2  -9  -6 14071.0 1269.74  18
  -2  -9  -6 16093.9 1450.90  16
  -2  -9  -7 7139.08 986.463  16
  -2  -9  -7 6465.66 918.575  18
  -2  -9  -8 191483. 5914.89  18
  -2  -9  -8 197246. 5944.78  16
  -2  -9  -9 801.793 336.314  18
  -2  -9  -9 948.108 383.818  16
  -2  -9 -10 35267.1 1355.66  11
  -2  -9 -10 35091.8 1427.42  14
  -2  -9 -10 34169.3 2403.17  18
  -2  -9 -11 1598.64 474.479  18
  -2  -9 -11 1419.99 254.136  11
  -2  -9 -11 1529.17 299.850  14
  -2  -9 -11 1434.28 258.527   8
  -2  -9 -12 14416.3 940.407  14
  -2  -9 -12 15221.4 885.036   8
  -2  -9 -12 15828.3 926.216  11
  -2  -9 -12 15018.5 1732.51  18
  -2  -9 -13 1353.09 313.794   6
  -2  -9 -13 1464.84 645.029  18
  -2  -9 -13 1202.90 256.849   8
  -2  -9 -13 1544.82 314.414  11
  -2  -9 -13 1148.18 280.492  14
  -2  -9 -14 9546.14 770.556   6
  -2  -9 -14 9102.86 729.464   8
  -2  -9 -14 9370.95 826.206  14
  -2  -9 -14 9163.01 742.943  11
  -2  -9 -14 8310.68 1396.84  18
  -2  -9 -15 8771.17 754.439   6
  -2  -9 -15 7866.37 687.490  11
  -2  -9 -15 8160.26 782.863  14
  -2  -9 -15 8011.01 680.533   8
  -2  -9 -16 10204.7 871.835  14
  -2  -9 -16 10401.2 794.685   8
  -2  -9 -16 10935.4 819.325  11
  -2  -9 -16 10357.3 843.662   6
  -2  -9 -17 2678.65 395.216   6
  -2  -9 -17 2706.90 383.079  11
  -2  -9 -17 2901.09 402.178   8
  -2  -9 -17 3407.66 518.133  14
  -2  -9 -18 11173.8 861.580  14
  -2  -9 -18 12101.9 820.843   8
  -2  -9 -19 2096.81 352.977  14
  -2  -9 -19 1727.11 293.711   8
  -2  -9 -20 8752.46 590.655   8
  -2  -9 -20 8086.99 604.514  14
  -2  -9 -21-140.002 97.1564  14
  -2  -9 -21-118.976 111.222   8
   2  10 -15 1990.54 262.752   5
   2  10 -14 6881.69 540.836   3
   2  10 -14 5593.92 446.438  13
   2  10 -14 7207.42 565.445   5
   2  10 -13 173.521 144.406   3
   2  10 -13 61.3623 123.518   5
   2  10 -13 152.162 103.065  13
   2  10 -12 13435.8 930.908   3
   2  10 -12 12020.0 854.537   5
   2  10 -12 10483.7 743.308  13
   2  10 -11 259.731 158.012  13
   2  10 -11 64.9604 185.295   3
   2  10 -11 467.498 250.178   5
   2  10 -10 699.940 221.752   3
   2  10 -10 1139.72 282.478  13
   2  10 -10 1058.23 276.373   5
   2  10  -9 5696.35 607.783   5
   2  10  -9 6279.66 670.704   3
   2  10  -8 9689.13 1636.24  15
   2  10  -8 11896.0 948.529   3
   2  10  -8 9503.25 750.405   5
   2  10  -7 18314.0 1026.28   5
   2  10  -7 20797.5 1232.70   3
   2  10  -7 21304.9 2327.36  15
   2  10  -6 28614.5 1408.88   3
   2  10  -6 23209.5 1122.12   5
   2  10  -6 28564.3 2572.13  15
   2  10  -5 30015.0 1412.41   3
   2  10  -5 31963.7 2607.75  15
  -2 -10   4 40576.6 2564.99  16
   2  10  -4 38449.3 2734.75  15
   2  10  -4 37643.3 1545.30   3
  -2 -10   3 112922. 4406.26  16
   2  10  -3 109275. 4619.92  15
  -2 -10   2 1815.03 493.145  16
   2  10  -2 1785.08 508.415  15
   2  10  -1 2576.53 638.682  15
  -2 -10   1 2352.85 535.553  16
  -2 -10   0 140497. 4846.24  16
  -2 -10  -1 1058.59 332.398  16
  -2 -10  -2 1290.54 445.330  16
  -2 -10  -3 17607.7 1586.27  16
  -2 -10  -4 28290.3 2065.93  16
  -2 -10  -5 1450.01 507.748  16
  -2 -10  -6 5353.46 892.691  16
  -2 -10  -7 15041.1 1515.02  16
  -2 -10  -8 658.195 333.921  18
  -2 -10  -8 649.257 246.308  16
  -2 -10  -9 44967.2 2714.56  16
  -2 -10  -9 42644.3 2690.89  18
  -2 -10  -9 41720.9 1523.56  11
  -2 -10  -9 46411.0 1648.39  14
  -2 -10 -10 25320.1 1199.65  14
  -2 -10 -10 24614.3 2083.31  18
  -2 -10 -10 23240.6 1948.66  16
  -2 -10 -10 25947.6 1172.93  11
  -2 -10 -10 21240.7 1014.24  10
  -2 -10 -11 46336.4 1577.53  10
  -2 -10 -11 47492.4 1626.08   8
  -2 -10 -11 51146.6 3203.64  18
  -2 -10 -11 56813.2 1867.00  11
  -2 -10 -11 54912.8 1937.46  14
  -2 -10 -12 41212.6 1710.16  14
  -2 -10 -12 40730.0 1611.73  11
  -2 -10 -12 37337.4 2837.28  18
  -2 -10 -12 38628.6 1480.56   8
  -2 -10 -13 82255.3 2413.66   8
  -2 -10 -13 86697.8 2653.07   6
  -2 -10 -13 85773.9 2727.70  14
  -2 -10 -13 85332.9 2587.93  11
  -2 -10 -13 76427.5 4307.37  18
  -2 -10 -14 440.922 143.526   8
  -2 -10 -14 806.849 297.159  14
  -2 -10 -14 698.085 223.904   6
  -2 -10 -14 611.082 259.432  11
  -2 -10 -15 31610.1 1432.68   8
  -2 -10 -15 35824.1 1579.85  11
  -2 -10 -15 36560.4 1690.82  14
  -2 -10 -15 37008.6 1642.89   6
  -2 -10 -16 1565.67 325.331   8
  -2 -10 -16 1655.63 362.365  11
  -2 -10 -16 1708.57 365.951   6
  -2 -10 -16 1453.17 379.676  14
  -2 -10 -17 5678.30 569.387   8
  -2 -10 -17 5754.39 604.032   6
  -2 -10 -17 6041.93 626.637  11
  -2 -10 -17 6067.97 676.723  14
  -2 -10 -18 4794.75 475.045   8
  -2 -10 -18 4677.01 561.212  14
  -2 -10 -19 3917.89 418.819   8
  -2 -10 -19 4381.88 480.260  14
  -2 -10 -20 1404.91 224.024   8
  -2 -10 -20 1304.60 247.100  14
  -2 -10 -21 2129.56 239.016  14
   2  11 -14 4251.08 385.137   3
   2  11 -14 4473.37 385.453   5
   2  11 -13 5920.69 524.793   3
   2  11 -13 5020.89 470.548   5
   2  11 -12 10468.6 783.283   3
   2  11 -12 9224.64 692.238   5
   2  11 -11 7201.86 704.901   3
   2  11 -11 5505.60 571.888   5
   2  11 -10 713.432 211.851   5
   2  11 -10 949.287 331.206   3
   2  11  -9 19869.1 1255.96   3
   2  11  -9 15280.6 986.284   5
   2  11  -8 4602.51 526.110   5
   2  11  -8 4305.45 601.304   3
   2  11  -7 3090.56 947.338  15
   2  11  -7 3111.49 491.004   3
   2  11  -7 2316.28 344.775   5
   2  11  -6 20045.4 2271.01  15
   2  11  -6 21533.7 1293.89   3
   2  11  -5 16449.0 1944.45  15
   2  11  -5 17028.2 1083.15   3
   2  11  -4 48576.8 1879.57   3
  -2 -11   4 49754.8 3102.30  16
   2  11  -4 51658.9 3356.30  15
  -2 -11   3 3683.60 763.173  16
   2  11  -3 3149.35 434.193   3
   2  11  -3 3438.18 811.537  15
   2  11  -2 22784.9 1167.47   3
  -2 -11   2 26022.4 2095.94  16
   2  11  -2 26687.4 2176.90  15
  -2 -11   1 36593.6 2462.69  16
   2  11  -1 36328.4 2453.48  15
  -2 -11   0 1552.93 530.483  16
   2  11   0 1868.87 523.611  15
  -2 -11  -1 13848.5 1492.35  16
  -2 -11  -2 27556.2 2074.55  16
  -2 -11  -3 2424.27 603.296  16
  -2 -11  -4 26481.7 2107.55  16
  -2 -11  -5 3863.41 784.277  16
  -2 -11  -6 7400.92 1137.71  16
  -2 -11  -7 26382.7 2206.52  16
  -2 -11  -7 25190.4 1138.74  10
  -2 -11  -8 3720.28 413.114  10
  -2 -11  -8 4402.39 872.328  16
  -2 -11  -8 3547.79 399.287  11
  -2 -11  -8 4633.51 470.391  14
  -2 -11  -9 15306.4 920.057  14
  -2 -11  -9 14502.8 862.096  11
  -2 -11  -9 14952.0 863.045  10
  -2 -11  -9 14504.9 1640.58  16
  -2 -11 -10 48199.0 3101.50  18
  -2 -11 -10 56334.6 1945.77  14
  -2 -11 -10 53619.3 1856.20  11
  -2 -11 -10 50274.2 3133.51  16
  -2 -11 -10 50967.9 1739.23  10
  -2 -11 -11 3409.97 453.029  11
  -2 -11 -11 3050.85 380.145  10
  -2 -11 -11 3211.99 850.941  18
  -2 -11 -11 3472.93 484.747  14
  -2 -11 -12 58084.3 1990.25  11
  -2 -11 -12 48286.0 1654.97   8
  -2 -11 -12 57308.8 2068.28  14
  -2 -11 -12 47592.6 1647.07  10
  -2 -11 -12 49226.1 3314.06  18
  -2 -11 -13 10582.1 863.809  14
  -2 -11 -13 11193.4 841.318   6
  -2 -11 -13 10512.9 812.484  11
  -2 -11 -13 10061.4 700.424   8
  -2 -11 -14 31445.2 1457.71  11
  -2 -11 -14 30657.6 1539.92  14
  -2 -11 -14 26766.9 1234.41   8
  -2 -11 -14 30194.5 1460.06   6
  -2 -11 -15 127.023 257.148  14
  -2 -11 -15 159.294 245.186   6
  -2 -11 -15-99.4788 156.309   8
  -2 -11 -15 565.813 273.644  11
  -2 -11 -16 16045.3 1025.44   6
  -2 -11 -16 16055.3 1007.77  11
  -2 -11 -16 14968.3 1018.97  14
  -2 -11 -16 14137.3 864.860   8
  -2 -11 -17 23.3127 107.302   8
  -2 -11 -17 97.3268 257.820  14
  -2 -11 -17 165.784 167.585   6
  -2 -11 -18 7982.62 682.770  14
  -2 -11 -18 6335.35 528.393   8
  -2 -11 -19 11810.0 670.436   8
  -2 -11 -19 13041.2 812.103  14
  -2 -11 -20 3409.43 308.613   8
  -2 -11 -20 3928.38 381.303  14
   2  12 -13 7006.15 512.926   3
   2  12 -13 6057.55 425.020   5
   2  12 -12 849.150 199.844   5
   2  12 -12 1324.44 239.098   3
   2  12 -11 300.947 106.224   5
   2  12 -11 71.9569 186.743   3
   2  12 -10 24511.5 1345.43   3
   2  12 -10 19519.5 1044.72   5
   2  12  -9 9956.59 735.187   5
   2  12  -9 12071.4 986.329   3
   2  12  -8 17640.4 1214.72   3
   2  12  -7 4268.98 601.753   3
   2  12  -6 30249.3 1581.50   3
   2  12  -5 3006.69 484.114   3
   2  12  -5 1917.84 655.174  15
   2  12  -4 2096.03 671.188  15
   2  12  -4 2410.96 411.151   3
   2  12  -3 32670.2 1525.30   3
  -2 -12   3 29533.2 2479.47  16
   2  12  -3 34366.6 2738.68  15
   2  12  -2 23582.3 1246.86   3
  -2 -12   2 24484.4 2155.11  16
   2  12  -2 25484.2 2267.14  15
   2  12  -1 51113.9 1869.28   3
  -2 -12   1 46338.8 1801.60  10
   2  12  -1 58160.3 3333.58  15
  -2 -12   1 54035.7 3226.12  16
  -2 -12   0 15757.8 941.103  10
   2  12   0 15140.2 944.105   3
   2  12   0 19209.5 1801.96  15
  -2 -12   0 17127.2 1752.09  16
   2  12   1 5501.26 545.827   3
  -2 -12  -1 7041.42 595.763  10
  -2 -12  -1 8271.60 1170.41  16
  -2 -12  -2 1023.48 226.142  10
  -2 -12  -2 776.449 447.792  16
  -2 -12  -3 63900.4 3503.55  16
  -2 -12  -3 58634.1 1937.27  10
  -2 -12  -4 1164.02 256.368  10
  -2 -12  -4 1580.83 533.370  16
  -2 -12  -5 5445.83 1071.77  16
  -2 -12  -5 5945.79 565.756  10
  -2 -12  -6 51542.2 3269.14  16
  -2 -12  -6 51403.6 1810.35  10
  -2 -12  -7 1275.68 248.608  14
  -2 -12  -7 1893.12 331.322  10
  -2 -12  -7 1374.95 257.096  11
  -2 -12  -7 1988.60 660.647  16
  -2 -12  -8 14627.1 894.555  10
  -2 -12  -8 14463.9 864.134  14
  -2 -12  -8 14900.7 1757.71  16
  -2 -12  -8 13298.0 830.170  11
  -2 -12  -9 47094.1 1753.90  14
  -2 -12  -9 47800.1 3221.87  16
  -2 -12  -9 47259.3 1732.90  11
  -2 -12  -9 49307.2 1758.93  10
  -2 -12 -10 443.722 171.318  14
  -2 -12 -10 130.322 125.684  11
  -2 -12 -10 332.205 188.132  10
  -2 -12 -11 36720.0 1584.28  14
  -2 -12 -11 34003.0 1397.81  10
  -2 -12 -11 36936.1 1554.61  11
  -2 -12 -12 1474.05 351.832  11
  -2 -12 -12 1179.52 260.284  14
  -2 -12 -12 1142.66 238.316  10
  -2 -12 -13 37084.5 1680.39  14
  -2 -12 -13 37444.8 1612.65  11
  -2 -12 -13 37744.2 1657.03   6
  -2 -12 -14 1661.20 278.640   8
  -2 -12 -14 2150.04 427.764  11
  -2 -12 -14 2065.47 391.265   6
  -2 -12 -14 2302.06 382.657  14
  -2 -12 -15 9185.95 659.980   8
  -2 -12 -15 11213.8 879.526  14
  -2 -12 -15 11613.2 843.082  11
  -2 -12 -15 12056.1 878.405   6
  -2 -12 -16 10766.2 797.575   6
  -2 -12 -16 9933.86 807.063  14
  -2 -12 -16 11237.0 836.604  11
  -2 -12 -16 8465.35 615.977   8
  -2 -12 -17 22059.9 1124.61   6
  -2 -12 -17 20381.8 1127.76  14
  -2 -12 -18 6124.35 466.386   8
  -2 -12 -18 6644.81 593.437  14
  -2 -12 -19 3562.50 394.518  14
  -2 -12 -19 3044.34 296.390   8
  -2 -12 -20-104.628 78.0742  14
   2  13 -13 1996.48 236.413   3
   2  13 -12 5496.48 472.933   3
   2  13 -11 1435.99 297.793   3
   2  13 -10 4215.96 527.488   3
   2  13  -9 5082.79 633.019   3
   2  13  -8 13108.6 1014.08   3
   2  13  -7 20133.1 1279.45   3
   2  13  -6 1061.05 340.928   3
   2  13  -5 20684.0 1274.35   3
   2  13  -4 22376.5 1334.53   3
   2  13  -3 68710.1 2377.39   3
  -2 -13   3 52866.8 3584.31  16
  -2 -13   2 56198.2 3583.80  16
   2  13  -2 57504.1 2122.51   3
  -2 -13   1 3213.67 843.892  16
   2  13  -1 2310.84 379.656   3
  -2 -13   1 2759.49 414.461  10
  -2 -13   0 18906.7 1974.45  16
   2  13   0 17506.5 1071.17   3
  -2 -13   0 18031.3 1053.36  10
   2  13   1 2982.20 416.194   3
  -2 -13  -1 3647.18 467.906  10
  -2 -13  -1 3643.99 908.171  16
   2  13   2 39123.6 1624.57   3
  -2 -13  -2 43629.5 1662.77  10
  -2 -13  -2 46607.0 3102.40  16
  -2 -13  -3 4110.05 883.521  16
  -2 -13  -3 3706.68 447.430  10
  -2 -13  -4 26813.4 1271.10  10
  -2 -13  -4 26252.4 2345.52  16
  -2 -13  -5 22148.3 2208.39  16
  -2 -13  -5 23230.0 1183.76  10
  -2 -13  -6 9679.05 1484.86  16
  -2 -13  -6 10480.9 801.453  10
  -2 -13  -7 9806.02 682.252  14
  -2 -13  -7 12854.9 865.635  10
  -2 -13  -7 11313.1 1599.86  16
  -2 -13  -8 19072.3 1010.46  14
  -2 -13  -8 19302.6 1099.73  10
  -2 -13  -8 19573.0 2135.71  16
  -2 -13  -8 17801.8 1008.98  11
  -2 -13  -9 7783.46 664.620  11
  -2 -13  -9 7994.02 686.166  10
  -2 -13  -9 8134.46 671.341  14
  -2 -13  -9 7165.32 1310.39  16
  -2 -13 -10 63117.3 2135.02  14
  -2 -13 -10 62619.1 2134.79  11
  -2 -13 -10 65302.6 2142.85  10
  -2 -13 -11 5919.99 599.596  14
  -2 -13 -11 5723.77 594.045  11
  -2 -13 -11 5519.92 539.533  10
  -2 -13 -12 22369.6 1243.23  14
  -2 -13 -12 21204.0 1191.69  11
  -2 -13 -12 20707.4 1058.66  10
  -2 -13 -13 7057.17 709.089  14
  -2 -13 -13 5901.60 517.455  10
  -2 -13 -13 6868.41 668.453  11
  -2 -13 -13 7843.17 734.478   6
  -2 -13 -14 9697.91 764.355  11
  -2 -13 -14 9503.20 802.071  14
  -2 -13 -14 9036.14 779.641   6
  -2 -13 -15 7479.43 701.116  11
  -2 -13 -15 6926.35 645.755   6
  -2 -13 -15 7547.11 700.841  14
  -2 -13 -16 48753.4 1865.55  14
  -2 -13 -16 51346.6 1845.51   6
  -2 -13 -16 51478.3 1833.19  11
  -2 -13 -17 384.085 184.480  14
  -2 -13 -17 246.277 166.130   6
  -2 -13 -18 15630.6 871.183  14
  -2 -13 -19 2196.63 267.253  14
  -2 -13 -20 1413.01 193.339  14
   2  14 -12 1297.58 192.749   3
   2  14 -11 2661.26 338.322   3
   2  14 -10 937.578 212.751   3
   2  14  -9 1651.92 339.689   3
   2  14  -8 7370.33 718.348   3
   2  14  -7 17008.1 1143.88   3
   2  14  -6 7428.30 777.621   3
   2  14  -5 26055.6 1468.10   3
   2  14  -4 42582.0 1912.21   3
   2  14  -3 23587.0 1353.48   3
   2  14  -2 19043.8 1192.96   3
  -2 -14   1 8913.73 1442.63  16
   2  14  -1 10174.3 835.561   3
  -2 -14   1 8819.86 762.005  10
  -2 -14   0 8160.50 702.814  10
   2  14   0 8328.35 735.412   3
  -2 -14   0 7441.72 1272.35  16
  -2 -14  -1 3166.85 442.294  10
  -2 -14  -1 2642.77 738.312  16
   2  14   1 2837.69 450.810   3
  -2 -14  -2-28.4566 187.181  10
  -2 -14  -2 150.101 338.421  16
   2  14   2 5.68676 128.136   3
  -2 -14  -3 14998.1 1811.65  16
  -2 -14  -3 13984.9 935.949  10
   2  14   3 14018.7 936.861   3
  -2 -14  -4 590.714 352.559  16
  -2 -14  -4 341.624 220.675  10
  -2 -14  -5 39268.1 1665.24  10
  -2 -14  -5 37500.2 3032.77  16
  -2 -14  -6 2582.19 798.921  16
  -2 -14  -6 2786.66 427.515  10
  -2 -14  -6 2702.72 356.653  12
  -2 -14  -7 2722.80 432.716  10
  -2 -14  -7 3045.69 886.610  16
  -2 -14  -8 767.362 432.786  16
  -2 -14  -8 1292.57 324.299  10
  -2 -14  -8 1377.36 291.940  11
  -2 -14  -8 1065.32 223.685  14
  -2 -14  -9 24292.7 1181.08  14
  -2 -14  -9 24127.8 1222.90  11
  -2 -14  -9 27324.3 1330.82  10
  -2 -14 -10 11393.0 835.551  11
  -2 -14 -10 11564.1 853.617  10
  -2 -14 -10 10789.4 788.064  14
  -2 -14 -11 48112.1 1836.64  14
  -2 -14 -11 50660.3 1829.04  10
  -2 -14 -11 48927.2 1884.92  11
  -2 -14 -12 315.530 136.441  14
  -2 -14 -12 158.937 145.735  10
  -2 -14 -12 457.528 223.721  11
  -2 -14 -13 4846.59 560.354   6
  -2 -14 -13 5261.42 573.698  14
  -2 -14 -13 4719.82 553.690  11
  -2 -14 -13 4055.91 438.119  10
  -2 -14 -14 3173.19 435.407  11
  -2 -14 -14 2983.09 455.749   6
  -2 -14 -14 2625.46 392.474  14
  -2 -14 -15 43194.7 1675.91  11
  -2 -14 -15 43809.7 1671.04   6
  -2 -14 -15 42479.0 1674.88  14
  -2 -14 -16 257.556 155.864  14
  -2 -14 -16 89.8126 166.727   6
  -2 -14 -17 17855.1 907.180   6
  -2 -14 -17 17920.9 929.710  14
  -2 -14 -18 14035.1 758.534  14
  -2 -14 -19 1107.17 185.807  14
   2  15 -11 90.3593 59.9155   3
   2  15 -10 797.842 196.795   3
   2  15  -9 6216.24 548.918   3
   2  15  -8 14102.7 905.178   3
   2  15  -7-75.4196 213.041   3
   2  15  -6 57913.8 2174.75   3
   2  15  -5 3802.02 548.134   3
   2  15  -4 37047.6 1731.55   3
   2  15  -3 7039.22 746.073   3
   2  15  -2 14338.7 1030.58   3
   2  15  -1 28496.1 1455.61   3
  -2 -15   1 26076.6 1317.57  10
   2  15   0 39707.1 1724.33   3
  -2 -15   0 37224.8 1629.74  10
   2  15   1 10774.1 843.473   3
  -2 -15  -1 10700.8 820.265  10
   2  15   2 8848.00 756.977   3
  -2 -15  -2 8583.96 737.810  10
   2  15   3 3790.29 476.197   3
  -2 -15  -3 4473.78 554.193  10
  -2 -15  -4 14081.7 966.698  10
  -2 -15  -5 8172.68 749.834  10
  -2 -15  -6 10830.5 751.229  12
  -2 -15  -6 11829.9 907.341  10
  -2 -15  -7 2471.16 440.846  10
  -2 -15  -8 5155.22 598.105  10
  -2 -15  -9 6264.86 541.270  14
  -2 -15  -9 6710.63 615.320  11
  -2 -15  -9 7610.97 682.081  10
  -2 -15 -10 18057.1 984.250  14
  -2 -15 -10 17669.0 1048.23  11
  -2 -15 -10 19476.0 1115.05  10
  -2 -15 -11 2846.71 395.980  14
  -2 -15 -11 3276.97 438.436  10
  -2 -15 -11 3214.12 419.985  11
  -2 -15 -12 29517.4 1313.48  10
  -2 -15 -12 30678.8 1365.66  14
  -2 -15 -12 31153.1 1412.66  11
  -2 -15 -13 777.481 225.013  14
  -2 -15 -13 578.446 261.461  11
  -2 -15 -13 780.939 246.493   6
  -2 -15 -13 775.678 225.324  10
  -2 -15 -14 27823.8 1259.38  11
  -2 -15 -14 28068.6 1269.63   6
  -2 -15 -14 26581.4 1224.78  14
  -2 -15 -15 7093.11 599.735  14
  -2 -15 -15 7662.22 616.631   6
  -2 -15 -16 21808.8 1007.06   6
  -2 -15 -16 22343.6 1038.66  14
  -2 -15 -17 7091.97 502.509   6
  -2 -15 -17 6563.49 507.826  14
  -2 -15 -18 8293.08 501.483  14
   2  16 -10 2086.92 224.864   3
  -2 -16   9 451.153 115.250  12
   2  16  -9 688.581 159.536   3
   2  16  -8 378.218 155.376   3
   2  16  -7 17015.6 959.545   3
   2  16  -6 386.633 217.743   3
   2  16  -5 13990.7 968.591   3
   2  16  -4 5238.25 573.955   3
   2  16  -3 12533.8 940.213   3
   2  16  -2 16.7978 142.468   3
   2  16  -1 46910.2 1883.06   3
  -2 -16   1 38145.1 1583.41  10
  -2 -16   0 314.823 127.028  10
   2  16   0 671.104 273.711   3
   2  16   1 43949.3 1796.20   3
  -2 -16  -1 42002.8 1744.29  10
   2  16   2 24192.7 1270.38   3
  -2 -16  -2 24256.0 1283.84  10
  -2 -16  -3 24708.8 1314.52  10
  -2 -16  -4 4615.81 589.144  10
  -2 -16  -5 12680.1 845.361  12
  -2 -16  -5 13168.7 953.531  10
  -2 -16  -6 528.143 243.818  10
  -2 -16  -6 379.461 140.103  12
  -2 -16  -7 9522.35 815.120  10
  -2 -16  -8 4107.94 548.551  10
  -2 -16  -9 2382.45 451.064  10
  -2 -16 -10 532.068 174.668  11
  -2 -16 -10 851.021 269.164  10
  -2 -16 -11 18470.8 1003.75  11
  -2 -16 -11 20037.6 1069.98  10
  -2 -16 -11 17513.7 923.232  14
  -2 -16 -12 12850.4 809.036  10
  -2 -16 -12 11324.8 731.876  14
  -2 -16 -13 26607.5 1159.49  14
  -2 -16 -13 29783.8 1286.63   6
  -2 -16 -13 26810.1 1145.76  10
  -2 -16 -14 64.9513 89.4928  14
  -2 -16 -14 215.102 141.528   6
  -2 -16 -15 5876.36 480.801  14
  -2 -16 -15 5920.57 491.300   6
  -2 -16 -16 198.092 110.676  14
  -2 -16 -16 269.118 116.857   6
  -2 -16 -17 6255.95 418.021  14
   2  17  -8 9589.74 539.767   3
  -2 -17   8 8510.19 464.996  12
   2  17  -7 892.990 194.792   3
   2  17  -6 25362.8 1128.70   3
   2  17  -5 104.750 125.034   3
   2  17  -4 4480.31 501.502   3
   2  17  -3 1779.74 362.020   3
   2  17  -2 1640.16 330.681   3
   2  17  -1 1244.40 307.278   3
  -2 -17   0 29569.5 1338.91  10
   2  17   0 34605.2 1522.56   3
   2  17   1 10175.1 787.160   3
  -2 -17  -1 9844.49 769.747  10
  -2 -17  -2 36810.5 1621.53  10
   2  17   2 40394.1 1612.32   3
  -2 -17  -3 596.188 216.843  10
  -2 -17  -4 9011.34 719.191  12
  -2 -17  -4 9210.24 781.099  10
  -2 -17  -5 1875.39 326.392  12
  -2 -17  -5 2168.25 404.095  10
  -2 -17  -6 15517.5 1026.81  10
  -2 -17  -6 13540.5 830.292  12
  -2 -17  -7 428.983 229.091  10
  -2 -17  -8 3799.45 506.414  10
  -2 -17  -9 1181.20 329.628  10
  -2 -17 -10 12189.0 840.674  10
  -2 -17 -11 39985.9 1538.64  10
  -2 -17 -12 9623.14 676.341  10
  -2 -17 -13 4709.24 445.701   6
  -2 -17 -13 4075.61 392.687  10
  -2 -17 -14 575.005 156.404  14
  -2 -17 -14 801.366 199.403   6
  -2 -17 -15 584.471 149.272   6
  -2 -17 -16 1951.12 224.603   6
   2  18  -6-9.36671 57.3915   3
  -2 -18   6 132.533 75.9131  12
   2  18  -5 19994.7 899.085   3
   2  18  -4 4008.50 405.658   3
   2  18  -3 8329.01 624.472   3
   2  18  -2 1749.41 287.211   3
   2  18  -1 7966.89 639.325   3
  -2 -18   0 71.5303 109.664  10
   2  18   0-136.722 166.536   3
  -2 -18  -1 2692.05 362.134  10
   2  18   1 2993.66 381.124   3
  -2 -18  -2 737.627 210.663  10
  -2 -18  -2 634.107 205.193  12
  -2 -18  -3 7174.55 657.039  10
  -2 -18  -3 7792.12 637.698  12
  -2 -18  -4 105.851 168.868  10
  -2 -18  -4 401.789 168.890  12
  -2 -18  -5 28043.3 1213.19  12
  -2 -18  -5 32284.9 1447.98  10
  -2 -18  -6 224.666 206.933  10
  -2 -18  -7 45296.3 1773.45  10
  -2 -18  -8 356.521 200.961  10
  -2 -18  -9 5729.13 621.763  10
  -2 -18 -10 11782.9 779.491  10
  -2 -18 -11 2867.56 362.661  10
  -2 -18 -12 3153.25 370.317   6
  -2 -18 -12 2670.03 322.502  10
  -2 -18 -13 14234.6 720.593   6
  -2 -18 -13 13340.4 668.620  10
  -2 -18 -14 2152.09 249.450   6
  -2 -18 -15 1683.88 213.045   6
  -2 -19   5 644.741 124.687  12
  -2 -19   4 27317.3 949.238  12
   2  19  -4 21547.7 791.928   3
   2  19  -3 6034.31 419.716   3
  -2 -19   3 7576.40 510.034  12
  -2 -19   2 11912.2 676.461  12
   2  19  -2 11069.8 613.124   3
   2  19  -1 181.061 86.6279   3
  -2 -19   1 383.648 139.619  12
  -2 -19   0 2877.68 357.997  12
  -2 -19  -1 355.108 132.123  12
  -2 -19  -1 279.059 119.799  10
  -2 -19  -2 5478.09 485.754  10
  -2 -19  -2 5831.67 492.094  12
  -2 -19  -3 618.557 177.178  10
  -2 -19  -3 694.616 183.427  12
  -2 -19  -4 5892.10 475.968  12
  -2 -19  -4 6326.36 557.380  10
  -2 -19  -5 1717.73 239.185  12
  -2 -19  -5 2089.35 317.537  10
  -2 -19  -6 16391.8 928.108  10
  -2 -19  -7 202.202 151.760  10
  -2 -19  -8 17839.9 934.489  10
  -2 -19  -9 16706.0 878.933  10
  -2 -19 -10 2544.06 303.741  10
  -2 -19 -11 4503.75 390.161   6
  -2 -19 -11 5160.93 423.811  10
  -2 -19 -12 14379.1 674.863  10
  -2 -19 -12 15132.0 698.590   6
  -2 -19 -13 7351.96 427.351   6
  -2 -20   2 1302.69 167.148  12
  -2 -20   1 3896.43 315.688  12
  -2 -20   0 499.062 130.583  12
  -2 -20  -1 7208.64 450.320  12
  -2 -20  -2 469.558 133.570  12
  -2 -20  -2 334.492 93.9849  10
  -2 -20  -3 3347.57 323.168  10
  -2 -20  -3 3584.29 311.890  12
  -2 -20  -4 524.386 161.021  10
  -2 -20  -5 899.676 191.622  10
  -2 -20  -6 244.443 113.538  10
  -2 -20  -7 5746.31 457.173  10
  -2 -20  -8 9997.55 594.312  10
  -2 -20  -9 2789.54 301.502  10
  -2 -20 -10 9417.34 521.755  10
  -2 -20 -10 9595.02 511.826   6
  -2 -20 -11 4230.67 305.124   6
  -2 -20 -11 3458.90 289.159  10
   3 -18  -8 2091.84 207.669  10
   3 -18  -7 13658.6 596.472  10
   3 -18  -6-33.2902 53.1127  10
   3 -18  -5 1189.67 186.518  10
   3 -18  -4 2943.22 280.872  10
   3 -18  -3 6542.61 422.991  10
  -3  18   2 1733.66 205.472   3
   3 -18  -2 2096.29 226.855  10
  -3  18   1 15827.1 677.944   3
  -3  18   0 7243.28 444.058   3
  -3  18  -1 9001.34 493.251   3
  -3  18  -2 4358.06 324.871   3
  -3  18  -3 607.076 113.911   3
   3 -17 -10 536.889 117.368  10
   3 -17  -9 1470.12 202.435  10
   3 -17  -8 10248.8 583.672  10
   3 -17  -7 2970.66 325.576  10
   3 -17  -6 4356.35 399.532  10
   3 -17  -5 241.538 142.205  10
  -3  17   4 3077.01 322.603   3
   3 -17  -4 3428.96 353.661  10
  -3  17   3 416.550 158.675   3
   3 -17  -3 410.140 106.140  10
  -3  17   2 4621.31 424.540   3
   3 -17  -2 4993.53 432.202  10
  -3  17   1 674.280 189.396   3
   3 -17  -1 544.712 143.459  10
   3 -17   0 12813.5 650.094  10
  -3  17   0 16047.5 829.714   3
  -3  17  -1 4842.94 450.748   3
  -3  17  -2 651.720 172.423   3
  -3  17  -3 4235.46 394.733   3
  -3  17  -4 3147.21 331.563   3
  -3  17  -5 576.657 146.422   3
  -3  17  -6 5676.60 379.982   3
   3 -16 -11 2853.24 273.008  10
   3 -16 -10 439.908 128.695  10
   3 -16  -9 6440.31 500.621  10
   3 -16  -8 253.686 136.808  10
   3 -16  -7 14919.8 844.695  10
   3 -16  -6 6390.93 557.682  10
  -3  16   5 5902.46 526.615   3
   3 -16  -5 7198.38 603.436  10
  -3  16   4 11502.0 763.650   3
   3 -16  -4 12983.7 818.366  10
  -3  16   3 4184.52 477.503   3
   3 -16  -3 3963.41 457.139  10
  -3  16   2 2541.99 363.910   3
   3 -16  -2 2146.49 349.508  10
  -3  16   1 11197.1 790.758   3
   3 -16  -1 9817.93 690.649  10
  -3  16   0 222.028 142.073   3
   3 -16   0 391.129 149.785  10
  -3  16  -1 10941.9 769.578   3
   3 -16   1 8552.88 563.510  10
  -3  16  -2 7720.90 647.776   3
  -3  16  -3 12174.7 788.500   3
  -3  16  -4 2808.02 367.389   3
  -3  16  -5 11827.3 719.739   3
  -3  16  -6 2743.84 320.654   3
  -3  16  -7 3744.25 349.838   3
  -3  16  -8 6588.30 418.520   3
  -3  16  -9 4501.06 292.700   3
   3 -15 -12 5882.05 420.426  11
   3 -15 -12 4806.43 355.079  10
   3 -15 -11 2277.97 289.077  11
   3 -15 -11 2507.97 298.123  10
   3 -15 -10 12090.2 678.276  11
   3 -15 -10 13918.2 780.108  10
   3 -15  -9 576.278 163.208  11
   3 -15  -9 310.616 117.602   6
   3 -15  -8 15992.2 818.726  11
   3 -15  -8 19093.5 1027.38  10
   3 -15  -7 495.330 251.606  10
   3 -15  -6 17135.2 1027.01  10
   3 -15  -5 5662.54 630.497  10
   3 -15  -4 7188.10 656.987  10
  -3  15   3 27211.1 1397.57   3
   3 -15  -3 27515.9 1373.42  10
   3 -15  -2 1131.97 305.657  10
  -3  15   2 874.651 270.738   3
  -3  15   1 1270.49 339.843   3
   3 -15  -1 554.435 214.795  10
  -3  15   0 3166.82 448.799   3
   3 -15   0 2769.65 388.496  10
  -3  15  -1 6806.60 678.942   3
   3 -15   1 5697.36 524.413  10
  -3  15  -2 21372.1 1199.81   3
   3 -15   3 15292.5 860.149  17
  -3  15  -3 19823.9 1105.62   3
  -3  15  -4 5068.83 556.902   3
   3 -15   4 3327.76 363.904  17
  -3  15  -5 7347.17 631.842   3
  -3  15  -6 33134.4 1334.95   3
  -3  15  -7 1453.88 270.769   3
  -3  15  -8 238.076 115.452   3
  -3  15  -9 8722.25 524.558   3
  -3  15 -10 174.852 76.0774   3
   3 -14 -14 1524.16 228.281  11
   3 -14 -13 1033.46 215.940  11
   3 -14 -12 58.3041 89.9050  10
   3 -14 -12 430.743 182.769  11
   3 -14 -11 22840.2 1041.49  10
   3 -14 -11 20953.7 892.837   6
   3 -14 -11 23030.8 1081.69  11
   3 -14 -10 549.824 172.621   6
   3 -14 -10 615.962 202.062  11
   3 -14 -10 583.290 209.691  10
   3 -14  -9 12615.6 875.035  10
   3 -14  -9 10991.2 766.178  11
   3 -14  -8 1178.63 325.786  10
   3 -14  -8 858.206 210.750  11
   3 -14  -7 37642.1 1629.04  10
   3 -14  -7 29529.7 1307.06  11
   3 -14  -6 2150.44 383.011  10
   3 -14  -5 2833.51 500.540  10
   3 -14  -4 3715.34 533.919  10
   3 -14  -3 990.890 308.820  10
   3 -14  -2 7381.32 727.138  10
   3 -14  -1 337.032 181.155  10
  -3  14   0 5284.77 648.599   3
   3 -14   0 4220.61 519.540  10
   3 -14   0 4066.16 494.814  17
   3 -14   1 13594.7 935.705  17
   3 -14   1 15168.7 941.401  10
   3 -14   2 35255.0 1413.13  10
   3 -14   2 33443.5 1514.14  17
  -3  14  -3 628.869 273.752   3
   3 -14   3 586.559 301.759  17
  -3  14  -4 19088.8 1136.31   3
   3 -14   4 14600.2 914.116  17
   3 -14   5 2108.66 333.516  17
  -3  14  -5 3006.80 461.663   3
  -3  14  -6 5006.52 547.196   3
   3 -14   6 3688.63 420.398  17
  -3  14  -7 17670.1 1001.75   3
  -3  14  -8 13816.2 833.730   3
  -3  14  -9 18194.6 900.588   3
  -3  14 -10 13109.9 692.880   3
  -3  14 -11 206.425 107.666   3
  -3  14 -12 2862.23 233.870   3
   3 -13 -15 1427.87 226.981  11
   3 -13 -14 546.751 174.478  11
   3 -13 -13 3936.81 398.303  14
   3 -13 -13 4926.59 504.680  11
   3 -13 -12 8516.09 556.840   6
   3 -13 -12 10428.8 732.163  11
   3 -13 -12 9518.39 655.090  14
   3 -13 -12 9229.51 621.483  10
   3 -13 -11 5039.89 483.925  14
   3 -13 -11 5200.87 473.372   6
   3 -13 -11 6226.32 596.301  11
   3 -13 -11 5880.22 555.210  10
   3 -13 -10 1519.50 328.845  11
   3 -13 -10 1398.96 294.713  10
   3 -13 -10 1146.53 252.233   6
   3 -13 -10 1164.44 262.590  14
   3 -13  -9 4759.27 561.948  11
   3 -13  -9 4388.17 550.320  10
   3 -13  -8 35320.6 1567.08  11
   3 -13  -8 39902.1 1708.88  10
   3 -13  -7 4908.77 594.177  10
   3 -13  -7 4587.09 529.285  11
   3 -13  -6 8410.42 700.212  11
   3 -13  -6 10447.5 886.401  10
   3 -13  -5 17727.4 1139.84  10
   3 -13  -5 15136.6 942.115  11
   3 -13  -4 24983.8 1395.78  10
   3 -13  -3 1149.75 304.656  10
   3 -13  -2 5176.60 627.572  10
   3 -13  -1 5703.29 641.697  10
   3 -13  -1 5229.58 618.192  17
   3 -13   0 8965.40 781.090  17
   3 -13   0 10155.8 828.903  10
  -3  13  -1 13279.5 1045.67   3
   3 -13   1 11332.3 848.402  10
   3 -13   1 12015.7 921.441  17
   3 -13   2 234.803 181.404  17
  -3  13  -2 341.451 246.609   3
   3 -13   2 463.427 214.734  10
  -3  13  -3 12404.9 990.908   3
   3 -13   3 11043.9 850.618  17
  -3  13  -4 208.051 185.766   3
   3 -13   4-130.727 180.682  17
  -3  13  -5 6583.61 682.114   3
   3 -13   5 4837.68 538.101  17
  -3  13  -6 4552.51 560.456   3
   3 -13   6 3708.88 474.707  17
  -3  13  -7 22063.3 1197.44   3
   3 -13   7 17869.0 993.736  17
  -3  13  -8 14224.7 913.065   3
   3 -13   8 11422.1 746.740  17
  -3  13  -9 41550.2 1584.13   3
  -3  13 -10 935.904 233.479   3
  -3  13 -11 18189.6 862.017   3
  -3  13 -12 921.696 177.360   3
  -3  13 -13 822.759 133.731   3
   3 -12 -15 9454.62 619.501  11
   3 -12 -15 9073.39 594.669  14
   3 -12 -14 9645.23 685.948  11
   3 -12 -14 7817.13 600.681  14
   3 -12 -13 18030.7 864.148   6
   3 -12 -13 20515.7 1055.31  14
   3 -12 -12 8469.68 734.543  11
   3 -12 -12 7892.27 659.429  14
   3 -12 -12 6049.08 512.808   6
   3 -12 -12 6791.17 560.357  10
   3 -12 -11 5495.49 522.768   6
   3 -12 -11 7108.12 695.204  11
   3 -12 -11 6506.48 613.231  10
   3 -12 -11 5875.90 584.932  14
   3 -12 -10 3800.37 476.331  14
   3 -12 -10 5059.78 548.880  10
   3 -12 -10 4263.57 526.303  11
   3 -12 -10 3582.94 443.786   6
   3 -12  -9 12499.7 928.019  10
   3 -12  -9 11292.2 911.826  11
   3 -12  -9 10503.8 774.183  14
   3 -12  -8 4699.29 592.451  10
   3 -12  -8 4380.63 547.290  11
   3 -12  -8 3939.64 459.538  14
   3 -12  -7 1593.57 380.824  10
   3 -12  -7 1255.61 289.961  11
   3 -12  -6 10651.2 894.791  10
   3 -12  -6 9383.16 785.989  11
   3 -12  -5 75613.2 2620.03  10
   3 -12  -4 17594.2 1165.48  10
   3 -12  -4 14916.0 2143.63  16
   3 -12  -3 851.385 291.502  10
   3 -12  -3 682.438 337.222  16
   3 -12  -2 22879.6 2678.90  16
   3 -12  -2 23649.6 1323.15  17
   3 -12  -2 25882.2 1388.49  10
   3 -12  -1 7185.76 1462.54  16
   3 -12  -1 6607.92 686.970  17
   3 -12  -1 7651.76 711.493  10
   3 -12   0 34029.8 1608.89  17
   3 -12   0 32674.3 1544.23  10
   3 -12   0 31068.3 3067.63  16
   3 -12   1 137.309 143.374  17
   3 -12   1 321.289 197.126  16
   3 -12   1 186.505 121.887  10
   3 -12   2 15483.4 1052.56  17
   3 -12   2 13254.0 1937.44  16
   3 -12   2 13859.5 916.089  10
  -3  12  -2 16735.3 1171.15   3
   3 -12   3 1834.15 408.661  17
  -3  12  -3 2704.13 534.232   3
  -3  12  -4 14410.6 1038.27   3
   3 -12   4 12422.2 909.271  17
  -3  12  -5 555.499 257.289   3
   3 -12   5 441.034 166.965  17
  -3  12  -6 20746.2 1223.45   3
   3 -12   6 16671.2 1034.49  17
   3 -12   7 6689.56 631.154  17
  -3  12  -7 8287.99 753.247   3
  -3  12  -8 26316.1 1334.59   3
   3 -12   8 22305.6 1159.21  17
   3 -12   9 1771.99 308.586  17
  -3  12  -9 2256.76 381.888   3
  -3  12 -10 39770.9 1585.77   3
  -3  12 -11 96.8193 129.202   3
  -3  12 -12 8630.03 595.942   3
  -3  12 -13 276.989 77.9341  13
  -3  12 -13 485.095 142.652   3
  -3  12 -14 4271.22 300.453   3
   3 -11 -16 9341.23 601.081  11
   3 -11 -15 10522.2 703.517  14
   3 -11 -15 12319.0 755.380  11
   3 -11 -14 50035.5 1764.99  11
   3 -11 -14 44619.1 1693.18  14
   3 -11 -13 38806.5 1595.27  14
   3 -11 -13 42335.4 1679.25  11
   3 -11 -12 3306.35 405.751   6
   3 -11 -12 4921.04 577.239  11
   3 -11 -12 4253.32 518.086  14
   3 -11 -12 3690.56 423.455  10
   3 -11 -11 4154.88 488.189  10
   3 -11 -11 4912.69 602.423  11
   3 -11 -11 3743.34 448.527   6
   3 -11 -11 4634.29 555.956  14
   3 -11 -10 4946.26 569.422  10
   3 -11 -10 4029.86 476.758   6
   3 -11 -10 4367.51 527.782  14
   3 -11 -10 5416.08 615.969  11
   3 -11  -9 4085.31 505.850  14
   3 -11  -9 3859.27 523.871  11
   3 -11  -9 4058.22 523.312  10
   3 -11  -8 984.256 306.878  11
   3 -11  -8 828.697 308.716  10
   3 -11  -8 739.966 228.139  14
   3 -11  -7 18158.5 1147.26  10
   3 -11  -7 15875.9 939.279  14
  -3  11   6 28035.3 3065.23  19
   3 -11  -6 34389.7 1621.89  10
   3 -11  -6 26820.7 2716.70  16
   3 -11  -5 4047.22 1044.09  16
   3 -11  -5 4711.49 583.696  10
   3 -11  -4 18288.6 2322.38  16
   3 -11  -4 23978.3 1334.10  10
   3 -11  -3 26730.8 1402.71  10
   3 -11  -3 23430.6 2603.18  16
   3 -11  -3 24418.9 1302.39  17
   3 -11  -2 818.380 258.444  10
   3 -11  -2 563.998 200.105  17
   3 -11  -2 1059.82 576.928  16
   3 -11  -1 52128.8 3822.89  16
   3 -11  -1 49388.4 1955.25  10
   3 -11  -1 50942.3 1978.83  17
   3 -11   0 699.722 232.998  17
   3 -11   0 1663.39 719.204  16
   3 -11   0 1483.35 343.369  10
   3 -11   1 42292.6 1745.94  10
   3 -11   1 46379.3 3582.72  16
   3 -11   2 6492.05 668.830  17
   3 -11   2 6561.29 1352.62  16
   3 -11   2 6446.55 623.157  10
  -3  11  -3 34948.8 1698.21   3
   3 -11   3 30023.3 2836.67  16
   3 -11   3 31293.1 1515.59  17
   3 -11   4 6935.80 692.320  17
  -3  11  -4 8558.68 808.258   3
   3 -11   4 7176.91 1376.17  16
  -3  11  -5 24519.2 1369.43   3
  -3  11  -5 19105.0 2090.32  19
   3 -11   5 20785.6 1208.96  17
  -3  11  -6 2551.90 468.083   3
   3 -11   6 2152.92 383.607  17
   3 -11   7 17806.8 1094.84  17
  -3  11  -7 22551.4 1268.50   3
  -3  11  -8 13359.2 963.698   3
   3 -11   8 7849.26 700.261  17
   3 -11   9 13167.7 888.669  17
  -3  11  -9 14303.4 995.476   3
  -3  11 -10 46.0597 198.645   3
   3 -11  10 236.200 170.377  17
  -3  11 -11 30434.7 1376.32   3
   3 -11  11 24171.9 1153.47  17
  -3  11 -12 9106.01 686.121   3
  -3  11 -13 6173.93 501.501   3
  -3  11 -14 7874.41 499.321   3
  -3  11 -14 6400.12 441.686  13
  -3  11 -15 2973.63 237.025  13
  -3  11 -15 4062.96 281.504   3
   3 -10 -16 2737.66 346.650  11
   3 -10 -16 2575.61 358.668  14
   3 -10 -15 21995.8 1124.81  14
   3 -10 -15 20113.5 945.336  13
   3 -10 -15 23388.6 1099.74  11
   3 -10 -14 27199.5 1338.26  14
   3 -10 -14 29306.2 1323.97  11
   3 -10 -13 13870.4 964.883  14
   3 -10 -13 12554.7 837.435  13
   3 -10 -13 11370.9 768.789   6
   3 -10 -12 44756.0 1841.13  14
   3 -10 -12 39602.6 1500.31  10
   3 -10 -12 38778.7 1578.06  13
   3 -10 -12 35651.1 1534.27   6
   3 -10 -12 48414.9 1886.21  11
   3 -10 -11 10235.1 764.556  13
   3 -10 -11 9441.67 742.870   6
   3 -10 -11 12520.8 938.076  11
   3 -10 -11 10379.9 779.191  10
   3 -10 -11 11972.6 900.016  14
   3 -10 -10 3412.60 458.585  14
   3 -10 -10 3015.89 451.769  10
   3 -10 -10 2525.13 385.526  13
   3 -10 -10 2965.81 421.129   6
   3 -10 -10 3644.98 495.362  11
   3 -10  -9 6679.04 674.731  14
   3 -10  -9 7208.23 679.393  10
   3 -10  -9 6993.78 693.859  11
   3 -10  -9 6629.86 630.336  13
   3 -10  -8 3686.61 480.323  13
   3 -10  -8 3950.95 503.586  10
   3 -10  -8 4230.05 507.532  14
   3 -10  -7 32194.1 1516.67  10
   3 -10  -7 29520.3 1386.12  13
  -3  10   7 27765.3 2948.99  19
   3 -10  -7 30419.6 1374.77  14
   3 -10  -6 45750.7 3475.37  16
   3 -10  -6 53601.8 1991.87  10
   3 -10  -6 46583.7 1698.71  14
   3 -10  -5 823.394 497.665  16
   3 -10  -5 1204.49 296.966  10
   3 -10  -4 2978.18 473.895  10
   3 -10  -4 2515.44 780.639  16
   3 -10  -3 6835.84 628.163  17
   3 -10  -3 6348.86 1258.72  16
   3 -10  -3 5999.89 624.385  10
   3 -10  -2 18121.2 966.042   9
   3 -10  -2 19249.1 1102.40  17
   3 -10  -2 22285.7 2384.58  16
   3 -10  -2 22634.0 1190.14  10
   3 -10  -1 17132.2 2033.12  16
   3 -10  -1 17646.4 1041.89  17
   3 -10  -1 13980.2 928.112  10
   3 -10  -1 13168.8 832.485   9
   3 -10   0 138956. 6090.50  16
   3 -10   0 132479. 3359.58   9
   3 -10   0 127719. 3399.06  10
   3 -10   0 138149. 3578.89  17
   3 -10   1 39494.4 3151.27  16
   3 -10   1 42225.1 1631.95   9
   3 -10   1 36702.3 1628.51  17
   3 -10   1 36459.3 1537.85  10
   3 -10   2 41834.6 3235.00  16
   3 -10   2 45540.4 1786.21  17
   3 -10   3 260.420 417.956  16
   3 -10   3 136.176 130.356  17
  -3  10  -4 50846.5 2047.37   3
   3 -10   4 47617.3 3466.14  16
   3 -10   4 47645.0 1909.47  17
   3 -10   5 2313.41 387.405  17
   3 -10   5 2628.55 787.437  16
  -3  10  -5 2157.00 378.225   3
  -3  10  -6 27001.3 1427.66   3
   3 -10   6 23297.1 1277.74  17
  -3  10  -7 35571.2 1672.10   3
   3 -10   7 32032.4 1509.10  17
  -3  10  -8 5369.73 633.120   3
  -3  10  -8 3645.31 451.889   7
   3 -10   8 5184.94 569.781  17
  -3  10  -9 3588.43 441.913   7
  -3  10  -9 4343.35 553.055   3
  -3  10 -10 5143.26 611.971   3
  -3  10 -10 4343.48 502.542   7
  -3  10 -11 821.405 300.690   3
   3 -10  11 950.807 227.359  17
  -3  10 -12 13401.7 807.097   5
   3 -10  12 12169.8 812.558  17
  -3  10 -13 2808.39 328.851   5
  -3  10 -13 4243.93 461.781   3
  -3  10 -14 6113.93 497.025   3
  -3  10 -14 4989.76 469.959  13
  -3  10 -14 4594.98 408.733   5
  -3  10 -15 443.139 115.477   3
  -3  10 -15 702.049 169.518  13
  -3  10 -15 400.257 112.871   5
  -3  10 -16 10556.5 494.829  13
   3  -9 -16 1287.07 289.727  14
   3  -9 -16 1064.64 222.068  13
   3  -9 -16 910.968 209.931  11
   3  -9 -15 2621.03 373.902  11
   3  -9 -15 2392.54 438.885  14
   3  -9 -15 2186.86 329.393  13
   3  -9 -14 4168.04 511.662  11
   3  -9 -14 3771.64 512.471  14
   3  -9 -14 3301.08 426.503  13
   3  -9 -13 16191.3 919.684   8
   3  -9 -13 16118.5 978.552   6
   3  -9 -13 20465.8 1232.75  14
   3  -9 -13 17269.7 1030.56  13
   3  -9 -13 21162.9 1171.06  11
   3  -9 -12 9920.59 846.364  14
   3  -9 -12 10324.0 847.573  11
   3  -9 -12 8276.57 711.391   6
   3  -9 -12 8350.06 642.698   8
   3  -9 -12 8491.59 723.968  13
   3  -9 -11 15234.8 976.386   6
   3  -9 -11 14642.9 954.208  13
   3  -9 -11 14501.0 841.920   8
   3  -9 -11 17569.5 1097.16  11
   3  -9 -11 15535.2 936.001  10
   3  -9 -11 16735.5 1114.89  14
   3  -9 -10 1230.03 280.914  10
   3  -9 -10 1150.50 325.447  14
   3  -9 -10 895.996 246.444   6
   3  -9 -10 774.408 258.486  11
   3  -9 -10 853.086 227.913  13
   3  -9  -9 30854.5 1475.34  14
   3  -9  -9 29024.8 1352.07  13
   3  -9  -9 30610.6 1415.94  10
   3  -9  -8 33080.6 1491.44  14
   3  -9  -8 31895.7 1418.37  13
   3  -9  -8 33298.0 1478.39  10
   3  -9  -7 87884.8 2562.18  14
  -3   9   7 91403.8 5261.57  19
   3  -9  -7 82231.2 2485.76  13
   3  -9  -7 85497.3 2587.61  10
   3  -9  -6 3874.11 470.262  10
   3  -9  -6 3395.82 410.261  14
   3  -9  -6 3528.72 423.692  13
   3  -9  -6 3067.69 836.245  16
   3  -9  -5 4254.48 455.726  13
   3  -9  -5 5761.05 577.291  10
   3  -9  -5 3933.72 934.555  16
   3  -9  -4 219.180 273.043  16
   3  -9  -4 523.823 208.187  10
   3  -9  -4 171.350 122.222  17
   3  -9  -3 1514.56 272.692  17
   3  -9  -3 1498.15 504.389  16
   3  -9  -3 1697.58 323.284  10
   3  -9  -2 13131.5 1698.19  16
   3  -9  -1 5722.14 1109.45  16
   3  -9   0 26827.8 2398.12  16
   3  -9   1 87142.8 4464.94  16
   3  -9   2-9.23427 110.998   9
   3  -9   2 434.180 465.272  16
   3  -9   3 119948. 3088.11   9
   3  -9   3 114930. 3193.89  17
   3  -9   4 7107.44 1247.28  16
   3  -9   4 7650.31 643.535   9
   3  -9   4 6704.56 638.256  17
   3  -9   5 28012.1 2517.96  16
  -3   9  -5 29417.9 1478.26   3
  -3   9  -6 23841.2 1314.99   3
  -3   9  -7 17974.9 1999.29  15
  -3   9  -7 22056.3 1246.24   3
  -3   9  -7 17181.0 970.320   7
  -3   9  -8 8078.72 688.403   7
  -3   9  -8 5889.42 1186.33  15
  -3   9  -8 8042.54 751.360   3
  -3   9  -9 3351.49 945.812  15
  -3   9  -9 4302.78 495.576   7
  -3   9  -9 4875.99 609.674   3
  -3   9 -10 2585.10 410.669   7
  -3   9 -10 2740.52 443.313   3
  -3   9 -11 24981.1 1348.59   3
  -3   9 -11 23114.8 1257.20   7
  -3   9 -12 2308.07 408.367   3
  -3   9 -12 1890.35 370.452   7
  -3   9 -13 3654.17 477.784   7
  -3   9 -13 3577.28 455.106   3
  -3   9 -14 7522.94 601.730   3
  -3   9 -14 6223.49 534.773   5
  -3   9 -15 1782.43 253.843   3
  -3   9 -15 2351.99 309.553   5
  -3   9 -15 1713.43 303.971  13
  -3   9 -16 76.6070 98.4488  13
  -3   9 -16 36.0801 64.7984   5
  -3   9 -17 9572.39 473.305  13
  -3   9 -17 8784.40 424.232   5
   3  -8 -17 688.931 176.419  13
   3  -8 -17 260.428 113.787  11
   3  -8 -16 2628.28 353.534  13
   3  -8 -16 3218.19 391.325  11
   3  -8 -16 2882.94 420.337  14
   3  -8 -15 585.363 271.687  14
   3  -8 -15 483.996 178.170  13
   3  -8 -15 624.829 232.606  11
   3  -8 -14 3997.75 470.287   8
   3  -8 -14 4196.14 506.920  11
   3  -8 -14 3909.96 486.032  13
   3  -8 -14 4830.41 638.623  14
   3  -8 -13 6079.90 613.612   6
   3  -8 -13 6695.73 629.803  13
   3  -8 -13 5908.60 586.082   8
   3  -8 -13 7044.10 670.895  11
   3  -8 -13 6869.15 729.648  14
   3  -8 -12 42680.1 1714.12  13
   3  -8 -12 41652.1 1730.57   6
   3  -8 -12 47609.8 1856.27  11
   3  -8 -12 42689.9 1662.37   8
   3  -8 -12 44232.5 1905.40  14
   3  -8 -11 545.613 200.061   6
   3  -8 -11 360.076 187.078   8
   3  -8 -11 470.787 230.443  14
   3  -8 -11 405.277 180.377  13
   3  -8 -11 249.399 215.913  11
   3  -8 -10 78189.0 2300.76   8
   3  -8 -10 85898.1 2703.87  14
   3  -8 -10 80822.8 2397.98  10
   3  -8 -10 77590.9 2461.98   6
   3  -8 -10 77865.0 2415.65  13
   3  -8  -9 2898.43 403.502  10
   3  -8  -9 2702.16 350.996   8
   3  -8  -9 2705.35 400.006  13
   3  -8  -9 2779.08 450.780  14
   3  -8  -8 20707.6 1075.15  13
   3  -8  -8 21356.1 1114.31  10
   3  -8  -8 21688.7 1220.26   2
   3  -8  -8 21953.6 1161.88  14
   3  -8  -7 9714.77 727.254  10
   3  -8  -7 9333.20 694.777  13
   3  -8  -7 8968.91 756.960   2
  -3   8   7 9920.61 1562.94  19
   3  -8  -7 9824.93 725.155  14
   3  -8  -6 13599.7 1686.40  16
   3  -8  -6 16119.6 937.844  10
   3  -8  -5 9978.02 1427.69  16
   3  -8  -4 6638.02 1163.86  16
   3  -8  -3 736.929 511.298  16
   3  -8  -2 2438.85 767.126  16
   3  -8  -1 4681.40 944.105  16
   3  -8   0 48237.3 3028.19  16
   3  -8   1 18988.8 1870.73  16
   3  -8   2 69574.3 3698.56  16
   3  -8   3 21350.9 2022.06  16
   3  -8   4 54369.6 3347.70  16
  -3   8  -4 55632.7 2949.61  15
   3  -8   5 30968.1 1324.67   9
   3  -8   5 33491.6 2624.49  16
  -3   8  -5 33924.2 2386.01  15
  -3   8  -5 35693.8 1562.70   3
  -3   8  -6 118641. 4959.21  15
  -3   8  -6 115215. 3264.76   3
   3  -8   6 119685. 5254.74  16
  -3   8  -7 125.603 146.825   3
  -3   8  -7 76.1584 93.6734   7
  -3   8  -7 340.563 253.988  15
  -3   8  -8 28776.1 1428.01   3
  -3   8  -8 25791.4 1233.17   7
  -3   8  -8 25253.8 2383.09  15
  -3   8  -9 3516.77 454.602   7
  -3   8  -9 5184.93 1703.19  15
  -3   8  -9 3796.53 509.569   3
  -3   8 -10 35455.3 1555.86   7
  -3   8 -10 35512.7 1648.02   3
  -3   8 -11 651.234 296.896   3
  -3   8 -11 181.431 159.573   7
  -3   8 -12 13308.5 968.031   3
  -3   8 -12 13995.0 988.914   7
  -3   8 -13 4631.09 556.409   7
  -3   8 -13 4748.46 556.902   3
  -3   8 -14 1400.44 315.085   7
  -3   8 -14 1540.12 306.343   3
  -3   8 -15 477.551 162.373   3
  -3   8 -15 126.487 143.307   5
  -3   8 -16 1504.49 274.981  13
  -3   8 -16 1314.91 206.846   3
  -3   8 -16 1615.76 263.080   5
  -3   8 -17 2226.22 273.976  13
  -3   8 -17 2236.79 254.513   5
  -3   8 -18 7733.89 413.448  13
  -3   8 -18 8395.02 411.770   5
   3  -7 -18 485.657 129.114  13
   3  -7 -17 15226.0 765.033  11
   3  -7 -17 16539.0 852.686  13
   3  -7 -16 7070.92 680.180  14
   3  -7 -16 6415.30 545.733  11
   3  -7 -16 7498.44 626.573  13
   3  -7 -15 2576.75 380.450   8
   3  -7 -15 2997.67 415.186  11
   3  -7 -15 2836.89 458.921  14
   3  -7 -15 3168.87 421.309  13
   3  -7 -14 6900.26 660.852   8
   3  -7 -14 6999.28 647.002  13
   3  -7 -14 7117.99 641.846  11
   3  -7 -14 7647.57 774.458  14
   3  -7 -13 11746.5 881.264   6
   3  -7 -13 12090.2 868.189  13
   3  -7 -13 12116.5 958.973  14
   3  -7 -13 12049.2 861.210  11
   3  -7 -13 12480.3 879.813   8
   3  -7 -12 5179.16 571.232  11
   3  -7 -12 5141.78 577.419   6
   3  -7 -12 5782.22 664.075  14
   3  -7 -12 5275.16 533.177  13
   3  -7 -12 5492.62 582.332   8
   3  -7 -11 59289.3 2026.72  13
   3  -7 -11 61105.0 2295.44   2
   3  -7 -11 62159.7 2287.43  14
   3  -7 -11 61803.7 2140.58  11
   3  -7 -11 57319.2 2065.13   6
   3  -7 -11 59742.4 2037.24   8
   3  -7 -10 9255.95 691.857  13
   3  -7 -10 9542.56 708.872   8
   3  -7 -10 10465.1 807.385  14
   3  -7 -10 7993.86 619.431  10
   3  -7 -10 9096.31 723.246   6
   3  -7 -10 9951.35 829.713   2
   3  -7  -9 27935.0 1300.05   6
   3  -7  -9 31809.2 1452.60  14
   3  -7  -9 29851.2 1286.07  13
   3  -7  -9 28997.4 1461.46   2
   3  -7  -9 29743.8 1255.64   8
   3  -7  -9 28750.5 1250.90  10
   3  -7  -8 1557.05 287.903  14
   3  -7  -8 1915.71 284.811  13
   3  -7  -8 1765.87 290.130  10
   3  -7  -8 1467.79 246.132   8
   3  -7  -8 2034.84 346.865   2
  -3   7   7 15476.6 1852.63  19
   3  -7  -7 13454.6 898.509   2
   3  -7  -6 15644.2 1647.87  16
   3  -7  -5 51389.2 3125.43  16
   3  -7  -4 3446.46 815.634  16
   3  -7  -3 41049.6 2706.40  16
   3  -7  -2 24449.3 1999.83  16
   3  -7  -1 11783.5 1372.23  16
   3  -7   0 12769.9 1410.15  16
   3  -7   1 19560.5 1754.51  16
   3  -7   2 3744.40 808.339  16
  -3   7  -2 3817.54 629.602  15
  -3   7  -3 12326.3 1199.23  15
   3  -7   3 11944.5 1381.25  16
   3  -7   4 16127.8 1657.57  16
  -3   7  -4 15736.6 1423.78  15
   3  -7   5 57125.5 3264.96  16
  -3   7  -5 55820.0 2969.72  15
  -3   7  -6 168.920 132.230  15
   3  -7   6 375.448 197.805  16
  -3   7  -7 85373.6 4193.65  15
  -3   7  -7 90027.8 3795.97  19
  -3   7  -7 90660.7 2691.83   3
  -3   7  -8 38056.8 2823.28  15
  -3   7  -8 40177.3 1676.81   3
  -3   7  -8 37772.8 1496.97   7
  -3   7  -9 46978.2 1785.80   7
  -3   7  -9 47205.1 3333.33  15
  -3   7  -9 49549.7 1906.30   3
  -3   7 -10 7445.84 1364.97  15
  -3   7 -10 7851.72 739.941   3
  -3   7 -10 7687.57 687.494   7
  -3   7 -11 20285.7 2330.83  15
  -3   7 -11 25248.1 1319.08   3
  -3   7 -11 20213.7 2449.70  18
  -3   7 -11 24193.5 1284.11   7
  -3   7 -12 18744.1 1149.53   3
  -3   7 -12 19136.8 1174.67   7
  -3   7 -13 9771.96 800.741   3
  -3   7 -13 10967.0 869.558   7
  -3   7 -14 737.868 286.179   7
  -3   7 -14 476.965 166.425   3
  -3   7 -15 548.055 176.135   3
  -3   7 -15 897.010 242.322   7
  -3   7 -16 512.064 147.090   3
  -3   7 -16 633.492 227.651   7
  -3   7 -16 474.559 191.246  13
  -3   7 -16 568.066 206.159   5
  -3   7 -17 1475.52 243.112   5
  -3   7 -17 1474.00 257.983  13
  -3   7 -18 2371.48 290.599  13
  -3   7 -18 2491.53 272.115   5
  -3   7 -19 7255.29 366.675   5
   3  -6 -19 149.492 66.3225  13
   3  -6 -18 8482.71 548.360  13
   3  -6 -17 1290.68 244.628  13
   3  -6 -16 16007.4 927.003  13
   3  -6 -16 15253.3 1028.39  14
   3  -6 -16 15048.9 920.231   8
   3  -6 -16 14383.3 813.349  11
   3  -6 -15 8057.07 684.221   8
   3  -6 -15 8055.78 686.343  13
   3  -6 -15 7576.73 624.622  11
   3  -6 -15 7321.62 745.680  14
   3  -6 -14 7588.40 691.187   8
   3  -6 -14 7198.32 733.571  14
   3  -6 -14 7419.22 676.391  13
   3  -6 -14 7010.26 621.075  11
   3  -6 -13 1004.11 281.046   8
   3  -6 -13 984.592 313.143  14
   3  -6 -13 785.577 240.902   6
   3  -6 -13 775.614 319.751   2
   3  -6 -13 857.328 236.169  11
   3  -6 -13 1130.56 298.952  13
   3  -6 -12 13390.9 911.988   8
   3  -6 -12 12730.0 904.116   6
   3  -6 -12 12729.2 881.632  13
   3  -6 -12 13509.4 1002.03   2
   3  -6 -12 13011.4 868.261  11
   3  -6 -12 12803.4 973.890  14
   3  -6 -11 14768.4 914.486  11
   3  -6 -11 14966.6 1038.33  14
   3  -6 -11 14792.3 939.256   8
   3  -6 -11 14426.6 897.062  13
   3  -6 -11 13791.7 932.838   6
   3  -6 -11 15373.1 1061.29   2
   3  -6 -11 12639.5 1622.78  18
   3  -6 -10 24733.2 2162.64  18
   3  -6 -10 29346.7 1289.37   8
   3  -6 -10 27046.0 1219.18  13
   3  -6 -10 25753.3 1262.00   6
   3  -6 -10 27103.2 1427.72   2
   3  -6 -10 28275.4 1397.93  14
   3  -6  -9 4848.93 475.689  13
   3  -6  -9 4385.21 451.748   8
   3  -6  -9 4318.67 493.450  14
   3  -6  -9 4107.19 869.926  18
   3  -6  -9 4888.41 529.594   2
   3  -6  -9 3809.01 452.198   6
   3  -6  -8 3556.04 429.334   2
   3  -6  -8 3770.94 755.478  18
   3  -6  -8 3827.05 459.138  14
  -3   6   7 12876.8 1581.52  19
   3  -6  -7 12257.8 1321.96  18
   3  -6  -6 38195.0 2505.12  16
  -3   6   6 42461.9 2836.05  19
   3  -6  -5 9205.00 1222.62  16
   3  -6  -4 406305. 10049.2  16
   3  -6  -3 1882.19 632.917  16
   3  -6  -2 70629.5 3297.94  16
   3  -6  -1 75091.6 3384.09  16
   3  -6   0 15665.9 1477.49  16
   3  -6   1 30750.8 2063.06  16
  -3   6  -1 28300.1 1436.47  15
   3  -6   2 249691. 6896.30  16
  -3   6  -2 245370. 5983.39  15
  -3   6  -3 2151.80 489.211  15
   3  -6   3 2151.30 577.754  16
  -3   6  -4 2297.38 528.671  15
   3  -6   4 2466.63 656.626  16
  -3   6  -5 9309.03 1075.74  15
   3  -6   5 10144.4 1262.25  16
   3  -6   6 23313.0 1957.94  16
  -3   6  -6 21488.9 1802.94  15
  -3   6  -7 20567.6 1872.50  15
  -3   6  -7 21511.9 1641.74  19
  -3   6  -8 72264.2 3859.33  15
  -3   6  -9 23204.0 1156.70   7
  -3   6  -9 23928.9 1212.43   3
  -3   6  -9 24126.5 2277.67  15
  -3   6 -10 11709.8 1655.53  15
  -3   6 -10 12436.3 871.776   3
  -3   6 -10 12231.7 867.346   7
  -3   6 -11 1086.64 416.685  15
  -3   6 -11 1060.54 287.126   7
  -3   6 -11 1336.73 318.320   3
  -3   6 -11 1436.92 682.634  18
  -3   6 -12 15977.4 2122.68  15
  -3   6 -12 18980.7 1146.27   7
  -3   6 -12 13524.7 1989.90  18
  -3   6 -12 17180.5 1068.40   3
  -3   6 -13 1331.02 314.886   7
  -3   6 -13 1385.60 293.477   3
  -3   6 -14 15025.4 949.547   3
  -3   6 -14 18149.7 1130.36   7
  -3   6 -15 12310.3 795.502   3
  -3   6 -15 13568.0 941.741   7
  -3   6 -16 11455.4 884.036  13
  -3   6 -16 11812.8 818.659   7
  -3   6 -16 9799.72 638.577   3
  -3   6 -17 2285.29 354.956  13
  -3   6 -17 2190.18 338.953   5
  -3   6 -17 2237.52 326.116   7
  -3   6 -18 651.326 211.151  13
  -3   6 -18 372.724 140.406   5
  -3   6 -19 8135.11 471.392   5
  -3   6 -19 8631.17 507.609  13
   3  -5 -19 5565.23 393.612  13
   3  -5 -18-212.691 142.746  13
   3  -5 -17 20819.7 1023.21  13
   3  -5 -16 4637.29 517.483   8
   3  -5 -16 3925.15 414.177  11
   3  -5 -16 5184.31 538.933  13
   3  -5 -16 4249.22 574.450  14
   3  -5 -15 20170.4 1148.80   8
   3  -5 -15 20311.0 1265.62  14
   3  -5 -15 18040.6 980.558  11
   3  -5 -15 20328.2 1123.02  13
   3  -5 -14 6981.56 677.716   8
   3  -5 -14 6469.65 657.944  13
   3  -5 -14 6211.72 576.697  11
   3  -5 -14 7539.85 735.387   2
   3  -5 -14 6824.77 737.595  14
   3  -5 -13 5881.37 630.719   8
   3  -5 -13 6089.63 721.049  14
   3  -5 -13 5496.67 665.355   2
   3  -5 -13 5182.81 539.997  11
   3  -5 -13 6088.12 637.866  13
   3  -5 -12 256.149 210.201   8
   3  -5 -12 165.414 128.216  11
   3  -5 -12 238.108 160.242  13
   3  -5 -12 231.965 155.446   2
   3  -5 -12 134.233 104.705   6
   3  -5 -12 341.314 330.725  14
   3  -5 -12 148.895 266.695  18
   3  -5 -11 41145.9 1585.28  11
   3  -5 -11 40304.6 1778.49   2
   3  -5 -11 43086.8 1665.95   8
   3  -5 -11 40236.2 1567.86  13
   3  -5 -11 38565.1 1639.78   6
   3  -5 -11 37050.5 2770.63  18
   3  -5 -11 40237.9 1756.89  14
   3  -5 -10 17761.0 944.964  13
   3  -5 -10 17913.4 1068.62  14
   3  -5 -10 18073.0 1089.87   2
   3  -5 -10 17590.3 1777.71  18
   3  -5 -10 15564.8 940.598   6
   3  -5 -10 19025.9 1013.90   8
   3  -5  -9 8579.18 639.283   8
   3  -5  -9 9867.13 741.350  14
   3  -5  -9 9164.95 634.347  13
   3  -5  -9 8192.71 726.058   2
   3  -5  -9 9632.33 1237.24  18
   3  -5  -8 10698.1 1240.95  18
   3  -5  -7 17598.6 1532.40  18
  -3   5   7 18635.7 1723.41  19
  -3   5   6 7936.92 1106.46  19
   3  -5  -6 7458.97 933.978  18
   3  -5  -5 238277. 6901.52  16
   3  -5  -5 275497. 6802.38  18
   3  -5  -4 7809.85 1004.10  16
   3  -5  -3 45168.6 2466.91  16
   3  -5  -2 134086. 4585.78  16
   3  -5  -1 1910.95 464.934  16
  -3   5   0 649.813 135.451  15
   3  -5   0 435.851 262.607  16
   3  -5   1 47536.9 2426.92  16
  -3   5  -1 46114.3 1765.79  15
   3  -5   2 14306.1 1319.41  16
  -3   5  -2 13480.1 1017.60  15
   3  -5   3 235089. 6387.27  16
  -3   5  -3 231987. 5853.98  15
   3  -5   4 54874.1 2741.31  16
  -3   5  -4 53503.5 2498.65  15
   3  -5   5 7871.70 1034.00  16
  -3   5  -5 7583.62 947.590  15
  -3   5  -6 35811.1 2277.36  15
   3  -5   6 37754.1 2395.85  16
  -3   5  -7 61269.7 3210.48  15
  -3   5  -7 62680.6 2717.03  19
  -3   5  -8 22326.3 1963.39  15
  -3   5  -9 41213.0 2892.30  15
  -3   5 -10 9031.94 1404.02  15
  -3   5 -10 8411.28 670.289   3
  -3   5 -10 8794.82 713.176   7
  -3   5 -11 8839.78 724.724   7
  -3   5 -11 7739.68 1395.92  18
  -3   5 -11 7665.49 1383.25  15
  -3   5 -11 7739.61 681.270   3
  -3   5 -12 1442.76 276.506   7
  -3   5 -12 1826.80 749.255  18
  -3   5 -12 1541.17 716.520  15
  -3   5 -12 1877.33 352.275   3
  -3   5 -13 20789.5 2462.96  18
  -3   5 -13 22277.9 1181.11   3
  -3   5 -14 47098.2 1792.96   3
  -3   5 -14 54977.1 2068.91   7
  -3   5 -15 14725.9 993.168   7
  -3   5 -15 11402.5 765.851   3
  -3   5 -16 11457.6 908.678  13
  -3   5 -16 11163.6 841.427   7
  -3   5 -17-158.571 237.109  13
  -3   5 -17 519.109 200.573   7
  -3   5 -18 5475.81 522.475  13
  -3   5 -18 5625.74 508.705   5
  -3   5 -19 843.724 196.172  13
  -3   5 -19 915.724 182.948   5
  -3   5 -20 1151.87 161.330  13
  -3   5 -20 1057.20 155.689   5
   3  -4 -19-39.0163 64.8989  13
   3  -4 -18 19531.7 915.371  13
   3  -4 -17 797.458 238.293  13
   3  -4 -16 17722.5 1123.90  14
   3  -4 -16 21508.8 1114.58  13
   3  -4 -16 20339.2 1143.57   8
   3  -4 -15 4249.83 547.909   8
   3  -4 -15 3342.27 386.500  11
   3  -4 -15 3519.45 562.373  14
   3  -4 -15 4066.55 528.267  13
   3  -4 -14 17399.6 1205.67  14
   3  -4 -14 16598.0 1074.04   8
   3  -4 -14 17948.8 1061.86  13
   3  -4 -14 17061.6 1085.48   2
   3  -4 -14 15337.5 908.615  11
   3  -4 -13 1567.58 330.666   8
   3  -4 -13 1282.01 266.070  14
   3  -4 -13 1909.93 356.164   2
   3  -4 -13 1385.94 315.181  13
   3  -4 -13 1680.73 329.308  11
   3  -4 -12 58102.7 2123.83   2
   3  -4 -12 54322.3 2157.89  14
   3  -4 -12 52337.4 1915.87  13
   3  -4 -12 53047.7 1844.77  11
   3  -4 -12 50011.6 3338.46  18
   3  -4 -12 58210.8 2052.12   8
   3  -4 -11 2021.11 349.406   8
   3  -4 -11 2338.72 436.009  14
   3  -4 -11 2226.87 664.021  18
   3  -4 -11 2209.00 350.606  13
   3  -4 -11 1933.63 345.667   6
   3  -4 -11 2064.64 325.168  11
   3  -4 -11 2401.87 402.862   2
   3  -4 -10 89810.2 2455.90  13
   3  -4 -10 93440.9 2751.33  14
   3  -4 -10 93785.6 2760.03   2
   3  -4 -10 93591.6 4261.42  18
   3  -4 -10 94479.7 2593.38   8
   3  -4  -9 6127.26 579.680  14
   3  -4  -9 5699.72 585.680   2
   3  -4  -9 6599.57 1022.92  18
   3  -4  -8 15059.0 1426.52  18
  -3   4   7 4413.13 762.117  19
   3  -4  -7 3937.72 638.790  18
  -3   4   6 117954. 4355.73  19
   3  -4  -6 128988. 4201.10  18
   3  -4  -5 43090.0 2155.72  18
  -3   4   5 42739.3 2344.67  19
   3  -4  -4 116760. 3736.41  18
   3  -4  -4 104639. 3823.14  16
   3  -4  -3 277.763 240.402  16
   3  -4  -2 29196.4 1838.71  16
   3  -4  -1 5006.89 737.075  16
   3  -4   0 3875.50 645.437  16
  -3   4   0 4383.53 337.084  15
   3  -4   1 252320. 6231.79  16
  -3   4  -1 229425. 4953.18  15
  -3   4  -2 58682.6 2166.02  15
   3  -4   2 62333.4 2662.30  16
   3  -4   3 2047.23 487.485  16
  -3   4  -3 2648.08 472.964  15
  -3   4  -4 66933.2 2717.63  15
   3  -4   4 69965.2 2925.53  16
  -3   4  -5 79911.9 3196.73  15
   3  -4   5 81594.2 3320.79  16
  -3   4  -6 1876.58 510.926  15
  -3   4  -7 10969.3 1196.04  15
  -3   4  -7 9324.29 901.805  19
  -3   4  -8 155124. 5521.23  15
  -3   4  -9 8285.18 1282.35  15
  -3   4 -10 51238.8 3383.24  15
  -3   4 -10 49857.4 1764.95   7
  -3   4 -11 1965.87 311.515   3
  -3   4 -11 2139.80 745.451  15
  -3   4 -11 2315.16 811.899  18
  -3   4 -11 2159.92 348.302   7
  -3   4 -12 4821.36 506.115   3
  -3   4 -12 5234.62 569.758   7
  -3   4 -12 4727.13 1137.70  15
  -3   4 -12 5512.07 1236.35  18
  -3   4 -13 68970.8 4508.42  15
  -3   4 -13 65878.8 2166.74   3
  -3   4 -13 65371.6 4381.21  18
  -3   4 -13 73487.5 2432.50   7
  -3   4 -14 1581.56 312.675   7
  -3   4 -14 1476.92 281.459   3
  -3   4 -15 27771.2 1404.21   7
  -3   4 -15 24816.5 1167.83   3
  -3   4 -16 882.083 284.193   7
  -3   4 -16 762.963 275.572  13
  -3   4 -17 27654.7 1312.83   7
  -3   4 -17 26151.8 1341.98  13
  -3   4 -18 169.900 117.480   7
  -3   4 -18 222.692 159.920  13
  -3   4 -18 316.371 185.993   5
  -3   4 -19 9080.61 642.137  13
  -3   4 -19 9962.67 639.647   5
  -3   4 -20 1389.75 207.085  13
  -3   4 -20 1840.22 239.825   5
   3  -3 -19 17999.0 788.858  13
   3  -3 -18 1477.41 256.427  13
   3  -3 -17 3068.03 401.157  13
   3  -3 -16-124.912 215.329   8
   3  -3 -16 391.354 244.165  13
   3  -3 -15 15275.4 1010.03   8
   3  -3 -15 14058.5 912.214   2
   3  -3 -15 13230.8 1034.63  14
   3  -3 -15 14894.6 961.976  13
   3  -3 -14 1918.91 361.782   8
   3  -3 -14 1854.15 402.516  14
   3  -3 -14 2019.20 391.562  13
   3  -3 -14 2083.90 391.693   2
   3  -3 -14 1759.00 297.556  11
   3  -3 -13 35075.5 1735.23  14
   3  -3 -13 34308.0 1403.84  11
   3  -3 -13 34878.4 1611.21   2
   3  -3 -13 35540.0 1588.06   8
   3  -3 -13 38652.1 1604.97  13
   3  -3 -12 43929.4 1699.52  13
   3  -3 -12 41158.1 2955.99  18
   3  -3 -12 42648.1 1580.00  11
   3  -3 -12 45982.6 1818.20   2
   3  -3 -12 45811.8 1792.70   8
   3  -3 -12 42906.0 1890.26  14
   3  -3 -11 38935.8 2767.24  18
   3  -3 -11 42748.3 1669.96   8
   3  -3 -11 40669.3 1750.13  14
   3  -3 -11 39945.3 1490.08  11
   3  -3 -11 42167.1 1725.85   2
   3  -3 -11 39383.0 1641.38   6
   3  -3 -11 40319.9 1554.51  13
   3  -3 -10 346.974 146.558   8
   3  -3 -10 349.962 157.552  13
   3  -3 -10 238.901 239.982  18
   3  -3 -10 316.554 142.362   2
   3  -3 -10 583.661 212.572  14
   3  -3  -9 76932.5 3570.17  18
   3  -3  -8 636.360 295.949  18
  -3   3   7 45510.6 2188.62  19
   3  -3  -7 48079.5 2407.61  18
  -3   3   6 894.253 314.595  19
   3  -3  -6 1409.30 317.620  18
   3  -3  -5 28891.7 1650.09  18
  -3   3   5 26387.9 1688.72  19
  -3   3   4 5530.01 749.336  19
   3  -3  -4 6621.17 741.591  18
   3  -3  -3 100532. 3132.05  18
   3  -3  -3 85377.7 3227.53  16
   3  -3  -2 43211.4 2138.43  16
   3  -3  -1 43430.6 2120.71  16
   3  -3   0 144842. 4272.24  16
   3  -3   1 4175.54 621.175  16
  -3   3  -1 3684.20 389.218  15
   3  -3   2 20285.9 1357.57  16
  -3   3  -2 19057.5 1085.65  15
  -3   3  -3 100229. 3080.47  15
   3  -3   3 102346. 3399.50  16
  -3   3  -4 354741. 7856.28  15
   3  -3   4 364246. 8095.66  16
   3  -3   5 7499.86 904.810  16
  -3   3  -5 8383.93 907.018  15
  -3   3  -6 45432.5 2360.30  15
  -3   3  -6 39421.7 1865.33  19
  -3   3  -7 46787.0 2004.91  19
  -3   3  -7 50107.7 2673.17  15
  -3   3  -8 2682.87 635.970  15
  -3   3  -9 194884. 6544.43  15
  -3   3 -10 4419.68 959.419  15
  -3   3 -10 4361.55 933.701  18
  -3   3 -11 34661.4 2803.41  18
  -3   3 -11 39161.7 3011.66  15
  -3   3 -11 35742.7 1475.51   7
  -3   3 -12 19771.2 2234.07  15
  -3   3 -12 15643.7 912.714   3
  -3   3 -12 19799.8 1099.95   7
  -3   3 -12 20502.2 2265.30  18
  -3   3 -13 1539.64 678.737  18
  -3   3 -13 1758.32 345.134   7
  -3   3 -13 1380.12 265.856   3
  -3   3 -13 1692.71 735.099  15
  -3   3 -14 8777.20 767.944   7
  -3   3 -14 9156.30 1599.28  15
  -3   3 -14 7960.19 1498.10  18
  -3   3 -15 5361.52 598.990   7
  -3   3 -16 12912.1 924.802   7
  -3   3 -16 13742.8 1035.30  13
  -3   3 -17 137.997 189.101  13
  -3   3 -17-223.298 165.245   7
  -3   3 -18 7551.45 687.819  13
  -3   3 -18 7791.20 632.689   7
  -3   3 -19 115.791 110.561   5
  -3   3 -19 382.595 214.979  13
  -3   3 -20 33365.3 1211.99  13
  -3   3 -20 33554.4 1181.43   5
  -3   3 -21 58.7094 56.3271  13
  -3   3 -21 184.754 64.8692   5
   3  -2 -19 1851.53 242.967  13
   3  -2 -18 20379.7 959.900  13
   3  -2 -17 6039.77 555.605  13
   3  -2 -16 3811.80 489.325   8
   3  -2 -16 4421.86 514.685  13
   3  -2 -15 8594.81 821.808  14
   3  -2 -15 10763.8 834.607  13
   3  -2 -15 8569.36 680.260   2
   3  -2 -15 10737.0 846.574   8
   3  -2 -14 35628.4 1563.53  13
   3  -2 -14 30683.2 1429.56   2
   3  -2 -14 30915.0 1636.08  14
   3  -2 -14 32638.7 1544.96   8
   3  -2 -13 3981.91 496.973   2
   3  -2 -13 3855.94 496.308   8
   3  -2 -13 3873.82 571.787  14
   3  -2 -13 3757.58 496.436  13
   3  -2 -13 3102.86 826.591  18
   3  -2 -12 13658.9 924.980   8
   3  -2 -12 14510.0 1031.21  14
   3  -2 -12 12976.1 780.782  11
   3  -2 -12 13722.0 923.079   2
   3  -2 -12 15003.9 926.627  13
   3  -2 -12 14362.8 1704.68  18
   3  -2 -11 20745.0 1006.20  11
   3  -2 -11 24256.7 1223.26   2
   3  -2 -11 23703.8 1178.80   8
   3  -2 -11 23785.4 1140.33  13
   3  -2 -11 23571.7 2107.12  18
   3  -2 -11 23115.9 1281.97  14
   3  -2 -10 51734.7 3009.14  18
   3  -2 -10 50764.5 1715.38  13
   3  -2 -10 51977.5 1853.62   2
   3  -2 -10 52029.6 1790.17   8
   3  -2 -10 50481.6 1908.57  14
   3  -2  -9 57074.9 2990.09  18
   3  -2  -8 50212.8 2634.01  18
   3  -2  -7 10502.1 991.003  15
   3  -2  -7 13155.7 1196.21  18
   3  -2  -6 24298.6 1373.81  15
  -3   2   6 26815.7 1553.44  19
   3  -2  -6 28567.6 1657.37  18
   3  -2  -5 10854.4 787.381  15
  -3   2   5 12046.3 1059.60  19
  -3   2   4 74646.3 2724.34  19
   3  -2  -4 82294.8 2671.52  18
   3  -2  -3 329.713 87.9525  15
   3  -2  -3 370.525 194.906  18
  -3   2   3 246.018 165.093  19
   3  -2  -2 162749. 4517.55  16
  -3   2   2 165515. 4460.73  19
   3  -2  -1 72511.9 2644.22  16
   3  -2   0 32297.1 1670.42  16
   3  -2   0 23950.0 736.697  15
   3  -2   1 66499.0 2499.48  16
  -3   2  -1 65030.6 1852.76  15
  -3   2  -2 31877.8 1348.77  15
   3  -2   2 34529.2 1699.92  16
   3  -2   3 28587.9 1542.39  16
  -3   2  -3 25303.1 1329.82  15
  -3   2  -4 121673. 3646.91  15
  -3   2  -4 129042. 3515.62  19
  -3   2  -5 26315.3 1582.23  15
  -3   2  -5 24273.8 1329.45  19
  -3   2  -6 1623.99 482.122  15
  -3   2  -6 1527.43 314.177  19
  -3   2  -7 144492. 3764.39  19
  -3   2  -7 148314. 4820.12  15
  -3   2  -8 7395.20 1017.25  15
  -3   2  -9 5801.01 1003.56  15
  -3   2 -10 69734.0 3726.72  15
  -3   2 -10 65166.2 3602.01  18
  -3   2 -11 106316. 5040.91  15
  -3   2 -11 105575. 4937.12  18
  -3   2 -12 30955.1 2768.79  15
  -3   2 -12 29344.2 1338.39   7
  -3   2 -12 29974.4 2656.31  18
  -3   2 -13 1823.98 728.687  15
  -3   2 -13 2150.69 357.830   7
  -3   2 -13 1248.43 439.234  18
  -3   2 -14 728.842 354.100  18
  -3   2 -14 2240.47 386.163   7
  -3   2 -14 2312.40 823.211  15
  -3   2 -15 1689.64 323.384   7
  -3   2 -16 18228.8 1103.96   7
  -3   2 -16 17963.1 1151.55  13
  -3   2 -17 8747.91 744.315   7
  -3   2 -17 8013.44 769.463  13
  -3   2 -18 160.439 118.332   7
  -3   2 -18 105.943 175.422  13
  -3   2 -19 16995.1 901.112   7
  -3   2 -19 19507.2 1033.94  13
  -3   2 -19 18534.4 967.251   5
  -3   2 -20 2439.11 310.431  13
  -3   2 -20 2159.29 293.529   5
  -3   2 -21 12185.6 606.120  13
  -3   2 -21 11084.9 547.035   5
   3  -1 -19 6775.29 484.131  13
   3  -1 -18 4892.46 475.192  13
   3  -1 -17 9989.67 733.366  13
   3  -1 -16 150.610 178.885   8
   3  -1 -16 56.8032 74.9453   5
   3  -1 -16-288.400 218.051  13
   3  -1 -15 12760.4 912.178  13
   3  -1 -15 11282.8 876.633   8
   3  -1 -15 10812.1 732.073   2
   3  -1 -15 10491.3 700.790   5
   3  -1 -14 5625.12 603.578   8
   3  -1 -14 4135.56 557.172  14
   3  -1 -14 4946.63 572.590  13
   3  -1 -14 5051.68 516.439   2
   3  -1 -14 4922.59 496.950   5
   3  -1 -13 89007.5 2979.27  14
   3  -1 -13 104092. 2920.30  13
   3  -1 -13 98000.7 2767.73   2
   3  -1 -13 94784.8 2599.31   5
   3  -1 -13 98666.0 2914.71   8
   3  -1 -12 140.358 139.784   2
   3  -1 -12 477.177 181.063   5
   3  -1 -12 305.980 208.036  14
   3  -1 -12 657.282 236.856  13
   3  -1 -12-29.5986 320.768  18
   3  -1 -12 293.189 172.205   8
   3  -1 -11 17526.6 1120.57  14
   3  -1 -11 16492.3 892.952   5
   3  -1 -11 19016.7 1014.06  13
   3  -1 -11 18587.6 1840.25  18
   3  -1 -11 18173.7 1036.80   2
   3  -1 -11 18754.6 1047.50   8
   3  -1 -10 59477.0 1924.99   8
   3  -1 -10 54320.7 1999.52  14
   3  -1 -10 60263.5 3254.19  18
   3  -1 -10 57561.3 1855.09  13
   3  -1  -9 29407.3 2086.14  18
   3  -1  -9 27133.0 2081.86  15
   3  -1  -8 457.674 152.918  15
   3  -1  -8 569.012 265.986  18
   3  -1  -7 54338.1 2630.55  15
   3  -1  -7 61649.0 2659.85  18
   3  -1  -6 11267.0 1016.14  18
   3  -1  -6 10402.5 973.874  15
  -3   1   6 9650.28 764.502  19
   3  -1  -5 7465.11 736.479  15
   3  -1  -5 7676.72 777.820  18
  -3   1   5 7263.71 711.085  19
  -3   1   4 6186.45 678.144  19
   3  -1  -4 6004.76 630.084  18
   3  -1  -4 5903.70 585.618  15
   3  -1  -3 203010. 4282.74  15
  -3   1   3 203088. 5013.57  19
   3  -1  -2 6108.53 397.740  15
  -3   1   2 6942.03 711.164  19
   3  -1  -2 7191.97 610.501  18
  -3   1   1 50684.8 2030.63  19
  -3   1   0 135634. 3660.72  19
  -3   1  -1 5521.37 610.652  19
  -3   1  -2 57427.7 2050.71  19
  -3   1  -2 49135.2 1711.93  15
[truncated: 945,248 more chars]
