# Supplementary material for: The inverse-trans-influence in tetravalent lanthanide and actinide bis(carbene) complexes
Source: Nat Commun. 2017 Feb 3;8:14137. doi: 10.1038/ncomms14137 (PMC5296655; doi:10.1038/ncomms14137)
Supplement: Supplementary Data 3 — Crystallographic Information File for 2Pr [file ncomms14137-s4.cif]

data_2Pr
_nottingham_internal_coll_name    PRMGLJ
_nottingham_internal_coll_number  13551
_nottingham_internal_coll_client  MG/STL
_nottingham_internal_coll_type    custom
_nottingham_internal_coll_frame_method 'omega scans'
_nottingham_internal_coll_frame_time '12.0000, 3.0000'
_nottingham_internal_coll_frame_width 1.0000
_nottingham_internal_coll_user    pcxmjg
_nottingham_internal_coll_date    30/04/2014
_nottingham_internal_coll_location NOTTS
_nottingham_internal_NCS_number   ?
_nottingham_internal_process_date 30/04/2014
_nottingham_internal_process_user pcxmjg
_nottingham_internal_solution_date 30/04/2014
_nottingham_internal_solution_user pcxmjg
_nottingham_internal_refinement_date 30/09/2014
_nottingham_internal_refinement_user pcxmjg
_nottingham_internal_self_archive_date 16/10/2014
_nottingham_internal_self_validation_date 30/09/2014
_nottingham_internal_self_validation_user pcxmjg
_nottingham_internal_validation_date ?
_nottingham_internal_validation_user ?
_nottingham_internal_archive_date ?
_refine_special_details
;
The toluene molecule C83-C89 is disordered over two orientations.
The occupancies of the two disorder components were refined competitively,
converging at a ratio of 0.67: 0.33. 
It was refined with applied enhanced rigid bond and thermal parameter restraints.
The THF molecule O9,C78-C82 is disordered over two orientations.
The occupancies of the two disorder components were refined competitively,
converging at a ratio of 0.56: 0.44.
The molecule was refined isotropically.
Chemically equivalent 1,2- and 1,3-distances of the disordered components were 
restrained to be approximately equal. 
;
_vrf_PLAT201_2Pr
;
PROBLEM: Isotropic non-H Atoms in Main Residue(s) ....... 5 Report
RESPONSE: The highly disordered coordinated solvent is best refined isotropically.
;
_vrf_PLAT971_2Pr
;
PROBLEM: Check Calcd Residual Density 0.93A From Pr1 3.06 eA-3
RESPONSE: Residual density is next to praseodymium and not chemically significant
;
_audit_creation_date              2014-10-15
_audit_creation_method
;
Olex2 1.2
(compiled 2014.09.19 svn.r3010 for OlexSys, GUI svn.r4874)
;
_publ_contact_author_address      ?
_publ_contact_author_email        ?
_publ_contact_author_name         ''
_publ_contact_author_phone        ?
_publ_section_references
;
Dolomanov, O.V., Bourhis, L.J., Gildea, R.J, Howard, J.A.K. & Puschmann, H.
 (2009), J. Appl. Cryst. 42, 339-341.

Palatinus, L. & Chapuis, G. (2007). J. Appl. Cryst., 40, 786-790;
Palatinus, L. & van der Lee, A. (2008). J. Appl. Cryst. 41, 975-984;
Palatinus, L., Prathapa, S. J. & van Smaalen, S. (2012). J. Appl. Cryst. 45,
 575-580.

Sheldrick, G.M. (2008). Acta Cryst. A64, 112-122.
;
_chemical_name_common             ?
_chemical_name_systematic         ?
_chemical_formula_moiety
'C62 H76 N4 P4 Pr Si4, 2(C10 H20 K0.5 O4), C7 H8'
_chemical_formula_sum             'C89 H124 K N4 O8 P4 Pr Si4'
_chemical_formula_weight          1794.16
_chemical_melting_point           ?
_chemical_oxdiff_formula          'C82 H116 K1 N4 O8 P4 Pr1 Si4'
loop_
  _atom_type_symbol
  _atom_type_description
  _atom_type_scat_dispersion_real
  _atom_type_scat_dispersion_imag
  _atom_type_scat_source
 'C' 'C' 0.0181 0.0091 'International Tables Vol C Tables 4.2.6.8 and 6.1.1.4'
 'H' 'H' 0.0000 0.0000 'International Tables Vol C Tables 4.2.6.8 and 6.1.1.4'
 'K' 'K' 0.3868 1.0657 'International Tables Vol C Tables 4.2.6.8 and 6.1.1.4'
 'N' 'N' 0.0311 0.0180 'International Tables Vol C Tables 4.2.6.8 and 6.1.1.4'
 'O' 'O' 0.0492 0.0322 'International Tables Vol C Tables 4.2.6.8 and 6.1.1.4'
 'P' 'P' 0.2955 0.4335 'International Tables Vol C Tables 4.2.6.8 and 6.1.1.4'
 'Pr' 'Pr' -2.4164 10.2820
 'International Tables Vol C Tables 4.2.6.8 and 6.1.1.4'
 'Si' 'Si' 0.2541 0.3302 'International Tables Vol C Tables 4.2.6.8 and 6.1.1.4'

_shelx_space_group_comment
;
The symmetry employed for this shelxl refinement is uniquely defined
by the following loop, which should always be used as a source of
symmetry information in preference to the above space-group names.
They are only intended as comments.
;
_space_group_crystal_system       'triclinic'
_space_group_IT_number            2
_space_group_name_H-M_alt         'P -1'
_space_group_name_Hall            '-P 1'
loop_
  _space_group_symop_operation_xyz
 'x, y, z'
 '-x, -y, -z'

_cell_length_a                    16.9776(6)
_cell_length_b                    17.8949(6)
_cell_length_c                    19.1874(7)
_cell_angle_alpha                 71.135(3)
_cell_angle_beta                  64.209(4)
_cell_angle_gamma                 65.333(3)
_cell_volume                      4697.6(3)
_cell_formula_units_Z             2
_cell_measurement_reflns_used     19042
_cell_measurement_temperature     120(2)
_cell_measurement_theta_max       74.2550
_cell_measurement_theta_min       2.5850
_shelx_estimated_absorpt_T_max    ?
_shelx_estimated_absorpt_T_min    ?
_exptl_absorpt_coefficient_mu     5.927
_exptl_absorpt_correction_T_max   0.610
_exptl_absorpt_correction_T_min   0.393
_exptl_absorpt_correction_type    gaussian
_exptl_absorpt_process_details
;
CrysAlisPro, Agilent Technologies,
Version 1.171.37.33 (release 27-03-2014 CrysAlis171 .NET)
(compiled Mar 27 2014,17:12:48)
Numerical absorption correction based on gaussian integration over
			a multifaceted crystal model
Empirical absorption correction using spherical harmonics,
 implemented in SCALE3 ABSPACK scaling algorithm.
;
_exptl_absorpt_special_details    ?
_exptl_crystal_colour             'clear yellow'
_exptl_crystal_colour_lustre      clear
_exptl_crystal_colour_modifier    .
_exptl_crystal_colour_primary     yellow
_exptl_crystal_density_diffrn     1.268
_exptl_crystal_density_meas       ?
_exptl_crystal_density_method     ?
_exptl_crystal_description        block
_exptl_crystal_F_000              1888
_exptl_crystal_size_max           0.2814
_exptl_crystal_size_mid           0.1938
_exptl_crystal_size_min           0.1139
_exptl_transmission_factor_max    ?
_exptl_transmission_factor_min    ?
_diffrn_reflns_av_R_equivalents   0.0521
_diffrn_reflns_av_unetI/netI      0.0588
_diffrn_reflns_Laue_measured_fraction_full 0.998
_diffrn_reflns_Laue_measured_fraction_max 0.964
_diffrn_reflns_limit_h_max        20
_diffrn_reflns_limit_h_min        -21
_diffrn_reflns_limit_k_max        14
_diffrn_reflns_limit_k_min        -22
_diffrn_reflns_limit_l_max        23
_diffrn_reflns_limit_l_min        -23
_diffrn_reflns_number             35419
_diffrn_reflns_point_group_measured_fraction_full 0.998
_diffrn_reflns_point_group_measured_fraction_max 0.964
_diffrn_reflns_theta_full         67.684
_diffrn_reflns_theta_max          74.581
_diffrn_reflns_theta_min          2.597
_diffrn_ambient_environment       'N2 gas'
_diffrn_ambient_temperature       120(2)
_diffrn_crystal_treatment         'flash frozen in gaseous N2'
_diffrn_detector                  'CCD area detector'
_diffrn_detector_area_resol_mean  10.6296
_diffrn_detector_type             'Agilent Diffraction Atlas detector'
_diffrn_measured_fraction_theta_full 0.998
_diffrn_measured_fraction_theta_max 0.964
_diffrn_measurement_details
;
#__ type_ start__ end____ width___ exp.time_
  1 omega   82.00  178.00   1.0000   12.0000
omega____ theta____ kappa____ phi______ frames
    -      104.4641   30.0000  120.0000 96

#__ type_ start__ end____ width___ exp.time_
  2 omega   68.00  101.00   1.0000    3.0000
omega____ theta____ kappa____ phi______ frames
    -       42.5973  142.0000   90.0000 33

#__ type_ start__ end____ width___ exp.time_
  3 omega   59.00  177.00   1.0000   12.0000
omega____ theta____ kappa____ phi______ frames
    -      104.4641   15.0000   60.0000 118

#__ type_ start__ end____ width___ exp.time_
  4 omega   86.00  117.00   1.0000   12.0000
omega____ theta____ kappa____ phi______ frames
    -      104.4641 -125.0000  150.0000 31

#__ type_ start__ end____ width___ exp.time_
  5 omega   42.00   90.00   1.0000   12.0000
omega____ theta____ kappa____ phi______ frames
    -      104.4641  -30.0000   90.0000 48

#__ type_ start__ end____ width___ exp.time_
  6 omega   43.00  124.00   1.0000   12.0000
omega____ theta____ kappa____ phi______ frames
    -      104.4641  -61.0000   30.0000 81

#__ type_ start__ end____ width___ exp.time_
  7 omega   64.00   96.00   1.0000   12.0000
omega____ theta____ kappa____ phi______ frames
    -      104.4641  -94.0000  -60.0000 32

#__ type_ start__ end____ width___ exp.time_
  8 omega   45.00   87.00   1.0000   12.0000
omega____ theta____ kappa____ phi______ frames
    -      104.4641  -45.0000  -30.0000 42

#__ type_ start__ end____ width___ exp.time_
  9 omega   33.00   87.00   1.0000   12.0000
omega____ theta____ kappa____ phi______ frames
    -      104.4641  -45.0000 -120.0000 54

#__ type_ start__ end____ width___ exp.time_
 10 omega   47.00   99.00   1.0000   12.0000
omega____ theta____ kappa____ phi______ frames
    -      104.4641  -94.0000 -180.0000 52

#__ type_ start__ end____ width___ exp.time_
 11 omega   42.00  120.00   1.0000   12.0000
omega____ theta____ kappa____ phi______ frames
    -      104.4641 -125.0000  -60.0000 78

#__ type_ start__ end____ width___ exp.time_
 12 omega   32.00  108.00   1.0000   12.0000
omega____ theta____ kappa____ phi______ frames
    -      104.4641  -94.0000    0.0000 76

#__ type_ start__ end____ width___ exp.time_
 13 omega   37.00   63.00   1.0000   12.0000
omega____ theta____ kappa____ phi______ frames
    -      104.4641  -30.0000  150.0000 26

#__ type_ start__ end____ width___ exp.time_
 14 omega   41.00   96.00   1.0000   12.0000
omega____ theta____ kappa____ phi______ frames
    -      104.4641  -45.0000  150.0000 55

#__ type_ start__ end____ width___ exp.time_
 15 omega   25.00   51.00   1.0000   12.0000
omega____ theta____ kappa____ phi______ frames
    -      104.4641  -94.0000  -60.0000 26

#__ type_ start__ end____ width___ exp.time_
 16 omega  -27.00   68.00   1.0000    3.0000
omega____ theta____ kappa____ phi______ frames
    -       42.5973  -57.0000   30.0000 95

#__ type_ start__ end____ width___ exp.time_
 17 omega   16.00  111.00   1.0000    3.0000
omega____ theta____ kappa____ phi______ frames
    -       42.5973   57.0000 -180.0000 95

#__ type_ start__ end____ width___ exp.time_
 18 omega  -38.00   23.00   1.0000    3.0000
omega____ theta____ kappa____ phi______ frames
    -      -38.5000   37.0000  -60.0000 61

#__ type_ start__ end____ width___ exp.time_
 19 omega  -85.00  -36.00   1.0000    3.0000
omega____ theta____ kappa____ phi______ frames
    -      -38.5000  125.0000 -120.0000 49
;
_diffrn_measurement_device        '\k-geometry diffractometer'
_diffrn_measurement_device_type   'GV1000, Atlas'
_diffrn_measurement_method        '\w scans'
_diffrn_measurement_specimen_support 'MiTeGen micromount'
_diffrn_orient_matrix_UB_11       -0.0712766000
_diffrn_orient_matrix_UB_12       0.0448749000
_diffrn_orient_matrix_UB_13       -0.0418958000
_diffrn_orient_matrix_UB_21       0.0791813000
_diffrn_orient_matrix_UB_22       0.0004614000
_diffrn_orient_matrix_UB_23       -0.0801224000
_diffrn_orient_matrix_UB_31       0.0019536000
_diffrn_orient_matrix_UB_32       -0.0850787000
_diffrn_orient_matrix_UB_33       -0.0047982000
_diffrn_radiation_collimation     'focusing mirrors'
_diffrn_radiation_monochromator   mirror
_diffrn_radiation_probe           x-ray
_diffrn_radiation_type            CuK\a
_diffrn_radiation_wavelength      1.54184
_diffrn_source                    'microfocus sealed tube'
_diffrn_source_target             Cu
_diffrn_source_type               'Agilent Diffraction microfocus tube'
_reflns_Friedel_coverage          0.000
_reflns_Friedel_fraction_full     .
_reflns_Friedel_fraction_max      .
_reflns_number_gt                 17525
_reflns_number_total              18557
_reflns_odcompleteness_completeness 99.86
_reflns_odcompleteness_iscentric  1
_reflns_odcompleteness_theta      66.97
_reflns_special_details
;
 Reflections were merged by SHELXL according to the crystal
 class for the calculation of statistics and refinement.
 
 _reflns_Friedel_fraction is defined as the number of unique
 Friedel pairs measured divided by the number that would be
 possible theoretically, ignoring centric projections and
 systematic absences.
;
_reflns_threshold_expression      'I > 2\s(I)'
_computing_cell_refinement
;
CrysAlisPro, Agilent Technologies,
Version 1.171.37.33 (release 27-03-2014 CrysAlis171 .NET)
(compiled Mar 27 2014,17:12:48)
;
_computing_data_collection
;
CrysAlisPro, Agilent Technologies,
Version 1.171.37.33 (release 27-03-2014 CrysAlis171 .NET)
(compiled Mar 27 2014,17:12:48)
;
_computing_data_reduction
;
CrysAlisPro, Agilent Technologies,
Version 1.171.37.33 (release 27-03-2014 CrysAlis171 .NET)
(compiled Mar 27 2014,17:12:48)
;
_computing_molecular_graphics     'Olex2 (Dolomanov et al., 2009)'
_computing_publication_material   'Olex2 (Dolomanov et al., 2009)'
_computing_structure_refinement   'ShelXL (Sheldrick, 2008)'
_computing_structure_solution
;
Superflip (Palatinus & Chapuis, 2007;Palatinus & van der Lee, 2008;
Palatinus et al., 2012)
;
_refine_diff_density_max          3.239
_refine_diff_density_min          -1.400
_refine_diff_density_rms          0.116
_refine_ls_extinction_coef        .
_refine_ls_extinction_method      none
_refine_ls_goodness_of_fit_ref    1.048
_refine_ls_hydrogen_treatment     constr
_refine_ls_matrix_type            full
_refine_ls_number_parameters      1077
_refine_ls_number_reflns          18557
_refine_ls_number_restraints      177
_refine_ls_R_factor_all           0.0580
_refine_ls_R_factor_gt            0.0558
_refine_ls_restrained_S_all       1.046
_refine_ls_shift/su_max           0.001
_refine_ls_shift/su_mean          0.000
_refine_ls_structure_factor_coef  Fsqd
_refine_ls_weighting_details
'w=1/[\s^2^(Fo^2^)+(0.1109P)^2^+0.1660P] where P=(Fo^2^+2Fc^2^)/3'
_refine_ls_weighting_scheme       calc
_refine_ls_wR_factor_gt           0.1517
_refine_ls_wR_factor_ref          0.1554
_olex2_refinement_description
;
1. Fixed Uiso
 At 1.2 times of:
  All C(H) groups, All C(H,H) groups
 At 1.5 times of:
  All C(H,H,H) groups
2. Restrained distances
 C80A-C79A \\sim C80-C79 \\sim C82-C81 \\sim C82A-C81A \\sim C72-C71 \\sim
C70-C69
 with sigma of 0.01
 C81-C80 \\sim C81A-C80A \\sim C71-C70
 with sigma of 0.01
 K2-O8 \\sim K1-O4 \\sim K2-O8A
 with sigma of 0.01
 O8A-C82A \\sim O8-C82 \\sim O8A-C79A \\sim O8-C79 \\sim O4-C72 \\sim O4-C69
 with sigma of 0.01
 C79A-C81A \\sim C80A-C82A \\sim C81-C79 \\sim C80-C82
 with sigma of 0.01
 C84A-C83A \\sim C84-C83
 with sigma of 0.01
 C85-C84 \\sim C85A-C84A \\sim C89-C84 \\sim C89A-C84A
 with sigma of 0.01
 C86A-C85A \\sim C86-C85 \\sim C89-C88 \\sim C89A-C88A
 with sigma of 0.01
 C87A-C86A \\sim C87-C86 \\sim C88A-C87A \\sim C88-C87
 with sigma of 0.01
 C83-C85 \\sim C83-C89
 with sigma of 0.02
 C83A-C89A \\sim C83A-C85A
 with sigma of 0.02
3. Uiso/Uaniso restraints and constraints
C86 \\sim C85 \\sim C87 \\sim C89 \\sim C88 \\sim C84 \\sim C83: within 1.7A
with sigma of 0.02 and sigma for terminal atoms of 0.04
4. Rigid body (RIGU) restrains
 C86, C85, C87, C89, C88, C84, C83, C83A, C84A, C89A, C88A, C87A, C86A
 with sigma for 1-2 distances of 0.002 and sigma for 1-3 distances of 0.002
5. Others
 Sof(O8)=Sof(C82)=Sof(H82C)=Sof(H82D)=Sof(C79)=Sof(H79C)=Sof(H79D)=Sof(C80)=
 Sof(H80C)=Sof(H80D)=Sof(C81)=Sof(H81C)=Sof(H81D)=1-FVAR(1)
 Sof(C79A)=Sof(H79A)=Sof(H79B)=Sof(C80A)=Sof(H80A)=Sof(H80B)=Sof(C81A)=
 Sof(H81A)=Sof(H81B)=Sof(C82A)=Sof(H82A)=Sof(H82B)=Sof(O8A)=FVAR(1)
 Sof(C83A)=Sof(H83D)=Sof(H83E)=Sof(H83F)=Sof(C84A)=Sof(C85A)=Sof(H85A)=
 Sof(C86A)=Sof(H86A)=Sof(C87A)=Sof(H87A)=Sof(C88A)=Sof(H88A)=Sof(C89A)=
 Sof(H89A)=1-FVAR(2)
 Sof(C83)=Sof(H83A)=Sof(H83B)=Sof(H83C)=Sof(C84)=Sof(C85)=Sof(H85)=Sof(C86)=
 Sof(H86)=Sof(C87)=Sof(H87)=Sof(C88)=Sof(H88)=Sof(C89)=Sof(H89)=FVAR(2)
6.a Secondary CH2 refined with riding coordinates:
 C73(H73A,H73B), C74(H74A,H74B), C75(H75A,H75B), C76(H76A,H76B), C77(H77A,
 H77B), C78(H78A,H78B), C63(H63A,H63B), C64(H64A,H64B), C65(H65A,H65B),
 C66(H66A,H66B), C67(H67A,H67B), C68(H68A,H68B), C79A(H79A,H79B), C80A(H80A,
 H80B), C81A(H81A,H81B), C82A(H82A,H82B), C82(H82C,H82D), C79(H79C,H79D),
 C80(H80C,H80D), C81(H81C,H81D), C69(H69A,H69B), C72(H72A,H72B), C71(H71A,H71B),
  C70(H70A,H70B)
6.b Aromatic/amide H refined with riding coordinates:
 C3(H3), C4(H4), C5(H5), C6(H6), C7(H7), C9(H9), C10(H10), C11(H11), C12(H12),
 C13(H13), C18(H18), C19(H19), C20(H20), C21(H21), C22(H22), C24(H24), C25(H25),
  C26(H26), C27(H27), C28(H28), C34(H34), C35(H35), C36(H36), C37(H37),
 C38(H38), C40(H40), C41(H41), C42(H42), C43(H43), C44(H44), C49(H49), C50(H50),
  C51(H51), C52(H52), C53(H53), C55(H55), C56(H56), C57(H57), C58(H58),
 C59(H59), C85(H85), C86(H86), C87(H87), C88(H88), C89(H89), C85A(H85A),
 C86A(H86A), C87A(H87A), C88A(H88A), C89A(H89A)
6.c Idealised Me refined as rotating group:
 C14(H14A,H14B,H14C), C15(H15A,H15B,H15C), C16(H16A,H16B,H16C), C29(H29A,H29B,
 H29C), C30(H30A,H30B,H30C), C31(H31A,H31B,H31C), C45(H45A,H45B,H45C), C46(H46A,
 H46B,H46C), C47(H47A,H47B,H47C), C60(H60A,H60B,H60C), C61(H61A,H61B,H61C),
 C62(H62A,H62B,H62C), C83(H83A,H83B,H83C), C83A(H83D,H83E,H83F)
;
_atom_sites_solution_hydrogens    geom
_atom_sites_solution_primary      iterative
_atom_sites_solution_secondary    difmap
loop_
  _atom_site_label
  _atom_site_type_symbol
  _atom_site_fract_x
  _atom_site_fract_y
  _atom_site_fract_z
  _atom_site_U_iso_or_equiv
  _atom_site_adp_type
  _atom_site_occupancy
  _atom_site_site_symmetry_order
  _atom_site_calc_flag
  _atom_site_refinement_flags_posn
  _atom_site_refinement_flags_adp
  _atom_site_refinement_flags_occupancy
  _atom_site_disorder_assembly
  _atom_site_disorder_group
 Pr1 Pr 0.78472(2) 0.23188(2) 0.74338(2) 0.01913(8) Uani 1 1 d . . . . .
 P1 P 0.79126(6) 0.34864(5) 0.57963(5) 0.02058(17) Uani 1 1 d . . . . .
 P2 P 0.89832(6) 0.35554(5) 0.68095(5) 0.02000(16) Uani 1 1 d . . . . .
 P3 P 0.79781(6) 0.04370(5) 0.81329(5) 0.02171(17) Uani 1 1 d . . . . .
 P4 P 0.63522(6) 0.19187(6) 0.90732(5) 0.02591(19) Uani 1 1 d . . . . .
 Si1 Si 0.65123(7) 0.26360(6) 0.61454(6) 0.0270(2) Uani 1 1 d . . . . .
 Si2 Si 0.97402(7) 0.21767(6) 0.80333(6) 0.02507(19) Uani 1 1 d . . . . .
 Si3 Si 0.94252(7) 0.03954(6) 0.64617(6) 0.02450(19) Uani 1 1 d . . . . .
 Si4 Si 0.60605(7) 0.37321(7) 0.89903(7) 0.0336(2) Uani 1 1 d . . . . .
 N1 N 0.7426(2) 0.27687(18) 0.61864(17) 0.0239(6) Uani 1 1 d . . . . .
 N2 N 0.8979(2) 0.28102(19) 0.75561(18) 0.0248(6) Uani 1 1 d . . . . .
 N3 N 0.8669(2) 0.07725(17) 0.73030(17) 0.0216(5) Uani 1 1 d . . . . .
 N4 N 0.6461(2) 0.2829(2) 0.86422(19) 0.0292(7) Uani 1 1 d . . . . .
 C1 C 0.8306(2) 0.3551(2) 0.6404(2) 0.0245(7) Uani 1 1 d . . . . .
 C2 C 0.7091(3) 0.4475(2) 0.5507(2) 0.0259(7) Uani 1 1 d . . . . .
 C3 C 0.6913(3) 0.4646(3) 0.4809(3) 0.0336(8) Uani 1 1 d . . . . .
 H3 H 0.7248 0.4253 0.4461 0.040 Uiso 1 1 calc R . . . .
 C4 C 0.6260(3) 0.5373(3) 0.4625(3) 0.0426(10) Uani 1 1 d . . . . .
 H4 H 0.6147 0.5478 0.4153 0.051 Uiso 1 1 calc R . . . .
 C5 C 0.5765(3) 0.5955(3) 0.5124(3) 0.0452(11) Uani 1 1 d . . . . .
 H5 H 0.5310 0.6456 0.5000 0.054 Uiso 1 1 calc R . . . .
 C6 C 0.5942(3) 0.5800(3) 0.5806(3) 0.0402(10) Uani 1 1 d . . . . .
 H6 H 0.5610 0.6199 0.6148 0.048 Uiso 1 1 calc R . . . .
 C7 C 0.6600(3) 0.5066(2) 0.5994(3) 0.0329(8) Uani 1 1 d . . . . .
 H7 H 0.6715 0.4968 0.6463 0.040 Uiso 1 1 calc R . . . .
 C8 C 0.8791(3) 0.3321(2) 0.4827(2) 0.0251(7) Uani 1 1 d . . . . .
 C9 C 0.9348(3) 0.3827(2) 0.4458(2) 0.0312(8) Uani 1 1 d . . . . .
 H9 H 0.9269 0.4237 0.4719 0.037 Uiso 1 1 calc R . . . .
 C10 C 1.0016(3) 0.3746(3) 0.3716(3) 0.0384(9) Uani 1 1 d . . . . .
 H10 H 1.0387 0.4101 0.3470 0.046 Uiso 1 1 calc R . . . .
 C11 C 1.0140(3) 0.3151(3) 0.3336(3) 0.0432(10) Uani 1 1 d . . . . .
 H11 H 1.0598 0.3091 0.2829 0.052 Uiso 1 1 calc R . . . .
 C12 C 0.9596(4) 0.2638(3) 0.3695(3) 0.0470(11) Uani 1 1 d . . . . .
 H12 H 0.9680 0.2228 0.3432 0.056 Uiso 1 1 calc R . . . .
 C13 C 0.8926(3) 0.2719(3) 0.4440(3) 0.0371(9) Uani 1 1 d . . . . .
 H13 H 0.8560 0.2361 0.4684 0.045 Uiso 1 1 calc R . . . .
 C14 C 0.5408(3) 0.3526(3) 0.6437(3) 0.0397(9) Uani 1 1 d . . . . .
 H14A H 0.5433 0.4013 0.6015 0.060 Uiso 1 1 calc GR . . . .
 H14B H 0.5332 0.3667 0.6920 0.060 Uiso 1 1 calc GR . . . .
 H14C H 0.4884 0.3362 0.6526 0.060 Uiso 1 1 calc GR . . . .
 C15 C 0.6677(4) 0.2485(3) 0.5162(3) 0.0424(10) Uani 1 1 d . . . . .
 H15A H 0.7220 0.1996 0.5008 0.064 Uiso 1 1 calc GR . . . .
 H15B H 0.6770 0.2981 0.4770 0.064 Uiso 1 1 calc GR . . . .
 H15C H 0.6127 0.2400 0.5194 0.064 Uiso 1 1 calc GR . . . .
 C16 C 0.6322(3) 0.1675(3) 0.6852(2) 0.0324(8) Uani 1 1 d . . . . .
 H16A H 0.6317 0.1689 0.7360 0.049 Uiso 1 1 calc GR . . . .
 H16B H 0.6821 0.1182 0.6647 0.049 Uiso 1 1 calc GR . . . .
 H16C H 0.5727 0.1648 0.6920 0.049 Uiso 1 1 calc GR . . . .
 C17 C 1.0178(2) 0.3498(2) 0.6171(2) 0.0219(6) Uani 1 1 d . . . . .
 C18 C 1.0638(3) 0.3959(2) 0.6217(2) 0.0311(8) Uani 1 1 d . . . . .
 H18 H 1.0318 0.4344 0.6572 0.037 Uiso 1 1 calc R . . . .
 C19 C 1.1565(3) 0.3863(3) 0.5748(3) 0.0379(9) Uani 1 1 d . . . . .
 H19 H 1.1867 0.4187 0.5781 0.045 Uiso 1 1 calc R . . . .
 C20 C 1.2038(3) 0.3300(3) 0.5241(3) 0.0391(9) Uani 1 1 d . . . . .
 H20 H 1.2671 0.3225 0.4930 0.047 Uiso 1 1 calc R . . . .
 C21 C 1.1586(3) 0.2839(3) 0.5184(3) 0.0393(9) Uani 1 1 d . . . . .
 H21 H 1.1913 0.2447 0.4836 0.047 Uiso 1 1 calc R . . . .
 C22 C 1.0659(3) 0.2951(2) 0.5635(2) 0.0309(8) Uani 1 1 d . . . . .
 H22 H 1.0351 0.2651 0.5577 0.037 Uiso 1 1 calc R . . . .
 C23 C 0.8531(2) 0.4561(2) 0.7132(2) 0.0258(7) Uani 1 1 d . . . . .
 C24 C 0.8198(3) 0.5282(2) 0.6646(3) 0.0319(8) Uani 1 1 d . . . . .
 H24 H 0.8271 0.5251 0.6135 0.038 Uiso 1 1 calc R . . . .
 C25 C 0.7760(3) 0.6048(3) 0.6896(3) 0.0396(9) Uani 1 1 d . . . . .
 H25 H 0.7520 0.6534 0.6563 0.048 Uiso 1 1 calc R . . . .
 C26 C 0.7672(3) 0.6102(3) 0.7631(3) 0.0427(10) Uani 1 1 d . . . . .
 H26 H 0.7368 0.6625 0.7805 0.051 Uiso 1 1 calc R . . . .
 C27 C 0.8030(3) 0.5390(3) 0.8115(3) 0.0444(11) Uani 1 1 d . . . . .
 H27 H 0.7985 0.5426 0.8615 0.053 Uiso 1 1 calc R . . . .
 C28 C 0.8456(3) 0.4623(3) 0.7860(3) 0.0339(8) Uani 1 1 d . . . . .
 H28 H 0.8698 0.4136 0.8191 0.041 Uiso 1 1 calc R . . . .
 C29 C 1.0326(3) 0.2725(3) 0.8245(3) 0.0380(9) Uani 1 1 d . . . . .
 H29A H 0.9864 0.3099 0.8619 0.057 Uiso 1 1 calc GR . . . .
 H29B H 1.0627 0.3051 0.7755 0.057 Uiso 1 1 calc GR . . . .
 H29C H 1.0790 0.2311 0.8470 0.057 Uiso 1 1 calc GR . . . .
 C30 C 1.0702(3) 0.1353(3) 0.7461(3) 0.0370(9) Uani 1 1 d . . . . .
 H30A H 1.1086 0.1617 0.6976 0.056 Uiso 1 1 calc GR . . . .
 H30B H 1.0440 0.1044 0.7330 0.056 Uiso 1 1 calc GR . . . .
 H30C H 1.1081 0.0967 0.7778 0.056 Uiso 1 1 calc GR . . . .
 C31 C 0.9056(3) 0.1648(3) 0.8977(3) 0.0369(9) Uani 1 1 d . . . . .
 H31A H 0.8655 0.1461 0.8876 0.055 Uiso 1 1 calc GR . . . .
 H31B H 0.8676 0.2041 0.9347 0.055 Uiso 1 1 calc GR . . . .
 H31C H 0.9480 0.1165 0.9203 0.055 Uiso 1 1 calc GR . . . .
 C32 C 0.7187(3) 0.1234(2) 0.8542(2) 0.0267(7) Uani 1 1 d . . . . .
 C33 C 0.7485(3) -0.0250(2) 0.8036(2) 0.0266(7) Uani 1 1 d . . . . .
 C34 C 0.8036(3) -0.0996(2) 0.7757(3) 0.0346(9) Uani 1 1 d . . . . .
 H34 H 0.8689 -0.1164 0.7609 0.042 Uiso 1 1 calc R . . . .
 C35 C 0.7637(3) -0.1505(3) 0.7692(3) 0.0406(10) Uani 1 1 d . . . . .
 H35 H 0.8018 -0.2007 0.7486 0.049 Uiso 1 1 calc R . . . .
 C36 C 0.6684(3) -0.1272(3) 0.7929(3) 0.0378(9) Uani 1 1 d . . . . .
 H36 H 0.6411 -0.1625 0.7901 0.045 Uiso 1 1 calc R . . . .
 C37 C 0.6132(3) -0.0536(3) 0.8204(3) 0.0373(9) Uani 1 1 d . . . . .
 H37 H 0.5479 -0.0371 0.8354 0.045 Uiso 1 1 calc R . . . .
 C38 C 0.6533(3) -0.0028(3) 0.8263(2) 0.0315(8) Uani 1 1 d . . . . .
 H38 H 0.6148 0.0476 0.8463 0.038 Uiso 1 1 calc R . . . .
 C39 C 0.8639(3) -0.0286(2) 0.8770(2) 0.0285(7) Uani 1 1 d . . . . .
 C40 C 0.9534(3) -0.0330(3) 0.8611(3) 0.0347(8) Uani 1 1 d . . . . .
 H40 H 0.9851 -0.0045 0.8125 0.042 Uiso 1 1 calc R . . . .
 C41 C 0.9969(3) -0.0783(3) 0.9154(3) 0.0426(10) Uani 1 1 d . . . . .
 H41 H 1.0580 -0.0800 0.9040 0.051 Uiso 1 1 calc R . . . .
 C42 C 0.9532(4) -0.1205(3) 0.9852(3) 0.0522(13) Uani 1 1 d . . . . .
 H42 H 0.9836 -0.1513 1.0222 0.063 Uiso 1 1 calc R . . . .
 C43 C 0.8649(5) -0.1183(4) 1.0018(4) 0.0612(16) Uani 1 1 d . . . . .
 H43 H 0.8344 -0.1478 1.0502 0.073 Uiso 1 1 calc R . . . .
 C44 C 0.8200(4) -0.0725(4) 0.9474(3) 0.0500(13) Uani 1 1 d . . . . .
 H44 H 0.7593 -0.0715 0.9588 0.060 Uiso 1 1 calc R . . . .
 C45 C 0.8840(3) 0.0227(3) 0.5913(3) 0.0385(9) Uani 1 1 d . . . . .
 H45A H 0.8403 0.0760 0.5764 0.058 Uiso 1 1 calc GR . . . .
 H45B H 0.8507 -0.0169 0.6251 0.058 Uiso 1 1 calc GR . . . .
 H45C H 0.9306 0.0002 0.5439 0.058 Uiso 1 1 calc GR . . . .
 C46 C 1.0008(3) 0.1183(2) 0.5803(2) 0.0301(8) Uani 1 1 d . . . . .
 H46A H 1.0388 0.1230 0.6042 0.045 Uiso 1 1 calc GR . . . .
 H46B H 0.9540 0.1726 0.5729 0.045 Uiso 1 1 calc GR . . . .
 H46C H 1.0403 0.1005 0.5293 0.045 Uiso 1 1 calc GR . . . .
 C47 C 1.0388(3) -0.0596(2) 0.6613(3) 0.0372(9) Uani 1 1 d . . . . .
 H47A H 1.0126 -0.0996 0.7047 0.056 Uiso 1 1 calc GR . . . .
 H47B H 1.0815 -0.0469 0.6738 0.056 Uiso 1 1 calc GR . . . .
 H47C H 1.0722 -0.0838 0.6131 0.056 Uiso 1 1 calc GR . . . .
 C48 C 0.5214(3) 0.1946(3) 0.9169(2) 0.0302(8) Uani 1 1 d . . . . .
 C49 C 0.4785(3) 0.2512(3) 0.8657(2) 0.0351(8) Uani 1 1 d . . . . .
 H49 H 0.5028 0.2943 0.8312 0.042 Uiso 1 1 calc R . . . .
 C50 C 0.3997(3) 0.2460(3) 0.8639(3) 0.0406(10) Uani 1 1 d . . . . .
 H50 H 0.3710 0.2852 0.8278 0.049 Uiso 1 1 calc R . . . .
 C51 C 0.3634(3) 0.1843(4) 0.9142(4) 0.0518(12) Uani 1 1 d . . . . .
 H51 H 0.3097 0.1808 0.9129 0.062 Uiso 1 1 calc R . . . .
 C52 C 0.4055(4) 0.1272(4) 0.9667(4) 0.0573(14) Uani 1 1 d . . . . .
 H52 H 0.3804 0.0847 1.0016 0.069 Uiso 1 1 calc R . . . .
 C53 C 0.4843(3) 0.1319(3) 0.9685(3) 0.0411(10) Uani 1 1 d . . . . .
 H53 H 0.5129 0.0928 1.0047 0.049 Uiso 1 1 calc R . . . .
 C54 C 0.6266(3) 0.1656(3) 1.0112(2) 0.0365(9) Uani 1 1 d . . . . .
 C55 C 0.7018(4) 0.1072(4) 1.0309(3) 0.0466(12) Uani 1 1 d . . . . .
 H55 H 0.7566 0.0826 0.9910 0.056 Uiso 1 1 calc R . . . .
 C56 C 0.6978(5) 0.0842(5) 1.1095(3) 0.0636(16) Uani 1 1 d . . . . .
 H56 H 0.7495 0.0437 1.1226 0.076 Uiso 1 1 calc R . . . .
 C57 C 0.6190(5) 0.1202(5) 1.1674(3) 0.070(2) Uani 1 1 d . . . . .
 H57 H 0.6160 0.1042 1.2205 0.084 Uiso 1 1 calc R . . . .
 C58 C 0.5444(4) 0.1796(5) 1.1482(3) 0.0608(17) Uani 1 1 d . . . . .
 H58 H 0.4907 0.2057 1.1881 0.073 Uiso 1 1 calc R . . . .
 C59 C 0.5474(4) 0.2016(4) 1.0704(3) 0.0467(11) Uani 1 1 d . . . . .
 H59 H 0.4951 0.2413 1.0579 0.056 Uiso 1 1 calc R . . . .
 C60 C 0.4794(4) 0.4048(4) 0.9621(4) 0.0631(16) Uani 1 1 d . . . . .
 H60A H 0.4728 0.3816 1.0174 0.095 Uiso 1 1 calc GR . . . .
 H60B H 0.4463 0.3833 0.9463 0.095 Uiso 1 1 calc GR . . . .
 H60C H 0.4534 0.4658 0.9554 0.095 Uiso 1 1 calc GR . . . .
 C61 C 0.6162(3) 0.4597(3) 0.8131(3) 0.0418(10) Uani 1 1 d . . . . .
 H61A H 0.5754 0.4662 0.7863 0.063 Uiso 1 1 calc GR . . . .
 H61B H 0.6803 0.4466 0.7765 0.063 Uiso 1 1 calc GR . . . .
 H61C H 0.5983 0.5117 0.8311 0.063 Uiso 1 1 calc GR . . . .
 C62 C 0.6736(4) 0.3681(3) 0.9557(3) 0.0488(11) Uani 1 1 d . . . . .
 H62A H 0.7392 0.3551 0.9228 0.073 Uiso 1 1 calc GR . . . .
 H62B H 0.6657 0.3245 1.0024 0.073 Uiso 1 1 calc GR . . . .
 H62C H 0.6516 0.4221 0.9719 0.073 Uiso 1 1 calc GR . . . .
 K2 K 0.5000 0.0000 0.5000 0.0304(2) Uani 1 2 d S T P . .
 O5 O 0.6461(2) 0.0548(2) 0.47153(18) 0.0353(6) Uani 1 1 d . . . . .
 O6 O 0.5272(2) 0.13738(17) 0.38217(17) 0.0323(6) Uani 1 1 d . . . . .
 O7 O 0.3572(2) 0.10196(19) 0.43798(18) 0.0344(6) Uani 1 1 d . . . . .
 C73 C 0.6676(3) 0.1107(3) 0.3997(3) 0.0370(9) Uani 1 1 d . . . . .
 H73A H 0.7005 0.0798 0.3551 0.044 Uiso 1 1 calc R . . . .
 H73B H 0.7086 0.1375 0.3991 0.044 Uiso 1 1 calc R . . . .
 C74 C 0.5797(3) 0.1759(3) 0.3916(3) 0.0358(9) Uani 1 1 d . . . . .
 H74A H 0.5435 0.2025 0.4389 0.043 Uiso 1 1 calc R . . . .
 H74B H 0.5940 0.2197 0.3454 0.043 Uiso 1 1 calc R . . . .
 C75 C 0.4437(3) 0.1962(3) 0.3722(3) 0.0359(8) Uani 1 1 d . . . . .
 H75A H 0.4578 0.2385 0.3245 0.043 Uiso 1 1 calc R . . . .
 H75B H 0.4059 0.2251 0.4181 0.043 Uiso 1 1 calc R . . . .
 C76 C 0.3912(3) 0.1512(3) 0.3644(2) 0.0345(8) Uani 1 1 d . . . . .
 H76A H 0.3390 0.1921 0.3476 0.041 Uiso 1 1 calc R . . . .
 H76B H 0.4324 0.1150 0.3241 0.041 Uiso 1 1 calc R . . . .
 C77 C 0.3037(3) 0.0595(3) 0.4355(3) 0.0419(10) Uani 1 1 d . . . . .
 H77A H 0.3412 0.0236 0.3946 0.050 Uiso 1 1 calc R . . . .
 H77B H 0.2489 0.1004 0.4225 0.050 Uiso 1 1 calc R . . . .
 C78 C 0.2740(3) 0.0072(3) 0.5147(3) 0.0418(10) Uani 1 1 d . . . . .
 H78A H 0.2400 0.0426 0.5558 0.050 Uiso 1 1 calc R . . . .
 H78B H 0.2324 -0.0195 0.5163 0.050 Uiso 1 1 calc R . . . .
 K1 K 1.0000 0.5000 1.0000 0.0297(2) Uani 1 2 d S T P . .
 O1 O 0.8989(3) 0.3920(3) 1.0652(2) 0.0566(9) Uani 1 1 d . . . . .
 O2 O 1.0888(3) 0.3339(2) 1.0528(2) 0.0509(8) Uani 1 1 d . . . . .
 O3 O 1.1710(2) 0.4501(2) 1.0202(2) 0.0474(8) Uani 1 1 d . . . . .
 O8 O 0.4150(5) 0.1085(6) 0.6005(5) 0.044(2) Uiso 0.433(14) 1 d . . . A 2
 C63 C 0.9592(5) 0.3071(4) 1.0638(4) 0.0651(17) Uani 1 1 d . . . . .
 H63A H 0.9938 0.2979 1.0087 0.078 Uiso 1 1 calc R . . . .
 H63B H 0.9223 0.2688 1.0912 0.078 Uiso 1 1 calc R . . . .
 C64 C 1.0247(6) 0.2895(4) 1.1029(4) 0.073(2) Uani 1 1 d . . . . .
 H64A H 0.9910 0.3080 1.1545 0.087 Uiso 1 1 calc R . . . .
 H64B H 1.0581 0.2288 1.1115 0.087 Uiso 1 1 calc R . . . .
 C65 C 1.1609(5) 0.3163(3) 1.0804(3) 0.0618(17) Uani 1 1 d . . . . .
 H65A H 1.1959 0.2558 1.0850 0.074 Uiso 1 1 calc R . . . .
 H65B H 1.1343 0.3316 1.1331 0.074 Uiso 1 1 calc R . . . .
 C66 C 1.2241(4) 0.3644(4) 1.0249(4) 0.0579(15) Uani 1 1 d . . . . .
 H66A H 1.2742 0.3529 1.0441 0.070 Uiso 1 1 calc R . . . .
 H66B H 1.2523 0.3482 0.9724 0.070 Uiso 1 1 calc R . . . .
 C67 C 0.7745(4) 0.4978(5) 1.0313(4) 0.0656(17) Uani 1 1 d . . . . .
 H67A H 0.7228 0.5093 1.0141 0.079 Uiso 1 1 calc R . . . .
 H67B H 0.7482 0.5095 1.0854 0.079 Uiso 1 1 calc R . . . .
 C68 C 0.8334(5) 0.4101(5) 1.0298(4) 0.0698(18) Uani 1 1 d . . . . .
 H68A H 0.7949 0.3732 1.0589 0.084 Uiso 1 1 calc R . . . .
 H68B H 0.8658 0.4001 0.9749 0.084 Uiso 1 1 calc R . . . .
 C79A C 0.3201(6) 0.1026(8) 0.6645(8) 0.068(3) Uiso 0.567(14) 1 d . . . A 1
 H79A H 0.3011 0.0523 0.6923 0.081 Uiso 0.567(14) 1 calc R . . A 1
 H79B H 0.2864 0.1358 0.6275 0.081 Uiso 0.567(14) 1 calc R . . A 1
 C80A C 0.3019(9) 0.1532(10) 0.7212(7) 0.082(4) Uiso 0.567(14) 1 d . . . A 1
 H80A H 0.3100 0.1171 0.7707 0.099 Uiso 0.567(14) 1 calc R . . A 1
 H80B H 0.2386 0.1939 0.7334 0.099 Uiso 0.567(14) 1 calc R . . A 1
 C81A C 0.3760(7) 0.1983(5) 0.6769(6) 0.053(3) Uiso 0.567(14) 1 d . . . A 1
 H81A H 0.3496 0.2553 0.6504 0.064 Uiso 0.567(14) 1 calc R . . A 1
 H81B H 0.4004 0.2022 0.7136 0.064 Uiso 0.567(14) 1 calc R . . A 1
 C82A C 0.4488(10) 0.1458(10) 0.6193(11) 0.111(6) Uiso 0.567(14) 1 d . . . A 1
 H82A H 0.4610 0.1794 0.5658 0.133 Uiso 0.567(14) 1 calc R . . A 1
 H82B H 0.5067 0.1216 0.6310 0.133 Uiso 0.567(14) 1 calc R . . A 1
 C83 C 0.3814(18) 0.5358(13) 0.7321(18) 0.076(6) Uani 0.33(2) 1 d . . . B 1
 H83A H 0.3384 0.5137 0.7304 0.114 Uiso 0.33(2) 1 calc GR . . B 1
 H83B H 0.4095 0.4986 0.7713 0.114 Uiso 0.33(2) 1 calc GR . . B 1
 H83C H 0.4299 0.5394 0.6803 0.114 Uiso 0.33(2) 1 calc GR . . B 1
 C84 C 0.3307(17) 0.6198(13) 0.7535(15) 0.053(4) Uani 0.33(2) 1 d . . . B 1
 C85 C 0.2629(17) 0.6751(15) 0.7214(15) 0.055(4) Uani 0.33(2) 1 d . . . B 1
 H85 H 0.2486 0.6613 0.6854 0.066 Uiso 0.33(2) 1 calc R . . B 1
 C86 C 0.2183(16) 0.7515(15) 0.7462(15) 0.058(4) Uani 0.33(2) 1 d . . . B 1
 H86 H 0.1680 0.7898 0.7298 0.069 Uiso 0.33(2) 1 calc R . . B 1
 C87 C 0.2430(17) 0.7746(13) 0.7933(14) 0.059(4) Uani 0.33(2) 1 d . . . B 1
 H87 H 0.2096 0.8286 0.8071 0.070 Uiso 0.33(2) 1 calc R . . B 1
 C88 C 0.313(2) 0.7240(15) 0.8214(14) 0.059(4) Uani 0.33(2) 1 d . . . B 1
 H88 H 0.3321 0.7413 0.8519 0.071 Uiso 0.33(2) 1 calc R . . B 1
 C89 C 0.3544(19) 0.6453(15) 0.8013(16) 0.058(5) Uani 0.33(2) 1 d . . . B 1
 H89 H 0.4015 0.6061 0.8212 0.069 Uiso 0.33(2) 1 calc R . . B 1
 C82 C 0.4561(6) 0.1142(7) 0.6502(6) 0.038(3) Uiso 0.433(14) 1 d . . . A 2
 H82C H 0.4981 0.1479 0.6200 0.045 Uiso 0.433(14) 1 calc R . . A 2
 H82D H 0.4922 0.0578 0.6703 0.045 Uiso 0.433(14) 1 calc R . . A 2
 C79 C 0.3181(6) 0.1242(9) 0.6416(8) 0.049(3) Uiso 0.433(14) 1 d . . . A 2
 H79C H 0.3048 0.0719 0.6726 0.059 Uiso 0.433(14) 1 calc R . . A 2
 H79D H 0.2837 0.1501 0.6046 0.059 Uiso 0.433(14) 1 calc R . . A 2
 C80 C 0.2926(6) 0.1827(7) 0.6941(8) 0.047(3) Uiso 0.433(14) 1 d . . . A 2
 H80C H 0.2378 0.1775 0.7414 0.056 Uiso 0.433(14) 1 calc R . . A 2
 H80D H 0.2793 0.2412 0.6662 0.056 Uiso 0.433(14) 1 calc R . . A 2
 C81 C 0.3795(9) 0.1544(18) 0.7162(11) 0.133(10) Uiso 0.433(14) 1 d . . . A 2
 H81C H 0.3895 0.2029 0.7213 0.160 Uiso 0.433(14) 1 calc R . . A 2
 H81D H 0.3737 0.1143 0.7664 0.160 Uiso 0.433(14) 1 calc R . . A 2
 C69 C 1.1639(3) 0.3815(3) 0.8425(3) 0.0473(11) Uani 1 1 d . . . . .
 H69A H 1.1666 0.3227 0.8528 0.057 Uiso 1 1 calc R . . . .
 H69B H 1.1974 0.3854 0.8718 0.057 Uiso 1 1 calc R . . . .
 C72 C 1.0542(3) 0.4951(3) 0.8002(3) 0.0500(11) Uani 1 1 d . . . . .
 H72A H 1.0127 0.5500 0.8158 0.060 Uiso 1 1 calc R . . . .
 H72B H 1.0255 0.4774 0.7758 0.060 Uiso 1 1 calc R . . . .
 C71 C 1.1466(4) 0.5007(4) 0.7441(4) 0.0675(17) Uani 1 1 d . . . . .
 H71A H 1.1656 0.5378 0.7578 0.081 Uiso 1 1 calc R . . . .
 H71B H 1.1476 0.5203 0.6893 0.081 Uiso 1 1 calc R . . . .
 C70 C 1.2074(4) 0.4092(4) 0.7568(4) 0.0683(16) Uani 1 1 d . . . . .
 H70A H 1.2053 0.3762 0.7253 0.082 Uiso 1 1 calc R . . . .
 H70B H 1.2724 0.4046 0.7431 0.082 Uiso 1 1 calc R . . . .
 O8A O 0.4177(4) 0.0800(5) 0.6239(4) 0.0457(18) Uiso 0.567(14) 1 d . . . A 1
 O4 O 1.0697(2) 0.4346(2) 0.86735(19) 0.0474(8) Uani 1 1 d . . . . .
 C83A C 0.3569(8) 0.5645(9) 0.6939(9) 0.077(4) Uani 0.67(2) 1 d . . . B 2
 H83D H 0.3027 0.5556 0.6960 0.115 Uiso 0.67(2) 1 calc GR . . B 2
 H83E H 0.3932 0.5137 0.7198 0.115 Uiso 0.67(2) 1 calc GR . . B 2
 H83F H 0.3951 0.5777 0.6389 0.115 Uiso 0.67(2) 1 calc GR . . B 2
 C84A C 0.3264(7) 0.6346(6) 0.7344(7) 0.047(2) Uani 0.67(2) 1 d . . . B 2
 C85A C 0.2473(7) 0.7030(7) 0.7312(6) 0.045(2) Uani 0.67(2) 1 d . . . B 2
 H85A H 0.2132 0.7036 0.7027 0.054 Uiso 0.67(2) 1 calc R . . B 2
 C86A C 0.2169(6) 0.7699(5) 0.7680(7) 0.047(2) Uani 0.67(2) 1 d . . . B 2
 H86A H 0.1642 0.8165 0.7634 0.056 Uiso 0.67(2) 1 calc R . . B 2
 C87A C 0.2647(7) 0.7673(7) 0.8111(7) 0.054(2) Uani 0.67(2) 1 d . . . B 2
 H87A H 0.2441 0.8125 0.8373 0.065 Uiso 0.67(2) 1 calc R . . B 2
 C88A C 0.3420(8) 0.7004(8) 0.8175(6) 0.052(2) Uani 0.67(2) 1 d . . . B 2
 H88A H 0.3740 0.6998 0.8479 0.062 Uiso 0.67(2) 1 calc R . . B 2
 C89A C 0.3729(7) 0.6345(6) 0.7794(7) 0.044(2) Uani 0.67(2) 1 d . . . B 2
 H89A H 0.4262 0.5886 0.7838 0.053 Uiso 0.67(2) 1 calc R . . B 2

loop_
  _atom_site_aniso_label
  _atom_site_aniso_U_11
  _atom_site_aniso_U_22
  _atom_site_aniso_U_33
  _atom_site_aniso_U_23
  _atom_site_aniso_U_13
  _atom_site_aniso_U_12
 Pr1 0.01770(11) 0.02273(11) 0.01895(11) -0.00671(7) -0.00592(8) -0.00658(7)
 P1 0.0205(4) 0.0219(4) 0.0224(4) -0.0061(3) -0.0097(3) -0.0056(3)
 P2 0.0189(4) 0.0224(4) 0.0218(4) -0.0070(3) -0.0080(3) -0.0063(3)
 P3 0.0223(4) 0.0237(4) 0.0221(4) -0.0024(3) -0.0104(3) -0.0086(3)
 P4 0.0219(4) 0.0377(5) 0.0206(4) -0.0120(3) -0.0017(3) -0.0128(4)
 Si1 0.0281(5) 0.0333(5) 0.0285(5) -0.0037(4) -0.0156(4) -0.0134(4)
 Si2 0.0240(4) 0.0302(5) 0.0267(5) -0.0038(4) -0.0131(4) -0.0104(4)
 Si3 0.0226(4) 0.0249(4) 0.0268(5) -0.0109(3) -0.0052(4) -0.0072(3)
 Si4 0.0254(5) 0.0381(5) 0.0367(6) -0.0229(4) 0.0011(4) -0.0100(4)
 N1 0.0268(15) 0.0285(14) 0.0225(14) -0.0075(11) -0.0115(12) -0.0091(12)
 N2 0.0234(14) 0.0284(14) 0.0240(15) -0.0053(11) -0.0097(12) -0.0076(11)
 N3 0.0186(13) 0.0236(13) 0.0229(14) -0.0083(10) -0.0062(11) -0.0050(11)
 N4 0.0217(14) 0.0374(17) 0.0275(16) -0.0185(13) 0.0028(12) -0.0110(13)
 C1 0.0203(16) 0.0253(16) 0.0238(17) -0.0053(13) -0.0060(13) -0.0047(13)
 C2 0.0233(16) 0.0196(15) 0.0345(19) -0.0015(13) -0.0125(15) -0.0065(13)
 C3 0.031(2) 0.038(2) 0.035(2) -0.0057(16) -0.0161(17) -0.0101(16)
 C4 0.039(2) 0.045(2) 0.045(3) 0.0031(18) -0.026(2) -0.0101(19)
 C5 0.031(2) 0.035(2) 0.060(3) 0.0014(19) -0.023(2) -0.0025(17)
 C6 0.034(2) 0.0303(19) 0.055(3) -0.0123(18) -0.018(2) -0.0029(16)
 C7 0.0302(19) 0.0334(19) 0.039(2) -0.0083(16) -0.0130(17) -0.0114(16)
 C8 0.0271(18) 0.0271(16) 0.0213(17) -0.0069(13) -0.0098(14) -0.0056(14)
 C9 0.035(2) 0.0336(19) 0.0261(18) -0.0066(14) -0.0095(16) -0.0121(16)
 C10 0.031(2) 0.046(2) 0.033(2) -0.0056(17) -0.0047(17) -0.0142(18)
 C11 0.041(2) 0.042(2) 0.028(2) -0.0109(17) -0.0010(18) -0.0046(19)
 C12 0.060(3) 0.043(2) 0.034(2) -0.0200(18) -0.005(2) -0.015(2)
 C13 0.042(2) 0.036(2) 0.034(2) -0.0127(16) -0.0076(18) -0.0147(18)
 C14 0.0270(19) 0.046(2) 0.044(2) -0.0020(18) -0.0147(18) -0.0124(17)
 C15 0.054(3) 0.055(3) 0.040(2) -0.0051(19) -0.029(2) -0.026(2)
 C16 0.0301(19) 0.039(2) 0.039(2) -0.0037(16) -0.0170(17) -0.0175(16)
 C17 0.0197(15) 0.0229(15) 0.0223(16) -0.0034(12) -0.0078(13) -0.0061(12)
 C18 0.0280(19) 0.0360(19) 0.035(2) -0.0140(15) -0.0076(16) -0.0137(15)
 C19 0.0265(19) 0.048(2) 0.046(2) -0.0138(18) -0.0073(18) -0.0193(17)
 C20 0.0214(18) 0.042(2) 0.045(2) -0.0067(18) -0.0032(17) -0.0113(16)
 C21 0.030(2) 0.037(2) 0.044(2) -0.0173(17) -0.0004(18) -0.0099(17)
 C22 0.0283(19) 0.0284(18) 0.037(2) -0.0117(15) -0.0052(16) -0.0115(15)
 C23 0.0202(16) 0.0279(17) 0.0330(19) -0.0130(14) -0.0057(14) -0.0093(13)
 C24 0.0312(19) 0.0276(18) 0.040(2) -0.0131(15) -0.0097(17) -0.0098(15)
 C25 0.039(2) 0.0275(19) 0.050(3) -0.0118(17) -0.014(2) -0.0063(17)
 C26 0.037(2) 0.035(2) 0.056(3) -0.0273(19) -0.005(2) -0.0088(18)
 C27 0.044(2) 0.055(3) 0.041(2) -0.028(2) -0.007(2) -0.016(2)
 C28 0.033(2) 0.036(2) 0.038(2) -0.0160(16) -0.0124(17) -0.0087(16)
 C29 0.039(2) 0.042(2) 0.045(2) -0.0034(17) -0.025(2) -0.0171(18)
 C30 0.032(2) 0.038(2) 0.042(2) -0.0055(17) -0.0179(18) -0.0074(16)
 C31 0.038(2) 0.046(2) 0.032(2) 0.0003(17) -0.0169(18) -0.0192(19)
 C32 0.0230(17) 0.0352(18) 0.0197(17) -0.0055(13) -0.0059(14) -0.0084(14)
 C33 0.0312(18) 0.0278(17) 0.0271(18) -0.0004(13) -0.0146(15) -0.0139(15)
 C34 0.0297(19) 0.0299(18) 0.050(2) -0.0104(17) -0.0162(18) -0.0097(16)
 C35 0.049(3) 0.031(2) 0.052(3) -0.0085(18) -0.023(2) -0.0154(18)
 C36 0.050(2) 0.043(2) 0.038(2) -0.0020(17) -0.022(2) -0.027(2)
 C37 0.033(2) 0.051(2) 0.038(2) -0.0086(18) -0.0137(18) -0.0210(19)
 C38 0.032(2) 0.038(2) 0.032(2) -0.0068(15) -0.0133(17) -0.0145(16)
 C39 0.0319(19) 0.0302(17) 0.0290(19) 0.0026(14) -0.0190(16) -0.0121(15)
 C40 0.035(2) 0.0339(19) 0.041(2) -0.0021(16) -0.0185(18) -0.0143(16)
 C41 0.042(2) 0.040(2) 0.060(3) 0.0013(19) -0.034(2) -0.0169(19)
 C42 0.069(3) 0.050(3) 0.057(3) 0.013(2) -0.051(3) -0.024(3)
 C43 0.069(4) 0.078(4) 0.053(3) 0.029(3) -0.043(3) -0.046(3)
 C44 0.047(3) 0.072(3) 0.043(3) 0.020(2) -0.030(2) -0.038(3)
 C45 0.037(2) 0.055(2) 0.032(2) -0.0213(18) -0.0061(17) -0.0177(19)
 C46 0.0288(18) 0.0304(18) 0.0274(18) -0.0102(14) -0.0020(15) -0.0106(15)
 C47 0.0265(19) 0.0272(18) 0.050(3) -0.0147(16) -0.0053(18) -0.0035(15)
 C48 0.0202(17) 0.041(2) 0.0291(19) -0.0194(15) 0.0007(14) -0.0098(15)
 C49 0.0284(19) 0.048(2) 0.031(2) -0.0157(17) -0.0034(16) -0.0150(17)
 C50 0.0267(19) 0.053(3) 0.043(2) -0.0207(19) -0.0124(18) -0.0049(18)
 C51 0.028(2) 0.073(3) 0.065(3) -0.022(3) -0.015(2) -0.022(2)
 C52 0.041(3) 0.073(4) 0.067(4) -0.006(3) -0.016(3) -0.035(3)
 C53 0.029(2) 0.053(3) 0.041(2) -0.0037(19) -0.0076(18) -0.0217(19)
 C54 0.038(2) 0.063(3) 0.0177(17) -0.0123(16) 0.0005(16) -0.031(2)
 C55 0.041(2) 0.083(4) 0.025(2) -0.009(2) -0.0096(19) -0.032(3)
 C56 0.059(3) 0.112(5) 0.032(3) -0.005(3) -0.021(2) -0.040(4)
 C57 0.071(4) 0.142(6) 0.021(2) -0.014(3) -0.006(2) -0.068(4)
 C58 0.051(3) 0.123(5) 0.028(2) -0.033(3) 0.009(2) -0.055(4)
 C59 0.042(2) 0.075(3) 0.030(2) -0.021(2) 0.0010(19) -0.031(2)
 C60 0.039(3) 0.062(3) 0.070(4) -0.038(3) 0.016(3) -0.017(2)
 C61 0.032(2) 0.038(2) 0.054(3) -0.0183(19) -0.011(2) -0.0065(17)
 C62 0.057(3) 0.054(3) 0.046(3) -0.024(2) -0.013(2) -0.022(2)
 K2 0.0302(5) 0.0342(5) 0.0311(6) -0.0061(4) -0.0123(4) -0.0123(4)
 O5 0.0280(14) 0.0454(16) 0.0338(15) -0.0059(12) -0.0091(12) -0.0155(12)
 O6 0.0337(14) 0.0331(13) 0.0329(14) -0.0071(11) -0.0121(12) -0.0117(11)
 O7 0.0321(14) 0.0426(15) 0.0328(15) -0.0081(12) -0.0126(12) -0.0133(12)
 C73 0.035(2) 0.042(2) 0.035(2) -0.0088(17) -0.0059(17) -0.0193(18)
 C74 0.039(2) 0.037(2) 0.036(2) -0.0071(16) -0.0088(18) -0.0191(18)
 C75 0.039(2) 0.0337(19) 0.035(2) -0.0040(15) -0.0162(18) -0.0103(17)
 C76 0.035(2) 0.040(2) 0.030(2) -0.0063(15) -0.0154(17) -0.0083(17)
 C77 0.039(2) 0.050(2) 0.045(3) -0.0061(19) -0.023(2) -0.0152(19)
 C78 0.028(2) 0.056(3) 0.046(3) -0.009(2) -0.0135(19) -0.0168(19)
 K1 0.0266(5) 0.0329(5) 0.0290(5) -0.0072(4) -0.0097(4) -0.0077(4)
 O1 0.061(2) 0.065(2) 0.049(2) -0.0046(17) -0.0094(18) -0.039(2)
 O2 0.067(2) 0.0389(17) 0.0468(19) -0.0034(14) -0.0325(18) -0.0072(16)
 O3 0.0251(14) 0.072(2) 0.0439(18) -0.0267(16) -0.0119(13) -0.0022(14)
 C63 0.097(5) 0.047(3) 0.061(4) 0.002(2) -0.024(3) -0.043(3)
 C64 0.120(6) 0.044(3) 0.051(3) 0.007(2) -0.031(4) -0.033(3)
 C65 0.076(4) 0.049(3) 0.051(3) -0.020(2) -0.043(3) 0.019(3)
 C66 0.040(3) 0.072(3) 0.057(3) -0.040(3) -0.028(3) 0.019(2)
 C67 0.031(3) 0.117(6) 0.060(4) -0.031(3) -0.006(2) -0.033(3)
 C68 0.057(3) 0.102(5) 0.074(4) -0.026(4) -0.009(3) -0.053(4)
 C83 0.066(10) 0.068(7) 0.087(13) -0.026(7) -0.016(9) -0.018(6)
 C84 0.045(7) 0.059(6) 0.044(9) -0.006(5) 0.001(6) -0.026(5)
 C85 0.045(7) 0.062(7) 0.044(7) -0.009(6) 0.002(6) -0.025(5)
 C86 0.051(7) 0.063(7) 0.049(9) -0.010(5) -0.007(6) -0.019(6)
 C87 0.055(8) 0.058(6) 0.053(9) -0.009(5) -0.013(6) -0.015(6)
 C88 0.057(9) 0.057(7) 0.055(8) -0.008(6) -0.015(7) -0.017(6)
 C89 0.054(8) 0.055(7) 0.054(9) -0.007(5) -0.011(7) -0.019(5)
 C69 0.043(3) 0.049(3) 0.050(3) -0.010(2) -0.022(2) -0.009(2)
 C72 0.043(3) 0.061(3) 0.045(3) -0.013(2) -0.018(2) -0.010(2)
 C71 0.047(3) 0.065(3) 0.077(4) 0.014(3) -0.026(3) -0.020(3)
 C70 0.045(3) 0.076(4) 0.063(4) -0.007(3) -0.015(3) -0.008(3)
 O4 0.0443(18) 0.0521(19) 0.0417(18) -0.0160(14) -0.0145(15) -0.0065(15)
 C83A 0.056(6) 0.096(7) 0.088(8) -0.048(7) 0.001(5) -0.037(5)
 C84A 0.041(4) 0.058(5) 0.040(5) -0.006(4) -0.004(3) -0.028(4)
 C85A 0.033(5) 0.061(7) 0.043(5) -0.019(5) -0.006(4) -0.017(4)
 C86A 0.037(4) 0.048(5) 0.047(5) -0.011(3) -0.007(3) -0.011(3)
 C87A 0.045(4) 0.061(4) 0.051(5) -0.014(3) -0.010(3) -0.016(3)
 C88A 0.046(4) 0.059(4) 0.047(4) -0.013(3) -0.011(3) -0.017(3)
 C89A 0.034(4) 0.050(4) 0.042(4) -0.007(3) -0.004(3) -0.018(3)

_geom_special_details
;
 All esds (except the esd in the dihedral angle between two l.s. planes)
 are estimated using the full covariance matrix.  The cell esds are taken
 into account individually in the estimation of esds in distances, angles
 and torsion angles; correlations between esds in cell parameters are only
 used when they are defined by crystal symmetry.  An approximate (isotropic)
 treatment of cell esds is used for estimating esds involving l.s. planes.
;
loop_
  _geom_bond_atom_site_label_1
  _geom_bond_atom_site_label_2
  _geom_bond_distance
  _geom_bond_site_symmetry_2
  _geom_bond_publ_flag
 Pr1 N1 2.579(3) . ?
 Pr1 N2 2.540(3) . ?
 Pr1 N3 2.567(3) . ?
 Pr1 N4 2.564(3) . ?
 Pr1 C1 2.579(4) . ?
 Pr1 C32 2.573(4) . ?
 P1 N1 1.618(3) . ?
 P1 C1 1.629(4) . ?
 P1 C2 1.833(4) . ?
 P1 C8 1.829(4) . ?
 P2 N2 1.611(3) . ?
 P2 C1 1.647(4) . ?
 P2 C17 1.836(4) . ?
 P2 C23 1.834(4) . ?
 P3 N3 1.618(3) . ?
 P3 C32 1.632(4) . ?
 P3 C33 1.841(4) . ?
 P3 C39 1.840(4) . ?
 P4 N4 1.618(3) . ?
 P4 C32 1.628(4) . ?
 P4 C48 1.841(4) . ?
 P4 C54 1.848(4) . ?
 Si1 N1 1.702(3) . ?
 Si1 C14 1.880(5) . ?
 Si1 C15 1.876(4) . ?
 Si1 C16 1.864(4) . ?
 Si2 N2 1.712(3) . ?
 Si2 C29 1.881(4) . ?
 Si2 C30 1.877(5) . ?
 Si2 C31 1.871(4) . ?
 Si3 N3 1.699(3) . ?
 Si3 C45 1.884(4) . ?
 Si3 C46 1.867(4) . ?
 Si3 C47 1.888(4) . ?
 Si4 N4 1.705(3) . ?
 Si4 C60 1.890(5) . ?
 Si4 C61 1.863(5) . ?
 Si4 C62 1.855(5) . ?
 C2 C3 1.412(6) . ?
 C2 C7 1.382(6) . ?
 C3 H3 0.9500 . ?
 C3 C4 1.372(6) . ?
 C4 H4 0.9500 . ?
 C4 C5 1.387(8) . ?
 C5 H5 0.9500 . ?
 C5 C6 1.384(7) . ?
 C6 H6 0.9500 . ?
 C6 C7 1.385(6) . ?
 C7 H7 0.9500 . ?
 C8 C9 1.391(5) . ?
 C8 C13 1.387(5) . ?
 C9 H9 0.9500 . ?
 C9 C10 1.388(6) . ?
 C10 H10 0.9500 . ?
 C10 C11 1.375(7) . ?
 C11 H11 0.9500 . ?
 C11 C12 1.384(7) . ?
 C12 H12 0.9500 . ?
 C12 C13 1.392(6) . ?
 C13 H13 0.9500 . ?
 C14 H14A 0.9800 . ?
 C14 H14B 0.9800 . ?
 C14 H14C 0.9800 . ?
 C15 H15A 0.9800 . ?
 C15 H15B 0.9800 . ?
 C15 H15C 0.9800 . ?
 C16 H16A 0.9800 . ?
 C16 H16B 0.9800 . ?
 C16 H16C 0.9800 . ?
 C17 C18 1.395(5) . ?
 C17 C22 1.391(5) . ?
 C18 H18 0.9500 . ?
 C18 C19 1.399(6) . ?
 C19 H19 0.9500 . ?
 C19 C20 1.373(7) . ?
 C20 H20 0.9500 . ?
 C20 C21 1.392(6) . ?
 C21 H21 0.9500 . ?
 C21 C22 1.388(6) . ?
 C22 H22 0.9500 . ?
 C23 C24 1.389(6) . ?
 C23 C28 1.382(6) . ?
 C24 H24 0.9500 . ?
 C24 C25 1.387(6) . ?
 C25 H25 0.9500 . ?
 C25 C26 1.384(7) . ?
 C26 H26 0.9500 . ?
 C26 C27 1.391(8) . ?
 C27 H27 0.9500 . ?
 C27 C28 1.395(6) . ?
 C28 H28 0.9500 . ?
 C29 H29A 0.9800 . ?
 C29 H29B 0.9800 . ?
 C29 H29C 0.9800 . ?
 C30 H30A 0.9800 . ?
 C30 H30B 0.9800 . ?
 C30 H30C 0.9800 . ?
 C31 H31A 0.9800 . ?
 C31 H31B 0.9800 . ?
 C31 H31C 0.9800 . ?
 C33 C34 1.389(6) . ?
 C33 C38 1.387(6) . ?
 C34 H34 0.9500 . ?
 C34 C35 1.402(6) . ?
 C35 H35 0.9500 . ?
 C35 C36 1.385(7) . ?
 C36 H36 0.9500 . ?
 C36 C37 1.372(7) . ?
 C37 H37 0.9500 . ?
 C37 C38 1.397(6) . ?
 C38 H38 0.9500 . ?
 C39 C40 1.387(6) . ?
 C39 C44 1.387(6) . ?
 C40 H40 0.9500 . ?
 C40 C41 1.383(6) . ?
 C41 H41 0.9500 . ?
 C41 C42 1.366(8) . ?
 C42 H42 0.9500 . ?
 C42 C43 1.376(8) . ?
 C43 H43 0.9500 . ?
 C43 C44 1.399(7) . ?
 C44 H44 0.9500 . ?
 C45 H45A 0.9800 . ?
 C45 H45B 0.9800 . ?
 C45 H45C 0.9800 . ?
 C46 H46A 0.9800 . ?
 C46 H46B 0.9800 . ?
 C46 H46C 0.9800 . ?
 C47 H47A 0.9800 . ?
 C47 H47B 0.9800 . ?
 C47 H47C 0.9800 . ?
 C48 C49 1.373(6) . ?
 C48 C53 1.401(6) . ?
 C49 H49 0.9500 . ?
 C49 C50 1.396(6) . ?
 C50 H50 0.9500 . ?
 C50 C51 1.375(8) . ?
 C51 H51 0.9500 . ?
 C51 C52 1.386(9) . ?
 C52 H52 0.9500 . ?
 C52 C53 1.392(7) . ?
 C53 H53 0.9500 . ?
 C54 C55 1.383(8) . ?
 C54 C59 1.390(6) . ?
 C55 H55 0.9500 . ?
 C55 C56 1.408(7) . ?
 C56 H56 0.9500 . ?
 C56 C57 1.373(10) . ?
 C57 H57 0.9500 . ?
 C57 C58 1.378(11) . ?
 C58 H58 0.9500 . ?
 C58 C59 1.400(7) . ?
 C59 H59 0.9500 . ?
 C60 H60A 0.9800 . ?
 C60 H60B 0.9800 . ?
 C60 H60C 0.9800 . ?
 C61 H61A 0.9800 . ?
 C61 H61B 0.9800 . ?
 C61 H61C 0.9800 . ?
 C62 H62A 0.9800 . ?
 C62 H62B 0.9800 . ?
 C62 H62C 0.9800 . ?
 K2 O5 2.814(3) . ?
 K2 O5 2.814(3) 2_656 ?
 K2 O6 2.795(3) 2_656 ?
 K2 O6 2.795(3) . ?
 K2 O7 2.834(3) . ?
 K2 O7 2.834(3) 2_656 ?
 K2 O8 2.690(6) 2_656 ?
 K2 O8 2.690(6) . ?
 K2 O8A 2.700(5) . ?
 K2 O8A 2.700(5) 2_656 ?
 O5 C73 1.417(5) . ?
 O5 C78 1.417(6) 2_656 ?
 O6 C74 1.427(5) . ?
 O6 C75 1.418(5) . ?
 O7 C76 1.419(5) . ?
 O7 C77 1.430(5) . ?
 C73 H73A 0.9900 . ?
 C73 H73B 0.9900 . ?
 C73 C74 1.499(6) . ?
 C74 H74A 0.9900 . ?
 C74 H74B 0.9900 . ?
 C75 H75A 0.9900 . ?
 C75 H75B 0.9900 . ?
 C75 C76 1.503(6) . ?
 C76 H76A 0.9900 . ?
 C76 H76B 0.9900 . ?
 C77 H77A 0.9900 . ?
 C77 H77B 0.9900 . ?
 C77 C78 1.499(7) . ?
 C78 O5 1.417(6) 2_656 ?
 C78 H78A 0.9900 . ?
 C78 H78B 0.9900 . ?
 K1 O1 2.753(3) 2_767 ?
 K1 O1 2.753(3) . ?
 K1 O2 2.788(3) . ?
 K1 O2 2.788(3) 2_767 ?
 K1 O3 2.821(3) . ?
 K1 O3 2.821(3) 2_767 ?
 K1 O4 2.720(3) 2_767 ?
 K1 O4 2.720(3) . ?
 O1 C63 1.436(8) . ?
 O1 C68 1.421(8) . ?
 O2 C64 1.434(8) . ?
 O2 C65 1.419(7) . ?
 O3 C66 1.414(7) . ?
 O3 C67 1.424(8) 2_767 ?
 O8 C82 1.452(7) . ?
 O8 C79 1.428(7) . ?
 C63 H63A 0.9900 . ?
 C63 H63B 0.9900 . ?
 C63 C64 1.475(11) . ?
 C64 H64A 0.9900 . ?
 C64 H64B 0.9900 . ?
 C65 H65A 0.9900 . ?
 C65 H65B 0.9900 . ?
 C65 C66 1.486(10) . ?
 C66 H66A 0.9900 . ?
 C66 H66B 0.9900 . ?
 C67 O3 1.424(8) 2_767 ?
 C67 H67A 0.9900 . ?
 C67 H67B 0.9900 . ?
 C67 C68 1.469(11) . ?
 C68 H68A 0.9900 . ?
 C68 H68B 0.9900 . ?
 C79A H79A 0.9900 . ?
 C79A H79B 0.9900 . ?
 C79A C80A 1.488(8) . ?
 C79A O8A 1.427(7) . ?
 C80A H80A 0.9900 . ?
 C80A H80B 0.9900 . ?
 C80A C81A 1.559(10) . ?
 C81A H81A 0.9900 . ?
 C81A H81B 0.9900 . ?
 C81A C82A 1.465(8) . ?
 C82A H82A 0.9900 . ?
 C82A H82B 0.9900 . ?
 C82A O8A 1.444(8) . ?
 C83 H83A 0.9800 . ?
 C83 H83B 0.9800 . ?
 C83 H83C 0.9800 . ?
 C83 C84 1.477(13) . ?
 C84 C85 1.399(10) . ?
 C84 C89 1.398(10) . ?
 C85 H85 0.9500 . ?
 C85 C86 1.382(12) . ?
 C86 H86 0.9500 . ?
 C86 C87 1.372(11) . ?
 C87 H87 0.9500 . ?
 C87 C88 1.371(11) . ?
 C88 H88 0.9500 . ?
 C88 C89 1.385(12) . ?
 C89 H89 0.9500 . ?
 C82 H82C 0.9900 . ?
 C82 H82D 0.9900 . ?
 C82 C81 1.479(9) . ?
 C79 H79C 0.9900 . ?
 C79 H79D 0.9900 . ?
 C79 C80 1.490(8) . ?
 C80 H80C 0.9900 . ?
 C80 H80D 0.9900 . ?
 C80 C81 1.549(11) . ?
 C81 H81C 0.9900 . ?
 C81 H81D 0.9900 . ?
 C69 H69A 0.9900 . ?
 C69 H69B 0.9900 . ?
 C69 C70 1.489(7) . ?
 C69 O4 1.432(5) . ?
 C72 H72A 0.9900 . ?
 C72 H72B 0.9900 . ?
 C72 C71 1.489(6) . ?
 C72 O4 1.434(5) . ?
 C71 H71A 0.9900 . ?
 C71 H71B 0.9900 . ?
 C71 C70 1.535(8) . ?
 C70 H70A 0.9900 . ?
 C70 H70B 0.9900 . ?
 C83A H83D 0.9800 . ?
 C83A H83E 0.9800 . ?
 C83A H83F 0.9800 . ?
 C83A C84A 1.478(11) . ?
 C84A C85A 1.399(8) . ?
 C84A C89A 1.400(8) . ?
 C85A H85A 0.9500 . ?
 C85A C86A 1.381(10) . ?
 C86A H86A 0.9500 . ?
 C86A C87A 1.369(10) . ?
 C87A H87A 0.9500 . ?
 C87A C88A 1.380(10) . ?
 C88A H88A 0.9500 . ?
 C88A C89A 1.383(10) . ?
 C89A H89A 0.9500 . ?

loop_
  _geom_angle_atom_site_label_1
  _geom_angle_atom_site_label_2
  _geom_angle_atom_site_label_3
  _geom_angle
  _geom_angle_site_symmetry_1
  _geom_angle_site_symmetry_3
  _geom_angle_publ_flag
 N1 Pr1 C1 61.91(11) . . ?
 N2 Pr1 N1 122.68(9) . . ?
 N2 Pr1 N3 106.62(9) . . ?
 N2 Pr1 N4 97.76(10) . . ?
 N2 Pr1 C1 62.15(11) . . ?
 N2 Pr1 C32 119.43(11) . . ?
 N3 Pr1 N1 95.46(9) . . ?
 N3 Pr1 C1 125.36(10) . . ?
 N3 Pr1 C32 61.95(11) . . ?
 N4 Pr1 N1 112.86(11) . . ?
 N4 Pr1 N3 123.43(10) . . ?
 N4 Pr1 C1 111.20(11) . . ?
 N4 Pr1 C32 61.58(11) . . ?
 C32 Pr1 N1 117.69(11) . . ?
 C32 Pr1 C1 172.45(12) . . ?
 N1 P1 C1 109.61(17) . . ?
 N1 P1 C2 109.60(16) . . ?
 N1 P1 C8 111.53(16) . . ?
 C1 P1 C2 113.06(18) . . ?
 C1 P1 C8 113.42(18) . . ?
 C8 P1 C2 99.27(17) . . ?
 N2 P2 C1 108.40(17) . . ?
 N2 P2 C17 110.04(16) . . ?
 N2 P2 C23 109.77(17) . . ?
 C1 P2 C17 117.13(17) . . ?
 C1 P2 C23 108.87(18) . . ?
 C23 P2 C17 102.38(15) . . ?
 N3 P3 C32 108.97(17) . . ?
 N3 P3 C33 112.81(16) . . ?
 N3 P3 C39 109.82(17) . . ?
 C32 P3 C33 112.67(19) . . ?
 C32 P3 C39 111.45(19) . . ?
 C39 P3 C33 100.94(17) . . ?
 N4 P4 C32 108.19(18) . . ?
 N4 P4 C48 108.55(19) . . ?
 N4 P4 C54 113.42(18) . . ?
 C32 P4 C48 111.24(18) . . ?
 C32 P4 C54 113.7(2) . . ?
 C48 P4 C54 101.55(19) . . ?
 N1 Si1 C14 112.91(18) . . ?
 N1 Si1 C15 114.86(19) . . ?
 N1 Si1 C16 108.09(16) . . ?
 C15 Si1 C14 106.9(2) . . ?
 C16 Si1 C14 107.3(2) . . ?
 C16 Si1 C15 106.4(2) . . ?
 N2 Si2 C29 115.16(17) . . ?
 N2 Si2 C30 112.07(18) . . ?
 N2 Si2 C31 105.97(18) . . ?
 C30 Si2 C29 105.5(2) . . ?
 C31 Si2 C29 109.7(2) . . ?
 C31 Si2 C30 108.4(2) . . ?
 N3 Si3 C45 112.85(17) . . ?
 N3 Si3 C46 107.89(16) . . ?
 N3 Si3 C47 113.78(18) . . ?
 C45 Si3 C47 109.1(2) . . ?
 C46 Si3 C45 107.4(2) . . ?
 C46 Si3 C47 105.41(18) . . ?
 N4 Si4 C60 114.7(2) . . ?
 N4 Si4 C61 107.77(19) . . ?
 N4 Si4 C62 111.5(2) . . ?
 C61 Si4 C60 104.9(3) . . ?
 C62 Si4 C60 108.3(3) . . ?
 C62 Si4 C61 109.5(2) . . ?
 P1 N1 Pr1 94.31(13) . . ?
 P1 N1 Si1 134.8(2) . . ?
 Si1 N1 Pr1 124.08(15) . . ?
 P2 N2 Pr1 95.90(13) . . ?
 P2 N2 Si2 135.9(2) . . ?
 Si2 N2 Pr1 122.53(15) . . ?
 P3 N3 Pr1 94.82(13) . . ?
 P3 N3 Si3 136.16(18) . . ?
 Si3 N3 Pr1 126.06(15) . . ?
 P4 N4 Pr1 95.33(14) . . ?
 P4 N4 Si4 131.7(2) . . ?
 Si4 N4 Pr1 130.12(16) . . ?
 P1 C1 Pr1 94.03(16) . . ?
 P1 C1 P2 163.7(3) . . ?
 P2 C1 Pr1 93.53(15) . . ?
 C3 C2 P1 122.0(3) . . ?
 C7 C2 P1 120.0(3) . . ?
 C7 C2 C3 118.0(4) . . ?
 C2 C3 H3 119.5 . . ?
 C4 C3 C2 121.0(4) . . ?
 C4 C3 H3 119.5 . . ?
 C3 C4 H4 119.9 . . ?
 C3 C4 C5 120.3(4) . . ?
 C5 C4 H4 119.9 . . ?
 C4 C5 H5 120.3 . . ?
 C6 C5 C4 119.4(4) . . ?
 C6 C5 H5 120.3 . . ?
 C5 C6 H6 119.8 . . ?
 C5 C6 C7 120.4(4) . . ?
 C7 C6 H6 119.8 . . ?
 C2 C7 C6 121.0(4) . . ?
 C2 C7 H7 119.5 . . ?
 C6 C7 H7 119.5 . . ?
 C9 C8 P1 118.2(3) . . ?
 C13 C8 P1 123.3(3) . . ?
 C13 C8 C9 118.4(4) . . ?
 C8 C9 H9 119.4 . . ?
 C10 C9 C8 121.2(4) . . ?
 C10 C9 H9 119.4 . . ?
 C9 C10 H10 120.1 . . ?
 C11 C10 C9 119.8(4) . . ?
 C11 C10 H10 120.1 . . ?
 C10 C11 H11 120.1 . . ?
 C10 C11 C12 119.8(4) . . ?
 C12 C11 H11 120.1 . . ?
 C11 C12 H12 119.8 . . ?
 C11 C12 C13 120.4(4) . . ?
 C13 C12 H12 119.8 . . ?
 C8 C13 C12 120.3(4) . . ?
 C8 C13 H13 119.8 . . ?
 C12 C13 H13 119.8 . . ?
 Si1 C14 H14A 109.5 . . ?
 Si1 C14 H14B 109.5 . . ?
 Si1 C14 H14C 109.5 . . ?
 H14A C14 H14B 109.5 . . ?
 H14A C14 H14C 109.5 . . ?
 H14B C14 H14C 109.5 . . ?
 Si1 C15 H15A 109.5 . . ?
 Si1 C15 H15B 109.5 . . ?
 Si1 C15 H15C 109.5 . . ?
 H15A C15 H15B 109.5 . . ?
 H15A C15 H15C 109.5 . . ?
 H15B C15 H15C 109.5 . . ?
 Si1 C16 H16A 109.5 . . ?
 Si1 C16 H16B 109.5 . . ?
 Si1 C16 H16C 109.5 . . ?
 H16A C16 H16B 109.5 . . ?
 H16A C16 H16C 109.5 . . ?
 H16B C16 H16C 109.5 . . ?
 C18 C17 P2 122.8(3) . . ?
 C22 C17 P2 118.9(3) . . ?
 C22 C17 C18 118.2(3) . . ?
 C17 C18 H18 119.6 . . ?
 C17 C18 C19 120.9(4) . . ?
 C19 C18 H18 119.6 . . ?
 C18 C19 H19 120.0 . . ?
 C20 C19 C18 120.1(4) . . ?
 C20 C19 H19 120.0 . . ?
 C19 C20 H20 120.2 . . ?
 C19 C20 C21 119.7(4) . . ?
 C21 C20 H20 120.2 . . ?
 C20 C21 H21 119.9 . . ?
 C22 C21 C20 120.2(4) . . ?
 C22 C21 H21 119.9 . . ?
 C17 C22 H22 119.6 . . ?
 C21 C22 C17 120.8(4) . . ?
 C21 C22 H22 119.6 . . ?
 C24 C23 P2 118.5(3) . . ?
 C28 C23 P2 122.6(3) . . ?
 C28 C23 C24 118.8(3) . . ?
 C23 C24 H24 119.6 . . ?
 C25 C24 C23 120.8(4) . . ?
 C25 C24 H24 119.6 . . ?
 C24 C25 H25 120.0 . . ?
 C26 C25 C24 119.9(4) . . ?
 C26 C25 H25 120.0 . . ?
 C25 C26 H26 120.0 . . ?
 C25 C26 C27 119.9(4) . . ?
 C27 C26 H26 120.0 . . ?
 C26 C27 H27 120.3 . . ?
 C26 C27 C28 119.4(4) . . ?
 C28 C27 H27 120.3 . . ?
 C23 C28 C27 121.0(4) . . ?
 C23 C28 H28 119.5 . . ?
 C27 C28 H28 119.5 . . ?
 Si2 C29 H29A 109.5 . . ?
 Si2 C29 H29B 109.5 . . ?
 Si2 C29 H29C 109.5 . . ?
 H29A C29 H29B 109.5 . . ?
 H29A C29 H29C 109.5 . . ?
 H29B C29 H29C 109.5 . . ?
 Si2 C30 H30A 109.5 . . ?
 Si2 C30 H30B 109.5 . . ?
 Si2 C30 H30C 109.5 . . ?
 H30A C30 H30B 109.5 . . ?
 H30A C30 H30C 109.5 . . ?
 H30B C30 H30C 109.5 . . ?
 Si2 C31 H31A 109.5 . . ?
 Si2 C31 H31B 109.5 . . ?
 Si2 C31 H31C 109.5 . . ?
 H31A C31 H31B 109.5 . . ?
 H31A C31 H31C 109.5 . . ?
 H31B C31 H31C 109.5 . . ?
 P3 C32 Pr1 94.25(16) . . ?
 P4 C32 Pr1 94.75(17) . . ?
 P4 C32 P3 170.8(3) . . ?
 C34 C33 P3 122.1(3) . . ?
 C38 C33 P3 119.3(3) . . ?
 C38 C33 C34 118.6(3) . . ?
 C33 C34 H34 119.7 . . ?
 C33 C34 C35 120.5(4) . . ?
 C35 C34 H34 119.7 . . ?
 C34 C35 H35 120.2 . . ?
 C36 C35 C34 119.7(4) . . ?
 C36 C35 H35 120.2 . . ?
 C35 C36 H36 119.8 . . ?
 C37 C36 C35 120.3(4) . . ?
 C37 C36 H36 119.8 . . ?
 C36 C37 H37 120.1 . . ?
 C36 C37 C38 119.8(4) . . ?
 C38 C37 H37 120.1 . . ?
 C33 C38 C37 121.0(4) . . ?
 C33 C38 H38 119.5 . . ?
 C37 C38 H38 119.5 . . ?
 C40 C39 P3 121.5(3) . . ?
 C40 C39 C44 118.6(4) . . ?
 C44 C39 P3 119.5(3) . . ?
 C39 C40 H40 119.7 . . ?
 C41 C40 C39 120.6(4) . . ?
 C41 C40 H40 119.7 . . ?
 C40 C41 H41 119.6 . . ?
 C42 C41 C40 120.7(4) . . ?
 C42 C41 H41 119.6 . . ?
 C41 C42 H42 120.1 . . ?
 C41 C42 C43 119.8(4) . . ?
 C43 C42 H42 120.1 . . ?
 C42 C43 H43 120.0 . . ?
 C42 C43 C44 120.1(5) . . ?
 C44 C43 H43 120.0 . . ?
 C39 C44 C43 120.2(4) . . ?
 C39 C44 H44 119.9 . . ?
 C43 C44 H44 119.9 . . ?
 Si3 C45 H45A 109.5 . . ?
 Si3 C45 H45B 109.5 . . ?
 Si3 C45 H45C 109.5 . . ?
 H45A C45 H45B 109.5 . . ?
 H45A C45 H45C 109.5 . . ?
 H45B C45 H45C 109.5 . . ?
 Si3 C46 H46A 109.5 . . ?
 Si3 C46 H46B 109.5 . . ?
 Si3 C46 H46C 109.5 . . ?
 H46A C46 H46B 109.5 . . ?
 H46A C46 H46C 109.5 . . ?
 H46B C46 H46C 109.5 . . ?
 Si3 C47 H47A 109.5 . . ?
 Si3 C47 H47B 109.5 . . ?
 Si3 C47 H47C 109.5 . . ?
 H47A C47 H47B 109.5 . . ?
 H47A C47 H47C 109.5 . . ?
 H47B C47 H47C 109.5 . . ?
 C49 C48 P4 119.8(3) . . ?
 C49 C48 C53 119.2(4) . . ?
 C53 C48 P4 120.4(3) . . ?
 C48 C49 H49 119.6 . . ?
 C48 C49 C50 120.7(4) . . ?
 C50 C49 H49 119.6 . . ?
 C49 C50 H50 119.9 . . ?
 C51 C50 C49 120.2(5) . . ?
 C51 C50 H50 119.9 . . ?
 C50 C51 H51 120.1 . . ?
 C50 C51 C52 119.7(4) . . ?
 C52 C51 H51 120.1 . . ?
 C51 C52 H52 119.8 . . ?
 C51 C52 C53 120.3(5) . . ?
 C53 C52 H52 119.8 . . ?
 C48 C53 H53 120.1 . . ?
 C52 C53 C48 119.8(5) . . ?
 C52 C53 H53 120.1 . . ?
 C55 C54 P4 118.5(3) . . ?
 C55 C54 C59 118.8(4) . . ?
 C59 C54 P4 122.6(4) . . ?
 C54 C55 H55 119.7 . . ?
 C54 C55 C56 120.5(5) . . ?
 C56 C55 H55 119.7 . . ?
 C55 C56 H56 120.0 . . ?
 C57 C56 C55 120.0(6) . . ?
 C57 C56 H56 120.0 . . ?
 C56 C57 H57 120.0 . . ?
 C56 C57 C58 119.9(5) . . ?
 C58 C57 H57 120.0 . . ?
 C57 C58 H58 119.9 . . ?
 C57 C58 C59 120.2(5) . . ?
 C59 C58 H58 119.9 . . ?
 C54 C59 C58 120.4(6) . . ?
 C54 C59 H59 119.8 . . ?
 C58 C59 H59 119.8 . . ?
 Si4 C60 H60A 109.5 . . ?
 Si4 C60 H60B 109.5 . . ?
 Si4 C60 H60C 109.5 . . ?
 H60A C60 H60B 109.5 . . ?
 H60A C60 H60C 109.5 . . ?
 H60B C60 H60C 109.5 . . ?
 Si4 C61 H61A 109.5 . . ?
 Si4 C61 H61B 109.5 . . ?
 Si4 C61 H61C 109.5 . . ?
 H61A C61 H61B 109.5 . . ?
 H61A C61 H61C 109.5 . . ?
 H61B C61 H61C 109.5 . . ?
 Si4 C62 H62A 109.5 . . ?
 Si4 C62 H62B 109.5 . . ?
 Si4 C62 H62C 109.5 . . ?
 H62A C62 H62B 109.5 . . ?
 H62A C62 H62C 109.5 . . ?
 H62B C62 H62C 109.5 . . ?
 O5 K2 O5 180.0 . 2_656 ?
 O5 K2 O7 120.79(9) . . ?
 O5 K2 O7 59.21(9) 2_656 . ?
 O5 K2 O7 120.79(9) 2_656 2_656 ?
 O5 K2 O7 59.21(9) . 2_656 ?
 O6 K2 O5 60.91(9) . . ?
 O6 K2 O5 60.91(9) 2_656 2_656 ?
 O6 K2 O5 119.09(9) 2_656 . ?
 O6 K2 O5 119.09(9) . 2_656 ?
 O6 K2 O6 180.0 . 2_656 ?
 O6 K2 O7 61.44(8) . . ?
 O6 K2 O7 61.44(8) 2_656 2_656 ?
 O6 K2 O7 118.56(8) 2_656 . ?
 O6 K2 O7 118.56(8) . 2_656 ?
 O7 K2 O7 180.00(11) 2_656 . ?
 O8 K2 O5 79.45(17) . . ?
 O8 K2 O5 100.55(17) . 2_656 ?
 O8 K2 O5 79.45(17) 2_656 2_656 ?
 O8 K2 O5 100.55(17) 2_656 . ?
 O8 K2 O6 94.3(2) . 2_656 ?
 O8 K2 O6 85.7(2) 2_656 2_656 ?
 O8 K2 O6 85.7(2) . . ?
 O8 K2 O6 94.3(2) 2_656 . ?
 O8 K2 O7 84.08(19) 2_656 2_656 ?
 O8 K2 O7 95.92(19) 2_656 . ?
 O8 K2 O7 84.08(19) . . ?
 O8 K2 O7 95.92(19) . 2_656 ?
 O8 K2 O8 180.0 . 2_656 ?
 O8A K2 O5 97.15(15) . 2_656 ?
 O8A K2 O5 82.85(15) . . ?
 O8A K2 O5 82.85(15) 2_656 2_656 ?
 O8A K2 O5 97.15(15) 2_656 . ?
 O8A K2 O6 82.66(19) . 2_656 ?
 O8A K2 O6 82.66(19) 2_656 . ?
 O8A K2 O6 97.34(19) 2_656 2_656 ?
 O8A K2 O6 97.34(19) . . ?
 O8A K2 O7 87.96(18) . 2_656 ?
 O8A K2 O7 92.04(18) 2_656 2_656 ?
 O8A K2 O7 87.96(18) 2_656 . ?
 O8A K2 O7 92.04(18) . . ?
 O8A K2 O8A 180.0 . 2_656 ?
 C73 O5 K2 114.3(2) . . ?
 C78 O5 K2 116.6(2) 2_656 . ?
 C78 O5 C73 112.6(3) 2_656 . ?
 C74 O6 K2 112.8(2) . . ?
 C75 O6 K2 113.0(2) . . ?
 C75 O6 C74 111.9(3) . . ?
 C76 O7 K2 111.2(2) . . ?
 C76 O7 C77 112.1(3) . . ?
 C77 O7 K2 115.3(3) . . ?
 O5 C73 H73A 109.9 . . ?
 O5 C73 H73B 109.9 . . ?
 O5 C73 C74 109.0(3) . . ?
 H73A C73 H73B 108.3 . . ?
 C74 C73 H73A 109.9 . . ?
 C74 C73 H73B 109.9 . . ?
 O6 C74 C73 109.0(3) . . ?
 O6 C74 H74A 109.9 . . ?
 O6 C74 H74B 109.9 . . ?
 C73 C74 H74A 109.9 . . ?
 C73 C74 H74B 109.9 . . ?
 H74A C74 H74B 108.3 . . ?
 O6 C75 H75A 109.9 . . ?
 O6 C75 H75B 109.9 . . ?
 O6 C75 C76 109.0(3) . . ?
 H75A C75 H75B 108.3 . . ?
 C76 C75 H75A 109.9 . . ?
 C76 C75 H75B 109.9 . . ?
 O7 C76 C75 109.1(3) . . ?
 O7 C76 H76A 109.9 . . ?
 O7 C76 H76B 109.9 . . ?
 C75 C76 H76A 109.9 . . ?
 C75 C76 H76B 109.9 . . ?
 H76A C76 H76B 108.3 . . ?
 O7 C77 H77A 110.1 . . ?
 O7 C77 H77B 110.1 . . ?
 O7 C77 C78 108.0(4) . . ?
 H77A C77 H77B 108.4 . . ?
 C78 C77 H77A 110.1 . . ?
 C78 C77 H77B 110.1 . . ?
 O5 C78 C77 108.5(4) 2_656 . ?
 O5 C78 H78A 110.0 2_656 . ?
 O5 C78 H78B 110.0 2_656 . ?
 C77 C78 H78A 110.0 . . ?
 C77 C78 H78B 110.0 . . ?
 H78A C78 H78B 108.4 . . ?
 O1 K1 O1 180.0 2_767 . ?
 O1 K1 O2 117.67(13) . 2_767 ?
 O1 K1 O2 117.67(13) 2_767 . ?
 O1 K1 O2 62.33(13) 2_767 2_767 ?
 O1 K1 O2 62.33(13) . . ?
 O1 K1 O3 119.15(13) 2_767 2_767 ?
 O1 K1 O3 60.85(13) 2_767 . ?
 O1 K1 O3 119.15(13) . . ?
 O1 K1 O3 60.85(13) . 2_767 ?
 O2 K1 O2 180.0 2_767 . ?
 O2 K1 O3 58.35(12) 2_767 2_767 ?
 O2 K1 O3 121.65(12) 2_767 . ?
 O2 K1 O3 58.34(12) . . ?
 O2 K1 O3 121.66(12) . 2_767 ?
 O3 K1 O3 180.0 2_767 . ?
 O4 K1 O1 85.44(12) . . ?
 O4 K1 O1 85.44(12) 2_767 2_767 ?
 O4 K1 O1 94.56(12) . 2_767 ?
 O4 K1 O1 94.56(12) 2_767 . ?
 O4 K1 O2 100.61(10) 2_767 . ?
 O4 K1 O2 79.39(10) . . ?
 O4 K1 O2 79.39(10) 2_767 2_767 ?
 O4 K1 O2 100.61(10) . 2_767 ?
 O4 K1 O3 84.09(10) 2_767 . ?
 O4 K1 O3 84.09(10) . 2_767 ?
 O4 K1 O3 95.91(10) . . ?
 O4 K1 O3 95.91(10) 2_767 2_767 ?
 O4 K1 O4 180.0 . 2_767 ?
 C63 O1 K1 110.5(3) . . ?
 C68 O1 K1 113.5(3) . . ?
 C68 O1 C63 110.9(5) . . ?
 C64 O2 K1 112.2(4) . . ?
 C65 O2 K1 118.3(3) . . ?
 C65 O2 C64 113.4(5) . . ?
 C66 O3 K1 118.1(3) . . ?
 C66 O3 C67 112.2(5) . 2_767 ?
 C67 O3 K1 112.9(3) 2_767 . ?
 C82 O8 K2 124.0(5) . . ?
 C79 O8 K2 116.8(5) . . ?
 C79 O8 C82 109.4(7) . . ?
 O1 C63 H63A 109.7 . . ?
 O1 C63 H63B 109.7 . . ?
 O1 C63 C64 109.7(5) . . ?
 H63A C63 H63B 108.2 . . ?
 C64 C63 H63A 109.7 . . ?
 C64 C63 H63B 109.7 . . ?
 O2 C64 C63 107.7(5) . . ?
 O2 C64 H64A 110.2 . . ?
 O2 C64 H64B 110.2 . . ?
 C63 C64 H64A 110.2 . . ?
 C63 C64 H64B 110.2 . . ?
 H64A C64 H64B 108.5 . . ?
 O2 C65 H65A 109.7 . . ?
 O2 C65 H65B 109.7 . . ?
 O2 C65 C66 109.7(4) . . ?
 H65A C65 H65B 108.2 . . ?
 C66 C65 H65A 109.7 . . ?
 C66 C65 H65B 109.7 . . ?
 O3 C66 C65 107.6(4) . . ?
 O3 C66 H66A 110.2 . . ?
 O3 C66 H66B 110.2 . . ?
 C65 C66 H66A 110.2 . . ?
 C65 C66 H66B 110.2 . . ?
 H66A C66 H66B 108.5 . . ?
 O3 C67 H67A 109.9 2_767 . ?
 O3 C67 H67B 109.9 2_767 . ?
 O3 C67 C68 108.9(4) 2_767 . ?
 H67A C67 H67B 108.3 . . ?
 C68 C67 H67A 109.9 . . ?
 C68 C67 H67B 109.9 . . ?
 O1 C68 C67 108.9(5) . . ?
 O1 C68 H68A 109.9 . . ?
 O1 C68 H68B 109.9 . . ?
 C67 C68 H68A 109.9 . . ?
 C67 C68 H68B 109.9 . . ?
 H68A C68 H68B 108.3 . . ?
 H79A C79A H79B 108.9 . . ?
 C80A C79A H79A 110.9 . . ?
 C80A C79A H79B 110.9 . . ?
 O8A C79A H79A 110.9 . . ?
 O8A C79A H79B 110.9 . . ?
 O8A C79A C80A 104.5(7) . . ?
 C79A C80A H80A 111.1 . . ?
 C79A C80A H80B 111.1 . . ?
 C79A C80A C81A 103.3(5) . . ?
 H80A C80A H80B 109.1 . . ?
 C81A C80A H80A 111.1 . . ?
 C81A C80A H80B 111.1 . . ?
 C80A C81A H81A 110.9 . . ?
 C80A C81A H81B 110.9 . . ?
 H81A C81A H81B 108.9 . . ?
 C82A C81A C80A 104.4(5) . . ?
 C82A C81A H81A 110.9 . . ?
 C82A C81A H81B 110.9 . . ?
 C81A C82A H82A 110.1 . . ?
 C81A C82A H82B 110.1 . . ?
 H82A C82A H82B 108.4 . . ?
 O8A C82A C81A 108.0(7) . . ?
 O8A C82A H82A 110.1 . . ?
 O8A C82A H82B 110.1 . . ?
 H83A C83 H83B 109.5 . . ?
 H83A C83 H83C 109.5 . . ?
 H83B C83 H83C 109.5 . . ?
 C84 C83 H83A 109.5 . . ?
 C84 C83 H83B 109.5 . . ?
 C84 C83 H83C 109.5 . . ?
 C85 C84 C83 119.1(14) . . ?
 C89 C84 C83 120.2(14) . . ?
 C89 C84 C85 121(2) . . ?
 C84 C85 H85 122.7 . . ?
 C86 C85 C84 115(2) . . ?
 C86 C85 H85 122.7 . . ?
 C85 C86 H86 118.4 . . ?
 C87 C86 C85 123(2) . . ?
 C87 C86 H86 118.4 . . ?
 C86 C87 H87 118.3 . . ?
 C88 C87 C86 123(2) . . ?
 C88 C87 H87 118.3 . . ?
 C87 C88 H88 123.1 . . ?
 C87 C88 C89 114(2) . . ?
 C89 C88 H88 123.1 . . ?
 C84 C89 H89 118.0 . . ?
 C88 C89 C84 124(2) . . ?
 C88 C89 H89 118.0 . . ?
 O8 C82 H82C 110.3 . . ?
 O8 C82 H82D 110.3 . . ?
 O8 C82 C81 107.3(6) . . ?
 H82C C82 H82D 108.5 . . ?
 C81 C82 H82C 110.3 . . ?
 C81 C82 H82D 110.3 . . ?
 O8 C79 H79C 110.9 . . ?
 O8 C79 H79D 110.9 . . ?
 O8 C79 C80 104.1(7) . . ?
 H79C C79 H79D 108.9 . . ?
 C80 C79 H79C 110.9 . . ?
 C80 C79 H79D 110.9 . . ?
 C79 C80 H80C 111.0 . . ?
 C79 C80 H80D 111.0 . . ?
 C79 C80 C81 103.6(6) . . ?
 H80C C80 H80D 109.0 . . ?
 C81 C80 H80C 111.0 . . ?
 C81 C80 H80D 111.0 . . ?
 C82 C81 C80 104.2(6) . . ?
 C82 C81 H81C 110.9 . . ?
 C82 C81 H81D 110.9 . . ?
 C80 C81 H81C 110.9 . . ?
 C80 C81 H81D 110.9 . . ?
 H81C C81 H81D 108.9 . . ?
 H69A C69 H69B 108.4 . . ?
 C70 C69 H69A 110.1 . . ?
 C70 C69 H69B 110.1 . . ?
 O4 C69 H69A 110.1 . . ?
 O4 C69 H69B 110.1 . . ?
 O4 C69 C70 108.1(4) . . ?
 H72A C72 H72B 108.6 . . ?
 C71 C72 H72A 110.4 . . ?
 C71 C72 H72B 110.4 . . ?
 O4 C72 H72A 110.4 . . ?
 O4 C72 H72B 110.4 . . ?
 O4 C72 C71 106.5(4) . . ?
 C72 C71 H71A 111.6 . . ?
 C72 C71 H71B 111.6 . . ?
 C72 C71 C70 100.8(4) . . ?
 H71A C71 H71B 109.4 . . ?
 C70 C71 H71A 111.6 . . ?
 C70 C71 H71B 111.6 . . ?
 C69 C70 C71 102.4(5) . . ?
 C69 C70 H70A 111.3 . . ?
 C69 C70 H70B 111.3 . . ?
 C71 C70 H70A 111.3 . . ?
 C71 C70 H70B 111.3 . . ?
 H70A C70 H70B 109.2 . . ?
 C79A O8A K2 121.4(5) . . ?
 C79A O8A C82A 108.8(8) . . ?
 C82A O8A K2 118.0(6) . . ?
 C69 O4 K1 119.4(3) . . ?
 C69 O4 C72 107.6(4) . . ?
 C72 O4 K1 114.0(3) . . ?
 H83D C83A H83E 109.5 . . ?
 H83D C83A H83F 109.5 . . ?
 H83E C83A H83F 109.5 . . ?
 C84A C83A H83D 109.5 . . ?
 C84A C83A H83E 109.5 . . ?
 C84A C83A H83F 109.5 . . ?
 C85A C84A C83A 120.9(8) . . ?
 C85A C84A C89A 117.1(9) . . ?
 C89A C84A C83A 122.0(8) . . ?
 C84A C85A H85A 118.7 . . ?
 C86A C85A C84A 122.6(8) . . ?
 C86A C85A H85A 118.7 . . ?
 C85A C86A H86A 120.9 . . ?
 C87A C86A C85A 118.3(8) . . ?
 C87A C86A H86A 120.9 . . ?
 C86A C87A H87A 119.3 . . ?
 C86A C87A C88A 121.5(10) . . ?
 C88A C87A H87A 119.3 . . ?
 C87A C88A H88A 120.1 . . ?
 C87A C88A C89A 119.8(9) . . ?
 C89A C88A H88A 120.1 . . ?
 C84A C89A H89A 119.6 . . ?
 C88A C89A C84A 120.7(9) . . ?
 C88A C89A H89A 119.6 . . ?

loop_
  _geom_torsion_atom_site_label_1
  _geom_torsion_atom_site_label_2
  _geom_torsion_atom_site_label_3
  _geom_torsion_atom_site_label_4
  _geom_torsion
  _geom_torsion_site_symmetry_1
  _geom_torsion_site_symmetry_2
  _geom_torsion_site_symmetry_3
  _geom_torsion_site_symmetry_4
  _geom_torsion_publ_flag
 P1 C2 C3 C4 176.6(3) . . . . ?
 P1 C2 C7 C6 -176.7(3) . . . . ?
 P1 C8 C9 C10 -178.8(3) . . . . ?
 P1 C8 C13 C12 178.8(4) . . . . ?
 P2 C17 C18 C19 176.5(3) . . . . ?
 P2 C17 C22 C21 -174.9(3) . . . . ?
 P2 C23 C24 C25 173.1(3) . . . . ?
 P2 C23 C28 C27 -174.0(3) . . . . ?
 P3 C33 C34 C35 179.9(3) . . . . ?
 P3 C33 C38 C37 -179.5(3) . . . . ?
 P3 C39 C40 C41 170.4(4) . . . . ?
 P3 C39 C44 C43 -170.7(5) . . . . ?
 P4 C48 C49 C50 170.0(3) . . . . ?
 P4 C48 C53 C52 -170.2(4) . . . . ?
 P4 C54 C55 C56 -178.8(4) . . . . ?
 P4 C54 C59 C58 -180.0(4) . . . . ?
 N1 P1 C1 Pr1 3.52(18) . . . . ?
 N1 P1 C1 P2 121.0(8) . . . . ?
 N1 P1 C2 C3 -79.6(3) . . . . ?
 N1 P1 C2 C7 98.0(3) . . . . ?
 N1 P1 C8 C9 -172.3(3) . . . . ?
 N1 P1 C8 C13 8.0(4) . . . . ?
 N2 P2 C1 Pr1 1.42(18) . . . . ?
 N2 P2 C1 P1 -116.1(9) . . . . ?
 N2 P2 C17 C18 -95.5(3) . . . . ?
 N2 P2 C17 C22 82.3(3) . . . . ?
 N2 P2 C23 C24 -159.4(3) . . . . ?
 N2 P2 C23 C28 16.4(4) . . . . ?
 N3 P3 C32 Pr1 -1.22(18) . . . . ?
 N3 P3 C33 C34 60.9(4) . . . . ?
 N3 P3 C33 C38 -120.5(3) . . . . ?
 N3 P3 C39 C40 15.5(4) . . . . ?
 N3 P3 C39 C44 -172.4(4) . . . . ?
 N4 P4 C32 Pr1 -3.44(19) . . . . ?
 N4 P4 C48 C49 25.0(4) . . . . ?
 N4 P4 C48 C53 -164.1(3) . . . . ?
 N4 P4 C54 C55 -106.6(4) . . . . ?
 N4 P4 C54 C59 74.0(4) . . . . ?
 C1 P1 N1 Pr1 -3.52(18) . . . . ?
 C1 P1 N1 Si1 146.5(3) . . . . ?
 C1 P1 C2 C3 157.8(3) . . . . ?
 C1 P1 C2 C7 -24.6(4) . . . . ?
 C1 P1 C8 C9 -48.0(4) . . . . ?
 C1 P1 C8 C13 132.3(4) . . . . ?
 C1 P2 N2 Pr1 -1.45(18) . . . . ?
 C1 P2 N2 Si2 150.6(3) . . . . ?
 C1 P2 C17 C18 140.2(3) . . . . ?
 C1 P2 C17 C22 -42.1(4) . . . . ?
 C1 P2 C23 C24 -40.9(3) . . . . ?
 C1 P2 C23 C28 134.9(3) . . . . ?
 C2 P1 N1 Pr1 -128.15(15) . . . . ?
 C2 P1 N1 Si1 21.9(3) . . . . ?
 C2 P1 C1 Pr1 126.12(15) . . . . ?
 C2 P1 C1 P2 -116.4(8) . . . . ?
 C2 P1 C8 C9 72.2(3) . . . . ?
 C2 P1 C8 C13 -107.5(4) . . . . ?
 C2 C3 C4 C5 0.2(7) . . . . ?
 C3 C2 C7 C6 0.9(6) . . . . ?
 C3 C4 C5 C6 0.6(7) . . . . ?
 C4 C5 C6 C7 -0.7(7) . . . . ?
 C5 C6 C7 C2 -0.1(7) . . . . ?
 C7 C2 C3 C4 -0.9(6) . . . . ?
 C8 P1 N1 Pr1 122.93(14) . . . . ?
 C8 P1 N1 Si1 -87.0(3) . . . . ?
 C8 P1 C1 Pr1 -121.85(15) . . . . ?
 C8 P1 C1 P2 -4.4(9) . . . . ?
 C8 P1 C2 C3 37.3(3) . . . . ?
 C8 P1 C2 C7 -145.1(3) . . . . ?
 C8 C9 C10 C11 -0.6(7) . . . . ?
 C9 C8 C13 C12 -0.9(7) . . . . ?
 C9 C10 C11 C12 0.2(7) . . . . ?
 C10 C11 C12 C13 -0.2(8) . . . . ?
 C11 C12 C13 C8 0.6(8) . . . . ?
 C13 C8 C9 C10 0.9(6) . . . . ?
 C14 Si1 N1 Pr1 87.1(2) . . . . ?
 C14 Si1 N1 P1 -55.9(3) . . . . ?
 C15 Si1 N1 Pr1 -150.0(2) . . . . ?
 C15 Si1 N1 P1 67.0(3) . . . . ?
 C16 Si1 N1 Pr1 -31.4(2) . . . . ?
 C16 Si1 N1 P1 -174.4(3) . . . . ?
 C17 P2 N2 Pr1 -130.71(13) . . . . ?
 C17 P2 N2 Si2 21.4(3) . . . . ?
 C17 P2 C1 Pr1 126.60(14) . . . . ?
 C17 P2 C1 P1 9.0(9) . . . . ?
 C17 P2 C23 C24 83.7(3) . . . . ?
 C17 P2 C23 C28 -100.4(3) . . . . ?
 C17 C18 C19 C20 -0.9(7) . . . . ?
 C18 C17 C22 C21 2.9(6) . . . . ?
 C18 C19 C20 C21 1.3(7) . . . . ?
 C19 C20 C21 C22 0.3(7) . . . . ?
 C20 C21 C22 C17 -2.5(7) . . . . ?
 C22 C17 C18 C19 -1.2(6) . . . . ?
 C23 P2 N2 Pr1 117.35(14) . . . . ?
 C23 P2 N2 Si2 -90.6(3) . . . . ?
 C23 P2 C1 Pr1 -117.95(15) . . . . ?
 C23 P2 C1 P1 124.5(8) . . . . ?
 C23 P2 C17 C18 21.2(4) . . . . ?
 C23 P2 C17 C22 -161.1(3) . . . . ?
 C23 C24 C25 C26 1.7(7) . . . . ?
 C24 C23 C28 C27 1.9(6) . . . . ?
 C24 C25 C26 C27 0.5(7) . . . . ?
 C25 C26 C27 C28 -1.5(7) . . . . ?
 C26 C27 C28 C23 0.3(7) . . . . ?
 C28 C23 C24 C25 -2.9(6) . . . . ?
 C29 Si2 N2 Pr1 -167.3(2) . . . . ?
 C29 Si2 N2 P2 46.3(4) . . . . ?
 C30 Si2 N2 Pr1 72.2(2) . . . . ?
 C30 Si2 N2 P2 -74.3(3) . . . . ?
 C31 Si2 N2 Pr1 -45.8(2) . . . . ?
 C31 Si2 N2 P2 167.7(3) . . . . ?
 C32 P3 N3 Pr1 1.22(18) . . . . ?
 C32 P3 N3 Si3 -158.9(3) . . . . ?
 C32 P3 C33 C34 -175.2(3) . . . . ?
 C32 P3 C33 C38 3.4(4) . . . . ?
 C32 P3 C39 C40 -105.3(4) . . . . ?
 C32 P3 C39 C44 66.8(4) . . . . ?
 C32 P4 N4 Pr1 3.5(2) . . . . ?
 C32 P4 N4 Si4 -158.3(3) . . . . ?
 C32 P4 C48 C49 -93.9(3) . . . . ?
 C32 P4 C48 C53 76.9(4) . . . . ?
 C32 P4 C54 C55 17.6(4) . . . . ?
 C32 P4 C54 C59 -161.8(4) . . . . ?
 C33 P3 N3 Pr1 127.15(15) . . . . ?
 C33 P3 N3 Si3 -33.0(3) . . . . ?
 C33 P3 C32 Pr1 -127.22(15) . . . . ?
 C33 P3 C39 C40 134.8(4) . . . . ?
 C33 P3 C39 C44 -53.1(4) . . . . ?
 C33 C34 C35 C36 -1.9(7) . . . . ?
 C34 C33 C38 C37 -1.0(6) . . . . ?
 C34 C35 C36 C37 2.0(7) . . . . ?
 C35 C36 C37 C38 -1.6(7) . . . . ?
 C36 C37 C38 C33 1.1(7) . . . . ?
 C38 C33 C34 C35 1.4(6) . . . . ?
 C39 P3 N3 Pr1 -121.11(15) . . . . ?
 C39 P3 N3 Si3 78.7(3) . . . . ?
 C39 P3 C32 Pr1 120.13(15) . . . . ?
 C39 P3 C33 C34 -56.2(4) . . . . ?
 C39 P3 C33 C38 122.4(3) . . . . ?
 C39 C40 C41 C42 0.9(7) . . . . ?
 C40 C39 C44 C43 1.6(8) . . . . ?
 C40 C41 C42 C43 0.2(9) . . . . ?
 C41 C42 C43 C44 -0.3(10) . . . . ?
 C42 C43 C44 C39 -0.6(10) . . . . ?
 C44 C39 C40 C41 -1.8(7) . . . . ?
 C45 Si3 N3 Pr1 -90.2(2) . . . . ?
 C45 Si3 N3 P3 65.1(3) . . . . ?
 C46 Si3 N3 Pr1 28.2(2) . . . . ?
 C46 Si3 N3 P3 -176.5(3) . . . . ?
 C47 Si3 N3 Pr1 144.82(18) . . . . ?
 C47 Si3 N3 P3 -59.9(3) . . . . ?
 C48 P4 N4 Pr1 -117.37(15) . . . . ?
 C48 P4 N4 Si4 80.9(3) . . . . ?
 C48 P4 C32 Pr1 115.70(17) . . . . ?
 C48 P4 C54 C55 137.2(4) . . . . ?
 C48 P4 C54 C59 -42.3(4) . . . . ?
 C48 C49 C50 C51 0.6(7) . . . . ?
 C49 C48 C53 C52 0.7(7) . . . . ?
 C49 C50 C51 C52 0.0(8) . . . . ?
 C50 C51 C52 C53 -0.2(9) . . . . ?
 C51 C52 C53 C48 -0.1(9) . . . . ?
 C53 C48 C49 C50 -1.0(6) . . . . ?
 C54 P4 N4 Pr1 130.57(18) . . . . ?
 C54 P4 N4 Si4 -31.2(4) . . . . ?
 C54 P4 C32 Pr1 -130.40(15) . . . . ?
 C54 P4 C48 C49 144.8(3) . . . . ?
 C54 P4 C48 C53 -44.4(4) . . . . ?
 C54 C55 C56 C57 -0.6(9) . . . . ?
 C55 C54 C59 C58 0.6(7) . . . . ?
 C55 C56 C57 C58 -0.7(10) . . . . ?
 C56 C57 C58 C59 1.9(9) . . . . ?
 C57 C58 C59 C54 -1.9(8) . . . . ?
 C59 C54 C55 C56 0.6(7) . . . . ?
 C60 Si4 N4 Pr1 156.1(3) . . . . ?
 C60 Si4 N4 P4 -48.0(4) . . . . ?
 C61 Si4 N4 Pr1 39.7(3) . . . . ?
 C61 Si4 N4 P4 -164.3(3) . . . . ?
 C62 Si4 N4 Pr1 -80.5(3) . . . . ?
 C62 Si4 N4 P4 75.5(3) . . . . ?
 K2 O5 C73 C74 46.3(4) . . . . ?
 K2 O6 C74 C73 52.7(4) . . . . ?
 K2 O6 C75 C76 -50.2(4) . . . . ?
 K2 O7 C76 C75 -51.2(4) . . . . ?
 K2 O7 C77 C78 49.4(4) . . . . ?
 K2 O8 C82 C81 -158.3(14) . . . . ?
 K2 O8 C79 C80 177.6(8) . . . . ?
 O5 C73 C74 O6 -67.1(4) . . . . ?
 O6 C75 C76 O7 70.0(4) . . . . ?
 O7 C77 C78 O5 -64.3(5) . . . 2_656 ?
 C74 O6 C75 C76 -178.8(3) . . . . ?
 C75 O6 C74 C73 -178.6(3) . . . . ?
 C76 O7 C77 C78 178.1(4) . . . . ?
 C77 O7 C76 C75 178.0(4) . . . . ?
 C78 O5 C73 C74 -177.7(3) 2_656 . . . ?
 K1 O1 C63 C64 54.9(6) . . . . ?
 K1 O1 C68 C67 -53.8(6) . . . . ?
 K1 O2 C64 C63 48.0(6) . . . . ?
 K1 O2 C65 C66 -45.8(5) . . . . ?
 K1 O3 C66 C65 -46.7(5) . . . . ?
 O1 C63 C64 O2 -70.9(7) . . . . ?
 O2 C65 C66 O3 59.2(5) . . . . ?
 O3 C67 C68 O1 67.9(6) 2_767 . . . ?
 O8 C82 C81 C80 -8(2) . . . . ?
 O8 C79 C80 C81 -33.8(16) . . . . ?
 C63 O1 C68 C67 -178.9(5) . . . . ?
 C64 O2 C65 C66 179.6(5) . . . . ?
 C65 O2 C64 C63 -174.7(5) . . . . ?
 C67 O3 C66 C65 179.3(4) 2_767 . . . ?
 C68 O1 C63 C64 -178.4(5) . . . . ?
 C79A C80A C81A C82A -22.9(16) . . . . ?
 C80A C79A O8A K2 -173.5(8) . . . . ?
 C80A C79A O8A C82A -31.5(16) . . . . ?
 C80A C81A C82A O8A 4.6(19) . . . . ?
 C81A C82A O8A K2 160.1(9) . . . . ?
 C81A C82A O8A C79A 16.6(19) . . . . ?
 C83 C84 C85 C86 179(2) . . . . ?
 C83 C84 C89 C88 177(2) . . . . ?
 C84 C85 C86 C87 5(4) . . . . ?
 C85 C84 C89 C88 1(4) . . . . ?
 C85 C86 C87 C88 -1(4) . . . . ?
 C86 C87 C88 C89 -3(3) . . . . ?
 C87 C88 C89 C84 3(4) . . . . ?
 C89 C84 C85 C86 -5(4) . . . . ?
 C82 O8 C79 C80 30.3(13) . . . . ?
 C79 O8 C82 C81 -13.9(18) . . . . ?
 C79 C80 C81 C82 25(2) . . . . ?
 C72 C71 C70 C69 -35.8(7) . . . . ?
 C71 C72 O4 K1 112.0(4) . . . . ?
 C71 C72 O4 C69 -22.8(6) . . . . ?
 C70 C69 O4 K1 -133.2(4) . . . . ?
 C70 C69 O4 C72 -1.3(6) . . . . ?
 O8A C79A C80A C81A 32.9(14) . . . . ?
 O4 C69 C70 C71 23.7(7) . . . . ?
 O4 C72 C71 C70 36.5(7) . . . . ?
 C83A C84A C85A C86A -179.6(10) . . . . ?
 C83A C84A C89A C88A -179.2(10) . . . . ?
 C84A C85A C86A C87A -2.2(15) . . . . ?
 C85A C84A C89A C88A -1.2(15) . . . . ?
 C85A C86A C87A C88A 0.8(14) . . . . ?
 C86A C87A C88A C89A 0.3(14) . . . . ?
 C87A C88A C89A C84A -0.1(15) . . . . ?
 C89A C84A C85A C86A 2.3(16) . . . . ?

_shelx_SHELXL_version_number      '2014/7'
loop_
  _exptl_crystal_face_index_h
  _exptl_crystal_face_index_k
  _exptl_crystal_face_index_l
  _exptl_crystal_face_perp_dist
  _exptl_oxdiff_crystal_face_indexfrac_h
  _exptl_oxdiff_crystal_face_indexfrac_k
  _exptl_oxdiff_crystal_face_indexfrac_l
  _exptl_oxdiff_crystal_face_x
  _exptl_oxdiff_crystal_face_y
  _exptl_oxdiff_crystal_face_z
 2 9 9 0.1164 2.0003 9.0002 9.0015 -0.1158 -0.5587 -0.8050
 -1 -7 -10 0.0638 -1.0003 -7.0002 -10.0013 0.1762 0.7189 0.6416
 5 8 -4 0.1035 5.0000 7.9999 -3.9998 0.1702 0.7201 -0.6517
 -3 -2 9 0.1178 -2.9998 -1.9999 9.0006 -0.2530 -0.9596 0.1211
 9 -1 6 0.0607 8.9997 -1.0004 5.9982 -0.9377 0.2316 0.0739
 -10 0 -7 0.0443 -9.9997 0.0004 -6.9982 1.0060 -0.2311 0.0140
 0 -10 -1 0.0990 -0.0003 -10.0002 -1.0018 -0.4068 0.0756 0.8556
 11 6 8 0.1050 10.9999 5.9997 7.9990 -0.8499 0.2329 -0.5273
 -2 10 0 0.1059 -1.9996 10.0003 0.0022 0.5912 -0.1539 -0.8547
 4 0 12 0.1018 4.0000 -0.0001 11.9996 -0.7878 -0.6447 -0.0498
 6 8 12 0.1078 6.0002 8.0000 12.0006 -0.5714 -0.4827 -0.7265
 -3 1 -11 0.0526 -3.0000 1.0001 -10.9996 0.7195 0.6442 -0.0382
 3 -7 -7 0.0574 2.9996 -7.0003 -7.0021 -0.2346 0.7953 0.6350
 7 -5 1 0.0528 6.9996 -5.0004 0.9977 -0.7651 0.4720 0.4343

_iucr_refine_instructions_details
;

    prmglj.res created by SHELXL-2014/7

TITL PRMGLJ in P-1 #2
CELL 1.54184 16.977564 17.894856 19.187421 71.1351 64.2088 65.3325
ZERR 2 0.000627 0.000568 0.000683 0.0031 0.0036 0.0034
LATT 1
 
SFAC C H K N O P Pr Si
UNIT 178 248 2 8 16 8 2 8
EQIV $1 2-X,1-Y,2-Z
SADI 0.01 C80A C79A C80 C79 C82 C81 C82A C81A C72 C71 C70 C69
SADI 0.01 C81 C80 C81A C80A C71 C70
SADI 0.01 K2 O8 K1 O4 K2 O8A
SADI 0.01 O8A C82A O8 C82 O8A C79A O8 C79 O4 C72 O4 C69
SADI 0.01 C79A C81A C80A C82A C81 C79 C80 C82
SADI 0.01 C84A C83A C84 C83
SADI 0.01 C85 C84 C85A C84A C89 C84 C89A C84A
SADI 0.01 C86A C85A C86 C85 C89 C88 C89A C88A
SADI 0.01 C87A C86A C87 C86 C88A C87A C88 C87
SADI C83 C85 C83 C89
SADI C83A C89A C83A C85A
SIMU 0.02 0.04 1.7 C86 C85 C87 C89 C88 C84 C83
RIGU 0.002 0.002 C86 C85 C87 C89 C88 C84 C83 C83A C84A C89A C88A C87A C86A
 
L.S. 12 0 0
PLAN  20
TEMP -153(2)
FREE K1 C72_$1
FREE K1 C72
FREE K1 C63_$1
FREE K1 C63
FREE Pr1 P2
FREE Pr1 P1
FREE Pr1 P4
FREE Pr1 P3
MORE -1
BOND $H
CONF
HTAB
fmap 2 53
acta
REM <HKL>E:/CRYSTAL-Matt/Praseodymium/PRMGLJ/PRMGLJ.hkl</HKL>
 
WGHT    0.110900    0.166000
FVAR       2.75831   0.56661   0.33464
PR1   7    0.784723    0.231884    0.743380    11.00000    0.01770    0.02273 =
         0.01895   -0.00671   -0.00592   -0.00658
P1    6    0.791256    0.348637    0.579629    11.00000    0.02051    0.02190 =
         0.02236   -0.00608   -0.00974   -0.00562
P2    6    0.898316    0.355544    0.680950    11.00000    0.01892    0.02244 =
         0.02180   -0.00702   -0.00797   -0.00632
P3    6    0.797812    0.043695    0.813286    11.00000    0.02226    0.02374 =
         0.02209   -0.00238   -0.01037   -0.00859
P4    6    0.635217    0.191874    0.907323    11.00000    0.02185    0.03768 =
         0.02064   -0.01197   -0.00166   -0.01282
SI1   8    0.651226    0.263600    0.614545    11.00000    0.02810    0.03334 =
         0.02845   -0.00373   -0.01557   -0.01339
SI2   8    0.974015    0.217669    0.803326    11.00000    0.02397    0.03023 =
         0.02672   -0.00383   -0.01309   -0.01037
SI3   8    0.942518    0.039536    0.646173    11.00000    0.02255    0.02488 =
         0.02676   -0.01089   -0.00516   -0.00719
SI4   8    0.606054    0.373212    0.899030    11.00000    0.02539    0.03815 =
         0.03669   -0.02294    0.00108   -0.00997
N1    4    0.742618    0.276866    0.618637    11.00000    0.02682    0.02852 =
         0.02245   -0.00752   -0.01151   -0.00909
N2    4    0.897861    0.281020    0.755613    11.00000    0.02339    0.02843 =
         0.02401   -0.00530   -0.00971   -0.00762
N3    4    0.866946    0.077253    0.730300    11.00000    0.01860    0.02360 =
         0.02293   -0.00830   -0.00625   -0.00498
N4    4    0.646123    0.282883    0.864217    11.00000    0.02174    0.03736 =
         0.02747   -0.01852    0.00281   -0.01101
C1    1    0.830626    0.355136    0.640424    11.00000    0.02029    0.02534 =
         0.02377   -0.00527   -0.00602   -0.00467
C2    1    0.709136    0.447510    0.550728    11.00000    0.02328    0.01959 =
         0.03451   -0.00150   -0.01250   -0.00647
C3    1    0.691253    0.464647    0.480890    11.00000    0.03106    0.03775 =
         0.03547   -0.00568   -0.01612   -0.01007
AFIX  43
H3    2    0.724848    0.425317    0.446147    11.00000   -1.20000
AFIX   0
C4    1    0.626030    0.537308    0.462454    11.00000    0.03857    0.04481 =
         0.04468    0.00313   -0.02574   -0.01011
AFIX  43
H4    2    0.614729    0.547792    0.415282    11.00000   -1.20000
AFIX   0
C5    1    0.576547    0.595498    0.512428    11.00000    0.03143    0.03486 =
         0.05994    0.00141   -0.02257   -0.00248
AFIX  43
H5    2    0.530950    0.645551    0.499967    11.00000   -1.20000
AFIX   0
C6    1    0.594216    0.579967    0.580633    11.00000    0.03376    0.03028 =
         0.05497   -0.01227   -0.01778   -0.00287
AFIX  43
H6    2    0.561023    0.619851    0.614817    11.00000   -1.20000
AFIX   0
C7    1    0.660000    0.506628    0.599351    11.00000    0.03020    0.03343 =
         0.03895   -0.00831   -0.01296   -0.01138
AFIX  43
H7    2    0.671497    0.496836    0.646295    11.00000   -1.20000
AFIX   0
C8    1    0.879092    0.332098    0.482655    11.00000    0.02711    0.02713 =
         0.02131   -0.00687   -0.00977   -0.00561
C9    1    0.934789    0.382749    0.445784    11.00000    0.03477    0.03359 =
         0.02613   -0.00659   -0.00948   -0.01214
AFIX  43
H9    2    0.926940    0.423675    0.471883    11.00000   -1.20000
AFIX   0
C10   1    1.001638    0.374608    0.371552    11.00000    0.03083    0.04550 =
         0.03257   -0.00562   -0.00471   -0.01421
AFIX  43
H10   2    1.038699    0.410067    0.347045    11.00000   -1.20000
AFIX   0
C11   1    1.014035    0.315064    0.333616    11.00000    0.04095    0.04244 =
         0.02769   -0.01093   -0.00099   -0.00463
AFIX  43
H11   2    1.059833    0.309134    0.282890    11.00000   -1.20000
AFIX   0
C12   1    0.959613    0.263805    0.369537    11.00000    0.06020    0.04337 =
         0.03367   -0.02004   -0.00549   -0.01480
AFIX  43
H12   2    0.968027    0.222808    0.343236    11.00000   -1.20000
AFIX   0
C13   1    0.892607    0.271943    0.443980    11.00000    0.04235    0.03586 =
         0.03413   -0.01270   -0.00764   -0.01467
AFIX  43
H13   2    0.855956    0.236126    0.468417    11.00000   -1.20000
AFIX   0
C14   1    0.540790    0.352578    0.643669    11.00000    0.02699    0.04646 =
         0.04414   -0.00199   -0.01468   -0.01241
AFIX 137
H14A  2    0.543266    0.401287    0.601535    11.00000   -1.50000
H14B  2    0.533171    0.366674    0.692011    11.00000   -1.50000
H14C  2    0.488368    0.336154    0.652641    11.00000   -1.50000
AFIX   0
C15   1    0.667683    0.248513    0.516223    11.00000    0.05355    0.05532 =
         0.03970   -0.00512   -0.02940   -0.02579
AFIX 137
H15A  2    0.721956    0.199556    0.500842    11.00000   -1.50000
H15B  2    0.676965    0.298116    0.477018    11.00000   -1.50000
H15C  2    0.612726    0.239985    0.519433    11.00000   -1.50000
AFIX   0
C16   1    0.632179    0.167502    0.685185    11.00000    0.03006    0.03880 =
         0.03853   -0.00370   -0.01701   -0.01754
AFIX 137
H16A  2    0.631746    0.168938    0.735979    11.00000   -1.50000
H16B  2    0.682067    0.118205    0.664747    11.00000   -1.50000
H16C  2    0.572709    0.164840    0.691967    11.00000   -1.50000
AFIX   0
C17   1    1.017762    0.349798    0.617109    11.00000    0.01973    0.02290 =
         0.02232   -0.00338   -0.00783   -0.00609
C18   1    1.063801    0.395924    0.621737    11.00000    0.02795    0.03601 =
         0.03538   -0.01397   -0.00759   -0.01371
AFIX  43
H18   2    1.031777    0.434424    0.657227    11.00000   -1.20000
AFIX   0
C19   1    1.156467    0.386253    0.574832    11.00000    0.02651    0.04798 =
         0.04561   -0.01381   -0.00730   -0.01930
AFIX  43
H19   2    1.186675    0.418657    0.578077    11.00000   -1.20000
AFIX   0
C20   1    1.203798    0.329991    0.524122    11.00000    0.02142    0.04150 =
         0.04531   -0.00670   -0.00323   -0.01127
AFIX  43
H20   2    1.267104    0.322507    0.493040    11.00000   -1.20000
AFIX   0
C21   1    1.158591    0.283935    0.518446    11.00000    0.02950    0.03727 =
         0.04412   -0.01733   -0.00043   -0.00989
AFIX  43
H21   2    1.191250    0.244726    0.483613    11.00000   -1.20000
AFIX   0
C22   1    1.065934    0.295132    0.563532    11.00000    0.02825    0.02842 =
         0.03658   -0.01172   -0.00524   -0.01152
AFIX  43
H22   2    1.035054    0.265058    0.557700    11.00000   -1.20000
AFIX   0
C23   1    0.853125    0.456080    0.713211    11.00000    0.02016    0.02792 =
         0.03302   -0.01295   -0.00572   -0.00933
C24   1    0.819816    0.528240    0.664564    11.00000    0.03120    0.02763 =
         0.03991   -0.01305   -0.00967   -0.00981
AFIX  43
H24   2    0.827141    0.525142    0.613482    11.00000   -1.20000
AFIX   0
C25   1    0.775997    0.604760    0.689598    11.00000    0.03877    0.02745 =
         0.04972   -0.01180   -0.01357   -0.00635
AFIX  43
H25   2    0.752028    0.653412    0.656305    11.00000   -1.20000
AFIX   0
C26   1    0.767219    0.610187    0.763108    11.00000    0.03709    0.03506 =
         0.05578   -0.02731   -0.00516   -0.00883
AFIX  43
H26   2    0.736759    0.662485    0.780503    11.00000   -1.20000
AFIX   0
C27   1    0.803033    0.539000    0.811513    11.00000    0.04439    0.05466 =
         0.04062   -0.02838   -0.00652   -0.01579
AFIX  43
H27   2    0.798533    0.542591    0.861517    11.00000   -1.20000
AFIX   0
C28   1    0.845608    0.462309    0.785965    11.00000    0.03293    0.03551 =
         0.03829   -0.01602   -0.01242   -0.00868
AFIX  43
H28   2    0.869820    0.413591    0.819071    11.00000   -1.20000
AFIX   0
C29   1    1.032555    0.272502    0.824465    11.00000    0.03897    0.04202 =
         0.04543   -0.00345   -0.02475   -0.01712
AFIX 137
H29A  2    0.986438    0.309902    0.861875    11.00000   -1.50000
H29B  2    1.062700    0.305089    0.775533    11.00000   -1.50000
H29C  2    1.079031    0.231088    0.847003    11.00000   -1.50000
AFIX   0
C30   1    1.070161    0.135282    0.746099    11.00000    0.03161    0.03760 =
         0.04227   -0.00553   -0.01790   -0.00743
AFIX 137
H30A  2    1.108633    0.161726    0.697623    11.00000   -1.50000
H30B  2    1.043962    0.104381    0.732953    11.00000   -1.50000
H30C  2    1.108094    0.096718    0.777839    11.00000   -1.50000
AFIX   0
C31   1    0.905648    0.164814    0.897716    11.00000    0.03786    0.04621 =
         0.03234    0.00027   -0.01689   -0.01921
AFIX 137
H31A  2    0.865537    0.146117    0.887607    11.00000   -1.50000
H31B  2    0.867641    0.204115    0.934714    11.00000   -1.50000
H31C  2    0.947961    0.116527    0.920261    11.00000   -1.50000
AFIX   0
C32   1    0.718656    0.123413    0.854154    11.00000    0.02296    0.03520 =
         0.01972   -0.00546   -0.00592   -0.00840
C33   1    0.748507   -0.024992    0.803584    11.00000    0.03118    0.02778 =
         0.02705   -0.00036   -0.01455   -0.01388
C34   1    0.803618   -0.099650    0.775705    11.00000    0.02972    0.02994 =
         0.04977   -0.01040   -0.01620   -0.00969
AFIX  43
H34   2    0.868886   -0.116381    0.760933    11.00000   -1.20000
AFIX   0
C35   1    0.763680   -0.150510    0.769192    11.00000    0.04865    0.03083 =
         0.05240   -0.00854   -0.02319   -0.01537
AFIX  43
H35   2    0.801800   -0.200676    0.748616    11.00000   -1.20000
AFIX   0
C36   1    0.668371   -0.127234    0.792912    11.00000    0.04956    0.04260 =
         0.03828   -0.00196   -0.02216   -0.02711
AFIX  43
H36   2    0.641058   -0.162456    0.790125    11.00000   -1.20000
AFIX   0
C37   1    0.613198   -0.053584    0.820409    11.00000    0.03315    0.05121 =
         0.03770   -0.00864   -0.01368   -0.02098
AFIX  43
H37   2    0.547931   -0.037142    0.835372    11.00000   -1.20000
AFIX   0
C38   1    0.653323   -0.002835    0.826334    11.00000    0.03190    0.03752 =
         0.03181   -0.00678   -0.01334   -0.01445
AFIX  43
H38   2    0.614785    0.047640    0.846262    11.00000   -1.20000
AFIX   0
C39   1    0.863873   -0.028633    0.877002    11.00000    0.03188    0.03018 =
         0.02902    0.00263   -0.01896   -0.01205
C40   1    0.953391   -0.032951    0.861124    11.00000    0.03509    0.03390 =
         0.04106   -0.00208   -0.01851   -0.01430
AFIX  43
H40   2    0.985081   -0.004545    0.812529    11.00000   -1.20000
AFIX   0
C41   1    0.996946   -0.078250    0.915416    11.00000    0.04219    0.04022 =
         0.05965    0.00132   -0.03397   -0.01689
AFIX  43
H41   2    1.057968   -0.079995    0.904035    11.00000   -1.20000
AFIX   0
C42   1    0.953178   -0.120507    0.985222    11.00000    0.06950    0.04962 =
         0.05748    0.01254   -0.05086   -0.02363
AFIX  43
H42   2    0.983602   -0.151341    1.022200    11.00000   -1.20000
AFIX   0
C43   1    0.864901   -0.118263    1.001793    11.00000    0.06919    0.07781 =
         0.05271    0.02871   -0.04280   -0.04557
AFIX  43
H43   2    0.834389   -0.147789    1.050194    11.00000   -1.20000
AFIX   0
C44   1    0.819998   -0.072532    0.947429    11.00000    0.04726    0.07197 =
         0.04327    0.02003   -0.03050   -0.03758
AFIX  43
H44   2    0.759272   -0.071548    0.958792    11.00000   -1.20000
AFIX   0
C45   1    0.884006    0.022705    0.591319    11.00000    0.03685    0.05466 =
         0.03164   -0.02132   -0.00605   -0.01767
AFIX 137
H45A  2    0.840256    0.076023    0.576439    11.00000   -1.50000
H45B  2    0.850684   -0.016882    0.625080    11.00000   -1.50000
H45C  2    0.930645    0.000221    0.543907    11.00000   -1.50000
AFIX   0
C46   1    1.000832    0.118268    0.580307    11.00000    0.02881    0.03044 =
         0.02744   -0.01023   -0.00202   -0.01062
AFIX 137
H46A  2    1.038784    0.123030    0.604189    11.00000   -1.50000
H46B  2    0.954021    0.172560    0.572871    11.00000   -1.50000
H46C  2    1.040298    0.100539    0.529293    11.00000   -1.50000
AFIX   0
C47   1    1.038801   -0.059613    0.661266    11.00000    0.02649    0.02722 =
         0.04966   -0.01467   -0.00535   -0.00351
AFIX 137
H47A  2    1.012642   -0.099566    0.704689    11.00000   -1.50000
H47B  2    1.081524   -0.046943    0.673830    11.00000   -1.50000
H47C  2    1.072228   -0.083808    0.613116    11.00000   -1.50000
AFIX   0
C48   1    0.521402    0.194561    0.916944    11.00000    0.02024    0.04116 =
         0.02912   -0.01939    0.00066   -0.00978
C49   1    0.478519    0.251165    0.865720    11.00000    0.02842    0.04828 =
         0.03072   -0.01569   -0.00339   -0.01500
AFIX  43
H49   2    0.502770    0.294325    0.831150    11.00000   -1.20000
AFIX   0
C50   1    0.399677    0.245971    0.863897    11.00000    0.02669    0.05333 =
         0.04318   -0.02074   -0.01239   -0.00488
AFIX  43
H50   2    0.370998    0.285172    0.827821    11.00000   -1.20000
AFIX   0
C51   1    0.363405    0.184274    0.914172    11.00000    0.02809    0.07334 =
         0.06549   -0.02173   -0.01457   -0.02157
AFIX  43
H51   2    0.309737    0.180778    0.912907    11.00000   -1.20000
AFIX   0
C52   1    0.405474    0.127207    0.966699    11.00000    0.04102    0.07312 =
         0.06713   -0.00584   -0.01554   -0.03520
AFIX  43
H52   2    0.380381    0.084662    1.001616    11.00000   -1.20000
AFIX   0
C53   1    0.484296    0.131927    0.968543    11.00000    0.02922    0.05306 =
         0.04121   -0.00372   -0.00764   -0.02175
AFIX  43
H53   2    0.512869    0.092769    1.004705    11.00000   -1.20000
AFIX   0
C54   1    0.626620    0.165592    1.011234    11.00000    0.03773    0.06288 =
         0.01767   -0.01226    0.00053   -0.03112
C55   1    0.701822    0.107249    1.030857    11.00000    0.04134    0.08288 =
         0.02514   -0.00864   -0.00957   -0.03151
AFIX  43
H55   2    0.756625    0.082561    0.990970    11.00000   -1.20000
AFIX   0
C56   1    0.697762    0.084167    1.109515    11.00000    0.05919    0.11248 =
         0.03158   -0.00475   -0.02070   -0.03991
AFIX  43
H56   2    0.749509    0.043667    1.122573    11.00000   -1.20000
AFIX   0
C57   1    0.619031    0.120177    1.167357    11.00000    0.07118    0.14157 =
         0.02088   -0.01408   -0.00587   -0.06798
AFIX  43
H57   2    0.616048    0.104158    1.220496    11.00000   -1.20000
AFIX   0
C58   1    0.544387    0.179551    1.148243    11.00000    0.05145    0.12319 =
         0.02786   -0.03323    0.00854   -0.05536
AFIX  43
H58   2    0.490651    0.205651    1.188050    11.00000   -1.20000
AFIX   0
C59   1    0.547449    0.201554    1.070370    11.00000    0.04176    0.07467 =
         0.03046   -0.02056    0.00101   -0.03082
AFIX  43
H59   2    0.495052    0.241339    1.057859    11.00000   -1.20000
AFIX   0
C60   1    0.479388    0.404809    0.962141    11.00000    0.03911    0.06167 =
         0.07012   -0.03803    0.01623   -0.01677
AFIX 137
H60A  2    0.472760    0.381646    1.017425    11.00000   -1.50000
H60B  2    0.446298    0.383319    0.946299    11.00000   -1.50000
H60C  2    0.453429    0.465845    0.955423    11.00000   -1.50000
AFIX   0
C61   1    0.616214    0.459687    0.813052    11.00000    0.03218    0.03760 =
         0.05390   -0.01829   -0.01077   -0.00648
AFIX 137
H61A  2    0.575390    0.466220    0.786309    11.00000   -1.50000
H61B  2    0.680317    0.446601    0.776501    11.00000   -1.50000
H61C  2    0.598281    0.511732    0.831113    11.00000   -1.50000
AFIX   0
C62   1    0.673606    0.368145    0.955704    11.00000    0.05697    0.05448 =
         0.04605   -0.02398   -0.01313   -0.02190
AFIX 137
H62A  2    0.739217    0.355100    0.922775    11.00000   -1.50000
H62B  2    0.665708    0.324539    1.002403    11.00000   -1.50000
H62C  2    0.651582    0.422120    0.971876    11.00000   -1.50000
AFIX   0
 
K2    3    0.500000    0.000000    0.500000    10.50000    0.03025    0.03425 =
         0.03105   -0.00614   -0.01228   -0.01228
O5    5    0.646083    0.054796    0.471534    11.00000    0.02803    0.04536 =
         0.03380   -0.00594   -0.00911   -0.01554
O6    5    0.527175    0.137383    0.382170    11.00000    0.03368    0.03307 =
         0.03288   -0.00707   -0.01212   -0.01173
O7    5    0.357249    0.101964    0.437978    11.00000    0.03205    0.04255 =
         0.03275   -0.00807   -0.01259   -0.01328
C73   1    0.667645    0.110698    0.399706    11.00000    0.03526    0.04233 =
         0.03516   -0.00880   -0.00589   -0.01928
AFIX  23
H73A  2    0.700481    0.079844    0.355150    11.00000   -1.20000
H73B  2    0.708561    0.137497    0.399100    11.00000   -1.20000
AFIX   0
C74   1    0.579662    0.175912    0.391578    11.00000    0.03876    0.03651 =
         0.03554   -0.00706   -0.00884   -0.01910
AFIX  23
H74A  2    0.543507    0.202529    0.438945    11.00000   -1.20000
H74B  2    0.593964    0.219657    0.345381    11.00000   -1.20000
AFIX   0
C75   1    0.443748    0.196160    0.372205    11.00000    0.03913    0.03374 =
         0.03518   -0.00395   -0.01617   -0.01032
AFIX  23
H75A  2    0.457762    0.238509    0.324548    11.00000   -1.20000
H75B  2    0.405876    0.225099    0.418058    11.00000   -1.20000
AFIX   0
C76   1    0.391208    0.151201    0.364353    11.00000    0.03451    0.03993 =
         0.02989   -0.00626   -0.01544   -0.00828
AFIX  23
H76A  2    0.339000    0.192145    0.347559    11.00000   -1.20000
H76B  2    0.432399    0.115034    0.324092    11.00000   -1.20000
AFIX   0
C77   1    0.303712    0.059471    0.435454    11.00000    0.03877    0.05029 =
         0.04540   -0.00608   -0.02305   -0.01521
AFIX  23
H77A  2    0.341235    0.023619    0.394648    11.00000   -1.20000
H77B  2    0.248864    0.100411    0.422483    11.00000   -1.20000
AFIX   0
C78   1    0.273971    0.007180    0.514677    11.00000    0.02776    0.05628 =
         0.04558   -0.00870   -0.01351   -0.01679
AFIX  23
H78A  2    0.239997    0.042603    0.555828    11.00000   -1.20000
H78B  2    0.232378   -0.019466    0.516250    11.00000   -1.20000
AFIX   0
 
K1    3    1.000000    0.500000    1.000000    10.50000    0.02664    0.03292 =
         0.02897   -0.00717   -0.00974   -0.00770
O1    5    0.898928    0.392007    1.065188    11.00000    0.06051    0.06464 =
         0.04941   -0.00459   -0.00945   -0.03893
O2    5    1.088814    0.333905    1.052786    11.00000    0.06719    0.03887 =
         0.04684   -0.00342   -0.03250   -0.00720
O3    5    1.170956    0.450088    1.020150    11.00000    0.02510    0.07178 =
         0.04389   -0.02667   -0.01195   -0.00218
PART 2
O8    5    0.415022    0.108544    0.600485   -21.00000    0.04357
 
PART 0
C63   1    0.959243    0.307108    1.063775    11.00000    0.09651    0.04656 =
         0.06075    0.00201   -0.02435   -0.04263
AFIX  23
H63A  2    0.993806    0.297912    1.008709    11.00000   -1.20000
H63B  2    0.922289    0.268754    1.091158    11.00000   -1.20000
AFIX   0
C64   1    1.024727    0.289466    1.102850    11.00000    0.11991    0.04365 =
         0.05098    0.00681   -0.03107   -0.03287
AFIX  23
H64A  2    0.991030    0.308024    1.154484    11.00000   -1.20000
H64B  2    1.058133    0.228766    1.111462    11.00000   -1.20000
AFIX   0
C65   1    1.160921    0.316276    1.080432    11.00000    0.07620    0.04894 =
         0.05073   -0.02043   -0.04252    0.01866
AFIX  23
H65A  2    1.195931    0.255770    1.085047    11.00000   -1.20000
H65B  2    1.134301    0.331630    1.133119    11.00000   -1.20000
AFIX   0
C66   1    1.224074    0.364391    1.024896    11.00000    0.03980    0.07223 =
         0.05673   -0.03972   -0.02762    0.01904
AFIX  23
H66A  2    1.274210    0.352925    1.044078    11.00000   -1.20000
H66B  2    1.252314    0.348219    0.972415    11.00000   -1.20000
AFIX   0
C67   1    0.774550    0.497832    1.031262    11.00000    0.03094    0.11732 =
         0.05994   -0.03139   -0.00616   -0.03272
AFIX  23
H67A  2    0.722806    0.509255    1.014107    11.00000   -1.20000
H67B  2    0.748244    0.509493    1.085382    11.00000   -1.20000
AFIX   0
C68   1    0.833372    0.410080    1.029816    11.00000    0.05680    0.10169 =
         0.07415   -0.02567   -0.00948   -0.05338
AFIX  23
H68A  2    0.794873    0.373151    1.058946    11.00000   -1.20000
H68B  2    0.865782    0.400147    0.974885    11.00000   -1.20000
AFIX   0
 
PART 1
C79A  1    0.320123    0.102589    0.664471    21.00000    0.06751
AFIX  23
H79A  2    0.301101    0.052330    0.692293    21.00000   -1.20000
H79B  2    0.286389    0.135785    0.627536    21.00000   -1.20000
AFIX   0
C80A  1    0.301913    0.153189    0.721236    21.00000    0.08234
AFIX  23
H80A  2    0.309958    0.117121    0.770733    21.00000   -1.20000
H80B  2    0.238561    0.193946    0.733389    21.00000   -1.20000
AFIX   0
C81A  1    0.375975    0.198308    0.676889    21.00000    0.05339
AFIX  23
H81A  2    0.349551    0.255266    0.650406    21.00000   -1.20000
H81B  2    0.400358    0.202185    0.713556    21.00000   -1.20000
AFIX   0
C82A  1    0.448770    0.145757    0.619311    21.00000    0.11112
AFIX  23
H82A  2    0.460959    0.179446    0.565776    21.00000   -1.20000
H82B  2    0.506715    0.121615    0.631040    21.00000   -1.20000
AFIX   0
 
C83   1    0.381395    0.535804    0.732052    31.00000    0.06613    0.06778 =
         0.08728   -0.02563   -0.01590   -0.01774
AFIX 137
H83A  2    0.338365    0.513699    0.730415    31.00000   -1.50000
H83B  2    0.409516    0.498611    0.771261    31.00000   -1.50000
H83C  2    0.429914    0.539358    0.680271    31.00000   -1.50000
AFIX   0
C84   1    0.330748    0.619810    0.753464    31.00000    0.04487    0.05878 =
         0.04435   -0.00606    0.00131   -0.02646
C85   1    0.262903    0.675088    0.721372    31.00000    0.04494    0.06211 =
         0.04441   -0.00867    0.00170   -0.02453
AFIX  43
H85   2    0.248641    0.661250    0.685396    31.00000   -1.20000
AFIX   0
C86   1    0.218266    0.751457    0.746181    31.00000    0.05083    0.06256 =
         0.04924   -0.01028   -0.00734   -0.01893
AFIX  43
H86   2    0.167991    0.789770    0.729828    31.00000   -1.20000
AFIX   0
C87   1    0.242994    0.774641    0.793252    31.00000    0.05456    0.05835 =
         0.05271   -0.00917   -0.01301   -0.01539
AFIX  43
H87   2    0.209649    0.828630    0.807056    31.00000   -1.20000
AFIX   0
C88   1    0.313279    0.724019    0.821423    31.00000    0.05698    0.05708 =
         0.05537   -0.00821   -0.01527   -0.01719
AFIX  43
H88   2    0.332061    0.741349    0.851920    31.00000   -1.20000
AFIX   0
C89   1    0.354386    0.645254    0.801308    31.00000    0.05387    0.05540 =
         0.05392   -0.00703   -0.01059   -0.01906
AFIX  43
H89   2    0.401526    0.606133    0.821245    31.00000   -1.20000
AFIX   0
 
PART 0
PART 2
C82   1    0.456110    0.114223    0.650197   -21.00000    0.03758
AFIX  23
H82C  2    0.498056    0.147927    0.619998   -21.00000   -1.20000
H82D  2    0.492238    0.057845    0.670265   -21.00000   -1.20000
AFIX   0
C79   1    0.318057    0.124225    0.641590   -21.00000    0.04893
AFIX  23
H79C  2    0.304840    0.071888    0.672564   -21.00000   -1.20000
H79D  2    0.283741    0.150125    0.604586   -21.00000   -1.20000
AFIX   0
C80   1    0.292550    0.182683    0.694087   -21.00000    0.04690
AFIX  23
H80C  2    0.237788    0.177523    0.741404   -21.00000   -1.20000
H80D  2    0.279257    0.241240    0.666226   -21.00000   -1.20000
AFIX   0
C81   1    0.379517    0.154414    0.716224   -21.00000    0.13298
AFIX  23
H81C  2    0.389471    0.202851    0.721277   -21.00000   -1.20000
H81D  2    0.373651    0.114335    0.766371   -21.00000   -1.20000
AFIX   0
 
PART 0
C69   1    1.163930    0.381493    0.842475    11.00000    0.04309    0.04947 =
         0.05024   -0.01000   -0.02200   -0.00884
AFIX  23
H69A  2    1.166620    0.322728    0.852831    11.00000   -1.20000
H69B  2    1.197405    0.385354    0.871786    11.00000   -1.20000
AFIX   0
C72   1    1.054213    0.495137    0.800216    11.00000    0.04286    0.06055 =
         0.04491   -0.01257   -0.01779   -0.01006
AFIX  23
H72A  2    1.012663    0.550046    0.815776    11.00000   -1.20000
H72B  2    1.025528    0.477410    0.775826    11.00000   -1.20000
AFIX   0
C71   1    1.146558    0.500660    0.744132    11.00000    0.04680    0.06463 =
         0.07722    0.01432   -0.02647   -0.02026
AFIX  23
H71A  2    1.165610    0.537780    0.757786    11.00000   -1.20000
H71B  2    1.147585    0.520338    0.689319    11.00000   -1.20000
AFIX   0
C70   1    1.207370    0.409152    0.756768    11.00000    0.04538    0.07585 =
         0.06268   -0.00692   -0.01534   -0.00800
AFIX  23
H70A  2    1.205323    0.376186    0.725281    11.00000   -1.20000
H70B  2    1.272381    0.404561    0.743100    11.00000   -1.20000
AFIX   0
 
PART 1
O8A   5    0.417676    0.079964    0.623865    21.00000    0.04569
 
PART 0
O4    5    1.069677    0.434553    0.867353    11.00000    0.04427    0.05209 =
         0.04171   -0.01596   -0.01451   -0.00649
 
PART 2
C83A  1    0.356921    0.564502    0.693851   -31.00000    0.05559    0.09568 =
         0.08827   -0.04761    0.00128   -0.03679
AFIX 137
H83D  2    0.302701    0.555597    0.695953   -31.00000   -1.50000
H83E  2    0.393191    0.513725    0.719827   -31.00000   -1.50000
H83F  2    0.395133    0.577710    0.638886   -31.00000   -1.50000
AFIX   0
C84A  1    0.326374    0.634575    0.734389   -31.00000    0.04062    0.05769 =
         0.04010   -0.00564   -0.00357   -0.02812
C85A  1    0.247324    0.703037    0.731228   -31.00000    0.03319    0.06098 =
         0.04323   -0.01945   -0.00622   -0.01712
AFIX  43
H85A  2    0.213234    0.703579    0.702692   -31.00000   -1.20000
AFIX   0
C86A  1    0.216895    0.769873    0.767965   -31.00000    0.03717    0.04779 =
         0.04651   -0.01149   -0.00703   -0.01124
AFIX  43
H86A  2    0.164155    0.816470    0.763403   -31.00000   -1.20000
AFIX   0
C87A  1    0.264669    0.767265    0.811127   -31.00000    0.04542    0.06118 =
         0.05092   -0.01374   -0.01037   -0.01650
AFIX  43
H87A  2    0.244103    0.812461    0.837296   -31.00000   -1.20000
AFIX   0
C88A  1    0.342033    0.700446    0.817465   -31.00000    0.04554    0.05912 =
         0.04704   -0.01283   -0.01138   -0.01663
AFIX  43
H88A  2    0.374012    0.699776    0.847920   -31.00000   -1.20000
AFIX   0
C89A  1    0.372880    0.634471    0.779366   -31.00000    0.03353    0.05017 =
         0.04211   -0.00679   -0.00384   -0.01763
AFIX  43
H89A  2    0.426215    0.588574    0.783762   -31.00000   -1.20000
AFIX   0
HKLF 4
 
REM  PRMGLJ in P-1 #2
REM R1 =  0.0558 for   17525 Fo > 4sig(Fo)  and  0.0580 for all   18557 data
REM   1077 parameters refined using    177 restraints
 
END  
     
WGHT      0.1108      0.1661 

REM No hydrogen bonds found for HTAB generation

REM Highest difference peak  3.239,  deepest hole -1.400,  1-sigma level  0.116
Q1    1   0.7440  0.2610  0.7235  11.00000  0.05    3.24
Q2    1   0.8340  0.2018  0.7590  11.00000  0.05    2.75
Q3    1   0.7837  0.2796  0.7396  11.00000  0.05    1.97
Q4    1   0.7753  0.1794  0.7510  11.00000  0.05    1.61
Q5    1   0.8167  0.2593  0.6779  11.00000  0.05    1.21
Q6    1   0.7340  0.2759  0.6547  11.00000  0.05    1.05
Q7    1   0.8453  0.1591  0.8226  11.00000  0.05    1.03
Q8    1   0.8344  0.0142  0.8393  11.00000  0.05    1.01
Q9    1   0.6990  0.3063  0.6787  11.00000  0.05    1.00
Q10   1   0.8536  0.2844  0.7197  11.00000  0.05    0.97
Q11   1   0.7493  0.3830  0.5654  11.00000  0.05    0.96
Q12   1   0.9329  0.2422  0.7792  11.00000  0.05    0.91
Q13   1   0.8662  0.1415  0.8059  11.00000  0.05    0.86
Q14   1   0.6008  0.2221  0.8851  11.00000  0.05    0.85
Q15   1   0.5627  0.3994  0.8801  11.00000  0.05    0.83
Q16   1   1.2212  0.4394  0.7816  11.00000  0.05    0.81
Q17   1   0.8290  0.3212  0.6165  11.00000  0.05    0.80
Q18   1   0.7825  0.2998  0.5992  11.00000  0.05    0.77
Q19   1   0.6938  0.2354  0.6340  11.00000  0.05    0.75
Q20   1   0.5411 -0.0240  0.5202  11.00000  0.05    0.71

REM The information below was added by Olex2.
REM
REM R1 = 0.0558 for 17525 Fo > 4sig(Fo) and 0.0580 for all 35419 data
REM n/a parameters refined using n/a restraints
REM Highest difference peak 3.24, deepest hole -1.40
REM Mean Shift 0, Max Shift -0.001.

REM +++ Tabular Listing of Refinement Information +++
REM R1_all = 0.0580
REM R1_gt = 0.0558
REM wR_ref = 0.1554
REM GOOF = 1.048
REM Shift_max = -0.001
REM Shift_mean = 0
REM Reflections_all = 35419
REM Reflections_gt = 17525
REM Parameters = n/a
REM Hole = -1.40
REM Peak = 3.24
REM Flack = n/a

;
_olex2_exptl_crystal_mounting_method 'in fomblin film on a micromount'
_olex2_submission_special_instructions 'No special instructions were received'
loop_
  _refln_index_h
  _refln_index_k
  _refln_index_l
  _refln_F_squared_meas
  _refln_F_squared_sigma
  _refln_scale_group_code
 0 0 1 1454.43 144.507 18
 0 0 -1 1231.11 139.493 17
 0 0 -1 1324.66 149.943 16
 0 0 -1 1387.47 141.864 18
 0 0 -2 13354.9 692.006 16
 0 0 2 13671.8 631.67 18
 0 0 -3 2898.86 396.421 16
 0 0 3 3033.65 363.318 18
 0 0 4 8945.24 729.027 18
 0 0 -4 11363.1 923.178 16
 0 0 -5 83783.4 2823.29 16
 0 0 5 74450.7 2454.55 18
 0 0 -6 17254 1437.19 16
 0 0 6 18196.2 1305.41 18
 0 0 -7 15914.8 1464.12 16
 0 0 7 17263.7 1400.58 18
 0 0 -8 88153.2 3713.22 16
 0 0 8 83967.5 3458.57 18
 0 0 9 9733.23 1244.9 18
 0 0 -9 9171.49 1310.79 16
 0 0 -10 2289.04 699.341 16
 0 0 10 2664.39 693.411 18
 0 0 11 33637.2 2783.24 18
 0 0 -11 31049.1 2727.31 16
 0 0 12 37622 2121.18 3
 0 0 -12 43020.3 3426.67 16
 0 0 12 44083.2 3518.79 18
 0 0 12 41392.7 2098.29 13
 0 0 -13 24024.8 1473.43 8
 0 0 13 22956 1824.78 3
 0 0 13 27986.4 3092.05 18
 0 0 -13 22786.8 2712.51 16
 0 0 14 28119.3 2176.4 3
 0 0 -14 30270 3353.55 16
 0 0 -14 29470.3 1705.66 8
 0 0 15 4390.49 871.912 3
 0 0 16 41626.7 2822.31 3
 0 0 17 25555.6 2105.78 3
 0 0 18 23169 1834.81 3
 0 0 19 6356.67 821.967 3
 0 0 20 3807.82 538.076 3
 0 0 21 475.08 178.189 3
 0 -1 21 2439.53 322.066 3
 0 -1 20 475.61 209.398 3
 0 -1 19 6409.41 781.923 3
 0 -1 18 14010.9 1348.05 3
 0 -1 17 19491.6 1803.71 3
 0 -1 16 7786.05 1232.76 3
 0 -1 15 13363.1 1543.37 3
 0 -1 14 10311.1 1332.18 3
 0 1 -13 99768 5871.36 16
 0 -1 13 98652.3 3926.07 3
 0 -1 13 100314 3605.74 13
 0 -1 12 4826.52 1183.5 18
 0 -1 12 4512.06 775.139 3
 0 1 -12 3681.31 1029.6 16
 0 -1 12 4193.23 666.866 13
 0 1 -11 38865.2 3126.33 16
 0 -1 11 41229.3 3262.06 18
 0 -1 10 2820.23 770.794 18
 0 1 -10 3433.79 871.058 16
 0 -1 9 39709.7 2675.92 18
 0 1 -9 40438.8 2710.48 16
 0 -1 8 334.897 278.189 18
 0 1 -8 164.616 226.405 16
 0 1 -7 67366.4 3060.99 16
 0 -1 7 67802.3 2949.75 18
 0 -1 6 75876.3 2894.04 18
 0 1 -6 79101.2 3052.1 16
 0 1 -5 5737.89 743.94 16
 0 -1 5 4794.63 652.987 18
 0 1 -4 57058.1 2040.17 17
 0 -1 4 51079 1935.6 18
 0 -1 3 4494.3 495.687 18
 0 1 -3 4567.56 491.739 17
 0 1 -2 337.276 123.137 17
 0 -1 2 210.574 89.2222 18
 0 -1 1 286811 3509.03 18
 0 1 -1 313556 3716 17
 0 -1 0 307.727 76.6229 16
 0 -1 0 243.797 85.0269 19
 0 1 0 435.824 134.462 19
 0 1 0 393.293 100.824 18
 0 -1 -1 337479 3912.08 16
 0 -1 -2 38643.8 1255.79 16
 0 -1 -3 89152.1 2301.15 16
 0 1 3 84395.6 1849.8 18
 0 1 4 28533.2 1214.71 18
 0 -1 -4 31125 1522.82 16
 0 1 5 7124.04 705.119 18
 0 -1 -5 7296.52 833.772 16
 0 -1 -6 43033.5 2182.73 16
 0 1 6 39552.4 1845.41 18
 0 -1 -7 229217 5696.94 16
 0 1 7 219922 5064.15 18
 0 1 8 26287.5 1818.74 18
 0 -1 -8 24649.2 1961.22 16
 0 1 9 1713.93 533.488 18
 0 -1 -9 1345.67 515.76 16
 0 -1 -10 3213.33 817.312 16
 0 1 10 4578.06 924.354 18
 0 1 11 1663.17 617.818 18
 0 -1 -11 1102.59 470.714 16
 0 -1 -12 26579.5 1443.61 8
 0 1 12 20477.6 1511.66 3
 0 1 12 25878.9 2605.48 18
 0 -1 -12 22470.8 2463.47 16
 0 -1 -13 23461.1 1471.4 8
 0 1 13 24418.4 2776.93 18
 0 -1 -13 18812.3 2437.36 16
 0 1 13 18358.1 1569.9 3
 0 1 14 9526.8 1219.68 3
 0 -1 -14 9281.81 1784.34 16
 0 -1 -14 10485.2 1052.85 8
 0 -1 -15 24063.5 1651.85 8
 0 1 15 21125.2 1957.54 3
 0 1 16 10018.7 1397.95 3
 0 1 17 21875.1 1969.17 3
 0 1 18 37555.3 2381.67 3
 0 1 19 40929.6 2182.32 3
 0 1 20 3891.16 568.666 3
 0 1 21 203.182 114.419 3
 0 -2 20 458.181 153.021 3
 0 -2 19 912.772 231.811 3
 0 -2 18 5566.08 792.717 3
 0 -2 17 18047.5 1646.66 3
 0 -2 16 24258.5 2093.91 3
 0 -2 15 4123 924.009 3
 0 -2 14 49816 2336.52 14
 0 -2 14 52613.2 2706.31 13
 0 -2 13 10600.1 1071.41 14
 0 -2 13 12213.1 2183.81 18
 0 -2 13 10782.2 1352.5 3
 0 -2 13 10297.1 1149.65 13
 0 -2 12 43205 3811.42 18
 0 -2 12 37489.3 2109.51 13
 0 -2 12 40290 2366.58 3
 0 2 -12 36024.1 3290.64 16
 0 -2 12 38213.5 2018.68 14
 0 -2 11 354.142 258.401 13
 0 -2 11 87.833 150.347 3
 0 2 -11 -68.4136 212.91 16
 0 -2 11 -140.807 265.65 18
 0 -2 10 88569.2 4554.31 18
 0 2 -10 84935.6 4433.54 16
 0 -2 9 9710.3 1373.09 18
 0 2 -9 9135.06 1362.17 16
 0 -2 8 50073.6 2890.91 18
 0 2 -8 48763.4 2995.12 16
 0 2 -7 350.326 369.167 16
 0 -2 7 96.7891 126.651 18
 0 2 -6 250483 5760.9 17
 0 -2 6 251299 5799.16 18
 0 2 -6 244524 5976.9 16
 0 -2 5 79.9885 135.103 18
 0 2 -5 345.21 220.658 17
 0 -2 4 80869.5 2696.19 18
 0 2 -4 83390.5 2618.97 17
 0 -2 3 38336.1 1614.27 18
 0 2 -3 39759.2 1629.53 17
 0 2 -2 42964.3 1491.2 17
 0 -2 2 42548.2 1485.71 18
 0 -2 2 42537.1 1628.29 19
 0 -2 1 650.783 169.722 18
 0 2 -1 713.351 188.515 17
 0 -2 1 594.906 183.736 19
 0 -2 0 70710.3 2251.57 19
 0 -2 0 67619.6 1550.19 16
 0 -2 -1 4339.27 415.275 16
 0 -2 -2 222326 3754.23 16
 0 -2 -3 153931 3309.2 16
 0 -2 -4 205470 4272.1 16
 0 2 4 202594 3427.52 18
 0 -2 -5 220331 4832.3 16
 0 2 5 209819 3933.21 18
 0 -2 -6 243541 5549.29 16
 0 2 6 239602 4679.35 18
 0 2 7 6028.75 753.886 18
 0 -2 -7 5580.86 882.038 16
 0 2 8 67083.3 2825.28 18
 0 -2 -8 62921.9 3188.2 16
 0 2 9 16942.6 1552.64 18
 0 -2 -9 19638.9 1937.02 16
 0 2 10 3570.23 803.969 18
 0 -2 -10 3777.46 910.241 16
 0 -2 -11 19861.3 2172.08 16
 0 2 11 21224.4 2061.14 18
 0 -2 -12 2339.2 407.261 8
 0 -2 -12 1478.77 637.171 16
 0 2 12 2337.24 779.778 18
 0 2 12 1924.55 498.974 3
 0 2 13 733.084 370.539 3
 0 -2 -13 1359.3 650.883 16
 0 -2 -13 909.598 259.087 8
 0 -2 -14 9371.13 980.169 8
 0 2 14 6963.16 1031.5 3
 0 -2 -14 6568.39 1522 16
 0 2 15 3501.72 792.996 3
 0 -2 -15 3972.81 683.989 8
 0 -2 -15 3606.41 1195.96 16
 0 2 16 4790.02 873.176 3
 0 -2 -16 5759.12 825.656 8
 0 2 17 57637.3 3196.89 3
 0 2 18 15588.3 1552.89 3
 0 2 19 30162.5 1912.72 3
 0 2 20 3005.18 517.997 3
 0 2 21 1744.1 304.534 3
 0 2 21 1344.73 264.985 1
 0 -3 20 2835.98 370.517 3
 0 -3 19 1459.59 327.457 3
 0 -3 18 2588.59 494.544 3
 0 -3 17 23717 1738.05 3
 0 -3 16 20868.9 1362.94 14
 0 -3 16 21544.2 1801.69 3
 0 -3 15 31996.5 1813 14
 0 -3 15 35420.8 2464.77 3
 0 -3 14 256.336 266.938 13
 0 -3 14 612.146 341.229 3
 0 -3 14 386.417 312.348 14
 0 -3 13 3816.64 831.834 3
 0 -3 13 3585.43 636.336 14
 0 -3 13 2807.36 595.166 13
 0 -3 12 1327.27 383.738 13
 0 -3 12 1563.71 454.198 14
 0 -3 12 1043.75 353.368 18
 0 -3 12 1933.49 554.751 3
 0 -3 11 25604.8 1655.6 13
 0 -3 11 27082 1840.26 3
 0 3 -11 29607.4 2894.66 16
 0 -3 11 26011.8 1611.44 14
 0 -3 11 28501.7 2972.25 18
 0 3 -10 12203.5 1749.35 16
 0 -3 10 12627.9 1768.78 18
 0 -3 9 13267.9 1686.31 18
 0 3 -9 11770.8 1617.8 16
 0 3 -8 8698.45 1250.15 16
 0 -3 8 10361.1 1357.83 18
 0 3 -7 78615.6 3593.4 16
 0 3 -7 84723.6 3693.98 17
 0 -3 7 77903.6 3555.91 18
 0 -3 6 15651.4 1455.66 18
 0 3 -6 18182.7 1534.81 17
 0 3 -5 21852.4 1535.85 17
 0 -3 5 21167.7 1606.28 18
 0 3 -4 76035.1 2633.72 17
 0 -3 4 80319.2 2878.41 18
 0 -3 4 78648 2735.73 19
 0 3 -3 107594 2901.56 17
 0 -3 3 109998 3074.4 18
 0 -3 3 108721 3101.8 19
 0 -3 2 85026.6 2576.56 19
 0 3 -2 79316.5 2309.42 17
 0 -3 2 78919.1 2368.66 18
 0 -3 1 1896.16 402.437 19
 0 3 -1 2505.9 390.564 17
 0 -3 1 2275.43 370.092 18
 0 -3 0 254.838 121.307 19
 0 -3 0 328.163 148.55 16
 0 3 0 282.091 144.149 17
 0 -3 -1 519522 6571.13 16
 0 -3 -1 483902 9061.39 19
 0 -3 -2 21137.9 1176.85 16
 0 -3 -3 12226.6 959.154 16
 0 -3 -4 24946.3 1494.65 16
 0 -3 -5 284015 5851.28 16
 0 3 5 289518 4697.64 18
 0 -3 -6 56963.7 2673.29 16
 0 3 6 59570.6 2133.7 18
 0 3 7 3526.2 576.645 18
 0 -3 -7 3435.7 716.144 16
 0 3 8 32021.1 1889 18
 0 -3 -8 30935.5 2317.37 16
 0 -3 -9 79123.1 3959.15 16
 0 3 9 93691.5 3567.08 18
 0 3 10 1949.53 537.371 18
 0 -3 -10 1807.74 628.128 16
 0 3 11 6460.94 1086.35 18
 0 -3 -11 7247.75 1326.68 16
 0 -3 -12 1044.74 497.022 16
 0 -3 -12 1295.64 302.509 8
 0 3 12 1603.45 412.319 3
 0 3 13 78610.8 3243.99 3
 0 -3 -13 88227.5 2781.02 8
 0 -3 -13 75493.9 4919.15 16
 0 -3 -14 5889.08 1384.43 16
 0 -3 -14 6738.29 834.281 8
 0 3 14 6516.94 1014.55 3
 0 -3 -15 2769.17 558.598 8
 0 3 15 2873.82 768.897 3
 0 -3 -15 1249.54 496.189 16
 0 3 16 12589.8 1536.66 3
 0 -3 -16 12596.6 1259.8 8
 0 3 17 1823.48 627.771 3
 0 3 18 15377.8 1567.5 3
 0 3 19 780.547 290.919 3
 0 3 20 7249.58 824.008 3
 0 3 21 5459.02 550.085 1
 0 3 21 6414.71 618.386 3
 0 -4 19 6640.39 603.767 3
 0 -4 18 9300.43 859.331 3
 0 -4 17 3105.52 574.881 3
 0 -4 17 4804.29 575.188 14
 0 -4 16 38752.4 2249.28 3
 0 -4 16 40299.5 1882.51 14
 0 -4 15 11542.9 1073.81 14
 0 -4 15 13184.8 1417.88 3
 0 -4 14 9859.69 1296 3
 0 -4 14 10801.7 1215.48 13
 0 -4 14 9806.96 1039.81 14
 0 -4 13 3067.03 720.592 3
 0 -4 13 2512.36 539.98 14
 0 -4 13 3379.5 680.488 13
 0 -4 12 21705.7 1749.49 3
 0 -4 12 21732.5 1559.7 14
 0 -4 12 23237.6 1707.7 13
 0 -4 11 16579.6 2305.59 18
 0 -4 11 14588.4 1309.56 13
 0 -4 11 14085.6 1222.88 14
 0 -4 11 14115 1349.23 3
 0 4 -10 11005.3 1751.13 16
 0 -4 10 8588.11 932.575 13
 0 -4 10 9238.43 906.978 14
 0 -4 10 9911.2 1709.24 18
 0 -4 9 32920.4 2859.57 18
 0 4 -9 34842 2954.45 16
 0 -4 8 17528.9 1915.99 18
 0 -4 8 13610.4 1376.45 19
 0 4 -8 15526.9 1760.18 16
 0 4 -7 10232.3 1320.5 17
 0 -4 7 10083.5 1379.05 18
 0 4 -7 10008 1338.44 16
 0 -4 7 8538.87 1054.29 19
 0 4 -6 28782.6 2019.82 17
 0 -4 6 26655.1 1820.14 19
 0 -4 6 29096.1 2144.37 18
 0 4 -5 49427.6 2405.19 17
 0 -4 5 45135.9 2300.54 19
 0 -4 4 171707 4450.56 19
 0 -4 4 166712 4596.47 18
 0 -4 3 189676 4583.56 19
 0 -4 3 186798 4497.17 18
 0 -4 2 7832.13 820.32 18
 0 -4 2 6761.42 866.285 19
 0 4 -2 7604.1 797.511 17
 0 4 -1 9354.14 879.434 17
 0 -4 1 7838.79 923.303 19
 0 -4 0 3295.21 663.423 19
 0 -4 0 4324.1 534.974 16
 0 4 0 4119.82 567.232 17
 0 -4 -1 65285.7 3336.22 19
 0 -4 -1 75662.2 2329.76 16
 0 -4 -2 787845 9888.07 16
 0 -4 -3 290561 5577.47 16
 0 -4 -4 7293.98 859.684 16
 0 -4 -5 160626 4494.35 16
 0 4 6 103263 2846.87 18
 0 -4 -6 87363.9 3485.76 16
 0 -4 -7 3602.2 749.019 16
 0 4 7 5457.77 690.209 18
 0 -4 -8 146342 5209.95 16
 0 4 8 166382 4336.25 18
 0 -4 -9 10944.7 1500.9 16
 0 4 9 13029.6 1269.12 18
 0 -4 -10 1822.04 643.862 16
 0 4 10 1551.41 442.644 18
 0 -4 -11 57303.2 3879.6 16
 0 4 12 2439.77 526.523 3
 0 -4 -12 2169.46 377.561 8
 0 -4 -12 2317.53 799.711 16
 0 -4 -13 27133.2 1475.31 8
 0 4 13 27961.3 1893.24 3
 0 -4 -13 23777.3 2776.78 16
 0 -4 -14 5770.31 1510.49 16
 0 -4 -14 4764.74 683.595 8
 0 4 14 4540.81 811.895 3
 0 4 15 79385 3645.03 3
 0 -4 -15 79500.6 2976.51 8
 0 4 16 10839.9 1371.35 3
 0 -4 -16 10939.8 1133.65 8
 0 4 17 1581.72 523.326 3
 0 4 18 -55.2364 232.924 3
 0 -4 -18 548.865 247.901 6
 0 4 19 1689.97 490.775 3
 0 4 20 11362 1011.31 3
 0 4 21 5937.9 608.494 1
 0 -5 19 2881.98 358.942 11
 0 -5 19 2707.84 340.861 3
 0 -5 18 9046.42 762.923 3
 0 -5 17 18887.1 1129.16 14
 0 -5 17 13679.8 1083.46 3
 0 -5 16 2654.72 478.847 14
 0 -5 16 2303.36 493.348 3
 0 -5 15 7439.65 852.858 14
 0 -5 15 7015.07 968.229 3
 0 -5 14 647.002 335.933 14
 0 -5 14 420.167 264.228 13
 0 -5 14 241.135 301.705 3
 0 -5 13 5374.2 918.293 3
 0 -5 13 5681.7 814.898 14
 0 -5 13 6597.61 1086.56 13
 0 -5 12 660.24 267.226 13
 0 -5 12 1089.27 398.718 14
 0 -5 12 1465.04 466.6 3
 0 -5 11 7657.83 1007.27 13
 0 -5 11 5942.85 853.814 3
 0 -5 11 8039.14 944.597 14
 0 -5 10 36337.8 1959.81 3
 0 -5 10 38570.2 1985.26 14
 0 -5 10 39747.2 2114.18 13
 0 5 -9 91317.7 5024.51 16
 0 -5 9 87786.2 5033.62 18
 0 -5 8 2690.78 789.891 18
 0 5 -8 2239.61 726.212 16
 0 5 -8 1997.34 634.764 17
 0 5 -7 6318.41 1075.17 17
 0 -5 7 7864.77 1285.14 18
 0 -5 7 5485.99 894.927 19
 0 -5 6 60259.1 3017.16 19
 0 5 -6 63778.6 3131.85 17
 0 -5 6 66231.1 3580.97 18
 0 -5 5 120920 4198.72 19
 0 -5 5 130620 4671.51 18
 0 -5 4 36742.4 2282.8 18
 0 5 -4 30094.3 1835.48 17
 0 -5 4 31436.4 2058.16 19
 0 -5 3 71434.1 3004.88 18
 0 -5 3 67643.3 3002.39 19
 0 -5 2 33056.1 2068.09 19
 0 5 -2 36900.7 1995.77 17
 0 5 -1 52887.3 2397.67 17
 0 -5 1 40917.3 2370.03 19
 0 5 0 6095.3 794.155 17
 0 -5 0 6620.23 1004.62 19
 0 -5 -1 77807.7 3791.23 19
 0 -5 -1 89553.8 2802.64 16
 0 -5 -2 18240.6 1297.15 16
 0 -5 -3 322385 6245.04 16
 0 -5 -4 51846 2471.44 16
 0 -5 -5 15506.8 1416.06 16
 0 -5 -6 3527.48 734.128 16
 0 5 7 184544 4205.67 18
 0 -5 -7 158331 5325.19 16
 0 5 8 22395.6 1495.8 18
 0 -5 -8 19377.4 1912.44 16
 0 -5 -9 64396.5 3721.96 16
 0 -5 -10 57650.8 3735.62 16
 0 -5 -11 1347.91 622.583 16
 0 -5 -11 1445.52 290.963 8
 0 -5 -12 22285.5 1230.52 8
 0 -5 -12 24077.8 2684.57 16
 0 5 12 22034.5 1540.5 3
 0 -5 -13 9337.57 1799.29 16
 0 -5 -13 9311.35 848.831 8
 0 5 13 9933.9 1118.76 3
 0 -5 -14 27426.2 3135.15 16
 0 -5 -14 26238.5 1532.53 8
 0 5 14 27181.2 1950.33 3
 0 5 15 30229.7 2178.22 3
 0 -5 -15 25034.7 3138.34 16
 0 -5 -15 28875 1708.91 8
 0 5 16 47690.9 2804.1 3
 0 -5 -16 46125.9 2257.58 8
 0 5 17 545.756 332.582 3
 0 -5 -17 -69.0024 141.825 6
 0 -5 -18 8429.1 763.166 6
 0 5 18 9244.04 1179.22 3
 0 5 19 746.033 340.168 3
 0 -5 -19 557.895 208.181 6
 0 5 20 7883.95 807.309 3
 0 5 21 1464.14 338.601 1
 0 -6 18 9349.05 705.481 11
 0 -6 18 8632.41 644.996 3
 0 -6 17 112.125 84.6284 3
 0 -6 17 -42.7617 92.0018 14
 0 -6 16 6292.8 757.285 3
 0 -6 16 8129.72 792.278 14
 0 -6 15 491.908 230.473 14
 0 -6 15 502.804 253.205 3
 0 -6 14 22974.9 1546.34 14
 0 -6 14 19368.4 1512.61 3
 0 -6 14 24643.3 1769.22 13
 0 -6 13 14256 1390.2 13
 0 -6 13 12292.7 1207.69 3
 0 -6 13 13007.8 1200.5 14
 0 -6 12 24114 1829.17 13
 0 -6 12 19772 1518.08 3
 0 -6 12 22255.6 1613.21 14
 0 -6 11 82.9096 163.992 3
 0 -6 11 153.186 182.167 14
 0 -6 11 131.556 145.861 13
 0 -6 10 64773.8 2679.56 14
 0 -6 10 56784.9 2419.26 3
 0 -6 10 65885.2 2859.54 13
 0 -6 9 22252.3 1565.15 13
 0 -6 9 22942.8 1515.18 14
 0 6 -8 6988.03 1320.49 17
 0 -6 7 564.221 286.136 19
 0 6 -7 626.117 378.26 17
 0 -6 6 30000.7 2322.84 19
 0 6 -6 28512.3 2186.3 17
 0 -6 5 3156.56 743.335 19
 0 6 -5 3659.92 718.275 17
 0 6 -4 69089.3 3054.05 17
 0 -6 4 82662.1 3757.84 19
 0 -6 3 15268.4 1620.95 19
 0 6 -3 18153.3 1526.72 17
 0 6 -2 64511 2924.95 17
 0 -6 2 56247.6 3097.63 19
 0 -6 1 34969.8 2488.76 19
 0 6 -1 43726 2406.1 17
 0 6 0 11031.4 1140.33 17
 0 -6 0 9591.18 1294.15 19
 0 6 1 72488.7 2949.35 17
 0 -6 -1 79413 2894.84 16
 0 -6 -2 53326 2404.79 16
 0 -6 -3 2681.77 572.173 16
 0 -6 -4 1877.51 532.376 16
 0 -6 -5 2365.73 597.156 16
 0 -6 -6 122385 4522.51 16
 0 6 7 77729.8 2622.62 18
 0 -6 -7 63510.3 3421.42 16
 0 -6 -8 51979.9 3243.38 16
 0 -6 -9 5010.91 1065.77 16
 0 -6 -10 42406.6 3281.16 16
 0 -6 -11 18690.9 1075.42 8
 0 -6 -11 21689.8 2476.12 16
 0 -6 -12 63449.2 2135.35 8
 0 -6 -12 66381.5 4562.34 16
 0 -6 -13 71945.8 2410.64 8
 0 -6 -13 71725.5 4996.01 16
 0 6 13 73646.5 2942.98 3
 0 6 14 7079.73 929.606 3
 0 -6 -14 7077.86 1623.75 16
 0 -6 -14 6835.5 765.609 8
 0 6 15 15125.7 1454.03 3
 0 -6 -15 13723.4 1137.59 8
 0 -6 -16 10786.4 948.038 6
 0 6 16 10016.3 1165.21 3
 0 6 17 18492.5 1573.92 3
 0 -6 -17 17228 1194.58 6
 0 6 18 2166.05 504.537 3
 0 -6 -18 2522.28 408.994 6
 0 6 19 9877.91 993.922 3
 0 -6 -19 10625 781.277 6
 0 6 21 5737.65 640.585 1
 0 -7 17 6772.4 608.987 14
 0 -7 17 6872.61 645.525 11
 0 -7 16 1282.37 325.757 3
 0 -7 16 915.135 225.696 14
 0 -7 15 21441.2 1346.47 14
 0 -7 15 17282 1225.87 3
 0 -7 14 792.963 329.194 14
 0 -7 14 343.469 128.68 3
 0 -7 14 498.326 146.728 13
 0 -7 13 20876.3 1498.58 3
 0 -7 13 24541.1 1625.38 14
 0 -7 13 25512.1 1810.25 13
 0 -7 12 21863.3 1508.37 3
 0 -7 12 25574.6 1718.35 14
 0 -7 12 26697.3 1905.22 13
 0 -7 11 17711.8 1337.68 3
 0 -7 11 22050.8 1710.72 13
 0 -7 11 21893.5 1607.81 14
 0 -7 10 194.274 168.539 13
 0 -7 10 -54.8196 170.189 3
 0 -7 10 94.2263 215.956 14
 0 -7 9 25119.2 1660.04 14
 0 -7 9 26048.7 1742.32 13
 0 -7 8 35616.4 1899.04 14
 0 -7 8 30190 1742.77 5
 0 7 -7 17090.3 1949.89 17
 0 7 -6 17424.7 1807.12 17
 0 -7 6 17568 1946.29 19
 0 7 -5 5790.72 990.432 17
 0 -7 5 6165.65 1150.59 19
 0 7 -4 3711.21 770.612 17
 0 -7 4 3803.73 903.016 19
 0 -7 3 54872.6 3372.01 19
 0 7 -3 55216.1 2903.5 17
 0 -7 2 45652.9 3091.37 19
 0 7 -2 60379.6 3066.39 17
 0 7 -1 5299.68 915.19 17
 0 -7 1 3689.98 883.439 19
 0 -7 0 49621.7 3332.24 19
 0 7 0 68445.2 3121.68 17
 0 7 1 38916 2303.79 17
 0 -7 -2 21833.1 1631.9 16
 0 7 2 19020.2 1657.13 17
 0 -7 -3 10551.4 1176.62 16
 0 -7 -4 27314 1987.78 16
 0 -7 -5 4093.25 824.889 16
 0 -7 -6 57035.8 3188.24 16
 0 -7 -7 53156.9 3233.7 16
 0 -7 -8 22634.9 2214.07 16
 0 -7 -9 139252 5870.92 16
 0 -7 -10 12305.2 1824.92 16
 0 -7 -11 6962.97 1446.56 16
 0 -7 -11 5109.73 579.738 8
 0 -7 -11 6338.42 719.318 12
 0 -7 -12 16480.4 2258.07 16
 0 -7 -12 14547.9 1028.65 8
 0 -7 -12 19259.1 1362 12
 0 -7 -13 143.052 93.2826 8
 0 -7 -13 127.814 359.585 16
 0 -7 -14 48964.7 4260.01 16
 0 -7 -14 49879.2 2098.77 8
 0 -7 -15 -100.266 131.614 8
 0 -7 -15 58.7163 111.117 6
 0 -7 -16 24871.7 1448.86 6
 0 -7 -17 285.696 155.044 6
 0 -7 -18 35629.7 1601.64 6
 0 -7 -19 19441.6 1050.69 6
 0 7 20 8652.03 956.145 1
 0 -7 -20 6418.25 488.339 6
 0 7 21 3433.78 506.868 1
 0 -8 17 175.227 76.3809 14
 0 -8 16 24149.9 1209.03 14
 0 -8 16 24578.1 1229.5 11
 0 -8 15 381.755 157.658 3
 0 -8 15 598.02 220.231 14
 0 -8 14 9979.49 1016.02 13
 0 -8 14 9966.56 879.465 3
 0 -8 14 10498.8 960.664 14
 0 -8 13 1699.99 466.264 13
 0 -8 13 1501.6 425.613 14
 0 -8 13 1171.86 317.605 3
 0 -8 12 13138.5 1291.35 13
 0 -8 12 10624.4 977.271 3
 0 -8 12 12558.5 1171.34 14
 0 -8 11 13722.3 1256.51 14
 0 -8 11 14548.8 1367.52 13
 0 -8 10 1782.41 505.211 14
 0 -8 10 1625.37 434.273 13
 0 -8 9 1276.01 433.653 13
 0 -8 9 819.22 309.573 14
 0 -8 8 55275.2 2444.52 14
 0 -8 7 756.856 299.73 14
 0 -8 7 1080.64 336.406 5
 0 8 -6 24990.7 2283.37 17
 0 8 -5 69622.3 3633.99 17
 0 -8 5 69719.3 4270.93 19
 0 8 -4 15681.9 1636.59 17
 0 -8 4 17427.7 2097.56 19
 0 8 -3 7329.13 1108.73 17
 0 -8 3 7720.25 1363.5 19
 0 -8 2 19707.5 2151.08 19
 0 8 -2 22045 1985.81 17
 0 -8 1 9566.74 1587.14 19
 0 8 -1 11722 1401.71 17
 0 8 0 87200.6 3771.55 17
 0 8 1 64008.5 3195.84 17
 0 -8 -2 1045.56 363.513 16
 0 8 2 1163.18 465.38 17
 0 -8 -3 62192.7 3080.27 16
 0 -8 -4 27643.4 2105.03 16
 0 -8 -5 5915 1040.86 16
 0 -8 -6 780.775 325.711 16
 0 -8 -7 48388.1 3228.95 16
 0 -8 -8 82498.5 4437.67 16
 0 -8 -9 10192.2 1599.17 16
 0 -8 -10 2814.1 433.75 8
 0 -8 -10 2581.58 426.524 12
 0 -8 -10 1562.23 629.014 16
 0 -8 -11 2521.36 462.407 12
 0 -8 -11 2366.94 430.173 8
 0 -8 -11 2596.38 871.006 16
 0 -8 -12 -27.4696 218.561 16
 0 -8 -12 442.76 180.559 8
 0 -8 -13 15195.3 1365.75 12
 0 -8 -13 14636.4 1096.21 6
 0 -8 -13 12654.1 2128.79 16
 0 -8 -13 13477.8 1059.33 8
 0 -8 -14 980.113 304.21 8
 0 -8 -14 768.275 235.127 6
 0 -8 -14 1233.85 552.547 16
 0 -8 -15 6483.81 749.358 6
 0 -8 -16 490.123 206.151 6
 0 -8 -17 26374.5 1459.85 6
 0 -8 -18 12260.2 900.762 6
 0 -8 -19 25912.7 1193 6
 0 8 20 3056.98 563.198 1
 0 -8 -20 2699.11 304.576 6
 0 -9 16 1534.5 281.394 14
 0 -9 15 14677.4 925.993 11
 0 -9 15 12635.9 894.964 14
 0 -9 14 1230.02 326.962 14
 0 -9 14 2302.48 403.521 11
 0 -9 13 21048 1463.33 13
 0 -9 13 21948.1 1423.08 14
 0 -9 12 3957.41 637.261 14
 0 -9 12 4093.68 695.134 13
 0 -9 11 1339.85 367.316 14
 0 -9 11 1095.89 404.706 13
 0 -9 10 4200.99 642.913 14
 0 -9 10 5070.71 744.697 13
 0 -9 9 5944.49 829.592 13
 0 -9 9 6256.41 831.858 14
 0 -9 8 991.209 317.87 10
 0 -9 8 619.482 307.159 14
 0 -9 8 455.779 140.58 13
 0 -9 7 3293.84 551.309 5
 0 -9 7 4798.95 655.035 10
 0 -9 7 3384.18 578.085 14
 0 -9 6 4634.18 661.721 5
 0 -9 6 6131.72 741.767 11
 0 -9 6 5771.74 715.063 10
 0 9 -5 7617.32 1238.63 17
 0 -9 5 7202.11 1466.79 19
 0 9 -4 38189.6 2710.15 17
 0 -9 4 36753.9 3257.23 19
 0 9 -3 8265.52 1254.34 17
 0 -9 3 7186.8 1415.1 19
 0 9 -2 1407.78 490.171 17
 0 9 -1 60341 3371.19 17
 0 9 0 5623.67 998.397 17
 0 9 1 18417.3 1799.45 17
 0 9 2 49666.1 3071.58 17
 0 -9 -3 2550.43 711.493 16
 0 9 3 2156.78 684.066 17
 0 -9 -4 106229 4444.11 16
 0 -9 -5 478.134 360.861 16
 0 -9 -6 15613.1 1872.29 16
 0 -9 -7 159.829 153.868 16
 0 -9 -8 11131.3 1691.46 16
 0 -9 -9 492.94 199.266 8
 0 -9 -9 395.024 246.595 16
 0 -9 -9 454.463 164.045 6
 0 -9 -9 352.161 168.512 12
 0 -9 -10 9219.17 799.273 8
 0 -9 -10 8763.43 797.304 6
 0 -9 -10 6676.69 1360.79 16
 0 -9 -10 8290.96 794.855 12
 0 -9 -11 34286.2 1694.23 12
 0 -9 -11 36789.8 1689.64 6
 0 -9 -11 33762.5 3266.02 16
 0 -9 -11 35647.7 1651.25 8
 0 -9 -12 26206.9 1538.07 12
 0 -9 -12 24062.5 1396.29 8
 0 -9 -12 25094.9 1418.64 6
 0 -9 -12 20907.7 2699.21 16
 0 -9 -13 8103.21 942.902 12
 0 -9 -13 5350.25 1381.87 16
 0 -9 -13 6757.08 756.43 8
 0 -9 -13 7730.32 790.897 6
 0 -9 -14 15581.3 1180.31 6
 0 -9 -15 2454.99 484.276 6
 0 -9 -16 2341.06 432.773 6
 0 -9 -17 485.755 225.962 6
 0 -9 -18 17859.5 1090.22 6
 0 -9 -19 661.275 202.715 6
 0 9 19 478.695 260.72 1
 0 9 20 12487 1027.02 1
 0 -10 16 5207.53 443.074 14
 0 -10 15 447.838 153.821 14
 0 -10 14 21949.7 1090.32 11
 0 -10 14 17976 1089.17 14
 0 -10 13 397.578 218.917 11
 0 -10 13 138.268 184.692 13
 0 -10 13 335.33 190.165 14
 0 -10 12 3322.19 534.322 14
 0 -10 12 3840.36 617.019 13
 0 -10 12 4536.53 600.735 11
 0 -10 11 11071.5 1070.08 13
 0 -10 11 9884.11 998.808 14
 0 -10 10 12014.7 1146.58 13
 0 -10 10 15658.1 1235.09 11
 0 -10 10 12126.1 1130.2 14
 0 -10 9 12096.9 1130.75 13
 0 -10 9 12421.7 1160.05 14
 0 -10 9 14869.3 1198.63 11
 0 -10 8 3584.51 625.523 14
 0 -10 8 2749.37 551.599 13
 0 -10 8 4270.55 630.964 11
 0 -10 8 3127.87 488.651 10
 0 -10 7 1023.15 286.74 5
 0 -10 7 932.844 191.647 11
 0 -10 7 1416.86 348.113 13
 0 -10 7 1448.02 401.643 10
 0 -10 7 1640.41 430.503 14
 0 -10 6 1583.92 411.607 10
 0 -10 6 1964.31 442.504 11
 0 -10 6 1255.5 338.429 5
 0 -10 6 1251.01 327.754 14
 0 -10 5 32036.1 1656.57 11
 0 -10 5 27035.2 1519.16 10
 0 10 -4 2258.79 612.613 17
 0 -10 4 2729.69 499.777 10
 0 10 -3 16485.6 1795.78 17
 0 10 -2 43510.4 2975.58 17
 0 10 -1 1650.25 537.186 17
 0 10 0 16060.2 1784.2 17
 0 10 1 45140.2 3044.45 17
 0 10 2 12133.7 1630.41 17
 0 10 3 62659.2 3965.8 17
 0 10 4 521.372 568.07 17
 0 -10 -4 400.387 188.618 16
 0 10 5 12604.9 2147.39 17
 0 -10 -5 10714.2 1549.05 16
 0 -10 -6 1143.67 505.052 16
 0 -10 -7 10852.8 1679.99 16
 0 -10 -7 11931.9 883.443 12
 0 -10 -7 12748.2 911.907 6
 0 -10 -8 477.209 267.337 16
 0 -10 -8 332.248 195.776 11
 0 -10 -8 133.447 126.84 6
 0 -10 -8 227.377 59.061 8
 0 -10 -8 228.545 172.337 12
 0 -10 -9 49490.2 1823.73 8
 0 -10 -9 48983.7 1922.42 6
 0 -10 -9 46404.6 1830.05 12
 0 -10 -10 7458.66 754.925 6
 0 -10 -10 6128.01 671.898 12
 0 -10 -10 7012.89 707.994 8
 0 -10 -10 5568.21 1293.05 16
 0 -10 -11 39092.6 3602.74 16
 0 -10 -11 43720.2 1894.6 6
 0 -10 -11 41226.6 1867.96 12
 0 -10 -11 45622 1866.34 8
 0 -10 -12 26205.3 1492.65 6
 0 -10 -12 25077.7 1527.44 12
 0 -10 -13 20198.8 1466.28 12
 0 -10 -13 20965.3 1344.91 6
 0 -10 -14 2665.83 488.653 6
 0 -10 -15 14637.7 1113.79 6
 0 -10 -16 249.385 155.384 6
 0 -10 -17 10638.7 881.314 6
 0 -10 -18 7317.94 680.229 6
 0 10 18 7649.42 972.687 1
 0 10 19 27678.9 1587.14 1
 0 -10 -19 20721.3 1023.76 6
 0 -11 15 24894.1 1018.02 14
 0 -11 14 756.105 203.186 14
 0 -11 13 11472.8 879.718 14
 0 -11 12 7737.51 684.858 11
 0 -11 12 5934.9 694.704 13
 0 -11 12 6104.77 689.887 14
 0 -11 11 6268.98 678.581 11
 0 -11 11 4727.2 670.565 13
 0 -11 11 4788.2 661.605 14
 0 -11 10 15759.9 1229.28 13
 0 -11 10 16158.7 1250.1 14
 0 -11 9 3872.95 629.406 14
 0 -11 9 5936.56 695.901 11
 0 -11 9 5151.71 578.983 10
 0 -11 9 3925.89 628.824 13
 0 -11 8 911.033 269.181 13
 0 -11 8 1051.91 323.671 11
 0 -11 8 802.549 325.985 14
 0 -11 8 1269.61 325.894 10
 0 -11 7 4298.81 616.201 10
 0 -11 7 4662.83 623.323 11
 0 -11 7 3479.14 558.206 14
 0 -11 7 3759.82 611.756 13
 0 -11 6 844.644 293.081 14
 0 -11 6 819.166 295.276 13
 0 -11 6 887.341 309.508 10
 0 -11 6 591.892 270.573 5
 0 -11 6 902.505 255.219 11
 0 -11 5 3360.51 535.209 14
 0 -11 5 3986.55 578.338 5
 0 -11 5 5041.05 639.85 11
 0 -11 5 3449.92 562.58 10
 0 -11 4 42350.9 1804.9 11
 0 -11 4 31426.3 1643.23 10
 0 -11 3 4199.83 530.814 11
 0 -11 3 3309.86 536.841 10
 0 -11 2 18726.4 1177.6 4
 0 11 -2 12958.1 1648.57 17
 0 11 -1 561.233 343.218 17
 0 11 0 4417.95 969.745 17
 0 11 1 21998.2 2281.88 17
 0 11 2 72460.8 4321.98 17
 0 11 3 3601.84 1058.63 17
 0 -11 -4 72814.6 2230.24 12
 0 11 4 67351.6 4926.12 17
 0 11 5 15823.4 2620.05 17
 0 -11 -5 14965.4 1037.67 12
 0 -11 -5 15030.4 1014.61 6
 0 -11 -5 10328 1641.98 16
 0 -11 -6 11711.7 1812.92 16
 0 -11 -6 14499.8 1025.52 6
 0 -11 -6 15872.2 1057.36 11
 0 -11 -6 14358.4 1047.27 12
 0 -11 -7 1829.75 361.41 6
 0 -11 -7 2354.86 428.003 12
 0 -11 -7 1787.39 828.851 16
 0 -11 -7 2377.18 477.338 11
 0 -11 -8 42590.5 1813.82 12
 0 -11 -8 40433.1 3517 16
 0 -11 -8 43167.4 1830.11 6
 0 -11 -9 310.231 240.95 6
 0 -11 -9 11.1719 176.686 16
 0 -11 -9 237.632 190.349 12
 0 -11 -10 29068.2 3128.5 16
 0 -11 -10 34528.8 1691.74 6
 0 -11 -10 33738.3 1661.67 12
 0 -11 -11 962.207 578.717 16
 0 -11 -11 1068.14 298.573 6
 0 -11 -11 744.396 302.394 12
 0 -11 -12 3730.88 1163.69 16
 0 -11 -12 4040.49 592.861 6
 0 -11 -12 3564.31 612.575 12
 0 -11 -13 16601.9 1311.81 12
 0 -11 -13 16424.9 1192.17 6
 0 -11 -14 9882.91 925.368 6
 0 -11 -15 7291.75 780.007 6
 0 -11 -16 25530.9 1436.44 6
 0 11 16 23419.3 1517.35 1
 0 11 17 6913.95 823.459 1
 0 -11 -17 7819.54 737.416 6
 0 -11 -18 16515.1 1006.11 6
 0 11 18 16410.5 1149.08 1
 0 11 19 4879.43 553.625 1
 0 -11 -19 5053.94 475.288 6
 0 -12 14 3365.74 387.72 14
 0 -12 13 2231.9 358.663 14
 0 -12 12 16848.3 1065.45 14
 0 -12 11 12813.5 996.116 14
 0 -12 11 11951.5 955.217 13
 0 -12 10 1479.63 294.756 11
 0 -12 10 811.869 239.935 13
 0 -12 10 900.845 291.803 14
 0 -12 9 4535.26 545.046 11
 0 -12 9 3971.86 511.206 10
 0 -12 9 3278.97 543.657 13
 0 -12 9 2900.06 517.29 14
 0 -12 8 23056.6 1305.16 10
 0 -12 8 20796.2 1360.55 13
 0 -12 8 19032.7 1347.99 14
 0 -12 7 1684.81 375.322 14
 0 -12 7 2938.06 458.691 11
 0 -12 7 1627.46 368.631 10
 0 -12 7 2308.62 466.229 13
 0 -12 6 3187.15 530.48 10
 0 -12 6 3242.48 510.179 13
 0 -12 6 5202.3 608.88 11
 0 -12 6 3754.6 597.483 14
 0 -12 5 7975.86 742.357 11
 0 -12 5 5471.54 679.814 14
 0 -12 5 6447.52 763.179 10
 0 -12 5 6561.63 732.442 13
 0 -12 4 486.258 175.759 11
 0 -12 4 455.144 133.657 10
 0 -12 4 693.731 276.521 14
 0 -12 3 39740.8 1676.45 11
 0 -12 3 28840.9 1595.94 10
 0 -12 2 29374.9 1563.64 4
 0 -12 2 26028.8 1355.03 11
 0 -12 1 3518.86 480.973 11
 0 -12 1 3513.41 538.552 4
 0 -12 0 12568.6 933.854 11
 0 12 0 9094.42 1481.63 17
 0 12 1 6286.44 1298.79 17
 0 -12 -1 7822.21 699.313 11
 0 -12 -2 565.373 221.131 12
 0 -12 -2 684.133 289 6
 0 12 2 85.2495 192.76 17
 0 -12 -2 375.86 163.896 11
 0 -12 -3 118204 3239.45 6
 0 12 3 117573 6431.17 17
 0 -12 -3 138095 3189.16 12
 0 -12 -3 143716 3246.95 11
 0 -12 -4 30544.3 1561.43 6
 0 -12 -4 33860.6 1517.48 11
 0 12 4 32618.7 3652.12 17
 0 -12 -4 33596.8 1577.03 12
 0 -12 -5 68347.5 2241.75 11
 0 12 5 71731.2 6021.74 17
 0 -12 -5 61212.1 2235.8 6
 0 -12 -5 66876 2262.48 12
 0 -12 -6 1399.7 390.354 11
 0 -12 -6 1058.34 310.464 12
 0 -12 -6 905.613 510.001 16
 0 -12 -6 1091.74 318.598 6
 0 12 6 1741.92 1136.2 17
 0 -12 -7 32551.1 1629.45 12
 0 -12 -7 32194.2 1641.92 6
 0 -12 -7 36731.5 1771.87 11
 0 -12 -8 77.1933 178.513 12
 0 -12 -8 143.014 291.926 16
 0 12 8 -498.589 1056.65 17
 0 -12 -8 -47.8399 170.569 6
 0 -12 -9 76532.4 2604.44 6
 0 -12 -9 75830.4 2593.21 12
 0 -12 -10 2710.41 484.531 12
 0 -12 -10 3460.31 1200.64 16
 0 -12 -10 2461.83 459.818 6
 0 -12 -11 2491.62 501.354 12
 0 -12 -11 3054.65 538.886 6
 0 -12 -12 4546.37 691.265 12
 0 -12 -12 5168.64 668.877 6
 0 -12 -13 2305.84 435.648 6
 0 -12 -14 9327.28 889.402 6
 0 -12 -15 17832.9 1206.79 6
 0 12 15 14033.7 1047.69 1
 0 -12 -16 1589.88 384.859 6
 0 12 16 817.476 252.174 1
 0 -12 -17 7675.73 726.76 6
 0 12 17 5099.31 566.103 1
 0 -12 -18 7639.07 655.966 6
 0 -12 -19 9719.07 636.63 6
 0 -13 13 2272.51 320.434 14
 0 -13 12 2892.52 409.617 14
 0 -13 11 508.116 188.149 14
 0 -13 10 4448.59 549.91 13
 0 -13 10 4416.92 583.389 14
 0 -13 9 5964.02 572.651 10
 0 -13 9 5204.61 629.675 13
 0 -13 9 4552.77 604.748 14
 0 -13 8 4485.02 599.728 13
 0 -13 8 4071.31 590.978 14
 0 -13 8 4819.37 564.335 10
 0 -13 7 1514.74 309.663 14
 0 -13 7 2124.05 435.621 13
 0 -13 7 2490.94 439.81 10
 0 -13 6 8153.25 838.895 14
 0 -13 6 8945.15 873.076 10
 0 -13 6 9510.89 885.788 13
 0 -13 5 12191.4 1037.03 10
 0 -13 5 11874.9 1008.58 14
 0 -13 5 15165.5 1117.59 13
 0 -13 5 17128.3 1053.78 11
 0 -13 4 38775.5 1820.5 14
 0 -13 4 37377 1817.04 10
 0 -13 3 1552.57 362.791 10
 0 -13 3 1880.68 405.447 14
 0 -13 3 2042.52 359.038 11
 0 -13 2 15651.3 1058.92 11
 0 -13 2 19434.1 1315.4 4
 0 -13 1 7971.88 865.856 10
 0 -13 1 10596.9 844.209 11
 0 -13 0 1338.62 295.771 11
 0 -13 0 1428.31 437.005 4
 0 -13 0 1054.44 317.702 10
 0 -13 -1 1974.59 460.659 10
 0 -13 -1 3004.09 450.668 11
 0 -13 -2 45051.7 2058.79 6
 0 -13 -2 54584.1 2029.09 12
 0 13 2 47723.4 4111.92 17
 0 -13 -3 11171.1 904.244 12
 0 -13 -3 11654.9 919.496 11
 0 13 3 9664.81 1960.75 17
 0 -13 -3 9796.77 945.612 6
 0 -13 -4 100867 2851.27 12
 0 -13 -4 112321 2902.83 11
 0 13 4 103394 7174.1 17
 0 -13 -5 17275 1264.47 10
 0 -13 -5 17510.5 1248.55 6
 0 -13 -5 18071.2 1222.43 12
 0 -13 -5 20166 1210.25 11
 0 13 5 21595.7 3520.15 17
 0 -13 -6 21733.2 1326.19 11
 0 -13 -6 18357.7 1269.7 12
 0 -13 -6 19139.1 1307.65 6
 0 -13 -6 17863.5 1196.2 10
 0 -13 -7 1888.01 421.943 11
 0 -13 -7 2278.35 477.417 6
 0 -13 -7 2054.53 450.589 12
 0 13 7 3972.06 1990.62 17
 0 -13 -8 24637.1 1500.15 12
 0 -13 -8 26657.6 1550.07 6
 0 -13 -9 209.421 196.919 12
 0 -13 -9 481.943 257.475 6
 0 13 9 -320.512 915.534 17
 0 -13 -9 468.028 321.238 16
 0 -13 -10 28591.1 1629.02 12
 0 -13 -10 29417.8 1647.22 6
 0 -13 -11 4143.77 623.059 6
 0 -13 -11 4253.64 662.597 12
 0 -13 -12 3354.76 587.512 12
 0 -13 -12 3576.82 597.844 6
 0 -13 -13 5478.65 683.231 6
 0 -13 -14 7307.28 779.17 6
 0 -13 -15 3723.6 529.978 6
 0 -13 -16 8021.8 758.587 6
 0 -13 -17 7652.06 697.164 6
 0 -13 -18 1477.49 290.151 6
 0 -14 12 72.195 59.804 14
 0 -14 11 1706.39 310.067 14
 0 -14 10 2023.18 351.303 14
 0 -14 9 8174.94 622.338 10
 0 -14 9 5773.84 632.641 14
 0 -14 8 198.278 102.91 14
 0 -14 8 -45.5995 92.4377 10
 0 -14 8 -2.4482 94.1104 13
 0 -14 7 3913.79 551.966 14
 0 -14 7 5107.33 589.572 10
 0 -14 7 5114.77 618.112 13
 0 -14 6 3781.89 540.289 14
 0 -14 6 3996.38 566.988 10
 0 -14 5 9100.12 867.642 14
 0 -14 5 7803.57 803.544 10
 0 -14 4 53.1533 129.512 10
 0 -14 4 174.824 137.789 14
 0 -14 3 17066 1225.29 10
 0 -14 3 19820.2 1298.63 14
 0 -14 2 155.968 146.77 10
 0 -14 2 174.603 92.7047 14
 0 -14 2 85.6918 269.189 4
 0 -14 1 5946.71 770.512 10
 0 -14 1 10353.9 967.522 4
 0 -14 0 -134.022 189.243 4
 0 -14 0 187.017 152.345 10
 0 -14 -1 4345.14 659.372 4
 0 -14 -1 4492.09 568.729 11
 0 -14 -1 3763.75 710.406 10
 0 -14 -2 563.45 291.736 10
 0 -14 -2 334.867 116.59 11
 0 -14 -3 17025.2 1431.42 10
 0 -14 -3 14164.4 1190.25 6
 0 -14 -3 18647.1 1181.51 11
 0 -14 -3 16601.8 1140.01 12
 0 -14 -4 6842.76 753.972 12
 0 -14 -4 7685.96 766.241 11
 0 -14 -4 5592.24 731.263 6
 0 14 4 7310.49 1995.43 17
 0 -14 -4 6976.97 871.683 10
 0 -14 -5 30126.8 1596.25 12
 0 -14 -5 31392.8 1591.02 11
 0 -14 -5 26903.7 1630.57 6
 0 -14 -5 29530.8 1695.22 10
 0 -14 -6 15409.9 1182.49 12
 0 -14 -6 14843.3 1208.53 6
 0 -14 -6 14980.2 1112.99 10
 0 -14 -7 4410.19 657.721 6
 0 -14 -7 3960.47 614.129 12
 0 -14 -7 5658.52 739.24 11
 0 -14 -8 2291.39 466.073 12
 0 -14 -8 2663.19 538.852 6
 0 -14 -9 19685.1 1400.31 6
 0 -14 -9 19367 1345.27 12
 0 -14 -10 365.578 212.022 6
 0 -14 -10 57.5128 187.424 12
 0 -14 -11 18071.2 1275.99 6
 0 -14 -12 5368.35 685.982 6
 0 -14 -13 3535.12 543.037 6
 0 -14 -14 9659.02 866.836 6
 0 -14 -15 8741.11 790.937 6
 0 -14 -16 9106.19 777.135 6
 0 -14 -17 754.597 223.417 6
 0 -15 11 414.349 109.016 14
 0 -15 10 2439.53 337.905 14
 0 -15 9 2492.42 370.889 14
 0 -15 8 8216.94 640.248 10
 0 -15 8 6614.89 639.477 14
 0 -15 7 5257.99 589.529 14
 0 -15 7 5843.52 581.642 10
 0 -15 6 3717.22 503.691 10
 0 -15 6 4175.65 546.096 14
 0 -15 5 798.972 224.702 10
 0 -15 5 1276.34 322.319 14
 0 -15 4 4625.2 612.171 14
 0 -15 4 3838.82 573.743 10
 0 -15 3 194.498 177.364 14
 0 -15 3 24.2069 199.114 10
 0 -15 2 45402.6 2070.51 10
 0 -15 2 63345.1 2393.54 14
 0 -15 1 5555.6 749.421 10
 0 -15 1 8987.09 900.851 4
 0 -15 0 8414.08 934.011 10
 0 -15 0 12627.1 1136.15 4
 0 -15 -1 114.952 193.937 4
 0 -15 -1 811.418 334.717 10
 0 -15 -2 8430.34 936.914 4
 0 -15 -2 7875.85 1002.53 10
 0 -15 -3 8951.24 1061.38 10
 0 -15 -3 7235.78 860.566 6
 0 -15 -4 12863.2 958.063 11
 0 -15 -4 11817.7 1150.53 10
 0 -15 -5 1558.43 367.667 10
 0 -15 -5 1840.34 408.294 6
 0 -15 -6 13715.3 1052.45 10
 0 -15 -6 11899.1 1093.85 6
 0 -15 -7 7250.45 895.206 12
 0 -15 -7 6525.02 843.864 6
 0 -15 -8 3394.29 596.518 6
 0 -15 -9 2663.8 502.189 6
 0 -15 -10 18525 1318.32 6
 0 -15 -11 7109.88 793.591 6
 0 -15 -12 19906.1 1294.47 6
 0 -15 -13 13050.7 997.15 6
 0 -15 -14 1999.76 409.766 6
 0 -15 -15 12181.4 893.292 6
 0 -15 -16 1475.83 299.703 6
 0 -15 -17 3605.96 426.594 6
 0 -16 9 2370.93 298.313 14
 0 -16 8 93.4817 94.5574 14
 0 -16 8 222.696 123.943 10
 0 -16 7 1103.44 246.474 10
 0 -16 7 782.725 166.088 14
 0 -16 6 43.2721 99.1593 14
 0 -16 6 -62.7886 116.26 10
 0 -16 5 862.709 243.073 14
 0 -16 5 693.603 199.61 10
 0 -16 4 841.7 258.988 10
 0 -16 4 1169.73 312.79 14
 0 -16 3 4723.71 596.94 10
 0 -16 3 7448.87 745.547 14
 0 -16 2 4476.65 625.383 10
 0 -16 1 56314.8 2162.74 4
 0 -16 1 36223.3 1870.84 10
 0 -16 0 1985.29 513.027 10
 0 -16 0 3367.24 586.274 4
 0 -16 -1 8916.67 898.586 4
 0 -16 -1 7396.89 925.34 10
 0 -16 -2 18679.4 1354.15 4
 0 -16 -2 19434.4 1551.81 10
 0 -16 -3 15710.4 1228.76 4
 0 -16 -3 14448.4 1329.7 10
 0 -16 -4 5804.61 705.829 6
 0 -16 -4 8272.71 969.849 10
 0 -16 -5 19889.8 1363.38 10
 0 -16 -5 15502.8 1214.81 6
 0 -16 -6 641.55 260.631 6
 0 -16 -6 673.874 211.36 10
 0 -16 -7 2830.75 541.871 6
 0 -16 -8 2265.97 476.491 6
 0 -16 -9 4794.25 671.048 6
 0 -16 -10 3889.56 578.702 6
 0 -16 -11 22448.3 1370.25 6
 0 -16 -12 2104.91 426.258 6
 0 -16 -13 465.541 217.49 6
 0 -16 -14 5268.7 591.328 6
 0 -16 -15 3002.85 414.463 6
 0 -16 -16 2781.16 375.672 6
 0 -17 7 868.779 183.28 10
 0 -17 6 986.07 217.943 10
 0 -17 5 2369.6 355.575 10
 0 -17 4 2084.35 363.611 10
 0 -17 3 1362.78 299.703 10
 0 -17 2 13414 1007.14 10
 0 -17 1 509.821 233.961 10
 0 -17 0 17091.6 1129.46 4
 0 -17 0 13678.4 1153.33 10
 0 -17 -1 23631.7 1583.49 10
 0 -17 -1 26821.1 1478.44 4
 0 -17 -2 2881.62 583.507 10
 0 -17 -2 2643.91 449.466 4
 0 -17 -3 5099.42 674.486 4
 0 -17 -3 5368.13 776.894 10
 0 -17 -4 45342.5 2114.81 10
 0 -17 -4 40793.5 1914.2 4
 0 -17 -5 1886.93 386.276 10
 0 -17 -5 1255.9 364.741 4
 0 -17 -6 18052.4 1085.02 10
 0 -17 -6 12743.3 1011.78 6
 0 -17 -7 2423.54 429.243 6
 0 -17 -8 734.941 256.061 6
 0 -17 -9 2278.09 410.234 6
 0 -17 -10 1419.59 319.886 6
 0 -17 -11 685.145 243.503 6
 0 -17 -12 5966.08 634.132 6
 0 -17 -13 4922.39 534.457 6
 0 -17 -14 213.606 123.07 6
 0 -18 5 6244.89 489.321 10
 0 -18 4 5662.72 508.716 10
 0 -18 3 817.037 226.347 10
 0 -18 2 2473.53 390.313 10
 0 -18 1 10920.8 870.38 10
 0 -18 0 4594.09 602.94 10
 0 -18 -1 6183.2 738.39 10
 0 -18 -1 6273.42 638.017 4
 0 -18 -2 9403.3 937.714 10
 0 -18 -2 9142.32 772.882 4
 0 -18 -3 16271.3 1219.13 10
 0 -18 -3 14893.4 1020.37 4
 0 -18 -4 16736.2 1077.64 4
 0 -18 -4 20148.7 1267.7 10
 0 -18 -5 41041.6 1714.03 4
 0 -18 -5 41558.4 1649.61 10
 0 -18 -6 5367.55 623.863 4
 0 -18 -7 6073.27 695.534 4
 0 -18 -8 8256.57 704.146 6
 0 -18 -8 12833.4 1011.47 4
 0 -18 -9 1834.37 333.825 6
 0 -18 -10 169.056 141.57 6
 0 -18 -11 7984.54 655.081 6
 0 -18 -12 476.684 143.046 6
 0 -18 -12 1340.52 277.771 4
 0 -18 -13 944.704 223.109 4
 0 -19 3 1655.7 243.271 10
 0 -19 2 496.053 166.284 10
 0 -19 1 1013.13 229.541 10
 0 -19 0 8746.8 713.104 10
 0 -19 -1 384.093 169.408 10
 0 -19 -2 12585 927.209 10
 0 -19 -2 10467.6 690.562 4
 0 -19 -3 13050.2 903.217 10
 0 -19 -3 11732.9 759.553 4
 0 -19 -4 10485.3 769.805 10
 0 -19 -4 11571.5 752.105 4
 0 -19 -5 6089.17 564.766 4
 0 -19 -6 9297.76 691.297 4
 0 -19 -7 29447.9 1279.05 4
 0 -19 -8 2989.49 410.43 4
 0 -19 -9 11451.7 797.356 4
 0 -19 -10 2930.73 409.312 4
 0 -19 -11 1893.08 294.588 4
 0 -20 -1 10940.3 655.426 10
 0 -20 -2 4591.52 416.709 10
 1 -19 -8 22822.6 949.027 4
 1 -19 -7 296.646 94.561 4
 1 -19 -6 20476.8 903.588 4
 1 -19 -5 1465.98 256.613 4
 1 -19 -4 19092.7 832.687 4
 1 -19 -3 1981.57 303.757 10
 1 -19 -2 13165.7 841.353 10
 1 -19 -1 6118.38 566.459 10
 1 -19 0 4699.22 483.938 10
 1 -19 1 6378.26 534.288 10
 1 -19 2 2170.5 296.865 10
 1 -19 3 1910.61 228.724 10
 1 -18 -11 1299.37 264.062 4
 1 -18 -10 8010.42 678.903 4
 1 -18 -10 4348.02 450.642 6
 1 -18 -9 6375.94 628.59 4
 1 -18 -9 3292.19 400.936 6
 1 -18 -8 453.49 221.539 4
 1 -18 -8 -5.51056 117.033 6
 1 -18 -7 37088 1523.04 4
 1 -18 -6 2625.57 394.195 4
 1 -18 -5 22027.5 1141.86 4
 1 -18 -5 19023 990.194 10
 1 -18 -4 7710.53 707.097 10
 1 -18 -4 7857.72 668.315 4
 1 -18 -3 12585.6 988.777 10
 1 -18 -3 12549.7 846.17 4
 1 -18 -2 4443.59 599.875 10
 1 -18 -2 5603.6 529.818 4
 1 -18 -1 14918.5 1095.47 10
 1 -18 0 1814.46 382.509 10
 1 -18 1 200.298 123.939 10
 1 -18 2 13590.2 872.422 10
 1 -18 3 1544.66 272.075 10
 1 -18 4 2650.64 331.932 10
 1 -18 5 134.917 81.9016 10
 1 -17 -13 32.0502 81.5541 6
 1 -17 -12 805.685 208.57 6
 1 -17 -11 11659.7 863.488 6
 1 -17 -10 313.165 120.006 6
 1 -17 -9 1419.56 322.341 6
 1 -17 -8 8616.61 803.441 6
 1 -17 -7 4.57104 172.33 6
 1 -17 -6 18373.5 1012.34 10
 1 -17 -6 13771.6 1033.01 6
 1 -17 -5 17626 1097.26 10
 1 -17 -5 17059.3 1140 4
 1 -17 -4 444.937 118.589 6
 1 -17 -4 478.153 221.243 4
 1 -17 -4 523.694 253.775 10
 1 -17 -3 9567.74 983.015 10
 1 -17 -3 9121.68 837.985 4
 1 -17 -2 24198.3 1640.96 10
 1 -17 -2 23943.8 1326.15 4
 1 -17 -1 1301.6 343.469 4
 1 -17 -1 868.048 345.583 10
 1 -17 0 2659.64 516.945 10
 1 -17 1 5142.38 647.862 10
 1 -17 2 1066.97 258.336 10
 1 -17 3 17152.2 1052.63 10
 1 -17 4 110.982 98.9339 10
 1 -17 5 2097.21 336.664 10
 1 -17 6 341.395 146.101 10
 1 -17 7 3937.52 365.303 10
 1 -16 -14 569.738 207.039 6
 1 -16 -13 2788.13 426.784 6
 1 -16 -12 5609.45 633.883 6
 1 -16 -11 7957.44 785.827 6
 1 -16 -10 25815.5 1478.35 6
 1 -16 -9 898.152 298.065 6
 1 -16 -8 1848.05 411.067 6
 1 -16 -7 5224.58 697.397 6
 1 -16 -6 2637.99 418.122 10
 1 -16 -6 2116.84 462.962 6
 1 -16 -5 242.454 235.338 6
 1 -16 -5 481.261 218.256 10
 1 -16 -4 38957.7 2005.9 10
 1 -16 -4 24830.1 1545.04 6
 1 -16 -3 6038.05 757.333 4
 1 -16 -3 6354.86 885.775 10
 1 -16 -3 4025.34 569.375 6
 1 -16 -2 2348.11 506.673 10
 1 -16 -2 3256.34 584.537 4
 1 -16 -1 23700 1436.61 4
 1 -16 -1 20520.3 1594.05 10
 1 -16 0 5623.77 700.532 4
 1 -16 0 4373.76 714.002 10
 1 -16 1 21019.4 1434.68 10
 1 -16 2 25337.7 1485.32 10
 1 -16 3 1450.12 323.983 10
 1 -16 4 11544.3 877.109 14
 1 -16 4 9276.44 823.606 10
 1 -16 5 1364.53 278.234 14
 1 -16 5 995.276 258.998 10
 1 -16 6 976.405 230.167 10
 1 -16 6 908.528 246.75 14
 1 -16 7 1698.68 298.787 14
 1 -16 7 1725.87 293.053 10
 1 -16 8 3183.38 349.139 10
 1 -16 8 3185.94 368.542 14
 1 -16 9 -64.1134 91.2901 14
 1 -15 -16 3236.31 402.849 6
 1 -15 -15 1074.28 264.794 6
 1 -15 -14 2412.98 405.155 6
 1 -15 -13 1732.94 350.419 6
 1 -15 -12 14443.7 1081.27 6
 1 -15 -11 16930.5 1226.82 6
 1 -15 -10 6866.54 791.858 6
 1 -15 -9 28503.4 1664.4 6
 1 -15 -8 7646.45 886.103 6
 1 -15 -7 1579.8 405.341 6
 1 -15 -6 2515.15 449.916 10
 1 -15 -6 2445.68 526.784 6
 1 -15 -5 11959.5 1135.48 6
 1 -15 -5 13442.9 1139.91 10
 1 -15 -4 940.242 349.623 6
 1 -15 -4 843.353 243.981 10
 1 -15 -3 3189.04 567.193 6
 1 -15 -3 4485.83 755.605 10
 1 -15 -2 804.862 307.715 6
 1 -15 -2 1263.46 459.383 10
 1 -15 -1 1095.29 394.041 10
 1 -15 -1 1219.43 280.891 4
 1 -15 0 11482.1 1150.45 10
 1 -15 0 16033.9 1241.47 4
 1 -15 1 3311.8 601.525 10
 1 -15 1 6702.74 773.078 4
 1 -15 2 94.92 137.946 14
 1 -15 2 147.991 228.964 10
 1 -15 3 21046.8 1332.37 14
 1 -15 3 16750.9 1199.8 10
 1 -15 4 -28.6132 120.446 10
 1 -15 4 63.5722 146.831 14
 1 -15 5 4481.38 601.833 10
 1 -15 5 4348.94 556.765 14
 1 -15 6 2172.15 401.295 10
 1 -15 6 2109.38 373.158 14
 1 -15 7 7087.54 676.957 14
 1 -15 7 7517.51 673.123 10
 1 -15 8 2368.92 347.192 10
 1 -15 8 2141.63 359.274 14
 1 -15 9 8001.77 656.21 14
 1 -15 10 650.73 170.059 14
 1 -15 11 4277.1 397.295 14
 1 -14 -17 650.357 166.334 6
 1 -14 -16 114.807 84.3731 6
 1 -14 -15 453.826 181.346 6
 1 -14 -14 2470.45 446.033 6
 1 -14 -13 13765.9 1074.22 6
 1 -14 -12 9610.17 919.998 6
 1 -14 -11 9699.19 937.807 6
 1 -14 -10 36804.4 1894.79 6
 1 -14 -9 12949.4 1119.64 6
 1 -14 -8 4962.52 709.382 6
 1 -14 -7 620.25 249.346 6
 1 -14 -6 10090 902.314 10
 1 -14 -6 10772.1 1080.34 6
 1 -14 -5 19912.4 1395.09 10
 1 -14 -5 18460.1 1397.39 6
 1 -14 -4 12004.9 1176.45 10
 1 -14 -4 9298.96 967.219 6
 1 -14 -3 336.113 248.763 10
 1 -14 -3 632.315 259.671 6
 1 -14 -2 5332.3 722.544 6
 1 -14 -2 6195.85 925.502 10
 1 -14 -1 674.12 314.032 6
 1 -14 -1 487.256 346.791 10
 1 -14 0 2339.26 504.265 10
 1 -14 0 4286.43 653.601 4
 1 -14 1 1044.89 353.186 4
 1 -14 1 305.012 188.339 10
 1 -14 2 19149.7 1305.04 14
 1 -14 2 16063.9 1247.51 10
 1 -14 3 2432.25 464.1 10
 1 -14 3 3192.97 530.911 14
 1 -14 4 20217.4 1292.41 14
 1 -14 4 18498.4 1264.15 10
 1 -14 5 326.52 187.701 10
 1 -14 5 212.025 173.718 14
 1 -14 6 6881.39 731.181 14
 1 -14 6 7454.48 769.814 10
 1 -14 7 1040.05 311.713 14
 1 -14 7 1303.54 305.832 13
 1 -14 7 978.931 263.699 10
 1 -14 8 21128.4 1239.88 14
 1 -14 8 23970.1 1208.14 10
 1 -14 8 24844.2 1291.35 13
 1 -14 9 -33.8652 108.417 10
 1 -14 9 192.17 176.373 14
 1 -14 9 44.2867 106.277 13
 1 -14 10 9970.92 781.82 14
 1 -14 11 66.2974 85.1329 14
 1 -14 12 2015.6 303.512 14
 1 -13 -17 5625 570.742 6
 1 -13 -16 830.326 267.936 6
 1 -13 -15 1628.86 376.847 6
 1 -13 -14 2850.02 484.542 6
 1 -13 -13 18620.6 1257.6 6
 1 -13 -12 7292.03 795.848 6
 1 -13 -11 6493.12 781.354 6
 1 -13 -10 2504.26 465.008 6
 1 -13 -9 26336.3 1615.55 6
 1 -13 -9 24500.1 1529.56 12
 1 -13 -8 2276.64 540.23 6
 1 -13 -8 2162.82 430.057 12
 1 -13 -7 31420.8 1766.99 6
 1 -13 -7 30034.6 1698.47 12
 1 -13 -6 45554.4 2116.97 6
 1 -13 -6 41719.3 1981.79 12
 1 -13 -6 40697.7 1852.47 10
 1 -13 -5 19394 1310.04 12
 1 -13 -5 20238.9 1413.91 6
 -1 13 4 2823.49 1018.65 17
 1 -13 -4 3009.75 531.835 6
 1 -13 -4 3061.29 517.029 12
 -1 13 3 60412.7 5276.3 17
 1 -13 -3 49972.4 2217.28 6
 -1 13 2 1087.99 591.026 17
 1 -13 -2 1209.56 332.048 6
 1 -13 -1 1320.86 349.966 6
 -1 13 1 1255.72 611.461 17
 -1 13 0 4683.88 1219.25 17
 1 -13 0 4665.04 612.527 6
 1 -13 1 2091.61 475.609 4
 1 -13 2 8650.22 886.953 10
 1 -13 3 12483.1 1061.08 10
 1 -13 4 11239 965.858 14
 1 -13 4 10831.7 976.012 10
 1 -13 5 21469.1 1361.59 10
 1 -13 5 21852.9 1356.79 14
 1 -13 6 1132.95 292.38 10
 1 -13 6 1142.97 298.444 14
 1 -13 6 1565.93 368.971 13
 1 -13 7 6420.42 736.006 14
 1 -13 7 7065.17 731.247 10
 1 -13 7 6987.73 744.195 13
 1 -13 8 5450.07 642.881 13
 1 -13 8 5425.83 598.042 10
 1 -13 8 4992.04 626.838 14
 1 -13 9 15311.8 1072.62 13
 1 -13 9 14569.4 1079.33 14
 1 -13 10 43.085 92.5718 14
 1 -13 10 142.065 164.007 13
 1 -13 11 9298.06 760.951 13
 1 -13 11 8472.43 736.158 14
 1 -13 12 6092.08 587.7 14
 1 -13 13 4426.36 451.772 14
 1 -12 -18 1076.16 228.256 6
 1 -12 -17 3426.67 461.493 6
 1 -12 -16 1447.26 356.048 6
 1 -12 -15 12078.9 966.721 6
 1 -12 -14 24999.2 1457.76 6
 1 -12 -13 1384.67 313.626 6
 1 -12 -12 2158.2 463.583 6
 1 -12 -11 322.646 123.038 6
 1 -12 -10 2680.65 514.852 6
 1 -12 -10 2681.85 493.301 12
 1 -12 -9 2088.32 464.872 12
 1 -12 -9 2857.68 1060.2 16
 -1 12 9 3346.92 1631.34 17
 1 -12 -9 2896.73 524.703 6
 1 -12 -8 42079.5 1937.84 12
 1 -12 -8 44774.8 2055.97 6
 1 -12 -7 5527.7 688.081 6
 -1 12 7 7699.91 2424.48 17
 1 -12 -7 6019.18 750.362 12
 1 -12 -6 49132.5 2009.36 11
 1 -12 -6 36815.9 1796.99 12
 -1 12 6 51847.3 5921.49 17
 1 -12 -6 38195.8 1857.33 6
 1 -12 -5 3091.44 503.722 11
 -1 12 5 1564.24 841.222 17
 1 -12 -5 1796.65 425.087 6
 1 -12 -5 1595.44 378.833 12
 1 -12 -4 100961 3076.06 6
 1 -12 -4 103053 2956.56 12
 -1 12 3 -171.493 533.337 17
 1 -12 -3 391.437 219.269 12
 1 -12 -3 238.111 117.995 6
 -1 12 2 65832.6 4754.07 17
 1 -12 -2 66057 2471.46 6
 1 -12 -1 7489.01 828.9 6
 -1 12 1 7633.49 1482.97 17
 1 -12 0 2173.39 425.187 6
 -1 12 0 2271.42 769.52 17
 1 -12 1 51512.2 2081.49 4
 -1 12 -1 35041.3 3096.34 17
 1 -12 2 1700.92 318.141 4
 -1 12 -2 1405.47 488.507 17
 1 -12 4 18768.2 1158.32 5
 1 -12 4 20809 1337.17 10
 1 -12 5 7109.22 748.311 5
 1 -12 5 8661.42 867.512 10
 1 -12 6 4497.25 615.391 10
 1 -12 6 4192.36 593.596 14
 1 -12 6 3777.28 531.446 5
 1 -12 6 4936.32 644.027 13
 1 -12 7 67.531 172.318 13
 1 -12 7 -54.0707 151.305 10
 1 -12 7 446.286 277.192 14
 1 -12 8 2968.48 460.411 10
 1 -12 8 2690.9 498.989 13
 1 -12 8 2606.47 476.787 14
 1 -12 9 712.179 220.46 10
 1 -12 9 547.805 190.489 14
 1 -12 9 419.32 230.273 13
 1 -12 10 15699.5 1140.97 13
 1 -12 10 15341.4 1126.71 14
 1 -12 11 19019.9 1218.89 14
 1 -12 11 18889.3 1205.78 13
 1 -12 12 14430.7 986.77 14
 1 -12 12 13729.2 975.402 13
 1 -12 13 1544.22 283.97 14
 1 -12 14 5471.1 496.439 14
 1 -11 -18 1458.03 277.385 6
 -1 11 18 1199.72 273.952 1
 -1 11 17 4457.14 582.742 1
 1 -11 -17 6325.94 650.436 6
 -1 11 16 1045.9 334.349 1
 1 -11 -16 1560.49 351.515 6
 -1 11 15 6112.4 769.428 1
 1 -11 -15 7579.01 775.829 6
 1 -11 -14 931.21 332.156 6
 -1 11 14 628.925 279.199 1
 1 -11 -13 10610.6 967.816 6
 -1 11 13 9430.15 1021.75 1
 -1 11 12 5981.63 851.775 1
 1 -11 -12 5886.14 725.782 6
 1 -11 -11 2445.06 447.997 12
 1 -11 -11 2662.87 485.77 6
 1 -11 -10 195.195 126.845 6
 1 -11 -10 242.846 139.49 12
 1 -11 -10 -272.43 481.133 16
 1 -11 -9 8919.55 1742.32 16
 1 -11 -9 10598.6 937.186 12
 1 -11 -9 11439.5 993.346 6
 1 -11 -8 3663.61 542.366 12
 1 -11 -8 3412.52 1054.42 16
 -1 11 8 5714.09 1814.37 17
 1 -11 -8 4256.78 612.385 6
 1 -11 -7 54100.9 4134.3 16
 1 -11 -7 63595.4 2306.09 6
 1 -11 -7 58402.2 2234.9 12
 1 -11 -6 7819.73 1545.01 16
 1 -11 -6 15047.7 1093.6 11
 -1 11 6 13515 2831.08 17
 1 -11 -6 10495.7 902.148 6
 1 -11 -6 10480.7 926.235 12
 -1 11 5 6403.2 1799.24 17
 1 -11 -5 6651.29 714.555 12
 1 -11 -5 5681.79 667.979 6
 1 -11 -4 -132.926 211.686 6
 1 -11 -4 -61.1257 129.394 12
 -1 11 4 -451.909 574.09 17
 1 -11 -3 62738.5 2097.06 12
 -1 11 3 55029.8 4313.43 17
 1 -11 -3 55987.6 2124.51 6
 1 -11 -2 18760.8 1103.02 12
 -1 11 2 14830.2 2091.87 17
 1 -11 -2 15968.4 1123.73 6
 -1 11 1 67146.7 4232.51 17
 1 -11 -1 72817.5 2473.76 6
 -1 11 0 2263.7 741.002 17
 -1 11 -1 4794.24 1051.68 17
 -1 11 -2 1508.1 567.968 17
 1 -11 3 7297.24 704.236 5
 -1 11 -3 10726.1 1554.84 17
 1 -11 4 3194.28 486.053 5
 1 -11 5 9469.91 888.796 10
 1 -11 5 8035.89 787.978 5
 1 -11 6 6624.76 748.314 5
 1 -11 6 8310.82 835.253 10
 1 -11 7 795.959 288.309 14
 1 -11 7 460.661 120.426 5
 1 -11 7 636.078 248.833 10
 1 -11 8 237.543 201.074 14
 1 -11 8 249.549 97.9672 10
 1 -11 8 602.602 272.623 13
 1 -11 9 7028.25 806.033 14
 1 -11 9 9063.62 785.822 10
 1 -11 9 6949.77 811.196 13
 1 -11 10 2912.61 526.883 14
 1 -11 10 2284.01 441.005 13
 1 -11 11 14850.2 1135.36 14
 1 -11 11 15107.6 1163.15 13
 1 -11 12 4446.81 615.132 13
 1 -11 12 4158.74 582.856 14
 1 -11 13 8969.2 803.272 13
 1 -11 13 8899.51 767.754 14
 1 -11 14 7484.87 646.806 14
 1 -11 15 5503.42 483.763 14
 1 -10 -19 3306.9 347.051 6
 -1 10 19 4207.72 559.721 1
 1 -10 -18 14959.7 915.791 6
 -1 10 18 16574.2 1264.8 1
 -1 10 17 233.867 173.54 1
 1 -10 -17 388.63 113.777 6
 -1 10 16 3531.71 685.178 1
 1 -10 -16 3397.83 521.393 6
 1 -10 -15 376.376 190.288 6
 1 -10 -14 25075.2 1467.99 6
 1 -10 -13 5958.75 730.418 6
 1 -10 -12 40132.4 1859.75 6
 1 -10 -11 1687.78 712.584 16
 1 -10 -11 2091.72 445.566 12
 1 -10 -11 2025.4 400.05 6
 1 -10 -10 14347 1083.4 6
 1 -10 -10 12248.5 1958 16
 1 -10 -10 14024.5 1075.82 12
 1 -10 -9 265.571 123.174 6
 1 -10 -9 639.37 265.705 12
 1 -10 -9 296.224 502.446 16
 1 -10 -8 37793.4 1688.19 12
 1 -10 -8 40821.9 1772.86 6
 1 -10 -8 35533.5 3262.55 16
 1 -10 -7 8614.27 1575.99 16
 1 -10 -7 9938.02 854.582 6
 1 -10 -6 2599.78 459.483 12
 1 -10 -6 2240.69 798.39 16
 1 -10 -6 2147.7 385.642 6
 1 -10 -5 230.176 124.66 6
 1 -10 -5 -46.752 149.132 12
 -1 10 5 -78.1797 373.388 17
 1 -10 -5 206.086 155.882 16
 -1 10 4 19045.2 2593.27 17
 1 -10 -4 14353 1879.14 16
 -1 10 3 2241 760.632 17
 -1 10 2 45391.6 3395.08 17
 -1 10 1 1037.49 559.743 17
 -1 10 0 9757.69 1462.58 17
 -1 10 -1 21066 2149.97 17
 -1 10 -2 17872.9 1986.13 17
 -1 10 -3 8414.97 1350.88 17
 -1 10 -4 7754.4 1320.59 17
 1 -10 4 5809.68 675.565 5
 -1 10 -5 17248.5 1930.6 17
 1 -10 5 9913.69 877.955 5
 1 -10 6 5506.16 685.595 5
 1 -10 6 6274.55 742.516 10
 1 -10 7 2254.1 450.866 10
 1 -10 7 2381.81 462.926 5
 1 -10 8 2963.21 556.843 14
 1 -10 8 2861.96 498.732 5
 1 -10 8 3302.57 530.734 10
 1 -10 9 11216.1 1071.91 13
 1 -10 9 14312.2 995.187 10
 1 -10 9 11346.9 1067.19 14
 1 -10 9 16307.5 1152.97 11
 1 -10 10 21254.7 1474.49 13
 1 -10 10 22241.4 1487.42 14
 1 -10 11 1392.38 349.27 13
 1 -10 11 1740.4 428.582 14
 1 -10 11 2415.78 437.525 11
 1 -10 12 14961.2 1186.99 13
 1 -10 12 15488.8 1167.7 14
 1 -10 13 14236 1101.95 13
 1 -10 13 14945.1 1081.23 14
 1 -10 14 688.84 249.849 13
 1 -10 14 626.131 205.953 14
 1 -10 15 1347.05 266.619 14
 1 -10 16 3543.65 372.163 14
 1 -9 -19 11148.5 683.447 6
 -1 9 19 15006.8 1207.06 1
 1 -9 -18 7753.01 685.129 6
 -1 9 18 9086.82 1099.4 1
 1 -9 -17 3195.29 452.884 6
 -1 9 17 3932.52 786.912 1
 1 -9 -16 787.706 292.511 6
 1 -9 -15 2890.77 490.342 6
 1 -9 -14 4985.93 652.227 6
 1 -9 -13 30268.7 1623.18 6
 1 -9 -12 -25.1657 532.472 16
 1 -9 -12 652.792 255.494 6
 1 -9 -12 600.524 266.903 12
 1 -9 -11 70405 4882.15 16
 1 -9 -11 78927.3 2566.8 6
 1 -9 -11 75966.9 2631.35 12
 1 -9 -10 3575.7 1021.32 16
 1 -9 -10 4724.67 602.918 6
 1 -9 -10 3459 510.821 12
 1 -9 -9 2958.72 474.059 6
 1 -9 -9 2259.36 775.108 16
 1 -9 -9 2430.78 417.511 12
 1 -9 -8 -11.3416 93.2818 12
 1 -9 -8 215.438 176.791 6
 1 -9 -8 -254.5 500.09 16
 1 -9 -7 4785.14 559.417 6
 1 -9 -7 5252.65 614.265 12
 1 -9 -7 4868 1100.16 16
 1 -9 -6 724.153 491.099 16
 1 -9 -5 46735.3 3286 16
 1 -9 -4 3264.91 823.002 16
 -1 9 4 3500.73 1052.31 17
 1 -9 -3 49095.2 3173.87 16
 -1 9 3 51504.4 3674.46 17
 -1 9 2 706.83 407.844 17
 -1 9 1 146001 5535.63 17
 -1 9 0 33959.7 2596.51 17
 -1 9 -1 1881.42 619.152 17
 -1 9 -2 7668 1256.1 17
 -1 9 -3 17602.3 1924.15 17
 -1 9 -4 17728.4 1952.04 17
 -1 9 -5 41245.9 2986.12 17
 1 -9 6 3681.68 576.985 10
 1 -9 6 3036.74 515.147 5
 -1 9 -6 3375.68 809.253 17
 1 -9 7 6698.23 782.635 5
 1 -9 7 8139.21 822.876 10
 1 -9 7 8899.11 853.966 11
 1 -9 8 1308.11 370.326 14
 1 -9 8 1658.67 430.966 5
 1 -9 8 1699.19 376.478 10
 1 -9 8 1913.28 402.26 11
 1 -9 9 763.355 280.527 14
 1 -9 9 750.635 218.084 11
 1 -9 9 526.97 262.307 13
 1 -9 10 7711.91 929.246 13
 1 -9 10 6720.79 827.659 14
 1 -9 11 22755.3 1585.75 13
 1 -9 11 22770.4 1521.08 14
 1 -9 12 14888.1 1248.9 13
 1 -9 12 15684.2 1229.79 14
 1 -9 13 2743.44 512.72 14
 1 -9 13 2467.74 488.8 13
 1 -9 13 2917.97 461.639 11
 1 -9 14 1357.95 260.459 11
 1 -9 14 1203.46 305.577 13
 1 -9 14 1414.12 361.852 14
 1 -9 15 3803.86 491.793 14
 1 -9 16 11998.1 778.423 14
 1 -9 17 4012.76 377.684 14
 -1 8 20 4882.45 633.848 1
 -1 8 19 28454.9 1844.01 1
 1 -8 -19 19957.4 954.672 6
 1 -8 -18 19209.9 1084.94 6
 -1 8 18 27433.4 1944.88 1
 1 -8 -17 1369.49 320.676 6
 1 -8 -16 2968.78 490.318 6
 1 -8 -15 1074.18 309.042 6
 1 -8 -14 6727.41 762.407 6
 1 -8 -13 14879.8 2270.07 16
 1 -8 -13 15079.4 1114.39 6
 1 -8 -12 33401.6 3356.54 16
 1 -8 -12 35199.9 1687.64 6
 1 -8 -12 36294.6 2018.53 12
 1 -8 -12 32354.7 1635.33 8
 1 -8 -11 546.787 241.247 8
 1 -8 -11 580.566 652.814 16
 1 -8 -11 612.151 366.03 12
 1 -8 -11 506.869 249.709 6
 1 -8 -10 19840.7 1202.74 8
 1 -8 -10 19997.7 2419.6 16
 1 -8 -10 20391 1214.99 6
 1 -8 -10 16760.2 1188.42 12
 1 -8 -9 39788.1 1663.36 6
 1 -8 -9 38520.1 1618.77 8
 1 -8 -9 33888.9 1602.32 12
 1 -8 -9 39015.9 3280.09 16
 1 -8 -8 2302.93 773.224 16
 1 -8 -7 412.665 392.425 16
 1 -8 -6 80393.1 4202.87 16
 1 -8 -5 1076.03 558.599 16
 1 -8 -4 83909 4032.88 16
 1 -8 -3 223.522 154.731 16
 -1 8 3 110.761 222.135 17
 1 -8 -2 129523 4830.3 16
 -1 8 2 127688 5137.95 17
 -1 8 1 432.088 236.021 17
 -1 8 0 32314.8 2402.69 17
 -1 8 -1 16711.1 1759.64 17
 -1 8 -2 11151.2 1468.95 17
 -1 8 -3 3898.03 929.279 17
 -1 8 -4 57151.4 3413.97 17
 -1 8 -5 732.938 292.052 17
 -1 8 -6 34031.5 2708.76 17
 1 -8 7 46716.9 1931.41 10
 -1 8 -7 43422.3 3176.69 17
 1 -8 8 8149.53 892.407 5
 -1 8 -8 7934.63 1393.39 17
 1 -8 9 8851.52 971.764 14
 1 -8 9 7177.15 879.583 5
 1 -8 10 773.956 317.11 13
 1 -8 10 767.679 292.403 14
 1 -8 11 8815.69 1037.37 13
 1 -8 11 8198.08 920.036 14
 1 -8 12 27264.2 1685.38 14
 1 -8 12 26499.5 1753.72 13
 1 -8 13 7421.78 907.779 13
 1 -8 13 7136.15 833.845 14
 1 -8 14 727.634 269.745 14
 1 -8 14 666.589 338.94 13
 1 -8 15 1618.5 356.624 14
 1 -8 15 1273.85 318.015 13
 1 -8 15 1692.96 359.52 11
 1 -8 16 9469.29 760.996 14
 1 -8 17 3531.4 402.553 14
 -1 7 20 556.393 248.467 1
 -1 7 19 7731.37 990.112 1
 1 -7 -19 5297.14 494.734 6
 1 -7 -18 9953.3 791.163 6
 1 -7 -17 16213.8 1073.99 6
 1 -7 -16 2002.46 406.736 6
 1 -7 -15 8251.37 850.267 6
 1 -7 -14 569.711 242.018 6
 1 -7 -13 48947.8 2009.8 6
 1 -7 -13 44789.9 1939.83 8
 1 -7 -13 44735.8 3965.37 16
 1 -7 -12 6091.81 676.141 6
 1 -7 -12 6502.52 1515.27 16
 1 -7 -12 6294.36 828.852 12
 1 -7 -12 5223.55 631.158 8
 1 -7 -11 85024 2577.75 8
 1 -7 -11 84157 5085.26 16
 1 -7 -11 93541.5 2710.37 6
 1 -7 -10 23748.8 2578.18 16
 1 -7 -10 23368.9 1371.23 12
 1 -7 -10 24684.9 1304.6 8
 1 -7 -9 3031.08 853.3 16
 1 -7 -8 11142.8 1603.3 16
 1 -7 -7 16245.2 1859.69 16
 1 -7 -6 28411.7 2329.85 16
 1 -7 -5 229867 6621.26 16
 1 -7 -4 11027.8 1342.02 16
 1 -7 -3 19717.5 1749.94 16
 1 -7 -2 826.003 374.227 16
 -1 7 2 1006.29 433.22 17
 -1 7 1 2068.48 534.737 17
 -1 7 0 1990.71 582.496 17
 -1 7 -1 86617.2 3828.83 17
 -1 7 -2 1232.48 462.347 17
 -1 7 -3 26165.3 2181.78 17
 -1 7 -4 4441.64 889.89 17
 1 -7 4 3113.14 858.716 19
 -1 7 -5 16058.1 1714.13 17
 1 -7 5 13780.6 1762.73 19
 -1 7 -6 120000 4894.61 17
 -1 7 -7 692.764 304.924 17
 1 -7 8 32456.6 1762.02 5
 -1 7 -8 37898.5 3052.52 17
 1 -7 9 1275.48 361.77 5
 1 -7 9 1637.21 401.146 14
 -1 7 -9 1771.42 699.876 17
 1 -7 10 21436.9 1587.69 13
 1 -7 10 22481.7 1560.48 14
 1 -7 10 19744.9 1314.57 3
 1 -7 11 18250.4 1490.82 13
 1 -7 11 18699.7 1438.51 14
 1 -7 11 17588.7 1289.66 3
 1 -7 12 8759.28 1054.71 13
 1 -7 12 7565.07 862.055 3
 1 -7 12 8473.07 958.961 14
 1 -7 13 22808.8 1545.38 14
 1 -7 13 19597.2 1401.83 3
 1 -7 13 21122.7 1597.63 13
 1 -7 14 29819.2 1833.19 13
 1 -7 14 33321 1789.32 14
 1 -7 14 27015.9 1637.68 3
 1 -7 15 2065.33 451.919 3
 1 -7 15 1909.45 394.483 14
 1 -7 15 2171.04 501.983 13
 1 -7 16 547.992 199.053 3
 1 -7 16 1044.43 285.435 14
 1 -7 17 2557.96 381.369 14
 -1 6 20 6517.9 773.121 1
 -1 6 19 3476.46 683.419 1
 1 -6 -18 37929.1 1580.81 6
 -1 6 18 41125 2088.73 3
 1 -6 -17 2858.43 490.46 6
 -1 6 17 2196.48 524.663 3
 1 -6 -16 7542.26 780.324 6
 -1 6 16 8283.21 1014.77 3
 -1 6 15 4239.74 681.694 3
 1 -6 -15 3369.27 543.144 6
 1 -6 -14 5570.09 714.558 8
 1 -6 -14 5822.55 1461.96 16
 1 -6 -14 6226.91 708.896 6
 -1 6 14 5906.81 840.335 3
 1 -6 -13 3497.17 544.055 8
 1 -6 -13 3508.24 1190.91 16
 -1 6 13 3764.18 617.415 3
 1 -6 -12 43393.8 3711.97 16
 1 -6 -12 41454.7 1767.3 8
 1 -6 -11 21903.6 1223.13 8
 1 -6 -11 23998.3 2635.18 16
 1 -6 -10 34992.2 3049.21 16
 1 -6 -10 33789 1481.86 8
 1 -6 -9 24369 2405.06 16
 1 -6 -8 20638.2 2124.22 16
 1 -6 -7 193817 6296.92 16
 1 -6 -6 191877 5993.32 16
 1 -6 -5 80528.7 3639.04 16
 1 -6 -4 73141.7 3330.4 16
 1 -6 -3 43440.1 2474.38 16
 1 -6 -2 21564.6 1677.13 16
 1 -6 -1 2708.41 609.262 16
 -1 6 1 2176.4 546.531 17
 -1 6 0 95662.7 3663.6 17
 -1 6 -1 5707.55 917.357 17
 -1 6 -2 53645.9 2906.32 17
 1 -6 2 39432 2560.6 19
 1 -6 3 27925.3 2162.22 19
 -1 6 -3 36850.1 2382.29 17
 -1 6 -4 20007.8 1756.76 17
 1 -6 4 20689.5 1921.8 19
 1 -6 5 101563 4348.64 19
 -1 6 -5 108627 4207.35 17
 -1 6 -6 839.072 344.338 17
 1 -6 6 566.351 187.404 19
 -1 6 -7 10391.1 1423.6 17
 -1 6 -8 370.97 161.862 17
 1 -6 9 18323.4 1389.09 5
 1 -6 9 20910.4 1436.65 14
 -1 6 -9 21073.7 2344.87 17
 1 -6 10 2123.15 460.383 3
 1 -6 10 2954.87 554.912 14
 1 -6 11 41920 2291.17 13
 1 -6 11 42876.8 2166.46 14
 1 -6 12 24483.5 1656.39 14
 1 -6 12 22783.5 1571.93 3
 1 -6 12 25625.3 1816.99 13
 1 -6 13 28905.3 1924.67 13
 1 -6 13 29299.7 1777.8 14
 1 -6 13 25068.8 1700.14 3
 1 -6 14 4140.86 633.391 14
 1 -6 14 4529.13 731.693 13
 1 -6 14 3620.75 632.024 3
 1 -6 15 4789.5 666.06 14
 1 -6 15 3548.84 640.357 3
 1 -6 15 4185.91 688.183 13
 1 -6 16 17.3833 138.109 14
 1 -6 16 223.109 105.682 3
 1 -6 17 2947.04 468.401 3
 1 -6 17 3826.35 490.607 14
 1 -6 18 1397.15 290.215 3
 -1 5 20 584.455 251.501 1
 -1 5 19 27590.7 1654.39 3
 -1 5 18 -65.0724 151.475 3
 1 -5 -18 446.386 156.717 6
 -1 5 17 8599.1 1119.62 3
 1 -5 -17 8602.84 801.89 6
 -1 5 16 20533.6 1748.11 3
 1 -5 -16 20580.4 1270.35 6
 1 -5 -15 4700.05 596.249 6
 -1 5 15 4924.03 861.963 3
 1 -5 -14 1643.21 384.285 8
 -1 5 14 1794.46 506.133 3
 1 -5 -14 1317.28 608.273 16
 1 -5 -13 37233.3 1746.09 8
 -1 5 13 37045.6 2117.24 3
 1 -5 -13 35286.4 3395.19 16
 1 -5 -12 7056.84 1461.46 16
 1 -5 -12 7227.89 715.739 8
 -1 5 12 7461.73 908.274 3
 1 -5 -11 58979.4 1995.88 8
 1 -5 -11 59485.1 4110.61 16
 1 -5 -10 7380.3 1337.92 16
 1 -5 -9 33336.7 2781.19 16
 -1 5 8 128935 4331.8 18
 1 -5 -8 100907 4592.1 16
 1 -5 -7 24388.6 2123.63 16
 -1 5 7 29399 1894.33 18
 1 -5 -6 23021.2 1931.65 16
 1 -5 -5 189512 5415.72 16
 1 -5 -4 138326 4395.2 16
 1 -5 -3 61082.4 2753.64 16
 1 -5 -2 70001.6 2859.96 16
 1 -5 -1 11844.9 1130.22 16
 -1 5 1 11379.5 1180.16 17
 -1 5 0 247886 5697.47 17
 -1 5 -1 37845.5 2171.8 17
 1 -5 2 771.077 353.666 19
 -1 5 -2 792.339 352.716 17
 1 -5 3 42126.9 2417.6 19
 -1 5 -3 47142.6 2495.81 17
 -1 5 -4 297296 6601.36 17
 1 -5 4 294219 6859.41 19
 -1 5 -5 6236.17 918.464 17
 1 -5 5 6456.12 944.75 19
 1 -5 6 45880.3 2590.47 19
 -1 5 -6 37786.8 2421.66 17
 -1 5 -7 12598.7 1492.58 17
 -1 5 -8 26836.2 2403.32 17
 -1 5 -9 1077.11 662.549 16
 -1 5 -9 713.717 392.376 17
 1 -5 10 24964.9 1571.01 14
 1 -5 10 21688.2 1451.01 3
 -1 5 -10 27397.6 3026.87 16
 1 -5 11 9272.56 991.921 14
 1 -5 11 9988.14 1098.36 13
 1 -5 11 7722.96 897.233 3
 1 -5 12 122760 4064.61 13
 1 -5 12 118948 3712.65 14
 1 -5 13 20296.7 1583.92 3
 1 -5 13 22524.3 1568.6 14
 1 -5 13 23329 1757.17 13
 1 -5 14 21168.5 1656.65 3
 1 -5 14 23514.3 1568.85 14
 1 -5 14 23803.9 1760.98 13
 1 -5 15 1.69977 160.034 13
 1 -5 15 138.019 202.263 14
 1 -5 15 100.902 234.827 3
 1 -5 16 1750.21 380.707 14
 1 -5 16 1482.7 391.811 3
 1 -5 17 162.85 83.2732 14
 1 -5 17 -86.7735 101.431 3
 1 -5 18 718.909 232.057 3
 1 -5 19 8265.91 622.124 3
 -1 4 20 25251.4 1388.47 3
 -1 4 20 25018.2 1453.98 1
 -1 4 19 270.89 267.459 3
 -1 4 18 2227.91 609.477 3
 -1 4 17 -6.38567 194.661 3
 1 -4 -17 21.4243 151.632 6
 1 -4 -16 4949.69 618.123 6
 -1 4 16 5458.74 953.661 3
 -1 4 15 14375.3 1488.89 3
 -1 4 14 7860.37 1038.05 3
 1 -4 -14 7911.96 870.836 8
 1 -4 -14 5171.72 1342.72 16
 -1 4 13 20064 1617.33 3
 1 -4 -13 20396.9 1322.92 8
 1 -4 -13 20118.1 2520.14 16
 -1 4 12 31588.5 1885.76 3
 1 -4 -12 31027.3 3023.34 16
 1 -4 -12 33406.8 1572.95 8
 1 -4 -11 4865.27 555.174 8
 1 -4 -11 5463.66 1215.28 16
 1 -4 -10 75504.4 4303.19 16
 -1 4 10 95960.7 4272.52 18
 1 -4 -9 53103.9 3404.19 16
 -1 4 9 61623.3 3188.12 18
 1 -4 -8 37134.2 2674.47 16
 -1 4 8 42104.6 2437.29 18
 1 -4 -7 45498 2791.17 16
 -1 4 7 52002.7 2528.02 18
 1 -4 -6 12184.4 1381.23 16
 1 -4 -5 56890.7 2748.29 16
 1 -4 -4 21127 1576.06 16
 1 -4 -3 50451.7 2340.72 16
 1 -4 -2 43386 2084.77 16
 1 -4 -1 218008 4688.96 16
 -1 4 0 26599 1624.17 17
 1 -4 0 30717.1 1660.4 16
 -1 4 -1 5880.31 773.75 17
 1 -4 1 4467.71 783.217 19
 1 -4 2 855.797 332.956 19
 -1 4 -2 932.36 338.284 17
 -1 4 -3 49102.4 2297.74 17
 1 -4 3 45279 2174.57 19
 -1 4 -4 83364.6 3074.95 17
 1 -4 4 82227.6 2976.93 19
 1 -4 5 16778.5 1330.27 19
 -1 4 -5 14155.7 1310.61 17
 1 -4 6 34412.2 1965.89 19
 -1 4 -6 34564.3 2175.98 17
 1 -4 7 14732.9 1698.22 18
 1 -4 7 14139.7 1288.36 19
 -1 4 -7 11827.9 1350.56 17
 -1 4 -8 3115.56 770 17
 -1 4 -9 2043.69 739.258 17
 -1 4 -9 1532.86 637.338 16
 -1 4 -10 12158.2 1970.24 16
 1 -4 11 61141.6 2670.86 13
 1 -4 11 57277.8 2559.98 3
 1 -4 11 60481.2 2499.59 14
 1 -4 12 9495.83 1062.8 13
 1 -4 12 9285.28 1072.15 3
 1 -4 12 10480.1 1052.04 14
 1 -4 13 56851.5 2527.99 14
 1 -4 13 54459.7 2783.77 3
 1 -4 13 58378.9 2800.57 13
 1 -4 14 221.74 142.054 14
 1 -4 14 280.744 182.426 13
 1 -4 14 361.667 276.979 3
 1 -4 15 18253.8 1513.07 13
 1 -4 15 17367.8 1323.42 14
 1 -4 15 16846.3 1537.81 3
 1 -4 16 5946.05 896.778 3
 1 -4 16 6010.68 722.138 14
 1 -4 17 5823.23 786.825 3
 1 -4 17 7901.8 749.321 14
 1 -4 18 845.312 276.701 3
 1 -4 19 7789.24 692.978 3
 1 -4 20 7868.06 554.291 3
 -1 3 20 36.8848 101.171 1
 -1 3 20 -23.4751 148.209 3
 -1 3 19 8628.53 992.655 3
 -1 3 18 2709.3 620.116 3
 -1 3 17 17246.4 1682.11 3
 1 -3 -16 2072.98 432.285 6
 -1 3 16 1790.21 556.524 3
 -1 3 15 7361.86 1066.2 3
 1 -3 -14 12550.4 1135.85 8
 -1 3 14 11903 1315.64 3
 1 -3 -14 8932.26 1704.38 16
 1 -3 -13 1769.96 407.397 8
 1 -3 -13 1555.92 684.511 16
 -1 3 13 1850.24 489.8 3
 -1 3 12 1908.39 474.419 3
 1 -3 -12 2380.94 428.203 8
 1 -3 -12 2481.17 897.142 16
 -1 3 11 10454.6 1537.62 18
 1 -3 -11 8819.43 756.051 8
 1 -3 -11 7372.38 1409.56 16
 1 -3 -10 36855.1 2896.67 16
 -1 3 10 43903.2 2919.18 18
 -1 3 9 47850.7 2841.49 18
 1 -3 -9 38683.3 2851.86 16
 1 -3 -8 91416.4 4109.69 16
 -1 3 8 106387 3964.3 18
 -1 3 7 6992.83 904.105 18
 1 -3 -7 6304.36 987.188 16
 -1 3 6 138018 3862.55 18
 1 -3 -6 123951 4251.76 16
 1 -3 -5 35802.8 2069.29 16
 1 -3 -4 27811.7 1705 16
 1 -3 -3 485085 7602.45 16
 1 -3 -2 166185 3905.17 16
 1 -3 -1 9236.93 828.68 16
 -1 3 0 818788 10393.5 17
 1 -3 0 914098 10353.6 16
 -1 3 -1 146723 3563.18 17
 1 -3 1 124991 3698.11 19
 -1 3 -2 2375.64 438.808 17
 1 -3 2 2075.05 414.36 19
 1 -3 3 2693.89 441.769 19
 -1 3 -3 2755.49 495.976 17
 1 -3 4 5246.6 732.917 18
 -1 3 -4 4789.83 669.846 17
 1 -3 4 3625.25 530.908 19
 1 -3 5 114904 3134.06 19
 -1 3 -5 114910 3603.67 17
 -1 3 -6 110253 3824.88 17
 1 -3 6 119995 4264.29 18
 1 -3 6 111624 3210.71 19
 -1 3 -7 777.016 250.294 17
 1 -3 7 188.109 134.395 19
 1 -3 7 478.677 370.418 18
 1 -3 8 4564.27 965.25 18
 -1 3 -8 3682.78 856.644 17
 -1 3 -9 295.928 264.999 16
 1 -3 9 115.759 151.092 18
 1 -3 10 125238 5761.82 18
 -1 3 -10 112143 5629.57 16
 1 -3 11 1804.3 456.014 13
 1 -3 11 1677.13 429.939 14
 1 -3 11 1851.42 384.327 3
 -1 3 -11 1973.49 954.875 16
 1 -3 12 20446.4 1640.42 3
 1 -3 12 20569.5 1478.95 14
 1 -3 12 20333.9 1555.5 13
 -1 3 -12 25023.5 2942.39 16
 1 -3 13 12906.4 1403.86 3
 1 -3 13 11063.9 1171.34 13
 1 -3 13 11151.4 1102.45 14
 1 -3 14 17330.8 1365.99 14
 1 -3 14 16754.1 1622.83 3
 1 -3 14 17396.4 1528.65 13
 1 -3 15 285.007 253.709 3
 1 -3 15 75.8162 109.271 14
 1 -3 15 -2.31917 167.24 13
 1 -3 16 30722.1 1650.51 14
 1 -3 16 29619.5 2105.07 3
 1 -3 17 13341.1 1296.87 3
 1 -3 18 10456.6 1011.66 3
 1 -3 19 -62.6926 166.705 3
 1 -3 20 1236.69 255.524 3
 -1 2 20 7278.59 719.952 1
 -1 2 20 8872.34 835.232 3
 -1 2 19 3868.72 649.184 3
 -1 2 18 41090.6 2382.25 3
 -1 2 17 2401.8 652.426 3
 -1 2 16 20601.7 1861.31 3
 -1 2 15 5033.48 859.286 3
 -1 2 14 29162.7 2089.25 3
 1 -2 -14 32286.2 1909.22 8
 1 -2 -13 15840.3 2194.96 16
 1 -2 -13 19868.7 1371.86 8
 -1 2 13 16926.8 1500.19 3
 -1 2 12 1628.22 571.512 18
 1 -2 -12 1573.75 353.258 8
 1 -2 -12 1291.85 526.766 16
 -1 2 12 1125.84 390.666 3
 1 -2 -11 7721.53 1367.57 16
 -1 2 11 9728.56 1500.36 18
 -1 2 10 1517.91 532.116 18
 1 -2 -10 1395.99 512.39 16
 1 -2 -9 5848.75 1030.99 16
 -1 2 9 7813.66 1140.17 18
 1 -2 -8 2616.48 678.557 16
 -1 2 8 2792.56 630.519 18
 -1 2 7 187576 4976.89 18
 1 -2 -7 191566 5473.64 16
 1 -2 -6 55102.3 2680.41 16
 -1 2 6 56525.3 2417.24 18
 1 -2 -5 15768.5 1318.94 16
 -1 2 5 19263.3 1266.93 18
 1 -2 -4 459707 7302.75 16
 1 -2 -3 510353 7341.47 16
 1 -2 -2 37574.9 1624.84 16
 1 -2 -1 26012.6 1255.49 16
 1 -2 0 39174 1462.64 16
 -1 2 0 32551.6 1399.05 17
 1 -2 1 19016.4 1232.29 19
 -1 2 -1 20229.8 1117.21 17
 1 -2 2 48440.9 1760.59 19
 -1 2 -2 52531.2 1915.66 17
 -1 2 -3 8999.04 806.749 17
 1 -2 3 6991.11 584.632 19
 1 -2 3 8603.99 779.14 18
 1 -2 4 1436.56 267.592 19
 -1 2 -4 1689.15 366.858 17
 1 -2 4 2402.84 469.216 18
 1 -2 5 100144 3376.36 18
 -1 2 -5 102780 3314.24 17
 1 -2 5 102198 2618.19 19
 1 -2 6 43675.8 2359.89 18
 -1 2 -6 44102.4 2332.1 17
 1 -2 7 151448 4834.76 18
 -1 2 -7 152217 4931.12 17
 -1 2 -8 312.023 241.131 17
 -1 2 -8 -82.1145 154.954 16
 1 -2 8 6.63582 154.779 18
 -1 2 -9 148882 5852.45 16
 1 -2 9 160968 5773.84 18
 -1 2 -10 3085.48 842.875 16
 1 -2 10 3515.21 931.337 18
 1 -2 11 18838 2228.38 18
 -1 2 -11 17389.8 2277.99 16
 1 -2 12 49490.7 2386.07 13
 1 -2 12 51593.4 2616.28 3
 -1 2 -12 45412.9 3908.76 16
 1 -2 12 48346.5 2227.03 14
 1 -2 13 75028.6 3128.49 13
 1 -2 13 73384.2 2851.76 14
 1 -2 13 78330.7 3507.18 3
 -1 2 -13 72532.3 5165.72 16
 1 -2 14 30317.8 1797.19 14
 1 -2 14 32855.7 2103.86 13
 1 -2 14 34598.9 2419.36 3
 1 -2 15 5001 817.316 13
 1 -2 15 5084.42 919.035 3
 1 -2 16 3342.18 725.091 3
 1 -2 17 17750.3 1625.34 3
 1 -2 18 13445.4 1273.11 3
 1 -2 19 3374.93 548.508 3
 1 -2 20 -21.3099 129.324 3
 1 -2 21 2088.3 295.518 3
 -1 1 20 -1.02041 99.5489 1
 -1 1 20 376.091 195.31 3
 -1 1 19 13691.4 1195.16 3
 -1 1 18 1085.57 389.516 3
 -1 1 17 95394.2 3977.25 3
 -1 1 16 22500 1962.89 3
 -1 1 15 25189.4 2078.66 3
 -1 1 14 3596.25 755.422 3
 1 -1 -14 3723.86 659.847 8
 1 -1 -13 1640.9 678.9 16
 1 -1 -13 2149.69 463.661 8
 -1 1 13 1893.1 507.815 3
 1 -1 -12 11007.5 961.149 8
 1 -1 -12 9018.81 1554.63 16
 -1 1 12 10452.7 1696.94 18
 -1 1 12 8948.97 1037.97 3
 1 -1 -11 43924.1 3185.02 16
 -1 1 11 42137.2 2072.4 3
 -1 1 10 6228.85 1109.43 18
 1 -1 -10 4940.69 956.893 16
 1 -1 -9 31696.5 2376.67 16
 -1 1 9 37693.9 2580.04 18
 1 -1 -8 20712.8 1790.56 16
 -1 1 8 19134.7 1688.08 18
 -1 1 7 5933.02 873.463 18
 1 -1 -7 6141.84 917.097 16
 1 -1 -6 40381.4 2176.78 16
 -1 1 6 41866.3 2105.15 18
 1 -1 -5 6979.48 820.594 16
 -1 1 5 8594.88 847.59 18
 1 -1 -4 572194 8031.01 16
 -1 1 4 560387 7521.5 18
 1 -1 -3 365647 5568.33 16
 1 -1 -2 61991.2 1858.98 16
 1 -1 -1 167020 3011.28 16
 1 -1 0 970296 9487.51 16
 -1 1 -1 41457.2 1743.5 19
 -1 1 -1 49476.4 1514.28 17
 -1 1 -2 33076 1324.75 17
 1 -1 2 29687.8 956.167 19
 -1 1 -3 205461 3901.32 17
 1 -1 3 198742 2820.97 19
 -1 1 -4 274025 4976.07 17
 1 -1 4 253770 4661.18 18
 1 -1 5 18947.6 1295.57 18
 -1 1 -5 18671.2 1330.25 17
 1 -1 6 18532.8 1424.24 18
 -1 1 -6 18251.1 1478.28 17
 1 -1 7 3521.22 690.711 18
 -1 1 -7 4109.6 817.166 16
 -1 1 -7 5153.32 839.005 17
 1 -1 8 120675 4348.46 18
 -1 1 -8 123932 4816.54 16
 -1 1 -9 35556.2 2711.29 16
 1 -1 9 32330.9 2429.79 18
 -1 1 -10 20381.2 2268.61 16
 1 -1 10 21860 2128.67 18
 1 -1 11 1273.18 628.372 18
 -1 1 -11 75.5417 295.362 16
 -1 1 -12 68347.1 4575.13 16
 1 -1 12 69811.6 3005.19 3
 1 -1 12 72457.5 2846.37 13
 1 -1 13 332.687 238.159 3
 1 -1 13 -210.055 209.432 13
 -1 1 -13 240.805 611.926 16
 -1 1 -14 78121.7 5587.83 16
 1 -1 14 81326.9 3752.13 3
 1 -1 14 84585.6 3391.48 13
 1 -1 15 1905.99 512.655 13
 1 -1 15 1469.21 543.297 3
 1 -1 16 39059.3 2677.4 3
 1 -1 17 2729.48 665.161 3
 1 -1 18 3057.68 662.011 3
 1 -1 19 4570.81 705.767 3
 1 -1 20 3574.7 538.581 3
 1 -1 21 -155.772 162.689 3
 -1 0 20 2601.92 431.148 3
 -1 0 19 2189.02 477.143 3
 -1 0 19 1472.14 334.483 1
 -1 0 18 19536.2 1594.61 3
 -1 0 17 26724.5 2050.04 3
 -1 0 16 29887.9 2318.33 3
 -1 0 15 2379.58 721.485 3
 -1 0 14 1604.66 511.657 3
 -1 0 13 4292.07 785.554 3
 -1 0 13 4601.33 1322.47 18
 1 0 -13 4045.01 1007.46 16
 1 0 -13 4102.64 601.44 8
 -1 0 12 47307.9 2441.37 3
 1 0 -12 50537.7 3687.24 16
 1 0 -12 56570 2160.9 8
 -1 0 12 56351.2 4081.46 18
 -1 0 11 12888.2 1150.77 3
 -1 0 11 15536.4 2002.99 18
 1 0 -11 14331.2 1792.08 16
 -1 0 10 15275 1817.25 18
 1 0 -10 10948.8 1468.92 16
 -1 0 9 16805.3 1767.06 18
 1 0 -9 14709.5 1572.83 16
 1 0 -8 1387.08 478.899 16
 -1 0 8 1277.43 457.532 18
 1 0 -7 52723.1 2600.63 16
 -1 0 7 49278.1 2540.12 18
 -1 0 6 6046.01 818.611 18
 1 0 -6 6409.42 863.959 16
 1 0 -5 38496.9 1859.91 16
 -1 0 5 34758.5 1791.62 18
 1 0 -4 41229.6 1712.77 16
 -1 0 4 35732.5 1602.77 18
 -1 0 3 6055.84 578.859 18
 1 0 -3 5558.76 606.762 16
 1 0 -2 73846.7 1796.88 16
 1 0 -1 668879 6717.48 16
 1 0 0 60346.3 1173.78 16
 -1 0 -1 300464 3729.45 17
 -1 0 -2 71182.9 1718.88 17
 1 0 2 75924.5 1719.81 18
 -1 0 -3 86580.2 2149.81 17
 1 0 3 70693.8 1772.24 18
 1 0 4 50398.4 1719.55 18
 -1 0 -4 58538.2 2048.66 17
 -1 0 -5 3317.99 538.192 17
 1 0 5 2708.92 442.732 18
 -1 0 -6 50408.3 2488.84 16
 1 0 6 49353.5 2153.19 18
 1 0 7 121835 3811.37 18
 -1 0 -7 123538 4346.97 16
 1 0 8 10507.2 1176.48 18
 -1 0 -8 13579 1527.96 16
 1 0 9 51455.4 2867.19 18
 -1 0 -9 55525.5 3315.08 16
 -1 0 -10 21217.2 2177.39 16
 1 0 10 22698.3 2062.29 18
 1 0 11 57056.3 3546.33 18
 -1 0 -11 53512.7 3689.86 16
 1 0 12 13118.4 1235.39 3
 -1 0 -12 15803.7 2152.07 16
 1 0 12 16511 2094.17 18
 1 0 13 51512.7 2481.43 13
 1 0 13 57795.4 4322.78 18
 -1 0 -13 46376.5 4014.62 16
 -1 0 -13 57073.6 2240.33 8
 1 0 13 49096 2624.56 3
 1 0 14 9356.74 1236.14 3
 -1 0 -14 9015.61 1850.71 16
 1 0 14 9389.52 1091.39 13
 -1 0 -14 10114.5 969.924 8
 1 0 15 81640.4 3882.71 3
 1 0 16 1194.23 492.575 3
 1 0 17 6350.89 1122.42 3
 1 0 18 3273.04 722.37 3
 1 0 19 26031.4 1764.25 3
 1 0 20 680.753 252.599 3
 1 0 21 958.939 251.212 3
 -1 -1 20 206.751 105.391 3
 -1 -1 19 3463.22 564.289 3
 -1 -1 18 11176.6 1173.31 3
 -1 -1 17 9065.27 1187.82 3
 -1 -1 16 2008.47 619.677 3
 -1 -1 15 13396.3 1568.14 3
 -1 -1 14 28300.6 2201.82 3
 -1 -1 13 64788.1 4909.14 18
 -1 -1 13 59919.9 3048.68 3
 -1 -1 12 37015.6 1894.63 14
 -1 -1 12 43327 3712.49 18
 -1 -1 12 36388.5 2190.47 3
 1 1 -12 37581.2 3209.54 16
 1 1 -11 18144.5 2039.26 16
 -1 -1 11 18843.6 1368.55 13
 -1 -1 11 20629.4 2330.36 18
 -1 -1 11 18246.2 1436.42 3
 -1 -1 10 43885.2 3156.58 18
 1 1 -10 36985.4 2703.88 16
 1 1 -9 850.022 380.153 16
 -1 -1 9 771.552 386.928 18
 1 1 -8 16200.3 1527.37 16
 -1 -1 8 18219 1724.09 18
 1 1 -7 5010.11 794.463 16
 -1 -1 7 5020.41 831.774 18
 1 1 -6 228739 5147.87 16
 -1 -1 6 231691 5489.22 18
 -1 -1 5 3395.12 569.645 18
 1 1 -5 5101.44 659.097 16
 1 1 -4 85356.9 2613.12 16
 -1 -1 4 94687 2784.26 18
 -1 -1 3 15745.7 987.973 18
 1 1 -3 15220.2 921.089 16
 1 1 -2 3472.97 355.118 16
 -1 -1 2 4308.28 447.21 18
 1 1 -1 650.245 114.254 16
 -1 -1 1 644.908 119.097 2
 -1 -1 1 690.293 157.993 18
 -1 -1 0 84014.3 1476.1 2
 -1 -1 -1 1466.83 193.839 19
 -1 -1 -1 1205.84 157.449 2
 -1 -1 -1 1167.13 128.404 17
 -1 -1 -2 817617 8241.99 17
 -1 -1 -2 820851 7710.88 2
 1 1 2 812254 7584.65 18
 -1 -1 -3 71336.1 2020.11 16
 -1 -1 -3 69492.8 1285.26 2
 1 1 4 24940.6 1071.01 18
 -1 -1 -4 24410 1348.2 16
 -1 -1 -5 43063.3 2004.76 16
 1 1 5 38777.7 1588.68 18
 -1 -1 -6 152972 4326.36 16
 1 1 6 145956 3617.1 18
 1 1 7 2388.67 496.225 18
 -1 -1 -7 2061.32 552.333 16
 -1 -1 -8 118908 4485.25 16
 1 1 8 116937 3808.35 18
 1 1 9 17498.7 1572.52 18
 -1 -1 -9 17775 1835.79 16
 1 1 10 5116.93 950.636 18
 -1 -1 -10 5804.58 1169.71 16
 1 1 11 37251 2734.61 18
 -1 -1 -11 33785.9 2890.86 16
 1 1 12 18308.5 1424.86 3
 1 1 12 20582.9 2242.86 18
 -1 -1 -12 21091.5 2431.4 16
 1 1 13 19045.1 2371.03 18
 1 1 13 15214.3 1278.87 13
 -1 -1 -13 18463.6 1276.6 8
 1 1 13 14342.5 1353.54 3
 -1 -1 -13 18445.5 2440.33 16
 -1 -1 -14 57423.6 4610.13 16
 1 1 14 59821.4 3100.1 3
 -1 -1 -15 10302.3 1062.59 8
 1 1 15 8501.27 1206.29 3
 -1 -1 -15 8489.83 1831.86 16
 1 1 16 1671.65 640.677 3
 -1 -1 -16 2164.53 515.35 8
 1 1 17 1572.68 674.253 3
 1 1 18 27981.8 2148.89 3
 1 1 19 9462.91 1115.13 3
 1 1 20 26647.9 1581.61 3
 1 1 21 1049.75 264.666 3
 -1 -2 20 2807.38 381.793 3
 -1 -2 19 800.819 232.217 3
 -1 -2 18 5703.09 761.125 3
 -1 -2 17 2640.51 639.685 3
 -1 -2 16 15129.1 1619.82 3
 -1 -2 15 31013 1785.2 14
 -1 -2 15 37306.2 2635.95 3
 -1 -2 14 3630.56 611.803 14
 -1 -2 14 4468.72 961.558 3
 -1 -2 13 3525.11 1076.73 18
 -1 -2 13 2209.16 631.514 3
 -1 -2 13 2143.73 490.056 14
 -1 -2 12 2222.01 472.278 13
 -1 -2 12 2828.19 544.236 14
 -1 -2 12 2869.83 936.664 18
 -1 -2 12 3483.2 697.551 3
 -1 -2 11 32065.7 1768.1 14
 -1 -2 11 32574.8 1989.56 3
 1 2 -11 31451.4 2686.43 16
 -1 -2 11 34804.4 3148.23 18
 -1 -2 11 30729.8 1775.94 13
 -1 -2 10 31992.6 2786.77 18
 1 2 -10 29956.9 2432.33 16
 -1 -2 9 120631 5018.02 18
 1 2 -9 106782 4287.42 16
 1 2 -8 42193.1 2489.17 16
 -1 -2 8 49477.4 2949.89 18
 -1 -2 7 225508 6014.65 18
 1 2 -7 210006 5352.21 16
 -1 -2 6 14453.1 1347.35 18
 1 2 -6 15795.2 1300.42 16
 1 2 -5 162696 3908.27 16
 -1 -2 5 156700 4276.38 18
 -1 -2 4 243842 4963.37 18
 1 2 -4 242964 4482.45 16
 -1 -2 3 3438.3 481.713 18
 1 2 -3 3347.5 429.124 16
 1 2 -3 3538.81 429.179 17
 -1 -2 2 2529.27 377.883 18
 1 2 -2 3024.78 348.895 17
 1 2 -1 58278 1261.73 17
 -1 -2 1 51694.7 1507.17 18
 -1 -2 0 101.765 31.7822 16
 -1 -2 0 60.1953 47.6491 18
 1 2 0 98.3844 55.3363 17
 -1 -2 -1 365719 5167.5 19
 -1 -2 -1 374901 3949.84 16
 -1 -2 -2 5576.95 463.706 16
 -1 -2 -2 7949.29 893.013 19
 1 2 3 53980.6 1033.96 18
 -1 -2 -3 56234.8 1799.97 16
 -1 -2 -4 14134.9 1006.7 16
 1 2 4 13862.6 684.154 18
 -1 -2 -5 148305 3831.27 16
 1 2 5 150240 2956.13 18
 1 2 6 28519.6 1393.47 18
 -1 -2 -6 30210.7 1844.47 16
 -1 -2 -7 98224.8 3699.93 16
 1 2 7 101962 3025.05 18
 -1 -2 -8 55095.8 2954.95 16
 1 2 8 53730.3 2384.51 18
 -1 -2 -9 134566 5042.9 16
 1 2 9 134763 4227.03 18
 1 2 10 37424.8 2364.84 18
 -1 -2 -10 35122.4 2736.56 16
 -1 -2 -11 4485.46 1032.49 16
 1 2 11 5021.39 928.56 18
 1 2 12 6416.35 824.243 3
 1 2 12 8575.81 1369.89 18
 -1 -2 -12 7494.8 1445.8 16
 1 2 13 57275.6 2717.35 3
 -1 -2 -13 56632.4 4284.29 16
 -1 -2 -13 63207.6 2392.63 8
 -1 -2 -14 1893.82 910.315 16
 1 2 14 1886.29 560.411 3
 -1 -2 -14 2562.73 516.398 8
 -1 -2 -15 3866.43 1302.15 16
 -1 -2 -15 3547.98 634.08 8
 1 2 15 2449.75 625.486 3
 -1 -2 -16 1177.68 400.289 8
 1 2 16 735.739 200.41 3
 -1 -2 -17 5872.79 780.335 8
 1 2 17 6489.78 1128.21 3
 1 2 18 34785.4 2452.52 3
 1 2 19 19724.9 1642.86 3
 1 2 20 11994.1 1106.43 3
 1 2 21 15439.1 1026.58 3
 -1 -3 19 3528.65 482.664 3
 -1 -3 18 3807.41 588.941 3
 -1 -3 17 9002.15 1050.66 3
 -1 -3 16 28541 2099.81 3
 -1 -3 16 27342.5 1562.84 14
 -1 -3 15 18831.9 1825.28 3
 -1 -3 15 15919.6 1285.19 14
 -1 -3 14 4418.08 955.593 3
 -1 -3 14 3051.81 589.14 14
 -1 -3 13 8321.31 1170.84 3
 -1 -3 13 9331.57 1913.13 18
 -1 -3 13 7327.68 1008.2 13
 -1 -3 13 7700.34 946.43 14
 -1 -3 12 9127.31 1817.43 18
 -1 -3 12 8943.3 1179.9 3
 -1 -3 12 8939.07 988.298 14
 -1 -3 12 8352.81 989.751 13
 -1 -3 11 2705.59 516.848 13
 -1 -3 11 3271.32 972.765 18
 -1 -3 11 3855.72 626.978 14
 -1 -3 11 3121.68 613.423 3
 -1 -3 10 21693.9 2361.88 18
 1 3 -10 19274.9 1996.21 16
 1 3 -9 3860.34 831.86 16
 -1 -3 9 4861.33 1021.56 18
 -1 -3 8 67120 3645.16 18
 1 3 -8 70019.1 3254.15 16
 -1 -3 7 1915.01 592.47 18
 1 3 -7 866.808 311.217 16
 1 3 -6 207072 5004.61 16
 -1 -3 6 218326 5737.78 18
 1 3 -5 25158.2 1542.45 17
 -1 -3 5 25472.8 1741.34 18
 1 3 -5 24083.3 1506.7 16
 -1 -3 4 191986 4653.74 18
 1 3 -4 190976 4099.8 17
 -1 -3 3 79675.7 2684.73 18
 1 3 -3 91785.4 2461.22 17
 -1 -3 2 307130 5081.69 18
 1 3 -2 301348 4522.55 17
 1 3 -1 13746.5 749.068 17
 -1 -3 1 15293.6 1144.26 19
 -1 -3 1 15165.3 899.534 18
 -1 -3 0 3651.08 369.214 18
 1 3 0 3895.07 398.49 17
 -1 -3 0 4045.14 572.284 19
 -1 -3 0 3797.62 348.604 16
 -1 -3 -1 7540.68 491.67 18
 -1 -3 -1 8309.11 563.426 16
 -1 -3 -1 8344.2 869.521 19
 1 3 2 73665.3 1191.57 18
 -1 -3 -2 89437.6 2178.46 16
 -1 -3 -3 11232.3 826.561 16
 -1 -3 -4 969787 11366.7 16
 1 3 4 954943 8776.99 18
 1 3 5 76799 1816.93 18
 -1 -3 -5 73726.3 2686.41 16
 -1 -3 -6 14941.5 1303.16 16
 1 3 6 15941.3 938.702 18
 1 3 7 119446 3069.72 18
 -1 -3 -7 118143 4064.09 16
 -1 -3 -8 308469 7393.31 16
 1 3 8 322038 5942.9 18
 1 3 9 11842.6 1149.66 18
 -1 -3 -9 11441.6 1447.99 16
 -1 -3 -10 2530.5 820.929 16
 1 3 10 2503.15 588.166 18
 -1 -3 -11 6332.91 1239.51 16
 1 3 11 5340.85 923.964 18
 -1 -3 -12 48286.8 3775.38 16
 -1 -3 -13 7094.17 759.27 8
 1 3 13 6148.01 852.226 3
 -1 -3 -13 6734.9 1469.39 16
 1 3 14 13655.9 1420.09 3
 -1 -3 -14 13571.9 2230.86 16
 -1 -3 -14 16444.6 1238.47 8
 -1 -3 -15 1916.55 476.902 8
 1 3 15 1782.27 605.682 3
 -1 -3 -15 1817.76 870.676 16
 -1 -3 -16 24646.2 1720.46 8
 1 3 16 25614.2 2202.59 3
 1 3 17 6690.49 1176.4 3
 -1 -3 -17 7426.63 908.542 8
 1 3 18 1636.91 662.632 3
 1 3 19 1453.17 486.579 3
 1 3 20 15401.2 1253.38 3
 1 3 21 2323.47 434.709 3
 -1 -4 19 1833.39 299.219 3
 -1 -4 18 1994.47 406.235 3
 -1 -4 17 16921.9 1312.69 3
 -1 -4 16 10714.1 1182.69 3
 -1 -4 16 10796.4 965.49 14
 -1 -4 15 20100 1768.43 3
 -1 -4 15 18443.7 1371.73 14
 -1 -4 14 11716.7 1148.34 14
 -1 -4 14 12153.8 1387.1 3
 -1 -4 13 2145.14 588.088 13
 -1 -4 13 2472.27 568.155 14
 -1 -4 13 2150.17 662.452 3
 -1 -4 12 1302.94 726.884 18
 -1 -4 12 1549.39 515.002 3
 -1 -4 12 1220.69 412.578 14
 -1 -4 12 1316.35 437.985 13
 -1 -4 11 3165.17 597.182 14
 -1 -4 11 3492.52 1147.58 18
 -1 -4 11 3090.01 636.634 3
 -1 -4 11 3056.82 600.344 13
 -1 -4 10 20246.6 1549.45 3
 -1 -4 10 19358 1361.28 14
 -1 -4 10 23459 2587.44 18
 -1 -4 10 18440 1364.56 13
 -1 -4 9 90672.7 4722.33 18
 -1 -4 8 48182.5 3167.2 18
 1 4 -8 49743.4 2879.74 16
 1 4 -7 117516 4184.29 16
 -1 -4 7 116862 4630.11 18
 1 4 -6 61902 2788.46 16
 1 4 -6 64322.8 2885.57 17
 -1 -4 6 63058.6 3155.99 18
 -1 -4 5 64496.9 2966.9 18
 1 4 -5 61862.1 2604.06 17
 -1 -4 4 13727.5 1258.04 18
 1 4 -4 14111.4 1139.96 17
 -1 -4 3 4333.33 653.587 18
 1 4 -3 3746.6 532.478 17
 -1 -4 3 4347.44 706.555 19
 -1 -4 2 31267.1 1580.62 18
 1 4 -2 32737.7 1443.44 17
 1 4 -1 143081 3066.03 17
 -1 -4 1 141724 4027.54 19
 -1 -4 0 35446.9 1418.28 18
 1 4 0 38390.9 1552.63 17
 -1 -4 0 36264 1984.46 19
 -1 -4 -1 176394 3256.2 16
 -1 -4 -1 180518 4860.21 19
 -1 -4 -2 60355.7 1989.65 16
 -1 -4 -2 66499 3324.6 19
 1 4 3 66054.7 1448.8 18
 -1 -4 -3 75232.7 2417.97 16
 -1 -4 -4 28337.9 1593.47 16
 -1 -4 -5 141620 3997.57 16
 1 4 5 149254 2427.55 18
 -1 -4 -6 1581.7 451.959 16
 1 4 6 1282.6 235.697 18
 1 4 7 189572 3701.13 18
 -1 -4 -7 180594 5277.07 16
 1 4 8 36619.6 1704.43 18
 -1 -4 -8 37918.2 2491.92 16
 1 4 9 28759.7 1683.86 18
 -1 -4 -9 27944.5 2302.8 16
 1 4 10 83555.7 3215.94 18
 -1 -4 -10 76921.7 4200.13 16
 -1 -4 -11 26330.5 2559.11 16
 -1 -4 -12 5437.71 585.594 8
 -1 -4 -12 5777.1 1329.26 16
 1 4 13 28056.7 1875.33 3
 -1 -4 -13 28508.1 3041.06 16
 -1 -4 -13 28714.5 1478.27 8
 -1 -4 -14 24442 1486.23 8
 -1 -4 -14 21495.1 2839.84 16
 1 4 14 24021.3 1925.92 3
 -1 -4 -15 35233.7 1918.55 8
 1 4 15 34514.9 2451.45 3
 1 4 16 69786.8 3660.58 3
 -1 -4 -16 65936.4 2783.63 8
 1 4 17 742.126 421.309 3
 -1 -4 -17 921.78 336.829 8
 1 4 18 1859.39 615.376 3
 1 4 19 926.438 380.308 3
 -1 -4 -19 856.612 272.775 6
 1 4 20 959.56 273.859 3
 1 4 21 9461.2 819.703 3
 -1 -5 19 457.79 169.434 11
 -1 -5 18 14424.6 911.349 3
 -1 -5 17 403.222 251.693 3
 -1 -5 16 16015.4 1303.44 3
 -1 -5 16 19741.4 1263.88 14
 -1 -5 15 824.422 279.07 14
 -1 -5 15 773.774 337.037 3
 -1 -5 14 17203.7 1387.46 14
 -1 -5 14 18738.4 1651.65 3
 -1 -5 13 3958.12 687.901 14
 -1 -5 13 4114.8 795.268 3
 -1 -5 13 3967.18 748.143 13
 -1 -5 12 9017.22 1030.92 14
 -1 -5 12 9467.03 1175.34 3
 -1 -5 12 10065.3 1179.73 13
 -1 -5 11 26842.1 3069.16 18
 -1 -5 11 21838.2 1571.55 14
 -1 -5 11 21278.8 1671.2 3
 -1 -5 11 21981.5 1674.04 13
 -1 -5 10 49697.3 2281.49 14
 -1 -5 10 51141.7 2395.53 13
 -1 -5 10 53042 4145.9 18
 -1 -5 10 49803 2410.32 3
 -1 -5 9 12752.7 1062.69 14
 -1 -5 9 13446.8 1877.99 18
 -1 -5 9 11591.7 1073.06 13
 -1 -5 8 32825 2499.49 19
 -1 -5 8 39880.1 3034.37 18
 -1 -5 7 19387.2 1826.23 19
 -1 -5 7 18059.9 1965.59 18
 1 5 -7 19836.2 1802.87 16
 1 5 -6 37158.5 2305.09 16
 1 5 -6 40961.3 2440.42 17
 -1 -5 6 37280.9 2484.44 19
 -1 -5 6 33967.6 2437.52 18
 -1 -5 5 24083.1 1989.99 18
 1 5 -5 26939.9 1806.87 17
 -1 -5 5 23100.6 1871.29 19
 -1 -5 4 33344.6 2102.74 18
 1 5 -4 34757.6 1891.42 17
 -1 -5 3 1181.33 445.589 19
 -1 -5 3 1152.44 409.242 18
 1 5 -3 1031.38 285.756 17
 1 5 -2 280880 5213.83 17
 -1 -5 2 295562 6707.76 19
 -1 -5 1 10553.7 1190.35 19
 1 5 -1 11870.7 989.926 17
 -1 -5 1 10586.8 946.062 18
 1 5 0 4261.18 615.731 17
 -1 -5 0 3693.14 721.691 19
 -1 -5 -1 154541 5028.48 19
 -1 -5 -1 151808 3331.02 16
 -1 -5 -2 232834 4508.37 16
 -1 -5 -2 253484 7106.35 19
 -1 -5 -3 11938.5 1021.16 16
 -1 -5 -4 50243.2 2295.78 16
 -1 -5 -5 109234 3643.51 16
 1 5 6 4368.89 410.135 18
 -1 -5 -6 4669.65 777.968 16
 -1 -5 -7 11824.4 1319.51 16
 1 5 7 11393.1 762.237 18
 -1 -5 -8 36623.5 2529.43 16
 1 5 8 38020.5 1598.24 18
 -1 -5 -9 93161.5 4348.66 16
 -1 -5 -10 69301.6 4013.58 16
 -1 -5 -11 8507.27 1461.96 16
 -1 -5 -12 20291.7 1145.82 8
 -1 -5 -12 19284.1 2447.69 16
 -1 -5 -13 55568 2063.35 8
 -1 -5 -13 54476 4350.7 16
 1 5 13 60208.5 2745.16 3
 -1 -5 -14 44011.6 3998.29 16
 -1 -5 -14 48167.5 2053.79 8
 1 5 14 48987.1 2698.05 3
 -1 -5 -15 59444 4997.17 16
 -1 -5 -15 63483 2534.96 8
 1 5 15 71350 3458.78 3
 -1 -5 -16 6716.63 846.284 8
 1 5 16 8129.2 1204.75 3
 1 5 17 9877.41 1381.24 3
 -1 -5 -17 10376.3 1087.2 8
 1 5 18 629.327 292.038 3
 -1 -5 -19 1282.45 307.046 6
 1 5 19 734.592 313.073 3
 1 5 20 409.806 253.012 3
 -1 -5 -20 319.499 86.6143 6
 1 5 21 4176.05 524.21 3
 -1 -6 18 132.434 88.5986 3
 -1 -6 18 194.663 148.714 11
 -1 -6 17 4389.53 506.238 3
 -1 -6 16 4929.84 604.386 14
 -1 -6 16 3034.04 518.24 3
 -1 -6 15 23543.4 1576.62 3
 -1 -6 15 28820.9 1624.85 14
 -1 -6 14 550.035 263.938 14
 -1 -6 14 439.029 278.163 3
 -1 -6 13 22249.3 1757.05 13
 -1 -6 13 20999.2 1577.3 14
 -1 -6 13 18085.8 1523.99 3
 -1 -6 12 3538.38 677.1 3
 -1 -6 12 4033.85 780.436 13
 -1 -6 12 4535.43 743.761 14
 -1 -6 11 7010.07 969.346 13
 -1 -6 11 6104.74 836.36 14
 -1 -6 11 5776.8 811.041 3
 -1 -6 10 13368 1231.16 3
 -1 -6 10 14730.9 1289.91 14
 -1 -6 10 15041.6 1343.41 13
 -1 -6 9 12684.4 1981.2 18
 -1 -6 9 11167.3 1053.97 3
 -1 -6 9 11558.6 1124.07 13
 -1 -6 9 11339.4 1070.7 14
 -1 -6 8 10374.5 1679.78 18
 -1 -6 7 2886.4 863.991 18
 -1 -6 7 1945.7 553.47 19
 -1 -6 6 15502.6 1783.87 18
 1 6 -6 18139.5 1762.07 17
 -1 -6 6 13960.4 1607.49 19
 1 6 -5 32366.2 2146.21 17
 -1 -6 5 33428.7 2458.33 19
 -1 -6 5 33730 2447.51 18
 -1 -6 4 32904.7 2271.45 18
 -1 -6 4 26593 2150.04 19
 1 6 -4 28726.4 1872.88 17
 -1 -6 3 154614 5190.52 19
 -1 -6 3 154722 4708.88 18
 -1 -6 2 29679.8 2244.62 19
 -1 -6 2 29926.4 1928.25 18
 1 6 -2 28606.4 1726.92 17
 1 6 -1 19715.5 1456.12 17
 -1 -6 1 18348.6 1795.33 19
 1 6 0 60348.3 2540.54 17
 -1 -6 0 53367 3070.47 19
 -1 -6 -1 46202.9 1960.61 16
 1 6 1 40487 2003.22 17
 -1 -6 -1 44867.9 2912.84 19
 -1 -6 -2 18941.8 1281.04 16
 -1 -6 -2 19324.2 2040.96 19
 -1 -6 -3 92656.4 3096.61 16
 -1 -6 -4 5858.2 818.883 16
 -1 -6 -5 60400.4 2832.26 16
 -1 -6 -6 1098.66 408.006 16
 1 6 6 1351.49 218.459 18
 -1 -6 -7 1343.97 496.542 16
 -1 -6 -8 14900.2 1661.76 16
 -1 -6 -9 202947 6742.6 16
 -1 -6 -10 52504.1 3574.85 16
 -1 -6 -11 194.624 168.137 16
 -1 -6 -12 39108.5 3458.37 16
 -1 -6 -12 38773.5 1603.09 8
 -1 -6 -13 1819.13 346.699 8
 1 6 13 2022.21 480.997 3
 -1 -6 -13 1222.93 604.137 16
 -1 -6 -14 51586.6 4450.03 16
 1 6 14 54843.4 2730.64 3
 -1 -6 -14 52490.3 2121.51 8
 -1 -6 -15 1382.84 490.828 16
 -1 -6 -15 877.153 280.258 8
 1 6 15 1086.68 465.278 3
 1 6 16 47415.4 2754.69 3
 -1 -6 -16 44784.4 2157.03 8
 -1 -6 -17 31276.1 1803.45 8
 1 6 17 31366.4 2187.37 3
 1 6 18 14467.2 1433.08 3
 -1 -6 -18 14569.8 1066.53 6
 1 6 19 5460.22 794.167 3
 -1 -6 -19 5378.95 588.174 6
 -1 -6 -20 7028.97 578.582 6
 1 6 20 7492.03 803.245 3
 -1 -7 17 2442.42 405.05 11
 -1 -7 16 11679 879.374 14
 -1 -7 16 8222.32 740.005 3
 -1 -7 15 3681.77 543.849 3
 -1 -7 15 4438.73 616.34 14
 -1 -7 14 18241.1 1362.42 14
 -1 -7 14 13863.8 1154.05 3
 -1 -7 13 428.453 268.496 13
 -1 -7 13 -144.961 228.579 3
 -1 -7 13 264.011 199.316 14
 -1 -7 12 15095.3 1291.79 3
 -1 -7 12 18059 1588.41 13
 -1 -7 12 18887.6 1512.32 14
 -1 -7 11 6240.86 863.542 14
 -1 -7 11 5367.24 745.521 3
 -1 -7 11 6869.95 973.88 13
 -1 -7 10 11703.6 1241 13
 -1 -7 10 12836.8 1237.35 14
 -1 -7 10 10896.8 1047.64 3
 -1 -7 9 5337.67 803.49 13
 -1 -7 9 5721.07 806.455 14
 -1 -7 9 4289.63 660.045 3
 -1 -7 8 50821.7 2328.18 13
 -1 -7 8 50287.3 2251.36 14
 -1 -7 7 10068.2 1645.48 18
 -1 -7 7 7038.78 1285.52 19
 -1 -7 6 972.234 502.247 19
 1 7 -6 2125.6 632.078 17
 -1 -7 6 1396.79 590.591 18
 1 7 -5 26005.4 2061.81 17
 -1 -7 5 28386.7 2456.52 18
 -1 -7 5 25001.1 2309.54 19
 -1 -7 4 49007.7 3197.33 19
 1 7 -4 42467.7 2510.08 17
 -1 -7 4 52925.9 3180.23 18
 1 7 -3 26409.4 1858.86 17
 -1 -7 3 30113.3 2496.04 19
 -1 -7 2 70701.5 3792.14 19
 1 7 -2 65909.1 2921.98 17
 1 7 -1 23203.4 1733.25 17
 -1 -7 1 23680.2 2206.42 19
 -1 -7 0 68470.4 3830.33 19
 1 7 0 65119 2896.26 17
 1 7 1 35890.4 2058.38 17
 -1 -7 -1 33012 2824.28 19
 -1 -7 -2 1500.79 417.241 16
 -1 -7 -2 1608.66 683.962 19
 -1 -7 -3 9433.17 1036.33 16
 -1 -7 -4 11980.4 1241.34 16
 -1 -7 -5 1818.2 543.815 16
 -1 -7 -6 728.904 338.573 16
 -1 -7 -7 6988.67 1098.99 16
 -1 -7 -8 15178.3 1748.62 16
 -1 -7 -9 116883 5204.75 16
 -1 -7 -10 5003.36 1124.11 16
 -1 -7 -11 6563.64 636.82 8
 -1 -7 -11 7024.1 1389.46 16
 -1 -7 -12 9208.74 1633.54 16
 -1 -7 -12 8858.2 768.648 8
 -1 -7 -12 10869.9 961.066 12
 -1 -7 -13 13546.4 1011.39 8
 -1 -7 -13 14963 2275.84 16
 -1 -7 -14 3930.28 578.019 8
 -1 -7 -14 4693.37 1301.31 16
 -1 -7 -15 37991.8 1892.08 8
 -1 -7 -15 35338.4 3787.24 16
 1 7 16 39005.5 2187.73 3
 -1 -7 -16 41982 2043.31 8
 -1 -7 -17 50731 2249.21 8
 1 7 17 46092.5 2342.2 3
 -1 -7 -17 50750.2 2126.12 6
 -1 -7 -18 1378.3 287.116 6
 -1 -7 -19 18374.2 1086.25 6
 -1 -7 -20 319.677 157.317 6
 1 7 21 9996.84 909.683 1
 -1 -8 17 9821.62 647.974 11
 -1 -8 16 9550.99 737.99 14
 -1 -8 16 9731.09 790.141 11
 -1 -8 15 6117.37 617.815 3
 -1 -8 15 6904.55 702.428 14
 -1 -8 14 1056.13 323.898 14
 -1 -8 14 787.974 265.341 3
 -1 -8 13 34709.6 1914.2 14
 -1 -8 13 37671.7 2143.07 13
 -1 -8 12 13533.4 1252.05 14
 -1 -8 12 9832 963.022 3
 -1 -8 12 12970.8 1319.75 13
 -1 -8 11 8018 1018.78 13
 -1 -8 11 6788.01 912.897 14
 -1 -8 11 6219.82 759.191 3
 -1 -8 10 10781.6 1188.14 13
 -1 -8 10 10809.4 1154.98 14
 -1 -8 9 13709.9 1265.42 14
 -1 -8 9 14589 1344.49 13
 -1 -8 8 3287.49 635.26 14
 -1 -8 8 2933.6 546.886 13
 -1 -8 7 12088 1110.91 14
 -1 -8 7 11433.4 1075.67 13
 -1 -8 6 1186.42 555.608 19
 1 8 -5 64346.5 3502.06 17
 -1 -8 5 64016.6 4067.41 19
 1 8 -4 9367.82 1226.14 17
 -1 -8 4 8992.66 1473.7 19
 1 8 -3 3543.74 693.052 17
 -1 -8 3 3629.51 985.153 19
 1 8 -2 17669.9 1614.69 17
 -1 -8 2 17553.3 2149.19 19
 1 8 -1 44772.4 2601.49 17
 -1 -8 1 43566.4 3303.28 19
 1 8 0 43515.6 2522.17 17
 -1 -8 0 40397.3 3207.49 19
 -1 -8 -1 13749.8 1883.13 19
 1 8 1 11996 1299.58 17
 1 8 2 74963.8 3278.96 17
 -1 -8 -2 76169.5 3093.15 16
 -1 -8 -3 78092.4 3194.45 16
 -1 -8 -4 56028.5 2809.7 16
 -1 -8 -5 11548.3 1353.25 16
 -1 -8 -6 97717.3 4228.84 16
 -1 -8 -7 33123.8 2547.05 16
 -1 -8 -8 62394.1 3701.32 16
 -1 -8 -9 69.0907 266.339 16
 -1 -8 -10 2424.81 797.873 16
 -1 -8 -11 12430.6 904.253 8
 -1 -8 -11 12387.4 942.585 12
 -1 -8 -11 11318.7 1798.38 16
 -1 -8 -12 2344.15 427.698 12
 -1 -8 -12 1260.78 573.989 16
 -1 -8 -12 1973.9 393.288 8
 -1 -8 -13 21715.9 2741.74 16
 -1 -8 -13 25004.7 1601.18 12
 -1 -8 -13 20976 1286.77 8
 -1 -8 -14 13876 2243.42 16
 -1 -8 -14 14158.4 1099.18 8
 -1 -8 -15 21421.6 1412.12 8
 -1 -8 -16 16581 1221.91 6
 -1 -8 -16 15080.4 1204.97 8
 -1 -8 -17 1182.87 317.331 6
 -1 -8 -18 32524.4 1576.93 6
 -1 -8 -19 2413.87 381.458 6
 -1 -8 -20 12753.9 772.086 6
 1 8 21 507.078 241.864 1
 -1 -9 16 12567.8 741.79 11
 -1 -9 16 12614 765.108 14
 -1 -9 15 507.45 154.65 11
 -1 -9 15 641.097 197.808 14
 -1 -9 14 13509.8 1020.19 14
 -1 -9 14 15379.8 1096.22 11
 -1 -9 13 930.905 287.693 14
 -1 -9 12 10236.2 1104.54 13
 -1 -9 12 10259.1 1043.35 14
 -1 -9 11 17320.2 1479.65 13
 -1 -9 11 16552.9 1388.45 14
 -1 -9 10 1701.95 483.007 13
 -1 -9 10 1378.05 404.104 14
 -1 -9 9 5665.79 831.692 13
 -1 -9 9 6286.38 880.547 14
 -1 -9 8 18704.9 1470.12 14
 -1 -9 8 18752.8 1440.23 13
 -1 -9 7 1060.29 325.282 10
 -1 -9 7 1240.06 336.167 14
 -1 -9 7 1179.69 362.973 13
 -1 -9 6 56517 2363.02 14
 -1 -9 6 56921.4 2312.46 13
 -1 -9 6 52134.9 2226.22 5
 -1 -9 5 48475.9 2062.75 14
 -1 -9 5 49071.4 3878.57 19
 -1 -9 4 1788.12 687.889 19
 1 9 -3 6494.1 1015.58 17
 -1 -9 3 6426.14 1377.48 19
 1 9 -2 15119.4 1575.7 17
 -1 -9 2 17108.4 2237.23 19
 -1 -9 1 2672.17 823.193 19
 1 9 -1 2540.34 658.422 17
 -1 -9 0 46278.9 3783.04 19
 1 9 0 49966.6 2873.65 17
 1 9 1 22255.1 1881.1 17
 1 9 2 45525.5 2743.61 17
 1 9 3 11828.3 1482.12 17
 -1 -9 -3 12764.1 1357.49 16
 -1 -9 -4 45383.5 2692.35 16
 -1 -9 -5 64868.5 3393.2 16
 -1 -9 -6 2269.74 648.385 16
 -1 -9 -7 10926.9 1521.86 16
 -1 -9 -8 11324.6 1629.25 16
 -1 -9 -9 70470.1 4292.11 16
 -1 -9 -10 1620.43 330.985 12
 -1 -9 -10 1417.88 277.098 8
 -1 -9 -10 1472.66 640.841 16
 -1 -9 -11 6251.7 1375.43 16
 -1 -9 -11 6475.87 679.887 8
 -1 -9 -11 5927.65 680.955 12
 -1 -9 -12 3363.05 1007.22 16
 -1 -9 -12 2689.68 505.109 12
 -1 -9 -12 2629.9 446.754 8
 -1 -9 -13 1125.72 520.804 16
 -1 -9 -13 2148.94 423.461 8
 -1 -9 -13 2111.45 462.667 12
 -1 -9 -14 4462.31 1312.88 16
 -1 -9 -14 3777.22 582.019 8
 -1 -9 -14 4617.71 628.761 6
 -1 -9 -14 4691.13 739.351 12
 -1 -9 -15 17869.2 1291.06 8
 -1 -9 -15 18108.9 1272.93 6
 -1 -9 -16 192.524 197.712 6
 -1 -9 -16 283.105 205.457 8
 -1 -9 -17 21904.3 1351.68 6
 -1 -9 -18 2088.45 376.3 6
 -1 -9 -19 17813.2 1030.42 6
 1 9 20 5553.28 768.796 1
 -1 -9 -20 4059.38 424.845 6
 1 9 21 4720.23 581.005 1
 -1 -10 16 1171.52 203.509 14
 -1 -10 15 22993 997.352 11
 -1 -10 15 19366.5 990.73 14
 -1 -10 14 160.423 118.528 11
 -1 -10 14 -7.92331 84.6822 14
 -1 -10 13 4980.22 607.043 11
 -1 -10 13 3528.79 524.825 14
 -1 -10 12 2367.54 493.856 14
 -1 -10 12 2721.14 535.909 13
 -1 -10 12 2784.65 507.84 11
 -1 -10 11 12621.1 1099.37 11
 -1 -10 11 10696.9 1061.15 14
 -1 -10 11 11139.6 1108.8 13
 -1 -10 10 4730.18 765.572 14
 -1 -10 10 4170.51 694.118 13
 -1 -10 10 4817.6 678.673 11
 -1 -10 9 480.066 254.085 11
 -1 -10 9 1457.55 468.481 13
 -1 -10 9 957.039 346.465 14
 -1 -10 8 1329.19 427.889 14
 -1 -10 8 1741.22 451.285 13
 -1 -10 8 2148.28 530.695 11
 -1 -10 8 1793.06 397.121 10
 -1 -10 7 23694.8 1483.02 10
 -1 -10 7 20249.8 1430 13
 -1 -10 7 23972.7 1611.22 11
 -1 -10 7 21930.6 1536.45 14
 -1 -10 6 24730 1508.64 13
 -1 -10 6 27758.1 1595.49 10
 -1 -10 6 24090.5 1557.06 14
 -1 -10 6 28399.7 1725.5 11
 -1 -10 5 2021.3 837.427 19
 -1 -10 5 2901.34 485.662 13
 -1 -10 5 4003.58 625.661 11
 -1 -10 5 3038.32 520.689 10
 -1 -10 5 3194 549.129 14
 -1 -10 4 59114.9 2260.11 10
 -1 -10 4 62331.7 2409.54 11
 -1 -10 3 2949.16 1003.6 19
 -1 -10 2 2287.85 927.173 19
 1 10 -2 2393.46 640.152 17
 1 10 -1 71966.9 3613.58 17
 -1 -10 1 68176.7 4875.6 19
 1 10 0 1607.51 441.677 17
 1 10 1 99470.1 4294.91 17
 1 10 2 54404.1 3232.41 17
 1 10 3 957.05 433.558 17
 1 10 4 43463.9 3377.99 17
 -1 -10 -4 39176.3 2667.17 16
 -1 -10 -5 35096.7 2609.75 16
 -1 -10 -6 3028.31 818.619 16
 -1 -10 -7 3842.95 950.328 16
 -1 -10 -8 10305.7 1633.42 16
 -1 -10 -8 8840.11 739.825 12
 -1 -10 -8 8652.07 778.887 11
 -1 -10 -8 9379.41 769.942 6
 -1 -10 -9 11039.7 971.374 11
 -1 -10 -9 10051.6 774.15 8
 -1 -10 -9 9677.05 824.042 6
 -1 -10 -9 8735.21 766.076 12
 -1 -10 -9 8337.25 1529.29 16
 -1 -10 -10 44645.1 1821.7 6
 -1 -10 -10 41741.6 3530.73 16
 -1 -10 -10 39465.6 1702.63 12
 -1 -10 -10 44976.1 1729.15 8
 -1 -10 -11 587.569 231.901 6
 -1 -10 -11 501.766 240.551 12
 -1 -10 -11 371.489 185.016 8
 -1 -10 -12 62299.7 2348.64 12
 -1 -10 -12 65125.1 2279.44 8
 -1 -10 -12 62188.7 2288.73 6
 -1 -10 -13 1820.33 410.154 8
 -1 -10 -13 1610.03 393.89 12
 -1 -10 -13 1968.17 419.266 6
 -1 -10 -13 1056.45 704.544 16
 -1 -10 -14 21369.7 1381.7 8
 -1 -10 -14 21150.3 1491.3 12
 -1 -10 -14 22481.3 1394.41 6
 -1 -10 -15 188.255 193.796 6
 -1 -10 -15 460.735 338.826 12
 -1 -10 -16 15077.5 1129.84 6
 -1 -10 -17 12306.9 995.63 6
 -1 -10 -18 14003.4 1010.67 6
 -1 -10 -19 1280.7 279.972 6
 -1 -10 -20 7111.36 539.532 6
 1 10 20 8539.86 850.442 1
 -1 -11 15 221.109 92.8098 14
 -1 -11 14 9289.7 695.486 14
 -1 -11 13 753.665 217.317 11
 -1 -11 13 405.25 153.051 14
 -1 -11 12 11844.6 982.032 14
 -1 -11 12 15397.3 1035.23 11
 -1 -11 11 1076.29 309.095 11
 -1 -11 11 706.71 254.344 14
 -1 -11 11 1131.64 370.062 13
 -1 -11 10 4860.7 699.146 13
 -1 -11 10 5043.25 713.97 14
 -1 -11 10 6171.06 752.345 11
 -1 -11 9 8857.99 991.239 14
 -1 -11 9 11580.3 1058.71 11
 -1 -11 9 9137.08 965.28 13
 -1 -11 8 15852 1262.71 11
 -1 -11 8 13607.4 1150.37 13
 -1 -11 8 13594 1038.49 10
 -1 -11 8 13190 1189 14
 -1 -11 7 2028.52 480.498 14
 -1 -11 7 1687.46 398.44 11
 -1 -11 7 2029.91 426.705 10
 -1 -11 7 2340.14 508.796 13
 -1 -11 6 796.828 329.516 14
 -1 -11 6 865.229 296.272 13
 -1 -11 6 624.924 299.993 10
 -1 -11 6 794.419 237.62 11
 -1 -11 5 7779.12 837.958 14
 -1 -11 5 9690.29 909.633 11
 -1 -11 5 7930.48 818.145 13
 -1 -11 5 9392.22 950.102 10
 -1 -11 4 1511.68 364.958 10
 -1 -11 4 1517.29 368.881 11
 -1 -11 4 2182.55 524.757 4
 -1 -11 4 1114.17 302.731 14
 -1 -11 4 1641.83 375.942 13
 -1 -11 3 47121.7 1956 4
 -1 -11 3 44424 1939.49 11
 -1 -11 2 9273.99 831.153 11
 -1 -11 2 7750.96 785.74 10
 -1 -11 2 10768.3 896.797 4
 -1 -11 1 1120.23 267.393 10
 1 11 -1 1199.24 466.494 17
 1 11 0 76479.5 3943.2 17
 1 11 1 22846.9 2186.51 17
 1 11 2 1565.85 623.333 17
 1 11 3 64544.4 4058.82 17
 1 11 4 44932.2 3708.19 17
 -1 -11 -4 37706 2845.96 16
 1 11 5 10548.7 2012.33 17
 -1 -11 -5 7980.05 1333.39 16
 -1 -11 -6 3306.48 911.824 16
 -1 -11 -6 3904.89 478.3 12
 -1 -11 -7 3309.69 477.397 11
 -1 -11 -7 3558.29 492.414 6
 -1 -11 -7 3276.79 896.932 16
 -1 -11 -7 3118.96 470.623 12
 -1 -11 -8 2269.36 414.219 6
 -1 -11 -8 2321.38 389.835 12
 -1 -11 -8 2303.45 751.17 16
 -1 -11 -8 2927.83 477.813 11
 -1 -11 -9 9978.85 780.856 8
 -1 -11 -9 10282.2 1753.39 16
 -1 -11 -9 10764.9 873.436 12
 -1 -11 -9 11984.8 1009.34 11
 -1 -11 -9 11384.4 903.196 6
 -1 -11 -10 20435.8 1257.8 6
 -1 -11 -10 22741.1 1239.64 8
 -1 -11 -10 19201.2 2447.24 16
 -1 -11 -10 20208.8 1239.72 12
 -1 -11 -11 49672.9 2038.67 12
 -1 -11 -11 53387.3 2092.99 6
 -1 -11 -11 52014 1968.29 8
 -1 -11 -11 45357.1 3889.82 16
 -1 -11 -12 12438.7 1015.47 6
 -1 -11 -12 11826.2 964.456 8
 -1 -11 -12 11986.5 1046.28 12
 -1 -11 -12 10646.9 1895.89 16
 -1 -11 -13 10366.5 936.705 6
 -1 -11 -13 10137.9 987.156 12
 -1 -11 -13 10945.8 948.305 8
 -1 -11 -14 20257.2 1432.24 12
 -1 -11 -14 19815 1310.27 6
 -1 -11 -15 20674.4 1323.34 6
 -1 -11 -16 1750.74 368.656 6
 -1 -11 -17 24558.8 1374.9 6
 -1 -11 -18 2026.6 383.509 6
 1 11 18 1679.13 415.194 1
 -1 -11 -19 11537.6 797.916 6
 1 11 19 12344.9 979.818 1
 -1 -11 -20 596.186 155.496 6
 -1 -12 14 470.214 137.057 14
 -1 -12 13 9309.92 709.989 14
 -1 -12 12 1691.01 289.479 11
 -1 -12 12 1333.17 311.971 14
 -1 -12 11 3252.18 497.3 14
 -1 -12 11 4152.99 482.772 11
 -1 -12 10 789.682 257.643 14
 -1 -12 10 1616.43 365.82 11
 -1 -12 10 888.364 285.634 13
 -1 -12 9 6885.77 796.559 13
 -1 -12 9 6695.58 812.961 14
 -1 -12 8 7284.58 773.347 11
 -1 -12 8 5542.06 750.566 14
 -1 -12 8 6334.31 685.326 10
 -1 -12 8 5846.61 721.135 13
 -1 -12 7 12596 1104.42 14
 -1 -12 7 16627.8 1207.67 11
 -1 -12 7 13560.1 1107.99 13
 -1 -12 7 13188.6 1043.47 10
 -1 -12 6 854.526 237.035 14
 -1 -12 6 963.697 359.967 13
 -1 -12 6 959.935 295.02 11
 -1 -12 6 1006.82 331.891 10
 -1 -12 5 8435.83 871.166 14
 -1 -12 5 10854.3 929.651 11
 -1 -12 5 9260.47 926.376 10
 -1 -12 5 9037.27 877.987 13
 -1 -12 4 35483.3 1757.03 14
 -1 -12 4 38676.1 1882.72 10
 -1 -12 3 2287.18 451.884 4
 -1 -12 3 2048.76 387.29 11
 -1 -12 3 1828.32 378.989 14
 -1 -12 3 1504.33 386.482 10
 -1 -12 2 11605.6 933.769 14
 -1 -12 2 15485.1 1126.75 4
 -1 -12 2 15602.5 1078.68 11
 -1 -12 2 12530.8 1027.77 10
 -1 -12 1 875.212 284.513 4
 -1 -12 1 823.617 252.159 11
 -1 -12 1 666.887 229.248 10
 -1 -12 0 7070.53 722.446 11
 -1 -12 0 5779.1 688.311 10
 -1 -12 -1 2328.59 393.163 11
 -1 -12 -1 2072.13 427.609 10
 1 12 1 1484.72 566.13 17
 -1 -12 -2 73448.1 2260.02 11
 -1 -12 -2 75566.1 2221.71 12
 -1 -12 -3 11457.7 863.012 11
 -1 -12 -3 11323.8 822.424 12
 -1 -12 -4 35411.9 1523.77 12
 -1 -12 -4 31326.9 1499.64 6
 -1 -12 -4 33265.7 1475.47 11
 1 12 4 31522 3410.88 17
 -1 -12 -5 18117.6 1175.41 10
 -1 -12 -5 19500.4 1155.94 12
 1 12 5 18365.2 2894.37 17
 -1 -12 -5 18021.3 1099.46 11
 -1 -12 -5 16563 1072.46 6
 -1 -12 -6 1739.96 358.955 6
 1 12 6 2646.24 1310.69 17
 -1 -12 -6 1587.74 620.024 16
 -1 -12 -6 1736.92 327.779 12
 -1 -12 -6 1714.54 366.655 11
 -1 -12 -6 2084.99 398.4 10
 -1 -12 -7 21181.6 1256.99 6
 -1 -12 -7 20635 1236.3 11
 -1 -12 -7 22390 1318.87 12
 -1 -12 -8 33060.6 3116.58 16
 -1 -12 -8 35703.7 1679.87 12
 -1 -12 -8 40605.2 1800.01 11
 -1 -12 -8 36285.1 1678.41 6
 -1 -12 -9 -112.295 130.889 12
 -1 -12 -9 574.864 305.868 11
 -1 -12 -9 184.117 251.856 16
 -1 -12 -9 303.081 157.366 6
 -1 -12 -10 76877.5 2575.47 12
 -1 -12 -10 76705.6 2551.29 6
 -1 -12 -11 36.1759 151.174 12
 -1 -12 -11 -117.918 181.021 6
 -1 -12 -11 -566.975 436.109 16
 -1 -12 -12 4250.06 593.827 6
 -1 -12 -12 4853.64 685.327 12
 -1 -12 -13 14238.7 1102.28 6
 -1 -12 -13 14536 1219.34 12
 -1 -12 -14 2124.66 433.56 6
 -1 -12 -14 2735.04 546.587 12
 -1 -12 -15 6606.69 748.379 6
 -1 -12 -16 22068 1311.26 6
 1 12 16 17427.6 1183.37 1
 -1 -12 -17 903.2 286.908 6
 1 12 17 740.928 228.059 1
 1 12 18 15439.8 969.227 1
 -1 -12 -18 19197.9 1093.15 6
 -1 -12 -19 203.935 114.387 6
 -1 -13 13 2249.2 319.126 14
 -1 -13 12 80.1296 86.2751 14
 -1 -13 11 2766.23 429.223 14
 -1 -13 10 2923.38 475.123 14
 -1 -13 10 3784.57 449.05 11
 -1 -13 9 2218.07 433.553 13
 -1 -13 9 3065.14 412.034 10
 -1 -13 9 2966.18 431.248 11
 -1 -13 9 1980.42 416.261 14
 -1 -13 8 1505.42 301.765 10
 -1 -13 8 1544.7 331.58 11
 -1 -13 8 1095.03 318.208 13
 -1 -13 8 761.277 246.438 14
 -1 -13 7 3006.78 494.185 13
 -1 -13 7 2707.19 444.05 10
 -1 -13 7 3050.62 539.978 14
 -1 -13 7 3371.37 495.87 11
 -1 -13 6 19112.4 1301.89 14
 -1 -13 6 19718.4 1301.75 10
 -1 -13 6 22143.4 1383.37 13
 -1 -13 5 15261.8 1137.63 13
 -1 -13 5 13918.8 1112.93 10
 -1 -13 5 13180.7 1083.36 14
 -1 -13 5 16572 1106.29 11
 -1 -13 4 4447.79 598.881 10
 -1 -13 4 3974.48 591.221 14
 -1 -13 4 5456.34 624.896 11
 -1 -13 3 36208.1 1809.71 10
 -1 -13 3 37303.3 1771.61 14
 -1 -13 2 231.653 91.4005 14
 -1 -13 2 395.1 216.211 4
 -1 -13 2 346.683 100.066 10
 -1 -13 2 443.003 131.805 11
 -1 -13 1 32179.4 1714.92 10
 -1 -13 1 38765.6 1851.44 4
 -1 -13 1 40799.7 1751.74 11
 -1 -13 1 34442.2 1670.65 14
 -1 -13 0 9583.03 867.755 11
 -1 -13 0 9718.66 900.805 4
 -1 -13 0 8084.84 857.89 10
 -1 -13 -1 12518.4 1080.62 10
 -1 -13 -1 16816.7 1134.7 11
 -1 -13 -2 1068.01 280.901 12
 -1 -13 -2 1209.82 337.597 11
 -1 -13 -2 1043.35 316.172 10
 -1 -13 -3 108960 2829.01 12
 -1 -13 -3 112789 2973.53 11
 1 13 3 95395.7 5996.55 17
 -1 -13 -3 101928 3233.56 10
 -1 -13 -4 1468.58 367.564 6
 -1 -13 -4 1375.74 297.247 11
 1 13 4 1808.76 917.183 17
 -1 -13 -4 1365.51 316.28 12
 -1 -13 -4 1032.6 315.621 10
 -1 -13 -5 25907.1 1502.04 10
 -1 -13 -5 26654.1 1401.28 12
 -1 -13 -5 26591.5 1392.21 11
 -1 -13 -5 25631.5 1439.08 6
 -1 -13 -6 14517.7 1055.26 10
 -1 -13 -6 15027.6 1098.14 6
 -1 -13 -6 16525.8 1089.39 11
 -1 -13 -6 15487.2 1099.08 12
 -1 -13 -7 7936.47 764.34 11
 -1 -13 -7 6073.27 1344.88 16
 -1 -13 -7 7508.13 791.741 6
 -1 -13 -7 7631.43 775.147 12
 -1 -13 -8 331.475 180.882 6
 -1 -13 -8 -304.651 185.944 12
 -1 -13 -8 167.954 227.72 11
 -1 -13 -8 137.026 382.922 16
 1 13 8 -286.35 737.947 17
 -1 -13 -9 58527.4 2270.47 6
 -1 -13 -9 58688.6 2280.56 12
 -1 -13 -10 1030.13 297.213 12
 -1 -13 -10 1167.63 318.19 6
 -1 -13 -10 1031.24 699.769 16
 1 13 10 353.246 776.73 17
 -1 -13 -11 17637.8 1231.06 6
 -1 -13 -11 17242.4 1252.08 12
 -1 -13 -12 1007.15 358.006 12
 -1 -13 -12 503.547 249.889 6
 -1 -13 -13 2317.96 473.862 12
 -1 -13 -13 3038.18 493.983 6
 -1 -13 -14 2520.43 440.12 6
 -1 -13 -15 27005.4 1469.01 6
 -1 -13 -16 17768.7 1138.36 6
 -1 -13 -17 28384.6 1391.01 6
 -1 -13 -18 1438.64 300.823 6
 -1 -13 -19 1121.21 225.95 6
 -1 -14 12 928.913 202.93 14
 -1 -14 11 668.111 196.527 14
 -1 -14 10 1038.31 257.982 14
 -1 -14 9 22.4065 84.2268 14
 -1 -14 9 214.456 156.343 11
 -1 -14 8 4229.24 560.764 14
 -1 -14 8 6205.72 572.203 11
 -1 -14 8 5135.37 546.89 10
 -1 -14 7 3881.9 532.353 13
 -1 -14 7 3841.16 516.414 10
 -1 -14 7 3001.47 480.079 14
 -1 -14 7 4712.34 517.546 11
 -1 -14 6 12392 977.532 10
 -1 -14 6 11284.8 948.004 14
 -1 -14 5 3083.1 519.828 10
 -1 -14 5 4341.53 543.91 11
 -1 -14 5 3151.12 510.17 14
 -1 -14 4 23344.7 1407.65 14
 -1 -14 4 20858.4 1351.89 10
 -1 -14 3 9130.72 881.819 14
 -1 -14 3 7090.41 808.417 10
 -1 -14 3 9898.81 824.069 11
 -1 -14 2 42940 1926.5 14
 -1 -14 2 46851.2 1861.91 11
 -1 -14 1 987.777 336.642 10
 -1 -14 1 1249.51 252.479 11
 -1 -14 1 636.591 249.799 4
 -1 -14 0 13556.2 1115.46 4
 -1 -14 0 14202.3 1044.35 11
 -1 -14 -1 4986.55 752.053 10
 -1 -14 -1 6403.17 704.62 11
 -1 -14 -1 4559.52 651.613 4
 -1 -14 -2 14958.3 1038.84 12
 -1 -14 -2 13452.1 1213.27 10
 -1 -14 -2 14498.1 1079.74 11
 -1 -14 -3 2953.24 497.267 12
 -1 -14 -3 2763.17 434.365 11
 -1 -14 -3 3149.81 616.511 10
 -1 -14 -4 79828.9 2506 11
 -1 -14 -4 74789.5 2435.15 12
 -1 -14 -4 74374.2 2829.59 10
 -1 -14 -5 2229.76 499.484 6
 -1 -14 -5 2476.32 440.665 11
 -1 -14 -5 3037.84 515.614 12
 1 14 5 2202.22 878.261 17
 -1 -14 -5 2531.12 526.454 10
 -1 -14 -6 16960.6 1239.5 6
 -1 -14 -6 18404.7 1195.63 11
 -1 -14 -6 17428 1184.48 10
 -1 -14 -6 17346 1192.19 12
 -1 -14 -7 12214.9 1061.94 6
 -1 -14 -7 12208 1043.4 12
 1 14 7 13153.9 3412.55 17
 -1 -14 -7 14324.9 1063.47 11
 1 14 8 5969.81 2472.88 17
 -1 -14 -8 5049.33 692.494 12
 -1 -14 -8 5991.08 740.51 11
 -1 -14 -8 3729.98 582.613 6
 -1 -14 -9 1769.55 405.501 6
 -1 -14 -9 1629.54 435.517 12
 -1 -14 -10 14208.3 1178.39 12
 -1 -14 -10 14389.2 1141 6
 -1 -14 -11 3547.13 566.754 6
 -1 -14 -11 3856.48 634.261 12
 -1 -14 -12 25659.7 1482.63 6
 -1 -14 -12 24338.5 1541.57 12
 -1 -14 -13 1669.36 438.723 12
 -1 -14 -13 1845.09 427.624 6
 -1 -14 -14 27060.5 1463.93 6
 -1 -14 -15 12773.3 974.346 6
 -1 -14 -16 20593.4 1193.01 6
 -1 -14 -17 6923.93 651.75 6
 -1 -14 -18 1212.28 249.029 6
 -1 -15 11 483.746 144.747 14
 -1 -15 10 99.7983 90.1992 14
 -1 -15 9 1698.77 321.246 14
 -1 -15 8 481.098 141.417 10
 -1 -15 8 369.409 118.84 14
 -1 -15 7 9285.33 782.61 14
 -1 -15 7 10191.1 775.164 10
 -1 -15 6 68.0745 116.103 14
 -1 -15 6 -46.1224 102.729 11
 -1 -15 6 239.683 162.266 10
 -1 -15 5 7057.15 728.716 14
 -1 -15 5 6923.2 728.022 10
 -1 -15 4 98.2018 123.393 14
 -1 -15 4 386.491 183.892 11
 -1 -15 4 204.12 209.686 10
 -1 -15 3 15442.9 1138.85 14
 -1 -15 3 12898.2 1045.38 10
 -1 -15 2 328.793 210.606 10
 -1 -15 2 190.765 259.825 4
 -1 -15 2 175.456 120.162 11
 -1 -15 2 34.6567 173.344 14
 -1 -15 1 34443.5 1578.15 11
 -1 -15 1 41129.7 1970.66 4
 -1 -15 0 7795.3 888.967 10
 -1 -15 0 8918.32 795.647 11
 -1 -15 -1 30487.6 1748.73 4
 -1 -15 -1 33554 1619.89 11
 -1 -15 -2 721.063 270.585 10
 -1 -15 -2 959.727 274.335 11
 -1 -15 -2 860.14 182.397 4
 -1 -15 -3 4158.16 688.002 10
 -1 -15 -3 4234.11 583.341 11
 -1 -15 -3 3315.56 499.376 12
 -1 -15 -4 1135.05 366.396 10
 -1 -15 -4 1225.36 309.054 11
 -1 -15 -4 868.328 263.291 12
 -1 -15 -5 29378.1 1550.57 12
 -1 -15 -5 31386.1 1563.5 11
 -1 -15 -5 26685.7 1627.57 6
 -1 -15 -5 30229.2 1729.06 10
 -1 -15 -6 17352.6 1223.27 12
 -1 -15 -6 18146.2 1239.96 10
 -1 -15 -6 16546 1272.79 6
 -1 -15 -6 19864.2 1272.69 11
 -1 -15 -7 1828.31 444.389 6
 -1 -15 -7 2231.04 463.712 11
 -1 -15 -8 9504.81 944.051 12
 -1 -15 -8 9316.51 945.503 6
 -1 -15 -9 13112.1 1112.06 12
 -1 -15 -9 12307.2 1090.47 6
 -1 -15 -10 3699.71 608.854 6
 -1 -15 -10 3226.94 564.403 12
 -1 -15 -11 25703.7 1510.24 6
 -1 -15 -11 26334.2 1591.86 12
 -1 -15 -12 6047.24 693.256 6
 -1 -15 -13 22472.4 1335.92 6
 -1 -15 -14 4319.57 563.892 6
 -1 -15 -15 13185.5 955.3 6
 -1 -15 -16 2923.79 430.422 6
 -1 -15 -17 13860.3 862.855 6
 -1 -16 9 540.332 162.566 14
 -1 -16 8 4354.35 411.052 10
 -1 -16 8 3672.79 415.025 14
 -1 -16 7 3427.67 418.315 14
 -1 -16 7 3628.43 419.383 10
 -1 -16 6 2915.95 411.245 14
 -1 -16 6 3074.02 434.956 10
 -1 -16 5 1018.66 273.944 10
 -1 -16 5 1129.55 292.131 14
 -1 -16 4 2557.9 438.806 14
 -1 -16 4 1910.12 389.513 10
 -1 -16 3 8507.45 810.998 10
 -1 -16 3 13127 1026 14
 -1 -16 2 20652.2 1319.9 10
 -1 -16 2 36982.2 1775.21 4
 -1 -16 1 158.607 135.877 10
 -1 -16 1 396.419 126.825 11
 -1 -16 0 80262 2328.28 11
 -1 -16 0 90955.9 2999.88 4
 -1 -16 -1 72.8737 128.247 11
 -1 -16 -1 391.998 229.639 10
 -1 -16 -1 300.458 382.503 4
 -1 -16 -2 31752.5 1819.03 4
 -1 -16 -2 32069.5 1938.14 10
 -1 -16 -2 32087.4 1498.41 11
 -1 -16 -3 2394.17 489.636 4
 -1 -16 -3 2402.89 398.893 11
 -1 -16 -3 2417.16 554.278 10
 -1 -16 -4 13897.5 1229.39 10
 -1 -16 -4 13866 1005.53 11
 -1 -16 -5 1077.79 338.323 10
 -1 -16 -5 1019.06 255.981 11
 -1 -16 -6 9383.95 852.456 11
 -1 -16 -6 8642.55 840.719 10
 -1 -16 -6 9398.14 891.563 12
 -1 -16 -7 1268.16 341.648 12
 -1 -16 -7 820.072 303.424 6
 -1 -16 -7 1114.83 366.506 11
 -1 -16 -8 1074.66 349.052 6
 -1 -16 -8 1153.72 285.89 12
 -1 -16 -9 2566.92 493.082 12
 -1 -16 -9 2210.69 482.545 6
 -1 -16 -10 7511.73 822.333 6
 -1 -16 -11 3661.65 591.396 6
 -1 -16 -12 18693 1228.88 6
 -1 -16 -13 4278.11 567.97 6
 -1 -16 -14 4540.96 565.105 6
 -1 -16 -15 344.986 121.966 6
 -1 -16 -16 8403.95 678.149 6
 -1 -17 7 2329.12 288.073 10
 -1 -17 6 4073.51 436.113 10
 -1 -17 5 466.77 167.666 10
 -1 -17 4 468.08 176.647 10
 -1 -17 3 717.437 228.153 10
 -1 -17 2 219.269 119.58 10
 -1 -17 1 25533.8 1437.63 4
 -1 -17 1 15849.9 1158.22 10
 -1 -17 0 5802.42 752.951 10
 -1 -17 0 6823.8 759.329 4
 -1 -17 -1 24409.8 1597.99 10
 -1 -17 -1 28077.7 1617.83 4
 -1 -17 -2 -142.393 191.189 10
 -1 -17 -2 -675.144 474.815 4
 -1 -17 -3 22637.2 1153.41 11
 -1 -17 -3 25950.5 1704.93 10
 -1 -17 -3 25390.1 1542.55 4
 -1 -17 -4 7612.17 894.17 10
 -1 -17 -4 7312.59 672.322 11
 -1 -17 -4 6090.05 775.328 4
 -1 -17 -5 22210 1437.48 4
 -1 -17 -5 23547.4 1459.79 10
 -1 -17 -6 1170.94 384.295 11
 -1 -17 -6 1253.2 325.309 10
 -1 -17 -7 2662.36 456.468 6
 -1 -17 -8 237.113 184.566 6
 -1 -17 -9 911.069 289.914 6
 -1 -17 -10 2527.98 457.326 6
 -1 -17 -11 8079.39 785.778 6
 -1 -17 -12 9496.7 844.738 6
 -1 -17 -13 1061.16 262.3 6
 -1 -17 -14 246.744 131.12 6
 -1 -17 -15 1001.57 225.758 6
 -1 -18 6 10178.9 568.509 10
 -1 -18 5 203.746 99.6367 10
 -1 -18 4 5297.93 498.661 10
 -1 -18 3 2481.16 362.061 10
 -1 -18 2 979.088 258.657 10
 -1 -18 1 593.622 252.526 10
 -1 -18 0 23497.9 1303.94 4
 -1 -18 0 17857.2 1212.85 10
 -1 -18 -1 362.868 248.476 10
 -1 -18 -1 -26.9328 265.567 4
 -1 -18 -2 20181.1 1260.68 4
 -1 -18 -2 22873.4 1521.76 10
 -1 -18 -3 5077.76 668.753 4
 -1 -18 -3 7103.24 837.361 10
 -1 -18 -4 17098.6 1251.88 10
 -1 -18 -4 16449.1 1145.87 4
 -1 -18 -5 127.76 147.116 10
 -1 -18 -5 169.554 196.004 4
 -1 -18 -6 34985.1 1464.61 10
 -1 -18 -6 34998 1713.64 4
 -1 -18 -7 3250.79 534.225 4
 -1 -18 -8 5184.04 689.56 4
 -1 -18 -9 2711.22 432.597 6
 -1 -18 -10 3651.82 468.164 6
 -1 -18 -11 4896.81 539.133 6
 -1 -18 -12 2581.01 386.228 6
 -1 -18 -13 304.948 111.974 6
 -1 -18 -14 817.486 197.518 4
 -1 -19 4 1120.18 198.484 10
 -1 -19 3 6369.94 497.119 10
 -1 -19 2 11750 744.044 10
 -1 -19 1 1751.13 307.555 10
 -1 -19 0 2240.14 372.034 10
 -1 -19 -1 7735.98 755.601 10
 -1 -19 -2 649.386 301.053 10
 -1 -19 -2 431.684 235.725 4
 -1 -19 -3 8809.62 722.687 4
 -1 -19 -3 10815.6 912.258 10
 -1 -19 -4 415.743 233.122 4
 -1 -19 -4 111.181 114.511 10
 -1 -19 -5 17543.9 1063.72 4
 -1 -19 -5 17201.9 985.71 10
 -1 -19 -6 8434.47 744.662 4
 -1 -19 -7 15286 1014.06 4
 -1 -19 -8 14190.1 990.686 4
 -1 -19 -9 5234.81 615.577 4
 -1 -19 -10 9665.54 812.777 4
 -1 -19 -11 5507.52 596.996 4
 -1 -19 -12 587.508 184.604 4
 -1 -20 1 251.252 108.707 10
 -1 -20 0 5606.07 493.917 10
 -1 -20 -1 474.152 180.777 10
 -1 -20 -2 20951.9 1059.97 10
 -1 -20 -3 615.36 196.551 10
 -1 -20 -4 3093.68 367.039 10
 -1 -20 -4 2804.05 322.667 4
 -1 -20 -5 7040 555.786 4
 -1 -20 -6 1525.66 269.443 4
 -1 -20 -7 3046.62 383.465 4
 -1 -20 -8 2389.52 336.428 4
 -1 -20 -9 7636.64 585.735 4
 2 -19 -2 529.585 145.219 10
 2 -19 -1 15473.3 773.496 10
 2 -19 0 8334.36 555.336 10
 2 -19 1 1156.36 210.773 10
 2 -18 -9 2251.52 308.594 4
 2 -18 -8 5021.86 456.957 6
 2 -18 -8 8638.58 631.714 4
 2 -18 -7 491.249 181.22 4
 2 -18 -6 37858.8 1350.51 4
 2 -18 -5 875.525 200.157 4
 2 -18 -4 3049.88 361.303 4
 2 -18 -4 2495.07 361.309 10
 2 -18 -3 339.847 155.396 10
 2 -18 -2 18776.5 1116.5 10
 2 -18 -1 5924.45 616.451 10
 2 -18 0 10203.2 797.77 10
 2 -18 1 10523.7 768.387 10
 2 -18 2 1617.06 289.616 10
 2 -18 3 5344.34 469.492 10
 2 -18 4 1094.08 199.191 10
 2 -17 -12 369.841 144.335 6
 2 -17 -11 1312.24 265.101 6
 2 -17 -10 2596.36 394.286 6
 2 -17 -9 2902.67 412.736 6
 2 -17 -8 626.994 222.26 6
 2 -17 -7 17024.4 1095.49 6
 2 -17 -6 712.075 208.478 6
 2 -17 -5 3902.97 493.14 4
 2 -17 -5 3300.49 423.902 10
 2 -17 -4 5632.53 641.801 10
 2 -17 -4 6155.6 616.074 4
 2 -17 -3 4984.24 650.305 10
 2 -17 -3 4367.44 541.544 4
 2 -17 -2 1687.52 388.593 10
 2 -17 -2 2566.71 411.014 4
 2 -17 -1 11612 1047.73 10
 2 -17 0 2822.48 505.377 10
 2 -17 1 7923.28 787.751 10
 2 -17 2 8414.09 757.392 10
 2 -17 3 689.786 214.212 10
 2 -17 4 3480.68 437.218 10
 2 -17 5 9883.11 680.281 10
 2 -17 6 5945.69 482.407 10
 2 -16 -13 180.56 125.398 6
 2 -16 -12 11746.5 856.122 6
 2 -16 -11 2696.47 424.723 6
 2 -16 -10 2305.54 389.547 6
 2 -16 -9 5623.37 683.523 6
 2 -16 -8 14843.9 1116.64 6
 2 -16 -7 492.097 227.761 6
 2 -16 -6 4957.15 685.586 6
 2 -16 -5 12494.5 980.609 10
 2 -16 -5 9662.16 926.634 6
 2 -16 -4 75.5942 201.958 6
 2 -16 -4 647.872 275.588 10
 2 -16 -3 14461.3 1251.76 10
 2 -16 -3 16851.1 1162.5 4
 2 -16 -2 989.083 293.374 6
 2 -16 -2 1554.05 360.556 4
 2 -16 -2 935.517 362.869 10
 2 -16 -1 712.936 227.459 4
 2 -16 -1 1093.25 368.335 10
 2 -16 0 28213.8 1754.58 10
 2 -16 1 1023.54 323.871 10
 2 -16 2 5589.59 685.617 10
 2 -16 3 26030.3 1404.46 10
 2 -16 4 1188.36 304.167 10
 2 -16 4 1693.61 339.632 14
 2 -16 5 4360.89 495.912 14
 2 -16 5 4224.48 504.517 10
 2 -16 6 1454.9 308.225 10
 2 -16 6 968.548 245.888 14
 2 -16 7 2558.18 344.469 14
 2 -16 7 2854.19 359.977 10
 2 -16 8 514.608 126.871 14
 2 -16 8 679.274 160.272 10
 2 -15 -15 938.016 225.435 6
 2 -15 -14 851.071 238.248 6
 2 -15 -13 20003 1181.95 6
 2 -15 -12 392.275 187.227 6
 2 -15 -11 10634 929.035 6
 2 -15 -10 10478.5 963.127 6
 2 -15 -9 32090.8 1755.15 6
 2 -15 -8 3020.86 570.784 6
 2 -15 -7 12438.3 1106.61 6
 2 -15 -6 2279.84 515.402 6
 2 -15 -6 2199.53 409.222 10
 2 -15 -5 1593.95 424.053 10
 2 -15 -5 1485.7 391.761 6
 2 -15 -4 13403.8 1186.92 6
 2 -15 -4 16904.1 1369.34 10
 2 -15 -3 1545.89 423.3 6
 2 -15 -3 2740.54 620.036 10
 2 -15 -2 3931.44 730.422 10
 2 -15 -2 2479.99 437.942 6
 2 -15 -1 2169.52 570.235 10
 2 -15 -1 3113.01 539.542 4
 2 -15 -1 1844.72 392.234 6
 2 -15 0 991.623 341.488 10
 2 -15 0 864.521 188.595 4
 2 -15 1 7134.76 876.516 10
 2 -15 2 20977.8 1427.81 10
 2 -15 2 27875.5 1558.78 14
 2 -15 3 890.198 290.474 14
 2 -15 3 1003.08 353.299 10
 2 -15 4 15204.6 1113.49 10
 2 -15 4 17896.5 1174.48 14
 2 -15 5 490.605 216.172 10
 2 -15 5 205.495 136.63 14
 2 -15 6 5051.96 566.851 14
 2 -15 6 5725.32 628.206 10
 2 -15 7 19823.2 1097.58 10
 2 -15 7 16575.3 1018.86 14
 2 -15 8 6207.63 593.997 14
 2 -15 8 6301.89 565.117 10
 2 -15 9 427.104 179.772 14
 2 -15 9 436.201 136.872 10
 2 -15 10 12148.7 726.083 14
 2 -14 -16 506.738 141.752 6
 2 -14 -15 337.248 137.019 6
 2 -14 -14 5634.7 644.83 6
 2 -14 -13 1911.24 413.737 6
 2 -14 -12 4939.25 659.273 6
 2 -14 -11 8781.44 892.314 6
 2 -14 -10 31319.4 1744.69 6
 2 -14 -9 7541.65 858.613 6
 2 -14 -8 18810.1 1397.35 6
 2 -14 -7 4401.3 686.46 6
 2 -14 -6 27676.1 1759.42 6
 2 -14 -6 27083.6 1488.69 10
 2 -14 -5 2702.17 549.271 6
 2 -14 -5 3981.82 623.856 10
 2 -14 -4 1301.7 444.116 10
 2 -14 -4 1110.5 386.502 6
 2 -14 -3 1319.02 345.006 6
 2 -14 -2 652.258 262.685 6
 2 -14 -1 2357.22 510.885 6
 2 -14 0 2680.18 504.61 4
 2 -14 0 1433.99 359.304 6
 2 -14 0 2025 534.948 10
 2 -14 1 10724.8 1088.66 10
 2 -14 2 274.803 160.538 10
 2 -14 3 18071.3 1249.9 14
 2 -14 3 17129 1262.42 10
 2 -14 4 2286.6 449.771 14
 2 -14 4 2213.07 450.19 10
 2 -14 5 8068.41 813.94 14
 2 -14 5 8737.41 863.994 10
 2 -14 6 5081.93 622.267 14
 2 -14 6 5155.33 633.823 10
 2 -14 7 12296.9 935.874 10
 2 -14 7 13280.4 956.701 13
 2 -14 7 11291.5 924.842 14
 2 -14 8 2452.37 419.055 14
 2 -14 8 2599.06 388.604 13
 2 -14 8 3263.63 456.12 10
 2 -14 9 27458.9 1370.24 14
 2 -14 9 30156.5 1333.82 13
 2 -14 10 3142.03 438.208 14
 2 -14 10 3343.86 404.769 13
 2 -14 11 8118.08 656.38 14
 2 -14 12 929.234 212.393 14
 2 -13 -16 1250.73 279.848 6
 2 -13 -15 3727.64 515.022 6
 2 -13 -14 3425.47 519.845 6
 2 -13 -13 1445.71 387.685 6
 2 -13 -12 8692.13 884.938 6
 2 -13 -11 5159.43 731.67 6
 2 -13 -10 7549.76 863.239 6
 2 -13 -9 4942.77 704.559 6
 2 -13 -8 28884.4 1744.34 6
 2 -13 -7 36602.2 1978.4 6
 2 -13 -6 12739.4 1183.17 6
 -2 13 5 27850.2 4452.17 17
 2 -13 -5 19694.3 1460.63 6
 -2 13 4 29543.5 4208.8 17
 2 -13 -4 23701.2 1602.88 6
 2 -13 -3 934.963 282.046 6
 -2 13 3 988.838 609.899 17
 -2 13 2 6203.28 1532.35 17
 2 -13 -2 6065.47 767.495 6
 -2 13 1 168.524 195.833 17
 2 -13 -1 117.749 226.531 6
 -2 13 0 13367.1 2171.84 17
 2 -13 0 13322.9 1168.55 6
 2 -13 1 4207.03 626.532 6
 2 -13 3 42.8 114.401 10
 2 -13 4 12904.8 954.617 5
 2 -13 4 13608.1 1105.96 10
 2 -13 5 151.866 149.651 10
 2 -13 5 42.708 93.6188 14
 2 -13 6 10619.1 921.956 13
 2 -13 6 9126.85 872.703 14
 2 -13 6 9607.63 912.021 10
 2 -13 6 9238.56 852.677 5
 2 -13 7 1965.15 398.614 13
 2 -13 7 1535.51 379.029 14
 2 -13 7 1666.74 377.231 10
 2 -13 8 25974.9 1357.61 10
 2 -13 8 24193 1373.19 13
 2 -13 8 22557.4 1358.1 14
 2 -13 9 1940.45 419.714 14
 2 -13 9 1779.25 325.683 10
 2 -13 9 2095.47 403.177 13
 2 -13 10 30978.2 1468.26 13
 2 -13 10 29622.1 1481 14
 2 -13 11 5453.85 591.037 13
 2 -13 11 5589.6 618.923 14
 2 -13 12 6878.05 631.29 14
 2 -13 13 -48.5592 89.1046 14
 2 -12 -17 1248.52 277.143 6
 2 -12 -16 10040.1 803.372 6
 2 -12 -15 2220.7 425.342 6
 2 -12 -14 2705.59 479.278 6
 2 -12 -13 13361.5 1082.4 6
 2 -12 -12 3694.03 580.419 6
 2 -12 -11 11231.5 1032.1 6
 2 -12 -10 749.304 285.654 6
 2 -12 -9 1710.09 427.758 6
 2 -12 -8 19893.2 1404 6
 -2 12 8 24601.9 4327.15 17
 -2 12 7 43184 5706.31 17
 2 -12 -7 29302.6 1712.04 6
 -2 12 6 14105.5 3237.48 17
 2 -12 -6 10528.2 1032.38 6
 2 -12 -5 17880.3 1330.55 6
 -2 12 5 20874.1 3685.96 17
 2 -12 -4 32395.7 1793.08 6
 -2 12 4 33636.5 4213.58 17
 -2 12 3 41320.3 4288.6 17
 2 -12 -3 35724.2 1877.48 6
 2 -12 -2 8649.74 942.402 6
 -2 12 2 7294.92 1618.96 17
 2 -12 -1 39003.2 1945.34 6
 -2 12 1 36321.2 3511.09 17
 2 -12 0 2128.14 444.491 6
 -2 12 0 2702.32 917.609 17
 2 -12 1 3742.53 585.56 6
 -2 12 -1 3633.68 975.229 17
 2 -12 2 5046.82 704.244 6
 -2 12 -2 4274.43 1123.77 17
 -2 12 -3 683.837 569.967 17
 2 -12 3 992.806 308.868 5
 2 -12 4 1553.59 328.871 5
 2 -12 5 6330.32 745.215 10
 2 -12 5 6926.64 761.38 5
 2 -12 6 5576.48 673.531 5
 2 -12 6 6679.87 763.036 10
 2 -12 7 13752.3 1061.36 10
 2 -12 7 10294.5 917.293 5
 2 -12 7 10980.2 961.587 13
 2 -12 7 11112 988.864 14
 2 -12 8 2086.26 431.089 14
 2 -12 8 2022.31 428.507 13
 2 -12 8 2303.36 430.705 10
 2 -12 9 13786.6 1078.38 13
 2 -12 9 15636.3 999.264 10
 2 -12 9 13340.5 1075.22 14
 2 -12 10 3489.69 529.678 13
 2 -12 10 3542.96 550.621 14
 2 -12 11 24452.3 1372.47 13
 2 -12 11 25283.6 1389.28 14
 2 -12 12 2689.41 427.368 13
 2 -12 12 2367.73 410.511 14
 2 -12 13 3167.43 426.659 14
 2 -12 14 29.4662 122.148 14
 -2 11 17 5489.7 555.157 1
 2 -11 -17 6894.91 623.559 6
 -2 11 16 4115.09 561.014 1
 2 -11 -16 5261.65 619.229 6
 2 -11 -15 2933.63 481.938 6
 -2 11 15 1867.4 410.46 1
 2 -11 -14 34870.8 1713.25 6
 -2 11 14 30551.3 1696.46 1
 2 -11 -13 1311.91 396.826 6
 -2 11 13 1119.49 332.872 1
 -2 11 12 17060.2 1376.57 1
 2 -11 -12 19234.5 1324.87 6
 2 -11 -11 2764.98 503.694 6
 2 -11 -10 1231.59 363.849 6
 2 -11 -9 10628 986.009 6
 2 -11 -9 8115.76 1784.39 16
 2 -11 -8 27186.3 1574.15 12
 2 -11 -8 28784.5 1632.04 6
 2 -11 -7 9511.56 945.828 12
 2 -11 -7 8844.22 1798.51 16
 2 -11 -7 10146.5 952.841 6
 -2 11 7 13290 3006.58 17
 2 -11 -6 24963 1493.52 6
 2 -11 -6 24319.2 1480.29 12
 -2 11 5 6665.66 1872.37 17
 2 -11 -5 6844.1 793.519 12
 2 -11 -5 7193.67 806.643 6
 2 -11 -4 6501.31 736.975 12
 2 -11 -4 6263.27 749.597 6
 -2 11 4 7627.05 1874.57 17
 2 -11 -3 41346.8 1926.59 6
 2 -11 -3 41673.2 1801.53 12
 -2 11 3 37694.8 3867.05 17
 2 -11 -2 144676 3423.07 12
 2 -11 -2 135838 3615.79 6
 2 -11 -1 2526.29 432.768 6
 -2 11 1 1963.31 734.685 17
 2 -11 0 22484.4 1420.27 6
 -2 11 0 19283.1 2304.63 17
 2 -11 1 519.466 261.905 6
 -2 11 -1 625.612 401.418 17
 2 -11 2 4488.9 536.427 5
 -2 11 -2 6930.4 1313.8 17
 2 -11 2 7093.41 809.28 6
 2 -11 3 -7.50265 200.991 5
 -2 11 -3 367.44 189.847 17
 -2 11 -4 12661.1 1763.42 17
 2 -11 4 9163.05 824.584 5
 2 -11 5 27008 1455.9 5
 2 -11 6 17575.9 1175.41 5
 2 -11 6 18792.8 1264.98 10
 2 -11 7 599.997 231.559 5
 2 -11 7 564.548 222.497 10
 2 -11 8 6362.81 705.788 10
 2 -11 8 5505.57 709.793 14
 2 -11 8 5685.52 686.303 5
 2 -11 9 679.913 212.753 13
 2 -11 9 787.226 298.137 14
 2 -11 9 905.873 277.255 10
 2 -11 10 9173.75 906.159 13
 2 -11 10 9694.15 927.663 14
 2 -11 11 1782.83 396.427 13
 2 -11 11 1743.95 387.227 14
 2 -11 12 26937.3 1443.23 14
 2 -11 12 27175.9 1496.08 13
 2 -11 13 5892.6 618.349 14
 2 -11 13 5835.07 646.335 13
 2 -11 14 2197.09 356.231 14
 2 -11 15 2241.21 314.756 14
 -2 10 18 8530.14 791.859 1
 2 -10 -18 8455.32 615.787 6
 2 -10 -17 9106.77 758.016 6
 -2 10 17 10628.4 999.725 1
 2 -10 -16 976.951 283.905 6
 -2 10 16 596.061 229.497 1
 -2 10 15 9753.5 1059.89 1
 2 -10 -15 10855.5 921.754 6
 2 -10 -14 13456.6 1060.38 6
 -2 10 14 12309.3 1194.78 1
 2 -10 -13 31779.6 1679.84 6
 -2 10 13 29839.5 1864 1
 2 -10 -12 2782.85 500.013 6
 -2 10 12 1783.53 465.896 1
 2 -10 -11 29373.1 1621.05 6
 -2 10 11 28004 1842.77 1
 2 -10 -10 599.033 272.549 6
 -2 10 10 489.703 244.303 1
 2 -10 -10 392.439 325.01 16
 2 -10 -9 10688.4 1899.28 16
 2 -10 -9 12125.1 1021.61 12
 2 -10 -9 14388.5 1103.43 6
 2 -10 -8 12103.1 1979.84 16
 2 -10 -8 11378.4 966.177 12
 2 -10 -8 13499.7 1045.37 6
 2 -10 -7 21834.9 1334.31 12
 2 -10 -7 22282.8 1346.35 6
 2 -10 -7 17981.6 2388.73 16
 2 -10 -6 15524.3 1146.11 12
 2 -10 -6 13925.9 2072.3 16
 2 -10 -6 16763.5 1152.85 6
 2 -10 -5 27510.4 1505.41 12
 -2 10 5 30786.7 3874.06 17
 2 -10 -5 21959.7 2562.34 16
 2 -10 -5 28372.7 1497.53 6
 2 -10 -4 8327.92 812.934 6
 -2 10 4 8005.59 1865.4 17
 2 -10 -4 8090.76 810.713 12
 -2 10 3 6133.4 1451.8 17
 2 -10 -3 6695.23 717.345 6
 2 -10 -3 7189.83 741.833 12
 -2 10 2 3757.99 1102.4 17
 -2 10 1 41233.7 3332.45 17
 -2 10 0 -13.2231 225.109 17
 -2 10 -1 42883.3 3219.53 17
 -2 10 -2 3854.18 931.616 17
 -2 10 -3 21488.4 2295.24 17
 2 -10 3 13064.2 941.512 5
 2 -10 4 17131.5 1092.84 5
 -2 10 -4 23134.1 2361.45 17
 -2 10 -5 37372.5 3027.62 17
 2 -10 5 26788.7 1403.31 5
 2 -10 6 14195.5 1058.55 5
 -2 10 -6 20242.4 2232.07 17
 2 -10 7 1070.78 323.924 10
 2 -10 7 789.745 303.307 5
 2 -10 8 359.541 285.457 5
 2 -10 8 404.99 248.625 10
 2 -10 9 10834.7 876.272 10
 2 -10 9 9164.37 918.21 5
 2 -10 9 10080.2 993.183 14
 2 -10 10 -54.6922 232.075 14
 2 -10 10 250.308 197.388 13
 2 -10 11 12038.6 1030.88 14
 2 -10 11 10988.4 1025.54 13
 2 -10 12 4864.44 647.845 14
 2 -10 12 4378.93 634.259 13
 2 -10 13 11632.3 982.502 13
 2 -10 13 12513 980.85 14
 2 -10 14 403.585 183 14
 2 -10 14 83.0333 107.231 13
 2 -10 15 1224.33 278.47 14
 2 -10 16 6947.8 534.281 14
 -2 9 19 11037.1 872.54 1
 2 -9 -18 10950.3 738.227 6
 -2 9 18 15134.3 1254 1
 -2 9 17 27.2721 168.402 1
 2 -9 -17 301.205 116.783 6
 2 -9 -16 1332.66 328.559 6
 -2 9 16 1000.07 428.853 1
 2 -9 -15 749.408 253.107 6
 -2 9 15 605.386 330.016 1
 2 -9 -14 2228.2 434.636 6
 2 -9 -13 2407.99 466.204 6
 2 -9 -12 35931.3 1772.06 6
 2 -9 -11 4552.91 612.961 6
 2 -9 -11 3567.83 1197.73 16
 2 -9 -10 50042.8 2100.28 12
 2 -9 -10 48934.7 4039.53 16
 2 -9 -10 56093.5 2176.22 6
 2 -9 -9 11406.5 949.069 12
 2 -9 -9 10611.2 1833.43 16
 2 -9 -9 12487.3 990.473 6
 2 -9 -8 18736.5 2341.32 16
 2 -9 -8 20538.8 1241.58 12
 2 -9 -8 20162.6 1236.59 6
 2 -9 -7 1524.83 289.397 12
 2 -9 -7 1590.23 660.915 16
 2 -9 -7 2190.93 429.606 6
 2 -9 -6 39987.9 1697.35 6
 2 -9 -6 36890.5 3209.56 16
 2 -9 -6 38232.1 1750.55 12
 2 -9 -5 114.967 274.594 16
 -2 9 5 735.863 648.805 17
 2 -9 -4 1368.09 562.558 16
 -2 9 4 2691.14 1058.22 17
 -2 9 3 440.339 194.734 17
 -2 9 2 12638.1 1851.91 17
 -2 9 1 12562.9 1730.52 17
 -2 9 0 47536 3268.29 17
 -2 9 -1 6991.77 1241.1 17
 -2 9 -2 23422.1 2283.74 17
 -2 9 -3 24540.9 2393.57 17
 -2 9 -4 38945.7 3055.89 17
 -2 9 -5 4519.02 1014.67 17
 2 -9 5 3100.33 474.023 5
 2 -9 6 6476.79 690.66 5
 -2 9 -6 8846.76 1423.54 17
 -2 9 -7 5895.84 1208.44 17
 2 -9 7 4855.57 613.758 10
 2 -9 7 4052.16 588.008 5
 2 -9 8 2678.49 473.9 5
 2 -9 8 2899.87 472.05 10
 2 -9 9 2295.77 443.39 10
 2 -9 9 2217.61 527.33 14
 2 -9 9 1978.13 439.864 5
 2 -9 10 9044.22 931.302 14
 2 -9 11 6151.89 773.736 14
 2 -9 11 5788.86 772.971 13
 2 -9 12 7890.83 903.595 13
 2 -9 12 8951.8 897.811 14
 2 -9 13 295.688 223.543 13
 2 -9 13 319.834 201.017 14
 2 -9 14 843.791 251.694 13
 2 -9 14 1122.14 327.507 14
 2 -9 15 1403.81 329.723 13
 2 -9 15 1641.28 330.434 14
 2 -9 16 1623.75 303.323 14
 2 -9 17 3101.68 340.681 14
 -2 8 19 4225.33 622.52 1
 2 -8 -18 792.294 244.492 6
 -2 8 18 781.367 342.235 1
 2 -8 -17 3797.49 490.597 6
 -2 8 17 4228.63 821.774 1
 2 -8 -16 6629.79 682.704 6
 -2 8 16 6296.98 1000.45 1
 2 -8 -15 1168.65 286.786 6
 2 -8 -14 1535.74 392.365 6
 2 -8 -13 33456 1674.06 6
 2 -8 -12 125.132 355.986 16
 2 -8 -12 663.256 202.214 6
 2 -8 -11 94546.2 2803.47 6
 2 -8 -11 82161.3 5259.95 16
 2 -8 -10 45022.2 2050.7 12
 2 -8 -10 48191.6 1950.71 6
 2 -8 -10 42983.9 3685.06 16
 2 -8 -9 37106.2 3285.89 16
 2 -8 -9 42860.5 1795.06 6
 2 -8 -9 35937.1 1752.76 12
 2 -8 -8 4776.83 579.547 6
 2 -8 -8 3358.46 478.643 12
 2 -8 -8 3464.33 1001.55 16
 2 -8 -7 3036.19 478.073 12
 2 -8 -7 3181.02 458.73 6
 2 -8 -7 3172 937.404 16
 2 -8 -6 2130.96 717.333 16
 2 -8 -5 40161.5 3042.31 16
 2 -8 -4 10110.8 1482.39 16
 -2 8 4 12070.5 2010.9 17
 -2 8 3 62004.5 4195.88 17
 2 -8 -3 55159.1 3411.02 16
 -2 8 2 632.422 341.216 17
 -2 8 1 10958.9 1534.24 17
 -2 8 0 -42.2331 275.351 17
 -2 8 -1 32468.8 2561.91 17
 -2 8 -2 16672 1871.14 17
 -2 8 -3 34819.1 2766.13 17
 -2 8 -4 10416.9 1539.18 17
 -2 8 -5 29525.7 2599.67 17
 -2 8 -6 42815 3179.37 17
 -2 8 -7 59752.6 3788.96 17
 2 -8 7 44561.7 1907.55 5
 2 -8 8 1604.12 384.527 5
 -2 8 -8 2672.02 830.049 17
 2 -8 8 2050.08 351.509 10
 2 -8 9 7046.77 818.316 5
 -2 8 -9 9160.17 1621.08 17
 2 -8 10 1197.27 379.853 14
 2 -8 10 877.31 279.074 5
 2 -8 11 25605.2 1582.58 14
 2 -8 11 23827.2 1611.72 13
 2 -8 12 6635.99 802.417 14
 2 -8 12 5917.84 794.24 13
 2 -8 13 2157.54 463.2 13
 2 -8 13 2425.8 471.801 14
 2 -8 14 1313.75 393.157 13
 2 -8 14 1789.54 390.901 14
 2 -8 15 381.348 174.347 13
 2 -8 15 254.898 174.309 14
 2 -8 16 3190.23 435.943 14
 2 -8 17 11368.6 752.125 14
 -2 7 19 125.052 150.263 1
 -2 7 18 15820.6 1455.83 1
 2 -7 -18 12591.6 822.491 6
 2 -7 -17 17002.1 1062.71 6
 -2 7 17 21173.6 1803.31 1
 2 -7 -16 6010.11 669.097 6
 2 -7 -15 3620.8 522.14 6
 2 -7 -14 2256.78 473.801 6
 2 -7 -13 4373.77 1212.62 16
 2 -7 -13 4709.05 628.507 6
 2 -7 -12 70847.2 4905.46 16
 2 -7 -12 74310.6 2467.42 6
 2 -7 -11 3909.83 537.251 6
 2 -7 -11 3604.86 1112.17 16
 2 -7 -10 119713 3104.8 6
 2 -7 -10 109432 5782.91 16
 2 -7 -10 114359 3389.8 12
 2 -7 -9 2026.83 421.498 12
 2 -7 -9 2533.07 411.509 6
 2 -7 -9 1620 706.717 16
 2 -7 -8 5422.65 1200.81 16
 2 -7 -7 454.526 406.244 16
 2 -7 -6 59723.8 3596.44 16
 2 -7 -5 9267.55 1369.98 16
 2 -7 -4 126243 5041.51 16
 2 -7 -3 3138.17 773.587 16
 2 -7 -2 3295.83 793.882 16
 -2 7 2 3149.01 792.476 17
 -2 7 1 3073.21 795.524 17
 -2 7 0 37514.3 2632.39 17
 -2 7 -1 16587.1 1728.42 17
 -2 7 -2 2101.46 651.983 17
 -2 7 -3 619.539 365.864 17
 -2 7 -4 26772.5 2351.32 17
 -2 7 -5 36308.9 2767.3 17
 -2 7 -6 50569.6 3313.28 17
 -2 7 -7 78098.4 4227.25 17
 2 -7 8 11508.7 1004.63 5
 -2 7 -8 12496.7 1739.34 17
 -2 7 -9 18635.3 2240.35 17
 2 -7 9 14534.1 1170.28 5
 2 -7 10 12749.6 1116.61 14
 2 -7 10 11143.9 1059.19 5
 2 -7 11 477.989 187.458 14
 2 -7 11 607.661 167.809 3
 2 -7 12 4070.38 680.731 13
 2 -7 12 3906.35 624.226 3
 2 -7 12 4332.34 662.604 14
 2 -7 13 27404.6 1635.74 3
 2 -7 13 29716.7 1824.54 13
 2 -7 13 31922 1776.28 14
 2 -7 14 12096 1073.82 14
 2 -7 14 11986.1 1125.49 13
 2 -7 14 11632.3 1043.44 3
 2 -7 15 930.998 301.885 14
 2 -7 15 996.615 315.14 3
 2 -7 15 737.725 279.785 13
 2 -7 16 2959.96 467.479 3
 2 -7 16 2424.6 446.407 13
 2 -7 16 3281.7 492.072 14
 2 -7 17 2734.06 404.021 14
 -2 6 20 2312.15 402.877 1
 -2 6 19 25864.9 1635.42 1
 -2 6 18 11033.9 1208.86 1
 2 -6 -17 25081.5 1295.13 6
 -2 6 17 25095 1625.01 3
 -2 6 16 858.461 427.388 3
 2 -6 -16 337.834 105.572 6
 2 -6 -15 2344.31 406.917 6
 -2 6 15 2415.26 546.639 3
 2 -6 -14 2925.94 501.02 6
 -2 6 14 2309.81 518.213 3
 2 -6 -13 12399.8 2051.13 16
 -2 6 13 11089.8 1095.61 3
 2 -6 -13 13143.8 1001.91 6
 2 -6 -12 5213.87 631.196 6
 2 -6 -12 5421.27 1352.72 16
 2 -6 -11 53093.2 2017.85 8
 2 -6 -11 57088.3 2089.72 6
 2 -6 -11 57514.2 4193.26 16
 2 -6 -10 3848.61 502.952 6
 2 -6 -10 3755.39 1083.51 16
 2 -6 -10 3116.28 497.812 12
 2 -6 -10 3146.48 469.04 8
 2 -6 -9 14177.2 975.842 8
 2 -6 -9 13442.4 945.196 6
 2 -6 -9 13859.2 1916.02 16
 2 -6 -8 7967.87 1339.28 16
 2 -6 -7 17765.2 1955.18 16
 2 -6 -6 33847.3 2572.47 16
 2 -6 -5 155564 5405.99 16
 2 -6 -4 38191.6 2552.37 16
 2 -6 -3 151493 5056.59 16
 -2 6 2 24383 2204.91 17
 2 -6 -2 27007.3 2083.2 16
 -2 6 1 8119.53 1217.4 17
 -2 6 0 806.027 392.933 17
 -2 6 -1 57052.3 3045.27 17
 -2 6 -2 7821.94 1152.01 17
 -2 6 -3 112540 4564.04 17
 -2 6 -4 27458.1 2241.77 17
 -2 6 -5 10936.3 1411.33 17
 -2 6 -6 74226.4 3761.15 17
 -2 6 -7 20020.3 2009.21 17
 -2 6 -8 70131.8 3979.37 17
 -2 6 -9 15957.3 1999.2 17
 2 -6 9 14618.3 1156.46 5
 2 -6 10 13516.5 1150.58 5
 -2 6 -10 16716.8 2176.66 17
 2 -6 10 15613.3 1229.95 14
 2 -6 10 12245.7 1003.86 3
 2 -6 11 10965.7 1009.37 3
 2 -6 11 11561.6 1081.72 14
 2 -6 12 10090.2 1025.36 14
 2 -6 12 9952.91 1080.39 13
 2 -6 12 8801.27 936.247 3
 2 -6 13 31734.1 1810.47 14
 2 -6 13 26883.1 1675.42 3
 2 -6 13 30153 1899.79 13
 2 -6 14 15387.2 1312.74 13
 2 -6 14 14192.2 1233.65 3
 2 -6 14 16314.2 1264.32 14
 2 -6 15 4744.76 688.116 3
 2 -6 15 5932.87 722.102 14
 2 -6 15 5141.45 752.976 13
 2 -6 16 1080.36 334.678 3
 2 -6 16 1005.17 327.171 13
 2 -6 16 884.629 254.765 14
 2 -6 17 288.511 194.309 3
 2 -6 17 30.2911 83.4888 14
 2 -6 18 1062.74 249.01 14
 2 -6 18 885.273 220.445 3
 -2 5 20 15709.2 1075.64 1
 -2 5 19 1047.77 312.666 3
 -2 5 19 965.659 384.533 1
 -2 5 18 15446.6 1490.7 1
 -2 5 18 14049 1252.76 3
 2 -5 -17 364.261 215.84 6
 -2 5 17 112.188 244.262 3
 -2 5 16 6165.04 902.886 3
 2 -5 -16 6439.75 678.107 6
 2 -5 -15 4756.51 597.831 6
 -2 5 15 3628.92 720.412 3
 2 -5 -14 3025.74 458.876 6
 -2 5 14 2676.31 586.865 3
 2 -5 -13 13747.4 1005.31 6
 -2 5 13 13313.4 1259.58 3
 2 -5 -13 11988.3 1993.76 16
 -2 5 12 69411.3 2767.69 3
 2 -5 -12 70641 4681.03 16
 2 -5 -12 77995.6 2441.53 6
 2 -5 -12 72049 2417.21 8
 -2 5 11 12449.5 1079.33 3
 2 -5 -11 13078.6 964.553 8
 2 -5 -11 12556.2 1966.77 16
 2 -5 -10 73755.8 2275.23 8
 2 -5 -10 71490 4421.12 16
 2 -5 -9 4876.95 1074 16
 -2 5 8 14371.9 1543.74 18
 2 -5 -8 10345.7 1534.02 16
 2 -5 -7 2714.39 758.905 16
 2 -5 -6 69633.8 3542.56 16
 2 -5 -5 87903.9 3847.85 16
 2 -5 -4 317436 7317.6 16
 2 -5 -3 381.931 268.795 16
 2 -5 -2 100923 3797.9 16
 2 -5 -1 127644 4209.22 16
 -2 5 1 118378 4380.14 17
 -2 5 0 38732.8 2349.43 17
 -2 5 -1 2665.65 631.533 17
 -2 5 -2 205336 5688.87 17
 -2 5 -3 58016.9 2996.04 17
 -2 5 -4 14995.8 1533.15 17
 -2 5 -5 13917 1483.65 17
 -2 5 -6 55531.4 3052.42 17
 -2 5 -7 88065 3999.77 17
 -2 5 -8 8914.54 1323.61 17
 -2 5 -9 2285.01 759.958 17
 -2 5 -10 2228.91 803.966 17
 -2 5 -10 2604.28 938.008 16
 2 -5 10 1556.3 333.282 3
 2 -5 10 2133.6 522.026 5
 -2 5 -11 43339 3882.82 16
 2 -5 11 36061 1900.88 3
 2 -5 11 40640.8 2023.2 14
 2 -5 12 15978.7 1282.6 14
 2 -5 12 16503 1396.59 13
 2 -5 12 13787.1 1209.24 3
 2 -5 13 38869.7 2187.95 13
 2 -5 13 33484.1 1967.58 3
 2 -5 13 39020.5 2035.73 14
 2 -5 14 16300.2 1407.17 13
 2 -5 14 16003.6 1365.1 3
 2 -5 14 17952.8 1349.54 14
 2 -5 15 13118.5 1241.38 3
 2 -5 15 16172.3 1260.76 14
 2 -5 15 14351.5 1288.58 13
 2 -5 16 502.664 289.819 13
 2 -5 16 376.93 228.749 3
 2 -5 16 625.723 260.961 14
 2 -5 17 3227.9 481.437 14
 2 -5 17 2117.43 433.507 3
 2 -5 18 141.148 166.054 3
 2 -5 19 5668.47 550.232 3
 -2 4 20 3496.24 492.677 1
 -2 4 19 16672.1 1322 1
 -2 4 19 15936.4 1211.03 3
 -2 4 18 -50.9354 315.506 3
 -2 4 17 20774.6 1719.22 3
 2 -4 -16 4564.52 549.109 6
 -2 4 16 5146.93 877.652 3
 -2 4 15 5304.89 910.654 3
 2 -4 -15 5027.8 612.897 6
 2 -4 -14 28758.5 1463.97 6
 -2 4 14 31243 2052.93 3
 -2 4 13 2601.64 602.116 3
 2 -4 -13 3045.7 915.397 16
 2 -4 -12 237.845 138.577 8
 -2 4 12 396.784 242.591 3
 2 -4 -12 927.727 519.378 16
 2 -4 -11 114372 5631.1 16
 -2 4 11 109502 3458.05 3
 2 -4 -11 116394 2979.93 8
 2 -4 -10 671.555 456.077 16
 2 -4 -10 805.976 266.124 8
 -2 4 9 121838 4925.48 18
 2 -4 -9 96700.9 4790.74 16
 -2 4 8 29236.9 2226.84 18
 2 -4 -8 24673.4 2250.83 16
 -2 4 7 66815.9 3133.25 18
 2 -4 -7 59878.6 3340.84 16
 2 -4 -6 9798.07 1276.5 16
 2 -4 -5 44817.9 2617.02 16
 2 -4 -4 144.312 155.371 16
 2 -4 -3 149103 4478.65 16
 2 -4 -2 44522.5 2341.6 16
 2 -4 -1 104043 3535.2 16
 -2 4 0 64548 2832.82 17
 -2 4 -1 16376.1 1393.15 17
 -2 4 -2 60010.2 2755.58 17
 -2 4 -3 6388.76 894.852 17
 -2 4 -4 3731.95 698.815 17
 2 -4 5 45778.1 2332.73 19
 -2 4 -5 48940.5 2571.9 17
 -2 4 -6 85081.6 3535.41 17
 2 -4 6 84556.3 3257.57 19
 -2 4 -7 30725.1 2242.58 17
 -2 4 -8 2578.73 689.738 17
 -2 4 -9 13700.1 1711.3 17
 -2 4 -10 18836 2409.64 16
 2 -4 10 15372.2 1225.59 5
 -2 4 -10 19892.8 2250.84 17
 2 -4 11 1418.32 382.273 14
 -2 4 -11 1159.41 707.365 16
 2 -4 11 1618.54 422.51 3
 2 -4 12 43247.4 2233.37 3
 -2 4 -12 52601.1 4423.17 16
 2 -4 12 48595.7 2435.55 13
 2 -4 12 47348.2 2195.18 14
 2 -4 13 1494.94 377.183 14
 2 -4 13 1281.14 460.113 3
 2 -4 13 1063.29 357.139 13
 2 -4 14 38656.2 2236.78 3
 2 -4 14 44015.7 2355.76 13
 2 -4 14 45738.8 2183.73 14
 2 -4 15 54.9322 146.791 14
 2 -4 15 540.811 258.977 13
 2 -4 15 -73.1466 256.961 3
 2 -4 16 7920.14 942.527 13
 2 -4 16 8978.3 887.516 14
 2 -4 16 7493.97 966.328 3
 2 -4 17 3723.82 529.993 14
 2 -4 17 2814.71 546.657 3
 2 -4 18 8289.96 849.708 3
 2 -4 19 4292.49 519.985 3
 2 -4 20 5144.42 480.037 3
 -2 3 20 30318.2 1343.27 1
 -2 3 20 29247.1 1328.6 3
 -2 3 19 3793.53 605.593 3
 -2 3 19 3779.39 616.193 1
 -2 3 18 11559.2 1196 3
 -2 3 17 561.196 193.549 3
 -2 3 16 4009.55 775.68 3
 -2 3 15 9678.03 1216.96 3
 2 -3 -14 26570.7 1385.87 6
 -2 3 14 25369.2 1896.41 3
 2 -3 -13 6878.54 1421.59 16
 -2 3 13 8511.11 1040.82 3
 2 -3 -12 9763.78 1658.9 16
 -2 3 12 10473.6 1100.34 3
 2 -3 -12 11236.5 944.817 8
 2 -3 -11 30559.8 1486.82 8
 -2 3 11 27517.9 1694.91 3
 2 -3 -11 29467.2 2752.3 16
 -2 3 10 50545.1 3375.97 18
 2 -3 -10 39227.5 3079.33 16
 2 -3 -9 63668.8 3780.81 16
 -2 3 9 77443.7 3935.79 18
 2 -3 -8 73861.1 3833.3 16
 -2 3 8 85991.4 3879.74 18
 -2 3 7 66086.9 3104.87 18
 2 -3 -7 62706.4 3316.8 16
 2 -3 -6 3119.18 724.745 16
 2 -3 -5 7669.62 1008.23 16
 2 -3 -4 236891 5587.85 16
 2 -3 -3 15775.9 1319.39 16
 2 -3 -2 404699 7110.62 16
 2 -3 -1 230284 5034.51 16
 -2 3 0 3310.55 677.401 17
 2 -3 0 3326.38 582.521 16
 -2 3 -1 32122.7 1788.3 17
 -2 3 -2 6080.36 792.809 17
 -2 3 -3 28443.8 1745.77 17
 -2 3 -4 10718.4 1099.51 17
 -2 3 -5 132197 4032.28 17
 2 -3 5 125565 3417.98 19
 2 -3 6 20466.3 1308.45 19
 -2 3 -6 18531.6 1551.26 17
 2 -3 7 49114.8 2055.72 19
 -2 3 -7 47707.7 2666.93 17
 -2 3 -8 77436.2 3720.59 17
 -2 3 -9 10240.5 1462.1 17
 -2 3 -10 88658 4964.29 16
 -2 3 -11 4693.84 1233.71 16
 2 -3 11 3355.08 573.193 3
 2 -3 12 3152.73 597.88 3
 2 -3 12 3322.96 623.445 13
 -2 3 -12 3110 1103.61 16
 2 -3 12 2514.8 480.558 14
 2 -3 13 11128.2 1212.53 3
 2 -3 13 10804.6 1039.78 14
 2 -3 13 11674.4 1204.63 13
 -2 3 -13 12233.2 2176.21 16
 2 -3 14 1733.41 417.631 14
 2 -3 14 2019.18 567.812 3
 2 -3 14 1554.68 445.757 13
 2 -3 15 8422.72 1027.7 13
 2 -3 15 9950.99 989.14 14
 2 -3 15 9040.41 1152.28 3
 2 -3 16 37.9907 219.661 3
 2 -3 16 123.183 157.23 13
 2 -3 16 319.92 250.683 14
 2 -3 17 13602.8 1279.46 3
 2 -3 18 6625.48 808.781 3
 2 -3 19 10602.2 928.221 3
 2 -3 20 -159.223 172.612 3
 -2 2 20 -22.0661 83.7041 3
 -2 2 20 140.095 99.3992 1
 -2 2 19 17275.7 1302.66 3
 -2 2 19 17360.2 1247.34 1
 -2 2 18 6.48567 298.433 3
 -2 2 17 12534.5 1317.14 3
 -2 2 16 5279.07 943.378 3
 -2 2 15 49103.7 2692.39 3
 -2 2 14 675.675 475.541 3
 -2 2 13 2838.98 633.897 3
 2 -2 -13 2755.59 887.061 16
 -2 2 12 48571.3 2422.18 3
 2 -2 -12 54588.6 2165.42 8
 2 -2 -12 50086.2 3639.57 16
 2 -2 -11 9570.14 840.496 8
 2 -2 -11 8307.09 1434.1 16
 -2 2 11 8017.16 923.463 3
 -2 2 11 11131 1697.74 18
 2 -2 -10 4619.72 1000.67 16
 -2 2 10 7693.88 1321.44 18
 -2 2 9 19989.5 1995.46 18
 2 -2 -9 15188.4 1800.91 16
 -2 2 8 22847.1 1987.04 18
 2 -2 -8 20497.8 1941.68 16
 -2 2 7 46520.4 2676.53 18
 2 -2 -7 45295.1 2786.51 16
 -2 2 6 8598.15 1002.13 18
 2 -2 -6 8781.8 1100.38 16
 2 -2 -5 11823 1191.26 16
 2 -2 -4 58953.7 2520.36 16
 2 -2 -3 400281 6819.27 16
 2 -2 -2 89708.4 2850.94 16
 2 -2 -1 95405.6 2836.92 16
 -2 2 0 29898.6 1573.41 17
 2 -2 0 37124.1 1691.69 16
 -2 2 -1 2562.51 438.446 17
 -2 2 -2 73432.8 2545.03 17
 -2 2 -3 56351.3 2299.11 17
 -2 2 -4 323577 5973.53 17
 2 -2 4 269003 4471.19 19
 -2 2 -5 64592.4 2659.05 17
 2 -2 5 62535.4 1877.31 19
 -2 2 -6 21351.5 1609.55 17
 2 -2 6 18944.5 998.873 19
 2 -2 7 362.723 108.974 19
 -2 2 -7 390.169 273.936 17
 -2 2 -8 265985 7040.43 17
 -2 2 -9 406.232 410.467 17
 -2 2 -9 741.105 487.682 16
 -2 2 -10 13830 1942.48 16
 -2 2 -11 63076.7 4371.16 16
 -2 2 -12 79767.7 5215.25 16
 2 -2 12 74030.5 3069.78 3
 2 -2 12 74036.2 2705.8 14
 2 -2 12 78033.5 2991.42 13
 2 -2 13 34807.1 2204.19 3
 2 -2 13 35013.6 1885.34 14
 -2 2 -13 30125.4 3383.41 16
 2 -2 13 36980.3 2131.33 13
 2 -2 14 1828.94 533.963 3
 2 -2 14 2374.46 555.385 13
 2 -2 14 1751.63 421.761 14
 -2 2 -14 2020.84 830.655 16
 2 -2 15 4772.52 793.037 13
 2 -2 15 4745.93 891.738 3
 2 -2 16 30330 1931.02 13
 2 -2 16 31019.6 2194.66 3
 2 -2 17 1067.6 468.509 3
 2 -2 18 3599.97 663.92 3
 2 -2 19 3864.94 616.301 3
 2 -2 20 6358.77 655.618 3
 2 -2 21 1595.01 282.037 3
 -2 1 20 7693.84 694.351 3
 -2 1 19 1935.04 438.465 3
 -2 1 19 1438.34 360.32 1
 -2 1 18 23941.7 1712.92 3
 -2 1 17 6403.03 951.481 3
 -2 1 16 49969.2 2782.68 3
 -2 1 15 473.642 308.44 3
 -2 1 14 2869.25 693.561 3
 -2 1 13 890.632 412.074 3
 -2 1 12 1391.54 438.582 3
 -2 1 12 1411.69 755.631 18
 2 -1 -12 1683.05 377.941 8
 2 -1 -12 1894.16 646.07 16
 -2 1 11 26735.7 1687.79 3
 -2 1 11 34155.1 3080.32 18
 2 -1 -11 29910.1 2626.49 16
 2 -1 -11 31357.3 1528.48 8
 2 -1 -10 43702.6 3029.67 16
 -2 1 10 51040 3501.06 18
 -2 1 9 27159.3 2351.29 18
 2 -1 -9 23823.1 2108.16 16
 -2 1 8 3483.05 785.806 18
 2 -1 -8 2868.73 687.647 16
 -2 1 7 6963.75 1013 18
 2 -1 -7 6471.94 992.461 16
 -2 1 6 49198.6 2488.34 18
 2 -1 -6 51241.5 2600.85 16
 -2 1 5 28226.6 1719.03 18
 2 -1 -5 30902.2 1848.11 16
 2 -1 -4 140423 3772.9 16
 2 -1 -3 96176.6 2845.93 16
 2 -1 -2 470945 6752.02 16
 2 -1 -1 38680 1593.03 16
 2 -1 0 39750.9 1537.42 16
 -2 1 0 32726 1441.07 17
 -2 1 -1 7069.31 656.342 17
 -2 1 -2 1386.96 298.033 17
 -2 1 -3 63140.3 1455.55 19
 -2 1 -3 67633.8 2337.22 17
 -2 1 -4 1118.67 333.566 17
 2 -1 5 2393.01 248.505 19
 -2 1 -5 2969.48 519.398 17
 2 -1 6 5417.76 402.87 19
 2 -1 6 8920.27 1037.92 18
 -2 1 -6 7575.55 958.509 17
 2 -1 7 20943.4 893.502 19
 2 -1 7 26989.1 1978.92 18
 -2 1 -7 25236.8 1885.39 17
 2 -1 8 20222.8 1872.44 18
 -2 1 -8 18256.3 1786.66 17
 -2 1 -9 3036.92 898.955 16
 2 -1 9 3051.87 808.254 18
 -2 1 -10 925.082 450.164 16
 -2 1 -11 98255 5441.15 16
 2 -1 12 887.713 354.368 3
 -2 1 -12 678.795 591 16
 2 -1 12 646.938 210.868 13
 -2 1 -13 36384 3610.18 16
 2 -1 13 35524.8 2242.74 3
 2 -1 13 38344.5 2132.04 13
 2 -1 14 3643.45 697.582 13
 -2 1 -14 3618.79 1207.65 16
 2 -1 14 3623.21 793.5 3
 2 -1 15 29101.2 2199.87 3
 2 -1 15 30581.8 1982.2 13
 2 -1 16 7962.91 1128.32 3
 2 -1 16 8616.26 1014.33 13
 2 -1 17 7807.62 1109.39 3
 2 -1 18 4284.9 837.564 3
 2 -1 19 5643.63 797.698 3
 2 -1 20 3349.82 525.163 3
 2 -1 21 3106.64 405.67 3
 -2 0 20 5032.84 538.924 3
 -2 0 19 6922.73 645.918 1
 -2 0 19 8609.75 874.075 3
 -2 0 18 15587.6 1184.76 1
 -2 0 18 18488.6 1468.65 3
 -2 0 17 10021.9 1198.81 3
 -2 0 16 377.974 258.205 3
 -2 0 15 6555.93 1023.23 3
 -2 0 14 4411.17 850.22 3
 -2 0 13 29660.1 2049.88 3
 -2 0 13 34774.1 3514.89 18
 2 0 -12 11726.8 1723.53 16
 -2 0 12 11429.6 1172.95 3
 -2 0 12 13925.9 2105.03 18
 2 0 -12 13031.6 1026.78 8
 -2 0 11 4393.95 704.843 3
 2 0 -11 5502.2 1131.36 16
 2 0 -11 5226.15 622.861 8
 -2 0 11 5894.27 1272.7 18
 2 0 -10 33229.9 2566.98 16
 -2 0 10 39594.4 3110.2 18
 -2 0 9 31834.2 2584.93 18
 2 0 -9 25420.7 2234.77 16
 -2 0 8 1773.07 613.37 18
 2 0 -8 1371.87 473.379 16
 2 0 -7 26693.9 1976.11 16
 -2 0 7 27013.1 2013.83 18
 -2 0 6 163423 4738.25 18
 2 0 -6 160671 4544.12 16
 -2 0 5 5532.74 762.631 18
 -2 0 5 4871.47 403.993 2
 2 0 -5 5756.26 757.271 16
 -2 0 4 135739 3611 18
 2 0 -4 140729 3552.05 16
 2 0 -3 20325.9 1172.67 16
 2 0 -2 179931 3461.9 16
 2 0 -1 202687 3452.45 16
 2 0 0 56367.2 1565.58 16
 -2 0 -1 67146.2 1858.25 17
 -2 0 -2 236134 4066.28 17
 -2 0 -3 351469 5427.97 17
 -2 0 -4 999999 11591.9 17
 -2 0 -5 8669.59 907.832 17
 2 0 5 7337.1 803.84 18
 2 0 6 84791.7 2984.61 18
 -2 0 -6 78613.3 3102.98 17
 2 0 7 44098.5 2345.52 18
 -2 0 -7 43079.7 2434.24 17
 2 0 8 37368.4 2367 18
 -2 0 -8 35057.7 2568.19 16
 -2 0 -9 2203.85 781.351 16
 2 0 9 2166.1 623.593 18
 -2 0 -10 12516.9 1775.15 16
 2 0 10 13836.2 1658.65 18
 -2 0 -11 1397.53 674.382 16
 2 0 12 22815.8 1634.01 3
 -2 0 -12 26768.7 2844.94 16
 2 0 13 641.388 200.705 13
 2 0 13 600.115 377.558 3
 -2 0 -13 220.742 358.674 16
 2 0 14 128845 4091.42 13
 -2 0 -14 120339 6817.39 16
 2 0 14 124032 4433.55 3
 2 0 15 851.38 340.069 13
 2 0 15 867.277 274.168 3
 2 0 16 7648.97 1185.81 3
 2 0 17 611.575 345.213 3
 2 0 18 4469.22 842.656 3
 2 0 19 365.503 257.592 3
 2 0 20 11359.3 1034.26 3
 2 0 21 3016.47 456.431 3
 -2 -1 20 3213.31 398.037 3
 -2 -1 19 555.033 210.951 3
 -2 -1 18 18062.9 1412.5 3
 -2 -1 18 13272.8 1025.74 1
 -2 -1 17 4228.37 807.235 3
 -2 -1 16 4823.64 876.751 3
 -2 -1 15 7856.09 1143.83 3
 -2 -1 14 3815.58 836.594 3
 -2 -1 13 604.116 238.084 14
 -2 -1 13 798.249 282.42 3
 -2 -1 13 550.89 325.702 18
 -2 -1 12 11448.4 1045.79 14
 -2 -1 12 11927.4 1261.35 3
 -2 -1 12 14233.2 2149.6 18
 -2 -1 11 36301.5 1803.23 14
 -2 -1 11 35951.8 2068.73 3
 2 1 -11 35005.2 2844.3 16
 2 1 -10 142070 5483.26 16
 -2 -1 10 172746 6694.69 18
 -2 -1 9 90931.1 4521.12 18
 2 1 -9 77920.5 3796.37 16
 -2 -1 8 16524.2 1739.43 18
 2 1 -8 16559.6 1557.66 16
 2 1 -7 143869 4417.81 16
 -2 -1 7 145745 4881.88 18
 -2 -1 6 22539.6 1744.47 18
 2 1 -6 23964.3 1668.74 16
 2 1 -5 10220.3 986.123 16
 -2 -1 5 9993.4 1064.86 18
 2 1 -4 40150.5 1770.52 16
 -2 -1 4 37632.2 1097.29 2
 -2 -1 3 396389 4779.07 2
 2 1 -3 389378 5515.37 16
 -2 -1 2 113946 2265.95 2
 2 1 -2 114765 2312.34 16
 2 1 -1 16784.4 736.238 16
 -2 -1 0 1407.11 174.98 17
 -2 -1 -1 580117 6025.06 17
 -2 -1 -2 1103.38 198.728 17
 -2 -1 -3 6651.25 508.238 19
 -2 -1 -3 6611.69 566.153 17
 -2 -1 -4 16040.9 800.43 2
 -2 -1 -4 16670.1 1040.87 17
 2 1 4 14386.5 602.841 19
 2 1 5 58374 2021.03 18
 -2 -1 -5 61360.9 1584.64 2
 -2 -1 -5 62987 2351.38 17
 -2 -1 -6 3298.11 638.983 16
 -2 -1 -6 3438.11 609.086 17
 -2 -1 -6 3416.75 342.038 2
 2 1 6 2851.52 494.786 18
 2 1 7 223674 5115.3 18
 -2 -1 -7 212495 5866.43 16
 2 1 8 30698.5 1986.53 18
 -2 -1 -8 29244.8 2295.76 16
 -2 -1 -9 123630 5176.74 16
 2 1 9 135986 4631.72 18
 2 1 10 736.245 379.049 18
 -2 -1 -10 756.787 430.462 16
 2 1 11 8663.04 1325.74 18
 -2 -1 -11 7745.99 1464.87 16
 -2 -1 -12 4881.03 1209.89 16
 -2 -1 -13 72371.4 4954.62 16
 2 1 13 72548.8 3101.07 3
 -2 -1 -14 33030.6 3529.53 16
 2 1 14 34245.7 1998.17 13
 2 1 14 32720.5 2229.58 3
 -2 -1 -14 39291.8 1942.55 8
 2 1 15 7731.88 961.303 13
 -2 -1 -15 7865.48 1822.39 16
 -2 -1 -15 8539.61 910.898 8
 2 1 15 7460.7 1119.78 3
 -2 -1 -16 632.252 390.533 16
 2 1 16 52.7419 253.372 3
 -2 -1 -16 388.535 230.768 8
 -2 -1 -17 9721.35 900.976 8
 2 1 17 11232.7 1416.35 3
 2 1 18 2209.36 656.761 3
 2 1 19 5854.84 898.097 3
 2 1 20 5126.2 739.538 3
 2 1 21 34638.3 1623.17 3
 2 1 22 1121.63 239.251 3
 -2 -2 19 6240.66 651.881 3
 -2 -2 18 812.227 308.963 3
 -2 -2 17 6213.03 904.138 3
 -2 -2 17 3750.38 618.892 1
 -2 -2 16 10766.7 1329.79 3
 -2 -2 15 1987.5 598.592 3
 -2 -2 14 1853.75 442.679 14
 -2 -2 14 2617.39 743.845 3
 -2 -2 13 18305.3 1473.77 14
 -2 -2 13 18919.8 2723.54 18
 -2 -2 13 18756.2 1750.51 3
 -2 -2 12 7929.38 960.898 14
 -2 -2 12 7820.61 1061.25 3
 -2 -2 12 9053.02 1779.77 18
 -2 -2 11 96273 3157.63 14
 -2 -2 11 93337.7 3526.56 3
 2 2 -10 98310 4417.37 16
 -2 -2 10 105848 5279.91 18
 -2 -2 10 98675.5 3353.61 3
 2 2 -9 1105.97 480.619 16
 -2 -2 9 1042.92 470.542 18
 2 2 -8 91846.6 3723.76 16
 -2 -2 8 103393 4559.52 18
 -2 -2 7 6642.77 1044.02 18
 2 2 -7 5606.61 816.6 16
 -2 -2 6 100980 3819.37 18
 2 2 -6 106708 3413.65 16
 -2 -2 5 95678.5 3438.35 18
 2 2 -5 110189 3165.29 16
 2 2 -4 119437 2934.52 16
 -2 -2 4 112419 3426.94 18
 2 2 -3 16563.8 915.185 16
 -2 -2 3 17340.3 1206.19 18
 2 2 -2 308145 3860.17 16
 -2 -2 2 300683 4127.4 2
 -2 -2 1 18971 885.205 2
 -2 -2 1 18087.2 973.348 18
 2 2 -1 17637.5 524.402 16
 -2 -2 0 62562.1 1684.49 2
 -2 -2 -1 27773.4 1100.89 2
 -2 -2 -2 90624.4 2261.61 19
 -2 -2 -2 87556.6 2017.82 2
 -2 -2 -3 2441.24 467.722 19
 -2 -2 -3 2042.93 303.582 2
 -2 -2 -3 2428.99 237.485 18
 -2 -2 -3 2110.45 335.906 16
 -2 -2 -4 7653.3 555.088 2
 -2 -2 -4 8035.71 765.025 16
 -2 -2 -5 59480.1 2396.64 16
 2 2 5 60281.1 1790.21 18
 -2 -2 -6 31221.2 1900.82 16
 2 2 6 31713.9 1475.86 18
 -2 -2 -7 3799.4 745.936 16
 2 2 7 5320.69 675.848 18
 2 2 8 319465 6340.03 18
 -2 -2 -8 302494 7447.96 16
 -2 -2 -9 56152.1 3328.5 16
 2 2 9 54268.1 2689.5 18
 -2 -2 -10 3122.28 856.856 16
 2 2 10 3425.26 718.877 18
 2 2 11 5422.64 1012.9 18
 -2 -2 -11 4412.54 1096.73 16
 -2 -2 -12 40850.2 3459.43 16
 2 2 13 26388.5 1800.29 3
 -2 -2 -13 32625.5 1652.91 8
 -2 -2 -13 30171.5 3180.32 16
 -2 -2 -14 15976.1 2439.7 16
 2 2 14 18008.8 1620.35 3
 -2 -2 -14 19971.4 1383.56 8
 -2 -2 -15 854.753 333.156 8
 -2 -2 -15 656.598 440.64 16
 2 2 15 693.845 319.743 3
 -2 -2 -16 3774.38 658.552 8
 -2 -2 -16 4472.2 1446.65 16
 2 2 16 3034.58 744.825 3
 -2 -2 -17 1487.42 389.808 8
 2 2 17 1613.15 604.489 3
 2 2 18 2979.35 738.866 3
 -2 -2 -18 2246.42 445.469 8
 2 2 19 1728.18 537.007 3
 2 2 20 30655 1855.98 3
 2 2 21 3491.75 544.025 3
 2 2 22 2165 338.675 3
 -2 -3 19 2808.79 398.699 3
 -2 -3 18 13349 1052.03 3
 -2 -3 17 2369.16 496.842 3
 -2 -3 16 7085.81 1016.18 3
 -2 -3 15 962.515 366.668 14
 -2 -3 15 1731.71 587.65 3
 -2 -3 14 1628.96 387.786 14
 -2 -3 14 2075.68 635.472 3
 -2 -3 13 16640.1 1407.85 14
 -2 -3 13 19073.7 1788.84 3
 -2 -3 12 1669.96 519.685 3
 -2 -3 12 1365.85 360.831 14
 -2 -3 12 1149.17 649.245 18
 -2 -3 11 1076.88 323.438 14
 -2 -3 11 1327.58 660.937 18
 -2 -3 11 1932.96 527.82 3
 -2 -3 11 1169.08 299.428 13
 -2 -3 10 2358.05 486.504 13
 -2 -3 10 2706.45 563.463 3
 -2 -3 10 2734.71 501.831 14
 -2 -3 10 2604.81 813.472 18
 -2 -3 9 134636 5694.35 18
 -2 -3 8 36358.9 2737.99 18
 2 3 -8 32926.2 2122.97 16
 -2 -3 7 6300.87 1035.28 18
 2 3 -7 5425.27 794.38 16
 -2 -3 6 5482.13 897.839 18
 2 3 -6 4996.75 737.088 16
 2 3 -5 224865 4551.68 16
 -2 -3 5 223212 5592.1 18
 -2 -3 4 115071 3613.27 18
 2 3 -4 105720 2700.08 16
 2 3 -3 5272.18 502.522 16
 -2 -3 3 5369.49 705.967 18
 2 3 -2 42415 1142.61 16
 2 3 -2 39805.7 1183.99 17
 -2 -3 2 42638.5 1819.81 18
 2 3 -1 245396 2705.46 17
 -2 -3 1 258976 4197.05 18
 2 3 0 2335.53 187.485 17
 -2 -3 0 2671.99 344.76 18
 -2 -3 -1 34508.5 1723.42 19
 -2 -3 -1 35516.7 939.312 16
 -2 -3 -2 9258.74 609.644 16
 -2 -3 -2 9463.98 869.484 19
 -2 -3 -2 8237.67 353.546 18
 -2 -3 -3 87297.7 3257.58 19
 -2 -3 -3 74315.2 2120.05 16
 -2 -3 -4 8133.37 759.246 16
 2 3 5 20809.1 834.694 18
 -2 -3 -5 21758.6 1420.15 16
 -2 -3 -6 11013.2 1110.23 16
 2 3 6 10723.5 724.054 18
 -2 -3 -7 239023 5952.05 16
 2 3 7 243575 4498.64 18
 -2 -3 -8 3076.51 734.757 16
 2 3 8 2755.07 501.421 18
 -2 -3 -9 139397 5186.62 16
 2 3 9 149442 4206.23 18
 -2 -3 -10 20918.6 2121.24 16
 2 3 10 20864.2 1673.95 18
 -2 -3 -11 3647.94 921.146 16
 2 3 11 3212.16 715.297 18
 -2 -3 -12 1548.47 705.218 16
 -2 -3 -13 25411.8 2878.47 16
 -2 -3 -13 27751.5 1486.33 8
 2 3 13 24566.1 1725.86 3
 2 3 14 1991.14 616.147 3
 -2 -3 -14 2203.16 468.444 8
 -2 -3 -14 1445.84 673.611 16
 2 3 15 32145.2 2347.13 3
 -2 -3 -15 35499.9 1933.83 8
 -2 -3 -16 728.421 315.026 8
 2 3 16 821.945 451.16 3
 -2 -3 -16 631.613 281.926 16
 2 3 17 3662.79 853.044 3
 -2 -3 -17 3404.64 626.542 8
 -2 -3 -18 474.047 221.479 8
 2 3 18 661.525 196.06 3
 2 3 19 2775.53 637.745 3
 2 3 20 5418.08 800.751 3
 2 3 21 8335.69 810.847 3
 2 3 22 3721.27 449.105 3
 2 3 22 3371.85 404.722 1
 -2 -4 19 6772.41 532.776 3
 -2 -4 18 2000.39 381.55 3
 -2 -4 17 12072.7 1073.49 3
 -2 -4 16 6883.65 932.127 3
 -2 -4 15 3445.82 599.782 14
 -2 -4 15 2841.14 667.747 3
 -2 -4 14 13631 1495.7 3
 -2 -4 14 11958.1 1150.82 14
 -2 -4 13 397.982 254.842 3
 -2 -4 13 262.901 157.665 14
 -2 -4 12 9984.34 1926.83 18
 -2 -4 12 10577.4 1300.05 3
 -2 -4 12 10506.2 1124.33 14
 -2 -4 11 2760.12 990.224 18
 -2 -4 11 2422.13 542.51 14
 -2 -4 11 3101.29 680.713 3
 -2 -4 11 2695.01 574.055 13
 -2 -4 10 30838.5 1962.48 3
 -2 -4 10 28181.5 1682.72 13
 -2 -4 10 28842.2 1690.34 14
 -2 -4 10 30182.1 2983.47 18
 -2 -4 9 23103 2433.25 18
 -2 -4 8 118840 5232.94 18
 2 4 -7 17155.8 1398.59 16
 -2 -4 7 17815.5 1831.09 18
 -2 -4 6 39978.3 2610.34 18
 2 4 -6 40476 1969.67 16
 2 4 -5 14235.3 1135.59 16
 -2 -4 5 4944.23 865.225 18
 -2 -4 4 43954.8 2324.07 18
 2 4 -4 41338.4 1643.93 16
 -2 -4 3 104.213 130.994 18
 2 4 -3 59.3881 89.2098 17
 2 4 -3 37.3782 64.5512 16
 2 4 -2 107392 2290.81 17
 -2 -4 2 111296 3209.36 18
 2 4 -1 4987.56 442.425 17
 -2 -4 1 4519.98 551.377 18
 -2 -4 0 25354 1199.48 18
 -2 -4 0 29100.3 1841.2 19
 2 4 0 26226.8 1004.52 17
 -2 -4 -1 12763 719.437 18
 -2 -4 -1 16123.2 1321.62 19
 -2 -4 -1 14773.6 704.894 16
 -2 -4 -2 132808 2692.89 16
 -2 -4 -2 130724 3992.73 19
 -2 -4 -3 20892.2 1794.37 19
 -2 -4 -3 17377.5 1052.25 16
 -2 -4 -4 55818.9 3158.33 19
 -2 -4 -4 55031.3 2104.96 16
 -2 -4 -5 7831.43 849.298 16
 -2 -4 -6 181275 4694.86 16
 2 4 6 164424 2540.54 18
 -2 -4 -7 295.323 202.988 16
 2 4 7 498.636 175.675 18
 -2 -4 -8 21404.1 1825.22 16
 2 4 8 20515.7 1176.92 18
 -2 -4 -9 120641 4786.19 16
 2 4 9 126638 3477.17 18
 -2 -4 -10 18113.2 1976.91 16
 2 4 10 18771.2 1437.55 18
 -2 -4 -11 12221.3 1791.11 16
 -2 -4 -12 2834.21 916.592 16
 -2 -4 -13 926.368 704.886 16
 2 4 13 1009.39 371.567 3
 -2 -4 -13 785.542 248.072 8
 2 4 14 158300 4877.49 3
 -2 -4 -14 154778 3852.5 8
 2 4 15 27792.7 2194.96 3
 -2 -4 -15 26596.7 1635.89 8
 -2 -4 -16 6445.73 1662.59 16
 -2 -4 -16 5929.04 804.367 8
 2 4 16 8736.93 1332.71 3
 2 4 17 3215.48 742.026 3
 -2 -4 -17 2685.66 567.119 8
 2 4 18 808.205 529.436 3
 -2 -4 -18 1084 384.795 8
 2 4 19 876.273 370.919 3
 -2 -4 -20 1435.39 281.849 6
 2 4 20 1842.77 463.136 3
 2 4 21 3042.32 480.551 3
 -2 -5 18 1069.97 243.424 3
 -2 -5 17 4536.17 588.409 3
 -2 -5 16 4804.45 686.864 3
 -2 -5 16 7818.61 787.531 14
 -2 -5 15 28797.1 1667.37 14
 -2 -5 15 27579 1852.88 3
 -2 -5 14 497.39 299.614 14
 -2 -5 14 380.824 290.61 3
 -2 -5 13 2975.73 608.577 14
 -2 -5 13 3231.49 703.716 3
 -2 -5 12 1344.16 503.544 14
 -2 -5 12 575.775 326.13 3
 -2 -5 12 1489.46 465.1 13
 -2 -5 11 2429.78 566.432 13
 -2 -5 11 2674.29 588.318 3
 -2 -5 11 2840.14 607.624 14
 -2 -5 11 1752.35 826.365 18
 -2 -5 10 2273.94 489.191 14
 -2 -5 10 2578.83 593.66 3
 -2 -5 10 2583.27 912.306 18
 -2 -5 10 2280.29 513.936 13
 -2 -5 9 7926.93 923.235 3
 -2 -5 9 7821.22 1477.92 18
 -2 -5 9 7450.07 843.902 13
 -2 -5 9 6849.93 782.866 14
 -2 -5 8 3270.49 891.113 18
 -2 -5 8 3321.48 889.292 19
 -2 -5 7 68365.8 3799.51 18
 2 5 -6 11442.8 1100.52 16
 -2 -5 6 13862.7 1580.89 18
 2 5 -5 54885.4 2201.48 16
 -2 -5 5 62019.6 3125.03 18
 2 5 -4 8212.38 753.893 16
 2 5 -4 8665.13 834.547 17
 -2 -5 4 9675.5 1142.87 18
 -2 -5 3 222680 6048.19 19
 -2 -5 3 215910 5230.76 18
 2 5 -3 214060 4193.52 17
 -2 -5 2 31206.9 2175.65 19
 -2 -5 2 30918.7 1743.55 18
 2 5 -2 30892.9 1393.42 17
 -2 -5 1 29662.7 1565.24 18
 2 5 -1 28636.4 1282.16 17
 2 5 0 20286.6 1123.54 17
 -2 -5 0 18016.2 1099.72 18
 -2 -5 0 20073.3 1675.43 19
 -2 -5 -1 22785.2 1134.75 18
 -2 -5 -1 27359.9 1993 19
 -2 -5 -1 25220.9 1107.05 16
 -2 -5 -2 31322.4 1364.42 16
 -2 -5 -2 26262.3 2018.45 19
 -2 -5 -3 173546 5842.07 19
 -2 -5 -3 165511 3694.84 16
 -2 -5 -4 16384.9 1212.84 16
 -2 -5 -4 16257.7 1860.57 19
 -2 -5 -5 29493.7 1766.02 16
 -2 -5 -6 809.227 332.527 16
 -2 -5 -7 22617 1782.67 16
 -2 -5 -8 3219.57 740.765 16
 2 5 8 2296.9 305.397 18
 -2 -5 -9 87654.3 4107.46 16
 -2 -5 -10 3667.38 872.104 16
 -2 -5 -11 30635.2 2791.67 16
 -2 -5 -12 8007.26 1508.07 16
 -2 -5 -12 8225.5 701.655 8
 -2 -5 -13 35987.2 1620.74 8
 -2 -5 -13 34988.9 3442.69 16
 2 5 13 37286.4 2124.48 3
 2 5 14 25983 1947.05 3
 -2 -5 -14 21694.5 2841 16
 -2 -5 -14 23556.2 1411.21 8
 -2 -5 -15 35862.6 1848.33 8
 2 5 15 39889 2608.92 3
 2 5 16 81917.8 3970.61 3
 -2 -5 -16 71295.9 2766.2 8
 2 5 17 31857 2506.85 3
 -2 -5 -17 27076.2 1721.08 8
 2 5 18 5696.31 1078.29 3
 -2 -5 -18 4949.23 713.561 8
 2 5 19 1396.34 490.532 3
 -2 -5 -20 969.762 253.156 6
 2 5 20 907.253 373.141 3
 2 5 21 7333.37 760.957 3
 -2 -6 18 926.221 225.265 11
 -2 -6 17 224.558 141.027 3
 -2 -6 16 20749.8 1287.19 3
 -2 -6 16 27542.1 1406.52 14
 -2 -6 15 3355.21 561.892 3
 -2 -6 15 4893.01 645.582 14
 -2 -6 14 18108.6 1384.43 14
 -2 -6 14 14769.1 1326.19 3
 -2 -6 13 570.741 309.263 14
 -2 -6 13 337.288 294.117 3
 -2 -6 12 22807.4 1673.29 14
 -2 -6 12 23922 1828.92 13
 -2 -6 12 20049 1627.25 3
 -2 -6 11 1747.29 492.159 3
 -2 -6 11 1259.83 714.388 18
 -2 -6 11 1980.65 492.478 13
 -2 -6 11 1853.67 461.443 14
 -2 -6 10 5322.95 784.645 14
 -2 -6 10 4773.34 1289.77 18
 -2 -6 10 4898.08 745.736 13
 -2 -6 10 5914.7 860.61 3
 -2 -6 9 11866.8 1138.11 13
 -2 -6 9 15467.5 2164.92 18
 -2 -6 9 14394.8 1236.34 3
 -2 -6 9 13081 1133.48 14
 -2 -6 8 93770.2 4804.08 19
 -2 -6 8 93366.2 3002.16 13
 -2 -6 8 101105 5242.73 18
 -2 -6 8 89637 2852.88 14
 -2 -6 7 1000.7 491.493 19
 -2 -6 7 834.324 488.986 18
 -2 -6 6 1609.93 559.998 19
 -2 -6 6 2023.89 628.198 18
 -2 -6 5 66366.6 3427.74 18
 2 6 -5 65310 2772.49 17
 -2 -6 5 57270.7 3378.88 19
 -2 -6 4 11478.1 1431.3 19
 -2 -6 4 12069.2 1359.86 18
 2 6 -4 12705.2 1126.89 17
 -2 -6 3 107081 4378.76 19
 2 6 -3 107504 3187.04 17
 -2 -6 3 104033 3778.24 18
 2 6 -2 101351 2966.6 17
 -2 -6 2 103563 3521.33 18
 -2 -6 2 100144 4169.26 19
 2 6 -1 233.643 148.935 17
 -2 -6 1 234.597 124.779 18
 -2 -6 1 67.5675 169.983 19
 2 6 0 232154 4772.02 17
 -2 -6 0 225775 4815.26 18
 -2 -6 0 233400 6580.91 19
 -2 -6 -1 40133.4 1836.44 18
 2 6 1 35002.1 1704.43 17
 -2 -6 -1 40265.9 2741.2 19
 -2 -6 -1 38073.1 1599.97 16
 -2 -6 -2 58817.3 2030.52 16
 -2 -6 -2 64330.9 3499.21 19
 -2 -6 -3 2846.87 851.956 19
 -2 -6 -3 2874.14 517.848 16
 -2 -6 -4 204111 4783.08 16
 -2 -6 -4 200050 7083.4 19
 -2 -6 -5 1729.31 437.363 16
 -2 -6 -6 30330.3 2057.79 16
 -2 -6 -7 1479.88 491.597 16
 -2 -6 -8 2888.44 682.5 16
 -2 -6 -9 12971.4 1570.02 16
 -2 -6 -10 60119.8 3706.87 16
 -2 -6 -11 44250.3 3401.9 16
 -2 -6 -12 47377.4 3751.13 16
 -2 -6 -12 49131.7 1773.14 8
 -2 -6 -13 9698.15 1785.74 16
 -2 -6 -13 8560.58 768.668 8
 2 6 13 8381.15 967.204 3
 2 6 14 10346.4 1197.86 3
 -2 -6 -14 9519.25 1863.9 16
 -2 -6 -14 9349.51 868.641 8
 -2 -6 -15 40331.9 1936.01 8
 -2 -6 -15 40454.3 4075.93 16
 2 6 15 44433.7 2637.35 3
 -2 -6 -16 79376 2886.81 8
 2 6 16 93679 4040.91 3
 -2 -6 -17 31101.3 1780.72 8
 2 6 17 34422.2 2475.47 3
 -2 -6 -18 1283.32 373.241 8
 2 6 18 992.919 523.891 3
 2 6 19 1057.88 321.529 3
 -2 -6 -20 3418.56 433.966 6
 2 6 20 3627.43 627.239 3
 2 6 21 5780.11 625.487 3
 -2 -6 -21 4578.92 415.462 6
 -2 -7 17 4019 508.591 11
 -2 -7 16 5554.71 587.323 14
 -2 -7 16 3857.2 485.832 3
 -2 -7 15 1282.11 334.503 14
 -2 -7 15 1196.45 318.04 3
 -2 -7 14 561.02 251.144 3
 -2 -7 14 753.34 306.673 14
 -2 -7 13 13388.3 1194.73 3
 -2 -7 13 16370.5 1360.18 14
 -2 -7 12 5155.68 811.181 14
 -2 -7 12 4497.84 736.453 13
 -2 -7 12 4047.14 689.478 3
 -2 -7 11 8860.75 1000.18 3
 -2 -7 11 12396.6 1335.36 13
 -2 -7 11 12351.4 1215.28 14
 -2 -7 10 1329.94 449.6 13
 -2 -7 10 1481.78 442.68 14
 -2 -7 10 1029.4 327.85 3
 -2 -7 9 85338.7 3210.9 13
 -2 -7 9 87998.6 3153.75 14
 -2 -7 9 92990.7 5637.05 18
 -2 -7 9 81976.1 2999.34 3
 -2 -7 8 7095.95 1492.59 18
 -2 -7 8 7017.62 815.334 14
 -2 -7 8 7164.18 864.581 13
 -2 -7 7 23661.4 1418.81 14
 -2 -7 7 20079.9 2213.33 19
 -2 -7 6 5937.07 1154.95 19
 -2 -7 6 5140.45 1055.58 18
 -2 -7 5 3479.99 862.799 18
 -2 -7 5 4083.88 985.894 19
 -2 -7 4 94.6937 303.692 19
 -2 -7 4 -19.4165 262.351 18
 2 7 -4 275.512 194.808 17
 -2 -7 3 39754.7 2885.39 19
 2 7 -3 43003.7 2209.14 17
 -2 -7 3 39566 2562.57 18
 -2 -7 2 27790.2 2379.27 19
 -2 -7 2 27263.9 1968.12 18
 2 7 -2 23925.2 1582.39 17
 -2 -7 1 151683 4489 18
 -2 -7 1 150282 5666.11 19
 2 7 -1 143066 3918.82 17
 -2 -7 0 14550 1756.9 19
 2 7 0 15339.1 1294.11 17
 2 7 1 11468.1 1073.58 17
 -2 -7 -1 11186.1 1594.12 19
 -2 -7 -2 105917 5014.68 19
 -2 -7 -2 99165.3 2969.08 16
 -2 -7 -3 58608.1 3905.17 19
 -2 -7 -3 59989.2 2392.68 16
 -2 -7 -4 9948.96 1042.72 16
 -2 -7 -5 34983.9 2140 16
 -2 -7 -6 55565.4 2912.57 16
 -2 -7 -7 4996.91 908.409 16
 -2 -7 -8 23896.3 2133.41 16
 -2 -7 -9 20886.9 2099.91 16
 -2 -7 -10 29739.2 2666.99 16
 -2 -7 -11 70220.5 4362.35 16
 -2 -7 -12 19199.4 2428.34 16
 -2 -7 -12 19685.7 1128.92 8
 -2 -7 -13 17774.8 2425.19 16
 -2 -7 -13 19255 1176.77 8
 -2 -7 -14 49279.2 2030.91 8
 -2 -7 -14 48112.6 4239.32 16
 -2 -7 -15 54977 4733.18 16
 -2 -7 -15 56371.9 2283.44 8
 2 7 16 14910.5 1437.16 3
 -2 -7 -16 14439.5 1183.57 8
 2 7 17 51127.8 2651.97 3
 -2 -7 -17 50334.5 2254.79 8
 -2 -7 -18 20167.6 1380.95 8
 2 7 18 18600.4 1514.92 3
 -2 -7 -19 875.751 272.261 6
 2 7 19 515.153 204.54 3
 -2 -7 -20 10517.7 754.423 6
 -2 -7 -21 395.478 120.005 6
 2 7 22 16498.5 1046.4 1
 -2 -8 17 5411.43 482.44 11
 -2 -8 16 790.88 205.438 14
 -2 -8 16 1323.73 307.664 11
 -2 -8 15 4519.67 523.405 3
 -2 -8 15 5445.69 611.975 14
 -2 -8 14 10129.9 949.972 14
 -2 -8 14 7760.32 761.632 3
 -2 -8 13 647.439 310.1 14
 -2 -8 13 302.826 228.331 3
 -2 -8 12 16750.5 1414.46 14
 -2 -8 12 11902.9 1045.66 3
 -2 -8 11 27195.2 1859.17 14
 -2 -8 11 22443.6 1492.22 3
 -2 -8 11 29263.3 2011.78 13
 -2 -8 10 38280.6 2205.71 14
 -2 -8 10 38271.6 2268.76 13
 -2 -8 9 2669.19 608.072 14
 -2 -8 9 3471.34 655.873 13
 -2 -8 8 30743.5 1848.78 14
 -2 -8 8 30471 1855 13
 -2 -8 7 265.585 269.82 18
 -2 -8 7 784.374 326.463 14
 -2 -8 7 301.521 136.211 13
 -2 -8 6 62667.1 4189.86 18
 -2 -8 6 53200.5 2183.03 14
 -2 -8 6 53988 3828.21 19
 -2 -8 5 13186.4 1769.87 18
 -2 -8 5 12459.1 1776.38 19
 -2 -8 4 9512.62 1526.91 19
 -2 -8 4 11602.7 1549.14 18
 2 8 -3 58.1367 269.777 17
 -2 -8 3 178.488 271.901 18
 -2 -8 3 157.277 259.467 19
 -2 -8 2 125069 4730.52 18
 -2 -8 2 132977 5746.36 19
 -2 -8 1 2353.1 731.849 19
 2 8 -1 1794.33 474.077 17
 2 8 0 36570.6 2153.42 17
 -2 -8 0 39348.6 3124.33 19
 -2 -8 -1 62732.2 4095.76 19
 2 8 1 55901.8 2620.56 17
 -2 -8 -2 96129.6 3210.38 16
 2 8 2 86751.8 3313.83 17
 -2 -8 -2 98962.8 5298.39 19
 -2 -8 -3 7283.19 1426.24 19
 -2 -8 -3 6685.6 842.971 16
 -2 -8 -4 5531.18 834.895 16
 -2 -8 -5 145748 4676.19 16
 -2 -8 -6 36952.2 2455.03 16
 -2 -8 -7 72102.2 3670.99 16
 -2 -8 -8 12666.2 1598.97 16
 -2 -8 -9 24249.6 2352.42 16
 -2 -8 -10 16797 2061.68 16
 -2 -8 -11 3656.71 471.662 8
 -2 -8 -11 3906.64 1056.06 16
 -2 -8 -12 1556.53 338.375 8
 -2 -8 -12 1890.47 751.738 16
 -2 -8 -12 1692.26 336.729 12
 -2 -8 -13 1277.02 669.182 16
 -2 -8 -13 1590.36 340.353 8
 -2 -8 -13 2117.92 449.701 12
 -2 -8 -14 6739.12 738.907 8
 -2 -8 -14 7487.48 1630.78 16
 -2 -8 -15 21045.6 2898.75 16
 -2 -8 -15 20694.1 1362.78 8
 -2 -8 -16 13183.2 1122.79 8
 -2 -8 -17 19581.6 1367.19 8
 -2 -8 -18 6418.68 717.846 6
 -2 -8 -18 5770.61 719.658 8
 -2 -8 -19 20319.1 1177.85 6
 -2 -8 -20 7338.14 628.615 6
 -2 -8 -21 11473.6 649.407 6
 2 8 22 3914.72 472.381 1
 -2 -9 16 1382.1 259.839 11
 -2 -9 15 12067.6 840.725 14
 -2 -9 15 12305 915.658 11
 -2 -9 14 -54.6652 197.3 11
 -2 -9 14 217.206 188.155 14
 -2 -9 13 2111.77 481.168 14
 -2 -9 12 426.774 258.602 14
 -2 -9 11 18768.2 1517.31 14
 -2 -9 11 17804.7 1526.6 13
 -2 -9 10 4211.47 728.716 14
 -2 -9 10 4303.8 744.45 13
 -2 -9 9 2959.11 582.857 13
 -2 -9 9 4098.71 725.861 14
 -2 -9 8 1521.04 443.636 13
 -2 -9 8 1301.78 450.147 14
 -2 -9 7 57217.5 2242.77 10
 -2 -9 7 51581.7 2342.95 13
 -2 -9 7 52604.3 2393.82 14
 -2 -9 6 14246.7 1092.36 10
 -2 -9 6 11205.8 1827.89 19
 -2 -9 6 13133.1 1112.22 13
 -2 -9 6 12463.4 1084.15 14
 -2 -9 5 21411.6 2479.23 19
 -2 -9 5 22024.6 1384.38 14
 -2 -9 4 17485.1 2275.56 19
 -2 -9 3 1448.21 638.983 19
 -2 -9 2 5509.6 1261.22 19
 2 9 -2 4654.49 851.095 17
 2 9 -1 46101.9 2571.29 17
 -2 -9 1 54681 4003.33 19
 2 9 0 8608.43 1086.88 17
 -2 -9 0 10149.2 1736.29 19
 -2 -9 -1 61445.9 4441.13 19
 2 9 1 59851.4 2922.22 17
 2 9 2 10342.3 1217.81 17
 -2 -9 -2 13544.6 2068.75 19
 -2 -9 -3 3173.23 654.356 16
 2 9 3 2462.71 632.68 17
 -2 -9 -4 21628.2 1723.06 16
 -2 -9 -5 52492.5 2864.9 16
 -2 -9 -6 14575.9 1588.18 16
 -2 -9 -7 9205.15 1312.84 16
 -2 -9 -8 196874 6739.97 16
 -2 -9 -9 799.484 536.58 16
 -2 -9 -10 34366.7 1478.62 12
 -2 -9 -10 34183.6 3033.5 16
 -2 -9 -11 1585.71 316.777 12
 -2 -9 -11 1749.14 349.071 8
 -2 -9 -11 1692.95 753.268 16
 -2 -9 -12 16997 1149.84 12
 -2 -9 -12 16807.8 1098.66 8
 -2 -9 -13 1558.23 767.733 16
 -2 -9 -13 2600.41 484.637 12
 -2 -9 -13 1754.47 373.513 8
 -2 -9 -14 10401.1 1005.38 12
 -2 -9 -14 9292.91 1758.27 16
 -2 -9 -14 9117.74 886.763 8
 -2 -9 -15 9062.27 896.752 8
 -2 -9 -16 11191.8 1028.99 8
 -2 -9 -17 2521.44 513.286 8
 -2 -9 -17 3235 539.571 6
 -2 -9 -18 11215.6 950.87 6
 -2 -9 -19 1770.84 345.996 6
 -2 -9 -20 8067.31 646.557 6
 -2 -9 -21 231.155 85.3112 6
 2 9 21 358.473 214.708 1
 -2 -10 15 1048.57 213.237 14
 -2 -10 15 915.388 211.599 11
 -2 -10 14 5133.93 576.203 11
 -2 -10 14 4511.29 519.226 14
 -2 -10 13 651.886 229.56 11
 -2 -10 13 417.509 230.193 14
 -2 -10 12 8089.59 845.723 11
 -2 -10 12 7405.39 843.637 14
 -2 -10 11 119.698 208.47 14
 -2 -10 11 10.0863 165.616 13
 -2 -10 11 -0.76582 155.256 11
 -2 -10 10 755.681 346.359 13
 -2 -10 10 681.909 176.143 14
 -2 -10 9 4878.2 770.34 13
 -2 -10 9 4379.98 749.344 14
 -2 -10 8 8827.36 1040.66 14
 -2 -10 8 9397.52 1039.59 13
 -2 -10 8 9311.72 865.81 10
 -2 -10 7 16296.1 1310.92 13
 -2 -10 7 18538 1305 10
 -2 -10 7 15744 1345.62 14
 -2 -10 6 25298.9 1601.88 14
 -2 -10 6 23749.9 1521.27 13
 -2 -10 6 28617.8 1629.85 10
 -2 -10 5 23977.7 2915.11 19
 -2 -10 5 30907.1 1672.85 13
 -2 -10 5 24998.6 1539.26 14
 -2 -10 5 30139 1663.75 10
 -2 -10 5 29040.6 1770.63 11
 -2 -10 4 32527.3 1663.03 14
 -2 -10 4 38422.6 1825.89 10
 -2 -10 4 38957.7 2004.34 11
 -2 -10 4 32267.6 3391.01 19
 -2 -10 3 90880.1 5667.69 19
 -2 -10 2 732.788 621.293 19
 -2 -10 1 3462.88 1113.39 19
 -2 -10 0 131502 6833.2 19
 2 10 0 111254 4272.8 17
 2 10 1 1002.42 391.275 17
 -2 -10 -1 1391.19 771.603 19
 2 10 2 682.156 334.443 17
 -2 -10 -2 1053.8 717.121 19
 2 10 3 11752.9 1466.47 17
 -2 -10 -3 12677.3 1400.42 16
 -2 -10 -4 24460.9 1972.24 16
 2 10 4 24925 2375.85 17
 -2 -10 -5 1352 377.026 16
 -2 -10 -6 4486.27 922.85 16
 -2 -10 -7 17091.3 1891.47 16
 -2 -10 -8 697.508 351.68 16
 -2 -10 -9 46637.9 3503.54 16
 -2 -10 -9 48286.4 1829.65 11
 -2 -10 -9 46156.1 1754.84 12
 -2 -10 -10 27773 1298.51 8
 -2 -10 -10 25023.1 2652.99 16
 -2 -10 -10 25878.7 1339.71 12
 -2 -10 -11 56292.8 4154.45 16
 -2 -10 -11 58097.3 2126.55 12
 -2 -10 -11 63038.4 2109.62 8
 -2 -10 -12 45313 1843.07 8
 -2 -10 -12 41223.6 1841.04 12
 -2 -10 -12 40761.2 3653 16
 -2 -10 -13 98008.5 3019.11 12
 -2 -10 -13 96476.3 2870.85 8
 -2 -10 -14 1180.71 333.559 8
 -2 -10 -14 742.094 233.923 12
 -2 -10 -14 911.41 720.593 16
 -2 -10 -15 38256.1 1874.98 8
 -2 -10 -15 37624.2 1840.12 6
 -2 -10 -15 36215.2 1930.03 12
 -2 -10 -16 1738.93 368.422 6
 -2 -10 -16 1941.49 433.363 8
 -2 -10 -17 5736.2 683.754 6
 -2 -10 -18 4689.24 587.852 6
 -2 -10 -19 4523.65 545.677 6
 -2 -10 -20 1824.98 308.862 6
 -2 -10 -21 2015.08 254.891 6
 2 10 21 2601.33 441.76 1
 -2 -11 15 4815.31 413.773 14
 -2 -11 14 1514.42 279.477 14
 -2 -11 14 2097.54 302.409 11
 -2 -11 13 3317.2 469.498 14
 -2 -11 13 4166.77 496.53 11
 -2 -11 12 7966.22 760.627 11
 -2 -11 12 6564.96 750.97 14
 -2 -11 11 3807.36 615.919 14
 -2 -11 11 3822.21 572.818 11
 -2 -11 10 416.965 209.842 14
 -2 -11 10 626.21 244.941 11
 -2 -11 10 279.595 156.489 13
 -2 -11 9 11735.2 1112.19 13
 -2 -11 9 14507.5 1274.6 11
 -2 -11 9 11894.7 1165.45 14
 -2 -11 8 3012.65 508.819 10
 -2 -11 8 3389.1 620.511 11
 -2 -11 8 2921.36 588.905 14
 -2 -11 8 3045.45 569.124 13
 -2 -11 7 2740.09 508.363 13
 -2 -11 7 2238.69 458.276 10
 -2 -11 7 3306.15 612.769 14
 -2 -11 7 2882.15 567.276 11
 -2 -11 6 17030.1 1280.06 10
 -2 -11 6 15205.3 1261.03 14
 -2 -11 6 15105.6 1201.12 13
 -2 -11 6 16595.4 1372.07 11
 -2 -11 5 13742.5 1203.23 11
 -2 -11 5 12380.1 1046.65 13
 -2 -11 5 11560 1049.67 14
 -2 -11 5 13093.1 1121.67 10
 -2 -11 4 41243.5 1908.97 14
 -2 -11 4 38765.6 4016.62 19
 -2 -11 4 48200 2208.41 11
 -2 -11 4 55085.1 2270.94 4
 -2 -11 4 44588 1938.51 13
 -2 -11 4 48846.2 2153.21 10
 -2 -11 3 3160.95 496.074 14
 -2 -11 3 3071.66 502.821 11
 -2 -11 3 2336.95 483.832 4
 -2 -11 3 2214.88 988.049 19
 -2 -11 3 3230.95 545.387 10
 -2 -11 2 20576.2 1257.14 4
 -2 -11 2 20819.5 1311.48 10
 -2 -11 2 17868.6 2733.83 19
 -2 -11 2 24495.5 1440.31 11
 -2 -11 1 37898.1 1738.13 10
 -2 -11 1 33084 3661.57 19
 -2 -11 0 2383.37 1048.16 19
 2 11 1 9708.75 1309.3 17
 2 11 2 21529.8 2065.93 17
 2 11 3 2521.47 722.761 17
 2 11 4 23757.8 2517.74 17
 -2 -11 -4 21286 1964.58 16
 -2 -11 -5 4416.36 933.883 16
 2 11 5 5481.65 1444.05 17
 -2 -11 -6 7280.25 1239.32 16
 -2 -11 -7 23676.3 1242.06 11
 -2 -11 -7 26522.4 1301.35 12
 -2 -11 -7 23168.7 2309.97 16
 -2 -11 -8 4977.29 581.412 12
 -2 -11 -8 4321.44 1049.55 16
 -2 -11 -8 4804.22 560.715 6
 -2 -11 -8 5147.86 574.095 11
 -2 -11 -9 16948.8 1109.48 11
 -2 -11 -9 15628.8 2068.14 16
 -2 -11 -9 16936.7 1080.39 12
 -2 -11 -9 16962.8 1086.12 6
 -2 -11 -10 64250.8 2329.29 11
 -2 -11 -10 56399.2 2083.44 12
 -2 -11 -10 59366.5 1968.99 8
 -2 -11 -10 62143.6 2166.08 6
 -2 -11 -10 55469.8 4085.98 16
 -2 -11 -11 3199.1 951.106 16
 -2 -11 -11 4327.22 577.01 12
 -2 -11 -11 4278.28 577.544 6
 -2 -11 -11 4314.06 541.694 8
 -2 -11 -12 58456.3 2246.71 12
 -2 -11 -12 53956.4 4263.83 16
 -2 -11 -12 61123.2 2164.37 8
 -2 -11 -12 59112.4 2214.42 6
 -2 -11 -13 13027.1 1016.35 8
 -2 -11 -13 13397.8 1056.21 6
 -2 -11 -13 12101.1 2062.39 16
 -2 -11 -13 12396.7 1077.38 12
 -2 -11 -14 34333.8 1821.06 12
 -2 -11 -14 31989 1665.81 6
 -2 -11 -14 34203.5 1732.6 8
 -2 -11 -15 202.277 182.545 8
 -2 -11 -15 119.087 173.883 12
 -2 -11 -15 254.076 194.8 6
 -2 -11 -16 13944.8 1055.44 12
 -2 -11 -16 15232.4 1127.36 6
 -2 -11 -17 22.8873 109.327 6
 -2 -11 -18 7280.98 716.078 6
 -2 -11 -19 14137.8 942.827 6
 -2 -11 -20 3964.54 423.624 6
 2 11 20 3916.57 541.133 1
 -2 -12 14 8441.31 574.124 14
 -2 -12 13 3690.95 387.567 11
 -2 -12 13 2682.31 407.55 14
 -2 -12 12 1061.04 224.914 11
 -2 -12 12 747.023 242.958 14
 -2 -12 11 369.409 174.814 14
 -2 -12 11 190.844 127.135 11
 -2 -12 10 15389.1 1122.96 11
 -2 -12 10 11722.1 1038.09 14
 -2 -12 9 5562.87 703.261 13
 -2 -12 9 6807.06 787.999 11
 -2 -12 9 5728.33 759.726 14
 -2 -12 8 13227.5 1147.08 11
 -2 -12 8 11211.7 1027.19 13
 -2 -12 8 11005.1 1072.89 14
 -2 -12 8 11872.9 932.007 10
 -2 -12 7 1963.64 411.897 13
 -2 -12 7 2058.99 467.852 11
 -2 -12 7 1835.44 392.414 10
 -2 -12 7 1839.28 464.743 14
 -2 -12 6 16074 1263.61 14
 -2 -12 6 20328.3 1430.44 11
 -2 -12 6 16538.5 1232.29 13
 -2 -12 6 19133.1 1341.53 10
 -2 -12 5 2148.11 429.959 13
 -2 -12 5 2082.51 416.564 11
 -2 -12 5 2430.33 489.218 14
 -2 -12 5 2459.34 496.254 10
 -2 -12 4 1673.18 395.239 14
 -2 -12 4 1747.57 344.351 10
 -2 -12 4 1448.22 366.388 11
 -2 -12 4 2487.55 475.639 4
 -2 -12 4 1611.36 397.859 13
 -2 -12 3 28090.1 1604.15 10
 -2 -12 3 24961.4 1446.38 14
 -2 -12 3 23738.1 3198.28 19
 -2 -12 3 31087.8 1660.69 11
 -2 -12 3 32899.4 1708.91 4
 -2 -12 2 22477.2 1393.19 10
 -2 -12 2 24722.3 1453.42 11
 -2 -12 2 24562.6 1424.62 4
 -2 -12 2 19712.6 1247.86 14
 -2 -12 1 44045.2 1828.98 14
 -2 -12 1 41472 1805.97 4
 -2 -12 1 44105.1 1965.01 10
 -2 -12 0 14952.8 1043.27 4
 -2 -12 0 16979.5 1197.48 10
 -2 -12 0 18885.9 1177.39 11
 -2 -12 -1 8008.21 757.034 11
 -2 -12 -1 6810.73 758.207 10
 -2 -12 -2 1211.1 352.89 10
 -2 -12 -2 649.793 184.66 11
 -2 -12 -3 56080.4 1982.22 11
 2 12 3 59084.2 3970.36 17
 -2 -12 -3 63211.7 2291.81 10
 2 12 4 598.114 191.404 17
 -2 -12 -4 563.798 182.304 12
 -2 -12 -4 679.801 235.501 11
 -2 -12 -4 302.765 165.061 10
 -2 -12 -5 4429.43 557.604 10
 -2 -12 -5 3842.03 910.18 16
 2 12 5 5288.34 1462.82 17
 -2 -12 -5 4493.99 517.799 11
 -2 -12 -5 5690.89 577.155 12
 -2 -12 -6 54987.6 1906.24 6
 -2 -12 -6 53644.3 1892.26 11
 -2 -12 -6 56335.4 1973.4 12
 -2 -12 -7 2145.76 390.968 12
 -2 -12 -7 1984.24 350.896 11
 -2 -12 -7 2294.87 388.647 6
 -2 -12 -7 1698.15 624.306 16
 -2 -12 -8 16060.4 1057 6
 -2 -12 -8 16269.7 1055.31 11
 -2 -12 -8 16348.6 1096.96 12
 -2 -12 -8 14129.5 1978.39 16
 -2 -12 -9 50320.2 1995.4 12
 -2 -12 -9 51476.6 1974.27 6
 -2 -12 -9 53228.8 2017.53 11
 -2 -12 -10 26.477 319.679 16
 -2 -12 -10 177.908 167.585 12
 -2 -12 -10 -57.9378 235.87 11
 -2 -12 -10 181.216 177.57 6
 -2 -12 -10 12.4464 104.029 8
 -2 -12 -11 38162.2 1795.23 12
 -2 -12 -11 37647.5 1749.49 6
 -2 -12 -11 37294.8 1622.65 8
 -2 -12 -11 32727.9 3269.78 16
 -2 -12 -12 1140.39 265.96 8
 -2 -12 -12 384.769 404.945 16
 -2 -12 -12 1079.37 294.746 6
 -2 -12 -12 1199.84 362.265 12
 -2 -12 -13 39109 1932.87 12
 -2 -12 -13 36744.1 1773.25 6
 -2 -12 -13 37877.9 1733.89 8
 -2 -12 -14 1497.18 346.021 6
 -2 -12 -14 1246.23 326.066 12
 -2 -12 -15 10120.6 896.401 6
 -2 -12 -15 9649.91 960.872 12
 -2 -12 -16 8464.56 821.681 6
 -2 -12 -17 18690.9 1204.84 6
 -2 -12 -18 6257.75 650.649 6
 2 12 18 5828.31 650.592 1
 -2 -12 -19 3475.96 437.644 6
 2 12 19 2902.87 421.145 1
 -2 -12 -20 61.8242 67.6934 6
 -2 -13 13 1578.84 265.088 14
 -2 -13 12 2262.05 344.656 14
 -2 -13 11 862.439 236.233 14
 -2 -13 11 1008.35 231.244 11
 -2 -13 10 2206.69 353.99 11
 -2 -13 10 1665.66 370.301 14
 -2 -13 9 3147.78 461.185 11
 -2 -13 9 2756.69 498.978 14
 -2 -13 8 6185.52 717.563 13
 -2 -13 8 7792.76 785.286 11
 -2 -13 8 6229.18 639.298 10
 -2 -13 8 5427.77 706.405 14
 -2 -13 7 12430.3 1030.23 11
 -2 -13 7 10603 922.908 10
 -2 -13 7 9541.28 938.781 14
 -2 -13 7 11290.7 989.969 13
 -2 -13 6 694.192 250.566 10
 -2 -13 6 669.252 203.609 11
 -2 -13 6 817.887 286.33 13
 -2 -13 6 453.016 242.474 14
 -2 -13 5 13534.7 1121.41 10
 -2 -13 5 11983.5 1040.32 14
 -2 -13 5 15042 1135.02 11
 -2 -13 5 14144.3 1113.97 13
 -2 -13 4 16312.3 1173.25 11
 -2 -13 4 14278.5 1157.37 10
 -2 -13 4 13802.1 1098.48 14
 -2 -13 3 47742.8 2033.53 14
 -2 -13 3 48931.7 2145.72 10
 -2 -13 3 54483.8 2153.49 11
 -2 -13 2 51774.1 2086.81 11
 -2 -13 2 46007.6 2045.42 10
 -2 -13 2 46508.7 1963.92 14
 -2 -13 2 50894.7 2101.25 4
 -2 -13 1 2291.96 469.088 10
 -2 -13 1 2137.69 394.344 14
 -2 -13 1 2701.95 463.806 11
 -2 -13 1 1524.32 399.339 4
 -2 -13 0 16576 1228.1 10
 -2 -13 0 19722 1247.54 11
 -2 -13 0 16462.2 1166.23 4
 -2 -13 -1 3568.16 563.14 10
 -2 -13 -1 4174.06 568.395 11
 -2 -13 -1 2753.14 498.51 4
 -2 -13 -2 55215.7 2048.92 11
 -2 -13 -2 49427.5 2156.9 10
 -2 -13 -3 3313.38 460.793 12
 -2 -13 -3 2696.42 431.863 11
 -2 -13 -3 2812.59 516.304 10
 -2 -13 -4 26720.2 1519.49 10
 -2 -13 -4 29329.4 1388.6 12
 2 13 4 28420.7 3324.63 17
 -2 -13 -4 27349.6 1394.27 11
 -2 -13 -5 30009.3 1436.87 12
 -2 -13 -5 27358.5 1439.88 6
 -2 -13 -5 27674.9 1395.11 11
 -2 -13 -5 28381.4 1517.86 10
 -2 -13 -6 8026.04 766.231 6
 -2 -13 -6 8977.29 793.763 12
 -2 -13 -6 8308.12 755.675 11
 -2 -13 -6 7864.2 761.023 10
 -2 -13 -7 13960.3 981.693 11
 -2 -13 -7 11694.4 1781.93 16
 -2 -13 -7 13358 995.735 6
 -2 -13 -7 14739.7 1042.28 12
 -2 -13 -8 19771.3 1232.92 6
 -2 -13 -8 19860 2384.35 16
 -2 -13 -8 20612.2 1280.99 12
 -2 -13 -8 21866.8 1266.27 11
 -2 -13 -9 9918.21 880.384 11
 -2 -13 -9 7266.81 1529.84 16
 -2 -13 -9 9577.34 886.905 12
 -2 -13 -9 9121.2 840.749 6
 -2 -13 -10 64205.5 2330.32 6
 -2 -13 -10 68353.4 2450.69 12
 -2 -13 -11 5846.37 718.306 6
 -2 -13 -11 6973.62 793.162 12
 -2 -13 -11 4362.2 1225.03 16
 -2 -13 -12 22868.9 1467.91 12
 -2 -13 -12 23018.3 1385.21 6
 -2 -13 -13 6373.06 718.514 6
 -2 -13 -13 7550.46 863.758 12
 -2 -13 -14 8015.41 818.547 6
 -2 -13 -14 8753.85 920.142 12
 -2 -13 -15 6192.99 700.116 6
 -2 -13 -15 5627.68 707.883 12
 -2 -13 -16 44451.2 1852.13 6
 -2 -13 -17 86.342 95.1853 6
 -2 -13 -18 15862.1 987.54 6
 -2 -13 -19 1651.08 309.962 6
 -2 -13 -20 1661.1 252.077 6
 -2 -14 12 1001.92 211.849 14
 -2 -14 11 866.746 219.648 14
 -2 -14 10 250.482 91.1693 14
 -2 -14 10 658.252 171.56 11
 -2 -14 9 846.956 213.155 11
 -2 -14 9 598.297 222.818 14
 -2 -14 8 3575.18 532.525 14
 -2 -14 8 4046.72 479.639 10
 -2 -14 7 7172.85 687.144 10
 -2 -14 7 7335.18 758.794 14
 -2 -14 6 4454.8 603.788 14
 -2 -14 6 4418.93 587.414 10
 -2 -14 6 5383.45 664.22 13
 -2 -14 6 5873.29 649.544 11
 -2 -14 5 15888 1098.53 11
 -2 -14 5 13077.2 1053.17 10
 -2 -14 5 13299.5 1064.34 14
 -2 -14 4 27860.7 1546.98 14
 -2 -14 4 24944.8 1482.81 10
 -2 -14 3 17773.6 1176.87 11
 -2 -14 3 14531 1136.54 10
 -2 -14 3 16257.3 1174.62 14
 -2 -14 2 14133.6 1126.03 10
 -2 -14 2 17034.7 1164.02 11
 -2 -14 2 18451.8 1272.6 4
 -2 -14 2 15678.7 1135.61 14
 -2 -14 1 7949.54 785.86 11
 -2 -14 1 9165.61 937.856 4
 -2 -14 1 6860.95 787.87 10
 -2 -14 0 8576.7 880.303 4
 -2 -14 0 9010.65 845.383 11
 -2 -14 0 7508.03 822.845 10
 -2 -14 -1 3470.14 571.584 4
 -2 -14 -1 3489.92 566.356 11
 -2 -14 -1 3011.12 559.991 10
 -2 -14 -2 323.799 242.697 4
 -2 -14 -2 18.4038 252.713 10
 -2 -14 -2 120.156 97.5555 11
 -2 -14 -3 17174.2 1104.21 12
 -2 -14 -3 16354.2 1291.01 10
 -2 -14 -3 16792.8 1161.99 11
 -2 -14 -4 252.071 232.16 10
 -2 -14 -4 275.572 192.171 12
 -2 -14 -4 419.892 214.128 11
 -2 -14 -5 41182.9 1752.81 12
 -2 -14 -5 38394.1 1752.5 11
 -2 -14 -5 40996.4 1931.74 10
 -2 -14 -6 1815.17 416.525 6
 -2 -14 -6 2020.01 398.222 11
 -2 -14 -6 1388.19 326.855 10
 -2 -14 -6 2211.13 458.5 12
 -2 -14 -7 3051.15 505.873 12
 -2 -14 -7 2384.81 444.25 6
 -2 -14 -7 3239.79 500.816 11
 2 14 7 1634.9 502.07 17
 -2 -14 -8 2154.42 422.157 12
 -2 -14 -8 1910.65 441.914 6
 -2 -14 -8 1613.73 336.921 11
 -2 -14 -9 28032.3 1530.81 6
 -2 -14 -9 29350.2 1607.04 12
 -2 -14 -9 29199.9 1540.05 11
 -2 -14 -10 11395.5 984.636 6
 -2 -14 -10 12134.4 1049.41 12
 -2 -14 -11 53957.8 2261.96 12
 -2 -14 -11 49992.2 2098.55 6
 -2 -14 -12 843.988 431.173 12
 -2 -14 -12 575.922 257.46 6
 -2 -14 -13 4875 619.564 6
 -2 -14 -13 4971.7 712.735 12
 -2 -14 -14 3281.1 507.624 6
 -2 -14 -14 3307.06 566.518 12
 -2 -14 -15 39978.1 1755.43 6
 -2 -14 -16 137.49 142.994 6
 -2 -14 -17 17087.1 1052.85 6
 -2 -14 -18 14688.4 911.41 6
 -2 -14 -19 1580.78 267.481 6
 -2 -15 11 396.853 126.321 14
 -2 -15 10 780.329 193.283 14
 -2 -15 9 3200.93 426.731 14
 -2 -15 8 6692.87 646.54 14
 -2 -15 8 7985.66 592.101 10
 -2 -15 7 351.827 150.812 11
 -2 -15 7 165.401 160.576 14
 -2 -15 7 -5.19234 130.144 10
 -2 -15 6 28364.2 1449.68 14
 -2 -15 6 26997.7 1369.39 10
 -2 -15 5 1533.42 368.738 10
 -2 -15 5 1495.26 348.485 14
 -2 -15 5 1973.62 360.666 11
 -2 -15 4 22431.2 1350.57 14
 -2 -15 4 24889.7 1310.42 11
 -2 -15 3 6302.34 650.387 11
 -2 -15 3 4500.6 618.771 10
 -2 -15 3 6280.28 719.789 14
 -2 -15 2 11696 999.518 14
 -2 -15 2 12789.8 1096.22 4
 -2 -15 2 11443.5 906.926 11
 -2 -15 1 23757.8 1357.4 11
 -2 -15 1 28244.3 1623.51 4
 -2 -15 0 36318.8 1862.93 4
 -2 -15 0 33308.4 1801.58 10
 -2 -15 0 38699.1 1756.37 11
 -2 -15 -1 12698.1 1019.91 11
 -2 -15 -1 12232.1 1120.87 10
 -2 -15 -1 11652.8 1068.77 4
 -2 -15 -2 7881.78 885.66 4
 -2 -15 -2 8360.38 851.227 11
 -2 -15 -2 7866.17 944.25 10
 -2 -15 -3 4883.06 639.743 11
 -2 -15 -3 4678.62 721.985 10
 -2 -15 -3 5408.33 629.54 12
 -2 -15 -4 14665.8 1207.11 10
 -2 -15 -4 15367.8 1094.31 12
 -2 -15 -4 15154.9 1122.25 11
 -2 -15 -5 7360.81 736.734 12
 -2 -15 -5 7013.11 813.001 10
 -2 -15 -5 7978.71 801.905 11
 -2 -15 -6 11870.9 979.917 12
 -2 -15 -6 9570.79 959.213 6
 -2 -15 -6 11861 958.477 11
 -2 -15 -6 11701.6 988.635 10
 -2 -15 -7 1849.11 411.988 12
 -2 -15 -7 1900.99 410.666 11
 -2 -15 -7 1661.54 421.466 6
 -2 -15 -7 1662.1 357.63 10
 -2 -15 -8 6227.5 704.086 12
 -2 -15 -8 6201.61 707.6 11
 -2 -15 -8 4542.24 650.876 6
 -2 -15 -9 5897.27 715.507 6
 -2 -15 -9 6174.45 773.016 12
 -2 -15 -9 7010.77 823.056 11
 -2 -15 -10 17796.6 1253.52 6
 -2 -15 -10 19646.7 1361.84 12
 -2 -15 -11 3376.3 542.735 6
 -2 -15 -11 3132.02 568.833 12
 -2 -15 -12 33864.7 1773.38 12
 -2 -15 -12 31803.6 1641.06 6
 -2 -15 -13 531.708 228.661 12
 -2 -15 -13 293.092 163.768 6
 -2 -15 -14 25500.8 1392.65 6
 -2 -15 -15 7607.69 738.982 6
 -2 -15 -16 22068.1 1200.75 6
 -2 -15 -17 7189.16 639.254 6
 -2 -15 -18 9132.03 678.347 6
 -2 -16 9 296.942 112.78 14
 -2 -16 8 153.764 93.3808 10
 -2 -16 8 58.4771 63.8374 14
 -2 -16 7 9598.46 726.318 14
 -2 -16 7 10531.7 710.524 10
 -2 -16 6 718.241 165.106 11
 -2 -16 6 474.156 166.235 14
 -2 -16 6 473.644 179.443 10
 -2 -16 5 7582.97 715.064 14
 -2 -16 5 5978.59 634.491 10
 -2 -16 4 2181.03 388.917 10
 -2 -16 4 3816.26 467.298 11
 -2 -16 4 3332.85 508.734 14
 -2 -16 3 10793.9 814.061 11
 -2 -16 3 9854.45 864.966 14
 -2 -16 2 348.764 245.814 10
 -2 -16 2 363.94 194.503 11
 -2 -16 2 146.772 301.116 4
 -2 -16 1 47140.6 2112.77 4
 -2 -16 1 40683.3 1706.11 11
 -2 -16 0 873.403 275.884 11
 -2 -16 0 1128.94 367.484 10
 -2 -16 -1 40929.3 2051.88 4
 -2 -16 -1 42650.6 1818.57 11
 -2 -16 -1 37139.8 2003.59 10
 -2 -16 -2 26394.4 1713.76 10
 -2 -16 -2 26355.4 1429.69 11
 -2 -16 -2 23954.1 1563.51 4
 -2 -16 -3 26145.2 1456.82 11
 -2 -16 -3 24853 1703.26 10
 -2 -16 -3 20873.5 1448.97 4
 -2 -16 -4 3818.29 553.709 11
 -2 -16 -4 3537.56 582.917 4
 -2 -16 -4 3882.99 559.494 12
 -2 -16 -4 4056.3 687.906 10
 -2 -16 -5 14496 1057.24 12
 -2 -16 -5 15006.5 1098.17 11
 -2 -16 -5 15327.5 1216.53 10
 -2 -16 -6 269.273 153.771 11
 -2 -16 -6 46.0894 181.325 10
 -2 -16 -6 274.456 148.17 12
 -2 -16 -7 9894.42 915.998 11
 -2 -16 -7 8207.61 845.595 12
 -2 -16 -7 9154.74 795.087 10
 -2 -16 -7 6990.26 805.818 6
 -2 -16 -8 3642.22 567.754 11
 -2 -16 -8 2347.13 477.382 6
 -2 -16 -8 2864.52 506.055 12
 -2 -16 -9 2327.65 447.026 6
 -2 -16 -9 2659.65 495.726 12
 -2 -16 -10 717.142 268.15 6
 -2 -16 -10 556.872 258.574 12
 -2 -16 -11 19128.7 1280.88 6
 -2 -16 -11 19642.9 1316.88 12
 -2 -16 -12 10975.2 964.198 12
 -2 -16 -12 11039 952.6 6
 -2 -16 -13 28906.7 1503.32 6
 -2 -16 -14 170.422 146.931 6
 -2 -16 -15 6957.72 682.095 6
 -2 -16 -16 550.922 205.25 6
 -2 -16 -17 7224.6 607.174 6
 -2 -17 7 940.961 206.025 10
 -2 -17 6 16634.5 873.857 14
 -2 -17 6 14324.1 822.926 10
 -2 -17 5 -6.19078 88.7728 10
 -2 -17 4 1944.69 336.256 10
 -2 -17 3 649.542 228.163 10
 -2 -17 3 1341.18 252.8 11
 -2 -17 2 715.518 222.96 10
 -2 -17 2 1019.93 203.289 11
 -2 -17 1 790.618 279.648 10
 -2 -17 1 690.047 161.496 11
 -2 -17 0 35961.1 1840.8 4
 -2 -17 0 32793.3 1410.41 11
 -2 -17 -1 10491.5 819.097 11
 -2 -17 -1 10767.7 1038.78 10
 -2 -17 -1 12461.1 1128.17 4
 -2 -17 -2 38023 1627.24 11
 -2 -17 -2 42140.2 2042.87 4
 -2 -17 -2 40364.6 2128.03 10
 -2 -17 -3 829.412 281.837 10
 -2 -17 -3 416.379 204.495 4
 -2 -17 -3 581.293 234.029 11
 -2 -17 -4 9983.14 1004.46 4
 -2 -17 -4 9681.89 850.571 11
 -2 -17 -4 10502.1 1051.94 10
 -2 -17 -5 1243.74 356.082 10
 -2 -17 -5 807.16 363.678 4
 -2 -17 -5 1414.53 316.304 11
 -2 -17 -6 15218 1074.62 11
 -2 -17 -6 13908.3 1053.71 10
 -2 -17 -7 328.406 182.621 10
 -2 -17 -7 393.876 201.628 11
 -2 -17 -7 194.817 154.806 12
 -2 -17 -8 2399 431.434 6
 -2 -17 -8 3352.96 526.312 12
 -2 -17 -9 620.745 298.131 6
 -2 -17 -9 758.063 296.627 12
 -2 -17 -10 9848.65 898.87 12
 -2 -17 -10 9273.85 878.128 6
 -2 -17 -11 30779 1568.59 6
 -2 -17 -12 8617.62 795.149 6
 -2 -17 -13 4219.88 566.076 6
 -2 -17 -14 1089.08 298.841 6
 -2 -17 -15 286.922 135.666 6
 -2 -17 -16 1923.41 312.808 6
 -2 -18 6 40.5014 66.1587 10
 -2 -18 5 11430.5 694.733 10
 -2 -18 4 2569.12 365.896 10
 -2 -18 3 4917.15 524.473 10
 -2 -18 2 947.709 242.398 10
 -2 -18 1 6123.41 674.654 10
 -2 -18 0 213.373 205.895 10
 -2 -18 0 -120.728 279.957 4
 -2 -18 -1 2712.74 334.603 11
 -2 -18 -1 3886.25 606.698 4
 -2 -18 -1 2811.25 511.44 10
 -2 -18 -2 1002.64 228.946 11
 -2 -18 -2 1042.49 326.454 4
 -2 -18 -2 1119.3 332.16 10
 -2 -18 -3 8652.77 672.694 11
 -2 -18 -3 8893.26 898.972 4
 -2 -18 -3 10432.3 1041.99 10
 -2 -18 -4 -29.1365 145.99 11
 -2 -18 -4 -105.961 141.035 10
 -2 -18 -4 266.105 221.058 4
 -2 -18 -5 32298.7 1634.09 10
 -2 -18 -5 28512.9 1599.69 4
 -2 -18 -5 30087.1 1399.92 11
 -2 -18 -6 31.9014 169.617 10
 -2 -18 -6 310.383 220.677 11
 -2 -18 -6 187.566 193.992 4
 -2 -18 -7 33954 1782.89 4
 -2 -18 -8 260.196 264.459 4
 -2 -18 -10 8032.19 740.917 6
 -2 -18 -11 2765.43 430.008 6
 -2 -18 -12 2144.69 384.925 6
 -2 -18 -13 12400.2 865.946 6
 -2 -18 -14 1689.43 314.611 6
 -2 -18 -14 2512.03 403.58 4
 -2 -18 -15 312.163 123.569 4
 -2 -19 4 18833.9 819.16 10
 -2 -19 3 4910.56 448.523 10
 -2 -19 2 8604.67 645.971 10
 -2 -19 1 439.617 177.664 10
 -2 -19 0 2538.6 422.482 10
 -2 -19 -1 333.877 322.097 4
 -2 -19 -1 384.667 194.672 10
 -2 -19 -2 7920.43 770.061 4
 -2 -19 -2 7560.86 799.887 10
 -2 -19 -3 1132.95 315.533 10
 -2 -19 -3 965.354 278.312 4
 -2 -19 -4 7427.33 755.834 4
 -2 -19 -4 8440.51 812.115 10
 -2 -19 -5 1214.43 327.726 4
 -2 -19 -5 1631.35 339.529 10
 -2 -19 -6 17536 1147.3 4
 -2 -19 -6 16022.5 921.197 10
 -2 -19 -7 378.305 180.675 4
 -2 -19 -8 19526.8 1256.74 4
 -2 -19 -9 17030.7 1211.4 4
 -2 -19 -10 5105.36 709.446 4
 -2 -19 -11 6086.44 719.804 4
 -2 -19 -12 24208 1325.37 4
 -2 -19 -13 7481 638.649 4
 -2 -20 2 1015.99 194.447 10
 -2 -20 1 3703.53 399.993 10
 -2 -20 0 299.308 139.062 10
 -2 -20 -1 9070.74 724.438 10
 -2 -20 -2 662.538 208.21 10
 -2 -20 -3 4918.32 572.34 10
 -2 -20 -3 3650.54 638.884 4
 -2 -20 -4 833.378 281.261 4
 -2 -20 -4 425.832 206.524 10
 -2 -20 -5 1285.91 253.536 4
 -2 -20 -6 476.559 163.573 4
 -2 -20 -7 7475.97 677.43 4
 -2 -20 -8 12014.2 849.553 4
 -2 -20 -9 5243.11 538.868 4
 -2 -20 -10 13562.5 911.27 4
 -2 -20 -11 7147.96 615.475 4
 3 -18 -3 6402.33 501.516 10
 3 -18 -2 2482.54 337.249 10
 3 -18 -1 21833.7 1052.5 10
 3 -18 0 9229.89 670.963 10
 3 -18 1 10578.6 688.79 10
 3 -18 2 5233.67 454.403 10
 3 -18 3 510.62 146.745 10
 3 -17 -10 135.899 96.8142 6
 3 -17 -9 1187.12 260.486 6
 3 -17 -8 7500.99 648.308 6
 3 -17 -7 5441.6 544.699 4
 3 -17 -7 2079.76 343.817 6
 3 -17 -6 3658.57 473.088 6
 3 -17 -6 6345.9 564.776 4
 3 -17 -5 960.986 241.029 4
 3 -17 -5 175.613 89.9146 6
 3 -17 -4 3345 434.907 10
 3 -17 -4 4215.46 450.802 4
 3 -17 -3 279.329 162.378 10
 3 -17 -3 325.879 168.043 6
 3 -17 -2 4997.13 629.217 10
 3 -17 -1 1084.22 244.13 10
 3 -17 0 17645.8 1143.94 10
 3 -17 1 4577.07 553.888 10
 3 -17 2 820.844 225.973 10
 3 -17 3 3614.71 434.905 10
 3 -17 4 2485.87 343.443 10
 3 -17 5 813.27 185.686 10
 3 -17 6 5621.67 420.313 10
 3 -16 -12 422.704 148.711 6
 3 -16 -11 2391.7 365.556 6
 3 -16 -10 231.704 132.43 6
 3 -16 -9 5004.43 607.034 6
 3 -16 -8 262.01 189.136 6
 3 -16 -7 12563.8 1006.35 6
 3 -16 -6 6178.21 704.535 6
 3 -16 -5 5069.1 653.25 6
 3 -16 -5 6496.24 641.155 10
 3 -16 -4 10211.3 925.031 6
 3 -16 -4 15207.3 1069.26 10
 3 -16 -3 5259.92 710.382 10
 3 -16 -3 6238.51 647.91 4
 3 -16 -2 4733.79 549.578 4
 3 -16 -2 4103.47 654.058 10
 3 -16 -1 5454.67 647.085 6
 3 -16 -1 9675.78 1013.08 10
 3 -16 0 517.128 287.23 10
 3 -16 1 9452.73 917.679 10
 3 -16 2 7140.49 747.726 10
 3 -16 3 9553.61 814.717 10
 3 -16 4 2925.25 436.064 10
 3 -16 5 8926.14 718.743 10
 3 -16 6 2321.77 351.085 10
 3 -16 6 2225 310.899 14
 3 -16 7 3570.58 393.218 10
 3 -16 7 2932.24 330.851 14
 3 -15 -13 343.911 165.964 6
 3 -15 -12 5624.57 600.899 6
 3 -15 -11 2569.63 421.484 6
 3 -15 -10 12975.6 1017.11 6
 3 -15 -9 253.18 162.91 6
 3 -15 -8 16931.9 1244.96 6
 3 -15 -7 352.348 255.384 6
 3 -15 -6 14287.9 1198.5 6
 3 -15 -5 4653.55 694.251 6
 3 -15 -5 4664.26 597.952 10
 3 -15 -4 5469.3 741.643 6
 3 -15 -4 6138.43 752.975 10
 3 -15 -3 21052.4 1459.74 6
 3 -15 -3 29678.5 1822.59 10
 3 -15 -2 766.114 281.616 6
 3 -15 -2 1344.64 523.789 10
 3 -15 -1 806.85 279.203 10
 3 -15 -1 484.973 195.255 6
 3 -15 0 2356.35 527.344 10
 3 -15 0 1320.19 372.58 6
 3 -15 1 4325.47 601.797 6
 3 -15 1 5840.62 810.064 10
 3 -15 2 14750 1176.06 10
 3 -15 3 17161.2 1147.86 14
 3 -15 3 14203.4 1104.77 10
 3 -15 4 2866.38 443.947 14
 3 -15 4 2897.41 472.509 10
 3 -15 5 6500.64 699.596 10
 3 -15 5 5706.62 632.606 14
 3 -15 6 27021.8 1350.77 10
 3 -15 6 24812.8 1256.72 14
 3 -15 7 914.183 222.12 14
 3 -15 7 1497.51 317.55 10
 3 -15 8 577.731 173.581 10
 3 -15 8 316.66 133.618 14
 3 -15 9 7183.53 571.434 14
 3 -15 10 259.385 91.9888 14
 3 -14 -14 1388.67 329.149 6
 3 -14 -13 1113.59 297.194 6
 3 -14 -12 255.67 209.343 6
 3 -14 -11 21656.9 1363.1 6
 3 -14 -10 488.212 200.077 6
 3 -14 -9 10795.7 1045.65 6
 3 -14 -8 932.986 372.567 6
 3 -14 -7 32876.3 1875.23 6
 3 -14 -6 2182.05 475.8 6
 3 -14 -5 2360.28 525.497 6
 3 -14 -5 2508.47 515.683 10
 3 -14 -4 3652.83 655.479 6
 3 -14 -3 632.489 354.695 6
 3 -14 -2 6280.56 817.266 6
 3 -14 -1 324.308 252.743 6
 3 -14 0 3436.35 573.901 6
 3 -14 1 10932.4 1051.39 6
 3 -14 2 29148.9 1730.01 10
 3 -14 2 26639.7 1623.51 6
 3 -14 3 156.137 137.905 10
 3 -14 4 12143.9 1041.34 10
 3 -14 4 12186.5 996.746 14
 3 -14 5 1658.78 358.812 14
 3 -14 5 1222.38 330.732 10
 3 -14 6 2854.92 435.458 5
 3 -14 6 3428.67 530.55 10
 3 -14 6 3257.68 500.598 14
 3 -14 7 11464.5 910.388 14
 3 -14 7 13754.6 992.867 10
 3 -14 8 8456.92 758.764 14
 3 -14 8 10832.5 817.488 10
 3 -14 8 10689.6 791.192 13
 3 -14 9 13123.8 918.812 14
 3 -14 9 14209.4 842.735 10
 3 -14 10 12919.4 872.554 14
 3 -14 11 132.879 108.806 14
 3 -14 12 3458.32 360.665 14
 3 -13 -15 1290.99 265.473 6
 3 -13 -14 605.176 213.197 6
 3 -13 -13 4323.48 591.316 6
 3 -13 -12 10056.8 941.021 6
 3 -13 -11 6249.25 778.093 6
 3 -13 -10 1432.88 416.441 6
 3 -13 -9 5566.55 764.888 6
 3 -13 -8 36658.4 1976.4 6
 3 -13 -7 5239.52 752.238 6
 3 -13 -6 7645.8 926.293 6
 3 -13 -5 16821.4 1376.87 6
 3 -13 -4 20396.2 1530.02 6
 3 -13 -3 1339.48 322.033 6
 3 -13 -2 4176.86 685.489 6
 3 -13 -1 4711.28 678.6 6
 3 -13 0 6728.01 839.103 6
 3 -13 1 9162.99 962.531 6
 3 -13 2 436.397 216.726 6
 3 -13 2 367.517 184.904 5
 3 -13 3 7025.9 732.148 5
 3 -13 3 7840.3 849.361 6
 3 -13 4 176.256 99.514 5
 3 -13 4 -89.7455 173.92 10
 3 -13 5 4160.45 584.91 5
 3 -13 5 3668.36 582.304 10
 3 -13 6 2313.27 437.983 14
 3 -13 6 2070.3 429.727 10
 3 -13 6 1911.21 428.833 5
 3 -13 7 12946.4 1048.14 14
 3 -13 7 14881.5 1087.64 10
 3 -13 7 11512.7 948.403 5
 3 -13 7 13818 1029.74 13
 3 -13 8 8100.51 817.882 14
 3 -13 8 8916.98 819.785 13
 3 -13 8 9314.44 816.907 10
 3 -13 9 32983.5 1413.84 10
 3 -13 9 28176.3 1495.02 14
 3 -13 9 29265.8 1451.94 13
 3 -13 10 462.942 195.951 14
 3 -13 10 428.959 178.638 13
 3 -13 11 16488.2 991.936 13
 3 -13 11 16603.2 1033.39 14
 3 -13 12 623.035 207.174 14
 3 -13 12 624.939 188.808 13
 3 -13 13 1002.42 199.789 14
 3 -12 -16 960.417 244.394 6
 3 -12 -15 9805.78 808.607 6
 3 -12 -14 8709.63 824.878 6
 3 -12 -13 21270.2 1351.01 6
 3 -12 -12 7538 824.202 6
 3 -12 -11 5506.58 736.629 6
 3 -12 -10 4292.69 658.258 6
 3 -12 -9 10652.7 1051.4 6
 3 -12 -8 4797.06 719.182 6
 3 -12 -7 1921.5 468.397 6
 3 -12 -6 10463.5 1061.42 6
 -3 12 6 11785.4 2767.99 17
 3 -12 -5 63935.9 2687.78 6
 -3 12 5 81007.6 7363.34 17
 -3 12 4 19917.4 3379.3 17
 3 -12 -4 18270.8 1410.23 6
 3 -12 -3 292.455 224.882 6
 -3 12 3 -276.451 736.957 17
 -3 12 2 22330.6 3128.62 17
 3 -12 -2 23528.2 1598.1 6
 3 -12 -1 6034.2 800.335 6
 -3 12 1 4343.27 1259.48 17
 3 -12 0 24364.3 1392.25 5
 3 -12 0 28928.2 1738.23 6
 -3 12 0 25567.9 2952.71 17
 3 -12 1 525.221 303.017 6
 3 -12 1 176.676 123.94 5
 -3 12 -1 -188.376 166.7 17
 3 -12 2 9917.54 867.881 5
 -3 12 -2 12426.3 1850.87 17
 3 -12 2 11691.8 1099.56 6
 3 -12 3 1825.28 426.727 6
 3 -12 3 1407.56 343.258 5
 -3 12 -3 1496.69 679.523 17
 3 -12 4 10401.7 1024.99 6
 3 -12 4 9443.46 874.461 5
 3 -12 5 34.0939 176.946 5
 3 -12 6 10267.6 944.168 5
 3 -12 6 11863.2 1029.76 10
 3 -12 7 3123.39 533.628 10
 3 -12 7 3363.48 528.931 5
 3 -12 8 13689.3 1069.56 13
 3 -12 8 12683.2 1019.35 5
 3 -12 8 13309 1098.23 14
 3 -12 8 16290.1 1123.94 10
 3 -12 9 1027.84 281.436 13
 3 -12 9 1045.28 317.158 14
 3 -12 9 1161.49 314.404 10
 3 -12 10 22992.8 1382.95 14
 3 -12 10 22935.5 1356.87 13
 3 -12 11 184.253 174.101 13
 3 -12 11 140.341 149.158 14
 3 -12 12 5880.5 631.756 13
 3 -12 12 6856.47 679.893 14
 3 -12 13 800.558 234.553 13
 3 -12 13 629.867 201.789 14
 3 -12 14 4649.25 453.75 14
 -3 11 16 6025.43 542.035 1
 3 -11 -16 9439.43 747.821 6
 3 -11 -15 11985.8 941.116 6
 -3 11 15 10009.3 809.665 1
 3 -11 -14 45959.9 1916.02 6
 -3 11 14 36599 1716.52 1
 3 -11 -13 40790.3 1877.71 6
 -3 11 13 33048.6 1705.83 1
 3 -11 -12 4234.68 623.192 6
 -3 11 12 3375.84 553.547 1
 3 -11 -11 4562.38 667.155 6
 3 -11 -10 4179.12 659.398 6
 3 -11 -9 3278.73 579.791 6
 3 -11 -8 603.276 284.065 6
 -3 11 8 486.731 339.554 17
 -3 11 7 19555.3 3639.77 17
 3 -11 -7 16616.2 1288.99 6
 3 -11 -6 32210.4 1791.06 6
 -3 11 6 38880.1 4947.34 17
 3 -11 -5 5463.58 740.913 6
 -3 11 5 6594.4 2038.15 17
 -3 11 4 20253.2 3251.16 17
 3 -11 -4 20663.7 1439.87 6
 3 -11 -3 24558.7 1573.64 6
 -3 11 3 25662.9 3407.54 17
 -3 11 2 1281.54 672.325 17
 3 -11 -2 1157.28 353.824 6
 3 -11 -1 45291.5 2146.17 6
 -3 11 1 42611 3831.95 17
 3 -11 0 479.325 215.347 5
 -3 11 0 250.326 242.727 17
 3 -11 0 668.353 224.246 6
 -3 11 -1 40186.9 3418.27 17
 3 -11 1 43307.3 2089.21 6
 3 -11 2 5467.54 758.511 6
 3 -11 2 4064.84 537.477 5
 -3 11 -2 5504.83 1237.02 17
 3 -11 3 26550.3 1674.18 6
 3 -11 3 19612.8 1241.72 5
 -3 11 -3 23564.9 2527.45 17
 3 -11 4 5716.44 774.044 6
 3 -11 4 3871.64 563.413 5
 -3 11 -4 4940.33 1114.92 17
 3 -11 5 13713.7 1049.23 5
 -3 11 -5 14225.1 1918.48 17
 3 -11 6 1243.56 372.441 5
 3 -11 7 11041.3 965.938 5
 3 -11 7 11954.4 1019.37 10
 3 -11 8 6435.77 744.518 5
 3 -11 8 7405.31 770.987 10
 3 -11 9 5432.66 693.648 5
 3 -11 9 6522.96 780.621 14
 3 -11 9 7775.61 750.342 10
 3 -11 10 108.886 121.278 13
 3 -11 10 -30.5027 106.83 14
 3 -11 10 -120.525 89.3336 10
 3 -11 11 18005.6 1251.31 13
 3 -11 11 16742.5 1182.37 14
 3 -11 12 6503.84 735.989 13
 3 -11 12 6848.47 727.117 14
 3 -11 13 4968.3 581.47 14
 3 -11 13 4519.91 585.065 13
 3 -11 14 6000.45 579.631 14
 3 -11 14 5511.38 582.926 13
 3 -11 15 4581.93 446.75 14
 3 -10 -17 2173.3 331.211 6
 -3 10 17 1743.93 315.187 1
 3 -10 -16 2918.12 448.782 6
 -3 10 16 2272.41 430.836 1
 -3 10 15 21856.4 1481.72 1
 3 -10 -15 22738.8 1301.23 6
 3 -10 -14 26150.7 1449.3 6
 -3 10 14 24240.8 1595.74 1
 -3 10 13 11279.4 1139.99 1
 3 -10 -13 13785.7 1084.3 6
 -3 10 12 41828.2 2195.28 1
 3 -10 -12 42366.9 1964.72 6
 -3 10 11 10429.8 1123.05 1
 3 -10 -11 11109.9 1005.67 6
 3 -10 -10 3348.01 526.46 6
 -3 10 10 2778.97 585.179 1
 3 -10 -9 7665.04 836.633 6
 3 -10 -9 5736.46 1507.56 16
 -3 10 9 5844.08 1972.01 17
 3 -10 -8 3928.64 626.066 6
 3 -10 -8 4195.84 1214.68 16
 -3 10 8 4170.97 1575.84 17
 -3 10 7 36059.7 4593.47 17
 3 -10 -7 30184.2 1647.47 6
 3 -10 -6 57348.6 2293.59 6
 -3 10 6 71908.3 6463.91 17
 3 -10 -5 1117.03 321.51 6
 -3 10 5 1191.26 685.532 17
 3 -10 -4 2904.8 501.958 6
 -3 10 4 3240.33 1311.32 17
 3 -10 -3 5491.82 715.326 6
 -3 10 3 5353.28 1427.15 17
 -3 10 2 18535.2 2596.86 17
 3 -10 -2 19568.9 1347.59 6
 -3 10 1 15106.8 2167.16 17
 3 -10 -1 16702.9 1268.26 6
 -3 10 0 116002 5810.97 17
 3 -10 0 129610 3592.46 6
 3 -10 1 26135 1444.61 5
 3 -10 1 33605.9 1790.06 6
 -3 10 -1 30491 2864.01 17
 -3 10 -2 36428.9 3106.56 17
 3 -10 2 40180.6 1996.18 6
 -3 10 -3 -19.6151 155.996 17
 3 -10 3 345.985 118.565 5
 3 -10 3 -112.79 202.455 6
 3 -10 4 37766.1 2007.25 6
 -3 10 -4 37933.9 3158.17 17
 -3 10 -5 2077.48 680.699 17
 3 -10 5 1770.5 396.2 6
 3 -10 5 1179.44 304.918 5
 -3 10 -6 17308.5 2137.56 17
 3 -10 6 12999.4 1001.86 5
 -3 10 -7 22907.9 2469.36 17
 3 -10 7 18230.5 1228.58 5
 3 -10 8 2568.04 495.984 5
 3 -10 8 2968.23 521.729 10
 3 -10 9 2125.23 471.432 5
 3 -10 9 2352.19 406.918 10
 3 -10 10 2317.22 456.979 14
 3 -10 11 202.678 136.115 13
 3 -10 11 220.427 166.503 14
 3 -10 12 8787.8 847.59 14
 3 -10 12 8070.76 850.475 13
 3 -10 13 3377.29 495.176 14
 3 -10 13 2945.89 504.173 13
 3 -10 14 4504.64 553.777 14
 3 -10 14 4392.88 571.66 13
 3 -10 15 438.093 175.008 14
 3 -10 15 404.892 185.161 13
 3 -10 16 11933.1 703.003 14
 -3 9 18 1287.02 299.205 1
 3 -9 -17 6814.42 616.579 6
 -3 9 17 8813.52 937.93 1
 3 -9 -16 1329.18 297.05 6
 -3 9 16 1283.43 408.22 1
 3 -9 -15 2395.49 444.649 6
 -3 9 15 1897.14 546.755 1
 -3 9 14 2784.27 633.142 1
 3 -9 -14 3270.67 516.667 6
 -3 9 13 19867.7 1594.19 1
 3 -9 -13 19426.6 1297.95 6
 -3 9 12 8420.9 1034.12 1
 3 -9 -12 8499.35 859.5 6
 3 -9 -11 17372.3 1238.23 6
 -3 9 11 14233.3 1328.78 1
 3 -9 -10 436.608 383.146 16
 -3 9 10 1419.14 444.965 1
 3 -9 -10 1923.47 403.536 6
 3 -9 -9 32589.3 1670.89 6
 -3 9 9 34830.5 1984.72 1
 3 -9 -8 31736.6 1634.93 6
 -3 9 8 36324 2009.64 1
 3 -9 -7 79189.8 4994.51 16
 3 -9 -7 84344.7 2685.78 12
 3 -9 -7 91380.2 2780.55 6
 3 -9 -6 3446.52 520.587 6
 -3 9 6 4557.78 1509.17 17
 3 -9 -6 2870.94 970.358 16
 3 -9 -6 3431.46 539.976 12
 -3 9 5 7691.44 1895.31 17
 3 -9 -5 5776.53 712.878 12
 3 -9 -5 5759.98 679.136 6
 3 -9 -5 5321.79 1250.98 16
 3 -9 -4 298.656 272.302 12
 3 -9 -4 357.462 234.228 6
 -3 9 4 390.15 420.457 17
 3 -9 -3 1920.12 385.241 6
 3 -9 -3 1851.84 339.991 12
 -3 9 3 1441.94 699.788 17
 -3 9 2 13383.1 2062.66 17
 -3 9 1 4677.39 1144.97 17
 -3 9 0 18945 2177.93 17
 -3 9 -1 71955.9 4244.77 17
 -3 9 -2 231.957 265.749 17
 -3 9 -3 99145.5 5046.09 17
 3 -9 4 4066.22 552.021 5
 3 -9 4 6520.32 784.811 6
 -3 9 -4 6858.94 1312.49 17
 3 -9 5 21390.2 1503.64 6
 -3 9 -5 21529.7 2355.7 17
 -3 9 -6 18535.6 2177.57 17
 3 -9 6 11794.7 935.321 5
 3 -9 7 11742.1 957.7 5
 -3 9 -7 17872.3 2158.53 17
 3 -9 8 4043.38 587.252 5
 -3 9 -8 3843.16 1058.16 17
 3 -9 8 3825.76 562.678 10
 3 -9 9 2865.97 486.483 10
 3 -9 9 2406.11 478.367 5
 3 -9 10 1642.28 407.741 14
 3 -9 10 1718.03 430.123 5
 3 -9 11 12553.8 1120 13
 3 -9 11 13616.4 1121.55 14
 3 -9 12 1411.09 370.03 14
 3 -9 12 1284.98 448.477 13
 3 -9 13 1895.81 418.507 14
 3 -9 13 2398.28 467.554 13
 3 -9 14 4815.02 633.123 13
 3 -9 14 5348.53 637.878 14
 3 -9 15 2177.19 393.084 14
 3 -9 15 1862.75 363.68 13
 3 -9 16 82.9787 69.1987 14
 3 -9 17 9478.46 586.796 14
 -3 8 18 6853.47 826.206 1
 -3 8 17 1113.85 389.081 1
 3 -8 -17 877.405 228.581 6
 3 -8 -16 2410.7 426.702 6
 -3 8 16 2690.7 653.054 1
 3 -8 -15 564.532 177.082 6
 -3 8 15 373.468 252.181 1
 3 -8 -14 4376.93 597.651 6
 -3 8 14 4138.04 776.9 1
 3 -8 -13 5439.19 668.829 6
 -3 8 13 5261.33 863.865 1
 3 -8 -12 45483 1968.22 6
 3 -8 -11 473.08 656.877 16
 3 -8 -11 407.674 185.198 6
 3 -8 -10 93615.2 2831.55 6
 3 -8 -10 76341 5122.4 16
 3 -8 -9 3014.42 992.537 16
 3 -8 -9 3519.87 515.976 6
 3 -8 -8 23632.7 1350.06 6
 3 -8 -8 21363.1 2518.35 16
 3 -8 -7 9062.27 1614.74 16
 3 -8 -7 8292.79 844.6 12
 3 -8 -7 10432.2 871.249 6
 -3 8 7 9438.38 969.65 1
 3 -8 -6 16769.6 1183.9 12
 3 -8 -6 18141.1 1136.44 6
 3 -8 -6 15793.9 2064.47 16
 -3 8 5 11486.5 2198.37 17
 3 -8 -5 8670.66 1511.96 16
 -3 8 4 9969.79 1983.57 17
 3 -8 -4 7305.79 1384.78 16
 -3 8 3 663.665 392.231 17
 -3 8 2 1756.46 713.519 17
 -3 8 1 2801.43 872.864 17
 -3 8 0 38275.9 3024.3 17
 -3 8 -1 18045.5 2023.06 17
 -3 8 -2 57484.2 3619.21 17
 -3 8 -3 17665.7 2019.67 17
 -3 8 -4 47809.8 3429.13 17
 -3 8 -5 32354.9 2861.2 17
 3 -8 6 61314 2125.49 5
 -3 8 -6 94183.1 4923.45 17
 -3 8 -7 316.92 483.229 17
 3 -8 7 266.425 253.144 5
 -3 8 -8 24686.5 2566.23 17
 3 -8 8 16835.3 1186.41 5
 3 -8 9 1845.95 428.423 5
 3 -8 9 1742.85 368.188 10
 -3 8 -9 2887.5 875.417 17
 3 -8 10 16282.7 1232.2 5
 3 -8 11 129.693 173.39 14
 3 -8 12 7736.51 890.882 13
 3 -8 12 8787.93 888.95 14
 3 -8 13 2834.56 550.9 13
 3 -8 13 2364.11 460.828 14
 3 -8 14 1061.46 317.288 13
 3 -8 14 971.58 311.791 14
 3 -8 15 222.202 146.026 13
 3 -8 15 462.299 209.594 14
 3 -8 16 1048.32 277.679 13
 3 -8 16 1072.65 257.03 14
 3 -8 17 2050.72 322.212 14
 -3 7 19 7432.22 740.476 1
 -3 7 18 1095.33 350.644 1
 -3 7 17 25244.6 1820.48 1
 3 -7 -17 18673.1 1046.51 6
 3 -7 -16 6517.31 652.663 6
 -3 7 16 8506.53 1124.4 1
 3 -7 -15 2901.11 467.162 6
 -3 7 15 2524.92 638.86 1
 3 -7 -14 6594.27 712.07 6
 3 -7 -13 12533.3 983.75 6
 3 -7 -12 5523.65 656.291 6
 3 -7 -12 4140.39 1219.5 16
 3 -7 -11 64813 2313.75 6
 3 -7 -11 56161.1 4332.59 16
 3 -7 -10 10074.4 889.286 6
 3 -7 -10 10286 1826.14 16
 3 -7 -9 28619.2 2926.59 16
 3 -7 -9 32635.6 1572.88 6
 3 -7 -8 2085.29 731.201 16
 3 -7 -8 1442.14 405.989 12
 3 -7 -8 2248.31 389.613 6
 3 -7 -7 13381.8 1042.73 12
 3 -7 -7 15239.1 1002.74 6
 3 -7 -7 14145.4 1907.6 16
 3 -7 -6 15121.3 1916.04 16
 3 -7 -5 55926.4 3597.22 16
 3 -7 -4 4433.62 977.341 16
 -3 7 3 47031.7 3768.46 17
 3 -7 -3 40489.8 2992.26 16
 -3 7 2 20175.4 2322.41 17
 -3 7 1 11633.9 1661.49 17
 -3 7 0 13035.9 1714.35 17
 -3 7 -1 16387.3 1844.69 17
 -3 7 -2 3696.38 872.507 17
 -3 7 -3 12113.5 1606.92 17
 -3 7 -4 16114.1 1902.92 17
 -3 7 -5 50773.2 3455.36 17
 -3 7 -6 796.666 537.699 17
 3 -7 7 48555 1974.89 5
 -3 7 -7 72840 4272.45 17
 3 -7 8 24920.7 1406.3 5
 -3 7 -8 33382 2949.3 17
 -3 7 -9 39165.1 3291.4 17
 3 -7 9 27910.1 1571.75 5
 3 -7 10 4488.55 632.548 5
 -3 7 -10 5158.97 1212 17
 3 -7 11 13276.4 1127.24 14
 3 -7 11 12129.1 1097.52 5
 3 -7 12 10935.9 1011.06 14
 3 -7 12 11169.6 995.152 3
 3 -7 13 5303.74 744.995 13
 3 -7 13 5917.3 760.056 3
 3 -7 13 6147.36 768.41 14
 3 -7 14 732.25 332.749 14
 3 -7 14 919.279 299.868 3
 3 -7 14 560.96 263.61 13
 3 -7 15 490.448 172.274 13
 3 -7 15 584.089 259.236 14
 3 -7 15 550.969 262.528 3
 3 -7 16 652.157 271.664 3
 3 -7 16 610.031 211.285 14
 3 -7 16 331.98 232.743 13
 3 -7 17 1306.71 291.921 14
 3 -7 18 2663.16 331.336 14
 -3 6 19 541.871 217.205 1
 -3 6 18 13021 1244.63 1
 -3 6 17 1268.34 448.443 1
 3 -6 -16 14119.4 992.111 6
 -3 6 16 16853.5 1530.27 1
 -3 6 16 14023.1 1214.42 3
 -3 6 15 5913.08 811.023 3
 3 -6 -15 5906.05 652.975 6
 -3 6 14 6558.52 870.957 3
 3 -6 -14 6172.2 692.43 6
 3 -6 -13 672.8 251.7 6
 -3 6 13 598.15 289.553 3
 3 -6 -12 13891.4 1021.17 6
 3 -6 -12 11270.5 1962.92 16
 3 -6 -11 12991.9 2056.03 16
 3 -6 -11 15532.6 1073.59 6
 3 -6 -10 29401.5 2961.98 16
 3 -6 -10 31067.6 1509.92 6
 3 -6 -9 4603.06 567.931 6
 3 -6 -9 4318.41 1098.46 16
 3 -6 -8 4037.12 1063.29 16
 3 -6 -8 4791.1 564.509 6
 3 -6 -7 11549.4 1675.53 16
 3 -6 -6 39367 2922.91 16
 3 -6 -5 10547.3 1462.94 16
 3 -6 -4 411722 9467.17 16
 3 -6 -3 577.598 485.348 16
 -3 6 2 72983.2 4230.14 17
 3 -6 -2 70971.2 3703.47 16
 -3 6 1 72504.5 3976.89 17
 -3 6 0 13320.9 1606.23 17
 -3 6 -1 22783.8 2055.75 17
 -3 6 -2 219384 6598.22 17
 -3 6 -3 2002.09 617.82 17
 -3 6 -4 2553.55 716.9 17
 -3 6 -5 8392.62 1319.64 17
 -3 6 -6 16126.6 1853.17 17
 -3 6 -7 15541.7 1876.11 17
 3 -6 8 41116 1793.2 5
 -3 6 -8 56497.4 3656.05 17
 3 -6 9 15817.6 1155.31 5
 -3 6 -9 21873.6 2395.52 17
 3 -6 10 7220.22 821.661 5
 3 -6 10 6243.89 714.252 3
 3 -6 11 906.08 275.134 5
 3 -6 11 804.736 279.437 3
 -3 6 -11 1040.32 492.196 17
 3 -6 11 946.154 349.435 14
 3 -6 12 10638.4 1019.19 14
 3 -6 12 8885.04 912.358 3
 3 -6 13 1181.05 360.434 14
 3 -6 13 1008.07 344.164 13
 3 -6 13 1042.91 323.959 3
 3 -6 14 8623.15 967.154 13
 3 -6 14 7987.7 900.963 3
 3 -6 14 10095.6 972.497 14
 3 -6 15 10102 1010.26 3
 3 -6 15 12744.7 1071.82 14
 3 -6 15 11471.5 1082.67 13
 3 -6 16 7726.54 845.232 3
 3 -6 16 9419.86 869.251 14
 3 -6 16 7380.28 833.227 13
 3 -6 17 1718.45 382.289 3
 3 -6 17 1815.59 397.382 13
 3 -6 17 2132.83 394.245 14
 3 -6 18 507.701 177.917 3
 3 -6 18 326.33 155.173 14
 -3 5 19 8271.89 879.586 1
 -3 5 18 300.215 108.761 3
 -3 5 18 170.62 204.462 1
 -3 5 17 22375.4 1619.34 3
 -3 5 17 24356.9 1855.35 1
 -3 5 16 4954.09 783.035 3
 -3 5 15 18731.2 1571.23 3
 3 -5 -15 17602.9 1144.36 6
 3 -5 -14 7077.67 706.575 6
 -3 5 14 7229.1 960.413 3
 -3 5 13 4357.92 711.978 3
 3 -5 -13 3864.03 1168.15 16
 3 -5 -13 5522.2 629.387 6
 3 -5 -12 77.5787 534.641 16
 3 -5 -12 118.528 141.64 6
 -3 5 12 -112.736 297.778 3
 -3 5 11 39358.9 1985.69 3
 3 -5 -11 44882.2 1797.46 6
 3 -5 -11 42837.6 3595.89 16
 3 -5 -10 18918.5 1145.92 6
 -3 5 10 16099.1 1216.11 3
 3 -5 -10 18466.3 2322.49 16
 3 -5 -9 9318.22 803.148 6
 3 -5 -9 10520.6 1677.19 16
 -3 5 8 11730.8 1491.95 18
 3 -5 -8 10740.9 1624.8 16
 3 -5 -7 19024 2034.96 16
 3 -5 -6 7031.91 1185.77 16
 3 -5 -5 267150 7242.78 16
 3 -5 -4 8501.83 1208.65 16
 3 -5 -3 47731.8 2870 16
 -3 5 2 134017 5438.3 17
 3 -5 -2 133523 4823.99 16
 3 -5 -1 2256.81 634.547 16
 -3 5 1 2376.01 734.288 17
 -3 5 0 562.291 387.87 17
 -3 5 -1 40960.4 2596.35 17
 -3 5 -2 13531.2 1509.89 17
 -3 5 -3 222300 6374.09 17
 -3 5 -4 51835.9 3034.81 17
 -3 5 -5 6614.06 1117.19 17
 -3 5 -6 28793.4 2341.17 17
 -3 5 -7 44902.1 2974.68 17
 -3 5 -8 19392.8 2024.91 17
 -3 5 -9 30130.2 2664.19 17
 3 -5 9 24826.1 1485.26 5
 3 -5 10 5735.11 744.689 5
 -3 5 -10 7037.01 1319.57 17
 3 -5 10 4819.22 647.613 3
 3 -5 11 4789.6 710.184 5
 -3 5 -11 5948 1457.43 16
 -3 5 -11 6170.81 1327.44 17
 3 -5 11 4326.33 625.042 3
 3 -5 12 806.728 314.792 14
 3 -5 12 801.158 231.066 3
 3 -5 13 14318.5 1173.23 14
 3 -5 13 14843.4 1293.31 13
 3 -5 13 13249.4 1177.39 3
 3 -5 14 34748.4 1989.46 13
 3 -5 14 38205.3 1953.41 14
 3 -5 14 31382.2 1848.77 3
 3 -5 15 7605.47 899.428 3
 3 -5 15 9659.11 971.516 14
 3 -5 15 8519.27 960.223 13
 3 -5 16 8349.93 926.251 3
 3 -5 16 10038.1 942.497 14
 3 -5 16 9512.73 992.147 13
 3 -5 17 17.6394 165.939 14
 3 -5 17 355.132 197.603 3
 3 -5 17 -48.6592 129.54 13
 3 -5 18 3846.87 545.391 3
 3 -5 19 421.676 193.438 3
 -3 4 19 666.307 242.392 3
 -3 4 19 -72.5196 177.294 1
 -3 4 18 24400.5 1616.6 3
 -3 4 18 22583.2 1663.27 1
 -3 4 17 505.257 250.12 3
 -3 4 17 474.163 291.71 1
 -3 4 16 20953.6 1706.44 3
 -3 4 15 4615.22 818.87 3
 -3 4 14 16021.3 1456.1 3
 3 -4 -14 16971.3 1078.1 6
 3 -4 -13 1756.25 789.616 16
 3 -4 -13 1710.01 330.502 6
 -3 4 13 1367.07 361.226 3
 -3 4 12 56249.6 2531.58 3
 3 -4 -12 52083.1 3879.79 16
 3 -4 -12 58009 2010.26 6
 -3 4 11 1343.32 393.452 3
 3 -4 -11 1532.82 342.682 6
 3 -4 -11 1385.13 563.517 16
 3 -4 -10 99888.1 5180.48 16
 3 -4 -10 101413 2658.43 6
 -3 4 10 92704.5 2990.57 3
 3 -4 -9 6239.41 1285.01 16
 3 -4 -9 6230.47 648.971 8
 -3 4 9 7881.47 1327.9 18
 -3 4 8 17308.6 1822.93 18
 3 -4 -8 15689.1 1926.59 16
 3 -4 -7 3779.24 908.253 16
 3 -4 -6 128839 4933.11 16
 3 -4 -5 39224 2567.95 16
 3 -4 -4 115268 4310.81 16
 3 -4 -3 512.648 377.737 16
 3 -4 -2 34679.5 2251.85 16
 3 -4 -1 4403.24 835.557 16
 -3 4 1 4648.54 891.093 17
 -3 4 0 3955.86 780.01 17
 -3 4 -1 231526 5952.72 17
 -3 4 -2 54175.5 2792.08 17
 -3 4 -3 1953.43 532.792 17
 -3 4 -4 60928.2 3060.77 17
 -3 4 -5 71141.3 3365.49 17
 -3 4 -6 1227.93 441.742 17
 -3 4 -7 6862.07 1075.51 17
 -3 4 -8 110361 4617.22 17
 -3 4 -9 4090.29 925.339 17
 -3 4 -10 42756.2 3259.7 17
 3 -4 10 33312 1749.35 5
 3 -4 11 1014.96 341.099 5
 -3 4 -11 1483.74 681.466 16
 -3 4 -11 1675.83 741.067 17
 3 -4 11 1127.22 393.03 3
 3 -4 12 4485.04 647.915 14
 3 -4 12 4133.55 671.202 3
 -3 4 -12 4964.17 1314.9 16
 3 -4 13 43626.6 2214.95 3
 -3 4 -13 45292.5 4132.36 16
 3 -4 13 48200.6 2375.46 13
 3 -4 13 50238.9 2238.08 14
 3 -4 14 398.869 210.831 3
 3 -4 14 480 180.985 13
 3 -4 15 21774.9 1445.41 14
 3 -4 15 20257.1 1529.68 13
 3 -4 16 376.239 113.577 14
 3 -4 16 367.987 167.342 3
 3 -4 16 301.271 233.914 13
 3 -4 17 23372.1 1347.89 14
 3 -4 17 20521.6 1427.27 13
 3 -4 18 213.767 153.21 3
 3 -4 19 7546.97 723.54 3
 3 -4 20 934.35 219.58 3
 -3 3 19 22590.3 1328.92 1
 -3 3 19 22666.2 1338.84 3
 -3 3 18 1429.09 393.432 1
 -3 3 18 1780.56 504.133 3
 -3 3 17 2463.2 646.352 1
 -3 3 17 2845.15 633.913 3
 -3 3 16 -160.289 160.202 3
 -3 3 15 15957.2 1496.45 3
 -3 3 14 1659.8 529.921 3
 -3 3 13 35223.3 2098.4 3
 3 -3 -13 36024.2 1546.49 6
 -3 3 12 42472.5 2226.29 3
 3 -3 -12 45978.7 1756.07 6
 3 -3 -12 42363.9 3435.77 16
 3 -3 -11 44801.7 1722.75 6
 -3 3 11 43926.9 2176.29 3
 3 -3 -11 42043 3348.55 16
 -3 3 10 295.107 301.481 18
 -3 3 10 493.943 263.044 3
 3 -3 -10 494.973 332.312 16
 -3 3 9 98296.1 4695.68 18
 3 -3 -9 87312.8 4537.97 16
 3 -3 -8 517.488 363.876 16
 -3 3 8 737.999 395.809 18
 3 -3 -7 54367.2 3224.62 16
 -3 3 7 53979.6 3006.92 18
 3 -3 -6 976.791 387.161 16
 3 -3 -5 31459.1 2191.41 16
 3 -3 -4 4754.04 811.882 16
 3 -3 -3 96420.5 3584.98 16
 3 -3 -2 49005.1 2495.25 16
 3 -3 -1 45202.8 2389.39 16
 -3 3 0 130985 4207.74 17
 -3 3 -1 3602.08 654.829 17
 -3 3 -2 22686.2 1652.29 17
 -3 3 -3 89636.4 3412.55 17
 -3 3 -4 301288 6693.19 17
 -3 3 -5 6909.42 980.416 17
 -3 3 -6 33951.9 2222.96 17
 -3 3 -7 35997.4 2357.6 17
 -3 3 -8 3579.5 808.43 17
 -3 3 -9 154156 5650.42 17
 -3 3 -10 2873.75 823.244 17
 -3 3 -11 28062.1 2907.22 16
 3 -3 11 24396.6 1542.84 5
 3 -3 11 27569.8 1683.3 3
 3 -3 12 14432.9 1265.28 3
 3 -3 12 16046.7 1227.76 14
 -3 3 -12 14051 2177.21 16
 3 -3 13 577.647 261.685 3
 -3 3 -13 334.976 502.658 16
 3 -3 13 707.222 276.902 14
 3 -3 13 758.834 301.753 13
 3 -3 14 5838.77 844.997 3
 3 -3 14 7126.34 917.069 13
 3 -3 14 7557.02 847.446 14
 3 -3 15 4115.6 704.377 3
 3 -3 15 3606.68 635.807 13
 3 -3 15 4159.86 631.257 14
 3 -3 16 9118.38 1086.12 3
 3 -3 16 12440.6 1056.66 14
 3 -3 16 9860.99 1056.79 13
 3 -3 17 -93.8615 223.945 3
 3 -3 17 -59.6457 214.841 13
 3 -3 18 5679.56 760.319 3
 3 -3 19 448.559 246.851 3
 3 -3 20 30838.8 1393.64 3
 3 -3 21 -311.667 149.831 3
 -3 2 19 2249.97 450.057 3
 -3 2 19 1598.24 359.241 1
 -3 2 18 21498.9 1531.61 1
 -3 2 18 21140.9 1547.36 3
 -3 2 17 5761.02 891.636 3
 -3 2 17 6428.85 987.419 1
 -3 2 16 3474.74 670.673 3
 -3 2 15 9342.62 1139.74 3
 -3 2 14 32983.1 2097.14 3
 -3 2 13 3926.23 690.013 3
 -3 2 12 13442.3 1245.5 3
 3 -2 -12 13876.1 1891.22 16
 -3 2 11 24713.7 1658.99 3
 -3 2 11 27480.7 2753.46 18
 3 -2 -11 24869 2478.93 16
 -3 2 10 55882.8 2392.18 3
 3 -2 -10 58084.5 3686.82 16
 3 -2 -10 61007.4 2128.02 8
 3 -2 -9 62881.7 3715.27 16
 -3 2 9 69777 3963.67 18
 3 -2 -8 57878.9 3452.32 16
 -3 2 8 58667.8 3429.68 18
 3 -2 -7 12766.8 1557.46 16
 -3 2 7 13954.8 1511.05 18
 3 -2 -6 31645.5 2257.69 16
 3 -2 -5 13710 1367.77 16
 3 -2 -4 85667.5 3259.81 16
 3 -2 -3 342.596 215.887 16
 3 -2 -2 187016 4662.09 16
 3 -2 -1 79819.8 2940.85 16
 -3 2 0 30744.1 1836.24 17
 -3 2 -1 63221.1 2539.51 17
 -3 2 -2 31425 1801.05 17
 -3 2 -3 25435.8 1675.94 17
 -3 2 -4 113123 3701.58 17
 -3 2 -5 21827.3 1634.7 17
 -3 2 -6 1717.4 453.824 17
 -3 2 -7 115843 4199.02 17
 -3 2 -8 4663.82 900.755 17
 -3 2 -9 5564.69 1035.02 17
 -3 2 -10 53626.2 3493.07 17
 -3 2 -11 84092.3 4983.85 16
 -3 2 -12 23501.1 2786.85 16
 3 -2 12 24336.2 1463.83 14
 3 -2 12 24723.6 1691.59 3
 -3 2 -13 1281.5 525.383 16
 3 -2 13 1474.35 413.825 13
 3 -2 13 1470.58 512.613 3
 3 -2 13 1828.89 455.813 14
 3 -2 14 2036.44 435.478 14
 -3 2 -14 872.444 291.595 16
 3 -2 14 1819.27 486.181 3
 3 -2 14 1860.26 461.209 13
 3 -2 15 1424.75 391.792 13
 3 -2 15 2067.72 624.302 3
 3 -2 16 13998.9 1277.04 13
 3 -2 16 12812.5 1331.48 3
 3 -2 17 6879.64 861.476 13
 3 -2 17 5946.29 879.776 3
 3 -2 18 243.422 259.179 3
 3 -2 19 13631.5 1144.66 3
 3 -2 20 2250.97 412.012 3
 3 -2 21 11566.6 785.576 3
 -3 1 19 7066.42 750.923 3
 -3 1 19 6079.71 602.861 1
 -3 1 18 5166.24 781.684 3
 -3 1 18 4395.49 679.911 1
 -3 1 17 8371.94 1133.85 1
 -3 1 17 9725.51 1125.65 3
 -3 1 16 -169.497 299.611 3
 -3 1 15 10266.5 1208.16 3
 -3 1 14 5313.23 837.861 3
 -3 1 13 96392.4 3573.33 3
 -3 1 12 1138.56 336.46 3
 -3 1 12 1247.77 529.793 18
 -3 1 11 19693.7 1465.48 3
 3 -1 -11 18991.2 2205.09 16
 -3 1 11 23026.2 2560.21 18
 3 -1 -10 62641.4 3807.35 16
 -3 1 10 61569.8 2537.3 3
 3 -1 -10 65676.6 2193.02 8
 3 -1 -9 32454.4 2565.91 16
 -3 1 9 37698.3 2908.79 18
 3 -1 -8 972.952 410.946 16
 -3 1 8 642.905 401.505 18
 3 -1 -7 67512.6 3393.53 16
 -3 1 7 65813.9 3345.44 18
 3 -1 -6 13865.7 1461.03 16
 -3 1 6 12805.7 1353.48 18
 3 -1 -5 10764 1166.24 16
 3 -1 -4 7435.52 897.996 16
 3 -1 -3 236518 5051.65 16
 3 -1 -2 8332 872.202 16
 3 -1 -1 57188.2 2244.44 16
 3 -1 0 147750 3661.83 16
 -3 1 0 124497 3388.74 17
 -3 1 -1 5401.5 657.928 17
 -3 1 -2 52304.2 2166.05 17
 -3 1 -3 82910.6 2895.72 17
 -3 1 -4 10954.5 1063.43 17
 -3 1 -5 86374 3165.09 17
 -3 1 -6 23941.9 1734.12 17
 -3 1 -7 35274.6 2286.38 17
 -3 1 -8 28848.6 2235.95 17
 -3 1 -9 1635.02 622.512 17
 -3 1 -10 61537.4 4008.72 16
 -3 1 -10 69576.9 4029.08 17
 -3 1 -11 18094.7 2297.75 16
 -3 1 -12 36898.3 3446.75 16
 3 -1 12 32738.4 1977.25 3
 3 -1 13 500.674 235.976 13
 -3 1 -13 175.115 333 16
 3 -1 13 177.68 137.321 3
 3 -1 14 12969.9 1344.13 3
 3 -1 14 11459.2 1152.41 13
 -3 1 -14 12027.2 2155.63 16
 3 -1 15 2924.85 675.117 3
 3 -1 15 2879.04 601.585 13
 -3 1 -15 4219.29 1343.44 16
 3 -1 16 1146.36 386.463 13
 3 -1 16 1130.3 433.234 3
 3 -1 17 1182.2 361.099 13
 3 -1 17 960.408 344.962 3
 3 -1 18 28442.9 1938.44 3
 3 -1 19 1417.24 361.896 3
 3 -1 20 6100.89 727.966 3
 3 -1 21 1984.6 387.222 3
 -3 0 19 180.847 124.348 3
 -3 0 18 7842.28 916.578 3
 -3 0 18 5647.29 713.887 1
 -3 0 17 6680.72 925.407 1
 -3 0 17 7433.27 1023.33 3
 -3 0 16 30848.1 2077.34 3
 -3 0 15 5519.95 944.877 3
 -3 0 14 8076.74 1097.57 3
 -3 0 13 10403 1196.93 3
 -3 0 12 13348.5 2080.72 18
 -3 0 12 10142.5 1125.44 3
 -3 0 11 71877.3 2895.54 3
 -3 0 11 59877.9 2250.13 14
 3 0 -10 57181.1 3476.83 16
 -3 0 10 59827.4 3971.23 18
 -3 0 10 51449.2 2345.17 3
 -3 0 9 2892.71 790.516 18
 3 0 -9 2936.31 764.376 16
 3 0 -8 100290 4243.87 16
 -3 0 8 98296.8 4467.98 18
 3 0 -7 2794.91 703.002 16
 -3 0 7 2767.51 709.877 18
 -3 0 6 12226.6 1329.05 18
 3 0 -6 12830.6 1373.83 16
 -3 0 5 28584.3 1900.64 18
 3 0 -5 29627.4 1955.7 16
 3 0 -4 36344.9 1879.47 16
 3 0 -3 4416.7 592.299 16
 3 0 -2 79619.8 2466.61 16
 3 0 -1 155133 3428.57 16
 -3 0 0 25329 1288.55 17
 -3 0 -1 29379.9 1384.19 17
 -3 0 -2 10353 885.493 17
 -3 0 -3 52196.5 2120.11 17
 -3 0 -4 577855 8476.74 17
 -3 0 -5 177673 4465.74 17
 -3 0 -6 71910.2 2938.72 17
 -3 0 -7 20632.3 1684.75 17
 -3 0 -8 8260.85 687.232 2
 -3 0 -8 7038.92 1118.03 17
 -3 0 -9 118946 4937.07 17
 -3 0 -9 113259 5031.6 16
 -3 0 -10 21334.4 2296.5 16
 -3 0 -11 3716.03 1037.58 16
 -3 0 -12 22359.1 2628.07 16
 3 0 13 17590.7 1390.96 13
 3 0 13 16945.9 1469.47 3
 -3 0 -13 18979.1 2559.1 16
 -3 0 -14 418.806 278.406 16
 3 0 14 1078.89 433.947 13
 3 0 14 637.267 193.988 3
 3 0 15 15388 1527.71 3
 -3 0 -15 11567.9 2111.8 16
 3 0 15 15719.5 1377.82 13
 -3 0 -16 1514.23 710.402 16
 3 0 16 1575.92 455.712 13
 3 0 16 1314.96 493.724 3
 3 0 17 13464.1 1466.41 3
 3 0 18 4017.88 786.972 3
 3 0 19 2625.94 548.457 3
 3 0 20 1397.25 396.333 3
 3 0 21 18509.5 1184.63 3
 3 0 22 505.884 159.01 3
 -3 -1 19 3510.59 497.377 3
 -3 -1 18 461.492 148.468 3
 -3 -1 17 9048.32 954.93 1
 -3 -1 17 11951.1 1238.23 3
 -3 -1 16 40201.8 2440 3
 -3 -1 15 7574.24 1059.32 3
 -3 -1 14 526.059 357.791 3
 -3 -1 13 12026.1 1307.37 3
 -3 -1 12 3543.17 568.544 14
 -3 -1 12 3383.7 1020.34 18
 -3 -1 12 3980.77 733.492 3
 -3 -1 11 59552.3 2684.93 3
 -3 -1 11 56672.5 2316.55 14
 -3 -1 10 24459.2 1639.34 3
 -3 -1 10 25590.4 2600.99 18
 -3 -1 9 161876 6298.71 18
 3 1 -9 166075 5628.89 16
 -3 -1 8 78815.1 4048.27 18
 3 1 -8 88017.2 3838.44 16
 -3 -1 7 41865.5 2722.6 18
 3 1 -7 48211.6 2660.42 16
 -3 -1 6 2973.84 670.275 18
 3 1 -6 2988.29 646.616 16
 -3 -1 5 1980.89 498.161 18
 3 1 -5 2064.02 491.591 16
 -3 -1 5 1409.19 235.774 2
 -3 -1 4 71479.8 2064.8 2
 -3 -1 4 72662.8 2847.87 18
 3 1 -4 79481.6 2755.01 16
 -3 -1 3 643.092 192.313 2
 3 1 -3 1280.76 327.956 16
 3 1 -2 2828.65 460.237 16
 3 1 -1 44278.4 1513.72 16
 -3 -1 0 15913.1 852.792 17
 -3 -1 -1 5798.41 545.955 17
 -3 -1 -2 99397.6 2505.2 17
 -3 -1 -3 20908.5 1161.76 17
 -3 -1 -4 29519.1 1486.01 17
 -3 -1 -4 20108.8 710.294 19
 -3 -1 -5 102461 3125.01 17
 -3 -1 -6 130920 3092.04 2
 -3 -1 -6 145377 4129.13 17
 -3 -1 -7 13882.9 1381.04 17
 -3 -1 -7 14904.8 924.714 2
 -3 -1 -8 173799 5797.84 16
 -3 -1 -8 179437 3148.4 2
 -3 -1 -8 189919 5678.39 17
 -3 -1 -9 8474.97 1360.78 16
 -3 -1 -10 10618.1 1598.99 16
 -3 -1 -11 23442.7 2567.27 16
 -3 -1 -12 48878.5 3890.25 16
 -3 -1 -13 15757.1 2343.72 16
 3 1 13 16592.9 1466.08 3
 -3 -1 -13 20086.9 1333.12 8
 -3 -1 -14 34129.5 1775.75 8
 3 1 14 29437.7 1844.29 13
 3 1 14 26898.1 1966.39 3
 -3 -1 -14 25702.2 3108.3 16
 3 1 15 29084.8 1850.43 13
 3 1 15 28482.4 2071.16 3
 -3 -1 -15 24545.5 3103.22 16
 -3 -1 -15 33005.7 1740.54 8
 3 1 16 29686.7 2206.98 3
 3 1 16 28142.5 1817.29 13
 -3 -1 -16 25937.9 3328.5 16
 -3 -1 -16 30035.2 1619.48 8
 -3 -1 -17 1976.9 391.049 8
 3 1 17 1786.7 523.456 3
 3 1 18 1067.02 351.662 3
 3 1 19 -261.532 272.814 3
 3 1 20 29754.5 1839.62 3
 3 1 21 1704.96 387.832 3
 3 1 22 6780.57 634.693 3
 -3 -2 19 3120.24 426.159 3
 -3 -2 18 2606.17 495.804 3
 -3 -2 17 10553.9 1123.69 3
 -3 -2 16 1806.24 548.043 3
 -3 -2 16 1499.05 431.641 1
 -3 -2 15 604.702 364.092 3
 -3 -2 14 1529.77 554.84 3
 -3 -2 13 12632.7 1389.29 3
 -3 -2 13 12870.7 1253.9 14
 -3 -2 12 40682.8 2408.84 3
 -3 -2 12 39625.5 3710.52 18
 -3 -2 12 40431.7 2163.79 14
 -3 -2 11 5694.79 880.367 3
 -3 -2 11 5497.48 769.021 14
 -3 -2 11 5035.21 1188.38 18
 -3 -2 10 63146.2 2737.29 3
 -3 -2 10 66511 4341.39 18
 -3 -2 10 60780.4 2387.93 14
 -3 -2 9 75187.5 4339.12 18
 3 2 -8 70689.6 3327.93 16
 -3 -2 8 72921.7 3936.48 18
 3 2 -7 1008.41 423.19 16
 -3 -2 7 1340.05 529.038 18
 -3 -2 6 71950.2 3432.43 18
 3 2 -6 79338.6 3070.02 16
 3 2 -5 51630.6 2259.06 16
 -3 -2 5 46353.2 2523.39 18
 -3 -2 4 1475.11 424.646 18
 3 2 -4 2623.78 460.922 16
 3 2 -3 3047.23 418.302 16
 -3 -2 3 2293.97 486.162 18
 -3 -2 3 2758.45 399.905 2
 3 2 -2 52792.9 1527.85 16
 -3 -2 2 45145 1669.44 2
 -3 -2 1 120005 2869.95 2
 3 2 -1 132487 2196.03 16
 -3 -2 0 44191.2 1683.48 2
 -3 -2 0 47938.3 1119.92 17
 -3 -2 -1 89584.7 2489.84 2
 -3 -2 -1 94860.1 1683.82 17
 -3 -2 -2 7885.06 523.962 17
 -3 -2 -2 8711.78 749.493 2
 -3 -2 -3 52696.9 1853.95 2
 -3 -2 -3 53337.1 1721.84 19
 -3 -2 -3 53701.2 1642.02 17
 -3 -2 -4 644.363 208.245 19
 -3 -2 -4 651.75 254.764 2
 -3 -2 -4 847.894 244.03 17
 -3 -2 -5 130355 2963.08 2
 -3 -2 -5 129985 3404.75 17
 -3 -2 -6 62715 2566.43 17
 -3 -2 -6 59896.6 1944.79 2
 -3 -2 -7 87885.1 3630.38 16
 -3 -2 -8 27435.8 2183.79 16
 -3 -2 -9 139142 5418.59 16
 -3 -2 -10 34244 2856.69 16
 -3 -2 -11 28162.7 2754.13 16
 -3 -2 -12 802.674 649.163 16
 -3 -2 -13 16424.9 2353.92 16
 3 2 13 16063.1 1414.23 3
 -3 -2 -13 19683.5 1284.93 8
 -3 -2 -14 25671.9 1523.03 8
 3 2 14 20281.6 1686.27 3
 -3 -2 -14 22791.5 2888.89 16
 3 2 15 23218 1899.74 3
 -3 -2 -15 22633.9 3009.75 16
 -3 -2 -15 26562.8 1619.04 8
 3 2 16 15616.3 1639.2 3
 -3 -2 -16 16711.2 2687.95 16
 -3 -2 -16 18762 1361.12 8
 -3 -2 -17 1636.34 392.324 8
 3 2 17 1707.78 559.108 3
 -3 -2 -18 1270.11 325.597 8
 3 2 18 1024.54 424.495 3
 -3 -2 -19 8831.82 724.648 8
 3 2 19 9792.36 1186.07 3
 3 2 20 1800.51 510.52 3
 3 2 21 17064.1 1248.22 3
 3 2 22 10343.4 793.048 3
 -3 -3 19 5008.45 477.039 3
 -3 -3 18 561.527 222.925 3
 -3 -3 17 7792.53 908.427 3
 -3 -3 16 4133.85 789.9 3
 -3 -3 15 3239.49 758.068 3
 -3 -3 14 16135.1 1384.78 14
 -3 -3 14 16573.2 1680.44 3
 -3 -3 13 1190.44 335.543 14
 -3 -3 13 976.762 492.353 3
 -3 -3 12 742.793 289.568 14
 -3 -3 12 543.653 342.04 3
 -3 -3 11 20381.7 1677.97 3
 -3 -3 11 19745.5 1461.12 14
 -3 -3 11 19797.1 2494.94 18
 -3 -3 10 94861.3 5229.28 18
 -3 -3 10 99008 3559.89 3
 -3 -3 10 93810.9 3067.95 14
 -3 -3 9 6293.35 1246.5 18
 -3 -3 9 5872.15 695.503 13
 -3 -3 8 40928.6 3035.88 18
 -3 -3 7 756.68 455.33 18
 3 3 -7 1191.18 400.923 16
 -3 -3 6 92281.5 3980.99 18
 3 3 -6 101524 3408.63 16
 3 3 -5 55821.1 2238.45 16
 -3 -3 5 47256 2706.63 18
 3 3 -4 9848.74 833.529 16
 -3 -3 4 7850.12 1014.62 18
 -3 -3 3 64724.8 2694.37 18
 3 3 -3 73023 1907.64 16
 -3 -3 2 465602 7394.68 18
 3 3 -2 496653 5184.08 16
 -3 -3 1 212920 4253.52 18
 -3 -3 1 217686 4063.78 2
 -3 -3 0 11428.2 861.588 2
 -3 -3 -1 52943.6 1867.36 2
 -3 -3 -1 53124 1097.69 16
 -3 -3 -2 480543 6693.37 2
 -3 -3 -2 506816 5800.25 16
 -3 -3 -3 8331.36 789.645 19
 -3 -3 -3 8632.29 695.319 16
 -3 -3 -3 8207.48 713.627 2
 -3 -3 -4 91459.5 2691.89 16
 -3 -3 -4 88169.1 2450.7 2
 -3 -3 -5 1321.7 304.581 2
 -3 -3 -5 1078.53 340.729 16
 -3 -3 -6 27793.1 1796.51 16
 -3 -3 -7 10844.8 1211.47 16
 -3 -3 -8 38424.5 2511.53 16
 -3 -3 -9 3186.76 761.128 16
 -3 -3 -10 124356 5362.93 16
 -3 -3 -11 1950.03 708.167 16
 -3 -3 -12 20672.8 2465.23 16
 -3 -3 -13 291.035 234.885 8
 -3 -3 -13 289.521 354.774 16
 3 3 13 154.782 190.461 3
 -3 -3 -14 36102.5 3632.36 16
 -3 -3 -14 43410.6 1962.07 8
 3 3 14 37312.3 2286.32 3
 -3 -3 -15 3568.77 1227.16 16
 -3 -3 -15 2712.19 500.614 8
 3 3 15 2688.29 620.177 3
 3 3 16 1207.79 488.72 3
 -3 -3 -16 1454.73 392.127 8
 -3 -3 -16 395.574 384.349 16
 3 3 17 1508.84 493.054 3
 -3 -3 -17 1074.22 312.824 8
 -3 -3 -18 1511.45 354.91 8
 3 3 18 1737.11 572.669 3
 -3 -3 -19 1584.05 332.698 8
 3 3 19 1976.5 561.342 3
 3 3 20 3981.37 722.701 3
 3 3 21 9914.61 962.773 3
 3 3 22 9312.55 765.099 3
 -3 -4 18 3651.35 464.54 3
 -3 -4 17 425.478 169.81 3
 -3 -4 16 6295.69 867.67 3
 -3 -4 15 22088.1 1765.12 3
 -3 -4 14 7151.38 1069.6 3
 -3 -4 14 7918.68 967.817 14
 -3 -4 13 1200.42 435.308 14
 -3 -4 13 847.043 419.318 3
 -3 -4 12 6551.87 877.906 14
 -3 -4 12 7629 1122.48 3
 -3 -4 11 11021.6 2014.03 18
 -3 -4 11 9926.88 1061.44 14
 -3 -4 11 12029.1 1321.82 3
 -3 -4 10 564.592 354.86 18
 -3 -4 10 522.765 232.926 14
 -3 -4 10 560.536 285.293 3
 -3 -4 9 26038.5 1750.09 3
 -3 -4 9 24370.2 2559.92 18
 -3 -4 9 22023.7 1382.91 14
 -3 -4 9 19544.1 1307.62 13
 -3 -4 8 928.285 483.815 18
 -3 -4 7 39335.1 2843.11 18
 -3 -4 6 146644 5227.06 18
 3 4 -5 2248.21 415.233 16
 -3 -4 5 1999.5 571.581 18
 3 4 -4 88051.9 2345.38 16
 -3 -4 4 86146.7 3457.97 18
 -3 -4 3 161849 4420.45 18
 3 4 -3 150731 2625.86 16
 -3 -4 2 61058.9 2456.2 18
 -3 -4 1 17904.4 1202.14 18
 -3 -4 0 1580.4 305.297 18
 -3 -4 -1 208417 2576.22 16
 -3 -4 -1 219991 3616.23 18
 -3 -4 -2 42237.8 2160.67 19
 -3 -4 -2 40953.7 1269 16
 -3 -4 -3 80827 3004.1 19
 -3 -4 -3 84889.3 2287.64 16
 -3 -4 -3 79859.3 1371.2 18
 -3 -4 -4 28297 1936.91 19
 -3 -4 -4 27266.9 1444.18 16
 -3 -4 -5 50596.2 2195.2 16
 -3 -4 -5 47073.8 2653.09 19
 -3 -4 -6 10302.4 1080.17 16
 -3 -4 -7 146577 4567.76 16
 -3 -4 -8 18863.2 1707.22 16
 -3 -4 -9 63623.1 3433.52 16
 -3 -4 -10 22939.4 2218.59 16
 -3 -4 -11 41070.2 3213.82 16
 -3 -4 -12 334.644 355.554 16
 -3 -4 -13 22302.4 1294.1 8
 -3 -4 -13 21814.3 2714.76 16
 3 4 13 21480.5 1597.3 3
 -3 -4 -14 -25.356 246.115 16
 3 4 14 210.536 159.983 3
 -3 -4 -14 244.843 183.24 8
 -3 -4 -15 21271.2 2928.46 16
 3 4 15 22982.8 1917.63 3
 -3 -4 -15 23111.3 1502.07 8
 -3 -4 -16 4416.58 668.145 8
 3 4 16 4652.62 931.297 3
 3 4 17 19559.5 1968.69 3
 -3 -4 -17 17458 1328.45 8
 3 4 18 19293 1952.9 3
 -3 -4 -18 15665.4 1233.65 8
 -3 -4 -19 660.726 261.392 8
 3 4 19 696.847 422.329 3
 3 4 20 6057.79 884.476 3
 -3 -4 -21 4405.18 427.225 6
 3 4 21 7412.89 842.017 3
 3 4 22 9467.11 777.717 3
 -3 -5 18 742.345 196.148 3
 -3 -5 17 3209.2 462.166 3
 -3 -5 16 22692.5 1465.82 3
 -3 -5 15 4666.52 667.952 14
 -3 -5 15 3717 673.353 3
 -3 -5 14 24930.2 1852.29 3
 -3 -5 14 25258.4 1685.09 14
 -3 -5 13 2612.05 621.676 3
 -3 -5 13 3260.55 640.658 14
 -3 -5 12 20873.5 1606.49 14
 -3 -5 12 19821.1 1726.3 3
 -3 -5 11 2071.45 484.048 14
 -3 -5 11 2915.36 1121.52 18
 -3 -5 11 2323.08 611.545 3
 -3 -5 10 1500.41 397.973 14
 -3 -5 10 1689.86 646.031 18
 -3 -5 10 1431.44 412.032 13
 -3 -5 10 1718.57 471.64 3
 -3 -5 9 1197.67 552.153 18
 -3 -5 9 710.067 235.932 13
 -3 -5 9 1223.6 349.402 3
 -3 -5 9 883.797 264.874 14
 -3 -5 8 71777.1 4290.06 18
 -3 -5 8 60187.1 2272.57 13
 -3 -5 7 70052.4 3967.36 18
 -3 -5 6 1988.27 632.85 18
 -3 -5 5 4156.78 831.778 18
 -3 -5 4 25413.7 1988.54 18
 3 5 -3 21142.2 824.209 16
 -3 -5 3 24956 1792.9 18
 -3 -5 2 31557.7 1835.59 18
 -3 -5 1 86.9278 116.981 18
 3 5 -1 88.3388 53.0061 17
 -3 -5 0 394577 8158.86 19
 -3 -5 0 386212 5941.16 18
 -3 -5 -1 27604.4 1258.53 18
 -3 -5 -1 29720.7 970.4 16
 -3 -5 -1 27373.2 1999.38 19
 3 5 1 28795.9 1116.89 17
 -3 -5 -2 2813.75 349.041 18
 -3 -5 -2 3062.23 386.06 16
 -3 -5 -2 3368.75 663.52 19
 -3 -5 -3 37454.6 1018.55 18
 -3 -5 -3 40470.3 1619.12 16
 -3 -5 -3 38156.2 2357.94 19
 -3 -5 -4 5084.61 638.593 16
 -3 -5 -4 5477.94 970.017 19
 -3 -5 -5 7755.04 858.122 16
 -3 -5 -5 7646.63 1209.35 19
 -3 -5 -6 75707 3002.41 16
 -3 -5 -7 7847.07 1008.54 16
 -3 -5 -8 24111.2 1936.73 16
 -3 -5 -9 24895.9 2113.64 16
 -3 -5 -10 57110.7 3471.9 16
 -3 -5 -11 356.252 242.689 16
 -3 -5 -12 47651.2 3706.09 16
 -3 -5 -13 12676.8 948.693 8
 -3 -5 -13 11213.3 1915.16 16
 3 5 13 11603.8 1157.35 3
 3 5 14 46775.9 2544.09 3
 -3 -5 -14 43136.5 1896.78 8
 -3 -5 -14 41638.8 3921.79 16
 -3 -5 -15 10491.4 970.538 8
 3 5 15 11759.3 1395.09 3
 -3 -5 -15 9976 1996.22 16
 -3 -5 -16 22075.9 3099 16
 -3 -5 -16 24287.4 1541.73 8
 3 5 16 26695.2 2212.32 3
 -3 -5 -17 20294.6 1463.89 8
 3 5 17 23262 2116.35 3
 -3 -5 -18 6541.46 788.835 8
 3 5 18 8615.91 1273.76 3
 3 5 19 1039.99 423.803 3
 -3 -5 -19 693.875 261.149 8
 3 5 20 1275.82 453.317 3
 3 5 21 8888.86 901.878 3
 -3 -5 -21 7122.51 577.989 6
 3 5 22 878.424 235.661 3
 -3 -6 17 4795.01 503.414 3
 -3 -6 16 600.23 210.508 3
 -3 -6 15 11074.4 1008.91 3
 -3 -6 15 13489.8 1086.16 14
 -3 -6 14 1089.24 389.68 3
 -3 -6 14 1239.06 393.03 14
 -3 -6 13 17558.8 1435.31 14
 -3 -6 13 15418.1 1392.93 3
 -3 -6 12 2407.52 544.893 14
 -3 -6 12 1535.06 420.903 3
 -3 -6 11 13023.7 1317.56 3
 -3 -6 11 15378.4 1362.18 14
 -3 -6 10 7008.34 954.895 3
 -3 -6 10 7674.37 942.653 13
 -3 -6 10 7852.17 1661.75 18
 -3 -6 10 6074.32 802.453 14
 -3 -6 9 113001 3414.6 14
 -3 -6 9 110098 3465.52 13
 -3 -6 9 122669 6200.94 18
 -3 -6 9 118792 3815.25 3
 -3 -6 8 2351.41 435.103 13
 -3 -6 8 2633.48 851.155 18
 -3 -6 8 3431.49 995.602 19
 -3 -6 8 2540.32 457.505 14
 -3 -6 7 5259.86 1155.51 19
 -3 -6 7 9003.05 1451.9 18
 -3 -6 6 10802.5 1603.79 19
 -3 -6 6 15291.4 1823.08 18
 -3 -6 5 2446.16 668.624 18
 -3 -6 5 2105.65 689.243 19
 -3 -6 4 18570.1 1928.94 19
 -3 -6 4 21010.2 1836.76 18
 -3 -6 3 32099.4 2114.23 18
 -3 -6 3 26161.4 2213.63 19
 3 6 -2 15266.9 804.98 17
 -3 -6 2 13877 1282.87 18
 -3 -6 1 386100 6982.44 18
 3 6 -1 404768 5204.88 17
 3 6 0 43841.8 1527.88 17
 -3 -6 0 46997.9 2021.7 18
 -3 -6 -1 13312.2 790.811 16
 -3 -6 -1 10998.9 1373.53 19
 3 6 1 13159 901.329 17
 -3 -6 -1 12560.2 934.93 18
 -3 -6 -2 75239.7 2077.01 16
 -3 -6 -2 75948.4 2163.16 18
 -3 -6 -3 139509 5167.51 19
 -3 -6 -3 143450 3339.22 16
 -3 -6 -4 27452.6 1582.71 16
 -3 -6 -4 26033.2 2310.35 19
 -3 -6 -5 15801.1 1294.92 16
 -3 -6 -5 14816.4 1804.49 19
 -3 -6 -6 28885 1913.18 16
 -3 -6 -7 47813.6 2637.38 16
 -3 -6 -8 27162.3 2093.37 16
 -3 -6 -9 6837.18 1109.18 16
 -3 -6 -10 3963.21 896.03 16
 -3 -6 -11 118021 5492.68 16
 -3 -6 -12 681.774 437.967 16
 -3 -6 -13 6217.7 1403.14 16
 3 6 13 6455.71 858.352 3
 -3 -6 -13 5814.38 633.608 8
 3 6 14 1638.44 393.596 3
 -3 -6 -14 2318.66 447.431 8
 -3 -6 -14 1570.5 615.798 16
 3 6 15 70673.3 3342.21 3
 -3 -6 -15 60906.4 2358.92 8
 -3 -6 -15 63543.1 5082.84 16
 -3 -6 -16 44135.5 4489.68 16
 -3 -6 -16 50779.1 2235.33 8
 3 6 17 30927.6 2402.07 3
 -3 -6 -17 26296 1625.99 8
 -3 -6 -18 5462.51 731.248 8
 3 6 18 6472.92 1086.15 3
 -3 -6 -19 10545.2 961.734 8
 3 6 19 11609.3 1329.65 3
 3 6 20 571.037 200.734 3
 3 6 21 381.638 130.286 3
 -3 -6 -21 393.342 125.783 6
 -3 -7 17 219.852 155.949 11
 -3 -7 16 647.759 195.69 3
 -3 -7 15 3311.93 497.841 3
 -3 -7 15 5177.82 642.134 14
 -3 -7 14 21939.2 1468.58 14
 -3 -7 14 16683.7 1233.43 3
 -3 -7 13 956.36 307.841 3
 -3 -7 13 1298.92 363.057 14
 -3 -7 12 7178.33 905.962 3
 -3 -7 12 9028.36 1054.36 14
 -3 -7 11 324.191 202.168 3
 -3 -7 11 211.128 208.313 14
 -3 -7 10 55183.9 2553.49 3
 -3 -7 10 62395.5 2824.34 13
 -3 -7 10 62524.5 2736.21 14
 -3 -7 9 6547.27 870.527 13
 -3 -7 9 6803.5 864.278 14
 -3 -7 9 6548.99 848.14 3
 -3 -7 9 6650.42 1442.04 18
 -3 -7 8 42841.1 2027.81 14
 -3 -7 8 43571 2126.58 13
 -3 -7 8 44470.1 2156.57 3
 -3 -7 8 47954.4 3808.3 18
 -3 -7 7 3033.12 502.587 14
 -3 -7 7 2771.65 499.475 13
 -3 -7 7 3001.96 952.755 19
 -3 -7 7 3743.47 951.016 18
 -3 -7 6 10571.9 1579.54 18
 -3 -7 6 9075.59 1487.43 19
 -3 -7 5 4400.34 1073.57 19
 -3 -7 5 5709.02 1102.91 18
 -3 -7 4 5193.97 1047.64 19
 -3 -7 4 5834.25 1033.17 18
 -3 -7 3 92.6839 236.935 19
 -3 -7 3 65.6794 255.351 18
 -3 -7 2 168152 5984.96 19
 -3 -7 2 174045 5008.46 18
 3 7 -2 167580 3496.16 17
 -3 -7 1 17437.9 1920.33 19
 -3 -7 1 17525.5 1433.04 18
 3 7 -1 18219.4 1136.5 17
 3 7 0 116435 3068.98 17
 -3 -7 0 121898 3637.94 18
 -3 -7 -1 231.908 190.953 18
 3 7 1 591.596 209.646 17
 -3 -7 -1 791.859 510.336 19
 -3 -7 -2 48075 3257.55 19
 -3 -7 -2 42962.2 1719.73 16
 -3 -7 -3 60480.7 2218.96 16
 -3 -7 -3 62213.8 3808.39 19
 -3 -7 -4 62244.6 3944.58 19
 -3 -7 -4 61764.1 2487.25 16
 -3 -7 -5 13933.8 1288.14 16
 -3 -7 -5 11393.4 1691.49 19
 -3 -7 -6 23199.6 1790.04 16
 -3 -7 -7 44575 2656.51 16
 -3 -7 -8 21081 1928.96 16
 -3 -7 -9 18312.9 1907.78 16
 -3 -7 -10 46986.4 3256.52 16
 -3 -7 -11 1851 691.844 16
 -3 -7 -12 84845.3 5009.87 16
 -3 -7 -12 83984.9 2385.43 8
 -3 -7 -13 17733.9 1117.53 8
 -3 -7 -13 16611.9 2326.85 16
 -3 -7 -14 6393.36 1509.84 16
 -3 -7 -14 7432.75 746.744 8
 -3 -7 -15 6615.94 752.097 8
 3 7 15 8991.57 1111.54 3
 -3 -7 -15 7176.53 1706.3 16
 3 7 16 16491.1 1575.04 3
 -3 -7 -16 12971.1 2376.12 16
 -3 -7 -16 14667.4 1164.88 8
 3 7 17 13417.5 1473.04 3
 -3 -7 -17 12018 1086.29 8
 3 7 18 48600.1 2662.88 3
 -3 -7 -18 44546.6 2064.69 8
 -3 -7 -19 4343.05 607.596 8
 3 7 19 4464.34 736.895 3
 3 7 20 172.504 156.122 3
 -3 -7 -20 907.154 245.155 6
 -3 -7 -21 10161.8 680.295 6
 -3 -8 16 489.95 154.278 11
 -3 -8 15 2266.83 384.337 14
 -3 -8 14 549.049 261.303 14
 -3 -8 14 345.557 197.926 3
 -3 -8 13 1281.14 363.101 3
 -3 -8 13 1284.03 379.957 14
 -3 -8 12 1442.28 389.054 3
 -3 -8 12 2883.18 630.149 14
 -3 -8 11 28334.8 1691.66 3
 -3 -8 11 38086.2 2209.18 14
 -3 -8 10 176.832 213.381 14
 -3 -8 10 199.449 150.477 13
 -3 -8 10 417.173 265.899 3
 -3 -8 9 52813.3 2378.19 3
 -3 -8 9 58247.2 2652.68 14
 -3 -8 9 59971.3 2747.85 13
 -3 -8 8 151.025 153.316 13
 -3 -8 8 392.895 227.374 14
 -3 -8 7 101469 3184.24 14
 -3 -8 7 107016 3359.33 13
 -3 -8 7 101074 5555.94 19
 -3 -8 6 4447.87 1161.62 19
 -3 -8 6 5578.15 681.428 14
 -3 -8 6 5422 1181.3 18
 -3 -8 6 5730.24 703.185 13
 -3 -8 5 2441.15 793.734 18
 -3 -8 5 2265.21 755.168 19
 -3 -8 4 796.112 408.553 19
 -3 -8 4 996.64 467.593 18
 -3 -8 3 53559.1 3121.75 18
 -3 -8 3 52526.9 3611.98 19
 -3 -8 2 20927.8 2220.24 19
 -3 -8 2 23062.7 1911.87 18
 -3 -8 1 70127.2 4155.78 19
 -3 -8 1 71412.3 3268.38 18
 3 8 -1 70987.1 2682.89 17
 3 8 0 17822.2 1315.3 17
 -3 -8 0 21322.2 1693.39 18
 -3 -8 0 20774.6 2273.56 19
 -3 -8 -1 110459 5383.23 19
 3 8 1 96543.9 3204.52 17
 3 8 2 25065.8 1610.48 17
 -3 -8 -2 28726.8 1570.99 16
 -3 -8 -3 13038.4 1082.44 16
 -3 -8 -3 13972.6 1962.81 19
 -3 -8 -4 42807.6 2155.03 16
 -3 -8 -4 41779 3444.87 19
 -3 -8 -5 253648 5984.51 16
 -3 -8 -6 111180 4173.74 16
 -3 -8 -7 111066 4414.06 16
 -3 -8 -8 118111 4824.28 16
 -3 -8 -9 28552.9 2486.77 16
 -3 -8 -10 21693.4 2270.27 16
 -3 -8 -11 42652.6 3389.05 16
 -3 -8 -12 4076.01 521.752 8
 -3 -8 -12 4065.41 521.494 12
 -3 -8 -12 4151.36 1081.83 16
 -3 -8 -13 3427.62 505.498 8
 -3 -8 -13 3418.72 518.674 12
 -3 -8 -13 3299.03 1068.92 16
 -3 -8 -14 2578.02 1059.93 16
 -3 -8 -14 1571.85 371.025 8
 -3 -8 -15 784.038 292.595 8
 -3 -8 -15 1014.35 745.122 16
 -3 -8 -16 5273.81 687.881 8
 -3 -8 -17 17597.5 1293.1 8
 -3 -8 -18 13569.6 1112.74 8
 -3 -8 -19 1289.13 341.218 8
 -3 -8 -20 22577.1 1190.95 6
 -3 -8 -21 282.447 124.926 6
 -3 -9 16 3837.05 415.229 11
 -3 -9 15 807.62 221.104 14
 -3 -9 15 1135.95 309.835 11
 -3 -9 14 1934.98 409.173 11
 -3 -9 14 1560.36 354.903 14
 -3 -9 13 2320.14 472.17 14
 -3 -9 12 21162.3 1537.34 14
 -3 -9 11 285.25 286.614 14
 -3 -9 10 12313.1 1265.71 14
 -3 -9 10 12390.2 1286.92 13
 -3 -9 9 5696.25 869.944 14
 -3 -9 9 5308.18 832.94 13
 -3 -9 8 71790.1 2943.41 14
 -3 -9 8 71999.8 2940.86 13
 -3 -9 7 9598.2 1006.29 14
 -3 -9 7 9218.47 1002.55 13
 -3 -9 7 10759.3 1901.95 18
 -3 -9 7 9295.54 904.879 10
 -3 -9 6 73603 2736.19 13
 -3 -9 6 80040.9 2653.88 10
 -3 -9 6 75853.8 2740.76 14
 -3 -9 5 2454.53 465.45 14
 -3 -9 5 3208.49 918.448 18
 -3 -9 5 2480.37 786.6 19
 -3 -9 4 79173 4409.87 18
 -3 -9 4 66022.4 4490.05 19
 -3 -9 3 895.625 440.488 18
 -3 -9 3 673.194 500.042 19
 -3 -9 2 6064.92 1333.82 19
 -3 -9 2 7053.43 1180.12 18
 -3 -9 1 7274.04 1458.18 19
 3 9 0 50319.4 2446.8 17
 -3 -9 0 61493.6 4275.62 19
 -3 -9 -1 7098.14 1447.59 19
 3 9 1 5562.1 809.705 17
 -3 -9 -2 2523.58 907.1 19
 3 9 2 1657.34 431.826 17
 -3 -9 -3 2062.02 479.811 16
 3 9 3 1603.28 450.939 17
 -3 -9 -3 2168.45 761.693 19
 -3 -9 -4 19885.3 1561.25 16
 -3 -9 -4 21676.3 2678.24 19
 -3 -9 -5 10152.8 1198.94 16
 -3 -9 -6 10152 1274.27 16
 -3 -9 -7 102202 4372.47 16
 -3 -9 -8 116252 4955.16 16
 -3 -9 -9 108881 5083.47 16
 -3 -9 -10 8840.06 1475.22 16
 -3 -9 -11 21490.4 1146.91 8
 -3 -9 -11 20724.4 1178.04 12
 -3 -9 -11 20945.7 2441.33 16
 -3 -9 -12 23025.2 1299.15 12
 -3 -9 -12 19983.3 2479.09 16
 -3 -9 -12 21747.8 1220.86 8
 -3 -9 -13 11275.6 1917.37 16
 -3 -9 -13 13590.1 1023.77 12
 -3 -9 -13 12553.1 972.442 8
 -3 -9 -14 1465.93 692.534 16
 -3 -9 -14 1325.05 290.194 12
 -3 -9 -14 1234.57 312.173 8
 -3 -9 -15 20219.4 1372.11 12
 -3 -9 -15 19951.4 1341.91 8
 -3 -9 -15 18144.9 2692.16 16
 -3 -9 -16 12487.5 1067.89 8
 -3 -9 -17 1007.69 310.273 8
 -3 -9 -18 6497.01 759.065 8
 -3 -9 -19 8431.66 797.473 8
 -3 -9 -19 9011.31 820.407 6
 -3 -9 -20 1495.3 297.619 6
 -3 -9 -21 9672.45 652.442 6
 3 9 22 543.261 194.794 1
 -3 -10 15 5284.64 494.666 11
 -3 -10 14 38.0413 112.14 14
 -3 -10 14 258.99 139.922 11
 -3 -10 13 8354.13 821.616 11
 -3 -10 13 7508.59 781.682 14
 -3 -10 12 760.936 277.087 14
 -3 -10 12 822.828 261.766 11
 -3 -10 11 1777.98 446.015 14
 -3 -10 10 5816.88 873.115 14
 -3 -10 9 13759.2 1322.71 14
 -3 -10 9 12693.3 1232.16 13
 -3 -10 8 1817.61 456.856 13
 -3 -10 8 2226.6 554.682 14
 -3 -10 7 24026.5 1647.03 14
 -3 -10 7 23601.5 1606.87 13
 -3 -10 7 25493.1 1523.16 10
 -3 -10 6 6361.63 771.908 10
 -3 -10 6 6386.88 790.957 13
 -3 -10 6 5897.15 797.784 14
 -3 -10 5 101556 3163.5 14
 -3 -10 5 101823 3145.13 13
 -3 -10 5 110367 3243.14 10
 -3 -10 4 35772.2 2022.26 11
 -3 -10 4 31464.7 3306.19 19
 -3 -10 4 34363.8 1712.31 14
 -3 -10 4 36873.2 1836.58 4
 -3 -10 4 37524 1806.79 10
 -3 -10 3 6490.6 1469.88 19
 -3 -10 2 13597.5 2118.9 19
 -3 -10 1 18172.2 2455.58 19
 -3 -10 0 35350.8 3478.75 19
 -3 -10 -1 24924.6 3062.91 19
 3 10 1 20923.9 1685.34 17
 -3 -10 -2 805.843 699.155 19
 3 10 2 463.04 264.698 17
 -3 -10 -3 4629.87 814.182 16
 3 10 3 5095.4 897.383 17
 -3 -10 -3 5115.44 1412.05 19
 -3 -10 -4 10645.3 1189.87 16
 3 10 4 10886 1454.2 17
 -3 -10 -5 1777.89 515.087 16
 -3 -10 -6 54896.8 3076.21 16
 -3 -10 -7 16353.4 1774.52 16
 -3 -10 -8 116157 5096.14 16
 -3 -10 -9 5579.22 1121.34 16
 -3 -10 -10 43561.2 1740.47 11
 -3 -10 -10 41839.2 1701.38 12
 -3 -10 -10 44642.4 3467.35 16
 -3 -10 -11 21692.1 1246.97 12
 -3 -10 -11 22097.6 1180.83 8
 -3 -10 -11 22224.3 2539.54 16
 -3 -10 -12 26138.4 1349.29 8
 -3 -10 -12 25143.5 1388.71 12
 -3 -10 -12 23805.2 2726.58 16
 -3 -10 -13 54264.1 2162.47 12
 -3 -10 -13 53704 2053.3 8
 -3 -10 -14 26113.9 1591.2 12
 -3 -10 -14 21738 2815.51 16
 -3 -10 -14 23948.4 1434.53 8
 -3 -10 -15 14154.1 1117.7 8
 -3 -10 -15 14620 1136.63 12
 -3 -10 -16 20404.5 1386.46 8
 -3 -10 -16 17614.4 1223.68 12
 -3 -10 -17 2657.93 480.257 8
 -3 -10 -17 3348.47 543.339 6
 -3 -10 -18 3133.44 541.001 8
 -3 -10 -18 3624.84 527.17 6
 -3 -10 -19 6127.97 652.588 6
 -3 -10 -20 1765.32 323.698 6
 -3 -10 -21 336.155 128.711 6
 -3 -11 14 12685.5 761.697 11
 -3 -11 14 10362.2 703.709 14
 -3 -11 13 3375.76 460.451 14
 -3 -11 13 4039.92 481.595 11
 -3 -11 12 1004.98 286.46 14
 -3 -11 12 1152.79 298.027 11
 -3 -11 11 5316.25 717.257 14
 -3 -11 11 5342.18 686.957 11
 -3 -11 10 19001 1469.93 14
 -3 -11 10 18188.7 1409.75 11
 -3 -11 9 367.083 216.616 14
 -3 -11 9 712.715 320.373 11
 -3 -11 8 10183.5 1045.54 13
 -3 -11 8 11605.9 973.197 10
 -3 -11 8 11821 1276.88 11
 -3 -11 8 11520.9 1171.46 14
 -3 -11 7 5133.95 859.691 11
 -3 -11 7 4872.72 755.379 14
 -3 -11 7 4929.77 731.226 13
 -3 -11 7 4795.23 667.128 10
 -3 -11 6 75439.6 2778.84 13
 -3 -11 6 84344.3 2910.9 10
 -3 -11 6 78382.4 3271.96 11
 -3 -11 6 78610.3 2950.61 14
 -3 -11 5 5750.89 751.386 14
 -3 -11 5 4951.2 1394.44 19
 -3 -11 5 6168.16 758.71 13
 -3 -11 5 5753.48 846.523 11
 -3 -11 5 6205.37 754.222 10
 -3 -11 4 5837.05 703.46 13
 -3 -11 4 6180.57 810.457 11
 -3 -11 4 6238.01 765.545 10
 -3 -11 4 7536.05 901.862 4
 -3 -11 4 5102.82 1465.12 19
 -3 -11 4 5541.97 702.821 14
 -3 -11 3 38882.5 1805.94 14
 -3 -11 3 39607.9 2042.52 11
 -3 -11 3 38587.4 3912.26 19
 -3 -11 3 44009.2 1985.1 10
 -3 -11 3 42660.2 1912.29 4
 -3 -11 2 7964.91 796.727 4
 -3 -11 2 8788.47 854.668 10
 -3 -11 2 8538.59 1838.59 19
 -3 -11 2 8085.52 891.037 11
 -3 -11 1 33871.6 3672.45 19
 -3 -11 1 36863.1 1711.53 10
 -3 -11 0 40161.3 4012.07 19
 -3 -11 -1 1988.12 863.512 19
 -3 -11 -2 41993.1 4196.52 19
 3 11 3 6682.76 1148.01 17
 -3 -11 -3 7515.43 1766.07 19
 3 11 4 5130.64 1101.63 17
 -3 -11 -4 5747.79 961.184 16
 3 11 5 42480.4 3566.85 17
 -3 -11 -5 35876 2516.13 16
 -3 -11 -6 92280.7 4208.89 16
 -3 -11 -7 8600.28 1342.57 16
 -3 -11 -8 956.315 284.728 12
 -3 -11 -8 1005.18 388.654 16
 -3 -11 -8 1025.55 278.792 11
 -3 -11 -9 38067.9 1615.47 12
 -3 -11 -9 39923.1 1630.29 6
 -3 -11 -9 35073.9 3018.18 16
 -3 -11 -9 35568 1545.52 11
 -3 -11 -10 1860.53 717.697 16
 -3 -11 -10 1863.99 312.398 8
 -3 -11 -10 2340.24 427.724 11
 -3 -11 -10 1984.54 351.379 12
 -3 -11 -11 19669.3 1127.06 8
 -3 -11 -11 19921.3 1241.12 12
 -3 -11 -11 19040.4 2398.05 16
 -3 -11 -12 20592 1194.47 8
 -3 -11 -12 18410.7 2443.34 16
 -3 -11 -12 21000.4 1305.81 12
 -3 -11 -13 54411.3 2067.29 8
 -3 -11 -13 48411.1 4092.31 16
 -3 -11 -13 54135.4 2185.26 12
 -3 -11 -14 45220.7 1952.89 8
 -3 -11 -14 40280.2 3820.51 16
 -3 -11 -14 45155 2048.77 12
 -3 -11 -15 22454.7 1425.2 12
 -3 -11 -15 22523.1 1402.98 6
 -3 -11 -15 23533 1443.04 8
 -3 -11 -16 357.244 240.096 12
 -3 -11 -16 464.834 226.561 6
 -3 -11 -16 491.835 254.958 8
 -3 -11 -17 6811.66 768.26 8
 -3 -11 -17 6105.3 697.108 6
 -3 -11 -18 307.775 178.962 6
 -3 -11 -19 1648.58 318.634 6
 -3 -11 -20 2150.9 331.246 6
 -3 -11 -21 4604.61 419.161 6
 3 11 21 5858.74 594.365 1
 -3 -12 13 1243.27 249.491 14
 -3 -12 13 1578.66 257.84 11
 -3 -12 12 559.45 213.287 14
 -3 -12 12 806.706 228.963 11
 -3 -12 11 8464.19 816.617 14
 -3 -12 11 10510 869.162 11
 -3 -12 10 1985.54 430.079 14
 -3 -12 10 1824.62 401.62 11
 -3 -12 9 17047.8 1319.36 11
 -3 -12 9 15622.2 1291.2 14
 -3 -12 8 5317.01 755.879 14
 -3 -12 8 5892.34 791.861 11
 -3 -12 8 5630.11 660.531 10
 -3 -12 7 31612 1846.73 14
 -3 -12 7 36611.6 2109.78 11
 -3 -12 7 31645.9 1678.63 10
 -3 -12 7 29937.7 1710.65 13
 -3 -12 6 259.934 213.607 13
 -3 -12 6 815.528 282.717 14
 -3 -12 6 359.379 267.176 11
 -3 -12 6 416.876 177.738 10
 -3 -12 5 1160.25 326.516 10
 -3 -12 5 1103.86 270.22 13
 -3 -12 5 996.689 329.862 11
 -3 -12 5 1099.58 361.406 14
 -3 -12 4 869.53 280.4 11
 -3 -12 4 889.087 304.986 13
 -3 -12 4 198.678 432.215 19
 -3 -12 4 584.309 217.371 14
 -3 -12 4 661.586 289.649 10
 -3 -12 3 27463.2 1670.42 11
 -3 -12 3 26191.3 1510.36 14
 -3 -12 3 27724.7 1620.77 10
 -3 -12 3 28286.4 1617.23 4
 -3 -12 3 25631 3412.12 19
 -3 -12 2 34657.7 1679.8 14
 -3 -12 2 39599.1 1936.47 11
 -3 -12 2 38166.5 1865.34 10
 -3 -12 2 34609.7 1695.99 4
 -3 -12 1 12361.2 977.808 14
 -3 -12 1 10511 2147.83 19
 -3 -12 1 12827.5 1069.3 11
 -3 -12 1 12495.1 1030.55 10
 -3 -12 1 11570.3 959.44 4
 -3 -12 0 5425.35 681.419 10
 -3 -12 0 6364.87 711.131 11
 -3 -12 0 4849.58 630.278 4
 -3 -12 0 4690.44 1475.92 19
 -3 -12 -1 28982.9 1508.02 4
 -3 -12 -1 39158 1734.6 11
 -3 -12 -1 32337.5 3925.44 19
 -3 -12 -1 38315.3 1794.02 10
 -3 -12 -2 13919.7 983.51 11
 -3 -12 -2 14803.1 1099.49 10
 -3 -12 -3 7174.05 678.529 11
 -3 -12 -3 6913.56 725.422 10
 3 12 4 30782.6 2912.28 17
 -3 -12 -4 29093.1 1367.47 11
 3 12 5 4868.28 1320.93 17
 -3 -12 -5 4031.1 481.554 11
 -3 -12 -5 3408.21 892.485 16
 -3 -12 -5 4160.06 476.748 12
 3 12 6 7226.95 1892.37 17
 -3 -12 -6 6014.98 622.331 11
 -3 -12 -6 5232.58 1035.07 16
 -3 -12 -6 6182.73 607.86 12
 -3 -12 -7 49528.2 1774.53 6
 -3 -12 -7 52593.2 1889.87 12
 -3 -12 -7 47093.8 1752.9 11
 -3 -12 -7 57454.3 1884.65 7
 -3 -12 -7 44091.3 3180.93 16
 -3 -12 -8 5494.9 595.668 7
 -3 -12 -8 4729.65 557.097 11
 -3 -12 -8 5059.28 574.966 6
 -3 -12 -8 4910.2 583.732 12
 -3 -12 -8 4703.94 1069.17 16
 -3 -12 -9 18729.1 1138.89 6
 -3 -12 -9 18657.7 1162.79 12
 -3 -12 -9 19374.9 1203.19 11
 -3 -12 -9 16619.5 2072.93 16
 -3 -12 -10 4409.97 497.42 8
 -3 -12 -10 4852.08 600.541 6
 -3 -12 -10 5154.7 628.966 12
 -3 -12 -10 6511.48 746.739 11
 -3 -12 -10 5250.92 1208.05 16
 -3 -12 -11 5273.12 1220.05 16
 -3 -12 -11 5763.79 681.485 12
 -3 -12 -11 5384 625.542 6
 -3 -12 -11 5695.51 600.096 8
 -3 -12 -12 40250.6 1690.89 8
 -3 -12 -12 41211.5 1896.38 12
 -3 -12 -12 38782.6 1775.68 6
 -3 -12 -12 34662.3 3384.77 16
 -3 -12 -13 30851.4 1599.74 6
 -3 -12 -13 31917.7 1562.5 8
 -3 -12 -13 32176.3 1713.37 12
 -3 -12 -13 26855 3054.53 16
 -3 -12 -14 24769.3 1512.88 12
 -3 -12 -14 23839 1407.46 6
 -3 -12 -14 24207.2 1395.23 8
 -3 -12 -15 610.116 256.596 8
 -3 -12 -15 607.768 257.606 6
 -3 -12 -15 1017.9 342.771 12
 -3 -12 -16 27849.3 1528.3 8
 -3 -12 -16 26201.6 1475.38 6
 -3 -12 -16 26549.2 1484.62 12
 -3 -12 -17 2330.07 436.602 6
 -3 -12 -18 10781.1 872.868 6
 -3 -12 -19 1261.3 291.692 6
 3 12 20 2964.84 414.66 1
 -3 -12 -20 3451.37 425.574 6
 -3 -12 -21 276.728 80.9024 6
 -3 -13 13 2994.3 334.457 14
 -3 -13 12 1330.64 263.539 14
 -3 -13 12 1730.23 241.464 11
 -3 -13 11 6670.32 589.249 11
 -3 -13 11 5516.75 583.735 14
 -3 -13 10 3629.83 466.99 11
 -3 -13 10 2502.6 452.774 14
 -3 -13 9 5273.15 675.259 14
 -3 -13 9 7179.12 742.017 11
 -3 -13 8 7829.32 853.761 14
 -3 -13 8 10116.9 954.115 11
 -3 -13 8 8196.71 724.425 10
 -3 -13 7 2598.27 449.693 11
 -3 -13 7 2113.73 449.413 14
 -3 -13 7 2278.44 446.239 10
 -3 -13 6 10479.2 974.804 10
 -3 -13 6 10663.5 968.234 13
 -3 -13 6 11395 1074.3 11
 -3 -13 6 9258.01 948.934 14
 -3 -13 5 1175.2 266.24 11
 -3 -13 5 1062.73 309.241 14
 -3 -13 5 1080.09 327.273 13
 -3 -13 5 1025.73 344.828 10
 -3 -13 4 27583.8 1583.66 14
 -3 -13 4 29440.6 1690.9 10
 -3 -13 4 30171.8 1714.09 11
 -3 -13 3 684.242 219.197 14
 -3 -13 3 365.943 118.778 11
 -3 -13 3 641.997 235.311 10
 -3 -13 3 794.828 303.311 4
 -3 -13 2 28331.6 1543.23 14
 -3 -13 2 27463.1 1591.3 11
 -3 -13 2 26938.6 1588.69 10
 -3 -13 2 25907.4 1510.45 4
 -3 -13 1 25066.2 1487.33 11
 -3 -13 1 23538.8 1466.2 10
 -3 -13 1 23005 1399.63 4
 -3 -13 1 24802.2 1413.12 14
 -3 -13 0 28060.3 1588.85 10
 -3 -13 0 24729.6 1432.07 4
 -3 -13 -1 17996.9 1214.49 11
 -3 -13 -1 18067.4 1280.01 10
 -3 -13 -2 1194.72 344.041 11
 -3 -13 -2 1069 353.195 4
 -3 -13 -2 1285.01 364.05 10
 -3 -13 -3 52712.3 1805.52 12
 -3 -13 -3 48239.7 1916.09 11
 -3 -13 -3 48888.1 2084.82 10
 -3 -13 -4 11549.8 850.396 12
 -3 -13 -4 9556.74 844.639 11
 -3 -13 -4 9489.34 874.635 10
 -3 -13 -5 31329 1426.26 12
 -3 -13 -5 27560.9 1408.78 11
 -3 -13 -5 29872 1494.54 10
 -3 -13 -5 32262.2 1373.27 7
 -3 -13 -6 5767.41 618.936 12
 -3 -13 -6 4855.05 1088.54 16
 -3 -13 -6 5071.24 600.762 11
 -3 -13 -6 5869.27 654.111 10
 -3 -13 -6 5264.18 561.666 7
 -3 -13 -7 10876.3 825.974 7
 -3 -13 -7 9338.68 827.548 12
 -3 -13 -7 8750.69 766.345 6
 -3 -13 -7 8189.41 1456.83 16
 -3 -13 -7 8043.54 736.93 11
 -3 -13 -8 58688.7 2073.2 6
 -3 -13 -8 56822.4 2026.13 11
 -3 -13 -8 62150.7 2194.99 12
 -3 -13 -9 36513.1 1650.03 6
 -3 -13 -9 38483.4 1752.01 12
 -3 -13 -9 37398.7 1662.24 11
 -3 -13 -9 34140.7 3076.77 16
 -3 -13 -10 537.497 259.009 11
 -3 -13 -10 242.592 168.54 12
 -3 -13 -10 219.87 179.56 6
 -3 -13 -10 471.079 418.764 16
 -3 -13 -11 30824.7 1630.05 12
 -3 -13 -11 28432.7 1496.62 6
 -3 -13 -12 13098.4 1027.34 6
 -3 -13 -12 13976.5 976.392 8
 -3 -13 -12 13832.5 1143.65 12
 -3 -13 -12 10290.9 1871.34 16
 -3 -13 -13 11155.2 1029.38 12
 -3 -13 -13 10188.2 911.026 6
 -3 -13 -13 10388.3 854.097 8
 -3 -13 -14 3529.21 506.517 8
 -3 -13 -14 3151.14 473.626 6
 -3 -13 -14 4354.27 608.371 12
 -3 -13 -15 11778.7 969.79 6
 -3 -13 -15 11468.1 1016.96 12
 -3 -13 -16 80.6301 165.379 12
 -3 -13 -16 335.035 197.906 6
 -3 -13 -17 31281.9 1518.73 6
 -3 -13 -18 2091.79 369.736 6
 -3 -13 -19 6762.89 615.777 6
 -3 -13 -20 466.854 123.582 6
 -3 -14 12 4052.69 401.881 14
 -3 -14 11 1065.89 210.164 11
 -3 -14 11 805.058 212.092 14
 -3 -14 10 6338.05 542.466 11
 -3 -14 10 4613.67 518.324 14
 -3 -14 9 3572.95 491.914 14
 -3 -14 9 4528.72 498.01 11
 -3 -14 8 7268.26 745.591 14
 -3 -14 8 8594.84 696.555 10
 -3 -14 7 4492.29 612.074 14
 -3 -14 7 5225.53 628.911 11
 -3 -14 7 4478.82 557.096 10
 -3 -14 6 7190.86 769.346 10
 -3 -14 6 8679.79 858.669 11
 -3 -14 6 6750.99 756.768 14
 -3 -14 5 16801 1215.84 10
 -3 -14 5 16973.5 1210.11 14
 -3 -14 5 19979.7 1317.47 11
 -3 -14 4 734.064 252.833 14
 -3 -14 4 721.044 244.178 11
 -3 -14 4 593.358 265.798 10
 -3 -14 3 25902.6 1494.67 11
 -3 -14 3 25207.6 1480.7 14
 -3 -14 3 23799.2 1506.95 10
 -3 -14 3 27568.3 1656.84 4
 -3 -14 2 1805.87 424.178 14
 -3 -14 2 1400.23 340.877 4
 -3 -14 2 1589.02 341.13 11
 -3 -14 2 1681.29 386.499 10
 -3 -14 1 82782.6 2714.12 11
 -3 -14 1 79507.1 2761.71 10
 -3 -14 1 78551.2 2679.69 4
 -3 -14 0 3209.71 525.253 11
 -3 -14 0 3043.46 527.992 4
 -3 -14 0 3023.02 498.101 10
 -3 -14 -1 3305.55 578.169 4
 -3 -14 -1 3121.52 515.924 11
 -3 -14 -1 3260.12 586.875 10
 -3 -14 -2 4994.05 667.668 11
 -3 -14 -2 4693.55 656.141 10
 -3 -14 -2 4712.24 660.283 4
 -3 -14 -3 637.895 217.344 12
 -3 -14 -3 671.881 249.977 11
 -3 -14 -3 325.618 182.353 10
 -3 -14 -4 26923 1362.56 12
 -3 -14 -4 23842.6 1416.64 11
 -3 -14 -4 23855.2 1479.23 10
 -3 -14 -5 16477.5 1073.64 12
 -3 -14 -5 15772.8 1160.42 10
 -3 -14 -5 15020.7 1079.58 11
 -3 -14 -6 30259.7 1531.75 10
 -3 -14 -6 29399.8 1511.37 11
 -3 -14 -6 32516.5 1545.18 12
 -3 -14 -7 15148.1 1071.88 12
 -3 -14 -7 14050.4 1008.51 11
 -3 -14 -7 17694.6 1089.82 7
 -3 -14 -7 14146.8 984.612 10
 -3 -14 -7 14104 1041.31 6
 -3 -14 -8 53849.9 2106.45 12
 -3 -14 -8 52742.6 2020.97 6
 -3 -14 -8 51126.2 1961.38 11
 -3 -14 -9 438.313 205.661 6
 3 14 9 132.436 1580.08 17
 -3 -14 -9 1126.43 750.64 16
 -3 -14 -9 197.714 137.817 12
 -3 -14 -9 189.626 183.42 11
 -3 -14 -10 90883.3 2767.08 6
 -3 -14 -10 97924.5 3001.05 12
 -3 -14 -10 95814.1 2859.68 11
 -3 -14 -11 1063.78 298.304 12
 -3 -14 -11 1310.01 335.187 6
 -3 -14 -12 9309.83 932.427 12
 -3 -14 -12 7643.8 770.805 6
 -3 -14 -13 6455.5 779.1 12
 -3 -14 -13 6928.05 752.857 6
 -3 -14 -14 3301.47 618.794 12
 -3 -14 -14 2784.71 454.002 6
 -3 -14 -15 14113.7 1128.84 12
 -3 -14 -15 13840.4 1035.53 6
 -3 -14 -16 25664.1 1364.34 6
 -3 -14 -16 24052.8 1351.57 12
 -3 -14 -17 3146.95 454.595 6
 -3 -14 -18 16379.8 982.405 6
 -3 -14 -19 912.205 211.579 6
 -3 -14 -20 3485.48 366.394 6
 -3 -15 11 1960.91 255.654 14
 -3 -15 10 4339.32 447.331 14
 -3 -15 9 1149.2 248.111 14
 -3 -15 9 1639.19 263.643 11
 -3 -15 8 1747.66 356.643 14
 -3 -15 8 2351.95 344.477 11
 -3 -15 8 1815.41 265.097 10
 -3 -15 7 11613.5 819.839 10
 -3 -15 7 10678.5 853.437 14
 -3 -15 6 1536.33 319.247 14
 -3 -15 6 1921.23 352.077 11
 -3 -15 6 1278.01 275.416 10
 -3 -15 5 18294.1 1202.62 14
 -3 -15 5 17601.7 1163.14 10
 -3 -15 4 5200.67 641.146 14
 -3 -15 4 5057.92 636.926 10
 -3 -15 4 5717.64 672.194 11
 -3 -15 3 13327.8 1063.7 14
 -3 -15 3 12700.1 992.826 11
 -3 -15 3 10813 963.886 10
 -3 -15 2 33002.8 1767.54 4
 -3 -15 2 25114.6 1507.99 10
 -3 -15 2 28103.9 1512.07 11
 -3 -15 2 30862 1629.22 14
 -3 -15 1 7440.35 773.219 11
 -3 -15 1 6006.71 738.329 10
 -3 -15 1 6867.28 831.296 4
 -3 -15 0 444.309 253.301 4
 -3 -15 0 170.279 202.406 10
 -3 -15 0 106.026 101.941 11
 -3 -15 -1 2390.66 465.483 11
 -3 -15 -1 1802.97 518.763 4
 -3 -15 -1 1984.18 420.446 10
 -3 -15 -2 39645.7 1882.58 11
 -3 -15 -2 37398.1 1962.07 10
 -3 -15 -3 1770.66 398.724 11
 -3 -15 -3 2279.86 409.371 12
 -3 -15 -3 2313.71 559.302 10
 -3 -15 -3 1349.16 375.738 4
 -3 -15 -4 2073.52 460.891 10
 -3 -15 -4 2477.55 439.78 12
 -3 -15 -4 1875.42 380.251 11
 -3 -15 -5 34816.6 1699.22 11
 -3 -15 -5 35933.2 1635.88 12
 -3 -15 -5 35371.3 1790.73 10
 -3 -15 -6 1617.11 369.655 11
 -3 -15 -6 2173.68 432.146 12
 -3 -15 -6 1591.27 352.086 10
 -3 -15 -7 39459.1 1792.41 12
 -3 -15 -7 37982.8 1732.93 11
 -3 -15 -7 37148 1650.31 10
 -3 -15 -8 1384.59 304.411 11
 -3 -15 -8 976.671 339.228 6
 -3 -15 -8 1197.29 280.829 12
 -3 -15 -9 16023.5 1124.58 11
 -3 -15 -9 16097.1 1178.74 12
 -3 -15 -9 15049.7 1126 6
 -3 -15 -10 78.8112 114.833 6
 -3 -15 -10 -371.527 298.833 11
 -3 -15 -11 17010.4 1257.6 12
 -3 -15 -11 15921.6 1154.77 6
 -3 -15 -12 -88.0044 136.633 6
 -3 -15 -12 310.22 206.782 12
 -3 -15 -13 14355 1067.17 6
 -3 -15 -13 16712.9 1244.77 12
 -3 -15 -14 10511 896.094 6
 -3 -15 -14 11066.5 995.784 12
 -3 -15 -15 12274 1011.41 12
 -3 -15 -15 11533.9 908.151 6
 -3 -15 -16 967.951 246.693 6
 -3 -15 -17 17743.9 1042.65 6
 -3 -15 -18 -163.973 128.17 6
 -3 -15 -19 5067.68 472.498 6
 -3 -16 9 3193.87 357.887 14
 -3 -16 8 1209.03 250.661 14
 -3 -16 7 2410.62 361.14 14
 -3 -16 7 3058.3 377.29 11
 -3 -16 7 2554.93 340.401 10
 -3 -16 6 21457.5 1145.17 14
 -3 -16 6 18907.6 1052.57 10
 -3 -16 5 923.882 281.207 14
 -3 -16 5 1014.76 248.305 11
 -3 -16 5 539.761 211.493 10
 -3 -16 4 15772.4 1079.83 14
 -3 -16 4 17537.5 1068.98 11
 -3 -16 3 620.528 239.059 14
 -3 -16 3 657.634 229.559 11
 -3 -16 3 404.876 160.265 10
 -3 -16 2 3238.05 519.676 10
 -3 -16 2 4050.43 534.244 11
 -3 -16 1 11646.4 932.172 11
 -3 -16 1 9458.21 919.608 10
 -3 -16 1 12077.8 1053.93 4
 -3 -16 0 47253.7 1961.36 11
 -3 -16 0 39970.3 1944.65 10
 -3 -16 0 43468.1 2059.27 4
 -3 -16 -1 14717.5 1214.55 10
 -3 -16 -1 15727.1 1254.15 4
 -3 -16 -1 15739.1 1145 11
 -3 -16 -2 9881.75 963.073 4
 -3 -16 -2 13019.9 1168.76 10
 -3 -16 -2 13740.7 1087.07 11
 -3 -16 -3 4048.42 639.475 4
 -3 -16 -3 6336.82 750.845 11
 -3 -16 -3 5792.47 823.472 10
 -3 -16 -4 14761.9 1036.47 12
 -3 -16 -4 14333.7 1232.38 10
 -3 -16 -4 11668.7 1048.99 4
 -3 -16 -4 14389.4 1116.87 11
 -3 -16 -5 1777.59 416.564 12
 -3 -16 -5 2045.62 442.276 11
 -3 -16 -5 2518.04 500.613 10
 -3 -16 -6 39836.6 1773.69 12
 -3 -16 -6 41722.6 1843.64 11
 -3 -16 -6 37838 1803.29 10
 -3 -16 -7 8401.53 830.83 12
 -3 -16 -7 8967.78 850.231 11
 -3 -16 -7 8051.4 772.335 10
 -3 -16 -8 7658.68 807.413 11
 -3 -16 -8 5948.9 728.041 6
 -3 -16 -8 6731.3 768.454 12
 -3 -16 -9 3329.64 539.963 6
 -3 -16 -9 4896.63 650.824 12
 -3 -16 -9 4901.72 628.368 11
 -3 -16 -10 4154.52 594.133 6
 -3 -16 -10 4653.33 645.66 12
 -3 -16 -11 763.043 272.095 6
 -3 -16 -11 1028.95 351.18 12
 -3 -16 -12 19228.9 1243.46 6
 -3 -16 -12 20139.3 1327.65 12
 -3 -16 -13 2453.8 492.698 12
 -3 -16 -13 2437.66 467.605 6
 -3 -16 -14 21625.7 1273.18 6
 -3 -16 -14 22573.8 1361.14 12
 -3 -16 -15 1854.41 358.239 6
 -3 -16 -16 14476.4 947.831 6
 -3 -16 -17 4214.8 480.334 6
 -3 -16 -18 2315.8 334.289 6
 -3 -17 7 13934.1 731.257 14
 -3 -17 6 292.03 136.861 10
 -3 -17 6 443.856 150.339 14
 -3 -17 5 13257.8 775.68 11
 -3 -17 5 13466.9 858.117 14
 -3 -17 4 1179.27 276.055 11
 -3 -17 4 787.91 227.974 10
 -3 -17 3 4220.07 485.803 11
 -3 -17 3 3063.43 445.802 10
 -3 -17 2 2029.7 399.763 10
 -3 -17 2 2574.69 402.956 11
 -3 -17 1 2488.05 582.05 4
 -3 -17 1 2683.44 404.65 11
 -3 -17 1 1833.11 384.781 10
 -3 -17 0 4188.32 550.229 11
 -3 -17 0 3352.19 534.182 10
 -3 -17 0 3445.82 640.655 4
 -3 -17 -1 12643 1084.83 10
 -3 -17 -1 13632.1 1012.06 11
 -3 -17 -1 12306.2 1122.47 4
 -3 -17 -2 4498.06 598.709 11
 -3 -17 -2 4161.11 657.342 10
 -3 -17 -2 4188.62 641.037 4
 -3 -17 -3 5736.1 804.249 4
 -3 -17 -3 6420.48 836.139 10
 -3 -17 -3 6085.54 693.936 11
 -3 -17 -4 1653.56 422.599 10
 -3 -17 -4 1285.13 294.576 12
 -3 -17 -4 1193.12 407.932 4
 -3 -17 -4 1574.85 368.705 11
 -3 -17 -5 9975.63 979.079 4
 -3 -17 -5 12494.1 1005.09 11
 -3 -17 -5 13496.8 1138.51 10
 -3 -17 -5 11530.2 939.152 12
 -3 -17 -6 6169.73 693.071 10
 -3 -17 -6 5773.57 679.091 12
 -3 -17 -6 5780.01 696.451 11
 -3 -17 -7 29665.5 1503.34 12
 -3 -17 -7 27928.9 1387.83 10
 -3 -17 -7 31149.7 1588.14 11
 -3 -17 -8 773.81 281.967 12
 -3 -17 -8 747.83 244.662 11
 -3 -17 -9 4704.83 608.976 6
 -3 -17 -9 5823.09 687.936 12
 -3 -17 -10 177.916 195.305 12
 -3 -17 -10 -66.3208 172.845 6
 -3 -17 -11 5290.66 655.44 6
 -3 -17 -11 6338.56 724.691 12
 -3 -17 -12 4863.28 613.6 6
 -3 -17 -12 5538.98 663.972 12
 -3 -17 -13 19718.7 1201.75 6
 -3 -17 -13 19936.4 1214.61 12
 -3 -17 -14 8031.81 750.373 6
 -3 -17 -15 1916.29 343.72 6
 -3 -17 -16 2921.87 402.381 6
 -3 -17 -17 1106.8 239.992 6
 -3 -18 6 22517.6 857.486 10
 -3 -18 5 8133.93 579.339 10
 -3 -18 4 8189.39 627.451 10
 -3 -18 3 263.812 134.707 11
 -3 -18 3 269.702 145.854 10
 -3 -18 2 1305.57 286.12 10
 -3 -18 2 2036.66 309.506 11
 -3 -18 1 1180.31 243.773 11
 -3 -18 1 1023.42 285.297 10
 -3 -18 0 9009.19 698.398 11
 -3 -18 0 7548.63 761.671 10
 -3 -18 0 8910.06 945.593 4
 -3 -18 -1 262.241 156.247 11
 -3 -18 -1 103.002 285.837 4
 -3 -18 -1 293.609 131.162 10
 -3 -18 -2 1713.28 431.99 10
 -3 -18 -2 1181.01 281.699 11
 -3 -18 -2 1028.67 344.698 4
 -3 -18 -3 4035.57 664.078 4
 -3 -18 -3 4400.88 521.649 11
 -3 -18 -3 5567.01 766.544 10
 -3 -18 -4 15147.9 994.746 11
 -3 -18 -4 12792.3 1067.13 4
 -3 -18 -5 1050.31 276.932 11
 -3 -18 -5 1263.1 335.768 10
 -3 -18 -5 390.141 281.64 4
 -3 -18 -6 21924 1334.15 10
 -3 -18 -6 20005 1194.59 11
 -3 -18 -7 4060.06 491.476 10
 -3 -18 -7 3286.23 509.193 4
 -3 -18 -7 4452.54 581.571 11
 -3 -18 -8 31366.3 1466.47 12
 -3 -18 -8 28030.7 1682.12 4
 -3 -18 -9 -112.117 184.899 12
 -3 -18 -9 222.033 197.129 4
 -3 -18 -11 2316.48 389.369 6
 -3 -18 -12 13487.8 969.58 6
 -3 -18 -13 4501.4 548.3 6
 -3 -18 -14 7553.8 664.636 6
 -3 -18 -14 10576.9 873.162 4
 -3 -18 -15 686.073 189.554 6
 -3 -18 -15 789.493 253.204 4
 -3 -19 4 503.658 145.849 10
 -3 -19 3 5029.9 464.473 10
 -3 -19 2 959.03 234.056 10
 -3 -19 1 1189.37 270.383 10
 -3 -19 0 2495.22 414.308 10
 -3 -19 -1 23254.7 1002.67 11
 -3 -19 -1 22273.6 1330.29 10
 -3 -19 -1 23279.1 1393.7 4
 -3 -19 -2 4533.08 433.125 11
 -3 -19 -2 5225.11 679.932 10
 -3 -19 -2 4166.71 605.562 4
 -3 -19 -3 908.501 177.626 11
 -3 -19 -3 1052.04 385.739 4
 -3 -19 -3 1390.03 398.335 10
 -3 -19 -4 196.156 128.894 11
 -3 -19 -4 -20.2123 222.098 4
 -3 -19 -4 397.745 259.685 10
 -3 -19 -5 4251.91 478.748 11
 -3 -19 -5 4337.13 609.193 10
 -3 -19 -5 4233.96 575.727 4
 -3 -19 -6 2526.14 482.994 4
 -3 -19 -6 2008.44 333.239 11
 -3 -19 -6 2535.42 404.604 10
 -3 -19 -7 33247.1 1659.69 4
 -3 -19 -8 444.749 245.38 4
 -3 -19 -9 23858.1 1503.79 4
 -3 -19 -10 2990.23 513.788 4
 -3 -19 -11 10803.2 1025.77 4
 -3 -19 -12 7194.31 819.989 4
 -3 -19 -13 31488.6 1500.12 4
 -3 -19 -14 1461.85 294.96 4
 -3 -20 2 10011.3 592.931 10
 -3 -20 1 -75.0581 101.167 10
 -3 -20 0 7062.21 607.895 10
 -3 -20 -1 535.834 239.862 10
 -3 -20 -2 2946.41 467.416 10
 -3 -20 -3 1176.9 326.929 10
 -3 -20 -3 641.348 205.535 4
 -3 -20 -4 1313.09 334.091 4
 -3 -20 -4 1242.54 290.852 10
 -3 -20 -5 899.063 251.528 10
 -3 -20 -5 667.911 257.023 4
 -3 -20 -6 4107.54 525.486 4
 -3 -20 -7 1548.29 336.144 4
 -3 -20 -8 14423.1 1007.02 4
 -3 -20 -9 10557.5 884.502 4
 -3 -20 -10 5860.38 653.444 4
 -3 -20 -11 9047.56 793.036 4
 -3 -20 -12 11425.4 821.948 4
 -3 -21 -2 814.118 171.93 10
 -3 -21 -3 24309.4 1044.45 10
 -3 -21 -5 343.059 146.074 4
 -3 -21 -6 4077.03 437.776 4
 -3 -21 -7 1002.7 252.49 4
 -3 -21 -8 370.613 221.187 4
 -3 -21 -9 10311.7 694.311 4
 4 -18 0 20159.6 821.468 10
 4 -17 -8 2794.21 336.757 6
 4 -17 -7 2748.24 366.492 6
 4 -17 -6 4183.62 450.483 6
 4 -17 -5 6889.74 578.656 6
 4 -17 -4 126.247 118.541 6
 4 -17 -3 777.098 195.736 10
 4 -17 -2 3603.79 454.854 10
 4 -17 -1 33054.5 1415.18 10
 4 -17 0 2131.12 350.018 10
 4 -17 1 6856.68 613.879 10
 4 -17 2 3597.54 422.208 10
 4 -17 3 762.306 186.315 10
 4 -17 4 167.566 97.4063 10
 4 -17 5 2219.95 262.042 10
 4 -16 -10 2730.59 363.946 6
 4 -16 -9 141.625 158.386 6
 4 -16 -8 1445.21 298.458 6
 4 -16 -7 4320.22 532.644 6
 4 -16 -6 16572.1 1094.02 6
 4 -16 -5 3933.73 522.048 6
 4 -16 -4 1772.69 368.821 6
 4 -16 -4 1851.24 340.703 10
 4 -16 -3 12129.2 939.614 10
 4 -16 -3 7808.33 754.084 6
 4 -16 -2 7397.2 730.424 6
 4 -16 -2 11651.1 979.919 10
 4 -16 -1 5089.14 593.946 6
 4 -16 -1 8388.89 852.364 10
 4 -16 0 10556.6 820.311 6
 4 -16 0 17962.3 1242.55 10
 4 -16 1 3787.55 522.869 10
 4 -16 2 8315.67 766.085 10
 4 -16 3 303.099 127.062 10
 4 -16 4 1492.36 307.362 10
 4 -16 5 442.379 132.425 10
 4 -16 6 23637.1 1021.63 10
 4 -16 7 7985.27 523.812 10
 4 -15 -12 1714.5 310.809 6
 4 -15 -11 8536.48 732.747 6
 4 -15 -10 992.556 280.389 6
 4 -15 -9 2801.83 471.288 6
 4 -15 -8 169.222 152.025 6
 4 -15 -7 12584.6 1048.97 6
 4 -15 -6 941.416 308.462 6
 4 -15 -5 7193.41 817.775 6
 4 -15 -5 7310.49 685.253 10
 4 -15 -4 15529.1 1213.37 6
 4 -15 -4 18584.7 1226.22 10
 4 -15 -3 1137.28 312.005 6
 4 -15 -3 1260.44 385.411 10
 4 -15 -2 26384.1 1699.56 10
 4 -15 -2 17286.7 1268.75 6
 4 -15 -1 881.352 296.242 6
 4 -15 -1 1235.98 395.453 10
 4 -15 0 1342.35 344.385 6
 4 -15 0 1669.91 446.461 10
 4 -15 1 15654.7 1144 6
 4 -15 1 22552.5 1491.8 10
 4 -15 2 4987.03 649.233 10
 4 -15 3 4060.22 505.663 14
 4 -15 3 3437.8 506.281 10
 4 -15 4 6065.14 616.346 14
 4 -15 4 5836.79 643.341 10
 4 -15 5 14845.4 944.004 14
 4 -15 5 14060.3 980.222 10
 4 -15 6 492.067 183.567 10
 4 -15 6 502.932 154.175 14
 4 -15 7 12215.9 789.053 14
 4 -15 7 13038.8 836.596 10
 4 -15 8 4690.92 457.847 14
 4 -15 8 4438.71 434.759 10
 4 -15 9 446.23 137.368 14
 4 -14 -13 1616.18 304.69 6
 4 -14 -12 2777.36 446.002 6
 4 -14 -11 2694.22 455.973 6
 4 -14 -10 5440.69 682.468 6
 4 -14 -9 106.65 167.387 6
 4 -14 -8 19900.2 1380.16 6
 4 -14 -7 1500.64 401.147 6
 4 -14 -6 5525.07 766.557 6
 4 -14 -5 678.222 234.127 10
 4 -14 -5 515.109 191.141 6
 4 -14 -4 10440.6 1063.69 6
 4 -14 -3 16245.2 1330.21 6
 4 -14 -2 693.694 345.921 6
 4 -14 -1 1023.21 306.095 6
 4 -14 0 11847.7 1071.48 6
 4 -14 1 3609.05 588.697 6
 4 -14 2 1459.53 390.829 6
 4 -14 2 1496.41 439.952 10
 4 -14 3 15581.4 1030.58 5
 4 -14 3 18007.2 1294.72 10
 4 -14 4 812.195 282.094 5
 4 -14 4 1301.74 350.39 10
 4 -14 5 6212.26 675.949 14
 4 -14 5 5502.31 590.689 5
 4 -14 5 6792.58 746.735 10
 4 -14 6 5094 568.287 5
 4 -14 6 5258.87 621.065 10
 4 -14 6 5582.01 645.328 14
 4 -14 7 744.203 225.498 14
 4 -14 7 882.933 263.113 10
 4 -14 8 26051.5 1256.55 10
 4 -14 8 22852.1 1217.65 14
 4 -14 9 3768.07 472.081 14
 4 -14 9 4003.72 450.319 10
 4 -14 10 708.732 208.507 14
 4 -14 11 3095.84 371.199 14
 4 -13 -14 4641.85 535.978 6
 4 -13 -13 2424.82 415.427 6
 4 -13 -12 1703.93 382.408 6
 4 -13 -11 1411.43 353.706 6
 4 -13 -10 654.377 318.747 6
 4 -13 -9 13441.5 1150.23 6
 4 -13 -8 3467.78 609.037 6
 4 -13 -7 2482.96 509.515 6
 4 -13 -6 3085.23 598.46 6
 4 -13 -5 19885.2 1522.57 6
 4 -13 -4 4956.94 750.208 6
 4 -13 -3 15570.5 1335.3 6
 4 -13 -2 4437.58 714.355 6
 4 -13 -1 13846.4 1232.87 6
 4 -13 0 4910.26 710.148 6
 4 -13 0 5405.57 652.362 5
 4 -13 1 4891.31 709.644 6
 4 -13 1 4456.47 587.957 5
 4 -13 2 10616.4 1034.28 6
 4 -13 2 11647.1 963.118 5
 4 -13 3 5485.92 755.481 6
 4 -13 3 4979.56 601.987 5
 4 -13 4 15846.6 1139.63 5
 4 -13 5 249.198 193.222 5
 4 -13 5 -227.392 232.253 10
 4 -13 6 1827.37 383.861 5
 4 -13 6 2053.37 445.867 10
 4 -13 7 5700.49 685.848 14
 4 -13 7 6929.42 725.127 13
 4 -13 7 5858.49 687.668 5
 4 -13 7 6716.21 744.132 10
 4 -13 8 2334 424.864 13
 4 -13 8 2918.07 474.015 10
 4 -13 8 2391.92 430.359 14
 4 -13 9 4233.55 517.004 10
 4 -13 9 3691.1 498.426 13
 4 -13 9 4087.57 551.395 14
 4 -13 10 11643.5 846.161 13
 4 -13 10 12189.6 925.549 14
 4 -13 11 3597.99 471.264 14
 4 -13 11 3820.22 455.528 13
 4 -13 12 3581.42 396.815 13
 4 -13 12 3847.77 448.444 14
 4 -13 13 707.235 182.89 14
 4 -12 -15 1166.46 249.798 6
 4 -12 -14 20882 1195.83 6
 4 -12 -13 3107.35 494.885 6
 4 -12 -12 1102.67 324.067 6
 4 -12 -11 1279.27 344.701 6
 4 -12 -10 12599.7 1122.59 6
 4 -12 -9 151.811 210.737 6
 4 -12 -8 5202.1 759.861 6
 4 -12 -7 6003.96 818.618 6
 4 -12 -6 8192.9 967.13 6
 4 -12 -5 13537.9 1249.71 6
 4 -12 -4 21613.8 1576.93 6
 4 -12 -3 786.321 400.994 6
 -4 12 3 -63.5947 749.667 17
 -4 12 2 18098.2 2939.44 17
 4 -12 -2 18119.1 1443.27 6
 4 -12 -1 4271.3 675.357 6
 4 -12 -1 2978.53 490.904 5
 -4 12 1 5198.18 1408.49 17
 -4 12 0 3045.54 1128.95 17
 4 -12 0 3054.49 578.76 6
 4 -12 0 1878.13 387.865 5
 -4 12 -1 16517 2340.98 17
 4 -12 1 16226.5 1335.34 6
 4 -12 1 16504.8 1222.45 5
 4 -12 2 17411.6 1377.82 6
 4 -12 2 16757 1195.93 5
 -4 12 -2 16911.3 2333.09 17
 4 -12 3 18312.2 1398.7 6
 4 -12 3 17513.8 1229.43 5
 4 -12 4 1982.2 435.355 6
 4 -12 4 1556.43 365.702 5
 4 -12 5 851.321 307.32 5
 4 -12 6 4654.41 626.653 5
 4 -12 6 4367.41 654.946 10
 4 -12 7 4810.33 697.065 5
 4 -12 7 5239.13 679.782 10
 4 -12 8 5610.37 700.343 14
 4 -12 8 5295.24 677.546 5
 4 -12 8 5791.27 681.18 10
 4 -12 9 18153.3 1265.16 14
 4 -12 9 18342.3 1222.11 13
 4 -12 9 20870.3 1203.02 10
 4 -12 10 1809.19 380.277 13
 4 -12 10 1947.76 409.815 14
 4 -12 10 2239.94 359.107 10
 4 -12 11 7429.7 732.96 13
 4 -12 11 7627.03 762.372 14
 4 -12 12 1929.06 368.668 14
 4 -12 12 1779.8 361.907 13
 4 -12 13 4023.75 483.711 14
 4 -12 13 4104.45 474.117 13
 4 -12 14 6862.43 532.748 14
 4 -11 -15 39756.1 1573.73 6
 4 -11 -14 1974.52 379.465 6
 -4 11 14 1497.21 276.436 1
 -4 11 13 10771.2 864.399 1
 4 -11 -13 14418.6 1080.1 6
 4 -11 -12 19899 1322.28 6
 4 -11 -11 19120 1355.68 6
 4 -11 -10 830.712 315.612 6
 4 -11 -9 1058.45 348.767 6
 4 -11 -8 555.638 263.69 6
 4 -11 -7 9256.87 1012.98 6
 4 -11 -6 8063.25 914.904 6
 -4 11 6 10451 2525.92 17
 4 -11 -5 676.044 329.719 6
 -4 11 5 502.303 660.644 17
 -4 11 4 8990.11 2237.39 17
 4 -11 -4 9393.16 1016.14 6
 4 -11 -3 44734.1 2252.72 6
 -4 11 3 47470.8 4981.22 17
 4 -11 -2 38863.4 2094.32 6
 -4 11 2 40002.2 4237.62 17
 4 -11 -1 221.702 213.177 6
 -4 11 1 243.275 287.524 17
 4 -11 0 76242.7 2780.13 5
 4 -11 0 86508.3 3091.45 6
 -4 11 0 82100.9 5408.19 17
 -4 11 -1 6543.85 1475.14 17
 4 -11 1 6950.48 849.038 6
 4 -11 1 6668.51 783.595 5
 -4 11 -2 31988.9 3130.76 17
 4 -11 2 29214 1631 5
 4 -11 2 31495.6 1858.95 6
 4 -11 3 4458.39 619.034 5
 -4 11 -3 4834.71 1141.22 17
 4 -11 3 5616.3 764 6
 4 -11 4 8567.4 955.328 6
 -4 11 -4 7400.5 1433.68 17
 4 -11 4 6867.2 803.191 5
 -4 11 -5 2998.6 901.254 17
 4 -11 5 2959.83 502.172 6
 4 -11 5 2848.36 506.71 5
 4 -11 6 17603.2 1246.74 5
 4 -11 7 -14.9935 188.791 5
 4 -11 8 4871.8 655.982 5
 4 -11 8 5588.34 696.513 10
 4 -11 9 233.494 123.396 14
 4 -11 9 292.511 180.949 5
 4 -11 9 185.037 176.65 10
 4 -11 10 12963 1078.82 14
 4 -11 10 12443.1 1060.81 13
 4 -11 10 15357.1 985.218 10
 4 -11 11 111.686 118.874 14
 4 -11 11 280.806 134.339 13
 4 -11 12 3894.08 548.541 14
 4 -11 12 3923.75 562.553 13
 4 -11 13 282.167 154.272 13
 4 -11 13 394.283 169.444 14
 4 -11 14 8912.19 733.932 13
 4 -11 14 8397.26 686.495 14
 4 -11 15 4882.52 447.472 14
 -4 10 16 13810.4 905.637 1
 4 -10 -16 12863.7 809.82 6
 -4 10 15 497.168 179.377 1
 4 -10 -15 584.394 226.5 6
 4 -10 -14 23688.2 1336.73 6
 -4 10 14 21111.6 1357.3 1
 -4 10 13 28919.6 1675.06 1
 4 -10 -13 31696.4 1637.87 6
 -4 10 12 22153.6 1526.27 1
 4 -10 -12 24455.4 1474.07 6
 4 -10 -11 8765.44 903.841 6
 -4 10 11 8436.62 972.488 1
 -4 10 10 8408.66 1001.47 1
 4 -10 -10 9500.09 945.525 6
 4 -10 -9 570.651 276.475 6
 -4 10 9 350.645 246.939 1
 -4 10 8 18776.8 3391.82 17
 4 -10 -8 19402.5 1386.7 6
 4 -10 -7 15590.2 1245.5 6
 -4 10 7 15324.8 3024.58 17
 4 -10 -6 1013.39 349.233 6
 -4 10 6 1005.14 882.208 17
 -4 10 5 14993.1 2875.04 17
 4 -10 -5 13466.7 1155.98 6
 4 -10 -4 22084.6 1517.18 6
 -4 10 4 23266.5 3430.23 17
 4 -10 -3 3146.28 592.558 6
 -4 10 3 3629.57 1282.88 17
 4 -10 -2 22818.7 1601.9 6
 -4 10 2 730.419 755.001 17
 -4 10 1 72923 5231.58 17
 4 -10 -1 83913.3 3021.69 6
 -4 10 0 25339.5 2912.54 17
 4 -10 0 27819.9 1737.62 6
 4 -10 1 71184.6 2754.35 6
 -4 10 -1 64262.7 4436.63 17
 4 -10 2 15021 1168.01 5
 4 -10 2 18207.8 1381.86 6
 -4 10 -2 15256.3 2055.64 17
 -4 10 -3 17398.4 2186.94 17
 4 -10 3 17600.8 1372.9 6
 4 -10 3 13904.3 1098.71 5
 4 -10 4 23591.7 1619.69 6
 -4 10 -4 25305.7 2644.05 17
 4 -10 4 19609.9 1290.27 5
 4 -10 5 34915.6 1990.58 6
 4 -10 5 28167.3 1532.83 5
 -4 10 -5 31207.8 2944.18 17
 4 -10 6 7400.29 779.789 5
 -4 10 -6 7201.18 1398.23 17
 4 -10 7 10810.5 965.964 5
 -4 10 -7 11524.5 1762.05 17
 4 -10 8 1292.23 354.274 10
 4 -10 8 1355.86 410.437 5
 4 -10 9 2983.93 524.118 5
 4 -10 9 4050.85 563.415 10
 4 -10 10 489.508 226.382 14
 4 -10 10 1324.59 384.208 5
 4 -10 10 886.899 275.389 10
 4 -10 11 2103.66 469.488 14
 4 -10 11 2093.9 454.38 13
 4 -10 12 7512.12 828.519 13
 4 -10 12 7437.97 784.122 14
 4 -10 13 13219.3 1049.56 13
 4 -10 13 12748.2 978.569 14
 4 -10 14 564.26 214.717 14
 4 -10 14 494.734 202.426 13
 4 -10 15 10313 805.518 13
 4 -10 15 10035.7 737.624 14
 4 -10 16 5555.06 462.506 14
 -4 9 17 9867.14 833.419 1
 -4 9 16 4523.09 659.625 1
 4 -9 -16 4288.01 497.383 6
 4 -9 -15 2258.1 392.626 6
 -4 9 15 2631.42 562.408 1
 4 -9 -14 6590.38 720.432 6
 -4 9 14 6355.46 884.46 1
 4 -9 -13 25560.4 1446.03 6
 -4 9 13 23555.4 1678.94 1
 4 -9 -12 26737.5 1538.01 6
 -4 9 12 25929.5 1761.23 1
 4 -9 -11 4272.21 637.228 6
 -4 9 11 3953.28 686.193 1
 4 -9 -10 4097.78 609.571 6
 -4 9 10 3073.12 608.74 1
 -4 9 9 31880.8 1953.91 1
 4 -9 -9 26133.8 3183.11 16
 4 -9 -9 31982.7 1740.05 6
 -4 9 9 26561.1 3936.5 17
 -4 9 8 2227.37 999.214 17
 4 -9 -8 4264.12 629.535 6
 -4 9 8 3499.6 640.497 1
 4 -9 -8 2359.28 959.646 16
 4 -9 -7 6511.18 1499.06 16
 -4 9 7 9258.01 2240.71 17
 4 -9 -7 8368.08 864.617 6
 -4 9 6 106680 7497.79 17
 4 -9 -6 90829.1 2915.51 6
 -4 9 5 1677.96 862.022 17
 4 -9 -5 1941.31 416.317 6
 4 -9 -4 16598.4 1241.72 6
 -4 9 4 17903.2 2908.37 17
 4 -9 -3 20854.8 1403.9 6
 -4 9 3 21488.4 3060.74 17
 4 -9 -2 3135.59 562.588 6
 -4 9 2 3267.22 1261.72 17
 -4 9 1 10008.7 1863.99 17
 4 -9 -1 11803.8 1081.01 6
 4 -9 0 66334.7 2576.7 6
 -4 9 0 58624.9 4266.29 17
 4 -9 1 297.695 273.961 6
 -4 9 -1 126.025 229.698 17
 4 -9 2 75800.2 2799.4 6
 -4 9 -2 67385.6 4314.69 17
 4 -9 3 14523.2 1096.2 5
 -4 9 -3 16779.1 2111.32 17
 4 -9 3 19748.5 1445.73 6
 4 -9 4 26407.8 1703.51 6
 -4 9 -4 22715.7 2460.37 17
 -4 9 -5 34.3468 232.402 17
 4 -9 5 95.9492 114.343 5
 4 -9 5 -247.908 139.352 6
 4 -9 6 30096.8 1576.46 5
 -4 9 -6 41881.1 3410.83 17
 4 -9 7 11281 972.413 5
 -4 9 -7 13508 1958.69 17
 4 -9 8 19688.2 1318.06 5
 -4 9 -8 25273.7 2680.14 17
 4 -9 9 -157.818 128.728 5
 4 -9 9 -80.4571 131.935 10
 -4 9 -9 269.789 195.866 17
 4 -9 10 633.796 313.705 5
 4 -9 11 647.22 221.284 14
 4 -9 11 981.89 366.755 5
 4 -9 12 2379.6 456.904 14
 4 -9 12 2181.72 444.307 13
 4 -9 13 4719.38 626.664 14
 4 -9 13 4216.36 614.434 13
 4 -9 14 5092.53 644.536 13
 4 -9 14 5140.14 615.703 14
 4 -9 15 341.692 168.271 14
 4 -9 15 646.852 232.583 13
 4 -9 16 6704.24 637.265 13
 4 -9 16 7312.2 623.319 14
 4 -9 17 2145.77 272.963 14
 -4 8 17 15263.4 1209.41 1
 4 -8 -16 486.716 195.084 6
 -4 8 16 1007.91 377.548 1
 -4 8 15 3550.53 688.234 1
 4 -8 -15 3416.35 477.048 6
 4 -8 -14 3382.95 514.941 6
 -4 8 14 3816.53 728.941 1
 4 -8 -13 3636.63 546.187 6
 -4 8 13 4114.66 759.656 1
 4 -8 -12 9965.54 918.435 6
 -4 8 12 10561.4 1187.24 1
 4 -8 -11 25966.2 1496.67 6
 -4 8 11 24621.7 1772.13 1
 4 -8 -10 34322.5 1742.75 6
 -4 8 10 33889.8 2029.53 1
 4 -8 -9 22682.9 2811.28 16
 4 -8 -9 27486.2 1547.92 6
 -4 8 9 27556.3 1785.81 1
 -4 8 8 898.106 616.237 17
 -4 8 8 755.092 313.873 1
 4 -8 -8 983.939 302.745 6
 4 -8 -8 487.434 366.773 16
 -4 8 7 76368.2 6099.63 17
 4 -8 -7 63160.7 4484.26 16
 4 -8 -7 73286.6 2512.92 6
 -4 8 7 69877.6 2784.04 1
 4 -8 -6 44688.4 1924.53 6
 -4 8 6 44082.2 2162.66 1
 -4 8 5 42872.6 4375.89 17
 4 -8 -5 38068.6 1762.87 6
 4 -8 -5 32544.9 3124.02 16
 -4 8 4 20478.8 2935.52 17
 4 -8 -4 18913.2 1238.89 6
 4 -8 -3 8566.48 842.812 6
 -4 8 3 10114.9 1986.94 17
 -4 8 2 27884.8 3121.9 17
 -4 8 1 3985.23 1179.1 17
 -4 8 0 436.836 389.477 17
 -4 8 -1 55976.9 3862.57 17
 -4 8 -2 656.446 445.091 17
 -4 8 -3 46492.1 3444.61 17
 -4 8 -4 2861.03 886.931 17
 4 -8 4 1461.17 321.594 5
 4 -8 5 49515.2 2361.89 6
 -4 8 -5 44488.2 3434.23 17
 4 -8 6 7031.61 750.752 5
 4 -8 6 10225.6 1069.03 6
 -4 8 -6 8984.15 1558.2 17
 4 -8 7 43419.3 1857.93 5
 -4 8 -7 60943.8 4137.86 17
 -4 8 -8 -294.192 497.081 17
 4 -8 8 750.692 242.633 5
 -4 8 -9 7408.94 1523.19 17
 4 -8 9 5552.84 702.485 5
 4 -8 10 7142.97 805.881 5
 -4 8 -10 9367.58 1635.57 17
 4 -8 11 12169.1 1071.71 5
 4 -8 12 1213.34 327.631 14
 4 -8 13 4819.6 696.284 13
 4 -8 13 5313.26 672.812 14
 4 -8 14 4036.67 599.591 13
 4 -8 14 4483.42 604.802 14
 4 -8 15 2271.57 417.447 14
 4 -8 15 1811.16 390.351 13
 4 -8 16 1644.33 333.399 14
 4 -8 16 1291.75 322.601 13
 4 -8 17 1457.06 274.764 14
 -4 7 18 12891.4 1048.24 1
 -4 7 17 490.182 285.631 1
 -4 7 16 18590.6 1534.89 1
 4 -7 -16 14914.9 964.104 6
 4 -7 -15 10381.7 847.054 6
 -4 7 15 12261.8 1275.27 1
 -4 7 14 2354.97 613.654 1
 4 -7 -14 1846.77 391.752 6
 4 -7 -13 14909.6 1070.27 6
 -4 7 13 16541 1492.04 1
 -4 7 12 8411.22 1084.91 1
 4 -7 -12 9593.51 883.631 6
 -4 7 11 12576.3 1275.59 1
 4 -7 -11 10636 1947.56 16
 4 -7 -11 14148.1 1078.49 6
 4 -7 -10 13468.7 1038.04 6
 4 -7 -10 11116.2 1930.11 16
 -4 7 10 13093.9 1266.96 1
 4 -7 -9 4149.36 583.857 6
 4 -7 -9 3914.28 1144.5 16
 -4 7 9 3324.29 627.67 1
 4 -7 -8 27622.2 2928.69 16
 -4 7 8 28126.7 1740.49 1
 4 -7 -8 31721.5 1593.58 6
 4 -7 -7 19106.7 1210.33 6
 -4 7 7 19150.1 1395.88 1
 4 -7 -7 16414.6 2204.16 16
 4 -7 -6 24264.3 2597.15 16
 4 -7 -6 26304.8 1380.58 6
 4 -7 -5 5822.8 1247.38 16
 -4 7 5 6453.47 1557.86 17
 4 -7 -4 42192.3 3333.74 16
 -4 7 4 55490.6 4580.16 17
 -4 7 3 7963.34 1697.9 17
 -4 7 2 10197.4 1795.55 17
 -4 7 1 38.5536 383.92 17
 -4 7 0 8034.17 1461.05 17
 -4 7 -1 5445.89 1153.83 17
 -4 7 -2 41714.6 3133.76 17
 -4 7 -3 27500.8 2555.55 17
 -4 7 -4 22143.8 2303.67 17
 -4 7 -5 1878.92 686.243 17
 -4 7 -6 1933.63 629.274 17
 4 -7 6 1604.98 393.094 5
 -4 7 -7 2772.92 892.995 17
 4 -7 7 1470.52 267.907 5
 4 -7 8 27014.6 1472.83 5
 -4 7 -8 39333.9 3325.2 17
 4 -7 9 13494.8 1073.28 5
 -4 7 -9 15808.4 2068.53 17
 -4 7 -10 30615.9 3052.05 17
 4 -7 10 24435 1519.01 5
 4 -7 11 34275.5 1857.05 5
 -4 7 -11 36796.7 3483.97 17
 4 -7 12 13141.7 1064.37 3
 4 -7 12 12056.6 1044.23 14
 4 -7 13 669.281 252.835 13
 4 -7 13 731.83 236.847 3
 4 -7 13 918.741 289.301 14
 4 -7 14 2167.53 473.5 3
 4 -7 14 1735.3 422.137 13
 4 -7 14 2199.92 475.567 14
 4 -7 15 4588.96 614.427 14
 4 -7 15 3665.69 587.686 13
 4 -7 15 4139.14 598.326 3
 4 -7 16 1399.06 346.828 13
 4 -7 16 1480.12 346.347 14
 4 -7 16 1734.47 365.438 3
 4 -7 17 831.301 234.143 13
 4 -7 17 796.71 214.141 14
 4 -7 18 7467.65 552.769 14
 -4 6 18 943.907 340.815 1
 -4 6 17 9606.73 1085.59 1
 -4 6 16 16399.8 1461.78 1
 -4 6 15 16781.2 1514.41 1
 4 -6 -15 14285.2 999.44 6
 4 -6 -14 10641.7 877.117 6
 -4 6 14 11053.1 1087.52 3
 -4 6 14 13632.9 1345.72 1
 4 -6 -13 6942.92 724.866 6
 -4 6 13 7789.27 1037.49 1
 -4 6 13 7252.99 867.527 3
 4 -6 -12 1740.58 394.681 6
 4 -6 -11 9014.2 1733.12 16
 4 -6 -11 9515.33 860.917 6
 4 -6 -10 3620.5 1070.78 16
 4 -6 -10 5248.9 634.29 6
 4 -6 -9 11837.9 955.558 6
 4 -6 -9 11593 1862.41 16
 4 -6 -8 23496.1 1343.62 6
 4 -6 -8 20657.5 2444 16
 4 -6 -7 2073.52 724.818 16
 4 -6 -7 2132.34 405.13 6
 4 -6 -6 83.0243 242.405 16
 4 -6 -5 84520.4 4446.39 16
 -4 6 4 1405.74 611.343 17
 4 -6 -4 1486.16 563.581 16
 -4 6 3 170844 7372.11 17
 4 -6 -3 150020 5917.75 16
 -4 6 2 68086.6 4449.9 17
 -4 6 1 23109.8 2444.35 17
 -4 6 0 2464.9 769.384 17
 -4 6 -1 81686.1 4264.49 17
 -4 6 -2 30342.2 2555.86 17
 -4 6 -3 33583.7 2686.42 17
 -4 6 -4 1476.87 618.024 17
 -4 6 -5 8864.5 1419.03 17
 -4 6 -6 244.696 309.36 17
 -4 6 -7 25025.4 2473.54 17
 -4 6 -8 360.131 253.784 17
 4 -6 8 338.234 257.207 5
 -4 6 -9 75441.2 4594.4 17
 4 -6 9 57223.5 2249.44 5
 4 -6 10 12971.8 1016.43 3
 4 -6 10 15126.9 1178.58 5
 4 -6 11 1411.04 328.367 3
 4 -6 11 1829.42 448.225 5
 -4 6 -11 2473.62 957.947 17
 4 -6 12 391.699 169.965 14
 4 -6 12 229.141 230.356 5
 4 -6 12 159.067 189.109 3
 -4 6 -12 311.897 187.236 17
 4 -6 13 8547.5 897.163 14
 4 -6 13 7779.32 846.521 3
 4 -6 14 29072.7 1647.45 14
 4 -6 14 25550.8 1623.22 13
 4 -6 14 26386.9 1614.24 3
 4 -6 15 21393.9 1388.17 14
 4 -6 15 19982.3 1383.38 3
 4 -6 15 18431.3 1348.59 13
 4 -6 16 1649.61 386.268 14
 4 -6 16 1264.33 339.701 13
 4 -6 16 1473.3 394.514 3
 4 -6 17 2125.67 368.631 14
 4 -6 17 1999.54 398.427 13
 4 -6 17 2039.07 376.708 3
 4 -6 18 2416.81 417.839 14
 4 -6 18 1491.36 323.704 3
 -4 5 18 8935.28 958.173 1
 -4 5 17 14705.9 1158.8 3
 -4 5 17 18240 1496.53 1
 -4 5 16 38907.4 2267.72 1
 -4 5 16 35076.9 2027.61 3
 -4 5 15 3133.14 671.373 1
 -4 5 15 2772.51 605.079 3
 4 -5 -14 13952.4 985.602 6
 -4 5 14 14683.5 1360.93 3
 -4 5 13 356.993 262.024 3
 4 -5 -13 381.34 179.313 6
 4 -5 -12 17145.3 1110.51 6
 -4 5 12 17244.1 1387.39 3
 4 -5 -12 14764.4 2159.42 16
 -4 5 11 4140.2 667.925 3
 4 -5 -11 4075.08 534.421 6
 4 -5 -11 2749.34 950.437 16
 -4 5 10 12823.1 1122.07 3
 4 -5 -10 15333.5 1064.64 6
 4 -5 -10 12812.1 1958.19 16
 -4 5 9 44192.2 2050.23 3
 4 -5 -9 48510 1905.16 6
 4 -5 -9 45138.9 3621.37 16
 4 -5 -8 2104.36 377.17 6
 4 -5 -8 1241.5 565.404 16
 -4 5 8 1404.44 554.055 18
 4 -5 -7 26461.3 2590.4 16
 4 -5 -6 18036.4 1997.54 16
 4 -5 -5 2633.75 699.148 16
 4 -5 -4 269576 7581.5 16
 4 -5 -3 91358.4 4286.18 16
 4 -5 -2 79163.8 4007.39 16
 -4 5 2 84936.3 4683.26 17
 -4 5 1 4889.75 1094.25 17
 -4 5 0 3627.98 889.79 17
 -4 5 -1 7813.03 1227.81 17
 -4 5 -2 258317 7231.65 17
 -4 5 -3 19907.6 1939.25 17
 -4 5 -4 156102 5606.88 17
 -4 5 -5 418.077 194.37 17
 -4 5 -6 12863.8 1639.59 17
 -4 5 -7 1114.26 552.637 17
 -4 5 -8 24345.3 2396.78 17
 -4 5 -9 2463.99 742.018 17
 4 -5 9 1919.08 381.696 5
 4 -5 10 25221.5 1444.24 3
 4 -5 10 28898.2 1603.76 5
 4 -5 11 2937.33 558.662 5
 4 -5 11 1667.51 342.892 3
 -4 5 -11 3272.32 1005.2 17
 -4 5 -12 232.685 316.376 16
 -4 5 -12 442.18 350.659 17
 4 -5 12 500.295 232.464 3
 4 -5 12 332.465 165.996 5
 4 -5 13 16435.1 1245.88 14
 4 -5 13 13514.1 1143.86 3
 4 -5 14 13963.6 1148.11 14
 4 -5 14 13962.1 1219.7 13
 4 -5 14 11521.8 1065.3 3
 4 -5 15 19707.8 1456.87 13
 4 -5 15 18386.2 1385.27 3
 4 -5 16 20604.1 1416.12 3
 4 -5 16 22058.7 1490.89 13
 4 -5 16 24457.7 1465.54 14
 4 -5 17 9675.85 939.691 3
 4 -5 17 10596.8 980.41 13
 4 -5 17 12377.9 982.038 14
 4 -5 18 3721.76 559.043 3
 4 -5 18 4025.53 554.756 13
 4 -5 19 1559.14 332.009 3
 -4 4 18 5076.39 612.623 3
 -4 4 18 5218.53 741.851 1
 -4 4 17 18889.6 1476.08 3
 -4 4 17 19251.3 1564.42 1
 -4 4 16 1698.7 508.359 1
 -4 4 16 2479.93 589.477 3
 -4 4 15 17754.8 1637.58 1
 -4 4 15 19821.4 1600.25 3
 -4 4 14 4408.94 740.124 3
 4 -4 -13 48675 1844.06 6
 -4 4 13 49009.4 2462.65 3
 4 -4 -12 3075.41 1012.87 16
 4 -4 -12 2973.85 457.957 6
 -4 4 12 2921.74 572.421 3
 4 -4 -11 50024.4 3834.53 16
 4 -4 -11 54190.7 1997.99 6
 -4 4 11 53710 2414.24 3
 4 -4 -10 11415 1798.06 16
 -4 4 10 10873.4 1038.71 3
 4 -4 -10 10526.8 846.307 6
 -4 4 9 9963.49 1557.57 18
 4 -4 -9 8237.16 1483.18 16
 -4 4 9 7319.85 819.279 3
 4 -4 -9 7710.71 747.476 6
 -4 4 8 73443 4074.18 18
 4 -4 -8 62039.3 4030.89 16
 4 -4 -7 2706.73 810.098 16
 4 -4 -6 1915.72 661.226 16
 4 -4 -5 19310.9 1908.63 16
 4 -4 -4 8247.07 1188.79 16
 4 -4 -3 56555.8 3198.1 16
 -4 4 2 292.201 339.222 17
 4 -4 -2 -220.574 310.873 16
 -4 4 1 3066.77 829.181 17
 -4 4 0 23662.2 2118.64 17
 -4 4 -1 40291.4 2636.37 17
 -4 4 -2 2506.86 615.379 17
 -4 4 -3 252510 6713.7 17
 -4 4 -4 128518 4759.73 17
 -4 4 -5 38225.5 2607.12 17
 -4 4 -6 12583.5 1521.51 17
 -4 4 -7 1923.18 615.887 17
 -4 4 -8 764.153 395.686 17
 -4 4 -9 44482.2 3161.55 17
 4 -4 10 8280.98 847.745 5
 -4 4 -10 8950.63 1522.77 17
 -4 4 -11 1655.7 641.981 17
 4 -4 11 749.787 209.513 3
 4 -4 11 1388.12 456.87 5
 -4 4 -12 26560.9 3056.73 16
 4 -4 12 23949.7 1530.73 3
 4 -4 12 25598.8 1644.34 5
 -4 4 -12 29518.3 3047.69 17
 -4 4 -13 610.463 420.424 16
 4 -4 13 968.952 342.433 3
 4 -4 13 1771.84 410.392 14
 4 -4 14 6733.44 798.134 14
 4 -4 14 6230.05 833.947 13
 4 -4 14 5772.98 783.168 3
 4 -4 15 10828.7 1081.27 3
 4 -4 15 12536.9 1173.17 13
 4 -4 15 14635.1 1188.06 14
 4 -4 16 74955.5 2634.07 14
 4 -4 16 65997.6 2695.18 13
 4 -4 17 1557.26 384.307 13
 4 -4 17 1380.96 307.317 14
 4 -4 17 1067.6 363.837 3
 4 -4 18 6737.48 762.184 3
 4 -4 18 7840.51 824.664 13
 4 -4 19 962.744 267.692 3
 4 -4 20 21478.1 1068.57 3
 -4 3 18 9437.71 923.674 3
 -4 3 18 10230 997.754 1
 -4 3 17 534.949 290.783 3
 -4 3 17 297.976 313.707 1
 -4 3 16 12957.2 1296.62 3
 -4 3 16 11949.4 1307.76 1
 -4 3 15 1064.12 411.543 3
 -4 3 14 18915 1559.72 3
 -4 3 13 788.662 322.778 3
 4 -3 -12 52685.5 3848.59 16
 -4 3 12 58170.5 2633.3 3
 4 -3 -11 1310.1 634.659 16
 -4 3 11 1265.02 345.147 3
 4 -3 -11 1729.62 342.094 6
 4 -3 -10 76663.8 4558.91 16
 -4 3 10 74884.3 2790.84 3
 4 -3 -10 82024.6 2350.37 6
 -4 3 9 4695.7 1012.47 18
 -4 3 9 3630.76 553.348 3
 4 -3 -9 3372.75 942.808 16
 4 -3 -8 17644.4 2044.41 16
 -4 3 8 20645.8 2125.39 18
 4 -3 -7 1015.42 470.483 16
 -4 3 7 1007.09 461.166 18
 4 -3 -6 31649.1 2461.69 16
 4 -3 -5 1214.16 440.478 16
 4 -3 -4 58907.7 3088.97 16
 4 -3 -3 5043.77 898.51 16
 4 -3 -2 11681.5 1339.15 16
 4 -3 -1 56559.8 2978.61 16
 -4 3 1 50809.9 3010.21 17
 -4 3 0 49804.3 2840.97 17
 -4 3 -1 1944.05 585.129 17
 -4 3 -2 16946.1 1550.37 17
 -4 3 -3 19655.4 1692.06 17
 -4 3 -4 138348 4685.76 17
 -4 3 -5 22040.7 1849.41 17
 -4 3 -6 33809.5 2364.03 17
 -4 3 -7 35017.1 2486.3 17
 -4 3 -8 1824.19 547.477 17
 -4 3 -9 11138.2 1485.92 17
 -4 3 -10 55215.7 3602.56 17
 4 -3 11 1141.17 307.747 5
 4 -3 11 1326.88 381.275 3
 -4 3 -11 1767.3 630.911 17
 4 -3 12 598.679 255.584 3
 4 -3 12 368.795 221.163 5
 -4 3 -12 764.93 553.285 16
 -4 3 -13 2212.36 915.887 16
 4 -3 13 2350.98 448.858 14
 4 -3 13 1779.13 413.641 3
 4 -3 14 11572.8 1053.26 14
 4 -3 14 10160.7 1059.44 13
 4 -3 14 9979.91 1051.23 3
 -4 3 -14 8507.6 1719.72 16
 4 -3 15 11397.7 1142.25 3
 4 -3 15 15257 1194.98 14
 4 -3 15 13634.5 1248.38 13
 4 -3 16 289.692 213.087 3
 4 -3 16 348.196 200.11 14
 4 -3 16 298.763 180.188 13
 4 -3 17 3529.36 609.961 13
 4 -3 17 2633.13 535.789 3
 4 -3 18 421.793 224.651 3
 4 -3 18 381.973 172.994 13
 4 -3 19 18330.1 1251.17 3
 4 -3 20 690.764 230.316 3
 4 -3 21 15008 819.929 3
 -4 2 18 -3.39806 192.716 3
 -4 2 18 -12.9506 150.753 1
 -4 2 17 1239.92 434.671 1
 -4 2 17 1374.26 419.576 3
 -4 2 16 3572.03 779.354 1
 -4 2 16 3362.6 701.307 3
 -4 2 15 14058.4 1374.72 3
 -4 2 14 430.762 226.742 3
 -4 2 13 35420.7 2093.2 3
 -4 2 12 27795.7 1800.8 3
 4 -2 -11 68545.4 4209.9 16
 -4 2 11 68140.1 2772.15 3
 -4 2 10 7757.3 897.184 3
 -4 2 10 9379.64 1612.52 18
 4 -2 -10 8768.99 1442.15 16
 4 -2 -9 49656.7 3414.65 16
 -4 2 9 56263.7 3706.64 18
 -4 2 9 48347.5 2148.6 3
 4 -2 -8 -26.6409 186.039 16
 -4 2 8 153.74 336.292 18
 -4 2 7 27824.2 2297.24 18
 4 -2 -7 29853.8 2421.98 16
 4 -2 -6 12280.4 1472.99 16
 4 -2 -5 4731.36 867.997 16
 4 -2 -4 27589.6 2005.7 16
 4 -2 -3 89360.6 3481.86 16
 4 -2 -2 7875.04 1035.59 16
 -4 2 1 27304.3 2023.96 17
 4 -2 -1 32949.8 2085.24 16
 -4 2 0 1387.1 387.276 17
 -4 2 -1 10731.7 1153.33 17
 -4 2 -2 308152 6536.77 17
 -4 2 -3 10887.2 1176.48 17
 -4 2 -4 49211.7 2594.6 17
 -4 2 -5 57561.6 2891.16 17
 -4 2 -6 101803 3962.39 17
 -4 2 -7 11840.7 1386.54 17
 -4 2 -8 27434.5 2209.58 17
 -4 2 -9 14392.4 1695.33 17
 -4 2 -10 14967.6 1808.91 17
 -4 2 -11 42621.6 3320.87 17
 4 -2 12 9749.61 1020.99 3
 4 -2 12 9950.31 992.712 5
 -4 2 -12 10400.4 1819.66 16
 -4 2 -13 5786.23 1474.32 16
 4 -2 13 6328.85 836.365 3
 4 -2 13 6897.98 788.122 14
 4 -2 14 1206.66 331.251 14
 -4 2 -14 872.75 637.673 16
 4 -2 14 1016.53 397.429 3
 4 -2 14 1183.46 389.406 13
 4 -2 15 3985.26 599.55 14
 -4 2 -15 2810.49 1105.44 16
 4 -2 15 3496.43 644.833 3
 4 -2 15 4027.96 680.447 13
 4 -2 16 1594.82 414.29 13
 4 -2 16 1265.52 382.042 3
 4 -2 17 16554.4 1329.44 13
 4 -2 17 14494.6 1308.49 3
 4 -2 18 16476.4 1257.63 13
 4 -2 18 13676.7 1220.17 3
 4 -2 19 245.561 215.015 3
 4 -2 20 17104.8 1153.95 3
 4 -2 21 557.199 200.773 3
 -4 1 19 -202.673 96.0608 3
 -4 1 18 5649.5 762.441 3
 -4 1 18 4200.48 592.246 1
 -4 1 17 1286.39 374.635 3
 -4 1 17 1432.58 430.24 1
 -4 1 16 7976.75 1001.2 3
 -4 1 16 7735.47 1106.76 1
 -4 1 15 6937.02 959.748 3
 -4 1 14 16347.1 1458.01 3
 -4 1 13 35183.8 2095.75 3
 -4 1 12 58385.5 2649.39 3
 -4 1 11 8868.04 995.738 3
 -4 1 11 10899.6 1805.16 18
 -4 1 10 17664 1365.84 3
 -4 1 10 22020.3 2459.12 18
 4 -1 -10 19336.5 2120.55 16
 -4 1 9 1129.92 354.407 3
 -4 1 9 1504.93 643.066 18
 4 -1 -9 1835.61 670.291 16
 4 -1 -8 28062.9 2397.24 16
 -4 1 8 26346 2392.64 18
 4 -1 -7 396.988 135.58 16
 -4 1 7 395.945 275.844 18
 4 -1 -6 36408.3 2430.62 16
 -4 1 6 33715.4 2350.81 18
 4 -1 -5 970.527 355.32 16
 4 -1 -4 20615.7 1607.95 16
 4 -1 -3 7784.03 981.014 16
 4 -1 -2 236933 5388.1 16
 4 -1 -1 1739.33 445.645 16
 -4 1 0 4907.41 758.506 17
 -4 1 -1 15642.8 1264.76 17
 -4 1 -2 50479.7 2323.71 17
 -4 1 -3 28491.8 1802.49 17
 -4 1 -4 291585 6336.72 17
 -4 1 -5 38335.5 2248.57 17
 -4 1 -6 131279 4388.77 17
 -4 1 -7 1507.17 473.042 17
 -4 1 -8 5317.83 958.727 17
 -4 1 -9 35793.7 2657.99 17
 -4 1 -10 5918.18 1116.84 17
 -4 1 -11 14591.1 2059.78 16
 -4 1 -11 16561.6 2022.02 17
 4 -1 12 1223.17 389.373 3
 -4 1 -12 883.179 563.62 16
 -4 1 -13 6178.75 1421.84 16
 4 -1 13 5654.24 821.021 3
 4 -1 14 2909.32 630.5 3
 4 -1 14 3705.4 627.149 13
 -4 1 -14 3397.97 970.031 16
 4 -1 15 1437.41 438.57 3
 -4 1 -15 1468.28 866.823 16
 4 -1 15 2234.15 504.549 13
 4 -1 16 2117.07 473.662 13
 4 -1 16 2258.11 568.504 3
 4 -1 17 38240.3 2047.1 13
 4 -1 17 33309.2 2087.61 3
 4 -1 18 5601.72 839.779 3
 4 -1 18 6419.78 777.83 13
 4 -1 19 6495.63 849.607 3
 4 -1 20 -66.0474 135.692 3
 4 -1 21 19382.4 1179.62 3
 4 -1 22 57.5999 90.8433 3
 -4 0 19 1855.34 328.952 3
 -4 0 18 1939.23 430.367 3
 -4 0 18 1379.81 290.579 1
 -4 0 17 17793 1461.72 3
 -4 0 17 16359.3 1315.07 1
 -4 0 16 11587.7 1261.82 3
 -4 0 16 11451 1266.4 1
 -4 0 15 20568.2 1697.19 3
 -4 0 14 11512.8 1234.09 3
 -4 0 13 49446.6 2538.73 3
 -4 0 12 6947.82 921.386 3
 -4 0 12 7586.33 1512.53 18
 -4 0 11 17916.3 2359.33 18
 -4 0 11 14369.2 1294.94 3
 -4 0 10 1569.17 442.993 3
 -4 0 10 1632.41 654.502 18
 -4 0 9 13249.2 1148.62 3
 -4 0 9 14829.5 1944.84 18
 4 0 -9 14934.2 1768.79 16
 -4 0 8 18545.6 1993.5 18
 4 0 -8 18460.6 1865.27 16
 -4 0 7 8082.07 1254.35 18
 4 0 -7 8313.31 1217.79 16
 4 0 -6 2544.73 627.927 16
 -4 0 6 1983.43 592.159 18
 4 0 -5 3093.41 659.182 16
 4 0 -4 73503.8 2927.4 16
 4 0 -3 102555 3240.67 16
 4 0 -2 17578.4 1263.54 16
 4 0 -1 127429 3532.53 16
 -4 0 0 7270.52 808.732 17
 -4 0 -1 143398 3639.93 17
 -4 0 -2 59380 2393.61 17
 -4 0 -3 38718.2 2009.66 17
 -4 0 -4 61090 2626.55 17
 -4 0 -5 208768 5219.94 17
 -4 0 -6 3052.69 678.518 17
 -4 0 -7 46945 2631.54 17
 -4 0 -8 27333.7 2151.17 17
 -4 0 -9 4271.84 949.279 17
 -4 0 -10 49592.9 3507.9 16
 -4 0 -10 58043.1 3644.19 17
 -4 0 -11 5682.69 1267.52 16
 -4 0 -12 59150.8 4286.46 16
 4 0 13 -32.56 283.246 3
 -4 0 -13 -142.698 478.011 16
 -4 0 -14 3364.62 1114.96 16
 4 0 14 4710.98 806.3 3
 4 0 14 4952.66 734.703 13
 -4 0 -15 349.483 250.457 16
 4 0 15 -12.6634 230.39 13
 4 0 15 620.252 235.912 3
 -4 0 -16 11774 2178.66 16
 4 0 16 16497.3 1357.58 13
 4 0 16 12624.2 1355.2 3
 4 0 17 5953.95 902.815 3
 4 0 17 6416.28 843.276 13
 4 0 18 11989.4 1269.76 3
 4 0 19 703.287 365.692 3
 4 0 20 14820.8 1265.9 3
 4 0 21 873.301 256.184 3
 4 0 22 9080.28 721.356 3
 -4 -1 18 879.022 300.351 3
 -4 -1 17 8102.08 985.547 3
 -4 -1 17 5595.03 729.266 1
 -4 -1 16 8991.19 1116.11 3
 -4 -1 16 7972.43 963.638 1
 -4 -1 15 6070.53 996.886 1
 -4 -1 15 6973.9 1004.08 3
 -4 -1 14 26973 1939.79 3
 -4 -1 13 2056.61 583.323 3
 -4 -1 12 29924 1963.42 3
 -4 -1 12 31796.4 3372.33 18
 -4 -1 11 411.758 214.118 3
 -4 -1 11 1191.2 589.549 18
 -4 -1 10 44956.5 2296.67 3
 -4 -1 10 41347.7 1931.78 14
 -4 -1 9 11612.3 1698.29 18
 -4 -1 9 11659.6 1107.56 3
 4 1 -8 96510 4186.82 16
 -4 -1 8 85908 4398.96 18
 -4 -1 7 64813.2 3554.69 18
 4 1 -7 71705.2 3452.69 16
 4 1 -6 56208.4 2907.57 16
 -4 -1 6 48936.4 2919.01 18
 -4 -1 5 195661 3994.28 2
 -4 -1 5 185276 5383.87 18
 -4 -1 4 5247.37 673.498 2
 4 1 -4 4933.91 712.04 16
 4 1 -3 12046.4 1029.26 16
 4 1 -2 37420.8 1715.21 16
 4 1 -1 9121.05 829.546 16
 -4 -1 0 35056.8 1536.28 17
 -4 -1 -1 57472 2023.7 17
 -4 -1 -2 76659.6 2521.15 17
 -4 -1 -3 386789 6430.48 17
 -4 -1 -4 69886.8 2602.15 17
 -4 -1 -5 60576.2 2544.1 17
 -4 -1 -6 148980 4365.63 17
 -4 -1 -7 76034.4 3304 17
 -4 -1 -7 69803.5 2636.99 2
 -4 -1 -8 1420.72 477.212 17
 -4 -1 -8 727.758 163.109 2
 -4 -1 -9 10635.8 1458.87 17
 -4 -1 -9 9852.8 830.245 2
 -4 -1 -10 5935.03 1182.69 16
 -4 -1 -11 120485 5906.83 16
 -4 -1 -12 13989.9 2101.1 16
 -4 -1 -13 19813.2 1302.96 8
 -4 -1 -13 14992.5 2261.21 16
 4 1 13 14928.1 1351.43 3
 -4 -1 -14 20385.2 1333.68 8
 4 1 14 16843.2 1336.96 13
 4 1 14 15926.6 1440.99 3
 -4 -1 -14 14046.2 2251.37 16
 -4 -1 -15 44056 1937.38 8
 4 1 15 36539.8 2279.83 3
 4 1 15 41979.1 2175.2 13
 -4 -1 -15 34525.3 3676.26 16
 -4 -1 -16 331.267 399.956 16
 -4 -1 -16 609.272 224.99 8
 4 1 16 177.382 154.228 3
 4 1 16 382.728 297.68 13
 -4 -1 -17 3960.84 521.803 8
 4 1 17 3752.98 791.458 3
 4 1 18 1440.39 525.398 3
 4 1 19 20659.2 1675 3
 4 1 20 1771.04 467.427 3
 4 1 21 10502.2 993.397 3
 4 1 22 321.303 124.711 3
 -4 -2 18 306.475 215.903 3
 -4 -2 17 5302.04 781.46 3
 -4 -2 16 7336.2 857.397 1
 -4 -2 16 10555.1 1172.78 3
 -4 -2 15 13164.3 1300.37 1
 -4 -2 15 16731.4 1564.95 3
 -4 -2 14 20739.4 1748.84 3
 -4 -2 13 3424 723.107 3
 -4 -2 12 280.537 301.318 14
 -4 -2 12 203.294 197.411 3
 -4 -2 11 72774.6 3099.51 3
 -4 -2 11 75070.6 2914.24 14
 -4 -2 11 74871.6 5050.03 18
 -4 -2 10 16110 1396.61 3
 -4 -2 10 15948.7 1239.36 14
 -4 -2 10 17536 2244.98 18
 -4 -2 9 57710.2 2207.57 14
 -4 -2 9 63465.7 2672.96 3
 -4 -2 9 58514.4 3974.98 18
 -4 -2 8 11208.8 1604.32 18
 -4 -2 7 165025 5945.79 18
 4 2 -7 195486 5499.72 16
 -4 -2 6 53692.6 3099.11 18
 4 2 -6 61499.1 2829.11 16
 -4 -2 5 64780.2 3175.09 18
 4 2 -5 70381.4 2730.77 16
 -4 -2 4 47365.2 1863.61 2
 4 2 -4 50473.3 2060 16
 -4 -2 4 43933.1 2497.55 18
 4 2 -3 9216.73 789.552 16
 -4 -2 3 9974.23 872.534 2
 -4 -2 3 8893.21 1017.23 18
 -4 -2 2 75547 2524.52 2
 4 2 -2 87257.8 2274.57 16
 -4 -2 1 1378.88 448.951 2
 -4 -2 0 114621 2415.14 17
 -4 -2 -1 26693.4 1153.9 17
 -4 -2 -2 522812 6605.69 17
 -4 -2 -3 35658.6 1505.98 17
 -4 -2 -4 423404 5767.55 19
 -4 -2 -4 444126 6573.62 17
 -4 -2 -5 157656 3070.35 19
 -4 -2 -5 160020 4028.27 2
 -4 -2 -6 50108.1 2158.79 2
 -4 -2 -6 52403.9 2395.87 17
 -4 -2 -7 18440.5 1553.03 17
 -4 -2 -7 18426.2 1263.94 2
 -4 -2 -8 5249.78 637.645 2
 -4 -2 -8 4406.79 909.54 16
 -4 -2 -8 6609.62 1007.07 17
 -4 -2 -9 5233.6 1055.38 16
 -4 -2 -10 105291 5154.09 16
 -4 -2 -11 39727.2 3340.91 16
 -4 -2 -12 45612.6 3756.27 16
 4 2 13 114.02 156.112 3
 -4 -2 -13 605.774 418.541 16
 -4 -2 -13 625.767 254.583 8
 -4 -2 -14 22480.2 1440.53 8
 4 2 14 18070.2 1544.29 3
 -4 -2 -14 19084.5 2678.87 16
 -4 -2 -15 44032.2 2003.9 8
 4 2 15 36927.2 2287.53 3
 -4 -2 -15 33817.2 3662.94 16
 -4 -2 -16 13296.3 2331.84 16
 4 2 16 13499.9 1463 3
 -4 -2 -16 15704.1 1166.21 8
 4 2 17 2208.22 575.423 3
 -4 -2 -17 2891.07 488.491 8
 4 2 18 12967.8 1425.85 3
 -4 -2 -18 13174.6 971.061 8
 -4 -2 -19 463.127 186.117 8
 4 2 19 716.07 441.975 3
 4 2 20 6300.25 894.222 3
 4 2 21 6378.3 804.839 3
 4 2 22 37883.3 1665.39 3
 -4 -3 18 5869.47 621.579 3
 -4 -3 17 509.626 294.678 3
 -4 -3 16 2759.29 613.618 3
 -4 -3 15 8003.14 933.278 1
 -4 -3 15 14566.3 1469.33 3
 -4 -3 14 9400.55 1216.41 3
 -4 -3 14 6190.15 841.167 1
 -4 -3 13 912.784 481.272 3
 -4 -3 12 34088.5 2090.39 14
 -4 -3 12 31194.5 2147.11 3
 -4 -3 11 5136.98 850.218 3
 -4 -3 11 5139.69 1301.18 18
 -4 -3 11 5340 780.256 14
 -4 -3 10 22846.4 1520.09 14
 -4 -3 10 25321.3 1799.42 3
 -4 -3 10 22292.7 2636.07 18
 -4 -3 9 22526.2 1391.1 14
 -4 -3 9 25189.4 1723.71 3
 -4 -3 9 23357.7 2483.43 18
 -4 -3 8 5640.61 1175.62 18
 -4 -3 7 19058.8 2000.73 18
 -4 -3 6 43551.9 2844 18
 -4 -3 5 8420.56 1178.98 18
 4 3 -5 10443.7 950.558 16
 -4 -3 4 141427 4603.73 18
 4 3 -4 169098 3542.04 16
 4 3 -3 61211.3 1761.06 16
 -4 -3 3 56905.1 2698.1 18
 -4 -3 3 61753.9 2186.67 2
 -4 -3 2 8455.96 841.947 2
 4 3 -2 6886.53 467.776 16
 -4 -3 2 7550.43 918.77 18
 -4 -3 1 3773.62 307.581 17
 -4 -3 1 4125.04 581.618 2
 -4 -3 0 141799 3567.27 2
 -4 -3 -1 83585.3 1368.17 17
 -4 -3 -1 102568 2997.6 2
 -4 -3 -2 593.512 143.371 17
 -4 -3 -2 584.054 245.869 2
 -4 -3 -3 659672 8997.48 2
 -4 -3 -3 643656 7535.09 17
 -4 -3 -4 669.812 231.151 2
 -4 -3 -4 562.095 206.158 17
 -4 -3 -4 216.104 107.881 19
 -4 -3 -5 86319.6 2767.47 2
 -4 -3 -5 91057.2 2787.44 17
 -4 -3 -5 85276.2 2774.58 19
 -4 -3 -6 978.927 288.978 2
 -4 -3 -6 774.173 311.912 16
 -4 -3 -7 8238.03 1069.83 16
 -4 -3 -7 8624.97 867.794 2
 -4 -3 -8 3301.55 751.081 16
 -4 -3 -9 54325.5 3314.05 16
 -4 -3 -10 15462.7 1916.93 16
 -4 -3 -11 19558.5 2276.91 16
 -4 -3 -12 15066.6 2114.49 16
 -4 -3 -13 40157 3688.46 16
 -4 -3 -13 49432.2 2039.49 8
 4 3 13 40246.6 2216.71 3
 -4 -3 -14 1906.07 428.449 8
 4 3 14 1201.85 366.025 3
 -4 -3 -14 1448.1 782.198 16
 -4 -3 -15 6291.42 784.767 8
 -4 -3 -15 4147.16 1276.78 16
 4 3 15 4966.79 819.009 3
 -4 -3 -16 26361.4 1564.8 8
 -4 -3 -16 22435 3056.15 16
 4 3 16 22546 1892.34 3
 -4 -3 -17 9193.99 901.117 8
 4 3 17 8936.14 1236.17 3
 4 3 18 4379.61 861.036 3
 -4 -3 -18 3784.69 578.375 8
 -4 -3 -19 11235.8 886.846 8
 4 3 19 13686.4 1455.18 3
 -4 -3 -20 1244.37 256.629 8
 4 3 20 1679.12 502.178 3
 4 3 21 24891.9 1604.4 3
 4 3 22 2774.14 464.434 3
 -4 -4 18 512.526 160.052 3
 -4 -4 17 5277.65 662.884 3
 -4 -4 16 6375 838.02 3
 -4 -4 15 20242.7 1643.47 3
 -4 -4 14 5194.87 896.373 3
 -4 -4 13 11456.9 1204.6 14
 -4 -4 13 9789.93 1208.01 3
 -4 -4 12 11635.8 1230.7 14
 -4 -4 12 11148.7 1330.42 3
 -4 -4 11 12658.5 1210.65 14
 -4 -4 11 11895.2 1283.05 3
 -4 -4 11 10767.9 1897.35 18
 -4 -4 10 787.185 282.711 14
 -4 -4 10 1113.8 486.291 3
 -4 -4 10 845.293 498.267 18
 -4 -4 9 520.542 256.298 3
 -4 -4 9 951.987 320.824 14
 -4 -4 9 384.619 187.556 18
 -4 -4 8 49451.7 3564.63 18
 -4 -4 7 42552.7 3078.62 18
 -4 -4 6 2155.52 634.601 18
 -4 -4 5 63211.8 3344.83 18
 -4 -4 4 118863 4320.71 18
 -4 -4 3 19627.5 1591.64 18
 -4 -4 2 181848 4780.47 18
 -4 -4 1 53157.4 2287.87 18
 -4 -4 0 176433 4050.61 2
 -4 -4 0 164180 3840.8 18
 -4 -4 -1 81693.8 2677.74 2
 -4 -4 -2 2719.5 558.919 2
 -4 -4 -2 2358.21 312.327 16
 -4 -4 -3 1145.69 276.907 16
 -4 -4 -3 1282.63 424.02 19
 -4 -4 -3 1067.38 338.751 2
 -4 -4 -4 14812.7 1067.39 16
 -4 -4 -4 14306.5 1086.01 2
 -4 -4 -4 14196.5 1203.91 19
 -4 -4 -5 57606.6 2370.33 16
 -4 -4 -5 54433.9 2187.54 2
 -4 -4 -5 54410.9 2530.33 19
 -4 -4 -6 7629.1 950.404 19
 -4 -4 -6 8716.21 1000.65 16
 -4 -4 -7 9143.08 1111.66 16
 -4 -4 -8 55521.2 3013.74 16
 -4 -4 -9 21274.5 2009.46 16
 -4 -4 -10 54248.6 3476.67 16
 -4 -4 -11 4122.7 1014.96 16
 -4 -4 -12 46342.4 3664.17 16
 4 4 13 2803.55 511.919 3
 -4 -4 -13 2138.11 835.41 16
 -4 -4 -13 3746.76 531.759 8
 4 4 14 4757.02 773.396 3
 -4 -4 -14 5496.94 678.032 8
 -4 -4 -14 4173.75 1195.45 16
 -4 -4 -15 2708.83 474.201 8
 4 4 15 2461.4 633.896 3
 -4 -4 -15 2707.17 1101.44 16
 4 4 16 15342 1601.11 3
 -4 -4 -16 14797.5 2496.09 16
 -4 -4 -16 16299.7 1235.01 8
 4 4 17 5506.76 957.005 3
 -4 -4 -17 5295.39 690.78 8
 4 4 18 9375.18 1273.08 3
 -4 -4 -18 8367.41 866.435 8
 4 4 19 12515.1 1339.94 3
 -4 -4 -19 11363.3 938.261 8
 4 4 20 15782.2 1439.25 3
 -4 -4 -20 13510.6 921.673 8
 4 4 21 17329.7 1342.35 3
 4 4 22 2279.93 406.866 3
 -4 -5 17 1733.39 324.152 3
 -4 -5 16 3172.65 551.145 3
 -4 -5 15 19556.8 1486.02 3
 -4 -5 14 8687.89 1082.64 3
 -4 -5 13 30380.3 2086.02 3
 -4 -5 13 33846.5 2052.56 14
 -4 -5 12 25831.3 1793.01 14
 -4 -5 12 24460.2 1856.03 3
 -4 -5 11 2374.65 536.68 14
 -4 -5 11 2160.97 640.953 3
 -4 -5 10 1523.89 420.482 14
 -4 -5 10 1650.26 499.476 3
 -4 -5 10 1415.96 790.522 18
 -4 -5 9 42049.7 3564.63 18
 -4 -5 9 47299.5 2443.18 3
 -4 -5 9 41329.6 1974.34 14
 -4 -5 8 3349.77 610.432 3
 -4 -5 8 2486.28 439.806 14
 -4 -5 8 2629.24 831.932 18
 -4 -5 7 1663.69 652.549 18
 -4 -5 6 74551.2 4017.16 18
 -4 -5 5 2077.73 685.454 18
 -4 -5 4 33678.3 2367.7 18
 -4 -5 3 13162.9 1344.25 18
 -4 -5 2 18711 1515.27 18
 -4 -5 1 320702 6250.8 18
 -4 -5 0 23698.8 1432.72 18
 -4 -5 -1 91259 2596.14 18
 -4 -5 -2 15940.3 741.187 16
 -4 -5 -2 16844 1591.46 19
 -4 -5 -2 13317.8 867.765 18
 -4 -5 -3 120090 2713.78 16
 -4 -5 -3 113825 3992.75 19
 -4 -5 -3 110490 2240.86 18
 -4 -5 -4 72652.2 2396.03 16
 -4 -5 -4 65203.1 2983.84 19
 -4 -5 -4 67372.3 1316.17 18
 -4 -5 -5 124086 3546.48 16
 -4 -5 -5 119816 4294.41 19
 -4 -5 -6 9604.48 1048.2 16
 -4 -5 -6 9110.42 1196.22 19
 -4 -5 -7 233715 5875.25 16
 -4 -5 -8 8056.19 1128.66 16
 -4 -5 -9 12973.2 1489.72 16
 -4 -5 -10 7834.25 1276.13 16
 -4 -5 -11 22446.4 2319.22 16
 -4 -5 -12 2174.76 826.394 16
 -4 -5 -13 32731.4 1566.09 8
 -4 -5 -13 30369 3105.66 16
 -4 -5 -14 22159.8 1346.59 8
 -4 -5 -14 18474.6 2583.02 16
 4 5 14 22177.8 1738.94 3
 -4 -5 -15 52900.5 4613.41 16
 -4 -5 -15 60345.1 2338.17 8
 4 5 15 60401 3046.75 3
 -4 -5 -16 15773.2 1197.03 8
 4 5 16 16076 1664.11 3
 -4 -5 -16 12112.5 2227.59 16
 4 5 17 28191.6 2250.6 3
 -4 -5 -17 24909.1 1538 8
 4 5 18 15290.2 1655.37 3
 -4 -5 -18 13110.3 1090.35 8
 4 5 19 20907.2 1850.27 3
 -4 -5 -19 17058 1188.43 8
 -4 -5 -20 6908.8 695.275 8
 4 5 20 8374.96 1089.94 3
 4 5 21 2028.09 454.132 3
 4 5 22 14792.8 1009.87 3
 -4 -5 -22 9216.03 554.009 6
 -4 -6 17 173.09 103.664 3
 -4 -6 16 1848.16 363.904 3
 -4 -6 15 4195.66 637.49 3
 -4 -6 14 54756.9 2405.89 14
 -4 -6 14 46571.2 2271.1 3
 -4 -6 13 11708.9 1196.59 3
 -4 -6 13 14403.5 1296.07 14
 -4 -6 12 16543.3 1428.38 14
 -4 -6 12 14052 1329.33 3
 -4 -6 11 14697.7 1395.45 3
 -4 -6 11 15544.3 1370.6 14
 -4 -6 10 15073.5 1293.68 14
 -4 -6 10 14533.9 1393.43 3
 -4 -6 10 16858.8 2396.41 18
 -4 -6 9 1367.04 357.053 14
 -4 -6 9 1847.17 538.426 3
 -4 -6 9 1917.46 852.506 18
 -4 -6 8 9392.46 915.041 13
 -4 -6 8 8323.91 837.533 14
 -4 -6 8 10694.7 1089.56 3
 -4 -6 8 8588.98 1545.14 18
 -4 -6 7 862.698 262.817 14
 -4 -6 7 1537.56 703.92 18
 -4 -6 7 973.069 321.424 13
 -4 -6 6 20739.9 2183.53 18
 -4 -6 5 2025.71 698.993 18
 -4 -6 4 15994.1 1665.26 18
 -4 -6 3 11537.3 1355.44 18
 -4 -6 2 87160.3 3416.59 18
 -4 -6 1 10378.4 1079.17 18
 -4 -6 0 66110.5 3581.16 19
 -4 -6 0 59915.5 2395.54 18
 -4 -6 -1 108479 4435.38 19
 -4 -6 -1 94514.2 2740.47 18
 -4 -6 -2 69794.2 1712.66 16
 -4 -6 -2 67358.3 2067.4 18
 -4 -6 -3 32049.5 1411.81 16
 -4 -6 -3 28854.7 2206.38 19
 -4 -6 -3 31813.2 1204.13 18
 -4 -6 -4 57834.4 2191.42 16
 -4 -6 -4 55358 1188.55 18
 -4 -6 -4 54308.3 3061.62 19
 -4 -6 -5 34352.5 1867.52 16
 -4 -6 -5 31971.2 2463.6 19
 -4 -6 -6 178534 4794.04 16
 -4 -6 -6 170455 6008.32 19
 -4 -6 -7 261.485 132.089 16
 -4 -6 -8 18123.4 1680.19 16
 -4 -6 -9 9639.81 1292.64 16
 -4 -6 -10 3111.05 770.768 16
 -4 -6 -11 583.406 513.344 16
 -4 -6 -12 37356.1 3222.31 16
 -4 -6 -13 9693.49 1730.57 16
 -4 -6 -13 12435.1 932.365 8
 -4 -6 -14 29988.3 1544.11 8
 4 6 14 30014.9 2002.9 3
 -4 -6 -14 29084.6 3230.05 16
 4 6 15 1490.17 476.575 3
 -4 -6 -15 1159.08 331.66 8
 -4 -6 -15 881.634 593.403 16
 -4 -6 -16 10488.5 2099.55 16
 4 6 16 12907.9 1487.69 3
 -4 -6 -16 11489 1016.08 8
 4 6 17 30666.4 2365.66 3
 -4 -6 -17 24230 1508.56 8
 4 6 18 80299.9 3785.43 3
 -4 -6 -18 62515.7 2449.86 8
 -4 -6 -19 930.983 287.347 8
 4 6 19 1843.9 599.95 3
 -4 -6 -20 10085.3 845.28 8
 4 6 20 12337.5 1269.25 3
 4 6 21 2736.64 523.248 3
 4 6 22 2800.45 402.978 3
 -4 -6 -22 1575.69 246.885 6
 -4 -7 17 248.789 123.74 11
 -4 -7 16 262.258 121.773 3
 -4 -7 15 5811.68 635.553 3
 -4 -7 14 8330.22 875.517 14
 -4 -7 14 5656.94 693.231 3
 -4 -7 13 4494.42 680.749 3
 -4 -7 13 6655.68 866.324 14
 -4 -7 12 14327.4 1250.16 3
 -4 -7 12 19716.3 1544.01 14
 -4 -7 11 12081.5 1195.59 3
 -4 -7 11 15688.7 1384.79 14
 -4 -7 10 6411.51 858.487 3
 -4 -7 10 6949.29 916.424 14
 -4 -7 9 18494.1 1452 3
 -4 -7 9 20244.2 2601.21 18
 -4 -7 9 19419.9 1437.35 14
 -4 -7 8 11163.3 1064.87 13
 -4 -7 8 11524.4 1148.38 3
 -4 -7 8 11256.1 1837.19 18
 -4 -7 8 11027.7 1016.5 14
 -4 -7 8 8540.34 1667.18 19
 -4 -7 7 97455.4 5218.38 18
 -4 -7 7 83935.8 2709.43 14
 -4 -7 7 90270.5 2971.26 13
 -4 -7 7 87819 5307.87 19
 -4 -7 6 1483.87 650.043 18
 -4 -7 6 1447.24 584.905 19
 -4 -7 5 6899.83 1336.27 19
 -4 -7 5 5497.81 1073.43 18
 -4 -7 4 3589.59 954.757 19
 -4 -7 4 2597.05 707.534 18
 -4 -7 3 12034.6 1707.61 19
 -4 -7 3 12576.5 1465 18
 -4 -7 2 214.163 232.866 18
 -4 -7 2 -27.8554 276.956 19
 -4 -7 1 37116.8 2813.95 19
 -4 -7 1 33128.6 2036.67 18
 -4 -7 0 27256.8 1696.44 18
 -4 -7 0 24275.9 2257.71 19
 -4 -7 -1 215177 6861.12 19
 -4 -7 -1 216076 4611.67 18
 -4 -7 -2 1112.87 521.737 19
 -4 -7 -2 2273.47 334.4 16
 4 7 2 2197.57 379.736 17
 -4 -7 -2 2661.12 439.482 18
 -4 -7 -3 71619.2 2217.59 16
 -4 -7 -3 75378.5 4020.81 19
 -4 -7 -3 72418.2 2114.43 18
 -4 -7 -4 1306.79 629.748 19
 -4 -7 -4 1446.62 376.786 16
 -4 -7 -5 359020 6735.36 16
 -4 -7 -5 332297 9098.66 19
 -4 -7 -6 12931.5 1784.04 19
 -4 -7 -6 16639.2 1454.7 16
 -4 -7 -7 4171.18 764.845 16
 -4 -7 -8 5122.12 941.297 16
 -4 -7 -9 4471.91 936.241 16
 -4 -7 -10 185.696 201.543 16
 -4 -7 -11 101558 5056.77 16
 -4 -7 -12 5353.56 585.577 8
 -4 -7 -12 4577.91 1133.37 16
 -4 -7 -13 34509.8 1588.06 8
 -4 -7 -13 32251.9 3194.71 16
 -4 -7 -14 299.739 279.395 16
 -4 -7 -14 473.394 194.899 8
 4 7 15 1341.73 426.609 3
 -4 -7 -15 888.667 582.846 16
 -4 -7 -15 1045.75 318.404 8
 4 7 16 36244.1 2382.17 3
 -4 -7 -16 31449.1 1686.61 8
 4 7 17 8790.15 1213.82 3
 -4 -7 -17 7803.77 851.819 8
 4 7 18 25559.5 2021.18 3
 -4 -7 -18 22116.1 1428.39 8
 4 7 19 44162.3 2476.49 3
 -4 -7 -19 38203.8 1803.4 8
 -4 -7 -20 4586.71 568.538 8
 4 7 20 5361.12 795.584 3
 4 7 21 12877.7 1009.67 3
 -4 -7 -21 10880.8 750.494 6
 -4 -7 -22 4447.52 404.019 6
 -4 -8 16 2749.7 380.305 11
 -4 -8 14 781.279 256.512 3
 -4 -8 14 762.429 274.242 14
 -4 -8 13 2723.76 481.436 3
 -4 -8 13 3846.98 629.612 14
 -4 -8 12 5910.85 742.08 3
 -4 -8 12 9283.67 1063.92 14
 -4 -8 11 5362.18 760.771 3
 -4 -8 11 6875.95 905.436 14
 -4 -8 10 17475.7 1462.56 14
 -4 -8 10 13611.1 1196.36 3
 -4 -8 9 5547.35 1437.36 18
 -4 -8 9 6121.09 838.438 14
 -4 -8 9 4984.86 734.66 3
 -4 -8 8 109640 3470.16 3
 -4 -8 8 113281 3621.89 13
 -4 -8 8 108882 3449.71 14
 -4 -8 8 117874 6329.15 18
 -4 -8 7 211.796 162.181 14
 -4 -8 7 710.884 282.441 13
 -4 -8 7 1171.51 512.453 19
 -4 -8 7 -71.1132 287.058 18
 -4 -8 6 24594.6 1448.14 14
 -4 -8 6 29239.5 1646.28 13
 -4 -8 6 21966 2589.55 19
 -4 -8 6 29479.4 2838.32 18
 -4 -8 5 3194.45 875.338 18
 -4 -8 5 2147.09 779.87 19
 -4 -8 4 18533.5 2236.33 19
 -4 -8 4 20640.3 2080.21 18
 -4 -8 3 11733.3 1789.31 19
 -4 -8 3 13351 1570.25 18
 -4 -8 2 1980.2 573.059 18
 -4 -8 2 1362.62 569.78 19
 -4 -8 1 204.822 180.963 18
 -4 -8 1 629.383 420.568 19
 -4 -8 0 114833 5293.62 19
 -4 -8 0 104077 3612.67 18
 -4 -8 -1 36530.9 3022.93 19
 -4 -8 -1 36714.2 1995.64 18
 4 8 2 12546.6 988.925 17
 -4 -8 -2 13764.8 936.828 16
 -4 -8 -2 14339.2 1900.31 19
 -4 -8 -2 15177.1 1213.96 18
 -4 -8 -3 15376 2013.85 19
 -4 -8 -3 12351.5 954.161 16
 -4 -8 -4 201006 7365.34 19
 -4 -8 -4 195010 4517.72 16
 -4 -8 -5 4516.22 719.572 16
 -4 -8 -5 3447.78 953.664 19
 -4 -8 -6 96547.9 3706.98 16
 -4 -8 -6 78687.1 4647.19 19
 -4 -8 -7 2328.39 620.341 16
 -4 -8 -8 49213 2990.89 16
 -4 -8 -9 4504.39 935.389 16
 -4 -8 -10 64002.9 3853.89 16
 -4 -8 -11 1736.75 706.362 16
 -4 -8 -12 99771 2663.79 8
 -4 -8 -12 95309.6 5283.41 16
 -4 -8 -13 10217.4 848.156 8
 -4 -8 -13 10701.4 878.566 12
 -4 -8 -13 8862.95 1749.08 16
 -4 -8 -14 16356 1123.54 12
 -4 -8 -14 14300.9 1068.15 8
 -4 -8 -14 16309 2454.34 16
 -4 -8 -15 646.85 207.144 8
 -4 -8 -15 1027.05 475.545 16
 -4 -8 -16 2049.74 776.887 16
 -4 -8 -16 3797.44 587.721 8
 -4 -8 -17 5927.36 726.314 8
 -4 -8 -18 18973 1295.96 8
 -4 -8 -19 11348 956.415 8
 -4 -8 -20 15106.1 1021.31 8
 -4 -8 -21 8034.78 651.846 6
 -4 -8 -22 2232.86 282.961 6
 -4 -9 15 398.196 181.858 11
 -4 -9 14 1575.89 339.636 14
 -4 -9 14 1187.26 315.868 11
 -4 -9 13 11404.6 1020.96 14
 -4 -9 12 3248.8 597.783 14
 -4 -9 11 15181.5 1360.09 14
 -4 -9 10 915.763 349.468 14
 -4 -9 9 40788.9 2253.17 14
 -4 -9 8 1767.54 442.32 14
 -4 -9 8 2274.59 523.007 13
 -4 -9 8 2013.66 658.476 18
 -4 -9 7 77276 2886.74 14
 -4 -9 7 80617.9 3003.72 13
 -4 -9 7 84770 5377.58 18
 -4 -9 6 7113.62 810.703 14
 -4 -9 6 7297.86 846.353 13
 -4 -9 6 7975.61 820.356 10
 -4 -9 6 6536.82 1466.49 19
 -4 -9 6 7319.23 1441.65 18
 -4 -9 5 64830.4 2279.11 10
 -4 -9 5 64885.3 2460.88 13
 -4 -9 5 62631 2348.41 14
 -4 -9 5 70494.3 4384.39 18
 -4 -9 4 10547.9 1765.78 19
 -4 -9 4 11211 1629.06 18
 -4 -9 3 6505.31 1362.96 19
 -4 -9 3 6427.32 1172.82 18
 -4 -9 2 5634.25 1020.99 18
 -4 -9 2 4569.43 1172.93 19
 -4 -9 1 79786.5 4769.05 19
 -4 -9 1 83144 3718.57 18
 -4 -9 0 19419 2348.67 19
 -4 -9 0 19558.9 1708.24 18
 -4 -9 -1 7670.72 1022.7 18
 -4 -9 -1 6757.31 1471.21 19
 4 9 2 128.173 148.66 17
 -4 -9 -2 121.076 409.977 19
 4 9 3 23235 1617.34 17
 -4 -9 -3 25491.2 1514.48 16
 -4 -9 -4 10435.5 1044.67 16
 -4 -9 -4 11462 1927.67 19
 -4 -9 -5 2095.33 488.332 16
 -4 -9 -5 2072.35 894.804 19
 -4 -9 -6 12564.9 1359.56 16
 -4 -9 -7 215943 6287.81 16
 -4 -9 -8 48349.3 3091.05 16
 -4 -9 -9 75497.3 4091.94 16
 -4 -9 -10 10252.4 1547.06 16
 -4 -9 -11 91009.4 4993.22 16
 -4 -9 -12 16019.8 2145.52 16
 -4 -9 -12 16185.7 1076.31 12
 -4 -9 -12 16854.7 1056.02 8
 -4 -9 -13 8844.95 1701.21 16
 -4 -9 -13 10420.8 878.112 8
 -4 -9 -13 10927.3 899.388 12
 -4 -9 -14 13363 1030.49 8
 -4 -9 -14 12660 2118.43 16
 -4 -9 -14 14176.2 1060.62 12
 -4 -9 -15 9588.62 894.682 8
 -4 -9 -15 10869.9 945.682 12
 -4 -9 -15 8618.31 1833.24 16
 -4 -9 -16 3664.06 556.254 8
 -4 -9 -17 1100.86 345.546 8
 -4 -9 -18 10031.7 933.399 8
 -4 -9 -19 15336.3 1102.11 8
 -4 -9 -20 11559.4 892.492 6
 -4 -9 -20 10883.6 841.728 8
 -4 -9 -21 522.079 197.696 6
 -4 -9 -22 12082.2 649.916 6
 -4 -10 15 196.898 119.52 11
 -4 -10 14 4823.16 527.469 14
 -4 -10 14 5332.01 575.277 11
 -4 -10 13 1087.71 323.114 11
 -4 -10 13 1365.19 332.759 14
 -4 -10 12 5096.01 716.38 14
 -4 -10 12 4761.84 659.626 11
 -4 -10 11 4283.91 702.1 14
 -4 -10 10 34779.1 2076.41 14
 -4 -10 9 70.254 169.199 14
 -4 -10 8 2365 582.829 14
 -4 -10 7 69.321 122.164 10
 -4 -10 7 -104.123 172.641 14
 -4 -10 7 235.369 192.916 13
 -4 -10 6 96614 3230.68 14
 -4 -10 6 101830 3312.55 13
 -4 -10 6 110166 6192.57 18
 -4 -10 6 107029 3229.26 10
 -4 -10 6 90859.1 5952.6 19
 -4 -10 5 2717.02 453.54 15
 -4 -10 5 3901.23 605.889 13
 -4 -10 5 3916.16 623.344 14
[truncated: 712,692 more chars]
