# Supplementary material for: The inverse-trans-influence in tetravalent lanthanide and actinide bis(carbene) complexes
Source: Nat Commun. 2017 Feb 3;8:14137. doi: 10.1038/ncomms14137 (PMC5296655; doi:10.1038/ncomms14137)
Supplement: Supplementary Data 4 — Crystallographic Information File for 2Tb [file ncomms14137-s5.cif]

data_2Tb

_nottingham_internal_coll_name         TBMGLH 
_nottingham_internal_coll_number       13636 
_nottingham_internal_coll_client       MG/STL 
_nottingham_internal_coll_type         custom 
_nottingham_internal_coll_frame_time   '160.0000, 40.0000' 
_nottingham_internal_coll_frame_width  '1.0000' 
_nottingham_internal_coll_frame_method 'omega scans' 
_nottingham_internal_coll_user         MG
_nottingham_internal_coll_date         27/05/2014 
_nottingham_internal_coll_location     NOTTS
_nottingham_internal_NCS_number        ?
_nottingham_internal_process_user      MG 
_nottingham_internal_process_date      29/05/2014 
_nottingham_internal_solution_user     MG
_nottingham_internal_solution_date     29/05/2014
_nottingham_internal_refinement_user   MG
_nottingham_internal_refinement_date   05/06/2014
_nottingham_internal_self_validation_user   MG
_nottingham_internal_self_validation_date   05/06/2014
_nottingham_internal_self_archive_date      05/06/2014
_nottingham_internal_validation_user   ?
_nottingham_internal_validation_date   ?
_nottingham_internal_archive_date      ?

_refine_special_details
;
The THF molecule O9,C83-C86 is disordered over two orientations.
The occupancies of the two disorder components were refined competitively
converging at a ratio of 0.75: 0.25. 
The THF molecule O10,C87-C90 is disordered over two orientations.
The occupancies of the two disorder components were refined competitively
converging at a ratio of 0.64: 0.36.
The atoms of the minor component were refined isotropically 
Chemically equivalent 1,2-distances of the disordered components were 
restrained to be approximately equal to each other.
;
_vrf_PLAT973_2Tb
;
PROBLEM: Check Calcd Positive Residual Density on Tb1 2.13 eA-3 
RESPONSE: The residual density is next to terbium and not chemically significant.
; 

_audit_creation_date              2014-06-05
_audit_creation_method
;
Olex2 1.2
(compiled 2014.03.20 svn.r2914 for OlexSys, GUI svn.r4816)
;
_shelxl_version_number            2013-4
_publ_contact_author_address      ?
_publ_contact_author_email        ?
_publ_contact_author_name         ''
_publ_contact_author_phone        ?
_publ_section_references
;
Dolomanov, O.V., Bourhis, L.J., Gildea, R.J, Howard, J.A.K. & Puschmann, H.
 (2009), J. Appl. Cryst. 42, 339-341.

Sheldrick, G.M. (2008). Acta Cryst. A64, 112-122.
;
_chemical_name_common             ?
_chemical_name_systematic
;
 ?
;
_chemical_formula_moiety
'C62 H76 N4 P4 Si4 Tb, C20 H40 K O8, 2(C4 H8 O)'
_chemical_formula_sum             'C90 H132 K N4 O10 P4 Si4 Tb'
_chemical_formula_weight          1864.25
_chemical_melting_point           ?
_chemical_oxdiff_formula          'C90 H132 K N4 P4 O10 Si4 Tb'
loop_
  _atom_type_symbol
  _atom_type_description
  _atom_type_scat_dispersion_real
  _atom_type_scat_dispersion_imag
  _atom_type_scat_source
 'C' 'C' 0.0181 0.0091 'International Tables Vol C Tables 4.2.6.8 and 6.1.1.4'
 'H' 'H' 0.0000 0.0000 'International Tables Vol C Tables 4.2.6.8 and 6.1.1.4'
 'K' 'K' 0.3868 1.0657 'International Tables Vol C Tables 4.2.6.8 and 6.1.1.4'
 'N' 'N' 0.0311 0.0180 'International Tables Vol C Tables 4.2.6.8 and 6.1.1.4'
 'O' 'O' 0.0492 0.0322 'International Tables Vol C Tables 4.2.6.8 and 6.1.1.4'
 'P' 'P' 0.2955 0.4335 'International Tables Vol C Tables 4.2.6.8 and 6.1.1.4'
 'Si' 'Si' 0.2541 0.3302 'International Tables Vol C Tables 4.2.6.8 and 6.1.1.4'
 'Tb' 'Tb' -9.1472 9.1891
 'International Tables Vol C Tables 4.2.6.8 and 6.1.1.4'

_shelx_space_group_comment
;
The symmetry employed for this shelxl refinement is uniquely defined
by the following loop, which should always be used as a source of
symmetry information in preference to the above space-group names.
They are only intended as comments.
;
_space_group_crystal_system       'triclinic'
_space_group_IT_number            2
_space_group_name_H-M_alt         'P -1'
_space_group_name_Hall            '-P 1'
loop_
  _space_group_symop_operation_xyz
 'x, y, z'
 '-x, -y, -z'

_cell_length_a                    15.1657(5)
_cell_length_b                    15.2813(4)
_cell_length_c                    21.1867(5)
_cell_angle_alpha                 98.753(2)
_cell_angle_beta                  94.959(2)
_cell_angle_gamma                 93.489(2)
_cell_volume                      4821.0(2)
_cell_formula_units_Z             2
_cell_measurement_reflns_used     15201
_cell_measurement_temperature     120(2)
_cell_measurement_theta_max       74.0670
_cell_measurement_theta_min       3.9690
_shelx_estimated_absorpt_T_max    ?
_shelx_estimated_absorpt_T_min    ?
_exptl_absorpt_coefficient_mu     5.534
_exptl_absorpt_correction_T_max   0.809
_exptl_absorpt_correction_T_min   0.718
_exptl_absorpt_correction_type    gaussian
_exptl_absorpt_process_details
;
CrysAlisPro, Agilent Technologies,
Version 1.171.37.33 (release 27-03-2014 CrysAlis171 .NET)
(compiled Mar 27 2014,17:12:48)
Numerical absorption correction based on gaussian integration over
			a multifaceted crystal model
Empirical absorption correction using spherical harmonics,
 implemented in SCALE3 ABSPACK scaling algorithm.
;
_exptl_crystal_colour             'clear colourless'
_exptl_crystal_colour_lustre      clear
_exptl_crystal_colour_modifier    .
_exptl_crystal_colour_primary     colourless
_exptl_crystal_density_diffrn     1.284
_exptl_crystal_density_meas       ?
_exptl_crystal_density_method     ?
_exptl_crystal_description        block
_exptl_crystal_F_000              1960
_exptl_crystal_size_max           0.1686
_exptl_crystal_size_mid           0.1125
_exptl_crystal_size_min           0.1025
_exptl_special_details
;
 ?
;
_exptl_transmission_factor_max    ?
_exptl_transmission_factor_min    ?
_diffrn_reflns_av_R_equivalents   0.0546
_diffrn_reflns_av_unetI/netI      0.0642
_diffrn_reflns_Laue_measured_fraction_full 0.999
_diffrn_reflns_Laue_measured_fraction_max 0.971
_diffrn_reflns_limit_h_max        18
_diffrn_reflns_limit_h_min        -18
_diffrn_reflns_limit_k_max        15
_diffrn_reflns_limit_k_min        -18
_diffrn_reflns_limit_l_max        24
_diffrn_reflns_limit_l_min        -26
_diffrn_reflns_number             37366
_diffrn_reflns_point_group_measured_fraction_full 0.999
_diffrn_reflns_point_group_measured_fraction_max 0.971
_diffrn_reflns_theta_full         67.684
_diffrn_reflns_theta_max          74.470
_diffrn_reflns_theta_min          3.337
_diffrn_ambient_temperature       120(2)
_diffrn_detector                  'CCD area detector'
_diffrn_detector_area_resol_mean  10.3613
_diffrn_detector_type             'Agilent Diffraction Atlas detector'
_diffrn_measured_fraction_theta_full 0.999
_diffrn_measured_fraction_theta_max 0.971
_diffrn_measurement_device        '\k-geometry diffractometer'
_diffrn_measurement_device_type   'SuperNova-Duo, Atlas'
_diffrn_measurement_method        '\w scans'
_diffrn_orient_matrix_UB_11       -0.0887804000
_diffrn_orient_matrix_UB_12       -0.0268260000
_diffrn_orient_matrix_UB_13       0.0246551000
_diffrn_orient_matrix_UB_21       -0.0501470000
_diffrn_orient_matrix_UB_22       0.0452579000
_diffrn_orient_matrix_UB_23       -0.0509948000
_diffrn_orient_matrix_UB_31       -0.0076838000
_diffrn_orient_matrix_UB_32       -0.0877236000
_diffrn_orient_matrix_UB_33       -0.0474944000
_diffrn_radiation_collimation     'focusing mirrors'
_diffrn_radiation_monochromator   mirror
_diffrn_radiation_probe           x-ray
_diffrn_radiation_type            CuK\a
_diffrn_radiation_wavelength      1.54184
_diffrn_source                    'microfocus sealed tube'
_diffrn_source_target             Cu
_diffrn_source_type               'Agilent Diffraction microfocus tube'
_reflns_Friedel_coverage          0.000
_reflns_Friedel_fraction_full     .
_reflns_Friedel_fraction_max      .
_reflns_number_gt                 16494
_reflns_number_total              19123
_reflns_odcompleteness_completeness 99.94
_reflns_odcompleteness_iscentric  1
_reflns_odcompleteness_theta      66.97
_reflns_special_details
;
 Reflections were merged by SHELXL according to the crystal
 class for the calculation of statistics and refinement.
 
 _reflns_Friedel_fraction is defined as the number of unique
 Friedel pairs measured divided by the number that would be
 possible theoretically, ignoring centric projections and
 systematic absences.
;
_reflns_threshold_expression      'I > 2\s(I)'
_computing_cell_refinement
;
CrysAlisPro, Agilent Technologies,
Version 1.171.37.33 (release 27-03-2014 CrysAlis171 .NET)
(compiled Mar 27 2014,17:12:48)
;
_computing_data_collection
;
CrysAlisPro, Agilent Technologies,
Version 1.171.37.33 (release 27-03-2014 CrysAlis171 .NET)
(compiled Mar 27 2014,17:12:48)
;
_computing_data_reduction
;
CrysAlisPro, Agilent Technologies,
Version 1.171.37.33 (release 27-03-2014 CrysAlis171 .NET)
(compiled Mar 27 2014,17:12:48)
;
_computing_molecular_graphics     'Olex2 (Dolomanov et al., 2009)'
_computing_publication_material   'Olex2 (Dolomanov et al., 2009)'
_computing_structure_refinement   'ShelXL (Sheldrick, 2008)'
_computing_structure_solution     'ShelXS (Sheldrick, 2008)'
_refine_diff_density_max          1.695
_refine_diff_density_min          -1.252
_refine_diff_density_rms          0.105
_refine_ls_extinction_coef        .
_refine_ls_extinction_method      none
_refine_ls_goodness_of_fit_ref    1.024
_refine_ls_hydrogen_treatment     constr
_refine_ls_matrix_type            full
_refine_ls_number_parameters      1053
_refine_ls_number_reflns          19123
_refine_ls_number_restraints      123
_refine_ls_R_factor_all           0.0675
_refine_ls_R_factor_gt            0.0589
_refine_ls_restrained_S_all       1.029
_refine_ls_shift/su_max           0.001
_refine_ls_shift/su_mean          0.000
_refine_ls_structure_factor_coef  Fsqd
_refine_ls_weighting_details
'w=1/[\s^2^(Fo^2^)+(0.1046P)^2^+1.0254P] where P=(Fo^2^+2Fc^2^)/3'
_refine_ls_weighting_scheme       calc
_refine_ls_wR_factor_gt           0.1545
_refine_ls_wR_factor_ref          0.1641

_olex2_refinement_description
;
1. Fixed Uiso
 At 1.2 times of:
  All C(H) groups, All C(H,H) groups, All C(H,H,H,H) groups
 At 1.5 times of:
  All C(H,H,H) groups
2. Restrained distances
 C89-C88 \\sim C89-C88A \\sim C85-C84
 with sigma of 0.02
 O10-C87A \\sim O10-C87 \\sim O10-C90 \\sim O9-C83A \\sim O9-C83 \\sim O9-C86
 with sigma of 0.02
 C86-C85 \\sim C84-C83A \\sim C84-C83 \\sim C90-C89 \\sim C88A-C87A \\sim
C88-C87
 with sigma of 0.02
3. Uiso/Uaniso restraints and constraints
O10 \\sim C87 \\sim C88 \\sim C89 \\sim C90: within 1.7A with sigma of 0.04 and
sigma for terminal atoms of 0.08
4. Rigid body (RIGU) restrains
 C89, C90, C88, O10, C87
 with sigma for 1-2 distances of 0.002 and sigma for 1-3 distances of 0.002
 O9, C83, C84, C85, C86
 with sigma for 1-2 distances of 0.004 and sigma for 1-3 distances of 0.004
5. Others
 Sof(C83A)=Sof(H83C)=Sof(H83D)=Sof(H84C)=Sof(H84D)=1-FVAR(1)
 Sof(C83)=Sof(H83A)=Sof(H83B)=Sof(H84A)=Sof(H84B)=FVAR(1)
 Sof(H89C)=Sof(H89D)=Sof(C87)=Sof(H87C)=Sof(H87D)=Sof(C88)=Sof(H88C)=Sof(H88D)=
 1-FVAR(2)
 Sof(C87A)=Sof(H87A)=Sof(H87B)=Sof(C88A)=Sof(H88A)=Sof(H88B)=Sof(H89A)=
 Sof(H89B)=FVAR(2)
6.a Secondary CH2 refined with riding coordinates:
 C63(H63A,H63B), C64(H64A,H64B), C65(H65A,H65B), C66(H66A,H66B), C67(H67A,
 H67B), C68(H68A,H68B), C69(H69A,H69B), C70(H70A,H70B), C71(H71A,H71B),
 C72(H72A,H72B), C73(H73A,H73B), C74(H74A,H74B), C75(H75A,H75B), C76(H76A,H76B),
  C77(H77A,H77B), C78(H78A,H78B), C79(H79A,H79B), C80(H80A,H80B), C81(H81A,
 H81B), C82(H82A,H82B), C83(H83A,H83B), C83A(H83C,H83D), C84(H84A,H84B),
 C84(H84C,H84D), C85(H85A,H85B), C86(H86A,H86B), C87A(H87A,H87B), C88A(H88A,
 H88B), C90(H90A,H90B), C89(H89A,H89B), C89(H89C,H89D), C87(H87C,H87D),
 C88(H88C,H88D)
6.b Aromatic/amide H refined with riding coordinates:
 C3(H3), C4(H4), C5(H5), C6(H6), C7(H7), C9(H9), C10(H10), C11(H11), C12(H12),
 C13(H13), C18(H18), C19(H19), C20(H20), C21(H21), C22(H22), C24(H24), C25(H25),
  C26(H26), C27(H27), C28(H28), C34(H34), C35(H35), C36(H36), C37(H37),
 C38(H38), C40(H40), C41(H41), C42(H42), C43(H43), C44(H44), C49(H49), C50(H50),
  C51(H51), C52(H52), C53(H53), C55(H55), C56(H56), C57(H57), C58(H58), C59(H59)
6.c Idealised Me refined as rotating group:
 C14(H14A,H14B,H14C), C15(H15A,H15B,H15C), C16(H16A,H16B,H16C), C29(H29A,H29B,
 H29C), C30(H30A,H30B,H30C), C31(H31A,H31B,H31C), C45(H45A,H45B,H45C), C46(H46A,
 H46B,H46C), C47(H47A,H47B,H47C), C60(H60A,H60B,H60C), C61(H61A,H61B,H61C),
 C62(H62A,H62B,H62C)
;
_atom_sites_solution_hydrogens    geom
_atom_sites_solution_primary      direct
_atom_sites_solution_secondary    difmap
loop_
  _atom_site_label
  _atom_site_type_symbol
  _atom_site_fract_x
  _atom_site_fract_y
  _atom_site_fract_z
  _atom_site_U_iso_or_equiv
  _atom_site_adp_type
  _atom_site_occupancy
  _atom_site_site_symmetry_order
  _atom_site_calc_flag
  _atom_site_refinement_flags_posn
  _atom_site_refinement_flags_adp
  _atom_site_refinement_flags_occupancy
  _atom_site_disorder_assembly
  _atom_site_disorder_group
 Tb1 Tb 0.24851(2) 0.75033(2) 0.24726(2) 0.02303(8) Uani 1 1 d . . . . .
 P1 P 0.05670(6) 0.78670(6) 0.26981(4) 0.02710(19) Uani 1 1 d . . . . .
 P2 P 0.16178(6) 0.87689(6) 0.16542(4) 0.02703(19) Uani 1 1 d . . . . .
 P3 P 0.42481(6) 0.75185(6) 0.33039(4) 0.02522(18) Uani 1 1 d . . . . .
 P4 P 0.34914(6) 0.58217(6) 0.22263(4) 0.02431(18) Uani 1 1 d . . . . .
 Si1 Si 0.10776(7) 0.67969(7) 0.37628(5) 0.0304(2) Uani 1 1 d . . . . .
 Si2 Si 0.33873(7) 0.85582(7) 0.10908(5) 0.0299(2) Uani 1 1 d . . . . .
 Si3 Si 0.36684(8) 0.93664(7) 0.37579(5) 0.0335(2) Uani 1 1 d . . . . .
 Si4 Si 0.18712(7) 0.53197(6) 0.12635(5) 0.0261(2) Uani 1 1 d . . . . .
 N1 N 0.1188(2) 0.7259(2) 0.30824(15) 0.0279(6) Uani 1 1 d . . . . .
 N2 N 0.2597(2) 0.8417(2) 0.16092(15) 0.0289(6) Uani 1 1 d . . . . .
 N3 N 0.3596(2) 0.8320(2) 0.33287(15) 0.0291(6) Uani 1 1 d . . . . .
 N4 N 0.2565(2) 0.59950(19) 0.18449(14) 0.0242(6) Uani 1 1 d . . . . .
 C1 C 0.1185(3) 0.8336(3) 0.22311(19) 0.0317(8) Uani 1 1 d . . . . .
 C2 C -0.0413(3) 0.7196(3) 0.2257(2) 0.0349(9) Uani 1 1 d . . . . .
 C3 C -0.0701(3) 0.7349(3) 0.1651(2) 0.0407(10) Uani 1 1 d . . . . .
 H3 H -0.0443 0.7841 0.1489 0.049 Uiso 1 1 calc R . . . .
 C4 C -0.1375(3) 0.6780(4) 0.1271(2) 0.0485(12) Uani 1 1 d . . . . .
 H4 H -0.1568 0.6886 0.0852 0.058 Uiso 1 1 calc R . . . .
 C5 C -0.1751(3) 0.6073(4) 0.1508(3) 0.0528(14) Uani 1 1 d . . . . .
 H5 H -0.2191 0.5678 0.1247 0.063 Uiso 1 1 calc R . . . .
 C6 C -0.1495(3) 0.5930(3) 0.2125(3) 0.0536(13) Uani 1 1 d . . . . .
 H6 H -0.1774 0.5452 0.2291 0.064 Uiso 1 1 calc R . . . .
 C7 C -0.0824(3) 0.6490(3) 0.2502(2) 0.0428(10) Uani 1 1 d . . . . .
 H7 H -0.0646 0.6393 0.2925 0.051 Uiso 1 1 calc R . . . .
 C8 C 0.0073(3) 0.8675(3) 0.32690(18) 0.0310(8) Uani 1 1 d . . . . .
 C9 C -0.0828(3) 0.8711(3) 0.3302(2) 0.0358(9) Uani 1 1 d . . . . .
 H9 H -0.1228 0.8297 0.3019 0.043 Uiso 1 1 calc R . . . .
 C10 C -0.1158(4) 0.9343(3) 0.3742(2) 0.0451(11) Uani 1 1 d . . . . .
 H10 H -0.1782 0.9361 0.3755 0.054 Uiso 1 1 calc R . . . .
 C11 C -0.0591(4) 0.9947(3) 0.4161(2) 0.0462(11) Uani 1 1 d . . . . .
 H11 H -0.0819 1.0374 0.4467 0.055 Uiso 1 1 calc R . . . .
 C12 C 0.0313(4) 0.9921(3) 0.4131(2) 0.0481(12) Uani 1 1 d . . . . .
 H12 H 0.0710 1.0336 0.4416 0.058 Uiso 1 1 calc R . . . .
 C13 C 0.0644(3) 0.9298(3) 0.3689(2) 0.0427(10) Uani 1 1 d . . . . .
 H13 H 0.1267 0.9291 0.3670 0.051 Uiso 1 1 calc R . . . .
 C14 C 0.0650(4) 0.5590(3) 0.3593(3) 0.0488(11) Uani 1 1 d . . . . .
 H14A H 0.0007 0.5543 0.3616 0.073 Uiso 1 1 calc GR . . . .
 H14B H 0.0939 0.5271 0.3912 0.073 Uiso 1 1 calc GR . . . .
 H14C H 0.0783 0.5329 0.3163 0.073 Uiso 1 1 calc GR . . . .
 C15 C 0.0304(3) 0.7334(4) 0.4321(2) 0.0465(11) Uani 1 1 d . . . . .
 H15A H 0.0541 0.7942 0.4495 0.070 Uiso 1 1 calc GR . . . .
 H15B H 0.0245 0.6994 0.4674 0.070 Uiso 1 1 calc GR . . . .
 H15C H -0.0280 0.7348 0.4086 0.070 Uiso 1 1 calc GR . . . .
 C16 C 0.2184(3) 0.6839(3) 0.4217(2) 0.0402(9) Uani 1 1 d . . . . .
 H16A H 0.2588 0.6514 0.3948 0.060 Uiso 1 1 calc GR . . . .
 H16B H 0.2129 0.6566 0.4603 0.060 Uiso 1 1 calc GR . . . .
 H16C H 0.2419 0.7459 0.4342 0.060 Uiso 1 1 calc GR . . . .
 C17 C 0.0944(3) 0.8474(2) 0.08733(18) 0.0287(7) Uani 1 1 d . . . . .
 C18 C 0.0381(3) 0.9046(3) 0.0623(2) 0.0365(9) Uani 1 1 d . . . . .
 H18 H 0.0386 0.9644 0.0829 0.044 Uiso 1 1 calc R . . . .
 C19 C -0.0193(3) 0.8747(3) 0.0070(2) 0.0405(10) Uani 1 1 d . . . . .
 H19 H -0.0562 0.9150 -0.0103 0.049 Uiso 1 1 calc R . . . .
 C20 C -0.0231(3) 0.7884(3) -0.0226(2) 0.0388(9) Uani 1 1 d . . . . .
 H20 H -0.0634 0.7682 -0.0596 0.047 Uiso 1 1 calc R . . . .
 C21 C 0.0331(3) 0.7305(3) 0.0024(2) 0.0369(9) Uani 1 1 d . . . . .
 H21 H 0.0313 0.6704 -0.0177 0.044 Uiso 1 1 calc R . . . .
 C22 C 0.0916(3) 0.7603(3) 0.05645(19) 0.0328(8) Uani 1 1 d . . . . .
 H22 H 0.1303 0.7204 0.0726 0.039 Uiso 1 1 calc R . . . .
 C23 C 0.1622(3) 0.9987(3) 0.1783(2) 0.0375(9) Uani 1 1 d . . . . .
 C24 C 0.1155(4) 1.0393(3) 0.2259(2) 0.0504(13) Uani 1 1 d . . . . .
 H24 H 0.0849 1.0045 0.2518 0.060 Uiso 1 1 calc R . . . .
 C25 C 0.1130(6) 1.1326(4) 0.2366(3) 0.071(2) Uani 1 1 d . . . . .
 H25 H 0.0798 1.1604 0.2690 0.085 Uiso 1 1 calc R . . . .
 C26 C 0.1583(5) 1.1829(4) 0.2000(3) 0.072(2) Uani 1 1 d . . . . .
 H26 H 0.1580 1.2457 0.2080 0.086 Uiso 1 1 calc R . . . .
 C27 C 0.2046(4) 1.1424(3) 0.1516(3) 0.0601(15) Uani 1 1 d . . . . .
 H27 H 0.2353 1.1775 0.1259 0.072 Uiso 1 1 calc R . . . .
 C28 C 0.2063(4) 1.0506(3) 0.1403(3) 0.0480(11) Uani 1 1 d . . . . .
 H28 H 0.2376 1.0231 0.1066 0.058 Uiso 1 1 calc R . . . .
 C29 C 0.2937(3) 0.8650(3) 0.02459(18) 0.0386(9) Uani 1 1 d . . . . .
 H29A H 0.2546 0.8121 0.0066 0.058 Uiso 1 1 calc GR . . . .
 H29B H 0.3430 0.8700 -0.0019 0.058 Uiso 1 1 calc GR . . . .
 H29C H 0.2600 0.9179 0.0252 0.058 Uiso 1 1 calc GR . . . .
 C30 C 0.4170(3) 0.9569(3) 0.1377(2) 0.0398(10) Uani 1 1 d . . . . .
 H30A H 0.3847 1.0104 0.1368 0.060 Uiso 1 1 calc GR . . . .
 H30B H 0.4649 0.9577 0.1095 0.060 Uiso 1 1 calc GR . . . .
 H30C H 0.4422 0.9553 0.1816 0.060 Uiso 1 1 calc GR . . . .
 C31 C 0.4055(3) 0.7570(3) 0.1031(2) 0.0423(10) Uani 1 1 d . . . . .
 H31A H 0.4373 0.7547 0.1450 0.063 Uiso 1 1 calc GR . . . .
 H31B H 0.4483 0.7614 0.0714 0.063 Uiso 1 1 calc GR . . . .
 H31C H 0.3660 0.7030 0.0898 0.063 Uiso 1 1 calc GR . . . .
 C32 C 0.3765(3) 0.6690(3) 0.27772(18) 0.0291(8) Uani 1 1 d . . . . .
 C33 C 0.4553(3) 0.7180(3) 0.40890(18) 0.0290(7) Uani 1 1 d . . . . .
 C34 C 0.5017(3) 0.7746(3) 0.46053(19) 0.0359(9) Uani 1 1 d . . . . .
 H34 H 0.5165 0.8347 0.4566 0.043 Uiso 1 1 calc R . . . .
 C35 C 0.5266(3) 0.7445(3) 0.5173(2) 0.0412(10) Uani 1 1 d . . . . .
 H35 H 0.5583 0.7838 0.5520 0.049 Uiso 1 1 calc R . . . .
 C36 C 0.5052(3) 0.6572(3) 0.5235(2) 0.0419(10) Uani 1 1 d . . . . .
 H36 H 0.5221 0.6364 0.5624 0.050 Uiso 1 1 calc R . . . .
 C37 C 0.4591(3) 0.6003(3) 0.4726(2) 0.0419(10) Uani 1 1 d . . . . .
 H37 H 0.4440 0.5404 0.4768 0.050 Uiso 1 1 calc R . . . .
 C38 C 0.4348(3) 0.6306(3) 0.4152(2) 0.0334(8) Uani 1 1 d . . . . .
 H38 H 0.4041 0.5910 0.3803 0.040 Uiso 1 1 calc R . . . .
 C39 C 0.5333(3) 0.7894(3) 0.30896(19) 0.0330(8) Uani 1 1 d . . . . .
 C40 C 0.6101(3) 0.7478(4) 0.3246(2) 0.0441(11) Uani 1 1 d . . . . .
 H40 H 0.6090 0.7074 0.3545 0.053 Uiso 1 1 calc R . . . .
 C41 C 0.6876(3) 0.7647(4) 0.2970(3) 0.0549(13) Uani 1 1 d . . . . .
 H41 H 0.7392 0.7357 0.3079 0.066 Uiso 1 1 calc R . . . .
 C42 C 0.6903(3) 0.8237(4) 0.2536(3) 0.0567(14) Uani 1 1 d . . . . .
 H42 H 0.7432 0.8346 0.2343 0.068 Uiso 1 1 calc R . . . .
 C43 C 0.6158(3) 0.8665(4) 0.2387(2) 0.0543(13) Uani 1 1 d . . . . .
 H43 H 0.6178 0.9080 0.2096 0.065 Uiso 1 1 calc R . . . .
 C44 C 0.5380(3) 0.8496(3) 0.2657(2) 0.0411(10) Uani 1 1 d . . . . .
 H44 H 0.4870 0.8793 0.2546 0.049 Uiso 1 1 calc R . . . .
 C45 C 0.4841(4) 0.9889(3) 0.4003(3) 0.0583(15) Uani 1 1 d . . . . .
 H45A H 0.5148 0.9549 0.4299 0.087 Uiso 1 1 calc GR . . . .
 H45B H 0.4817 1.0502 0.4214 0.087 Uiso 1 1 calc GR . . . .
 H45C H 0.5163 0.9885 0.3621 0.087 Uiso 1 1 calc GR . . . .
 C46 C 0.3126(5) 0.9408(4) 0.4521(2) 0.0550(14) Uani 1 1 d . . . . .
 H46A H 0.2512 0.9151 0.4426 0.082 Uiso 1 1 calc GR . . . .
 H46B H 0.3128 1.0027 0.4729 0.082 Uiso 1 1 calc GR . . . .
 H46C H 0.3452 0.9069 0.4809 0.082 Uiso 1 1 calc GR . . . .
 C47 C 0.3115(4) 1.0112(3) 0.3248(2) 0.0455(11) Uani 1 1 d . . . . .
 H47A H 0.3394 1.0088 0.2846 0.068 Uiso 1 1 calc GR . . . .
 H47B H 0.3178 1.0723 0.3478 0.068 Uiso 1 1 calc GR . . . .
 H47C H 0.2484 0.9916 0.3153 0.068 Uiso 1 1 calc GR . . . .
 C48 C 0.3347(3) 0.4792(2) 0.25682(18) 0.0298(8) Uani 1 1 d . . . . .
 C49 C 0.2648(3) 0.4737(3) 0.2955(2) 0.0391(9) Uani 1 1 d . . . . .
 H49 H 0.2264 0.5206 0.3013 0.047 Uiso 1 1 calc R . . . .
 C50 C 0.2516(4) 0.4007(3) 0.3252(2) 0.0462(11) Uani 1 1 d . . . . .
 H50 H 0.2049 0.3981 0.3521 0.055 Uiso 1 1 calc R . . . .
 C51 C 0.3052(4) 0.3309(4) 0.3163(3) 0.0534(13) Uani 1 1 d . . . . .
 H51 H 0.2948 0.2803 0.3364 0.064 Uiso 1 1 calc R . . . .
 C52 C 0.3734(4) 0.3351(4) 0.2785(3) 0.0628(15) Uani 1 1 d . . . . .
 H52 H 0.4107 0.2874 0.2726 0.075 Uiso 1 1 calc R . . . .
 C53 C 0.3887(3) 0.4097(3) 0.2485(3) 0.0464(11) Uani 1 1 d . . . . .
 H53 H 0.4363 0.4123 0.2223 0.056 Uiso 1 1 calc R . . . .
 C54 C 0.4360(3) 0.5567(2) 0.16845(18) 0.0292(7) Uani 1 1 d . . . . .
 C55 C 0.5161(3) 0.6079(3) 0.1806(2) 0.0338(8) Uani 1 1 d . . . . .
 H55 H 0.5249 0.6536 0.2168 0.041 Uiso 1 1 calc R . . . .
 C56 C 0.5836(3) 0.5937(3) 0.1408(2) 0.0415(10) Uani 1 1 d . . . . .
 H56 H 0.6381 0.6293 0.1498 0.050 Uiso 1 1 calc R . . . .
 C57 C 0.5710(3) 0.5278(3) 0.0882(2) 0.0414(10) Uani 1 1 d . . . . .
 H57 H 0.6165 0.5186 0.0603 0.050 Uiso 1 1 calc R . . . .
 C58 C 0.4924(3) 0.4748(3) 0.0758(2) 0.0411(10) Uani 1 1 d . . . . .
 H58 H 0.4844 0.4286 0.0400 0.049 Uiso 1 1 calc R . . . .
 C59 C 0.4250(3) 0.4892(3) 0.1158(2) 0.0358(9) Uani 1 1 d . . . . .
 H59 H 0.3711 0.4527 0.1071 0.043 Uiso 1 1 calc R . . . .
 C60 C 0.1843(3) 0.4093(3) 0.1313(2) 0.0357(9) Uani 1 1 d . . . . .
 H60A H 0.2447 0.3898 0.1310 0.054 Uiso 1 1 calc GR . . . .
 H60B H 0.1468 0.3760 0.0945 0.054 Uiso 1 1 calc GR . . . .
 H60C H 0.1602 0.3986 0.1711 0.054 Uiso 1 1 calc GR . . . .
 C61 C 0.0707(3) 0.5617(3) 0.1346(2) 0.0366(9) Uani 1 1 d . . . . .
 H61A H 0.0543 0.5530 0.1771 0.055 Uiso 1 1 calc GR . . . .
 H61B H 0.0305 0.5237 0.1014 0.055 Uiso 1 1 calc GR . . . .
 H61C H 0.0661 0.6240 0.1296 0.055 Uiso 1 1 calc GR . . . .
 C62 C 0.2137(3) 0.5434(3) 0.04259(18) 0.0349(9) Uani 1 1 d . . . . .
 H62A H 0.2133 0.6058 0.0370 0.052 Uiso 1 1 calc GR . . . .
 H62B H 0.1692 0.5077 0.0114 0.052 Uiso 1 1 calc GR . . . .
 H62C H 0.2726 0.5225 0.0359 0.052 Uiso 1 1 calc GR . . . .
 K1 K 0.75301(6) 0.26322(6) 0.25302(4) 0.03529(19) Uani 1 1 d . . . . .
 O1 O 0.5687(2) 0.2203(2) 0.22092(16) 0.0399(7) Uani 1 1 d . . . . .
 O2 O 0.6586(3) 0.1804(3) 0.33540(16) 0.0510(8) Uani 1 1 d . . . . .
 O3 O 0.8347(3) 0.2479(3) 0.37503(16) 0.0516(9) Uani 1 1 d . . . . .
 O4 O 0.9376(2) 0.2932(2) 0.27781(15) 0.0427(7) Uani 1 1 d . . . . .
 O5 O 0.8461(2) 0.3499(2) 0.17178(15) 0.0388(7) Uani 1 1 d . . . . .
 O6 O 0.6740(2) 0.2775(2) 0.13048(15) 0.0394(7) Uani 1 1 d . . . . .
 O7 O 0.7286(3) 0.4341(3) 0.3021(2) 0.0661(11) Uani 1 1 d . . . . .
 O8 O 0.7734(4) 0.0949(3) 0.1977(2) 0.0675(12) Uani 1 1 d . . . . .
 C63 C 0.5371(4) 0.1539(3) 0.2554(3) 0.0477(11) Uani 1 1 d . . . . .
 H63A H 0.5624 0.0970 0.2407 0.057 Uiso 1 1 calc R . . . .
 H63B H 0.4716 0.1449 0.2481 0.057 Uiso 1 1 calc R . . . .
 C64 C 0.5651(4) 0.1842(4) 0.3250(3) 0.0504(12) Uani 1 1 d . . . . .
 H64A H 0.5489 0.2458 0.3379 0.061 Uiso 1 1 calc R . . . .
 H64B H 0.5347 0.1454 0.3511 0.061 Uiso 1 1 calc R . . . .
 C65 C 0.6923(4) 0.1999(4) 0.4010(2) 0.0605(15) Uani 1 1 d . . . . .
 H65A H 0.6604 0.1610 0.4263 0.073 Uiso 1 1 calc R . . . .
 H65B H 0.6840 0.2625 0.4183 0.073 Uiso 1 1 calc R . . . .
 C66 C 0.7886(4) 0.1846(4) 0.4054(2) 0.0585(14) Uani 1 1 d . . . . .
 H66A H 0.8123 0.1905 0.4510 0.070 Uiso 1 1 calc R . . . .
 H66B H 0.7970 0.1237 0.3842 0.070 Uiso 1 1 calc R . . . .
 C67 C 0.9266(4) 0.2375(4) 0.3754(3) 0.0553(13) Uani 1 1 d . . . . .
 H67A H 0.9362 0.1779 0.3524 0.066 Uiso 1 1 calc R . . . .
 H67B H 0.9534 0.2421 0.4202 0.066 Uiso 1 1 calc R . . . .
 C68 C 0.9700(4) 0.3065(4) 0.3442(2) 0.0546(13) Uani 1 1 d . . . . .
 H68A H 0.9568 0.3661 0.3651 0.066 Uiso 1 1 calc R . . . .
 H68B H 1.0351 0.3029 0.3487 0.066 Uiso 1 1 calc R . . . .
 C69 C 0.9734(4) 0.3601(4) 0.2462(3) 0.0506(12) Uani 1 1 d . . . . .
 H69A H 1.0390 0.3609 0.2505 0.061 Uiso 1 1 calc R . . . .
 H69B H 0.9566 0.4187 0.2662 0.061 Uiso 1 1 calc R . . . .
 C70 C 0.9393(3) 0.3429(4) 0.1767(2) 0.0486(12) Uani 1 1 d . . . . .
 H70A H 0.9682 0.3868 0.1537 0.058 Uiso 1 1 calc R . . . .
 H70B H 0.9528 0.2828 0.1570 0.058 Uiso 1 1 calc R . . . .
 C71 C 0.8102(3) 0.3459(3) 0.1070(2) 0.0439(10) Uani 1 1 d . . . . .
 H71A H 0.8240 0.2897 0.0811 0.053 Uiso 1 1 calc R . . . .
 H71B H 0.8368 0.3960 0.0886 0.053 Uiso 1 1 calc R . . . .
 C72 C 0.7121(3) 0.3506(3) 0.1053(2) 0.0439(10) Uani 1 1 d . . . . .
 H72A H 0.6985 0.4070 0.1311 0.053 Uiso 1 1 calc R . . . .
 H72B H 0.6865 0.3494 0.0606 0.053 Uiso 1 1 calc R . . . .
 C73 C 0.5804(4) 0.2707(4) 0.1215(3) 0.0519(12) Uani 1 1 d . . . . .
 H73A H 0.5602 0.2581 0.0751 0.062 Uiso 1 1 calc R . . . .
 H73B H 0.5573 0.3273 0.1399 0.062 Uiso 1 1 calc R . . . .
 C74 C 0.5463(4) 0.1969(4) 0.1542(3) 0.0505(12) Uani 1 1 d . . . . .
 H74A H 0.4810 0.1870 0.1449 0.061 Uiso 1 1 calc R . . . .
 H74B H 0.5731 0.1413 0.1382 0.061 Uiso 1 1 calc R . . . .
 C75 C 0.6465(5) 0.4643(5) 0.2803(3) 0.0705(18) Uani 1 1 d . . . . .
 H75A H 0.6134 0.4187 0.2470 0.085 Uiso 1 1 calc R . . . .
 H75B H 0.6564 0.5194 0.2618 0.085 Uiso 1 1 calc R . . . .
 C76 C 0.5960(6) 0.4815(6) 0.3381(4) 0.087(2) Uani 1 1 d . . . . .
 H76A H 0.5663 0.5375 0.3388 0.105 Uiso 1 1 calc R . . . .
 H76B H 0.5504 0.4323 0.3381 0.105 Uiso 1 1 calc R . . . .
 C77 C 0.6616(6) 0.4876(7) 0.3929(4) 0.095(3) Uani 1 1 d . . . . .
 H77A H 0.6472 0.4414 0.4193 0.114 Uiso 1 1 calc R . . . .
 H77B H 0.6631 0.5466 0.4200 0.114 Uiso 1 1 calc R . . . .
 C78 C 0.7502(6) 0.4740(6) 0.3666(4) 0.090(3) Uani 1 1 d . . . . .
 H78A H 0.7853 0.5314 0.3692 0.108 Uiso 1 1 calc R . . . .
 H78B H 0.7848 0.4347 0.3907 0.108 Uiso 1 1 calc R . . . .
 C79 C 0.8305(7) 0.0398(4) 0.2285(3) 0.083(3) Uani 1 1 d . . . . .
 H79A H 0.7966 0.0040 0.2547 0.100 Uiso 1 1 calc R . . . .
 H79B H 0.8786 0.0765 0.2568 0.100 Uiso 1 1 calc R . . . .
 C80 C 0.8677(5) -0.0185(4) 0.1769(4) 0.0739(19) Uani 1 1 d . . . . .
 H80A H 0.8289 -0.0736 0.1623 0.089 Uiso 1 1 calc R . . . .
 H80B H 0.9278 -0.0342 0.1910 0.089 Uiso 1 1 calc R . . . .
 C81 C 0.8705(6) 0.0381(5) 0.1253(4) 0.085(2) Uani 1 1 d . . . . .
 H81A H 0.9286 0.0726 0.1288 0.102 Uiso 1 1 calc R . . . .
 H81B H 0.8602 0.0013 0.0823 0.102 Uiso 1 1 calc R . . . .
 C82 C 0.8000(7) 0.0963(5) 0.1361(3) 0.091(3) Uani 1 1 d . . . . .
 H82A H 0.8209 0.1576 0.1318 0.110 Uiso 1 1 calc R . . . .
 H82B H 0.7489 0.0767 0.1036 0.110 Uiso 1 1 calc R . . . .
 O9 O 0.1582(4) 0.2850(3) 0.4316(2) 0.0850(16) Uani 1 1 d . . . . .
 C83 C 0.1942(12) 0.2006(6) 0.4344(4) 0.096(4) Uani 0.81(3) 1 d . . P A 1
 H83A H 0.1521 0.1520 0.4111 0.115 Uiso 0.81(3) 1 calc R . P A 1
 H83B H 0.2507 0.1982 0.4143 0.115 Uiso 0.81(3) 1 calc R . P A 1
 C83A C 0.1454(15) 0.1989(10) 0.4457(10) 0.034(8) Uiso 0.19(3) 1 d . . P A 2
 H83C H 0.1550 0.1548 0.4080 0.040 Uiso 0.19(3) 1 calc R . P A 2
 H83D H 0.0840 0.1879 0.4568 0.040 Uiso 0.19(3) 1 calc R . P A 2
 C84 C 0.2090(7) 0.1911(5) 0.4999(4) 0.097(3) Uani 1 1 d . . . . .
 H84A H 0.2598 0.1548 0.5070 0.116 Uiso 0.81(3) 1 calc R . P A 1
 H84B H 0.1556 0.1629 0.5146 0.116 Uiso 0.81(3) 1 calc R . P A 1
 H84C H 0.2635 0.1658 0.4849 0.116 Uiso 0.19(3) 1 calc R . P A 2
 H84D H 0.1830 0.1528 0.5283 0.116 Uiso 0.19(3) 1 calc R . P A 2
 C85 C 0.2285(5) 0.2828(4) 0.5335(3) 0.0676(16) Uani 1 1 d . . . . .
 H85A H 0.2932 0.2958 0.5452 0.081 Uiso 1 1 calc R . . . .
 H85B H 0.1978 0.2924 0.5731 0.081 Uiso 1 1 calc R . . . .
 C86 C 0.1954(6) 0.3397(4) 0.4876(3) 0.081(2) Uani 1 1 d . . . . .
 H86A H 0.1502 0.3771 0.5063 0.097 Uiso 1 1 calc R . . . .
 H86B H 0.2448 0.3793 0.4778 0.097 Uiso 1 1 calc R . . . .
 O10 O 0.6272(7) 0.7838(6) -0.0404(3) 0.143(3) Uani 1 1 d . . . . .
 C87A C 0.692(2) 0.7484(19) -0.0012(13) 0.067(9) Uiso 0.25(4) 1 d . . P B 1
 H87A H 0.7432 0.7314 -0.0247 0.081 Uiso 0.25(4) 1 calc R . P B 1
 H87B H 0.6662 0.6961 0.0153 0.081 Uiso 0.25(4) 1 calc R . P B 1
 C88A C 0.715(2) 0.821(2) 0.049(2) 0.082(11) Uiso 0.25(4) 1 d . . P B 1
 H88A H 0.7722 0.8514 0.0417 0.099 Uiso 0.25(4) 1 calc R . P B 1
 H88B H 0.7243 0.7984 0.0904 0.099 Uiso 0.25(4) 1 calc R . P B 1
 C90 C 0.6130(10) 0.8703(8) -0.0093(5) 0.141(4) Uani 1 1 d . . . . .
 H90A H 0.6407 0.9150 -0.0322 0.170 Uiso 1 1 calc R . . . .
 H90B H 0.5485 0.8777 -0.0112 0.170 Uiso 1 1 calc R . . . .
 C89 C 0.6483(10) 0.8845(7) 0.0536(5) 0.142(4) Uani 1 1 d . . . . .
 H89A H 0.6039 0.8705 0.0829 0.170 Uiso 0.25(4) 1 calc R . P B 1
 H89B H 0.6745 0.9461 0.0673 0.170 Uiso 0.25(4) 1 calc R . P B 1
 H89C H 0.6035 0.9066 0.0823 0.170 Uiso 0.75(4) 1 calc R . P B 2
 H89D H 0.7001 0.9287 0.0601 0.170 Uiso 0.75(4) 1 calc R . P B 2
 C87 C 0.6640(18) 0.7401(9) 0.0088(7) 0.106(5) Uani 0.75(4) 1 d . . P B 2
 H87C H 0.6241 0.6881 0.0133 0.128 Uiso 0.75(4) 1 calc R . P B 2
 H87D H 0.7222 0.7191 -0.0017 0.128 Uiso 0.75(4) 1 calc R . P B 2
 C88 C 0.6743(18) 0.8009(9) 0.0666(7) 0.107(6) Uani 0.75(4) 1 d . . P B 2
 H88C H 0.7371 0.8066 0.0850 0.129 Uiso 0.75(4) 1 calc R . P B 2
 H88D H 0.6372 0.7794 0.0981 0.129 Uiso 0.75(4) 1 calc R . P B 2

loop_
  _atom_site_aniso_label
  _atom_site_aniso_U_11
  _atom_site_aniso_U_22
  _atom_site_aniso_U_33
  _atom_site_aniso_U_23
  _atom_site_aniso_U_13
  _atom_site_aniso_U_12
 Tb1 0.02362(12) 0.02168(12) 0.02223(12) 0.00179(8) -0.00243(8) -0.00008(8)
 P1 0.0239(4) 0.0281(4) 0.0264(4) -0.0023(3) -0.0019(3) 0.0017(3)
 P2 0.0321(5) 0.0229(4) 0.0239(4) 0.0008(3) -0.0056(3) 0.0038(3)
 P3 0.0246(4) 0.0268(4) 0.0233(4) 0.0058(3) -0.0031(3) -0.0022(3)
 P4 0.0253(4) 0.0228(4) 0.0242(4) 0.0027(3) 0.0005(3) 0.0025(3)
 Si1 0.0314(5) 0.0309(5) 0.0283(5) 0.0042(4) 0.0035(4) -0.0009(4)
 Si2 0.0324(5) 0.0298(5) 0.0263(5) 0.0059(4) -0.0018(4) -0.0029(4)
 Si3 0.0461(6) 0.0224(5) 0.0278(5) 0.0014(4) -0.0115(4) -0.0038(4)
 Si4 0.0285(5) 0.0222(4) 0.0255(5) -0.0006(3) -0.0003(4) -0.0005(4)
 N1 0.0272(15) 0.0288(15) 0.0265(15) -0.0008(12) 0.0042(12) 0.0050(12)
 N2 0.0326(16) 0.0235(14) 0.0293(15) 0.0062(12) -0.0060(12) -0.0014(12)
 N3 0.0279(15) 0.0305(15) 0.0280(15) 0.0072(12) -0.0027(12) -0.0034(12)
 N4 0.0271(15) 0.0218(13) 0.0239(14) 0.0035(11) 0.0018(11) 0.0032(11)
 C1 0.035(2) 0.0297(19) 0.0278(18) -0.0003(15) -0.0068(15) 0.0047(15)
 C2 0.0304(19) 0.035(2) 0.035(2) -0.0080(16) -0.0031(16) 0.0087(16)
 C3 0.030(2) 0.044(2) 0.043(2) -0.0065(19) -0.0029(17) 0.0045(18)
 C4 0.033(2) 0.063(3) 0.041(2) -0.014(2) -0.0085(18) 0.008(2)
 C5 0.025(2) 0.055(3) 0.067(3) -0.021(2) -0.006(2) 0.0003(19)
 C6 0.033(2) 0.042(2) 0.079(4) -0.007(2) 0.001(2) -0.0060(19)
 C7 0.035(2) 0.040(2) 0.049(3) -0.0016(19) -0.0027(19) -0.0018(18)
 C8 0.035(2) 0.0290(18) 0.0272(18) 0.0005(14) -0.0007(15) 0.0010(15)
 C9 0.039(2) 0.038(2) 0.0292(19) 0.0012(16) -0.0003(16) 0.0097(17)
 C10 0.051(3) 0.048(3) 0.039(2) 0.0073(19) 0.0043(19) 0.024(2)
 C11 0.070(3) 0.038(2) 0.032(2) 0.0011(17) 0.011(2) 0.021(2)
 C12 0.075(4) 0.033(2) 0.033(2) -0.0019(17) 0.004(2) -0.005(2)
 C13 0.044(2) 0.045(2) 0.034(2) -0.0063(18) 0.0047(18) -0.0038(19)
 C14 0.048(3) 0.040(2) 0.059(3) 0.014(2) 0.003(2) -0.010(2)
 C15 0.046(3) 0.061(3) 0.037(2) 0.015(2) 0.0128(19) 0.012(2)
 C16 0.041(2) 0.044(2) 0.035(2) 0.0074(18) 0.0048(18) 0.0016(18)
 C17 0.0307(19) 0.0259(17) 0.0285(18) 0.0041(14) -0.0031(14) 0.0020(14)
 C18 0.045(2) 0.0283(19) 0.032(2) -0.0010(15) -0.0110(17) 0.0050(17)
 C19 0.049(3) 0.040(2) 0.031(2) 0.0072(17) -0.0126(18) 0.0082(19)
 C20 0.040(2) 0.044(2) 0.0281(19) 0.0003(17) -0.0090(16) -0.0014(18)
 C21 0.043(2) 0.0310(19) 0.032(2) -0.0049(16) -0.0026(17) 0.0009(17)
 C22 0.037(2) 0.0297(19) 0.0310(19) 0.0030(15) -0.0027(16) 0.0051(15)
 C23 0.046(2) 0.0276(19) 0.033(2) -0.0028(15) -0.0170(17) 0.0044(17)
 C24 0.079(4) 0.035(2) 0.034(2) -0.0028(18) -0.008(2) 0.016(2)
 C25 0.122(6) 0.035(3) 0.051(3) -0.008(2) -0.011(3) 0.028(3)
 C26 0.110(6) 0.028(2) 0.069(4) -0.002(2) -0.032(4) 0.011(3)
 C27 0.078(4) 0.029(2) 0.071(4) 0.012(2) -0.015(3) 0.002(2)
 C28 0.061(3) 0.028(2) 0.053(3) 0.0097(19) -0.012(2) 0.0019(19)
 C29 0.051(3) 0.043(2) 0.0213(17) 0.0089(16) -0.0028(16) -0.0025(19)
 C30 0.040(2) 0.039(2) 0.040(2) 0.0150(18) -0.0048(18) -0.0116(18)
 C31 0.040(2) 0.043(2) 0.047(2) 0.0129(19) 0.0079(19) 0.0042(18)
 C32 0.0289(18) 0.0309(19) 0.0266(18) 0.0049(14) -0.0008(14) -0.0003(15)
 C33 0.0280(18) 0.0338(19) 0.0262(17) 0.0088(14) -0.0003(14) 0.0036(14)
 C34 0.041(2) 0.038(2) 0.0267(18) 0.0046(16) -0.0043(16) 0.0006(17)
 C35 0.046(2) 0.047(2) 0.030(2) 0.0056(18) -0.0038(17) 0.0065(19)
 C36 0.048(3) 0.055(3) 0.0255(19) 0.0157(18) -0.0030(17) 0.012(2)
 C37 0.050(3) 0.040(2) 0.039(2) 0.0149(18) 0.0030(19) 0.0116(19)
 C38 0.036(2) 0.034(2) 0.0311(19) 0.0101(16) 0.0012(16) 0.0039(16)
 C39 0.033(2) 0.035(2) 0.0289(19) 0.0055(15) -0.0051(15) -0.0056(16)
 C40 0.030(2) 0.063(3) 0.041(2) 0.024(2) -0.0082(17) -0.0034(19)
 C41 0.024(2) 0.088(4) 0.055(3) 0.027(3) -0.0050(19) -0.002(2)
 C42 0.030(2) 0.096(4) 0.047(3) 0.032(3) -0.0009(19) -0.011(2)
 C43 0.043(3) 0.082(4) 0.043(3) 0.034(3) -0.002(2) -0.009(2)
 C44 0.033(2) 0.057(3) 0.034(2) 0.0200(19) -0.0055(17) -0.0036(19)
 C45 0.061(3) 0.033(2) 0.072(4) 0.011(2) -0.031(3) -0.018(2)
 C46 0.091(4) 0.043(3) 0.027(2) -0.0022(19) 0.001(2) 0.006(3)
 C47 0.070(3) 0.0228(18) 0.039(2) 0.0013(16) -0.014(2) 0.0029(19)
 C48 0.034(2) 0.0264(17) 0.0274(17) 0.0037(14) -0.0050(15) 0.0018(14)
 C49 0.045(2) 0.038(2) 0.035(2) 0.0063(17) 0.0058(18) 0.0004(18)
 C50 0.056(3) 0.044(2) 0.038(2) 0.0123(19) 0.003(2) -0.008(2)
 C51 0.065(3) 0.046(3) 0.053(3) 0.030(2) -0.008(2) -0.005(2)
 C52 0.068(4) 0.044(3) 0.082(4) 0.027(3) 0.005(3) 0.015(3)
 C53 0.047(3) 0.045(3) 0.054(3) 0.022(2) 0.009(2) 0.012(2)
 C54 0.0328(19) 0.0289(18) 0.0269(17) 0.0085(14) -0.0009(14) 0.0058(14)
 C55 0.031(2) 0.034(2) 0.037(2) 0.0058(16) 0.0024(16) 0.0080(15)
 C56 0.030(2) 0.050(3) 0.048(2) 0.013(2) 0.0096(18) 0.0089(18)
 C57 0.038(2) 0.053(3) 0.039(2) 0.018(2) 0.0108(18) 0.019(2)
 C58 0.049(3) 0.046(2) 0.0290(19) 0.0029(17) 0.0040(18) 0.017(2)
 C59 0.035(2) 0.042(2) 0.0304(19) 0.0043(16) 0.0018(16) 0.0091(17)
 C60 0.039(2) 0.0253(18) 0.040(2) -0.0011(15) 0.0005(17) -0.0018(15)
 C61 0.035(2) 0.0291(19) 0.042(2) -0.0044(16) 0.0003(17) 0.0013(16)
 C62 0.048(2) 0.033(2) 0.0229(18) 0.0027(15) 0.0000(16) 0.0030(17)
 K1 0.0421(5) 0.0356(4) 0.0287(4) 0.0055(3) 0.0036(3) 0.0057(3)
 O1 0.0458(17) 0.0321(15) 0.0426(17) 0.0101(12) 0.0037(13) -0.0018(13)
 O2 0.062(2) 0.058(2) 0.0381(17) 0.0163(15) 0.0105(15) 0.0122(17)
 O3 0.065(2) 0.057(2) 0.0346(16) 0.0113(15) 0.0024(15) 0.0152(17)
 O4 0.0467(18) 0.0477(18) 0.0287(15) -0.0022(13) -0.0062(13) -0.0017(14)
 O5 0.0445(17) 0.0378(15) 0.0334(15) 0.0034(12) 0.0058(12) 0.0006(13)
 O6 0.0434(17) 0.0402(16) 0.0362(15) 0.0113(12) 0.0024(13) 0.0064(13)
 O7 0.083(3) 0.057(2) 0.057(2) -0.0050(18) 0.011(2) 0.019(2)
 O8 0.110(4) 0.048(2) 0.051(2) 0.0126(17) 0.021(2) 0.026(2)
 C63 0.054(3) 0.033(2) 0.058(3) 0.011(2) 0.008(2) -0.005(2)
 C64 0.056(3) 0.051(3) 0.050(3) 0.020(2) 0.016(2) 0.003(2)
 C65 0.083(4) 0.074(4) 0.031(2) 0.019(2) 0.011(2) 0.020(3)
 C66 0.076(4) 0.074(4) 0.031(2) 0.019(2) 0.005(2) 0.021(3)
 C67 0.060(3) 0.068(3) 0.035(2) 0.002(2) -0.007(2) 0.014(3)
 C68 0.057(3) 0.064(3) 0.036(2) -0.007(2) -0.011(2) 0.004(3)
 C69 0.051(3) 0.048(3) 0.047(3) 0.002(2) -0.004(2) -0.011(2)
 C70 0.046(3) 0.055(3) 0.041(2) 0.002(2) 0.004(2) -0.011(2)
 C71 0.057(3) 0.045(2) 0.031(2) 0.0111(18) 0.0045(19) 0.004(2)
 C72 0.055(3) 0.044(2) 0.037(2) 0.0162(19) 0.0040(19) 0.009(2)
 C73 0.048(3) 0.063(3) 0.045(3) 0.017(2) -0.003(2) 0.001(2)
 C74 0.052(3) 0.052(3) 0.044(3) 0.005(2) -0.008(2) -0.004(2)
 C75 0.073(4) 0.083(4) 0.059(4) 0.012(3) 0.008(3) 0.031(4)
 C76 0.083(5) 0.091(5) 0.082(5) -0.010(4) 0.020(4) 0.006(4)
 C77 0.097(6) 0.117(7) 0.058(4) -0.022(4) 0.027(4) -0.030(5)
 C78 0.086(5) 0.095(6) 0.074(5) -0.028(4) -0.001(4) 0.003(4)
 C79 0.156(8) 0.048(3) 0.044(3) 0.011(2) -0.012(4) 0.016(4)
 C80 0.086(5) 0.055(3) 0.081(4) 0.017(3) -0.009(4) 0.019(3)
 C81 0.114(7) 0.075(4) 0.079(5) 0.024(4) 0.037(4) 0.043(4)
 C82 0.157(8) 0.083(5) 0.045(3) 0.019(3) 0.018(4) 0.067(5)
 O9 0.094(3) 0.093(3) 0.063(3) 0.035(2) -0.033(2) -0.038(3)
 C83 0.143(11) 0.079(5) 0.063(4) 0.013(3) 0.011(5) -0.031(5)
 C84 0.133(8) 0.069(4) 0.086(5) 0.015(3) -0.005(4) 0.005(4)
 C85 0.072(4) 0.081(4) 0.049(3) 0.015(3) -0.008(3) 0.003(3)
 C86 0.118(6) 0.062(3) 0.058(3) 0.021(3) -0.026(4) -0.009(3)
 O10 0.184(8) 0.146(5) 0.085(4) 0.013(3) -0.057(4) 0.008(5)
 C90 0.179(10) 0.126(5) 0.113(5) 0.031(4) -0.044(6) 0.011(6)
 C89 0.188(11) 0.112(5) 0.116(5) 0.016(4) -0.049(6) 0.026(6)
 C87 0.128(12) 0.106(5) 0.073(5) 0.008(4) -0.037(6) -0.003(6)
 C88 0.138(15) 0.102(5) 0.073(5) 0.010(4) -0.034(6) 0.011(7)

_geom_special_details
;
 All esds (except the esd in the dihedral angle between two l.s. planes)
 are estimated using the full covariance matrix.  The cell esds are taken
 into account individually in the estimation of esds in distances, angles
 and torsion angles; correlations between esds in cell parameters are only
 used when they are defined by crystal symmetry.  An approximate (isotropic)
 treatment of cell esds is used for estimating esds involving l.s. planes.
;
loop_
  _geom_bond_atom_site_label_1
  _geom_bond_atom_site_label_2
  _geom_bond_distance
  _geom_bond_site_symmetry_2
  _geom_bond_publ_flag
 Tb1 N1 2.485(3) . ?
 Tb1 N2 2.475(3) . ?
 Tb1 N3 2.492(3) . ?
 Tb1 N4 2.495(3) . ?
 Tb1 C1 2.470(4) . ?
 Tb1 C32 2.460(4) . ?
 P1 N1 1.618(3) . ?
 P1 C1 1.633(5) . ?
 P1 C2 1.848(4) . ?
 P1 C8 1.834(4) . ?
 P2 N2 1.615(4) . ?
 P2 C1 1.641(5) . ?
 P2 C17 1.846(4) . ?
 P2 C23 1.839(4) . ?
 P3 N3 1.618(3) . ?
 P3 C32 1.644(4) . ?
 P3 C33 1.845(4) . ?
 P3 C39 1.826(4) . ?
 P4 N4 1.616(3) . ?
 P4 C32 1.635(4) . ?
 P4 C48 1.839(4) . ?
 P4 C54 1.842(4) . ?
 Si1 N1 1.715(3) . ?
 Si1 C14 1.888(5) . ?
 Si1 C15 1.875(5) . ?
 Si1 C16 1.853(5) . ?
 Si2 N2 1.720(4) . ?
 Si2 C29 1.889(4) . ?
 Si2 C30 1.879(4) . ?
 Si2 C31 1.863(5) . ?
 Si3 N3 1.707(3) . ?
 Si3 C45 1.900(5) . ?
 Si3 C46 1.872(6) . ?
 Si3 C47 1.872(5) . ?
 Si4 N4 1.716(3) . ?
 Si4 C60 1.891(4) . ?
 Si4 C61 1.866(4) . ?
 Si4 C62 1.885(4) . ?
 C2 C3 1.378(7) . ?
 C2 C7 1.402(7) . ?
 C3 H3 0.9500 . ?
 C3 C4 1.409(6) . ?
 C4 H4 0.9500 . ?
 C4 C5 1.374(9) . ?
 C5 H5 0.9500 . ?
 C5 C6 1.383(9) . ?
 C6 H6 0.9500 . ?
 C6 C7 1.397(6) . ?
 C7 H7 0.9500 . ?
 C8 C9 1.378(6) . ?
 C8 C13 1.399(6) . ?
 C9 H9 0.9500 . ?
 C9 C10 1.385(6) . ?
 C10 H10 0.9500 . ?
 C10 C11 1.379(8) . ?
 C11 H11 0.9500 . ?
 C11 C12 1.380(8) . ?
 C12 H12 0.9500 . ?
 C12 C13 1.380(7) . ?
 C13 H13 0.9500 . ?
 C14 H14A 0.9800 . ?
 C14 H14B 0.9800 . ?
 C14 H14C 0.9800 . ?
 C15 H15A 0.9800 . ?
 C15 H15B 0.9800 . ?
 C15 H15C 0.9800 . ?
 C16 H16A 0.9800 . ?
 C16 H16B 0.9800 . ?
 C16 H16C 0.9800 . ?
 C17 C18 1.389(6) . ?
 C17 C22 1.387(5) . ?
 C18 H18 0.9500 . ?
 C18 C19 1.397(6) . ?
 C19 H19 0.9500 . ?
 C19 C20 1.367(6) . ?
 C20 H20 0.9500 . ?
 C20 C21 1.395(6) . ?
 C21 H21 0.9500 . ?
 C21 C22 1.386(6) . ?
 C22 H22 0.9500 . ?
 C23 C24 1.376(7) . ?
 C23 C28 1.395(7) . ?
 C24 H24 0.9500 . ?
 C24 C25 1.412(7) . ?
 C25 H25 0.9500 . ?
 C25 C26 1.368(11) . ?
 C26 H26 0.9500 . ?
 C26 C27 1.383(10) . ?
 C27 H27 0.9500 . ?
 C27 C28 1.388(7) . ?
 C28 H28 0.9500 . ?
 C29 H29A 0.9800 . ?
 C29 H29B 0.9800 . ?
 C29 H29C 0.9800 . ?
 C30 H30A 0.9800 . ?
 C30 H30B 0.9800 . ?
 C30 H30C 0.9800 . ?
 C31 H31A 0.9800 . ?
 C31 H31B 0.9800 . ?
 C31 H31C 0.9800 . ?
 C33 C34 1.394(5) . ?
 C33 C38 1.382(6) . ?
 C34 H34 0.9500 . ?
 C34 C35 1.383(6) . ?
 C35 H35 0.9500 . ?
 C35 C36 1.381(7) . ?
 C36 H36 0.9500 . ?
 C36 C37 1.385(7) . ?
 C37 H37 0.9500 . ?
 C37 C38 1.394(6) . ?
 C38 H38 0.9500 . ?
 C39 C40 1.400(6) . ?
 C39 C44 1.397(6) . ?
 C40 H40 0.9500 . ?
 C40 C41 1.386(7) . ?
 C41 H41 0.9500 . ?
 C41 C42 1.383(8) . ?
 C42 H42 0.9500 . ?
 C42 C43 1.377(8) . ?
 C43 H43 0.9500 . ?
 C43 C44 1.381(7) . ?
 C44 H44 0.9500 . ?
 C45 H45A 0.9800 . ?
 C45 H45B 0.9800 . ?
 C45 H45C 0.9800 . ?
 C46 H46A 0.9800 . ?
 C46 H46B 0.9800 . ?
 C46 H46C 0.9800 . ?
 C47 H47A 0.9800 . ?
 C47 H47B 0.9800 . ?
 C47 H47C 0.9800 . ?
 C48 C49 1.402(6) . ?
 C48 C53 1.380(6) . ?
 C49 H49 0.9500 . ?
 C49 C50 1.373(6) . ?
 C50 H50 0.9500 . ?
 C50 C51 1.379(8) . ?
 C51 H51 0.9500 . ?
 C51 C52 1.366(9) . ?
 C52 H52 0.9500 . ?
 C52 C53 1.404(7) . ?
 C53 H53 0.9500 . ?
 C54 C55 1.386(6) . ?
 C54 C59 1.390(6) . ?
 C55 H55 0.9500 . ?
 C55 C56 1.387(6) . ?
 C56 H56 0.9500 . ?
 C56 C57 1.375(7) . ?
 C57 H57 0.9500 . ?
 C57 C58 1.382(7) . ?
 C58 H58 0.9500 . ?
 C58 C59 1.389(6) . ?
 C59 H59 0.9500 . ?
 C60 H60A 0.9800 . ?
 C60 H60B 0.9800 . ?
 C60 H60C 0.9800 . ?
 C61 H61A 0.9800 . ?
 C61 H61B 0.9800 . ?
 C61 H61C 0.9800 . ?
 C62 H62A 0.9800 . ?
 C62 H62B 0.9800 . ?
 C62 H62C 0.9800 . ?
 K1 O1 2.832(3) . ?
 K1 O2 2.753(4) . ?
 K1 O3 2.818(4) . ?
 K1 O4 2.799(4) . ?
 K1 O5 2.756(3) . ?
 K1 O6 2.809(3) . ?
 K1 O7 2.719(4) . ?
 K1 O8 2.707(4) . ?
 K1 C82 3.428(7) . ?
 O1 C63 1.421(6) . ?
 O1 C74 1.410(6) . ?
 O2 C64 1.423(7) . ?
 O2 C65 1.419(6) . ?
 O3 C66 1.424(7) . ?
 O3 C67 1.412(7) . ?
 O4 C68 1.430(6) . ?
 O4 C69 1.412(7) . ?
 O5 C70 1.419(6) . ?
 O5 C71 1.423(5) . ?
 O6 C72 1.422(6) . ?
 O6 C73 1.411(7) . ?
 O7 C75 1.419(8) . ?
 O7 C78 1.411(8) . ?
 O8 C79 1.430(8) . ?
 O8 C82 1.400(8) . ?
 C63 H63A 0.9900 . ?
 C63 H63B 0.9900 . ?
 C63 C64 1.494(8) . ?
 C64 H64A 0.9900 . ?
 C64 H64B 0.9900 . ?
 C65 H65A 0.9900 . ?
 C65 H65B 0.9900 . ?
 C65 C66 1.490(9) . ?
 C66 H66A 0.9900 . ?
 C66 H66B 0.9900 . ?
 C67 H67A 0.9900 . ?
 C67 H67B 0.9900 . ?
 C67 C68 1.478(9) . ?
 C68 H68A 0.9900 . ?
 C68 H68B 0.9900 . ?
 C69 H69A 0.9900 . ?
 C69 H69B 0.9900 . ?
 C69 C70 1.496(7) . ?
 C70 H70A 0.9900 . ?
 C70 H70B 0.9900 . ?
 C71 H71A 0.9900 . ?
 C71 H71B 0.9900 . ?
 C71 C72 1.491(7) . ?
 C72 H72A 0.9900 . ?
 C72 H72B 0.9900 . ?
 C73 H73A 0.9900 . ?
 C73 H73B 0.9900 . ?
 C73 C74 1.499(8) . ?
 C74 H74A 0.9900 . ?
 C74 H74B 0.9900 . ?
 C75 H75A 0.9900 . ?
 C75 H75B 0.9900 . ?
 C75 C76 1.498(10) . ?
 C76 H76A 0.9900 . ?
 C76 H76B 0.9900 . ?
 C76 C77 1.451(12) . ?
 C77 H77A 0.9900 . ?
 C77 H77B 0.9900 . ?
 C77 C78 1.513(12) . ?
 C78 H78A 0.9900 . ?
 C78 H78B 0.9900 . ?
 C79 H79A 0.9900 . ?
 C79 H79B 0.9900 . ?
 C79 C80 1.477(10) . ?
 C80 H80A 0.9900 . ?
 C80 H80B 0.9900 . ?
 C80 C81 1.494(11) . ?
 C81 H81A 0.9900 . ?
 C81 H81B 0.9900 . ?
 C81 C82 1.443(10) . ?
 C82 H82A 0.9900 . ?
 C82 H82B 0.9900 . ?
 O9 C83 1.439(11) . ?
 O9 C83A 1.400(14) . ?
 O9 C86 1.397(7) . ?
 C83 H83A 0.9900 . ?
 C83 H83B 0.9900 . ?
 C83 C84 1.417(10) . ?
 C83A H83C 0.9900 . ?
 C83A H83D 0.9900 . ?
 C83A C84 1.460(14) . ?
 C84 H84A 0.9900 . ?
 C84 H84B 0.9900 . ?
 C84 H84C 0.9900 . ?
 C84 H84D 0.9900 . ?
 C84 C85 1.473(10) . ?
 C85 H85A 0.9900 . ?
 C85 H85B 0.9900 . ?
 C85 C86 1.477(8) . ?
 C86 H86A 0.9900 . ?
 C86 H86B 0.9900 . ?
 O10 C87A 1.413(15) . ?
 O10 C90 1.422(11) . ?
 O10 C87 1.415(11) . ?
 C87A H87A 0.9900 . ?
 C87A H87B 0.9900 . ?
 C87A C88A 1.425(16) . ?
 C88A H88A 0.9900 . ?
 C88A H88B 0.9900 . ?
 C88A C89 1.445(18) . ?
 C90 H90A 0.9900 . ?
 C90 H90B 0.9900 . ?
 C90 C89 1.374(11) . ?
 C89 H89A 0.9900 . ?
 C89 H89B 0.9900 . ?
 C89 H89C 0.9900 . ?
 C89 H89D 0.9900 . ?
 C89 C88 1.419(13) . ?
 C87 H87C 0.9900 . ?
 C87 H87D 0.9900 . ?
 C87 C88 1.411(11) . ?
 C88 H88C 0.9900 . ?
 C88 H88D 0.9900 . ?

loop_
  _geom_angle_atom_site_label_1
  _geom_angle_atom_site_label_2
  _geom_angle_atom_site_label_3
  _geom_angle
  _geom_angle_site_symmetry_1
  _geom_angle_site_symmetry_3
  _geom_angle_publ_flag
 N1 Tb1 N3 101.84(10) . . ?
 N1 Tb1 N4 101.44(10) . . ?
 N2 Tb1 N1 127.62(11) . . ?
 N2 Tb1 N3 101.64(10) . . ?
 N2 Tb1 N4 100.00(10) . . ?
 N3 Tb1 N4 127.60(11) . . ?
 C1 Tb1 N1 63.86(13) . . ?
 C1 Tb1 N2 63.86(13) . . ?
 C1 Tb1 N3 114.09(12) . . ?
 C1 Tb1 N4 118.30(11) . . ?
 C32 Tb1 N1 113.64(12) . . ?
 C32 Tb1 N2 118.72(12) . . ?
 C32 Tb1 N3 63.96(12) . . ?
 C32 Tb1 N4 63.75(11) . . ?
 C32 Tb1 C1 176.78(11) . . ?
 N1 P1 C1 107.45(19) . . ?
 N1 P1 C2 110.72(19) . . ?
 N1 P1 C8 109.87(17) . . ?
 C1 P1 C2 113.1(2) . . ?
 C1 P1 C8 112.80(19) . . ?
 C8 P1 C2 102.90(18) . . ?
 N2 P2 C1 106.88(19) . . ?
 N2 P2 C17 110.56(17) . . ?
 N2 P2 C23 113.19(19) . . ?
 C1 P2 C17 112.93(19) . . ?
 C1 P2 C23 112.0(2) . . ?
 C23 P2 C17 101.37(17) . . ?
 N3 P3 C32 107.05(18) . . ?
 N3 P3 C33 114.41(17) . . ?
 N3 P3 C39 109.82(18) . . ?
 C32 P3 C33 112.19(19) . . ?
 C32 P3 C39 112.2(2) . . ?
 C39 P3 C33 101.23(18) . . ?
 N4 P4 C32 107.19(18) . . ?
 N4 P4 C48 109.14(17) . . ?
 N4 P4 C54 112.32(16) . . ?
 C32 P4 C48 112.42(19) . . ?
 C32 P4 C54 113.42(19) . . ?
 C48 P4 C54 102.34(18) . . ?
 N1 Si1 C14 113.4(2) . . ?
 N1 Si1 C15 115.62(19) . . ?
 N1 Si1 C16 108.91(19) . . ?
 C15 Si1 C14 104.3(2) . . ?
 C16 Si1 C14 106.3(2) . . ?
 C16 Si1 C15 107.8(2) . . ?
 N2 Si2 C29 115.10(19) . . ?
 N2 Si2 C30 112.77(19) . . ?
 N2 Si2 C31 107.92(19) . . ?
 C30 Si2 C29 106.3(2) . . ?
 C31 Si2 C29 106.7(2) . . ?
 C31 Si2 C30 107.7(2) . . ?
 N3 Si3 C45 115.3(2) . . ?
 N3 Si3 C46 112.2(2) . . ?
 N3 Si3 C47 108.30(17) . . ?
 C46 Si3 C45 105.6(3) . . ?
 C47 Si3 C45 106.0(2) . . ?
 C47 Si3 C46 109.2(3) . . ?
 N4 Si4 C60 115.47(17) . . ?
 N4 Si4 C61 108.80(16) . . ?
 N4 Si4 C62 112.80(18) . . ?
 C61 Si4 C60 104.78(19) . . ?
 C61 Si4 C62 108.1(2) . . ?
 C62 Si4 C60 106.35(19) . . ?
 P1 N1 Tb1 94.00(15) . . ?
 P1 N1 Si1 132.9(2) . . ?
 Si1 N1 Tb1 131.99(17) . . ?
 P2 N2 Tb1 94.86(15) . . ?
 P2 N2 Si2 131.8(2) . . ?
 Si2 N2 Tb1 133.07(17) . . ?
 P3 N3 Tb1 94.18(14) . . ?
 P3 N3 Si3 132.9(2) . . ?
 Si3 N3 Tb1 132.86(17) . . ?
 P4 N4 Tb1 94.09(13) . . ?
 P4 N4 Si4 131.24(18) . . ?
 Si4 N4 Tb1 134.49(16) . . ?
 P1 C1 Tb1 94.20(18) . . ?
 P1 C1 P2 167.9(3) . . ?
 P2 C1 Tb1 94.38(19) . . ?
 C3 C2 P1 119.0(4) . . ?
 C3 C2 C7 119.2(4) . . ?
 C7 C2 P1 121.5(3) . . ?
 C2 C3 H3 119.7 . . ?
 C2 C3 C4 120.5(5) . . ?
 C4 C3 H3 119.7 . . ?
 C3 C4 H4 120.2 . . ?
 C5 C4 C3 119.6(5) . . ?
 C5 C4 H4 120.2 . . ?
 C4 C5 H5 119.7 . . ?
 C4 C5 C6 120.7(4) . . ?
 C6 C5 H5 119.7 . . ?
 C5 C6 H6 120.1 . . ?
 C5 C6 C7 119.7(5) . . ?
 C7 C6 H6 120.1 . . ?
 C2 C7 H7 119.9 . . ?
 C6 C7 C2 120.2(5) . . ?
 C6 C7 H7 119.9 . . ?
 C9 C8 P1 123.8(3) . . ?
 C9 C8 C13 118.1(4) . . ?
 C13 C8 P1 118.0(3) . . ?
 C8 C9 H9 119.5 . . ?
 C8 C9 C10 120.9(4) . . ?
 C10 C9 H9 119.5 . . ?
 C9 C10 H10 119.7 . . ?
 C11 C10 C9 120.6(5) . . ?
 C11 C10 H10 119.7 . . ?
 C10 C11 H11 120.4 . . ?
 C10 C11 C12 119.1(4) . . ?
 C12 C11 H11 120.4 . . ?
 C11 C12 H12 119.8 . . ?
 C13 C12 C11 120.4(4) . . ?
 C13 C12 H12 119.8 . . ?
 C8 C13 H13 119.6 . . ?
 C12 C13 C8 120.8(5) . . ?
 C12 C13 H13 119.6 . . ?
 Si1 C14 H14A 109.5 . . ?
 Si1 C14 H14B 109.5 . . ?
 Si1 C14 H14C 109.5 . . ?
 H14A C14 H14B 109.5 . . ?
 H14A C14 H14C 109.5 . . ?
 H14B C14 H14C 109.5 . . ?
 Si1 C15 H15A 109.5 . . ?
 Si1 C15 H15B 109.5 . . ?
 Si1 C15 H15C 109.5 . . ?
 H15A C15 H15B 109.5 . . ?
 H15A C15 H15C 109.5 . . ?
 H15B C15 H15C 109.5 . . ?
 Si1 C16 H16A 109.5 . . ?
 Si1 C16 H16B 109.5 . . ?
 Si1 C16 H16C 109.5 . . ?
 H16A C16 H16B 109.5 . . ?
 H16A C16 H16C 109.5 . . ?
 H16B C16 H16C 109.5 . . ?
 C18 C17 P2 123.1(3) . . ?
 C22 C17 P2 117.9(3) . . ?
 C22 C17 C18 118.5(3) . . ?
 C17 C18 H18 119.8 . . ?
 C17 C18 C19 120.3(4) . . ?
 C19 C18 H18 119.8 . . ?
 C18 C19 H19 119.5 . . ?
 C20 C19 C18 121.1(4) . . ?
 C20 C19 H19 119.5 . . ?
 C19 C20 H20 120.6 . . ?
 C19 C20 C21 118.8(4) . . ?
 C21 C20 H20 120.6 . . ?
 C20 C21 H21 119.8 . . ?
 C22 C21 C20 120.4(4) . . ?
 C22 C21 H21 119.8 . . ?
 C17 C22 H22 119.6 . . ?
 C21 C22 C17 120.9(4) . . ?
 C21 C22 H22 119.6 . . ?
 C24 C23 P2 118.6(4) . . ?
 C24 C23 C28 119.3(4) . . ?
 C28 C23 P2 122.1(4) . . ?
 C23 C24 H24 119.9 . . ?
 C23 C24 C25 120.3(6) . . ?
 C25 C24 H24 119.9 . . ?
 C24 C25 H25 120.1 . . ?
 C26 C25 C24 119.9(6) . . ?
 C26 C25 H25 120.1 . . ?
 C25 C26 H26 119.9 . . ?
 C25 C26 C27 120.1(5) . . ?
 C27 C26 H26 119.9 . . ?
 C26 C27 H27 119.9 . . ?
 C26 C27 C28 120.3(6) . . ?
 C28 C27 H27 119.9 . . ?
 C23 C28 H28 119.9 . . ?
 C27 C28 C23 120.2(6) . . ?
 C27 C28 H28 119.9 . . ?
 Si2 C29 H29A 109.5 . . ?
 Si2 C29 H29B 109.5 . . ?
 Si2 C29 H29C 109.5 . . ?
 H29A C29 H29B 109.5 . . ?
 H29A C29 H29C 109.5 . . ?
 H29B C29 H29C 109.5 . . ?
 Si2 C30 H30A 109.5 . . ?
 Si2 C30 H30B 109.5 . . ?
 Si2 C30 H30C 109.5 . . ?
 H30A C30 H30B 109.5 . . ?
 H30A C30 H30C 109.5 . . ?
 H30B C30 H30C 109.5 . . ?
 Si2 C31 H31A 109.5 . . ?
 Si2 C31 H31B 109.5 . . ?
 Si2 C31 H31C 109.5 . . ?
 H31A C31 H31B 109.5 . . ?
 H31A C31 H31C 109.5 . . ?
 H31B C31 H31C 109.5 . . ?
 P3 C32 Tb1 94.73(18) . . ?
 P4 C32 Tb1 94.92(17) . . ?
 P4 C32 P3 168.3(3) . . ?
 C34 C33 P3 123.5(3) . . ?
 C38 C33 P3 117.7(3) . . ?
 C38 C33 C34 118.7(4) . . ?
 C33 C34 H34 119.5 . . ?
 C35 C34 C33 121.1(4) . . ?
 C35 C34 H34 119.5 . . ?
 C34 C35 H35 120.1 . . ?
 C36 C35 C34 119.9(4) . . ?
 C36 C35 H35 120.1 . . ?
 C35 C36 H36 120.1 . . ?
 C35 C36 C37 119.7(4) . . ?
 C37 C36 H36 120.1 . . ?
 C36 C37 H37 119.9 . . ?
 C36 C37 C38 120.2(4) . . ?
 C38 C37 H37 119.9 . . ?
 C33 C38 C37 120.4(4) . . ?
 C33 C38 H38 119.8 . . ?
 C37 C38 H38 119.8 . . ?
 C40 C39 P3 121.9(3) . . ?
 C44 C39 P3 119.2(3) . . ?
 C44 C39 C40 117.8(4) . . ?
 C39 C40 H40 119.6 . . ?
 C41 C40 C39 120.9(5) . . ?
 C41 C40 H40 119.6 . . ?
 C40 C41 H41 119.9 . . ?
 C42 C41 C40 120.2(5) . . ?
 C42 C41 H41 119.9 . . ?
 C41 C42 H42 120.2 . . ?
 C43 C42 C41 119.6(5) . . ?
 C43 C42 H42 120.2 . . ?
 C42 C43 H43 119.7 . . ?
 C42 C43 C44 120.5(5) . . ?
 C44 C43 H43 119.7 . . ?
 C39 C44 H44 119.5 . . ?
 C43 C44 C39 121.0(5) . . ?
 C43 C44 H44 119.5 . . ?
 Si3 C45 H45A 109.5 . . ?
 Si3 C45 H45B 109.5 . . ?
 Si3 C45 H45C 109.5 . . ?
 H45A C45 H45B 109.5 . . ?
 H45A C45 H45C 109.5 . . ?
 H45B C45 H45C 109.5 . . ?
 Si3 C46 H46A 109.5 . . ?
 Si3 C46 H46B 109.5 . . ?
 Si3 C46 H46C 109.5 . . ?
 H46A C46 H46B 109.5 . . ?
 H46A C46 H46C 109.5 . . ?
 H46B C46 H46C 109.5 . . ?
 Si3 C47 H47A 109.5 . . ?
 Si3 C47 H47B 109.5 . . ?
 Si3 C47 H47C 109.5 . . ?
 H47A C47 H47B 109.5 . . ?
 H47A C47 H47C 109.5 . . ?
 H47B C47 H47C 109.5 . . ?
 C49 C48 P4 116.3(3) . . ?
 C53 C48 P4 124.8(3) . . ?
 C53 C48 C49 118.9(4) . . ?
 C48 C49 H49 119.9 . . ?
 C50 C49 C48 120.1(5) . . ?
 C50 C49 H49 119.9 . . ?
 C49 C50 H50 119.5 . . ?
 C49 C50 C51 120.9(5) . . ?
 C51 C50 H50 119.5 . . ?
 C50 C51 H51 120.2 . . ?
 C52 C51 C50 119.6(5) . . ?
 C52 C51 H51 120.2 . . ?
 C51 C52 H52 119.9 . . ?
 C51 C52 C53 120.3(5) . . ?
 C53 C52 H52 119.9 . . ?
 C48 C53 C52 120.1(5) . . ?
 C48 C53 H53 119.9 . . ?
 C52 C53 H53 119.9 . . ?
 C55 C54 P4 118.3(3) . . ?
 C55 C54 C59 118.4(4) . . ?
 C59 C54 P4 123.3(3) . . ?
 C54 C55 H55 119.4 . . ?
 C54 C55 C56 121.3(4) . . ?
 C56 C55 H55 119.4 . . ?
 C55 C56 H56 120.2 . . ?
 C57 C56 C55 119.6(4) . . ?
 C57 C56 H56 120.2 . . ?
 C56 C57 H57 119.9 . . ?
 C56 C57 C58 120.2(4) . . ?
 C58 C57 H57 119.9 . . ?
 C57 C58 H58 120.0 . . ?
 C57 C58 C59 120.0(4) . . ?
 C59 C58 H58 120.0 . . ?
 C54 C59 H59 119.8 . . ?
 C58 C59 C54 120.5(4) . . ?
 C58 C59 H59 119.8 . . ?
 Si4 C60 H60A 109.5 . . ?
 Si4 C60 H60B 109.5 . . ?
 Si4 C60 H60C 109.5 . . ?
 H60A C60 H60B 109.5 . . ?
 H60A C60 H60C 109.5 . . ?
 H60B C60 H60C 109.5 . . ?
 Si4 C61 H61A 109.5 . . ?
 Si4 C61 H61B 109.5 . . ?
 Si4 C61 H61C 109.5 . . ?
 H61A C61 H61B 109.5 . . ?
 H61A C61 H61C 109.5 . . ?
 H61B C61 H61C 109.5 . . ?
 Si4 C62 H62A 109.5 . . ?
 Si4 C62 H62B 109.5 . . ?
 Si4 C62 H62C 109.5 . . ?
 H62A C62 H62B 109.5 . . ?
 H62A C62 H62C 109.5 . . ?
 H62B C62 H62C 109.5 . . ?
 O1 K1 C82 90.65(19) . . ?
 O2 K1 O1 61.24(11) . . ?
 O2 K1 O3 60.65(12) . . ?
 O2 K1 O4 119.47(11) . . ?
 O2 K1 O5 178.65(11) . . ?
 O2 K1 O6 119.97(11) . . ?
 O2 K1 C82 105.33(18) . . ?
 O3 K1 O1 121.16(11) . . ?
 O3 K1 C82 112.50(14) . . ?
 O4 K1 O1 175.33(9) . . ?
 O4 K1 O3 60.52(11) . . ?
 O4 K1 O6 118.70(10) . . ?
 O4 K1 C82 84.72(19) . . ?
 O5 K1 O1 118.55(10) . . ?
 O5 K1 O3 119.31(11) . . ?
 O5 K1 O4 60.86(10) . . ?
 O5 K1 O6 60.08(10) . . ?
 O5 K1 C82 75.97(17) . . ?
 O6 K1 O1 59.57(10) . . ?
 O6 K1 O3 179.08(10) . . ?
 O6 K1 C82 66.77(13) . . ?
 O7 K1 O1 92.59(13) . . ?
 O7 K1 O2 98.18(13) . . ?
 O7 K1 O3 87.02(13) . . ?
 O7 K1 O4 91.85(13) . . ?
 O7 K1 O5 80.47(12) . . ?
 O7 K1 O6 93.52(12) . . ?
 O7 K1 C82 154.71(17) . . ?
 O8 K1 O1 85.92(14) . . ?
 O8 K1 O2 83.61(13) . . ?
 O8 K1 O3 96.19(12) . . ?
 O8 K1 O4 89.57(14) . . ?
 O8 K1 O5 97.73(12) . . ?
 O8 K1 O6 83.27(12) . . ?
 O8 K1 O7 176.79(13) . . ?
 O8 K1 C82 22.72(16) . . ?
 C63 O1 K1 110.8(3) . . ?
 C74 O1 K1 112.5(3) . . ?
 C74 O1 C63 112.1(4) . . ?
 C64 O2 K1 114.1(3) . . ?
 C65 O2 K1 115.2(4) . . ?
 C65 O2 C64 113.7(4) . . ?
 C66 O3 K1 113.2(3) . . ?
 C67 O3 K1 113.2(3) . . ?
 C67 O3 C66 113.5(4) . . ?
 C68 O4 K1 114.9(3) . . ?
 C69 O4 K1 113.1(3) . . ?
 C69 O4 C68 111.6(4) . . ?
 C70 O5 K1 116.1(3) . . ?
 C70 O5 C71 111.9(4) . . ?
 C71 O5 K1 119.1(3) . . ?
 C72 O6 K1 112.7(3) . . ?
 C73 O6 K1 117.2(3) . . ?
 C73 O6 C72 112.5(4) . . ?
 C75 O7 K1 114.5(4) . . ?
 C78 O7 K1 125.5(5) . . ?
 C78 O7 C75 107.9(5) . . ?
 C79 O8 K1 121.0(4) . . ?
 C82 O8 K1 109.0(4) . . ?
 C82 O8 C79 107.3(5) . . ?
 O1 C63 H63A 110.1 . . ?
 O1 C63 H63B 110.1 . . ?
 O1 C63 C64 108.0(4) . . ?
 H63A C63 H63B 108.4 . . ?
 C64 C63 H63A 110.1 . . ?
 C64 C63 H63B 110.1 . . ?
 O2 C64 C63 108.3(4) . . ?
 O2 C64 H64A 110.0 . . ?
 O2 C64 H64B 110.0 . . ?
 C63 C64 H64A 110.0 . . ?
 C63 C64 H64B 110.0 . . ?
 H64A C64 H64B 108.4 . . ?
 O2 C65 H65A 110.1 . . ?
 O2 C65 H65B 110.1 . . ?
 O2 C65 C66 108.0(4) . . ?
 H65A C65 H65B 108.4 . . ?
 C66 C65 H65A 110.1 . . ?
 C66 C65 H65B 110.1 . . ?
 O3 C66 C65 109.2(5) . . ?
 O3 C66 H66A 109.8 . . ?
 O3 C66 H66B 109.8 . . ?
 C65 C66 H66A 109.8 . . ?
 C65 C66 H66B 109.8 . . ?
 H66A C66 H66B 108.3 . . ?
 O3 C67 H67A 109.6 . . ?
 O3 C67 H67B 109.6 . . ?
 O3 C67 C68 110.2(5) . . ?
 H67A C67 H67B 108.1 . . ?
 C68 C67 H67A 109.6 . . ?
 C68 C67 H67B 109.6 . . ?
 O4 C68 C67 109.0(4) . . ?
 O4 C68 H68A 109.9 . . ?
 O4 C68 H68B 109.9 . . ?
 C67 C68 H68A 109.9 . . ?
 C67 C68 H68B 109.9 . . ?
 H68A C68 H68B 108.3 . . ?
 O4 C69 H69A 109.7 . . ?
 O4 C69 H69B 109.7 . . ?
 O4 C69 C70 110.0(4) . . ?
 H69A C69 H69B 108.2 . . ?
 C70 C69 H69A 109.7 . . ?
 C70 C69 H69B 109.7 . . ?
 O5 C70 C69 108.4(4) . . ?
 O5 C70 H70A 110.0 . . ?
 O5 C70 H70B 110.0 . . ?
 C69 C70 H70A 110.0 . . ?
 C69 C70 H70B 110.0 . . ?
 H70A C70 H70B 108.4 . . ?
 O5 C71 H71A 109.9 . . ?
 O5 C71 H71B 109.9 . . ?
 O5 C71 C72 108.9(4) . . ?
 H71A C71 H71B 108.3 . . ?
 C72 C71 H71A 109.9 . . ?
 C72 C71 H71B 109.9 . . ?
 O6 C72 C71 109.8(4) . . ?
 O6 C72 H72A 109.7 . . ?
 O6 C72 H72B 109.7 . . ?
 C71 C72 H72A 109.7 . . ?
 C71 C72 H72B 109.7 . . ?
 H72A C72 H72B 108.2 . . ?
 O6 C73 H73A 110.0 . . ?
 O6 C73 H73B 110.0 . . ?
 O6 C73 C74 108.6(4) . . ?
 H73A C73 H73B 108.4 . . ?
 C74 C73 H73A 110.0 . . ?
 C74 C73 H73B 110.0 . . ?
 O1 C74 C73 108.9(4) . . ?
 O1 C74 H74A 109.9 . . ?
 O1 C74 H74B 109.9 . . ?
 C73 C74 H74A 109.9 . . ?
 C73 C74 H74B 109.9 . . ?
 H74A C74 H74B 108.3 . . ?
 O7 C75 H75A 110.6 . . ?
 O7 C75 H75B 110.6 . . ?
 O7 C75 C76 105.9(6) . . ?
 H75A C75 H75B 108.7 . . ?
 C76 C75 H75A 110.6 . . ?
 C76 C75 H75B 110.6 . . ?
 C75 C76 H76A 110.6 . . ?
 C75 C76 H76B 110.6 . . ?
 H76A C76 H76B 108.8 . . ?
 C77 C76 C75 105.5(7) . . ?
 C77 C76 H76A 110.6 . . ?
 C77 C76 H76B 110.6 . . ?
 C76 C77 H77A 110.4 . . ?
 C76 C77 H77B 110.4 . . ?
 C76 C77 C78 106.8(6) . . ?
 H77A C77 H77B 108.6 . . ?
 C78 C77 H77A 110.4 . . ?
 C78 C77 H77B 110.4 . . ?
 O7 C78 C77 104.7(6) . . ?
 O7 C78 H78A 110.8 . . ?
 O7 C78 H78B 110.8 . . ?
 C77 C78 H78A 110.8 . . ?
 C77 C78 H78B 110.8 . . ?
 H78A C78 H78B 108.9 . . ?
 O8 C79 H79A 110.4 . . ?
 O8 C79 H79B 110.4 . . ?
 O8 C79 C80 106.5(5) . . ?
 H79A C79 H79B 108.6 . . ?
 C80 C79 H79A 110.4 . . ?
 C80 C79 H79B 110.4 . . ?
 C79 C80 H80A 111.3 . . ?
 C79 C80 H80B 111.3 . . ?
 C79 C80 C81 102.4(5) . . ?
 H80A C80 H80B 109.2 . . ?
 C81 C80 H80A 111.3 . . ?
 C81 C80 H80B 111.3 . . ?
 C80 C81 H81A 110.8 . . ?
 C80 C81 H81B 110.8 . . ?
 H81A C81 H81B 108.9 . . ?
 C82 C81 C80 104.6(6) . . ?
 C82 C81 H81A 110.8 . . ?
 C82 C81 H81B 110.8 . . ?
 K1 C82 H82A 63.1 . . ?
 K1 C82 H82B 112.7 . . ?
 O8 C82 K1 48.3(3) . . ?
 O8 C82 C81 109.8(6) . . ?
 O8 C82 H82A 109.7 . . ?
 O8 C82 H82B 109.7 . . ?
 C81 C82 K1 137.0(6) . . ?
 C81 C82 H82A 109.7 . . ?
 C81 C82 H82B 109.7 . . ?
 H82A C82 H82B 108.2 . . ?
 C86 O9 C83 104.8(6) . . ?
 C86 O9 C83A 107.7(8) . . ?
 O9 C83 H83A 110.1 . . ?
 O9 C83 H83B 110.1 . . ?
 H83A C83 H83B 108.5 . . ?
 C84 C83 O9 107.8(8) . . ?
 C84 C83 H83A 110.1 . . ?
 C84 C83 H83B 110.1 . . ?
 O9 C83A H83C 110.2 . . ?
 O9 C83A H83D 110.2 . . ?
 O9 C83A C84 107.6(11) . . ?
 H83C C83A H83D 108.5 . . ?
 C84 C83A H83C 110.2 . . ?
 C84 C83A H83D 110.2 . . ?
 C83 C84 H84A 111.0 . . ?
 C83 C84 H84B 111.0 . . ?
 C83 C84 C85 104.0(7) . . ?
 C83A C84 H84C 110.9 . . ?
 C83A C84 H84D 110.9 . . ?
 C83A C84 C85 104.5(9) . . ?
 H84A C84 H84B 109.0 . . ?
 H84C C84 H84D 108.9 . . ?
 C85 C84 H84A 111.0 . . ?
 C85 C84 H84B 111.0 . . ?
 C85 C84 H84C 110.9 . . ?
 C85 C84 H84D 110.9 . . ?
 C84 C85 H85A 110.7 . . ?
 C84 C85 H85B 110.7 . . ?
 C84 C85 C86 105.3(5) . . ?
 H85A C85 H85B 108.8 . . ?
 C86 C85 H85A 110.7 . . ?
 C86 C85 H85B 110.7 . . ?
 O9 C86 C85 108.4(5) . . ?
 O9 C86 H86A 110.0 . . ?
 O9 C86 H86B 110.0 . . ?
 C85 C86 H86A 110.0 . . ?
 C85 C86 H86B 110.0 . . ?
 H86A C86 H86B 108.4 . . ?
 C87A O10 C90 107.9(13) . . ?
 C87 O10 C90 105.1(8) . . ?
 O10 C87A H87A 111.4 . . ?
 O10 C87A H87B 111.4 . . ?
 O10 C87A C88A 102(2) . . ?
 H87A C87A H87B 109.3 . . ?
 C88A C87A H87A 111.4 . . ?
 C88A C87A H87B 111.4 . . ?
 C87A C88A H88A 109.2 . . ?
 C87A C88A H88B 109.2 . . ?
 C87A C88A C89 112(2) . . ?
 H88A C88A H88B 107.9 . . ?
 C89 C88A H88A 109.2 . . ?
 C89 C88A H88B 109.2 . . ?
 O10 C90 H90A 109.3 . . ?
 O10 C90 H90B 109.3 . . ?
 H90A C90 H90B 108.0 . . ?
 C89 C90 O10 111.5(9) . . ?
 C89 C90 H90A 109.3 . . ?
 C89 C90 H90B 109.3 . . ?
 C88A C89 H89A 112.0 . . ?
 C88A C89 H89B 112.0 . . ?
 C90 C89 C88A 99.1(18) . . ?
 C90 C89 H89A 112.0 . . ?
 C90 C89 H89B 112.0 . . ?
 C90 C89 H89C 110.6 . . ?
 C90 C89 H89D 110.6 . . ?
 C90 C89 C88 105.7(10) . . ?
 H89A C89 H89B 109.6 . . ?
 H89C C89 H89D 108.7 . . ?
 C88 C89 H89C 110.6 . . ?
 C88 C89 H89D 110.6 . . ?
 O10 C87 H87C 110.1 . . ?
 O10 C87 H87D 110.1 . . ?
 H87C C87 H87D 108.4 . . ?
 C88 C87 O10 108.2(11) . . ?
 C88 C87 H87C 110.1 . . ?
 C88 C87 H87D 110.1 . . ?
 C89 C88 H88C 109.9 . . ?
 C89 C88 H88D 109.9 . . ?
 C87 C88 C89 108.8(11) . . ?
 C87 C88 H88C 109.9 . . ?
 C87 C88 H88D 109.9 . . ?
 H88C C88 H88D 108.3 . . ?

loop_
  _geom_torsion_atom_site_label_1
  _geom_torsion_atom_site_label_2
  _geom_torsion_atom_site_label_3
  _geom_torsion_atom_site_label_4
  _geom_torsion
  _geom_torsion_site_symmetry_1
  _geom_torsion_site_symmetry_2
  _geom_torsion_site_symmetry_3
  _geom_torsion_site_symmetry_4
  _geom_torsion_publ_flag
 P1 C2 C3 C4 172.1(3) . . . . ?
 P1 C2 C7 C6 -172.3(4) . . . . ?
 P1 C8 C9 C10 -179.5(4) . . . . ?
 P1 C8 C13 C12 -179.8(4) . . . . ?
 P2 C17 C18 C19 -172.0(4) . . . . ?
 P2 C17 C22 C21 171.0(4) . . . . ?
 P2 C23 C24 C25 -178.9(4) . . . . ?
 P2 C23 C28 C27 179.7(4) . . . . ?
 P3 C33 C34 C35 -176.8(4) . . . . ?
 P3 C33 C38 C37 177.6(4) . . . . ?
 P3 C39 C40 C41 166.6(4) . . . . ?
 P3 C39 C44 C43 -167.4(4) . . . . ?
 P4 C48 C49 C50 -177.3(3) . . . . ?
 P4 C48 C53 C52 177.9(4) . . . . ?
 P4 C54 C55 C56 -178.4(3) . . . . ?
 P4 C54 C59 C58 178.4(3) . . . . ?
 N1 P1 C1 Tb1 6.40(18) . . . . ?
 N1 P1 C1 P2 141.5(13) . . . . ?
 N1 P1 C2 C3 -140.3(3) . . . . ?
 N1 P1 C2 C7 34.3(4) . . . . ?
 N1 P1 C8 C9 -119.1(4) . . . . ?
 N1 P1 C8 C13 61.9(4) . . . . ?
 N2 P2 C1 Tb1 -1.15(18) . . . . ?
 N2 P2 C1 P1 -136.3(13) . . . . ?
 N2 P2 C17 C18 -139.3(4) . . . . ?
 N2 P2 C17 C22 49.2(4) . . . . ?
 N2 P2 C23 C24 -131.4(4) . . . . ?
 N2 P2 C23 C28 50.3(4) . . . . ?
 N3 P3 C32 Tb1 2.6(2) . . . . ?
 N3 P3 C32 P4 148.0(13) . . . . ?
 N3 P3 C33 C34 -61.7(4) . . . . ?
 N3 P3 C33 C38 121.9(3) . . . . ?
 N3 P3 C39 C40 157.1(4) . . . . ?
 N3 P3 C39 C44 -35.3(4) . . . . ?
 N4 P4 C32 Tb1 -1.96(19) . . . . ?
 N4 P4 C32 P3 -147.4(13) . . . . ?
 N4 P4 C48 C49 -54.0(3) . . . . ?
 N4 P4 C48 C53 127.9(4) . . . . ?
 N4 P4 C54 C55 125.3(3) . . . . ?
 N4 P4 C54 C59 -54.2(4) . . . . ?
 C1 P1 N1 Tb1 -6.35(18) . . . . ?
 C1 P1 N1 Si1 162.4(3) . . . . ?
 C1 P1 C2 C3 -19.7(4) . . . . ?
 C1 P1 C2 C7 155.0(4) . . . . ?
 C1 P1 C8 C9 121.1(4) . . . . ?
 C1 P1 C8 C13 -58.0(4) . . . . ?
 C1 P2 N2 Tb1 1.15(18) . . . . ?
 C1 P2 N2 Si2 176.1(2) . . . . ?
 C1 P2 C17 C18 101.0(4) . . . . ?
 C1 P2 C17 C22 -70.5(4) . . . . ?
 C1 P2 C23 C24 -10.5(4) . . . . ?
 C1 P2 C23 C28 171.2(4) . . . . ?
 C2 P1 N1 Tb1 117.60(17) . . . . ?
 C2 P1 N1 Si1 -73.7(3) . . . . ?
 C2 P1 C1 Tb1 -116.10(17) . . . . ?
 C2 P1 C1 P2 19.0(14) . . . . ?
 C2 P1 C8 C9 -1.1(4) . . . . ?
 C2 P1 C8 C13 179.8(4) . . . . ?
 C2 C3 C4 C5 0.5(7) . . . . ?
 C3 C2 C7 C6 2.3(7) . . . . ?
 C3 C4 C5 C6 2.1(7) . . . . ?
 C4 C5 C6 C7 -2.4(8) . . . . ?
 C5 C6 C7 C2 0.2(7) . . . . ?
 C7 C2 C3 C4 -2.7(7) . . . . ?
 C8 P1 N1 Tb1 -129.41(15) . . . . ?
 C8 P1 N1 Si1 39.3(3) . . . . ?
 C8 P1 C1 Tb1 127.64(16) . . . . ?
 C8 P1 C1 P2 -97.2(13) . . . . ?
 C8 P1 C2 C3 102.3(4) . . . . ?
 C8 P1 C2 C7 -83.0(4) . . . . ?
 C8 C9 C10 C11 -0.6(7) . . . . ?
 C9 C8 C13 C12 1.0(7) . . . . ?
 C9 C10 C11 C12 1.0(8) . . . . ?
 C10 C11 C12 C13 -0.3(8) . . . . ?
 C11 C12 C13 C8 -0.7(8) . . . . ?
 C13 C8 C9 C10 -0.4(7) . . . . ?
 C14 Si1 N1 Tb1 -96.6(3) . . . . ?
 C14 Si1 N1 P1 98.6(3) . . . . ?
 C15 Si1 N1 Tb1 143.0(2) . . . . ?
 C15 Si1 N1 P1 -21.8(4) . . . . ?
 C16 Si1 N1 Tb1 21.5(3) . . . . ?
 C16 Si1 N1 P1 -143.3(3) . . . . ?
 C17 P2 N2 Tb1 -122.12(15) . . . . ?
 C17 P2 N2 Si2 52.8(3) . . . . ?
 C17 P2 C1 Tb1 120.64(16) . . . . ?
 C17 P2 C1 P1 -14.5(14) . . . . ?
 C17 P2 C23 C24 110.2(4) . . . . ?
 C17 P2 C23 C28 -68.1(4) . . . . ?
 C17 C18 C19 C20 1.8(8) . . . . ?
 C18 C17 C22 C21 -0.9(7) . . . . ?
 C18 C19 C20 C21 -1.6(8) . . . . ?
 C19 C20 C21 C22 0.2(7) . . . . ?
 C20 C21 C22 C17 1.1(7) . . . . ?
 C22 C17 C18 C19 -0.5(7) . . . . ?
 C23 P2 N2 Tb1 124.95(17) . . . . ?
 C23 P2 N2 Si2 -60.1(3) . . . . ?
 C23 P2 C1 Tb1 -125.67(16) . . . . ?
 C23 P2 C1 P1 99.2(13) . . . . ?
 C23 P2 C17 C18 -19.0(4) . . . . ?
 C23 P2 C17 C22 169.4(3) . . . . ?
 C23 C24 C25 C26 -1.1(9) . . . . ?
 C24 C23 C28 C27 1.4(7) . . . . ?
 C24 C25 C26 C27 1.8(10) . . . . ?
 C25 C26 C27 C28 -0.9(9) . . . . ?
 C26 C27 C28 C23 -0.7(8) . . . . ?
 C28 C23 C24 C25 -0.6(7) . . . . ?
 C29 Si2 N2 Tb1 140.7(2) . . . . ?
 C29 Si2 N2 P2 -32.4(3) . . . . ?
 C30 Si2 N2 Tb1 -97.0(2) . . . . ?
 C30 Si2 N2 P2 89.8(3) . . . . ?
 C31 Si2 N2 Tb1 21.8(3) . . . . ?
 C31 Si2 N2 P2 -151.3(3) . . . . ?
 C32 P3 N3 Tb1 -2.53(19) . . . . ?
 C32 P3 N3 Si3 -179.7(3) . . . . ?
 C32 P3 C33 C34 176.1(4) . . . . ?
 C32 P3 C33 C38 -0.3(4) . . . . ?
 C32 P3 C39 C40 -83.9(4) . . . . ?
 C32 P3 C39 C44 83.7(4) . . . . ?
 C32 P4 N4 Tb1 1.93(19) . . . . ?
 C32 P4 N4 Si4 -173.6(2) . . . . ?
 C32 P4 C48 C49 64.8(4) . . . . ?
 C32 P4 C48 C53 -113.3(4) . . . . ?
 C32 P4 C54 C55 3.5(4) . . . . ?
 C32 P4 C54 C59 -176.0(3) . . . . ?
 C33 P3 N3 Tb1 -127.48(15) . . . . ?
 C33 P3 N3 Si3 55.3(3) . . . . ?
 C33 P3 C32 Tb1 128.85(16) . . . . ?
 C33 P3 C32 P4 -85.7(14) . . . . ?
 C33 P3 C39 C40 35.9(4) . . . . ?
 C33 P3 C39 C44 -156.6(4) . . . . ?
 C33 C34 C35 C36 -0.1(7) . . . . ?
 C34 C33 C38 C37 1.0(6) . . . . ?
 C34 C35 C36 C37 0.1(8) . . . . ?
 C35 C36 C37 C38 0.5(7) . . . . ?
 C36 C37 C38 C33 -1.1(7) . . . . ?
 C38 C33 C34 C35 -0.4(7) . . . . ?
 C39 P3 N3 Tb1 119.51(15) . . . . ?
 C39 P3 N3 Si3 -57.7(3) . . . . ?
 C39 P3 C32 Tb1 -117.98(18) . . . . ?
 C39 P3 C32 P4 27.5(14) . . . . ?
 C39 P3 C33 C34 56.3(4) . . . . ?
 C39 P3 C33 C38 -120.1(3) . . . . ?
 C39 C40 C41 C42 0.4(9) . . . . ?
 C40 C39 C44 C43 0.7(7) . . . . ?
 C40 C41 C42 C43 0.9(9) . . . . ?
 C41 C42 C43 C44 -1.3(9) . . . . ?
 C42 C43 C44 C39 0.5(9) . . . . ?
 C44 C39 C40 C41 -1.2(7) . . . . ?
 C45 Si3 N3 Tb1 -148.2(3) . . . . ?
 C45 Si3 N3 P3 28.0(4) . . . . ?
 C46 Si3 N3 Tb1 90.9(3) . . . . ?
 C46 Si3 N3 P3 -92.9(3) . . . . ?
 C47 Si3 N3 Tb1 -29.7(3) . . . . ?
 C47 Si3 N3 P3 146.5(3) . . . . ?
 C48 P4 N4 Tb1 123.94(15) . . . . ?
 C48 P4 N4 Si4 -51.6(3) . . . . ?
 C48 P4 C32 Tb1 -121.90(17) . . . . ?
 C48 P4 C32 P3 92.7(14) . . . . ?
 C48 P4 C54 C55 -117.8(3) . . . . ?
 C48 P4 C54 C59 62.7(4) . . . . ?
 C48 C49 C50 C51 -1.4(7) . . . . ?
 C49 C48 C53 C52 -0.1(7) . . . . ?
 C49 C50 C51 C52 1.2(8) . . . . ?
 C50 C51 C52 C53 -0.4(9) . . . . ?
 C51 C52 C53 C48 -0.1(9) . . . . ?
 C53 C48 C49 C50 0.9(6) . . . . ?
 C54 P4 N4 Tb1 -123.29(15) . . . . ?
 C54 P4 N4 Si4 61.1(3) . . . . ?
 C54 P4 C32 Tb1 122.60(16) . . . . ?
 C54 P4 C32 P3 -22.8(14) . . . . ?
 C54 P4 C48 C49 -173.2(3) . . . . ?
 C54 P4 C48 C53 8.8(4) . . . . ?
 C54 C55 C56 C57 0.1(7) . . . . ?
 C55 C54 C59 C58 -1.1(6) . . . . ?
 C55 C56 C57 C58 -1.3(7) . . . . ?
 C56 C57 C58 C59 1.3(7) . . . . ?
 C57 C58 C59 C54 0.0(7) . . . . ?
 C59 C54 C55 C56 1.1(6) . . . . ?
 C60 Si4 N4 Tb1 -142.5(2) . . . . ?
 C60 Si4 N4 P4 31.3(3) . . . . ?
 C61 Si4 N4 Tb1 -25.1(3) . . . . ?
 C61 Si4 N4 P4 148.7(3) . . . . ?
 C62 Si4 N4 Tb1 94.9(3) . . . . ?
 C62 Si4 N4 P4 -91.3(3) . . . . ?
 K1 O1 C63 C64 52.6(5) . . . . ?
 K1 O1 C74 C73 -55.3(5) . . . . ?
 K1 O2 C64 C63 50.6(5) . . . . ?
 K1 O2 C65 C66 -51.3(6) . . . . ?
 K1 O3 C66 C65 -47.8(5) . . . . ?
 K1 O3 C67 C68 50.3(5) . . . . ?
 K1 O4 C68 C67 46.7(5) . . . . ?
 K1 O4 C69 C70 -49.8(5) . . . . ?
 K1 O5 C70 C69 -46.4(5) . . . . ?
 K1 O5 C71 C72 38.3(5) . . . . ?
 K1 O6 C72 C71 53.7(4) . . . . ?
 K1 O6 C73 C74 -42.3(5) . . . . ?
 K1 O7 C75 C76 114.7(6) . . . . ?
 K1 O7 C78 C77 -110.2(7) . . . . ?
 K1 O8 C79 C80 -147.5(5) . . . . ?
 K1 O8 C82 C81 136.1(7) . . . . ?
 O1 C63 C64 O2 -70.5(5) . . . . ?
 O2 C65 C66 O3 66.3(6) . . . . ?
 O3 C67 C68 O4 -65.5(6) . . . . ?
 O4 C69 C70 O5 64.4(6) . . . . ?
 O5 C71 C72 O6 -60.8(5) . . . . ?
 O6 C73 C74 O1 65.2(6) . . . . ?
 O7 C75 C76 C77 17.9(9) . . . . ?
 O8 C79 C80 C81 30.4(9) . . . . ?
 C63 O1 C74 C73 179.1(4) . . . . ?
 C64 O2 C65 C66 174.3(5) . . . . ?
 C65 O2 C64 C63 -174.5(4) . . . . ?
 C66 O3 C67 C68 -178.9(4) . . . . ?
 C67 O3 C66 C65 -178.6(4) . . . . ?
 C68 O4 C69 C70 179.0(5) . . . . ?
 C69 O4 C68 C67 177.0(5) . . . . ?
 C70 O5 C71 C72 178.2(4) . . . . ?
 C71 O5 C70 C69 172.4(4) . . . . ?
 C72 O6 C73 C74 -175.3(4) . . . . ?
 C73 O6 C72 C71 -171.1(4) . . . . ?
 C74 O1 C63 C64 179.3(4) . . . . ?
 C75 O7 C78 C77 29.9(9) . . . . ?
 C75 C76 C77 C78 0.0(11) . . . . ?
 C76 C77 C78 O7 -17.9(11) . . . . ?
 C78 O7 C75 C76 -30.3(9) . . . . ?
 C79 O8 C82 K1 -132.7(6) . . . . ?
 C79 O8 C82 C81 3.5(10) . . . . ?
 C79 C80 C81 C82 -27.7(10) . . . . ?
 C80 C81 C82 K1 65.1(11) . . . . ?
 C80 C81 C82 O8 15.7(11) . . . . ?
 C82 O8 C79 C80 -21.7(9) . . . . ?
 O9 C83 C84 C83A 64.8(14) . . . . ?
 O9 C83 C84 C85 -30.2(14) . . . . ?
 O9 C83A C84 C83 -68.2(14) . . . . ?
 O9 C83A C84 C85 25(2) . . . . ?
 C83 O9 C83A C84 64.6(13) . . . . ?
 C83 O9 C86 C85 -18.8(10) . . . . ?
 C83 C84 C85 C86 17.8(12) . . . . ?
 C83A O9 C83 C84 -68.7(13) . . . . ?
 C83A O9 C86 C85 15.1(15) . . . . ?
 C83A C84 C85 C86 -15.4(15) . . . . ?
 C84 C85 C86 O9 0.7(10) . . . . ?
 C86 O9 C83 C84 31.1(13) . . . . ?
 C86 O9 C83A C84 -25(2) . . . . ?
 O10 C87A C88A C89 20(4) . . . . ?
 O10 C90 C89 C88A 25(3) . . . . ?
 O10 C90 C89 C88 -9(2) . . . . ?
 O10 C87 C88 C89 -3(2) . . . . ?
 C87A O10 C90 C89 -14(2) . . . . ?
 C87A O10 C87 C88 98(4) . . . . ?
 C87A C88A C89 C90 -28(4) . . . . ?
 C87A C88A C89 C88 77(3) . . . . ?
 C88A C89 C88 C87 -75(3) . . . . ?
 C90 O10 C87A C88A -4(3) . . . . ?
 C90 O10 C87 C88 -2(2) . . . . ?
 C90 C89 C88 C87 7(2) . . . . ?
 C87 O10 C87A C88A -89(5) . . . . ?
 C87 O10 C90 C89 7(2) . . . . ?

_shelx_res_file
;
TITL TBMGLH in P-1
CELL 1.54184 15.165656 15.281339 21.18665 98.7527 94.9593 93.4886
ZERR 2 0.000497 0.000369 0.000466 0.002 0.0023 0.0023
LATT 1
 
SFAC C H K N O P Si Tb
UNIT 180 264 2 8 20 8 8 2
SADI C89 C88 C89 C88A C85 C84
SADI O10 C87A O10 C87 O10 C90 O9 C83A O9 C83 O9 C86
SADI C86 C85 C84 C83A C84 C83 C90 C89 C88A C87A C88 C87
SIMU 0.04 0.08 1.7 O10 C87 C88 C89 C90
RIGU 0.002 0.002 C89 C90 C88 O10 C87
RIGU O9 C83 C84 C85 C86
 
L.S. 12 0 0
PLAN  20
TEMP -153(2)
FREE Tb1 P4
FREE Tb1 P3
FREE Tb1 P2
FREE Tb1 P1
FREE K1 C75
MORE -1
BOND $H
CONF
HTAB
fmap 2 53
rem EXTI insignif
ACTA
REM <HKL>R:/LiddleGroup/FRAMES/Matt/Terbium/TBMGLH/TBMGLH.hkl</HKL>
 
WGHT    0.104600    1.025400
FVAR       1.86030   0.80931   0.25208
TB1   8    0.248509    0.750335    0.247262    11.00000    0.02362    0.02168 =
         0.02223    0.00179   -0.00243   -0.00008
P1    6    0.056699    0.786704    0.269811    11.00000    0.02387    0.02814 =
         0.02644   -0.00228   -0.00186    0.00170
P2    6    0.161782    0.876894    0.165424    11.00000    0.03209    0.02293 =
         0.02389    0.00081   -0.00564    0.00381
P3    6    0.424813    0.751846    0.330394    11.00000    0.02464    0.02675 =
         0.02335    0.00576   -0.00312   -0.00224
P4    6    0.349143    0.582173    0.222631    11.00000    0.02534    0.02277 =
         0.02424    0.00275    0.00047    0.00247
SI1   7    0.107761    0.679688    0.376276    11.00000    0.03141    0.03091 =
         0.02834    0.00418    0.00350   -0.00094
SI2   7    0.338728    0.855825    0.109082    11.00000    0.03244    0.02978 =
         0.02634    0.00593   -0.00182   -0.00288
SI3   7    0.366843    0.936642    0.375791    11.00000    0.04609    0.02242 =
         0.02775    0.00139   -0.01145   -0.00380
SI4   7    0.187116    0.531972    0.126348    11.00000    0.02852    0.02219 =
         0.02549   -0.00056   -0.00027   -0.00055
N1    4    0.118780    0.725884    0.308245    11.00000    0.02725    0.02882 =
         0.02651   -0.00083    0.00420    0.00496
N2    4    0.259664    0.841733    0.160919    11.00000    0.03264    0.02350 =
         0.02929    0.00623   -0.00599   -0.00140
N3    4    0.359581    0.831988    0.332868    11.00000    0.02793    0.03053 =
         0.02804    0.00723   -0.00269   -0.00344
N4    4    0.256479    0.599504    0.184491    11.00000    0.02707    0.02176 =
         0.02390    0.00349    0.00183    0.00323
C1    1    0.118493    0.833631    0.223111    11.00000    0.03471    0.02968 =
         0.02777   -0.00033   -0.00680    0.00465
C2    1   -0.041333    0.719642    0.225702    11.00000    0.03036    0.03474 =
         0.03489   -0.00802   -0.00307    0.00873
C3    1   -0.070123    0.734874    0.165119    11.00000    0.02979    0.04438 =
         0.04278   -0.00651   -0.00289    0.00449
AFIX  43
H3    2   -0.044349    0.784079    0.148893    11.00000   -1.20000
AFIX   0
C4    1   -0.137477    0.678044    0.127063    11.00000    0.03286    0.06314 =
         0.04080   -0.01423   -0.00852    0.00760
AFIX  43
H4    2   -0.156802    0.688572    0.085204    11.00000   -1.20000
AFIX   0
C5    1   -0.175068    0.607282    0.150844    11.00000    0.02478    0.05463 =
         0.06726   -0.02094   -0.00609    0.00027
AFIX  43
H5    2   -0.219076    0.567774    0.124672    11.00000   -1.20000
AFIX   0
C6    1   -0.149507    0.592979    0.212480    11.00000    0.03253    0.04188 =
         0.07937   -0.00696    0.00055   -0.00597
AFIX  43
H6    2   -0.177447    0.545241    0.229121    11.00000   -1.20000
AFIX   0
C7    1   -0.082427    0.649034    0.250153    11.00000    0.03461    0.04016 =
         0.04927   -0.00161   -0.00267   -0.00180
AFIX  43
H7    2   -0.064605    0.639279    0.292463    11.00000   -1.20000
AFIX   0
C8    1    0.007268    0.867463    0.326896    11.00000    0.03471    0.02898 =
         0.02722    0.00051   -0.00067    0.00099
C9    1   -0.082802    0.871133    0.330220    11.00000    0.03930    0.03790 =
         0.02924    0.00122   -0.00026    0.00972
AFIX  43
H9    2   -0.122801    0.829718    0.301942    11.00000   -1.20000
AFIX   0
C10   1   -0.115833    0.934321    0.374188    11.00000    0.05060    0.04821 =
         0.03912    0.00731    0.00429    0.02450
AFIX  43
H10   2   -0.178162    0.936141    0.375481    11.00000   -1.20000
AFIX   0
C11   1   -0.059062    0.994660    0.416135    11.00000    0.07016    0.03811 =
         0.03191    0.00110    0.01075    0.02080
AFIX  43
H11   2   -0.081866    1.037373    0.446699    11.00000   -1.20000
AFIX   0
C12   1    0.031302    0.992146    0.413106    11.00000    0.07459    0.03338 =
         0.03278   -0.00194    0.00378   -0.00545
AFIX  43
H12   2    0.070983    1.033598    0.441612    11.00000   -1.20000
AFIX   0
C13   1    0.064360    0.929765    0.368907    11.00000    0.04426    0.04470 =
         0.03437   -0.00631    0.00467   -0.00382
AFIX  43
H13   2    0.126674    0.929125    0.366988    11.00000   -1.20000
AFIX   0
C14   1    0.065038    0.558967    0.359297    11.00000    0.04809    0.03958 =
         0.05874    0.01409    0.00332   -0.01045
AFIX 137
H14A  2    0.000697    0.554274    0.361595    11.00000   -1.50000
H14B  2    0.093897    0.527076    0.391180    11.00000   -1.50000
H14C  2    0.078344    0.532890    0.316301    11.00000   -1.50000
AFIX   0
C15   1    0.030352    0.733431    0.432114    11.00000    0.04620    0.06133 =
         0.03653    0.01456    0.01284    0.01179
AFIX 137
H15A  2    0.054086    0.794211    0.449526    11.00000   -1.50000
H15B  2    0.024515    0.699373    0.467359    11.00000   -1.50000
H15C  2   -0.028011    0.734804    0.408649    11.00000   -1.50000
AFIX   0
C16   1    0.218379    0.683892    0.421746    11.00000    0.04127    0.04408 =
         0.03550    0.00736    0.00478    0.00164
AFIX 137
H16A  2    0.258845    0.651446    0.394775    11.00000   -1.50000
H16B  2    0.212893    0.656579    0.460321    11.00000   -1.50000
H16C  2    0.241890    0.745875    0.434184    11.00000   -1.50000
AFIX   0
C17   1    0.094406    0.847355    0.087331    11.00000    0.03071    0.02585 =
         0.02848    0.00414   -0.00308    0.00204
C18   1    0.038104    0.904598    0.062311    11.00000    0.04533    0.02827 =
         0.03165   -0.00102   -0.01101    0.00504
AFIX  43
H18   2    0.038629    0.964392    0.082905    11.00000   -1.20000
AFIX   0
C19   1   -0.019279    0.874692    0.007029    11.00000    0.04921    0.03989 =
         0.03074    0.00720   -0.01258    0.00824
AFIX  43
H19   2   -0.056237    0.914981   -0.010260    11.00000   -1.20000
AFIX   0
C20   1   -0.023146    0.788423   -0.022609    11.00000    0.03952    0.04437 =
         0.02805    0.00030   -0.00896   -0.00135
AFIX  43
H20   2   -0.063410    0.768223   -0.059581    11.00000   -1.20000
AFIX   0
C21   1    0.033099    0.730546    0.002402    11.00000    0.04348    0.03095 =
         0.03196   -0.00492   -0.00264    0.00090
AFIX  43
H21   2    0.031287    0.670420   -0.017729    11.00000   -1.20000
AFIX   0
C22   1    0.091606    0.760252    0.056449    11.00000    0.03658    0.02966 =
         0.03096    0.00295   -0.00272    0.00512
AFIX  43
H22   2    0.130289    0.720448    0.072552    11.00000   -1.20000
AFIX   0
C23   1    0.162231    0.998714    0.178273    11.00000    0.04623    0.02763 =
         0.03294   -0.00275   -0.01699    0.00444
C24   1    0.115521    1.039326    0.225931    11.00000    0.07912    0.03453 =
         0.03415   -0.00284   -0.00772    0.01637
AFIX  43
H24   2    0.084854    1.004482    0.251784    11.00000   -1.20000
AFIX   0
C25   1    0.112983    1.132584    0.236571    11.00000    0.12225    0.03514 =
         0.05116   -0.00775   -0.01066    0.02806
AFIX  43
H25   2    0.079848    1.160352    0.269034    11.00000   -1.20000
AFIX   0
C26   1    0.158321    1.182853    0.200049    11.00000    0.10999    0.02768 =
         0.06888   -0.00163   -0.03223    0.01146
AFIX  43
H26   2    0.158041    1.245714    0.207979    11.00000   -1.20000
AFIX   0
C27   1    0.204593    1.142359    0.151580    11.00000    0.07807    0.02876 =
         0.07056    0.01232   -0.01499    0.00184
AFIX  43
H27   2    0.235298    1.177476    0.125921    11.00000   -1.20000
AFIX   0
C28   1    0.206333    1.050597    0.140291    11.00000    0.06055    0.02800 =
         0.05333    0.00970   -0.01174    0.00193
AFIX  43
H28   2    0.237629    1.023077    0.106623    11.00000   -1.20000
AFIX   0
C29   1    0.293659    0.865047    0.024591    11.00000    0.05127    0.04261 =
         0.02125    0.00892   -0.00281   -0.00251
AFIX 137
H29A  2    0.254578    0.812067    0.006629    11.00000   -1.50000
H29B  2    0.343006    0.869978   -0.001936    11.00000   -1.50000
H29C  2    0.260010    0.917881    0.025249    11.00000   -1.50000
AFIX   0
C30   1    0.417022    0.956915    0.137672    11.00000    0.03997    0.03929 =
         0.03963    0.01499   -0.00481   -0.01155
AFIX 137
H30A  2    0.384736    1.010419    0.136782    11.00000   -1.50000
H30B  2    0.464948    0.957724    0.109516    11.00000   -1.50000
H30C  2    0.442216    0.955326    0.181629    11.00000   -1.50000
AFIX   0
C31   1    0.405502    0.757014    0.103112    11.00000    0.03965    0.04282 =
         0.04711    0.01292    0.00793    0.00423
AFIX 137
H31A  2    0.437343    0.754653    0.145015    11.00000   -1.50000
H31B  2    0.448304    0.761435    0.071426    11.00000   -1.50000
H31C  2    0.365979    0.702983    0.089755    11.00000   -1.50000
AFIX   0
C32   1    0.376483    0.668991    0.277721    11.00000    0.02886    0.03090 =
         0.02658    0.00486   -0.00082   -0.00031
C33   1    0.455263    0.718031    0.408899    11.00000    0.02801    0.03377 =
         0.02615    0.00875   -0.00033    0.00359
C34   1    0.501696    0.774569    0.460535    11.00000    0.04144    0.03779 =
         0.02667    0.00461   -0.00433    0.00058
AFIX  43
H34   2    0.516470    0.834695    0.456633    11.00000   -1.20000
AFIX   0
C35   1    0.526577    0.744518    0.517322    11.00000    0.04609    0.04664 =
         0.02977    0.00558   -0.00376    0.00650
AFIX  43
H35   2    0.558305    0.783814    0.552045    11.00000   -1.20000
AFIX   0
C36   1    0.505213    0.657239    0.523476    11.00000    0.04836    0.05458 =
         0.02549    0.01570   -0.00303    0.01182
AFIX  43
H36   2    0.522079    0.636361    0.562446    11.00000   -1.20000
AFIX   0
C37   1    0.459098    0.600295    0.472590    11.00000    0.05036    0.04015 =
         0.03857    0.01486    0.00302    0.01162
AFIX  43
H37   2    0.443956    0.540360    0.476816    11.00000   -1.20000
AFIX   0
C38   1    0.434833    0.630607    0.415211    11.00000    0.03617    0.03438 =
         0.03112    0.01013    0.00121    0.00390
AFIX  43
H38   2    0.404084    0.590956    0.380252    11.00000   -1.20000
AFIX   0
C39   1    0.533261    0.789416    0.308963    11.00000    0.03328    0.03462 =
         0.02888    0.00546   -0.00515   -0.00564
C40   1    0.610069    0.747784    0.324591    11.00000    0.02960    0.06340 =
         0.04110    0.02364   -0.00816   -0.00341
AFIX  43
H40   2    0.609008    0.707405    0.354513    11.00000   -1.20000
AFIX   0
C41   1    0.687647    0.764678    0.297001    11.00000    0.02417    0.08757 =
         0.05548    0.02657   -0.00496   -0.00183
AFIX  43
H41   2    0.739155    0.735651    0.307908    11.00000   -1.20000
AFIX   0
C42   1    0.690300    0.823656    0.253647    11.00000    0.03007    0.09619 =
         0.04731    0.03173   -0.00089   -0.01104
AFIX  43
H42   2    0.743236    0.834592    0.234269    11.00000   -1.20000
AFIX   0
C43   1    0.615756    0.866469    0.238708    11.00000    0.04276    0.08178 =
         0.04307    0.03418   -0.00196   -0.00941
AFIX  43
H43   2    0.617830    0.907955    0.209621    11.00000   -1.20000
AFIX   0
C44   1    0.538022    0.849559    0.265684    11.00000    0.03346    0.05687 =
         0.03444    0.01996   -0.00547   -0.00357
AFIX  43
H44   2    0.487043    0.879275    0.254637    11.00000   -1.20000
AFIX   0
C45   1    0.484101    0.988888    0.400274    11.00000    0.06113    0.03326 =
         0.07211    0.01134   -0.03126   -0.01834
AFIX 137
H45A  2    0.514832    0.954889    0.429941    11.00000   -1.50000
H45B  2    0.481694    1.050234    0.421447    11.00000   -1.50000
H45C  2    0.516255    0.988486    0.362061    11.00000   -1.50000
AFIX   0
C46   1    0.312552    0.940827    0.452131    11.00000    0.09127    0.04347 =
         0.02709   -0.00223    0.00102    0.00618
AFIX 137
H46A  2    0.251193    0.915079    0.442560    11.00000   -1.50000
H46B  2    0.312800    1.002690    0.472933    11.00000   -1.50000
H46C  2    0.345238    0.906905    0.480873    11.00000   -1.50000
AFIX   0
C47   1    0.311530    1.011230    0.324814    11.00000    0.06986    0.02284 =
         0.03926    0.00125   -0.01409    0.00294
AFIX 137
H47A  2    0.339420    1.008827    0.284612    11.00000   -1.50000
H47B  2    0.317810    1.072302    0.347823    11.00000   -1.50000
H47C  2    0.248400    0.991611    0.315318    11.00000   -1.50000
AFIX   0
C48   1    0.334668    0.479169    0.256824    11.00000    0.03409    0.02637 =
         0.02738    0.00374   -0.00500    0.00177
C49   1    0.264766    0.473695    0.295550    11.00000    0.04453    0.03757 =
         0.03539    0.00628    0.00577    0.00044
AFIX  43
H49   2    0.226432    0.520575    0.301331    11.00000   -1.20000
AFIX   0
C50   1    0.251602    0.400661    0.325153    11.00000    0.05617    0.04402 =
         0.03849    0.01230    0.00317   -0.00791
AFIX  43
H50   2    0.204901    0.398132    0.352105    11.00000   -1.20000
AFIX   0
C51   1    0.305217    0.330929    0.316312    11.00000    0.06495    0.04590 =
         0.05278    0.03048   -0.00813   -0.00483
AFIX  43
H51   2    0.294758    0.280269    0.336396    11.00000   -1.20000
AFIX   0
C52   1    0.373430    0.335108    0.278525    11.00000    0.06834    0.04422 =
         0.08207    0.02741    0.00467    0.01525
AFIX  43
H52   2    0.410709    0.287360    0.272555    11.00000   -1.20000
AFIX   0
C53   1    0.388690    0.409691    0.248462    11.00000    0.04670    0.04470 =
         0.05424    0.02224    0.00915    0.01190
AFIX  43
H53   2    0.436312    0.412306    0.222314    11.00000   -1.20000
AFIX   0
C54   1    0.436030    0.556720    0.168452    11.00000    0.03277    0.02895 =
         0.02685    0.00851   -0.00095    0.00577
C55   1    0.516092    0.607941    0.180576    11.00000    0.03057    0.03407 =
         0.03728    0.00576    0.00244    0.00798
AFIX  43
H55   2    0.524916    0.653635    0.216808    11.00000   -1.20000
AFIX   0
C56   1    0.583563    0.593742    0.140808    11.00000    0.03041    0.04959 =
         0.04803    0.01316    0.00957    0.00890
AFIX  43
H56   2    0.638086    0.629341    0.149846    11.00000   -1.20000
AFIX   0
C57   1    0.571020    0.527795    0.088209    11.00000    0.03821    0.05349 =
         0.03917    0.01812    0.01080    0.01932
AFIX  43
H57   2    0.616533    0.518632    0.060311    11.00000   -1.20000
AFIX   0
C58   1    0.492413    0.474848    0.075840    11.00000    0.04888    0.04608 =
         0.02895    0.00289    0.00399    0.01675
AFIX  43
H58   2    0.484426    0.428564    0.039972    11.00000   -1.20000
AFIX   0
C59   1    0.425046    0.489236    0.115811    11.00000    0.03491    0.04215 =
         0.03042    0.00432    0.00185    0.00913
AFIX  43
H59   2    0.371084    0.452694    0.107107    11.00000   -1.20000
AFIX   0
C60   1    0.184350    0.409331    0.131339    11.00000    0.03908    0.02533 =
         0.03973   -0.00111    0.00050   -0.00182
AFIX 137
H60A  2    0.244693    0.389801    0.130960    11.00000   -1.50000
H60B  2    0.146758    0.375995    0.094501    11.00000   -1.50000
H60C  2    0.160165    0.398648    0.171142    11.00000   -1.50000
AFIX   0
C61   1    0.070691    0.561723    0.134587    11.00000    0.03458    0.02911 =
         0.04211   -0.00439    0.00034    0.00129
AFIX 137
H61A  2    0.054345    0.553041    0.177078    11.00000   -1.50000
H61B  2    0.030521    0.523724    0.101439    11.00000   -1.50000
H61C  2    0.066058    0.624029    0.129572    11.00000   -1.50000
AFIX   0
C62   1    0.213742    0.543371    0.042588    11.00000    0.04772    0.03300 =
         0.02291    0.00267   -0.00004    0.00304
AFIX 137
H62A  2    0.213344    0.605834    0.036973    11.00000   -1.50000
H62B  2    0.169153    0.507663    0.011371    11.00000   -1.50000
H62C  2    0.272575    0.522545    0.035865    11.00000   -1.50000
AFIX   0
 
K1    3    0.753013    0.263217    0.253017    11.00000    0.04214    0.03557 =
         0.02866    0.00545    0.00358    0.00572
O1    5    0.568663    0.220347    0.220918    11.00000    0.04580    0.03209 =
         0.04257    0.01010    0.00373   -0.00178
O2    5    0.658636    0.180420    0.335398    11.00000    0.06187    0.05774 =
         0.03810    0.01626    0.01051    0.01223
O3    5    0.834741    0.247889    0.375028    11.00000    0.06514    0.05718 =
         0.03465    0.01134    0.00242    0.01520
O4    5    0.937573    0.293184    0.277810    11.00000    0.04669    0.04768 =
         0.02868   -0.00222   -0.00624   -0.00174
O5    5    0.846128    0.349889    0.171784    11.00000    0.04446    0.03782 =
         0.03338    0.00337    0.00578    0.00063
O6    5    0.673965    0.277547    0.130481    11.00000    0.04345    0.04021 =
         0.03623    0.01125    0.00243    0.00639
O7    5    0.728562    0.434068    0.302142    11.00000    0.08258    0.05652 =
         0.05727   -0.00497    0.01097    0.01857
O8    5    0.773385    0.094930    0.197655    11.00000    0.10976    0.04791 =
         0.05110    0.01263    0.02060    0.02603
C63   1    0.537149    0.153943    0.255399    11.00000    0.05354    0.03272 =
         0.05760    0.01148    0.00806   -0.00463
AFIX  23
H63A  2    0.562384    0.096962    0.240717    11.00000   -1.20000
H63B  2    0.471647    0.144919    0.248064    11.00000   -1.20000
AFIX   0
C64   1    0.565093    0.184242    0.325036    11.00000    0.05556    0.05105 =
         0.05029    0.02010    0.01614    0.00273
AFIX  23
H64A  2    0.548942    0.245784    0.337871    11.00000   -1.20000
H64B  2    0.534709    0.145427    0.351120    11.00000   -1.20000
AFIX   0
C65   1    0.692321    0.199910    0.401005    11.00000    0.08327    0.07356 =
         0.03084    0.01936    0.01071    0.01990
AFIX  23
H65A  2    0.660405    0.161043    0.426268    11.00000   -1.20000
H65B  2    0.683980    0.262452    0.418328    11.00000   -1.20000
AFIX   0
C66   1    0.788568    0.184555    0.405447    11.00000    0.07632    0.07383 =
         0.03076    0.01940    0.00526    0.02058
AFIX  23
H66A  2    0.812320    0.190546    0.451040    11.00000   -1.20000
H66B  2    0.797036    0.123723    0.384226    11.00000   -1.20000
AFIX   0
C67   1    0.926644    0.237461    0.375433    11.00000    0.05986    0.06832 =
         0.03493    0.00183   -0.00661    0.01425
AFIX  23
H67A  2    0.936195    0.177940    0.352365    11.00000   -1.20000
H67B  2    0.953426    0.242058    0.420225    11.00000   -1.20000
AFIX   0
C68   1    0.969974    0.306519    0.344221    11.00000    0.05673    0.06385 =
         0.03578   -0.00681   -0.01070    0.00382
AFIX  23
H68A  2    0.956750    0.366118    0.365084    11.00000   -1.20000
H68B  2    1.035117    0.302903    0.348677    11.00000   -1.20000
AFIX   0
C69   1    0.973390    0.360055    0.246156    11.00000    0.05138    0.04773 =
         0.04747    0.00173   -0.00411   -0.01121
AFIX  23
H69A  2    1.038971    0.360889    0.250455    11.00000   -1.20000
H69B  2    0.956556    0.418741    0.266172    11.00000   -1.20000
AFIX   0
C70   1    0.939273    0.342926    0.176653    11.00000    0.04582    0.05543 =
         0.04116    0.00247    0.00441   -0.01075
AFIX  23
H70A  2    0.968217    0.386835    0.153688    11.00000   -1.20000
H70B  2    0.952761    0.282815    0.157006    11.00000   -1.20000
AFIX   0
C71   1    0.810189    0.345852    0.107004    11.00000    0.05739    0.04466 =
         0.03125    0.01111    0.00454    0.00370
AFIX  23
H71A  2    0.824031    0.289720    0.081073    11.00000   -1.20000
H71B  2    0.836758    0.395959    0.088647    11.00000   -1.20000
AFIX   0
C72   1    0.712115    0.350628    0.105333    11.00000    0.05469    0.04414 =
         0.03650    0.01617    0.00396    0.00924
AFIX  23
H72A  2    0.698479    0.406966    0.131099    11.00000   -1.20000
H72B  2    0.686466    0.349383    0.060591    11.00000   -1.20000
AFIX   0
C73   1    0.580370    0.270713    0.121479    11.00000    0.04807    0.06333 =
         0.04544    0.01749   -0.00257    0.00119
AFIX  23
H73A  2    0.560152    0.258126    0.075091    11.00000   -1.20000
H73B  2    0.557323    0.327324    0.139867    11.00000   -1.20000
AFIX   0
C74   1    0.546280    0.196939    0.154217    11.00000    0.05160    0.05164 =
         0.04428    0.00528   -0.00754   -0.00436
AFIX  23
H74A  2    0.481036    0.186972    0.144861    11.00000   -1.20000
H74B  2    0.573052    0.141335    0.138195    11.00000   -1.20000
AFIX   0
C75   1    0.646464    0.464333    0.280263    11.00000    0.07286    0.08285 =
         0.05925    0.01157    0.00806    0.03093
AFIX  23
H75A  2    0.613413    0.418690    0.247044    11.00000   -1.20000
H75B  2    0.656409    0.519435    0.261786    11.00000   -1.20000
AFIX   0
C76   1    0.595959    0.481475    0.338092    11.00000    0.08282    0.09115 =
         0.08214   -0.01006    0.01994    0.00582
AFIX  23
H76A  2    0.566335    0.537540    0.338824    11.00000   -1.20000
H76B  2    0.550370    0.432283    0.338126    11.00000   -1.20000
AFIX   0
C77   1    0.661606    0.487603    0.392906    11.00000    0.09720    0.11679 =
         0.05839   -0.02155    0.02729   -0.02980
AFIX  23
H77A  2    0.647190    0.441435    0.419280    11.00000   -1.20000
H77B  2    0.663108    0.546584    0.419996    11.00000   -1.20000
AFIX   0
C78   1    0.750235    0.473990    0.366600    11.00000    0.08596    0.09511 =
         0.07426   -0.02814   -0.00126    0.00292
AFIX  23
H78A  2    0.785323    0.531432    0.369198    11.00000   -1.20000
H78B  2    0.784811    0.434733    0.390672    11.00000   -1.20000
AFIX   0
C79   1    0.830487    0.039800    0.228491    11.00000    0.15603    0.04782 =
         0.04369    0.01096   -0.01243    0.01614
AFIX  23
H79A  2    0.796576    0.003964    0.254691    11.00000   -1.20000
H79B  2    0.878606    0.076534    0.256837    11.00000   -1.20000
AFIX   0
C80   1    0.867705   -0.018502    0.176857    11.00000    0.08605    0.05495 =
         0.08130    0.01659   -0.00872    0.01945
AFIX  23
H80A  2    0.828925   -0.073632    0.162283    11.00000   -1.20000
H80B  2    0.927844   -0.034182    0.190987    11.00000   -1.20000
AFIX   0
C81   1    0.870496    0.038104    0.125331    11.00000    0.11419    0.07499 =
         0.07946    0.02376    0.03689    0.04275
AFIX  23
H81A  2    0.928576    0.072640    0.128825    11.00000   -1.20000
H81B  2    0.860175    0.001277    0.082321    11.00000   -1.20000
AFIX   0
C82   1    0.799989    0.096283    0.136138    11.00000    0.15737    0.08320 =
         0.04465    0.01884    0.01814    0.06710
AFIX  23
H82A  2    0.820876    0.157553    0.131842    11.00000   -1.20000
H82B  2    0.748949    0.076705    0.103625    11.00000   -1.20000
AFIX   0
 
O9    5    0.158198    0.285044    0.431556    11.00000    0.09396    0.09259 =
         0.06278    0.03468   -0.03340   -0.03763
PART 1
C83   1    0.194239    0.200641    0.434427    21.00000    0.14262    0.07850 =
         0.06296    0.01299    0.01127   -0.03056
AFIX  23
H83A  2    0.152107    0.152014    0.411131    21.00000   -1.20000
H83B  2    0.250737    0.198238    0.414276    21.00000   -1.20000
AFIX   0
PART 0
PART 2
C83A  1    0.145357    0.198878    0.445661   -21.00000    0.03362
AFIX  23
H83C  2    0.155006    0.154765    0.408030   -21.00000   -1.20000
H83D  2    0.083999    0.187914    0.456760   -21.00000   -1.20000
AFIX   0
PART 0
C84   1    0.209016    0.191102    0.499904    11.00000    0.13323    0.06896 =
         0.08612    0.01535   -0.00531    0.00473
PART 1
AFIX  23
H84A  2    0.259759    0.154790    0.507004    21.00000   -1.20000
H84B  2    0.155633    0.162948    0.514635    21.00000   -1.20000
AFIX  23
PART 0
PART 2
H84C  2    0.263535    0.165838    0.484940   -21.00000   -1.20000
H84D  2    0.183026    0.152833    0.528325   -21.00000   -1.20000
AFIX   0
PART 0
C85   1    0.228537    0.282817    0.533541    11.00000    0.07169    0.08054 =
         0.04909    0.01482   -0.00848    0.00267
AFIX  23
H85A  2    0.293154    0.295753    0.545192    11.00000   -1.20000
H85B  2    0.197797    0.292441    0.573108    11.00000   -1.20000
AFIX   0
C86   1    0.195414    0.339704    0.487601    11.00000    0.11760    0.06243 =
         0.05850    0.02078   -0.02583   -0.00873
AFIX  23
H86A  2    0.150159    0.377064    0.506319    11.00000   -1.20000
H86B  2    0.244847    0.379253    0.477816    11.00000   -1.20000
AFIX   0
 
O10   5    0.627181    0.783782   -0.040420    11.00000    0.18394    0.14589 =
         0.08460    0.01264   -0.05651    0.00833
PART 1
C87A  1    0.691554    0.748371   -0.001244    31.00000    0.06735
AFIX  23
H87A  2    0.743179    0.731439   -0.024718    31.00000   -1.20000
H87B  2    0.666199    0.696071    0.015276    31.00000   -1.20000
AFIX   0
C88A  1    0.715329    0.821164    0.049189    31.00000    0.08244
AFIX  23
H88A  2    0.772173    0.851428    0.041668    31.00000   -1.20000
H88B  2    0.724320    0.798441    0.090430    31.00000   -1.20000
AFIX   0
PART 0
C90   1    0.613002    0.870280   -0.009344    11.00000    0.17911    0.12580 =
         0.11259    0.03106   -0.04397    0.01080
AFIX  23
H90A  2    0.640657    0.915038   -0.032233    11.00000   -1.20000
H90B  2    0.548481    0.877711   -0.011237    11.00000   -1.20000
AFIX   0
C89   1    0.648301    0.884519    0.053639    11.00000    0.18812    0.11195 =
         0.11571    0.01564   -0.04950    0.02613
PART 1
AFIX  23
H89A  2    0.603867    0.870546    0.082935    31.00000   -1.20000
H89B  2    0.674545    0.946124    0.067323    31.00000   -1.20000
AFIX  23
PART 0
PART 2
H89C  2    0.603490    0.906572    0.082262   -31.00000   -1.20000
H89D  2    0.700124    0.928652    0.060073   -31.00000   -1.20000
AFIX   0
C87   1    0.663968    0.740086    0.008804   -31.00000    0.12774    0.10633 =
         0.07325    0.00816   -0.03666   -0.00266
AFIX  23
H87C  2    0.624145    0.688052    0.013253   -31.00000   -1.20000
H87D  2    0.722210    0.719064   -0.001744   -31.00000   -1.20000
AFIX   0
C88   1    0.674338    0.800876    0.066596   -31.00000    0.13755    0.10235 =
         0.07346    0.01022   -0.03438    0.01107
AFIX  23
H88C  2    0.737076    0.806605    0.084982   -31.00000   -1.20000
H88D  2    0.637189    0.779378    0.098101   -31.00000   -1.20000
AFIX   0
HKLF 4
 
REM  TBMGLH in P-1
REM R1 =  0.0589 for   16494 Fo > 4sig(Fo)  and  0.0675 for all   19123 data
REM   1053 parameters refined using    123 restraints
 
END  
     
WGHT      0.1047      0.9798 

REM Instructions for potential hydrogen bonds
EQIV $1 x+1, y, z
HTAB C68 O9_$1

REM Highest difference peak  1.695,  deepest hole -1.252,  1-sigma level  0.105
Q1    1   0.2401  0.6886  0.2174  11.00000  0.05    1.64
Q2    1   0.2371  0.7548  0.2049  11.00000  0.05    1.47
Q3    1   0.1987  0.7270  0.2349  11.00000  0.05    1.34
Q4    1   0.2493  0.8140  0.2775  11.00000  0.05    1.34
Q5    1   0.2625  0.7450  0.2997  11.00000  0.05    0.99
Q6    1   0.3106  0.7288  0.2423  11.00000  0.05    0.89
Q7    1   0.3136  0.7761  0.2576  11.00000  0.05    0.83
Q8    1   0.6371  0.8438 -0.0529  11.00000  0.05    0.81
Q9    1   0.2394  0.7741  0.1576  11.00000  0.05    0.79
Q10   1   0.2717  0.7365  0.3396  11.00000  0.05    0.74
Q11   1   0.1225  0.5556  0.1235  11.00000  0.05    0.71
Q12   1   0.3651  0.6543  0.2392  11.00000  0.05    0.70
Q13   1   0.0934  0.7001  0.3378  11.00000  0.05    0.69
Q14   1   0.1209  0.8196  0.2740  11.00000  0.05    0.68
Q15   1   0.0586  0.7987  0.2233  11.00000  0.05    0.66
Q16   1   0.1231  0.6804  0.2179  11.00000  0.05    0.63
Q17   1   0.1341  0.8439  0.2612  11.00000  0.05    0.62
Q18   1   0.1807  0.5440  0.0835  11.00000  0.05    0.60
Q19   1   0.2154  0.8230  0.1568  11.00000  0.05    0.58
Q20   1   0.0255  0.8288  0.2957  11.00000  0.05    0.57

REM The information below was added by Olex2.
REM
REM R1 = 0.0589 for 16494 Fo > 4sig(Fo) and 0.0675 for all 37366 data
REM n/a parameters refined using n/a restraints
REM Highest difference peak 1.69, deepest hole -1.25
REM Mean Shift 0, Max Shift 0.001.

REM +++ Tabular Listing of Refinement Information +++
REM R1_all = 0.0675
REM R1_gt = 0.0589
REM wR_ref = 0.1641
REM GOOF = 1.024
REM Shift_max = 0.001
REM Shift_mean = 0
REM Reflections_all = 37366
REM Reflections_gt = 16494
REM Parameters = n/a
REM Hole = -1.25
REM Peak = 1.69
REM Flack = n/a

;
loop_
  _exptl_crystal_face_index_h
  _exptl_crystal_face_index_k
  _exptl_crystal_face_index_l
  _exptl_crystal_face_perp_dist
  _exptl_oxdiff_crystal_face_indexfrac_h
  _exptl_oxdiff_crystal_face_indexfrac_k
  _exptl_oxdiff_crystal_face_indexfrac_l
  _exptl_oxdiff_crystal_face_x
  _exptl_oxdiff_crystal_face_y
  _exptl_oxdiff_crystal_face_z
 2 5 10 0.0603 2.0207 5.0143 9.9837 -0.0678 -0.3835 -0.9296
 5 -9 3 0.0892 4.9801 -8.9960 3.0066 -0.1267 -0.8102 0.6081
 -3 -3 -10 0.0377 -3.0156 -3.0143 -9.9858 0.1024 0.5240 0.7619
 -6 8 -3 0.0659 -5.9814 7.9954 -3.0051 0.2425 0.8150 -0.5127
 -1 8 6 0.0598 -0.9750 8.0087 5.9848 0.0193 0.1062 -0.9793
 7 5 -8 0.0346 6.9958 4.9933 -8.0009 -0.9523 0.2832 -0.1118
 -7 -5 7 0.0647 -6.9970 -4.9945 7.0018 0.9278 -0.2322 0.1594
 2 -7 -9 0.0649 1.9729 -7.0120 -8.9835 -0.2085 0.0418 1.0266
 6 -2 -11 0.0592 5.9781 -2.0122 -10.9891 -0.7477 0.1695 0.6525
 -7 0 11 0.0667 -6.9816 0.0114 10.9919 0.8905 -0.2099 -0.4694
 -4 -8 -1 0.0783 -4.0152 -8.0041 -0.9879 0.5468 -0.1105 0.7799
 8 4 0 0.0550 8.0022 4.0036 -0.0076 -0.8180 -0.2197 -0.4123
 8 -4 -7 0.0679 7.9768 -4.0067 -6.9910 -0.7731 -0.2248 0.6222
 -8 -4 -1 0.0462 -8.0033 -4.0049 -0.9915 0.7935 0.2707 0.4599
 7 -3 8 0.0992 6.9972 -2.9878 7.9938 -0.3440 -0.8938 -0.1713
 2 3 -13 0.0353 1.9898 2.9847 -12.9920 -0.5770 0.6978 0.3399
 2 9 -5 0.0610 2.0120 8.9960 -5.0070 -0.5434 0.5616 -0.5668
 2 0 -13 0.0407 1.9833 -0.0158 -12.9883 -0.4959 0.5622 0.6030
 -2 -9 7 0.0785 -2.0096 -8.9934 7.0051 0.5924 -0.6635 0.4717
 -2 -5 12 0.0842 -1.9952 -4.9864 11.9954 0.6067 -0.7373 -0.1170
 10 0 -4 0.0543 9.9873 -0.0015 -3.9995 -0.9852 -0.2969 0.1133

loop_
  _refln_index_h
  _refln_index_k
  _refln_index_l
  _refln_F_squared_meas
  _refln_F_squared_sigma
  _refln_scale_group_code
 0 0 -2 447277 2333.16 17
 0 0 -3 1535.1 180.419 2
 0 0 -3 1336.21 161.179 17
 0 0 -4 2583.51 270.47 2
 0 0 -4 2390.18 242.349 17
 0 0 -5 -36.8056 78.5177 17
 0 0 -5 81.9721 88.5233 2
 0 0 -6 18115.2 871.312 17
 0 0 -6 20283.3 935.293 2
 0 0 -7 15064 819.309 17
 0 0 -7 16997.1 927.761 2
 0 0 -8 145628 2958.76 2
 0 0 -8 138784 2735.17 17
 0 0 -9 8465.59 856.642 14
 0 0 -9 7543.92 668.06 17
 0 0 -10 61008.8 2445.92 14
 0 0 -10 50783.6 1883.87 17
 0 0 -11 9176.34 1021.23 14
 0 0 -11 7461.4 882.071 16
 0 0 -11 8000.43 774.902 17
 0 0 -12 32285.5 1858.66 16
 0 0 -12 36667.5 2094.87 14
 0 0 -12 31893.4 1644.39 17
 0 0 -13 2149.1 556.451 14
 0 0 -13 1852.41 445.779 16
 0 0 -14 37910.8 2306.39 14
 0 0 -15 10.3305 76.813 3
 0 0 -15 2.98768 98.1033 8
 0 0 -15 -226.442 232.503 14
 0 0 -16 18312.5 856.434 8
 0 0 -16 22564.8 1002.58 3
 0 0 -17 404.286 162.85 8
 0 0 -17 251.766 126.605 1
 0 0 -17 414.258 169.977 3
 0 0 -18 467.072 164.077 8
 0 0 -18 368.855 166.751 1
 0 0 -18 360.146 184.32 3
 0 0 -19 1705.64 308.704 1
 0 0 -19 1905.54 329.179 10
 0 0 -20 4076.77 461.195 10
 0 0 -20 4133.73 454.328 1
 0 0 -21 1014.8 230.117 1
 0 0 -21 819.439 219.66 10
 0 0 -22 2160.93 314.28 10
 0 0 -22 2087.91 295.257 1
 0 0 -23 819.452 188.037 1
 0 0 -23 623.32 161.699 10
 0 0 -24 14292.3 631.43 1
 0 0 -24 10981.4 541.054 10
 0 0 -25 322.184 101.186 1
 0 0 -25 144.113 62.4016 10
 0 1 -25 1897.33 205.416 10
 0 1 -25 2148.29 226.925 1
 0 1 -24 501.987 149.621 10
 0 1 -24 357.811 132.933 1
 0 1 -23 403.652 148.468 10
 0 1 -23 419.113 172.357 1
 0 1 -22 4830.98 450.471 10
 0 1 -22 5003.09 454.124 1
 0 1 -21 509.975 199.805 10
 0 1 -21 499.863 196.539 1
 0 1 -20 252.066 131.397 1
 0 1 -20 284.387 188.875 10
 0 1 -20 168.279 87.159 5
 0 1 -19 1424.35 296.022 1
 0 1 -19 1357.66 228.542 5
 0 1 -18 895.7 219.512 8
 0 1 -18 951.901 220.931 5
 0 1 -17 3245.32 392.97 8
 0 1 -17 4284.19 467.127 3
 0 1 -17 3578.22 394.482 5
 0 1 -16 -2.29612 111.372 5
 0 1 -16 212.66 138.743 3
 0 1 -16 116.002 113.554 8
 0 1 -15 7864.17 1069.56 16
 0 1 -15 8335.3 581.002 5
 0 1 -15 9502.92 1221.54 14
 0 1 -15 10971.8 673.208 3
 0 1 -15 8187.79 568.632 8
 0 1 -14 9960.62 1091.27 17
 0 1 -14 9602.96 1148.29 16
 0 1 -14 9710.62 1209 14
 0 1 -13 8246.44 1040.22 14
 0 1 -13 7184.57 896.501 17
 0 1 -12 14506.8 1370.92 14
 0 1 -12 15047.7 1239.29 17
 0 1 -11 27954.5 1631.29 17
 0 1 -10 1286.17 340.195 17
 0 1 -9 5128.24 627.706 17
 0 1 -8 737.146 243.783 17
 0 1 -7 4325.74 509.312 17
 0 1 -6 364.603 131.588 17
 0 1 -5 3763.27 397.746 17
 0 1 -4 9282.07 568.721 17
 0 1 -3 27214.7 878.999 17
 0 1 -2 11625.7 488.059 17
 0 1 -1 115678 1285.59 17
 0 1 1 106874 964.844 16
 0 1 1 104044 926.436 15
 0 1 2 6419.51 204.919 17
 0 -1 -2 5768.65 268.766 16
 0 -1 -3 3790.85 259.116 16
 0 -1 -3 3887.96 202.122 17
 0 -1 -4 4070.33 307.115 16
 0 -1 -4 4037.61 347.321 2
 0 -1 -4 4249.9 259.395 17
 0 -1 -4 4389.14 387.155 14
 0 -1 -5 120995 2135.35 2
 0 -1 -5 120004 1611.62 17
 0 -1 -5 124806 1925.91 16
 0 -1 -6 1423.24 275.872 14
 0 -1 -6 1249.43 222.478 16
 0 -1 -6 1236.92 179.943 17
 0 -1 -6 1093.12 226.281 2
 0 -1 -7 7989.9 520.297 17
 0 -1 -7 8657.61 742.687 14
 0 -1 -7 7676.62 647.832 2
 0 -1 -7 8139.84 617.894 16
 0 -1 -8 5564.97 475.978 17
 0 -1 -8 4429.44 542.584 2
 0 -1 -8 5853.68 598.719 16
 0 -1 -8 5876.48 668.569 14
 0 -1 -9 6014.57 711.736 16
 0 -1 -9 5522.16 548.989 17
 0 -1 -9 5042.46 632.496 2
 0 -1 -9 6587.22 854.447 14
 0 -1 -10 851.535 266.698 16
 0 -1 -10 796.606 213.575 17
 0 -1 -10 793.546 231.974 14
 0 -1 -10 1537.95 421.369 2
 0 -1 -11 13687.7 934.796 17
 0 -1 -11 14106.3 1190.39 2
 0 -1 -11 17186.9 1349.22 14
 0 -1 -11 15447.5 1178.63 16
 0 -1 -12 220.121 169.253 16
 0 -1 -12 717.494 343.608 14
 0 -1 -13 24810.6 1843.36 14
 0 -1 -14 2862.54 628.52 14
 0 -1 -15 12531.9 1414.57 14
 0 -1 -15 12216.8 714.404 3
 0 -1 -15 9487.57 579.701 8
 0 -1 -15 10113.5 689.966 1
 0 -1 -16 592.419 192.77 1
 0 -1 -16 558.737 177.602 3
 0 -1 -16 451.244 133.155 8
 0 -1 -17 818.54 171.581 8
 0 -1 -17 845.192 220.444 10
 0 -1 -17 999.205 223.385 3
 0 -1 -17 632.619 184.488 1
 0 -1 -18 1050 209.694 1
 0 -1 -18 881.978 237.366 10
 0 -1 -18 744.765 209.428 3
 0 -1 -19 1975.41 321.086 1
 0 -1 -19 1712.9 316.315 10
 0 -1 -19 1803.18 322.61 3
 0 -1 -20 1709.24 303.87 1
 0 -1 -20 1386.52 272.097 10
 0 -1 -21 468.531 177.767 1
 0 -1 -21 554.221 170.15 10
 0 -1 -22 3028.46 344.957 1
 0 -1 -22 2765.34 345.675 10
 0 -1 -23 10530.6 593.743 10
 0 -1 -23 12345.4 643.464 1
 0 -1 -24 322.718 100.848 10
 0 -1 -24 464 130.099 1
 0 -1 -25 1079.75 149.291 1
 0 2 -25 655.145 136.026 10
 0 2 -25 747.1 138.159 1
 0 2 -24 726.053 166.651 1
 0 2 -24 702.398 165.961 10
 0 2 -23 5068.18 432.777 10
 0 2 -23 5505.07 457.075 1
 0 2 -22 9342.19 648.482 10
 0 2 -22 10381.7 664.495 1
 0 2 -21 8314.28 633.1 1
 0 2 -21 7211.4 537.182 5
 0 2 -21 8179.03 643.957 10
 0 2 -20 16338 868.246 5
 0 2 -20 17989.1 995.874 1
 0 2 -19 7548.85 600.262 5
 0 2 -18 5008.43 524.4 8
 0 2 -18 5029.48 482.965 5
 0 2 -17 3046.61 408.898 8
 0 2 -17 3591.92 414.835 5
 0 2 -16 2613.52 353.877 5
 0 2 -16 3202.19 753.977 14
 0 2 -16 2869.22 682.337 16
 0 2 -15 3179.92 718.983 17
 0 2 -15 2605.71 330.888 5
 0 2 -15 2586.78 353.607 8
 0 2 -15 2842.22 711.1 14
 0 2 -15 2774.13 366.717 3
 0 2 -14 15721.4 1559.17 14
 0 2 -14 16276.1 1520.17 17
 0 2 -13 11306.3 1227.05 17
 0 2 -12 114199 3714.55 17
 0 2 -11 4357.27 713.215 17
 0 2 -10 117079 3365.55 17
 0 2 -9 7026.58 765.43 17
 0 2 -8 17699.8 1165.79 17
 0 2 -7 5867.77 635.252 17
 0 2 -6 123984 2666.48 17
 0 2 -5 5732.22 561.877 17
 0 2 -4 633708 5178.81 17
 0 2 -3 38642.7 1178.82 17
 0 2 -2 42241.4 1121.76 17
 0 2 -1 889.146 147.799 17
 0 2 0 324021 2337.27 17
 0 2 1 53350.4 786.611 17
 0 -2 -1 55031.5 1045.99 16
 0 -2 -1 52973.8 790.007 15
 0 -2 -2 21848.9 608.474 16
 0 2 2 20928.3 424.499 17
 0 -2 -2 21323.4 579.866 15
 0 2 3 14531.5 339.541 17
 0 -2 -3 15860.9 560.372 16
 0 -2 -4 17820.6 836.283 14
 0 -2 -4 16511.2 627.774 16
 0 -2 -5 5831.57 433.353 16
 0 -2 -5 6474.02 575.399 14
 0 -2 -5 7645.05 597.889 2
 0 -2 -6 2280.76 364.618 2
 0 -2 -6 2037.58 279.011 16
 0 -2 -6 2449.73 361.112 14
 0 -2 -7 599.472 227.033 2
 0 -2 -7 193.69 99.6043 16
 0 -2 -7 300.163 154.625 14
 0 -2 -8 22500 1280.14 2
 0 -2 -8 21954.2 1085.82 16
 0 -2 -8 23363.8 1369.48 14
 0 -2 -9 1931.11 416.813 2
 0 -2 -9 1299.81 319.155 16
 0 -2 -9 1446.05 383.248 14
 0 -2 -10 4425.01 682.22 14
 0 -2 -10 3719.53 610.87 2
 0 -2 -10 3802.88 564.491 16
 0 -2 -11 1811.71 485.597 2
 0 -2 -11 1669.01 468.688 14
 0 -2 -11 1323.43 342.955 16
 0 -2 -12 22971.3 1719 2
 0 -2 -12 25702.1 1812.32 14
 0 -2 -13 10523.5 1206.07 14
 0 -2 -14 32641.5 1173.39 10
 0 -2 -14 31404.5 1080.4 3
 0 -2 -14 31901.3 2178.02 14
 0 -2 -14 30613.9 1112.18 1
 0 -2 -15 4429.4 452.786 1
 0 -2 -15 4674.51 440.227 3
 0 -2 -15 3774.44 767.255 14
 0 -2 -15 4222.91 432.7 10
 0 -2 -16 10627.7 704.251 10
 0 -2 -16 10991.8 710.847 1
 0 -2 -16 10763 683.294 3
 0 -2 -17 -32.4262 94.2872 3
 0 -2 -17 37.5541 132.051 10
 0 -2 -17 -25.2338 136.218 1
 0 -2 -18 782.638 232.483 1
 0 -2 -18 520.379 179.464 3
 0 -2 -18 380.092 123.331 10
 0 -2 -19 311.094 206.899 1
 0 -2 -19 -199.973 167.922 3
 0 -2 -19 236.026 143.996 10
 0 -2 -20 1303.14 242.847 1
 0 -2 -20 1243.85 267.573 10
 0 -2 -21 325.89 192.439 1
 0 -2 -21 -16.7801 139.467 10
 0 -2 -22 9262.95 570.036 1
 0 -2 -22 8201.24 547.457 10
 0 -2 -23 396.906 147.872 10
 0 -2 -23 149.532 96.1579 1
 0 -2 -24 4607.97 337.395 1
 0 -2 -24 2951.52 251.476 10
 0 -2 -25 6.84888 51.2077 1
 0 3 -25 305.931 86.174 10
 0 3 -25 375.54 107.263 1
 0 3 -24 1227.41 201.561 1
 0 3 -24 1397.64 219.605 10
 0 3 -23 1212 206.579 5
 0 3 -23 1439.15 257.418 10
 0 3 -23 1509.48 249.576 1
 0 3 -22 7005.76 518.169 5
 0 3 -22 7788.39 604.935 10
 0 3 -22 6149.56 559.02 1
 0 3 -21 18648 1030.25 1
 0 3 -21 17912.5 914.475 5
 0 3 -20 4957.37 508.149 5
 0 3 -19 9325.81 696.42 5
 0 3 -18 136.235 166.891 5
 0 3 -18 132.938 167.243 8
 0 3 -17 7718.53 612.717 5
 0 3 -17 8652.49 662.526 8
 0 3 -16 2991.96 712.191 17
 0 3 -16 3922.11 417.791 5
 0 3 -16 3946.32 826.214 14
 0 3 -16 3880.79 412.23 8
 0 3 -15 15035.6 1593.5 14
 0 3 -15 14240.6 794.948 8
 0 3 -15 13363 752.343 5
 0 3 -15 14734 1650.65 17
 0 3 -14 7.6515 320.338 17
 0 3 -14 -81.8685 107.048 8
 0 3 -13 31039.3 2150.83 17
 0 3 -12 9605.49 1155.98 17
 0 3 -11 18374.8 1495.48 17
 0 3 -10 25079.5 1660.02 17
 0 3 -9 7808.26 909.864 17
 0 3 -8 4796.43 654.03 17
 0 3 -7 4207.15 579.78 17
 0 3 -6 58025.5 1960.74 17
 0 3 -5 129949 2782.99 17
 0 3 -4 15427.8 925.194 17
 0 3 -3 312150 3752.37 17
 0 3 -2 3623.24 383.025 17
 0 3 -1 27164.2 954.319 17
 0 3 0 22636.8 765.475 17
 0 -3 -1 98128.7 1353.07 15
 0 3 1 100713 1421.19 17
 0 -3 -2 11202.6 562.101 16
 0 3 2 10558.6 385.447 17
 0 -3 -2 10106.5 427.089 15
 0 3 3 27444.7 509.933 17
 0 3 3 28939.4 533.086 17
 0 -3 -4 59932.7 1736.52 14
 0 -3 -4 51255.8 1171.58 16
 0 -3 -5 10072 765.271 2
 0 -3 -5 8699.77 518.776 16
 0 -3 -5 10906.7 765.1 14
 0 -3 -6 18950.7 1068.66 14
 0 -3 -6 15956.3 752.795 16
 0 -3 -7 15523.6 1075.1 2
 0 -3 -7 13306.9 728.34 16
 0 -3 -7 16483.8 1077.09 14
 0 -3 -8 2342.56 427.38 14
 0 -3 -8 2751.22 492.867 2
 0 -3 -8 2088.08 313.435 16
 0 -3 -9 3327.47 546.854 14
 0 -3 -9 2940.73 404.767 16
 0 -3 -9 2635.7 514.649 2
 0 -3 -10 1248.85 366.491 2
 0 -3 -10 1865.25 449.749 14
 0 -3 -11 31870.3 1961.02 14
 0 -3 -11 30453.6 1937.49 2
 0 -3 -12 87.4719 149.042 2
 0 -3 -12 305.5 259.859 14
 0 -3 -13 14521.5 839.523 11
 0 -3 -13 13437.2 720.798 1
 0 -3 -14 997.669 214.899 10
 0 -3 -14 1006.73 246.375 11
 0 -3 -14 785.288 183.887 3
 0 -3 -14 1472.2 510.39 14
 0 -3 -14 856.384 191.206 1
 0 -3 -15 3259.09 375.558 3
 0 -3 -15 3188.65 392.563 10
 0 -3 -15 2823.65 353.89 1
 0 -3 -16 374.096 179.721 1
 0 -3 -16 696.468 205.518 3
 0 -3 -16 731.576 240.519 10
 0 -3 -17 1399.31 303.451 10
 0 -3 -17 1254.9 264.813 1
 0 -3 -17 1371.5 264.719 3
 0 -3 -18 6271.69 535.282 1
 0 -3 -18 6704.5 584.944 10
 0 -3 -18 5616.71 512.789 3
 0 -3 -19 10321.3 677.045 1
 0 -3 -19 8830.99 624.023 3
 0 -3 -19 9153.38 666.564 10
 0 -3 -20 117.354 156.256 10
 0 -3 -20 807.598 185.682 1
 0 -3 -21 915.545 212.472 10
 0 -3 -21 1179.08 241.741 1
 0 -3 -22 391.759 148.448 10
 0 -3 -22 556.337 159.196 1
 0 -3 -23 403.745 132.083 10
 0 -3 -23 865.245 172.595 1
 0 -3 -24 1025.5 167.718 1
 0 4 -26 617.123 100.948 10
 0 4 -25 144.208 97.9412 1
 0 4 -25 237.596 97.9831 10
 0 4 -24 12710.8 620.305 1
 0 4 -24 12527.3 627.391 10
 0 4 -23 2154.66 303.762 5
 0 4 -23 1737.35 268.271 10
 0 4 -22 10673.1 732.11 1
 0 4 -22 10595.8 677.511 5
 0 4 -21 242.303 155.233 5
 0 4 -20 4221.38 471.707 5
 0 4 -19 511.419 167.195 5
 0 4 -18 8681.65 671.056 5
 0 4 -17 1516.29 611.29 17
 0 4 -17 2434.18 361.971 8
 0 4 -17 1944.79 306.177 5
 0 4 -16 14644.2 867.136 8
 0 4 -16 13207.3 776.369 5
 0 4 -16 13609 1712.53 17
 0 4 -15 4758.4 1011.97 17
 0 4 -15 5193.11 471.194 5
 0 4 -15 5667.76 514.16 8
 0 4 -14 23950.6 948.75 5
 0 4 -14 26438.8 1042.56 8
 0 4 -13 1008.58 449.951 17
 0 4 -12 15122.5 1495.75 17
 0 4 -11 11537.1 1245.93 17
 0 4 -10 6288.06 913.201 17
 0 4 -9 7560.49 909.665 17
 0 4 -8 3660.59 591.653 17
 0 4 -7 6123.57 736.578 17
 0 4 -6 248180 4414.59 17
 0 4 -5 1408.33 353.121 17
 0 4 -4 19409.1 1111.88 17
 0 4 -3 5901.63 949.222 17
 0 4 -2 74522.5 1930.55 17
 0 4 -1 9306.86 662.63 17
 0 -4 0 108865 2171.03 2
 0 4 0 105912 1960.18 17
 0 -4 -1 79574.8 1931.2 2
 0 4 1 75803.9 1496.91 17
 0 -4 -1 74933.9 1383.95 15
 0 -4 -2 202674 2179.41 15
 0 4 2 209514 2178.43 17
 0 4 3 119297 1338.35 17
 0 -4 -3 143663 2791.33 2
 0 -4 -3 124164 2139.31 16
 0 -4 -3 141837 2873.64 14
 0 -4 -3 120731 1784.84 15
 0 -4 -4 15866.9 731.018 16
 0 -4 -4 14060.8 935.855 2
 0 -4 -5 6774.42 675.26 14
 0 -4 -5 5353.66 421.871 16
 0 -4 -5 6440.59 682.475 2
 0 -4 -6 15346.9 1079.26 2
 0 -4 -6 13705.9 689.944 16
 0 -4 -7 365.132 207.131 2
 0 -4 -7 89.4974 78.2423 16
 0 -4 -7 11.1281 254.018 14
 0 -4 -8 47072 2080.76 2
 0 -4 -8 44442.3 1999.11 14
 0 -4 -9 257.009 179.081 14
 0 -4 -9 221.344 171.843 2
 0 -4 -10 29096.8 1840.16 14
 0 -4 -10 29156.3 1820.9 2
 0 -4 -11 392.314 204.18 2
 0 -4 -11 1267.22 430.51 14
 0 -4 -12 2757.29 676.806 2
 0 -4 -12 2460.39 289.814 1
 0 -4 -12 3243.87 656.419 14
 0 -4 -13 1059.92 239.997 11
 0 -4 -13 1317.84 249.017 10
 0 -4 -13 738.192 404.039 2
 0 -4 -13 1020.6 207.284 1
 0 -4 -13 1301.23 477.661 14
 0 -4 -13 1137.04 200.883 3
 0 -4 -14 509.991 170.616 1
 0 -4 -14 649.178 200.572 10
 0 -4 -14 377.799 227.54 14
 0 -4 -14 593.313 188.99 11
 0 -4 -14 667.136 157.559 3
 0 -4 -15 233.177 134.809 1
 0 -4 -15 245.687 159.927 10
 0 -4 -15 245.118 115.157 3
 0 -4 -16 18506.6 878.595 3
 0 -4 -16 20747.2 964.075 1
 0 -4 -16 19283.2 989.744 10
 0 -4 -17 2787.83 405.994 10
 0 -4 -17 2626.22 345.633 1
 0 -4 -17 2548.58 331.919 3
 0 -4 -18 13068.2 749.203 3
 0 -4 -18 15145.6 860.198 10
 0 -4 -18 15464.6 843.125 1
 0 -4 -19 2861.73 354.519 1
 0 -4 -19 2419.03 323.033 10
 0 -4 -19 2443.59 321.642 3
 0 -4 -20 2549.93 347.491 1
 0 -4 -20 2581.49 346.266 10
 0 -4 -21 1077.44 205.614 10
 0 -4 -21 1078.82 220.823 1
 0 -4 -22 590.636 152.338 1
 0 -4 -22 345.284 122.231 10
 0 -4 -23 1508.53 215.14 1
 0 -4 -24 2060.49 203.155 1
 0 5 -25 6790.22 410.007 10
 0 5 -25 6064.29 352.712 1
 0 5 -24 1728.16 250.697 10
 0 5 -24 1698.75 230.135 5
 0 5 -24 1474.87 224.122 1
 0 5 -23 334.903 129.825 1
 0 5 -23 593.989 161.345 5
 0 5 -22 267.658 129.745 5
 0 5 -21 1039.78 256.695 5
 0 5 -20 2177.72 355.41 5
 0 5 -19 2300.86 374.07 5
 0 5 -18 1079.37 273.684 5
 0 5 -17 5854.5 1194.25 17
 0 5 -17 5969.17 597.259 8
 0 5 -17 5711.75 532.975 5
 0 5 -16 4493.52 466.932 5
 0 5 -16 3066.18 809.853 17
 0 5 -16 4736.36 523.483 8
 0 5 -15 15620.5 820.871 5
 0 5 -15 19853 2102.8 17
 0 5 -15 18004.8 939.844 8
 0 5 -14 819.35 195.561 8
 0 5 -14 962.598 452.573 17
 0 5 -14 633.246 172.509 5
 0 5 -13 13114.6 1570.58 17
 0 5 -12 12406.6 1430.91 17
 0 5 -11 522.016 249.016 17
 0 5 -10 106.161 270.047 17
 0 5 -9 4570.91 736.291 17
 0 5 -8 3280.59 655.361 17
 0 5 -7 3770.72 620.195 17
 0 -5 6 118.419 47.449 2
 0 5 -6 21.0276 233.786 17
 0 5 -5 1233.29 340.433 17
 0 5 -4 14765.5 1043.11 17
 0 5 -3 6873.64 707.356 17
 0 5 -2 6265.74 618.593 17
 0 -5 2 5717.43 520.971 2
 0 -5 1 57119.4 1691.96 2
 0 5 -1 61501.7 1806.78 17
 0 -5 0 1037.36 236.457 2
 0 5 0 907.884 189.645 17
 0 5 1 19722.7 880.013 17
 0 -5 -1 17935.7 1045.79 2
 0 -5 -1 18411.4 768.094 15
 0 -5 -2 18042.3 719.383 15
 0 -5 -2 19904.9 1126.72 2
 0 5 2 18701.4 763.913 17
 0 5 3 26145 731.041 17
 0 -5 -3 28751.3 1412.54 2
 0 -5 -3 27734.3 909.649 15
 0 -5 -3 30052.9 1493.43 14
 0 -5 -4 1854.59 408.705 2
 0 -5 -4 1617.79 338.619 14
 0 -5 -5 14359.8 1109.48 14
 0 -5 -5 12176.4 1010.58 2
 0 -5 -6 984.59 187.365 16
 0 -5 -6 1328.95 344.336 2
 0 -5 -6 1368.58 331.053 14
 0 -5 -7 2103.47 455.217 2
 0 -5 -7 2704.63 464.085 14
 0 -5 -8 22141.6 1480.24 14
 0 -5 -8 21854.4 1523.26 2
 0 -5 -9 12086.7 1192.95 2
 0 -5 -9 13668.1 1237.12 14
 0 -5 -10 662.99 348.814 2
 0 -5 -10 921.394 349.99 14
 0 -5 -11 32398.1 2109.61 2
 0 -5 -11 26426.5 1886.06 14
 0 -5 -12 120.675 117.157 1
 0 -5 -12 32.9957 64.2912 3
 0 -5 -12 49.4428 131.53 2
 0 -5 -12 16.4586 107.639 11
 0 -5 -12 217.021 248.613 14
 0 -5 -12 157.76 103.154 10
 0 -5 -13 3190.7 386.674 10
 0 -5 -13 3164.66 365.942 1
 0 -5 -13 2917.18 687.131 2
 0 -5 -13 2668.26 620.209 14
 0 -5 -13 3376.86 344.082 3
 0 -5 -13 2995.04 402.207 11
 0 -5 -14 -259.744 303.625 14
 0 -5 -14 163.776 140.794 1
 0 -5 -14 155.981 116.922 11
 0 -5 -14 93.7115 166.74 10
 0 -5 -14 125.583 92.5919 3
 0 -5 -15 5310.05 538.347 10
 0 -5 -15 4752.75 438.562 3
 0 -5 -15 5105.06 554.992 11
 0 -5 -15 4946.81 484.726 1
 0 -5 -16 6664.83 554.566 1
 0 -5 -16 6036.66 497.286 3
 0 -5 -16 6531.66 569.532 10
 0 -5 -17 2801.05 386.353 1
 0 -5 -17 2157.32 297.173 3
 0 -5 -17 2555.4 380.563 10
 0 -5 -18 544.259 167.104 3
 0 -5 -18 876.606 249.188 1
 0 -5 -18 943.805 244.239 10
 0 -5 -19 2731.95 332.72 3
 0 -5 -19 3423.27 397.289 10
 0 -5 -19 3466.12 389.123 1
 0 -5 -20 1016.7 202.754 1
 0 -5 -20 1106.12 213.093 10
 0 -5 -21 363.876 154.589 10
 0 -5 -21 71.2357 110.198 1
 0 -5 -22 5862.16 404.788 1
 0 -5 -22 4363.65 333.104 10
 0 -5 -23 498.788 112.164 1
 0 6 -25 415.599 121.967 10
 0 6 -25 357.776 81.2996 1
 0 6 -24 6696.45 470.211 10
 0 -6 24 4689.6 376.615 12
 0 6 -24 6296.54 432.227 5
 0 6 -24 5226.64 378.91 1
 0 -6 23 -113.659 156.135 12
 0 6 -23 223.957 139.099 1
 0 6 -23 -16.8703 109.824 5
 0 6 -22 1129.98 252.49 5
 0 6 -21 2988.53 439.795 5
 0 6 -20 1514.92 292.202 5
 0 6 -19 4292.52 497.322 5
 0 6 -18 11367.4 805.858 5
 0 6 -17 2643.08 831.352 17
 0 6 -17 3944.58 469.39 5
 0 6 -16 38078.8 3010.46 17
 0 6 -16 38515.7 1370.4 5
 0 6 -15 417.56 179.869 8
 0 6 -15 281.595 102.5 5
 0 6 -15 334.368 413.789 17
 0 6 -14 11686.3 763.224 8
 0 6 -14 9774.97 659.954 5
 0 6 -14 12068.1 1602.99 17
 0 6 -13 1218.87 255.796 8
 0 6 -13 724.519 180.764 5
 0 6 -12 6902.03 1133.7 17
 0 6 -11 5468.75 961.828 17
 0 6 -10 135468 4483.17 17
 0 6 -9 3354.8 672.043 17
 0 6 -8 49796.4 2496.29 17
 0 6 -7 24481.3 1680.13 17
 0 6 -6 23655.4 1580.33 17
 0 -6 5 26394.4 914.363 2
 0 6 -5 32277.6 1734.77 17
 0 6 -4 64616.7 2364.16 17
 0 -6 4 57320.8 1537.56 2
 0 6 -3 17185.6 1167.78 17
 0 -6 3 16129.3 880.703 2
 0 6 -2 107591 2783.41 17
 0 -6 2 108098 2456.89 2
 0 6 -1 320.383 142.093 17
 0 -6 1 237.122 130.953 2
 0 6 0 31541.8 1333.8 17
 0 -6 0 32179.1 1477.55 2
 0 -6 -1 5779.6 469.315 15
 0 -6 -1 6255.67 691.804 2
 0 6 1 6149.09 539.776 17
 0 6 2 2592.93 315.776 17
 0 -6 -2 2353.15 275.341 15
 0 -6 -2 2613.55 452.229 2
 0 -6 -3 16903 751.056 15
 0 6 3 14720 617.725 17
 0 -6 -4 32455.8 1733.6 2
 0 -6 -5 257.948 180.951 14
 0 -6 -5 134.528 208.698 2
 0 -6 -6 1756.41 427.824 2
 0 -6 -6 2393.44 561.678 14
 0 -6 -7 -10.5195 176.537 14
 0 -6 -7 -7.65654 196.067 2
 0 -6 -8 6570.66 849.179 14
 0 -6 -8 6555.92 893.605 2
 0 -6 -9 1777.96 454.801 14
 0 -6 -9 2439.96 570.534 2
 0 -6 -10 2232.99 584.439 14
 0 -6 -10 1887.55 243.543 1
 0 -6 -10 1731.75 530.94 2
 0 -6 -11 985.466 199.477 1
 0 -6 -11 902.103 437.557 2
 0 -6 -11 891.212 195.527 11
 0 -6 -11 862.78 180.897 10
 0 -6 -11 1047.32 437.345 14
 0 -6 -12 624.22 176.137 1
 0 -6 -12 609.382 150.721 3
 0 -6 -12 604.95 366.283 2
 0 -6 -12 360.329 304.307 14
 0 -6 -12 1005.54 223.589 10
 0 -6 -12 747.642 224.513 11
 0 -6 -13 17462.7 783.123 3
 0 -6 -13 18241.5 988.867 11
 0 -6 -13 19570.5 945.996 10
 0 -6 -13 17630.5 1774.1 2
 0 -6 -13 19008.2 896.293 1
 0 -6 -13 15015.3 1569.28 14
 0 -6 -14 520.653 164.867 3
 0 -6 -14 651.586 177.794 11
 0 -6 -14 583.923 254.124 10
 0 -6 -14 512.692 189.929 1
 0 -6 -15 66.887 132.775 10
 0 -6 -15 -76.8695 117.009 11
 0 -6 -15 267.762 144.48 3
 0 -6 -15 360.267 200.974 1
 0 -6 -16 3970.36 393.975 3
 0 -6 -16 4227.3 468.26 10
 0 -6 -16 4613.46 475.758 1
 0 -6 -17 1887.2 284.713 3
 0 -6 -17 2101.84 321.397 10
 0 -6 -17 2497.85 362.659 1
 0 -6 -18 3509.42 403.377 10
 0 -6 -18 2806.68 323.033 3
 0 -6 -19 1627.92 278.482 1
 0 -6 -19 1605.19 270.473 10
 0 -6 -20 3994.83 385.358 10
 0 -6 -20 4461.85 399.819 1
 0 -6 -21 843.349 185.925 1
 0 -6 -21 779.222 156.31 10
 0 -6 -22 2561.43 252.605 1
 0 -6 -23 379.501 87.7978 1
 0 7 -25 683.748 136.777 10
 0 7 -25 197.358 57.574 1
 0 7 -24 396.676 109.151 1
 0 7 -24 748.846 144.648 5
 0 -7 24 706.068 167.571 12
 0 -7 23 488.186 165.243 12
 0 7 -23 250.508 107.145 1
 0 7 -23 434.662 161.162 5
 0 7 -22 1432.45 267.856 5
 0 7 -21 4948.46 496.821 5
 0 7 -20 93.9859 190.99 5
 0 7 -19 1133.5 301.729 5
 0 7 -18 4755.64 510.797 5
 0 7 -17 993.337 261.727 5
 0 7 -16 4642.23 1082.61 17
 0 7 -16 4615.6 486.149 5
 0 7 -15 2376.59 813.992 17
 0 7 -15 2313.28 359.373 5
 0 7 -14 582.894 294.995 17
 0 7 -14 90.7429 137.492 5
 0 7 -13 34901.8 2734.81 17
 0 7 -13 38716.5 1475.32 8
 0 7 -12 2107.48 684.869 17
 0 7 -12 2493.48 306.12 5
 0 7 -11 60762.3 3340.51 17
 0 7 -10 4464.28 886.053 17
 0 7 -9 11237.4 1350.68 17
 0 7 -8 4039.6 793.995 17
 0 7 -7 26860.6 1875.8 17
 0 7 -6 61.1977 203.699 17
 0 7 -5 24535.8 1614.95 17
 0 -7 5 21568.2 932.598 2
 0 7 -4 77.973 216.944 17
 0 -7 4 1371.62 253.072 2
 0 -7 3 57910.6 1850.51 2
 0 7 -3 61999.5 2341.18 17
 0 7 -2 7756.74 792.068 17
 0 -7 2 9499.26 807.226 2
 0 -7 1 83028.4 2543.97 2
 0 7 -1 79550.4 2445.91 17
 0 7 0 14712.2 988.705 17
 0 -7 0 15812.1 1170.35 2
 0 -7 0 14521.5 838.011 15
 0 7 1 16945.6 977.647 17
 0 -7 -1 16431.6 819.089 15
 0 7 2 5515.63 505.06 17
 0 -7 -2 5719.29 715.629 2
 0 -7 -3 19344.4 1417.71 2
 0 -7 -4 -105.073 196.308 2
 0 -7 -5 11245.1 1132.44 2
 0 -7 -6 1136.32 417.746 2
 0 -7 -7 588.497 271.606 2
 0 -7 -8 186.536 227.453 2
 0 -7 -9 6026.58 465.638 1
 0 -7 -9 5314.01 865.51 14
 0 -7 -9 6616.65 1022.7 2
 0 -7 -10 1895.32 265.012 1
 0 -7 -10 1357.45 238.774 11
 0 -7 -10 852.108 362.807 14
 0 -7 -10 1378.12 241.407 10
 0 -7 -10 1560.29 525.223 2
 0 -7 -11 5355.3 507.339 11
 0 -7 -11 5136.24 412.376 3
 0 -7 -11 5833.38 480.443 10
 0 -7 -11 4599.3 941.966 2
 0 -7 -11 5693.97 478.85 1
 0 -7 -12 14485.8 880.85 11
 0 -7 -12 10979.1 1477.17 2
 0 -7 -12 12340.2 653.169 3
 0 -7 -12 14734.5 834.468 10
 0 -7 -12 13387.9 742.882 1
 0 -7 -13 16536.7 1830.23 2
 0 -7 -13 18245.2 996.036 11
 0 -7 -13 18575.8 952.597 10
 0 -7 -13 20161.4 947.677 1
 0 -7 -13 17377.3 792.264 3
 0 -7 -14 926.501 250.858 11
 0 -7 -14 1063.02 275.938 10
 0 -7 -14 800.256 173.785 3
 0 -7 -14 945.791 224.18 1
 0 -7 -15 386.944 137.525 3
 0 -7 -15 430.93 179.964 10
 0 -7 -15 383.817 187.971 11
 0 -7 -15 389.354 172.553 1
 0 -7 -16 168.795 118.908 10
 0 -7 -16 178.666 180.294 1
 0 -7 -17 4930.24 496.881 1
 0 -7 -17 4404.6 449.961 10
 0 -7 -18 384.383 181.787 10
 0 -7 -18 496.583 182.583 1
 0 -7 -19 1258.79 233.941 10
 0 -7 -19 1338.39 246.144 1
 0 -7 -20 97.2857 120.745 1
 0 -7 -20 -70.7944 77.2105 10
 0 -7 -21 7309.99 424.117 1
 0 -7 -22 1052.14 152.725 1
 0 8 -25 3956.6 281.494 10
 0 -8 24 4276.95 354.508 12
 0 8 -24 4277.81 331.647 5
 0 8 -23 3560.38 337.825 5
 0 -8 23 3424.99 378.734 12
 0 8 -22 13017.9 718.756 5
 0 8 -21 40.843 180.065 5
 0 8 -20 5737.12 552.593 5
 0 8 -19 2.42783 187.296 5
 0 8 -18 4349.97 537.22 5
 0 8 -17 17886.7 1008.53 5
 0 8 -16 22790.8 1128.1 5
 0 8 -15 4211.83 472.017 5
 0 8 -15 3941.48 1033.12 17
 0 8 -14 71403.5 1865.85 5
 0 8 -14 73314.7 4269.73 17
 0 8 -13 5138.56 490.024 5
 0 -8 13 4372 449.166 6
 0 8 -13 4283.7 1036.13 17
 0 8 -12 70350 1707.44 5
 0 -8 12 65940.1 1643.41 6
 0 8 -11 6908.88 510.545 5
 0 8 -11 9895.51 1409.53 17
 0 8 -10 11121.6 1447.5 17
 0 8 -9 28667.7 2186.27 17
 0 8 -8 17989 1700.09 17
 0 8 -7 2279.9 635.861 17
 0 8 -6 34988 2138.22 17
 0 8 -5 -91.3108 235.633 17
 0 -8 4 81412.6 2236.54 2
 0 8 -4 88984.4 3138.42 17
 0 8 -3 1964.82 504.141 17
 0 -8 3 1928.84 375.06 2
 0 8 -2 34081.7 1853.82 17
 0 -8 2 30319.4 1586.26 2
 0 8 -1 3838.27 627.926 17
 0 -8 1 3424.21 577.92 2
 0 -8 1 3902.59 521.171 15
 0 -8 0 49547.2 2237.23 2
 0 8 0 45379.8 1896.52 17
 0 8 1 18203.2 1110.35 17
 0 -8 -1 23238.6 1607.08 2
 0 -8 -2 9673.51 1062.75 2
 0 -8 -3 73.5643 154.957 2
 0 -8 -4 3737.72 711.794 2
 0 -8 -5 1525.34 501.847 2
 0 -8 -6 692.731 293.202 2
 0 -8 -7 12240.8 1355.72 2
 0 -8 -8 562.31 296.735 2
 0 -8 -8 626.461 166.723 1
 0 -8 -8 1110.17 221.234 11
 0 -8 -8 525.709 175.431 13
 0 -8 -8 554.173 148.391 10
 0 -8 -9 1215.46 464.747 2
 0 -8 -9 1311 267.611 13
 0 -8 -9 1400.66 261.492 11
 0 -8 -9 1374.22 227.842 1
 0 -8 -9 1239.01 225.628 10
 0 -8 -10 8014.01 660.017 13
 0 -8 -10 6880.56 1096.29 2
 0 -8 -10 7970.24 624.588 11
 0 -8 -10 7268.44 537.085 1
 0 -8 -10 7949.64 583.904 10
 0 -8 -11 136.095 238.933 2
 0 -8 -11 305.235 146.966 10
 0 -8 -11 243.34 149.827 11
 0 -8 -11 395.233 170.583 1
 0 -8 -12 51088.2 1527.06 1
 0 -8 -12 50219.8 1659.03 11
 0 -8 -12 49371.6 1526.88 10
 0 -8 -13 1988.64 355.648 11
 0 -8 -13 2776.58 363.699 1
 0 -8 -13 2320.37 365.491 10
 0 -8 -14 11444.1 745.261 1
 0 -8 -14 10503.3 796.33 11
 0 -8 -14 10574.2 726.425 10
 0 -8 -15 1808.08 318.648 10
 0 -8 -15 2117.98 332.95 1
 0 -8 -15 1588.32 326.979 11
 0 -8 -16 832.46 233.651 10
 0 -8 -16 469.942 153.631 1
 0 -8 -17 193.691 145.657 1
 0 -8 -17 156.573 129.633 10
 0 -8 -18 2302.84 316.118 1
 0 -8 -18 2039.1 272.843 10
 0 -8 -19 88.2258 105.606 1
 0 -8 -20 7837.67 451.46 1
 0 -8 -21 500.113 137.73 1
 0 9 -24 1949.38 205.434 5
 0 -9 24 1661.35 210.495 12
 0 9 -23 3203.35 307.886 5
 0 -9 23 3179.62 329.876 12
 0 9 -22 627.063 196.551 5
 0 9 -21 9273.13 631.225 5
 0 9 -20 185.525 174.55 5
 0 9 -19 8285.82 684.379 5
 0 9 -18 278.176 211.988 5
 0 9 -17 476.787 214.551 5
 0 9 -16 2852.23 424.536 5
 0 9 -15 3888 471.027 5
 0 9 -14 1697.66 359.22 5
 0 -9 14 1533.36 320.555 6
 0 -9 13 33421.1 1245.72 6
 0 9 -13 32155.8 1244.44 5
 0 -9 12 783.638 203.801 6
 0 9 -12 642.354 200.473 5
 0 9 -12 407.62 434.489 17
 0 9 -11 24742.6 2334.46 17
 0 -9 11 24263.9 1018.78 6
 0 9 -11 22399.5 963.556 5
 0 -9 10 10972.8 686.608 6
 0 9 -10 9365.94 602.582 5
 0 9 -9 10891.8 1448.28 17
 0 -9 9 9696.53 622.662 6
 0 9 -8 4097.07 877.158 17
 0 9 -7 767.916 367.03 17
 0 9 -6 11412.8 1297.69 17
 0 9 -5 1051.67 407.761 17
 0 9 -4 141.795 162.823 17
 0 9 -3 3918.65 683.342 17
 0 -9 3 4771.6 647.119 2
 0 -9 2 789.502 279.88 2
 0 9 -2 1297.86 372.605 17
 0 9 -1 9424.57 997.314 17
 0 -9 1 10791.5 1057.8 2
 0 -9 0 -55.5766 221.951 2
 0 -9 -1 21526.6 1649.9 2
 0 -9 -2 4054.26 781.051 2
 0 -9 -3 944.639 381.735 2
 0 -9 -4 6916.31 1055.4 2
 0 -9 -5 1184.01 257.834 1
 0 -9 -5 1004.8 376.705 2
 0 -9 -5 1203.73 273.044 13
 0 -9 -6 2914.75 327.08 1
 0 -9 -6 2610.87 338.83 11
 0 -9 -6 2961.38 739.517 2
 0 -9 -6 2279.64 275.661 10
 0 -9 -6 2957.28 388.082 13
 0 -9 -7 883.877 200.881 1
 0 -9 -7 747.259 398.258 2
 0 -9 -7 626.911 194.379 10
 0 -9 -7 738.808 255.875 13
 0 -9 -7 599.425 195.11 11
 0 -9 -8 1501.44 264.735 10
 0 -9 -8 1321.58 277.441 11
 0 -9 -8 1512.36 322.372 13
 0 -9 -8 1290.42 501.464 2
 0 -9 -8 1281.57 223.173 1
 0 -9 -9 1312.23 273.579 11
 0 -9 -9 1555.23 366.105 13
 0 -9 -9 1179.48 471.912 2
 0 -9 -9 1622.67 257.19 1
 0 -9 -9 1301.83 262.675 10
 0 -9 -10 15472.9 1740.09 2
 0 -9 -10 18141.7 895.229 1
 0 -9 -10 16473.3 841.778 10
 0 -9 -10 16383.8 1010.86 13
 0 -9 -10 16851.9 941.427 11
 0 -9 -11 9268.01 720.064 13
 0 -9 -11 8917.83 714.4 11
 0 -9 -11 9656.11 662.65 1
 0 -9 -11 6988.08 1206.81 2
 0 -9 -11 8796.07 643.895 10
 0 -9 -12 179.153 163.737 11
 0 -9 -12 102.22 123.258 1
 0 -9 -12 354.29 193.517 10
 0 -9 -13 11963.3 833.575 11
 0 -9 -13 12632.5 798.183 10
 0 -9 -14 2099.84 345.448 1
 0 -9 -14 1471.57 260.957 10
 0 -9 -14 1457.07 326.303 11
 0 -9 -15 5682.51 578.073 11
 0 -9 -15 5823.34 532.814 10
 0 -9 -15 6841.89 572.801 1
 0 -9 -16 613.275 168.238 10
 0 -9 -16 624.578 217.631 1
 0 -9 -17 1587.63 240.657 10
 0 -9 -17 1939.27 299.192 1
 0 -9 -18 4260.62 372.84 1
 0 -9 -19 2363.45 262.755 1
 0 -9 -20 2370.35 224.017 1
 0 10 -24 6074.25 321.38 5
 0 -10 24 4484.85 289.606 12
 0 -10 23 2638.43 267.925 12
 0 10 -23 2889.85 258.248 5
 0 10 -22 7687.28 481.59 5
 0 10 -21 3756.65 381.614 5
 0 10 -20 7722.01 590.304 5
 0 10 -19 842.948 271.727 5
 0 10 -18 3330.74 438.509 5
 0 10 -17 575.68 263.421 5
 0 10 -16 15533.5 953.13 5
 0 10 -15 6486.27 616.26 5
 0 -10 15 6304.93 559.528 6
 0 -10 14 28630.4 1205.3 6
 0 10 -14 29817.3 1289.41 5
 0 10 -13 4228.87 477.441 5
 0 -10 13 3827.81 445.114 6
 0 10 -13 3678.01 1074.26 17
 0 10 -12 15466.1 1988.16 17
 0 10 -12 17753.2 921.353 5
 0 -10 12 17413.7 937.307 6
 0 -10 11 1707.53 295.917 6
 0 10 -11 1517.12 275.122 5
 0 10 -11 1771.18 671.826 17
 0 10 -10 23320.8 2250.83 17
 0 -10 10 24599.9 1056.36 6
 0 10 -10 22010.6 972.447 5
 0 -10 9 4238.29 444.897 6
 0 10 -9 3364.71 363.67 5
 0 10 -9 4592.87 989.923 17
 0 10 -8 43814.8 2898.84 17
 0 -10 8 45513.2 1364.53 6
 0 -10 7 2195.7 300.306 6
 0 10 -7 1581.17 581.103 17
 0 -10 6 14539.9 737.514 6
 0 10 -6 14366.2 1542.87 17
 0 10 -5 3551.87 731.513 17
 0 -10 5 3612.71 359.912 6
 0 10 -4 4409.32 818.279 17
 0 10 -3 746.719 381.729 17
 0 -10 2 12283.2 1145.49 2
 0 10 -2 13264.9 1344.47 17
 0 -10 1 14575.9 1316.2 2
 0 -10 0 41368 2347.25 2
 0 -10 -1 1986.46 547.492 2
 0 -10 -1 2052.41 308.312 13
 0 -10 -2 17537.9 824.072 11
 0 -10 -2 18686.4 942.578 13
 0 -10 -2 18410.7 811.636 1
 0 -10 -2 19825.1 1752.39 2
 0 -10 -3 2992.21 353.239 11
 0 -10 -3 2900.52 730.067 2
 0 -10 -3 3129.52 349.512 10
 0 -10 -3 3027.88 381.041 13
 0 -10 -3 3018.36 336.853 1
 0 -10 -4 4260.44 861.09 2
 0 -10 -4 3774.09 398.03 1
 0 -10 -4 3848.11 380.984 10
 0 -10 -4 4253.88 420.731 11
 0 -10 -4 5070.3 521.641 13
 0 -10 -5 6041.05 500.403 1
 0 -10 -5 5385.5 542.004 13
 0 -10 -5 5400.35 1032.49 2
 0 -10 -5 5139.37 444.132 10
 0 -10 -5 5393.4 487.463 11
 0 -10 -6 5741.36 472.384 10
 0 -10 -6 5863.23 1077.43 2
 0 -10 -6 7278.65 645.819 13
 0 -10 -6 5640.15 500.685 1
 0 -10 -6 6377.03 541.088 11
 0 -10 -7 8.17834 238.851 2
 0 -10 -7 32.1928 98.3279 1
 0 -10 -7 122.096 106.763 11
 0 -10 -7 165.071 143.843 13
 0 -10 -7 200.25 147.78 10
 0 -10 -8 16371.8 1887.52 2
 0 -10 -8 19125.5 911.701 1
 0 -10 -8 16272 813.19 10
 0 -10 -8 17395.7 928.438 11
 0 -10 -8 18929.2 1128.58 13
 0 -10 -9 1583.97 295.929 11
 0 -10 -9 1529.88 290.653 1
 0 -10 -9 1612.59 283.992 10
 0 -10 -9 1101.56 490.331 2
 0 -10 -9 2026.55 355.895 13
 0 -10 -10 4998.92 1063.86 2
 0 -10 -10 6032.27 517.998 1
 0 -10 -10 5532.91 550.785 11
 0 -10 -10 6723.72 653.418 13
 0 -10 -10 5660.48 505.962 10
 0 -10 -11 976.039 236.837 10
 0 -10 -11 934.672 220.301 1
 0 -10 -11 644.906 210.079 13
 0 -10 -11 875.331 256.385 11
 0 -10 -12 2567.41 373.591 10
 0 -10 -12 3102.1 394.535 1
 0 -10 -12 3029.84 450.549 11
 0 -10 -13 -3.26089 138.943 11
 0 -10 -13 -73.7181 181.983 1
 0 -10 -13 -51.5588 121.613 10
 0 -10 -14 9228.36 639.216 1
 0 -10 -14 8549.32 670.031 11
 0 -10 -14 7839.5 599.627 10
 0 -10 -15 3336.46 384.75 10
 0 -10 -15 3714.52 396.607 1
 0 -10 -15 2968.49 375.562 11
 0 -10 -16 5126.11 417.262 10
 0 -10 -16 6812.17 513.894 1
 0 -10 -17 1436.57 235.039 1
 0 -10 -18 870.059 167.694 1
 0 -10 -19 452.7 128.957 1
 0 -11 23 886.311 144.818 12
 0 11 -23 1159.11 144.906 5
 0 -11 22 2250.2 259.544 12
 0 11 -22 2170.45 237.768 5
 0 11 -21 1331.58 223.663 5
 0 11 -20 390.269 160.661 5
 0 11 -19 2126.59 318.722 5
 0 11 -18 3886.9 450.264 5
 0 11 -17 3873.19 472.398 5
 0 11 -16 2807.56 413.743 5
 0 -11 16 2003.63 303.207 6
 0 11 -15 879.518 255.587 5
 0 -11 15 716.335 190.064 6
 0 -11 14 2947.08 385.487 6
 0 11 -14 2895.04 413.898 5
 0 -11 13 1514.33 285.932 6
 0 11 -13 1341.57 280.788 5
 0 11 -12 1609.5 623.089 17
 0 11 -12 2515.66 370.406 5
 0 -11 12 2529.73 372.22 6
 0 11 -11 11658.9 764.191 5
 0 -11 11 11420.7 761.09 6
 0 11 -10 7066.87 570.621 5
 0 -11 10 7227.99 596.41 6
 0 11 -10 6386.12 1238.47 17
 0 11 -9 4016.26 919.938 17
 0 -11 9 4914.32 478.703 6
 0 -11 8 19187.2 921.626 6
 0 11 -8 17513.3 1907.24 17
 0 -11 7 5996.71 511.239 6
 0 11 -7 5057.08 1009.21 17
 0 -11 6 2522.92 335.689 6
 0 11 -6 2577.77 729.534 17
 0 -11 5 3693.9 389.754 6
 0 11 -5 2951.3 721.061 17
 0 -11 5 3248.15 388.566 13
 0 -11 4 1787.98 298.802 13
 0 11 -4 1927.87 572.51 17
 0 -11 4 1985.71 310.16 6
 0 -11 3 5055.68 466.422 13
 0 -11 3 5441.38 468.696 6
 0 -11 2 726.391 218.571 13
 0 -11 2 855.023 192.817 11
 0 -11 2 727.9 187.168 6
 0 -11 1 11108.5 657.276 6
 0 -11 1 12147 722.903 11
 0 -11 1 12494.4 772.349 13
 0 -11 0 1878.88 281.676 11
 0 -11 0 1703.39 257.964 6
 0 -11 0 2049.7 294.006 1
 0 -11 0 1518.43 500.041 2
 0 -11 0 2270.3 347.483 13
 0 -11 0 2406.08 355.273 10
 0 -11 -1 18586.1 828.274 6
 0 -11 -1 22908.7 961.041 1
 0 -11 -1 21597.6 915.158 10
 0 -11 -1 21749.8 1888.65 2
 0 -11 -1 22203.9 1051.53 13
 0 -11 -1 22611.2 973.891 11
 0 -11 -2 8598.28 1271.6 2
 0 -11 -2 7978.14 599.83 11
 0 -11 -2 10102.7 639.997 1
 0 -11 -2 8462.34 667.342 13
 0 -11 -2 8195.37 564.515 10
 0 -11 -3 7114.16 552.444 1
 0 -11 -3 6296.37 1127.8 2
 0 -11 -3 7302.28 597.427 11
 0 -11 -3 7770.27 698.032 13
 0 -11 -3 6691.85 524.167 10
 0 -11 -4 1195.81 256.031 1
 0 -11 -4 892.137 260.127 13
 0 -11 -4 1041.85 242.339 11
 0 -11 -4 794.217 340.363 2
 0 -11 -4 835.718 199.81 10
 0 -11 -5 5307.46 485.394 1
 0 -11 -5 4537.01 1009.95 2
 0 -11 -5 5320.88 501.49 11
 0 -11 -5 4873.22 444.072 10
 0 -11 -5 5805.62 584.104 13
 0 -11 -6 4275.92 975.977 2
 0 -11 -6 3961.09 449.124 1
 0 -11 -6 4220.95 458.451 11
 0 -11 -6 4760.23 550.125 13
 0 -11 -6 3584.55 383.882 10
 0 -11 -7 16369.1 830.187 10
 0 -11 -7 17918.5 955.018 11
 0 -11 -7 19242.1 1127.02 13
 0 -11 -7 16732.7 1959.07 2
 0 -11 -7 17815.8 907.245 1
 0 -11 -8 1475.2 284.622 11
 0 -11 -8 1439.87 298.552 13
 0 -11 -8 1512.66 631.502 2
 0 -11 -8 1244.04 264.72 1
 0 -11 -8 1521.19 258.023 10
 0 -11 -9 7972.22 609.517 10
 0 -11 -9 8793.36 692.597 11
 0 -11 -9 9477.11 799.659 13
 0 -11 -9 9457.51 661.337 1
 0 -11 -10 2001.72 364.583 13
 0 -11 -10 2041.32 363.349 11
 0 -11 -10 2503.69 341.606 1
 0 -11 -10 1759.63 310.87 10
 0 -11 -11 2069 357.588 11
 0 -11 -11 1710.79 299.302 13
 0 -11 -11 2483.65 335.836 1
 0 -11 -11 1987.22 284.476 10
 0 -11 -12 4300.74 492.671 11
 0 -11 -12 3911.66 434.014 13
 0 -11 -12 3754.78 425.651 10
 0 -11 -12 5016.29 468.876 1
 0 -11 -13 4156.91 426.333 10
 0 -11 -13 4459.69 473.65 11
 0 -11 -14 3471.23 384.58 1
 0 -11 -14 2883.21 326.926 10
 0 -11 -14 2539.98 335.961 11
 0 -11 -15 7514.05 518.031 1
 0 -11 -16 441.685 146.47 1
 0 -11 -17 211.377 79.9438 1
 0 -11 -18 1559.8 186.171 1
 0 12 -22 896.44 142.86 5
 0 -12 22 649.767 118.768 12
 0 -12 21 2339.91 269.718 12
 0 12 -21 2229.39 257.96 5
 0 12 -20 1496.99 242.847 5
 0 12 -19 891.291 219.375 5
 0 12 -18 7244.51 564.497 5
 0 -12 17 -63.4239 110.99 6
 0 12 -17 -89.0525 142.565 5
 0 12 -16 10147.8 717.875 5
 0 -12 16 8211.54 572.67 6
 0 12 -15 5542.49 538.598 5
 0 -12 15 4832.91 464.409 6
 0 -12 14 13048 792.284 6
 0 12 -14 13841.7 858.286 5
 0 12 -13 1551.94 295.883 5
 0 -12 13 1583.2 300.774 6
 0 -12 12 18697.3 972.191 6
 0 12 -12 19177.6 1003.76 5
 0 -12 11 893.568 228.317 6
 0 12 -11 1151.59 262.544 5
 0 12 -10 6994.1 1346.5 17
 0 -12 10 9251.85 683.805 6
 0 -12 9 5836.19 552.56 6
 0 12 -9 4626.27 1073.28 17
 0 12 -8 1439.33 498.685 17
 0 -12 8 2189.26 343.327 6
 0 12 -7 16209.7 1918.87 17
 0 -12 7 22346.5 992.798 6
 0 -12 6 12938 746.814 6
 0 12 -6 10630 1554 17
 0 -12 5 313.619 127.317 6
 0 -12 5 413.617 181.723 13
 0 -12 4 7040.52 588.482 13
 0 -12 4 6808.21 540.019 6
 0 -12 4 7494.03 599.309 11
 0 -12 3 6227.18 508.799 6
 0 -12 3 6744.36 562.529 11
 0 -12 3 6349.47 559.742 13
 0 -12 2 11227 685.771 6
 0 -12 2 12777 762.85 11
 0 -12 2 12549.3 789.573 13
 0 -12 1 1684.72 270.945 6
 0 -12 1 1025.97 236.765 13
 0 -12 1 1526.16 271.32 11
 0 -12 0 16389 878.716 11
 0 -12 0 15612.5 783.924 6
 0 -12 0 17375.4 950.49 13
 0 -12 -1 20527.9 944.947 1
 0 -12 -1 17939.1 971.615 13
 0 -12 -1 18043 923.933 11
 0 -12 -1 16416.3 840.777 10
 0 -12 -1 17883.1 830.439 6
 0 -12 -2 19752.2 1064.16 13
 0 -12 -2 16718.8 1801.71 2
 0 -12 -2 17647.4 871.097 10
 0 -12 -2 19352.5 948.593 11
 0 -12 -2 20889 959.016 1
 0 -12 -3 392.007 158.283 11
 0 -12 -3 408.051 178.813 1
 0 -12 -3 268.648 243.531 2
 0 -12 -3 402.523 178.261 10
 0 -12 -3 315.538 162.183 13
 0 -12 -4 6855.76 1221.9 2
 0 -12 -4 6738.66 538.391 10
 0 -12 -4 7894.15 637.422 11
 0 -12 -4 8790.05 739.58 13
 0 -12 -4 8102.39 604.194 1
 0 -12 -5 2643.96 440.867 13
 0 -12 -5 2442.72 332.663 10
 0 -12 -5 2614.99 371.028 11
 0 -12 -5 2320.09 754.235 2
 0 -12 -5 2984.86 387.792 1
 0 -12 -6 3001.97 376.029 10
 0 -12 -6 3181.43 387.258 1
 0 -12 -6 3444.19 433.432 11
 0 -12 -6 2559.55 789.733 2
 0 -12 -6 4626.02 556.294 13
 0 -12 -7 2459.98 346.375 10
 0 -12 -7 2877.22 389.305 11
 0 -12 -7 3404.65 477.669 13
 0 -12 -7 2612.18 344.104 1
 0 -12 -8 8551.21 672.885 11
 0 -12 -8 7929.04 589.78 10
 0 -12 -8 9629.93 655.612 1
 0 -12 -8 9339.42 764.842 13
 0 -12 -9 146.746 164.455 10
 0 -12 -9 88.3685 187.741 13
 0 -12 -9 168.179 168.632 1
 0 -12 -9 9.51733 142.917 11
 0 -12 -10 939.54 234.915 11
 0 -12 -10 886.053 228.131 13
 0 -12 -10 778.562 201.338 10
 0 -12 -10 1229.29 259.306 1
 0 -12 -11 5425.53 528.695 13
 0 -12 -11 4709.72 442.883 10
 0 -12 -11 5182.97 526.632 11
 0 -12 -11 6186.95 513.186 1
 0 -12 -12 1774.76 278.7 10
 0 -12 -12 1749.39 309.578 11
 0 -12 -12 2069.36 330.852 1
 0 -12 -12 1159.71 232.58 13
 0 -12 -13 336.665 127.763 1
 0 -12 -13 301.153 134.951 11
 0 -12 -14 5678.54 443.566 1
 0 -12 -15 1870.6 254.753 1
 0 -12 -16 3314.08 291.082 1
 0 -12 -17 -88.0086 71.1386 1
 0 -13 21 183.944 73.9921 12
 0 13 -21 327.022 84.6627 5
 0 13 -20 1889.6 211.087 5
 0 -13 20 1294.17 193.919 12
 0 13 -19 1251.14 207.927 5
 0 -13 19 817.16 167.543 12
 0 13 -18 2913.67 320.256 5
 0 13 -17 3812.76 389.768 5
 0 -13 17 3126.64 321.375 6
 0 13 -16 384.248 181.882 5
 0 -13 16 1002.9 209.671 6
 0 13 -15 1780.15 276.786 5
 0 -13 15 1697.89 292.378 6
 0 -13 14 614.089 200.56 6
 0 13 -14 361.122 160.088 5
 0 -13 13 5541.86 518.349 6
 0 13 -13 5995.61 583.805 5
 0 -13 12 184.319 162.72 6
 0 -13 11 16603 886.817 6
 0 -13 10 2736.66 365.486 6
 0 -13 9 6678.42 565.798 6
 0 -13 8 503.963 204.309 6
 0 -13 7 1951.71 327.752 6
 0 -13 6 2169.82 331.07 6
 0 -13 6 2385.93 358.096 13
 0 -13 5 9629.54 685.695 13
 0 -13 5 10414.5 766.328 11
 0 -13 5 10052.4 674.382 6
 0 -13 4 2451.82 364.62 11
 0 -13 4 2492.28 365.794 13
 0 -13 4 1971.21 292.797 6
 0 -13 3 14530.6 831.047 11
 0 -13 3 14031.8 773.941 6
 0 -13 3 13109.3 834.988 13
 0 -13 2 315.514 192.43 13
 0 -13 2 846.246 232.639 6
 0 -13 2 341.098 206.88 11
 0 -13 1 5530.93 546.683 13
 0 -13 1 6299.72 563.884 11
 0 -13 1 6077.08 502.974 6
 0 -13 0 179.569 115.286 11
 0 -13 0 386.78 151.516 6
 0 -13 0 332.653 190.733 13
 0 -13 -1 2040.8 344.892 11
 0 -13 -1 2323.89 397.94 13
 0 -13 -2 5860.08 560.046 1
 0 -13 -2 5839.17 606.747 13
 0 -13 -2 4990.16 517.006 11
 0 -13 -3 1811.12 368.378 13
 0 -13 -3 1316.69 296.248 1
 0 -13 -3 1323.38 284.963 10
 0 -13 -3 1150.92 296.339 11
 0 -13 -4 10174.7 694.429 1
 0 -13 -4 10056.3 793.426 13
 0 -13 -4 7830.02 572.677 10
 0 -13 -4 9482.07 681.091 11
 0 -13 -5 3573.51 541.009 13
 0 -13 -5 2776.93 380.382 11
 0 -13 -5 3031.37 374.79 1
 0 -13 -5 2843.62 369.527 10
 0 -13 -6 199.168 135.111 11
 0 -13 -6 305.781 217.79 13
 0 -13 -6 40.5783 137.442 10
 0 -13 -6 41.1035 184.561 1
 0 -13 -7 4763.97 556.427 13
 0 -13 -7 4135.93 434.71 1
 0 -13 -7 3188.37 370.08 10
 0 -13 -7 3918.67 431.378 11
 0 -13 -8 441.925 178.603 11
 0 -13 -8 706.404 258.461 13
 0 -13 -8 212.299 133.098 1
 0 -13 -8 399.011 156.783 10
 0 -13 -9 1139.55 285.837 13
 0 -13 -9 923.434 196.773 10
 0 -13 -9 952.861 250.69 1
 0 -13 -9 1099.29 234.148 11
 0 -13 -10 4763.84 433.917 1
 0 -13 -10 3430.53 384.209 11
 0 -13 -10 3804.2 437.676 13
 0 -13 -10 3511.81 368.541 10
 0 -13 -11 1697.02 272.254 11
 0 -13 -11 1996.07 289.185 1
 0 -13 -11 1533.39 267.531 13
 0 -13 -12 5011.08 398.255 13
 0 -13 -12 5602.87 460.174 11
 0 -13 -13 449.877 135.479 1
 0 -13 -14 -106.82 113.024 1
 0 -13 -15 442.075 126.646 1
 0 -13 -16 245.106 89.2394 1
 0 -14 20 850.359 125.58 12
 0 -14 19 3858.2 288.433 12
 0 14 -19 4472.43 281.552 5
 0 -14 18 1504.41 196.705 12
 0 14 -18 1731.25 209.816 5
 0 14 -17 -2.07113 89.6939 5
 0 -14 17 152.02 87.3429 12
 0 -14 16 6683.69 445.245 6
 0 14 -16 6728.79 461.475 5
 0 -14 15 281.569 122.931 6
 0 -14 14 12777.7 703.304 6
 0 -14 13 3087.65 368.548 6
 0 -14 12 7197.76 560.686 6
 0 -14 11 6550.5 550.664 6
 0 -14 10 9829.3 664.467 6
 0 -14 9 848.898 205.797 6
 0 -14 8 2755.65 441.967 11
 0 -14 8 3278.42 389.007 6
 0 -14 7 4347.4 510.66 11
 0 -14 7 4454.47 452.551 6
 0 -14 6 2982.78 384.886 6
 0 -14 6 3267.73 437.877 11
 0 -14 6 2840.13 384.799 13
 0 -14 5 43.8394 147.012 11
 0 -14 5 95.1451 144.913 13
 0 -14 5 267.548 165.284 6
 0 -14 4 4858.53 509.108 11
 0 -14 4 4510.85 471.708 13
 0 -14 4 4606.15 448.344 6
 0 -14 3 736.661 187.02 6
 0 -14 3 668.316 203.357 13
 0 -14 3 1013.72 272.806 11
 0 -14 2 4607.11 488.518 13
 0 -14 2 4614.01 492.116 11
 0 -14 2 4554.84 443.242 6
 0 -14 1 268.184 234.983 13
 0 -14 1 125.535 156.904 11
 0 -14 1 354.843 152.278 6
 0 -14 0 6224.48 606.303 13
 0 -14 0 5599.42 455.175 6
 0 -14 0 6133.75 572.206 11
 0 -14 -1 91.0369 128.605 11
 0 -14 -1 -115.817 192.768 13
 0 -14 -2 5861.99 551.441 11
 0 -14 -2 6465.96 605.15 13
 0 -14 -3 725.418 313.628 13
 0 -14 -3 427.862 153.84 11
 0 -14 -4 1131.9 237.289 11
 0 -14 -4 1390.39 370.44 13
 0 -14 -5 940.77 225.593 1
 0 -14 -5 797.241 261.549 13
 0 -14 -5 848.085 193.982 11
 0 -14 -6 583.784 160.633 1
 0 -14 -6 611.363 197.968 11
 0 -14 -6 622.987 224.883 13
 0 -14 -7 162.758 132.487 11
 0 -14 -7 -14.4378 148.481 1
 0 -14 -7 225.977 206.918 13
 0 -14 -8 1742.7 272.148 11
 0 -14 -8 2041.29 305.382 1
 0 -14 -8 2665.75 389.074 13
 0 -14 -9 -5.14848 82.3974 11
 0 -14 -9 359.807 186.169 13
 0 -14 -9 118.166 140.322 1
 0 -14 -10 6378.3 493.612 13
 0 -14 -10 5813.25 452.07 11
 0 -14 -11 77.2109 78.2862 13
 0 -14 -11 151.099 70.1635 11
 0 -14 -12 3199.55 316.146 1
 0 -14 -13 28.3476 95.6262 1
 0 -15 19 36.8897 41.9599 11
 0 -15 18 -88.4965 74.1672 11
 0 -15 17 1369.13 222.285 11
 0 -15 16 506.134 115.769 6
 0 -15 15 7705.05 462.245 6
 0 -15 14 36.7983 82.3999 6
 0 -15 13 6109 455.882 6
 0 -15 12 -68.1399 161.35 11
 0 -15 12 181.513 104.145 6
 0 -15 11 5355.94 455.864 6
 0 -15 11 3801.55 496.558 11
 0 -15 10 380.348 168.427 11
 0 -15 10 -2.77368 126.405 6
 0 -15 9 3645.69 478.124 11
 0 -15 9 4342.66 423.02 6
 0 -15 8 2976.13 439.982 11
 0 -15 8 4025.67 424.101 6
 0 -15 7 574.5 225.722 11
 0 -15 7 837.935 207.264 6
 0 -15 6 682.259 188.931 13
 0 -15 6 922.593 263.596 11
 0 -15 6 680.312 211.316 6
 0 -15 5 405.673 191.126 11
 0 -15 5 392.138 182.676 13
 0 -15 5 384.066 151.869 6
 0 -15 4 253.463 150.266 13
 0 -15 4 547.648 191.54 11
 0 -15 4 412.038 157.887 6
 0 -15 3 1763.25 335.644 13
 0 -15 3 1837.88 311.48 11
 0 -15 3 1845.72 294.067 6
 0 -15 2 298.208 149.006 11
 0 -15 2 460.814 168.316 6
 0 -15 2 1.52197 147.486 13
 0 -15 1 6807.48 570.49 11
 0 -15 1 7317.2 611.421 13
 0 -15 1 6426.21 481.423 6
 0 -15 0 14230.8 807.731 11
 0 -15 0 12842.1 651.149 6
 0 -15 0 14276.2 870.155 13
 0 -15 -1 6029.4 548.85 11
 0 -15 -1 6615.73 597.934 13
 0 -15 -2 -302.817 243.312 13
 0 -15 -2 216.042 154.804 11
 0 -15 -3 936.108 208.657 11
 0 -15 -3 1304.14 301.019 13
 0 -15 -4 1125.85 302.687 13
 0 -15 -4 835.14 188.079 11
 0 -15 -5 283.914 124.967 11
 0 -15 -5 490.929 263.428 13
 0 -15 -6 370.013 211.874 13
 0 -15 -6 145.649 119.221 11
 0 -15 -7 2954.32 391.441 13
 0 -15 -7 2311.38 289.244 11
 0 -15 -8 521.81 131.992 11
 0 -15 -8 854.043 209.801 13
 0 -15 -9 7508.48 499.432 13
 0 -15 -9 6473.69 426.782 11
 0 -15 -10 52.5624 83.7222 13
 0 -16 17 76.3428 49.9074 11
 0 -16 16 2392.37 262.441 11
 0 -16 15 515.506 121.047 6
 0 -16 15 130.768 69.5415 11
 0 -16 14 4540.73 332.424 6
 0 -16 14 2382.46 317.582 11
 0 -16 13 985.171 206.381 11
 0 -16 13 1640.47 230.124 6
 0 -16 12 3061.08 311.817 6
 0 -16 12 2019.17 314.474 11
 0 -16 11 1114.64 180.906 6
 0 -16 11 954.109 230.373 11
 0 -16 10 1464.58 294.044 11
 0 -16 10 2117.4 291.193 6
 0 -16 9 -28.3615 116.964 11
 0 -16 9 -179.956 102.622 6
 0 -16 8 941.421 204.409 6
 0 -16 8 669.177 218.436 11
 0 -16 7 676.429 192.291 6
 0 -16 7 661.461 211.116 11
 0 -16 6 251.038 135.396 11
 0 -16 6 438.757 156.351 6
 0 -16 5 8119.87 536.472 6
 0 -16 5 7555.36 571.567 11
 0 -16 4 379.232 144.195 6
 0 -16 4 227.923 129.255 11
 0 -16 4 282.862 123.142 13
 0 -16 3 377.386 168.732 11
 0 -16 3 261.419 159.508 13
 0 -16 3 584.476 146.53 6
 0 -16 2 1773.58 247.206 6
 0 -16 2 1764.66 280.925 11
 0 -16 2 1699.9 287.659 13
 0 -16 1 5814.23 491.593 11
 0 -16 1 5344.18 489.766 13
 0 -16 1 5753.6 419.283 6
 0 -16 0 2644.9 317.808 11
 0 -16 0 2802.05 381.513 13
 0 -16 -1 1079.61 218.071 11
 0 -16 -1 1571.59 295.855 13
 0 -16 -2 1613.93 262.679 11
 0 -16 -2 2153.48 332.91 13
 0 -16 -3 6221.13 468.753 11
 0 -16 -3 7792.96 594.766 13
 0 -16 -4 677.089 176.146 11
 0 -16 -4 625.814 201.346 13
 0 -16 -5 436.236 148.676 11
 0 -16 -5 158.695 146.228 13
 0 -16 -6 593.894 138.372 11
 0 -16 -6 604.931 207.369 13
 0 -16 -7 1245.7 206.294 13
 0 -16 -8 3056.07 293.61 13
 0 -17 15 674.513 119.95 11
 0 -17 14 147.858 72.4812 11
 0 -17 13 1429.78 178.839 6
 0 -17 13 736.646 150.017 11
 0 -17 12 -25.9786 76.4768 11
 0 -17 12 94.1071 70.7215 6
 0 -17 11 582.671 154.378 11
 0 -17 11 707.653 154.199 6
 0 -17 10 1490.47 227.476 11
 0 -17 10 2082.67 230.45 6
 0 -17 9 1415.63 205.999 6
 0 -17 9 1434.42 245.22 11
 0 -17 8 190.802 121.691 11
 0 -17 8 100.434 98.5213 6
 0 -17 7 1596.07 217.632 6
 0 -17 7 1568.56 252.383 11
 0 -17 6 191.049 109.323 6
 0 -17 6 206.474 86.4481 11
 0 -17 5 527.067 155.223 6
 0 -17 5 268.659 110.275 13
 0 -17 5 412.989 130.151 11
 0 -17 4 192.52 92.7497 11
 0 -17 4 142.219 69.4765 6
 0 -17 4 27.009 75.1561 13
 0 -17 3 648.798 140.033 6
 0 -17 3 635.8 159.188 11
 0 -17 3 615.934 172.864 13
 0 -17 2 108.216 75.9385 11
 0 -17 2 231.959 116.481 13
 0 -17 2 25.1498 67.1881 6
 0 -17 1 4943.46 394.922 11
 0 -17 1 4647.2 397.768 13
 0 -17 0 689.883 190.708 13
 0 -17 0 495.756 128.634 11
 0 -17 -1 4201.46 396.472 13
 0 -17 -1 3331.08 302.135 11
 0 -17 -2 374.598 128.324 11
 0 -17 -2 46.9227 135.312 13
 0 -17 -3 2978.29 318.096 13
 0 -17 -3 2120.55 229.975 11
 0 -17 -4 797.444 183.174 13
 0 -17 -5 2600.56 283.363 13
 0 -17 -6 1817.31 222.852 13
 0 -18 11 1418.2 168.145 11
 0 -18 10 1423.29 180.116 11
 0 -18 10 1749.72 179.271 6
 0 -18 9 4902.9 329.549 11
 0 -18 9 6741.85 362.361 6
 0 -18 8 4430.02 296.518 6
 0 -18 8 3366.44 293.477 11
 0 -18 7 270.464 93.6348 11
 0 -18 7 534.553 120.228 6
 0 -18 6 2249.3 226.743 6
 0 -18 6 1913.04 221.508 11
 0 -18 5 122.849 74.9076 11
 0 -18 5 195.73 81.5327 6
 0 -18 4 666.78 133.933 11
 0 -18 3 47.4494 60.3149 11
 0 -18 2 1874.23 205.373 11
 0 -18 1 951.133 145.021 11
 0 -18 1 884.163 153.448 13
 0 -18 0 2748.65 265.684 13
 0 -18 -1 172.737 94.0167 13
 1 -18 -4 274.619 93.4737 13
 1 -18 -3 2874.12 268.379 13
 1 -18 -2 1264.31 194.489 13
 1 -18 -1 4243.59 333.617 13
 1 -18 0 218.37 107.983 13
 1 -18 1 2736.6 269.717 13
 1 -18 2 59.7198 66.5473 13
 1 -18 3 602.625 126.128 13
 1 -18 4 651.136 128.306 11
 1 -18 4 770.252 139.011 6
 1 -18 5 2154.93 221.337 11
 1 -18 5 2866.56 254.422 6
 1 -18 6 737.685 135.026 11
 1 -18 6 911.114 145.68 6
 1 -18 7 10406 474.04 6
 1 -18 7 6707.78 377.752 11
 1 -18 8 -2.63491 59.4207 6
 1 -18 8 91.102 52.067 11
 1 -18 9 5050.25 316.983 11
 1 -18 9 9567.07 433.881 6
 1 -18 10 324.223 79.2524 11
 1 -18 10 368.549 87.4582 6
 1 -18 11 1137.63 150.057 6
 1 -17 -7 2230.72 231.792 13
 1 -17 -6 2933.51 298.542 13
 1 -17 -5 1265.76 209.246 13
 1 -17 -4 6531.68 484.283 13
 1 -17 -3 1297.79 223.446 13
 1 -17 -2 5443.28 461.057 13
 1 -17 -1 2172 244.615 11
 1 -17 -1 2714.51 324.958 13
 1 -17 0 5342.08 439.664 13
 1 -17 0 4520.42 355.139 11
 1 -17 1 -68.1768 110.734 13
 1 -17 1 159.402 80.0345 11
 1 -17 2 969.168 189.066 11
 1 -17 2 944.866 163.359 6
 1 -17 2 919.852 189.86 13
 1 -17 3 1280.25 211.654 13
 1 -17 3 1187.83 197.667 6
 1 -17 3 1137.37 199.633 11
 1 -17 4 500.614 148.402 13
 1 -17 4 345.475 121.339 11
 1 -17 4 351.026 116.778 6
 1 -17 5 -38.2762 90.9759 13
 1 -17 5 19.0274 78.9931 11
 1 -17 5 -60.5281 88.9929 6
 1 -17 6 4293.63 380.27 11
 1 -17 6 5165.54 391.093 6
 1 -17 7 353.498 132.274 11
 1 -17 7 292.479 138.742 6
 1 -17 8 9369.55 516.249 6
 1 -17 8 7849.88 497.969 11
 1 -17 9 1825.36 212.05 6
 1 -17 9 1653.42 246.453 11
 1 -17 10 4999.37 359.09 6
 1 -17 10 3853.51 338.941 11
 1 -17 11 394.945 117.064 11
 1 -17 11 556.555 127.273 6
 1 -17 12 388.802 114.322 11
 1 -17 12 722.096 145.606 6
 1 -17 13 1291.47 174.281 11
 1 -17 13 2364.93 221.974 6
 1 -17 14 506.896 101.318 11
 1 -17 14 1293.86 153.537 6
 1 -16 -9 3687.28 306.444 13
 1 -16 -8 1202.18 215.589 13
 1 -16 -7 3786.63 377.07 13
 1 -16 -6 4629.72 429.45 13
 1 -16 -5 4092.19 431.087 13
 1 -16 -4 2269.74 345.387 13
 1 -16 -4 1663.79 229.268 11
 1 -16 -3 6382.68 566.937 13
 1 -16 -3 4657.03 394.248 11
 1 -16 -2 211.662 88.8519 11
 1 -16 -2 816.876 263.44 13
 1 -16 -1 6655.66 482.507 11
 1 -16 -1 8140.4 606.65 13
 1 -16 0 216.918 163.752 13
 1 -16 0 -3.17811 103.002 11
 1 -16 1 11367.2 651.793 11
 1 -16 1 11966.3 609.439 6
 1 -16 1 11843.5 725.594 13
 1 -16 2 424.382 169.518 11
 1 -16 2 438.769 145.579 6
 1 -16 2 172.315 157.224 13
 1 -16 3 810.244 210.748 13
 1 -16 3 977.853 197.495 6
 1 -16 3 1017.85 218.074 11
 1 -16 4 926.607 195.759 13
 1 -16 4 1464.15 242.009 6
 1 -16 4 1238.07 236.175 11
 1 -16 5 200.12 117.482 11
 1 -16 5 433.215 146.861 13
 1 -16 5 293.102 150.971 6
 1 -16 6 209.015 154.577 6
 1 -16 6 207.971 145.99 11
 1 -16 7 1100.37 210.793 6
 1 -16 7 1122.29 243.693 11
 1 -16 8 197.17 118.432 11
 1 -16 8 436.411 162.611 6
 1 -16 9 3255.69 342.324 6
 1 -16 9 2320.07 338.097 11
 1 -16 10 -51.0131 125.265 6
 1 -16 10 -75.852 126.016 11
 1 -16 11 2314.6 280.823 6
 1 -16 11 1630.02 281.166 11
 1 -16 12 -53.2629 101.581 11
 1 -16 12 100.428 96.6837 6
 1 -16 13 246.639 117.221 11
 1 -16 13 373.673 139.982 6
 1 -16 14 101.004 77.2955 6
 1 -16 14 167.141 95.467 11
 1 -16 15 452.995 135.623 11
 1 -16 15 895.067 146.994 6
 1 -16 16 238.298 89.8779 11
 1 -16 17 56.9806 42.4397 11
 1 -15 -10 6787.99 441.043 13
 1 -15 -9 243.51 144.747 13
 1 -15 -8 2451.69 344.617 13
 1 -15 -7 712.474 140.982 11
 1 -15 -7 1073.93 270.86 13
 1 -15 -6 3120.98 402.673 13
 1 -15 -6 2257.45 276.969 11
 1 -15 -5 356.542 231.177 13
 1 -15 -5 202.838 97.7329 11
 1 -15 -4 5313.09 532.238 13
 1 -15 -4 4226.35 398.41 11
 1 -15 -3 305.313 137.106 11
 1 -15 -3 720.295 273.96 13
 1 -15 -2 5412.23 485.449 11
 1 -15 -2 6845.4 617.326 13
 1 -15 -1 248.932 183.861 13
 1 -15 -1 398.055 156.368 11
 1 -15 0 6123.1 458.351 6
 1 -15 0 7680.54 648.644 13
 1 -15 0 7183.19 559.611 11
 1 -15 1 7549.31 583.8 11
 1 -15 1 7560.6 537.501 6
 1 -15 1 7695.54 625.655 13
 1 -15 2 4386.71 410.132 6
 1 -15 2 4259.11 434.074 11
 1 -15 2 4246.02 468.222 13
 1 -15 3 907.864 205.455 11
 1 -15 3 725.688 224.532 13
 1 -15 3 794.623 193.682 6
 1 -15 4 1064.6 225.262 6
 1 -15 4 898.472 199.145 11
 1 -15 4 1246.05 239.347 13
 1 -15 5 3066.3 376.563 6
 1 -15 5 2320.15 313.547 13
 1 -15 5 2845.31 370.113 11
 1 -15 6 136.447 104.776 11
 1 -15 6 387.328 142.297 13
 1 -15 6 373.849 188.777 6
 1 -15 7 102.398 172.941 6
 1 -15 7 27.7067 122.108 11
 1 -15 8 1964.48 317.069 11
 1 -15 8 2533.17 359.544 6
 1 -15 9 101.476 129.478 11
 1 -15 9 -0.12542 173.079 6
 1 -15 10 9143.07 689.697 11
 1 -15 10 10538.4 640.104 6
 1 -15 11 1682.76 291.185 6
 1 -15 11 1394.67 278.504 11
 1 -15 12 8881.87 576.412 6
 1 -15 13 662.456 162.711 6
 1 -15 14 3138.4 321.655 6
 1 -15 15 125.028 87.6418 6
 1 -15 16 2022.45 221.019 6
 1 -15 16 1475.57 179.827 12
 1 -15 17 87.0577 60.5684 12
 1 -15 18 540.088 119.716 11
 1 -15 19 193.526 67.2147 11
 1 -14 -13 8765.64 465.188 1
 1 -14 -12 4887.39 377.844 1
 1 -14 -11 10612 576.567 1
 1 -14 -11 7388.86 493.157 13
 1 -14 -10 1453.17 259.959 13
 1 -14 -10 1530.08 246.933 1
 1 -14 -10 997.449 205.961 10
 1 -14 -9 3893.67 372.46 10
 1 -14 -9 4303.05 389.769 11
 1 -14 -9 4609.23 485.318 13
 1 -14 -9 4984.91 439.463 1
 1 -14 -8 823.259 206.466 11
 1 -14 -8 342.776 161.99 10
 1 -14 -8 185.509 170.077 13
 1 -14 -8 254.581 170.555 1
 1 -14 -7 2663.14 336.42 10
 1 -14 -7 3200.37 380.851 1
 1 -14 -7 2534.73 332.555 11
 1 -14 -7 2869.51 416.313 13
 1 -14 -6 3521.35 396.804 1
 1 -14 -6 2772.22 377.727 10
 1 -14 -6 3747.39 501.995 13
 1 -14 -6 2616.22 340.03 11
 1 -14 -5 2728.49 423.605 13
 1 -14 -5 3310.75 427.34 1
 1 -14 -5 2252.92 331.745 11
 1 -14 -4 409.545 137.874 11
 1 -14 -4 895.517 269.464 13
 1 -14 -3 7182.33 578.175 11
 1 -14 -3 8332.24 705.247 13
 1 -14 -2 1161.99 243.026 11
 1 -14 -2 1461.48 355.407 13
 1 -14 -1 9703.37 686.981 11
 1 -14 -1 10340.6 757.568 13
 1 -14 0 637.995 171.753 6
 1 -14 0 498.096 173.31 11
 1 -14 0 601.563 300.852 13
 1 -14 1 5542.76 543.695 13
 1 -14 1 6000.77 524.545 11
 1 -14 1 6231.53 502.259 6
 1 -14 2 2106.58 319.193 11
 1 -14 2 2222.14 314.056 6
 1 -14 2 1755.54 307.693 13
 1 -14 3 2882.29 385.541 13
 1 -14 3 2912.81 361.749 6
 1 -14 3 2727.91 392.525 11
 1 -14 4 848.723 215.483 13
 1 -14 4 1534.69 278.045 6
 1 -14 4 1178.66 256.602 11
 1 -14 5 387.74 169.203 13
 1 -14 5 408.858 226.569 6
 1 -14 5 412.296 147.307 11
 1 -14 6 384.811 173.708 6
 1 -14 6 644.878 193.657 13
 1 -14 6 236.382 170.804 11
 1 -14 7 509.478 200.222 11
 1 -14 7 326.745 178.67 6
 1 -14 8 323.628 156.79 6
 1 -14 9 2760.78 390.768 6
 1 -14 10 -165.631 164.124 6
 1 -14 11 2221.47 353.871 6
 1 -14 12 3503.59 392.345 6
 1 -14 13 5726.73 480.411 6
 -1 14 -14 3188 365.408 5
 1 -14 14 3124.38 342.652 6
 -1 14 -15 2804.89 315.412 5
 1 -14 15 2824.67 307.153 6
 -1 14 -16 955.591 199.009 5
 1 -14 16 741.285 169.67 6
 1 -14 17 1411.96 191.537 6
 -1 14 -17 1379.77 206.516 5
 -1 14 -18 1027.2 166.964 5
 1 -14 18 1119.26 174.305 12
 -1 14 -19 1206.26 154.316 5
 1 -14 19 1049.87 158.665 12
 1 -14 20 1000.45 131.554 12
 1 -13 -16 6388.26 337.011 1
 1 -13 -15 2932.67 264.029 1
 1 -13 -14 5196.91 395.247 1
 1 -13 -13 148.535 150.094 1
 1 -13 -12 5893.34 465.27 10
 1 -13 -12 5222.29 435.14 13
 1 -13 -11 757.29 197.742 10
 1 -13 -11 776.97 214.961 1
 1 -13 -11 671.701 180.463 11
 1 -13 -11 418.547 148.804 13
 1 -13 -10 6109.23 494.053 1
 1 -13 -10 4672.75 456.197 11
 1 -13 -10 5067.42 498.707 13
 1 -13 -10 4983.37 466.374 10
 1 -13 -9 331.185 206.951 13
 1 -13 -9 186.396 123.52 11
 1 -13 -9 78.894 154.295 10
 1 -13 -9 86.5812 157.212 1
 1 -13 -8 2091.24 317.194 1
 1 -13 -8 1554.87 281.437 10
 1 -13 -8 1627.8 298.18 11
 1 -13 -8 2379.27 394.249 13
 1 -13 -7 729.487 211.008 10
 1 -13 -7 1469.62 253.876 11
 1 -13 -7 1029.83 235.734 1
 1 -13 -7 736.458 264.595 13
 1 -13 -6 4633.23 571.663 13
 1 -13 -6 3772.18 439.267 11
 1 -13 -6 4812.7 480.796 1
 1 -13 -6 3706.23 431.363 10
 1 -13 -5 422.048 140.674 10
 1 -13 -5 646.779 198.03 11
 1 -13 -5 972.567 320.715 13
 1 -13 -4 10002 697.632 1
 1 -13 -4 8522.39 648.638 11
 1 -13 -4 8325.62 615.856 10
 1 -13 -4 9483 774.222 13
 1 -13 -3 8256.53 718.835 13
 1 -13 -3 7587.83 595.886 10
 1 -13 -3 8241.12 627.394 11
 1 -13 -3 9206.7 648.754 1
 1 -13 -2 15634.4 874.897 1
 1 -13 -2 12496.8 770.239 10
 1 -13 -2 14847.1 911.124 13
 1 -13 -2 13239.9 814.902 11
 1 -13 -1 1521.75 278.707 11
 1 -13 -1 1376.56 303.428 13
 1 -13 -1 1919.88 285.156 6
 1 -13 0 8033.12 650.812 13
 1 -13 0 6536.55 517.539 6
 1 -13 0 7752 618.613 11
 1 -13 1 1033.12 220.971 6
 1 -13 1 852.257 272.763 13
 1 -13 1 886.986 265.275 11
 1 -13 2 5952.5 538.69 11
 1 -13 2 5850.85 549.732 13
 1 -13 2 5330.35 481.238 6
 1 -13 3 4865.98 473.157 6
 1 -13 3 5233.46 521.765 11
 1 -13 3 5339.12 524.851 13
 1 -13 4 15585.3 869.978 11
 1 -13 4 13297.8 817.645 13
 1 -13 4 14733.6 798.986 6
 1 -13 5 2753.48 350.373 6
 1 -13 5 2543.93 361.948 11
 1 -13 5 2145.35 312.815 13
 1 -13 6 5902.41 519.209 6
 1 -13 6 4962.09 509.314 13
 1 -13 7 11147.4 719.983 6
 1 -13 8 7128.81 589.091 6
 1 -13 9 4926.16 510.091 6
 1 -13 10 10511.9 725.217 6
 1 -13 11 311.864 181.574 6
 -1 13 -12 18180.4 956.804 5
 1 -13 12 17323.1 934.784 6
 -1 13 -13 2209.75 348.082 5
 1 -13 13 2192.19 325.337 6
 -1 13 -14 7785.43 617.474 5
 1 -13 14 7499.82 566.43 6
 -1 13 -15 9858.59 684.75 5
 1 -13 15 8663.25 575.538 6
 1 -13 16 1101.38 208.469 6
 -1 13 -16 1258.11 247.093 5
 1 -13 17 3921.11 333.641 6
 -1 13 -17 5224.07 496.805 5
 -1 13 -18 1297.51 219.551 5
 -1 13 -19 2544.6 283.024 5
 1 -13 20 3701.76 304.499 12
 -1 13 -20 4559.53 327.347 5
 -1 13 -21 3948.13 264.621 5
 1 -13 21 2784.86 240.894 12
 1 -12 -17 1871.33 195.393 1
 1 -12 -16 198.867 110.672 1
 1 -12 -15 5966.95 416.315 1
 1 -12 -14 1537.72 251.523 1
 1 -12 -14 1180.24 206.962 10
 1 -12 -13 3787.47 406.007 10
 1 -12 -13 4701.21 429.379 1
 1 -12 -13 3739.84 371.002 11
 1 -12 -12 9837.49 639.332 1
 1 -12 -12 8905.85 642.943 10
 1 -12 -12 7800.78 581.173 13
 1 -12 -12 8040.54 604.556 11
 1 -12 -11 753.374 221.222 10
 1 -12 -11 343.378 182.807 1
 1 -12 -11 463.359 168.19 11
 1 -12 -11 742.132 226.499 13
 1 -12 -10 5179.46 504.462 11
 1 -12 -10 5402.03 527.831 10
 1 -12 -10 4700.61 548.763 13
 1 -12 -10 5831.46 515.059 1
 1 -12 -9 1528.16 359.956 13
 1 -12 -9 1068.87 233.776 11
 1 -12 -9 1366.69 279.759 1
 1 -12 -9 1266.21 277.695 10
 1 -12 -8 5559.05 539.075 10
 1 -12 -8 5411.17 520.903 11
 1 -12 -8 6342.64 542.743 1
 1 -12 -8 5636.25 623.452 13
 1 -12 -7 7141.59 588.56 10
 1 -12 -7 7690.81 703.339 13
 1 -12 -7 7888.42 595.29 1
 1 -12 -7 7206.94 591.895 11
 1 -12 -6 322.785 139.108 11
 1 -12 -6 -23.1396 241.452 2
 1 -12 -6 580.682 182.384 10
 1 -12 -6 792.744 246.008 1
 1 -12 -6 511.121 332.422 13
 1 -12 -5 18260 2066.3 2
 1 -12 -5 20178.2 998.928 11
 1 -12 -5 19642.8 935.607 10
 1 -12 -5 21030.4 1149.28 13
 1 -12 -5 23405.2 1032.17 1
 1 -12 -4 4557.09 469.518 1
 1 -12 -4 3348.07 383.645 10
 1 -12 -4 4904.18 558.064 13
 1 -12 -4 3237.91 827.03 2
 1 -12 -4 4089.56 443.454 11
 1 -12 -3 10972.2 723.105 11
 1 -12 -3 10719 699.611 10
 1 -12 -3 12809.8 762.305 1
 1 -12 -3 9585.05 1399.24 2
 1 -12 -3 11326 827.542 13
 1 -12 -2 6254.84 605.365 13
 1 -12 -2 7634.17 626.631 1
 1 -12 -2 6067.05 531.991 10
 1 -12 -2 5970.88 1055.62 2
 1 -12 -2 6489.92 539.03 11
 1 -12 -1 7215.28 579.495 10
 1 -12 -1 8219.92 626.463 1
 1 -12 -1 7205.15 579.459 11
 1 -12 -1 7964.28 654.046 13
 1 -12 -1 6933.04 516.334 6
 1 -12 0 4574.31 458.81 11
 1 -12 0 4250.45 424.437 6
 1 -12 0 4105.44 454.238 10
 1 -12 0 4366.33 498.505 13
 1 -12 1 12592.4 788.959 13
 1 -12 1 13199.3 730.034 6
 1 -12 1 13063.7 752.76 11
 1 -12 2 22924.5 1002.56 11
 1 -12 2 20816.8 1005.37 13
 1 -12 2 22269.6 954.278 6
 1 -12 3 3800.73 426.848 13
 1 -12 3 3867.87 408.236 6
 1 -12 3 3446.03 405.852 11
 1 -12 4 8406.96 596.76 6
 1 -12 4 7505.68 590.94 13
 1 -12 5 1105.75 262.457 13
 1 -12 5 604.603 175.953 6
 1 -12 6 1195.62 236.639 6
 1 -12 7 604 175.93 6
 -1 12 -7 335.575 319.539 17
 1 -12 8 8293.03 617.778 6
 -1 12 -8 5303.58 1108.29 17
 1 -12 9 12752.2 799.232 6
 -1 12 -9 8606.77 1432.82 17
 1 -12 10 426.088 174.779 6
 -1 12 -10 448.478 183.567 5
 -1 12 -10 59.7201 153.696 17
 -1 12 -11 11142.6 764.807 5
 1 -12 11 10212.9 728.349 6
 1 -12 12 347.204 155.51 6
 -1 12 -12 291.036 176.305 5
 1 -12 13 4264.82 467.859 6
 -1 12 -13 4803.57 521.322 5
 1 -12 14 -40.9365 107.103 6
 -1 12 -14 109.352 138.128 5
 1 -12 15 860.81 237.288 6
 -1 12 -15 588.705 224.812 5
 -1 12 -16 4991.13 510.988 5
 1 -12 16 3870.27 402.718 6
 -1 12 -17 476.715 154.947 5
 -1 12 -18 2095.87 325.11 5
 -1 12 -19 2221.52 301.765 5
 -1 12 -20 994.179 193.428 5
 -1 12 -21 813.504 168.058 5
 -1 12 -22 2280.65 207.674 5
 1 -12 22 1931.09 207.343 12
 1 -11 -19 1116.08 131.25 1
 1 -11 -18 1848.94 206.505 1
 1 -11 -17 46.039 90.3861 1
 1 -11 -16 7750.83 479.858 10
 1 -11 -16 9655 547.818 1
 1 -11 -15 3278.53 359.859 10
 1 -11 -15 4426.73 403.942 1
 1 -11 -14 10976 697.82 10
 1 -11 -14 10325.5 659.223 11
 1 -11 -13 1050.6 199.626 1
 1 -11 -13 1240.36 265.17 10
 1 -11 -13 1110.14 247.421 11
 1 -11 -12 3778.17 421.71 1
 1 -11 -12 3322.95 435.536 11
 1 -11 -12 3536.91 432.307 10
 1 -11 -12 2997.61 384.936 13
 1 -11 -11 435.449 138.939 10
 1 -11 -11 543.88 197.269 11
 1 -11 -11 535.288 214.087 13
 1 -11 -11 330.632 177.731 1
 1 -11 -10 2837.81 377.616 1
 1 -11 -10 2454.45 436.642 13
 1 -11 -10 2819.15 411.523 10
 1 -11 -10 2397.82 363.07 11
 1 -11 -9 1246.78 254.296 11
 1 -11 -9 1190.78 223.18 1
 1 -11 -9 1023.68 251.162 10
 1 -11 -9 1420.26 366.701 13
 1 -11 -8 7610.7 704.802 13
 1 -11 -8 7172.34 566.087 1
 1 -11 -8 6707.9 573.83 10
 1 -11 -8 6640.61 575.078 11
 1 -11 -8 5357.66 1137.94 2
 1 -11 -7 59.4088 92.7299 11
 1 -11 -7 45.4504 156.096 13
 1 -11 -7 35.84 120.642 1
 1 -11 -7 -52.1318 195.094 2
 1 -11 -7 171.568 165.747 10
 1 -11 -6 20678.4 974.278 10
 1 -11 -6 23371.7 1026.58 1
 1 -11 -6 21865 1043.14 11
 1 -11 -6 22543.2 1179.97 13
 1 -11 -6 19803.2 2112.24 2
 1 -11 -5 1727.62 292.531 11
 1 -11 -5 1678.41 272.305 10
 1 -11 -5 1892.91 439.61 13
 1 -11 -5 2357.33 325.019 1
 1 -11 -5 2038.64 686.875 2
 1 -11 -4 26876.7 1111.49 11
 1 -11 -4 27811.9 1106.99 1
 1 -11 -4 26798.6 1225.35 13
 1 -11 -4 24872.2 2223.12 2
 1 -11 -4 24118.9 1032.98 10
 1 -11 -3 918.735 250.175 1
 1 -11 -3 481.495 306.743 2
 1 -11 -3 185.216 156.102 11
 1 -11 -3 449.229 155.859 10
 1 -11 -3 340.564 175.159 13
 1 -11 -2 22263.3 967.52 1
 1 -11 -2 21032.4 957.229 11
 1 -11 -2 20399.1 1884.47 2
 1 -11 -2 21589.8 1058.92 13
 1 -11 -2 21853.2 957.789 10
 1 -11 -1 910.407 182.722 6
 1 -11 -1 702.423 204 13
 1 -11 -1 1157.01 437.105 2
 1 -11 -1 1051.18 216.098 1
 1 -11 -1 895.515 186.833 11
 1 -11 -1 1153.88 261.581 10
 1 -11 0 43549.9 1432.4 13
 1 -11 0 43079.6 1362.35 10
 1 -11 0 43869.4 1357.58 1
 1 -11 0 38030.2 1198.88 6
 1 -11 0 43070.8 1326.53 11
 1 -11 0 39760.6 2345.46 2
 1 -11 1 2094.91 328.613 10
 1 -11 1 1776.83 270.522 11
 1 -11 1 1774.84 266.501 6
 1 -11 1 1620.37 287.365 13
 1 -11 2 10343.9 629.587 6
 1 -11 2 11645 718.611 13
 1 -11 2 11054.6 683.861 11
 1 -11 3 200.215 162.058 13
 1 -11 3 124.732 113.962 6
 -1 11 -4 10826.1 1344.08 17
 1 -11 4 10152.4 653.21 13
 1 -11 4 10570.3 643.107 6
 1 -11 5 4298.52 420.24 6
 1 -11 5 3477.64 385.107 13
 -1 11 -5 3857.22 838.711 17
 -1 11 -6 20334 1923.22 17
 1 -11 6 21511.6 936.927 6
 1 -11 7 10489.7 668.153 6
 -1 11 -7 9102.28 1319.47 17
 1 -11 8 9286.07 652.672 6
 -1 11 -8 8847.24 1390.65 17
 1 -11 9 17672.6 907.199 6
 -1 11 -9 16311.3 849.08 5
 -1 11 -10 13264.5 786.408 5
 1 -11 10 13355 820.653 6
 1 -11 11 137.012 131.926 6
 -1 11 -11 51.1895 115.178 5
 -1 11 -11 426.751 330.845 17
 -1 11 -12 5849.23 560.906 5
 1 -11 12 6049 552.313 6
 -1 11 -13 3958.48 500.501 5
 1 -11 13 3509.7 433.664 6
 -1 11 -14 7437.67 654.528 5
 1 -11 14 7108.32 578.34 6
 -1 11 -15 6875.92 636.677 5
 1 -11 15 6118.33 536.461 6
 -1 11 -16 5383.43 550.944 5
 1 -11 16 4290.74 421.516 6
 -1 11 -17 5769.04 566.555 5
 -1 11 -18 4213.17 485.682 5
 -1 11 -19 2463.75 372.995 5
 -1 11 -20 7855.39 560.129 5
 -1 11 -21 3494.12 345.788 5
 1 -11 22 3164.05 292.594 12
 -1 11 -22 3690.1 318.998 5
 -1 11 -23 467.856 105.261 5
 1 -11 23 404.802 93.573 12
 1 -10 -20 251.773 77.0852 1
 1 -10 -19 1710.59 196.355 1
 1 -10 -18 2708.2 272.059 1
 1 -10 -17 3482.94 343.855 1
 1 -10 -17 3103.44 316.479 10
 1 -10 -16 2014.08 303.819 10
 1 -10 -16 2254.1 311.135 1
 1 -10 -15 14241 752.392 1
 1 -10 -15 11764.8 733.904 10
 1 -10 -14 1022.35 220.075 11
 1 -10 -14 1361.11 267.844 1
 1 -10 -13 9224.31 693.403 10
 1 -10 -13 8143.51 668.415 11
 1 -10 -13 10112.3 684.505 1
 1 -10 -12 3952.03 454.779 11
 1 -10 -12 4413.63 481.863 10
 1 -10 -12 4645.65 470.278 1
 1 -10 -11 1552.23 346.512 13
 1 -10 -11 1816.26 336.668 1
 1 -10 -11 1275.92 263.217 11
 1 -10 -11 1360.98 297.689 10
 1 -10 -10 11405.6 712.005 1
 1 -10 -10 11242.2 762.996 11
 1 -10 -10 11796.1 836.065 13
 1 -10 -10 11241.1 740.25 10
 1 -10 -9 6813.5 558.884 10
 1 -10 -9 6030.49 1182.63 2
 1 -10 -9 7102.91 564.229 1
 1 -10 -9 7158.06 599.463 11
 1 -10 -9 7399.32 670.47 13
 1 -10 -8 6933.48 1199.73 2
 1 -10 -8 7817.96 586.973 10
 1 -10 -8 8082.48 614.822 11
 1 -10 -8 7375.82 563.312 1
 1 -10 -8 8788.55 743.67 13
 1 -10 -7 13504.9 1662.64 2
 1 -10 -7 17192.2 998.493 13
 1 -10 -7 15544.9 848.461 11
 1 -10 -7 13873.5 776.701 10
 1 -10 -7 15386 804.365 1
 1 -10 -6 626.602 118.473 10
 1 -10 -6 874.904 210.89 1
 1 -10 -6 403.895 324.798 2
 1 -10 -6 752.703 192.496 13
 1 -10 -6 642.865 158.949 11
 1 -10 -5 19561.1 887.933 10
 1 -10 -5 22075.9 1077.26 13
 1 -10 -5 19550.5 929.588 11
 1 -10 -5 19983.5 1915.42 2
 1 -10 -5 18708.3 890.952 1
 1 -10 -4 984.018 209.894 1
 1 -10 -4 1042.25 429.416 2
 1 -10 -4 1193.87 265.24 13
 1 -10 -4 1118.32 217.706 10
 1 -10 -4 1013.05 219.453 11
 1 -10 -3 10759.8 654.142 11
 1 -10 -3 11255.7 738.105 13
 1 -10 -3 11434.9 668.146 10
 1 -10 -3 11561 661.671 1
 1 -10 -3 11801.3 1411.16 2
 1 -10 -2 6700.19 1009.34 2
 1 -10 -2 7129.95 519.735 1
 1 -10 -2 5760.84 520.258 13
 1 -10 -1 21040.9 1732.99 2
 1 -10 -1 20553 953.637 13
 1 -10 0 3642.17 674.318 2
 1 -10 1 5679.33 800.426 2
 -1 10 -2 9181.36 1080.14 17
 -1 10 -3 2465.44 616.985 17
 -1 10 -4 -42.1926 163.476 17
 -1 10 -5 783.725 321.321 17
 1 -10 5 685.341 171.86 6
 1 -10 6 702.307 189.187 6
 -1 10 -6 667 375.378 17
 -1 10 -7 1781.72 590.569 17
 1 -10 7 1868.01 279.965 6
 1 -10 8 1820.38 284.825 6
 -1 10 -8 1727.47 604.443 17
 -1 10 -9 16532.8 818.233 5
 1 -10 9 20123 940.385 6
 -1 10 -9 18026.7 1902.85 17
 -1 10 -10 6943.96 1203.37 17
 1 -10 10 8405.12 625.352 6
 -1 10 -10 7145.76 556.02 5
 -1 10 -11 3226.28 393 5
 1 -10 11 3112.85 387.26 6
 -1 10 -12 3279.3 937.835 17
 -1 10 -12 3519.83 432.28 5
 1 -10 12 3332.25 398.791 6
 -1 10 -13 2799.99 401.401 5
 1 -10 13 2371.68 345.992 6
 -1 10 -13 2222.28 829.817 17
 1 -10 14 286.864 206.804 6
 -1 10 -14 287.096 139.531 5
 1 -10 15 2207.73 320.274 6
 -1 10 -15 2703.62 411.544 5
 -1 10 -16 401.517 251.357 5
 -1 10 -17 156.906 170.819 5
 -1 10 -18 2582.91 424.314 5
 -1 10 -19 8045.97 656.794 5
 -1 10 -20 2900.07 365.848 5
 -1 10 -21 9609.24 593.361 5
 -1 10 -22 130.209 94.2284 5
 -1 10 -23 3586.89 288.982 5
 1 -10 23 3127.68 287.64 12
 -1 10 -24 305.776 72.5237 5
 1 -9 -21 40.8865 39.4326 1
 1 -9 -20 4627.26 310.976 1
 1 -9 -19 690.902 147.059 1
 1 -9 -18 5214.68 418.662 1
 1 -9 -18 4100.69 374.959 10
 1 -9 -17 715.691 207.542 1
 1 -9 -17 729.921 191.438 10
 1 -9 -16 5253.89 493.535 1
 1 -9 -16 4938.44 479.724 10
 1 -9 -15 5197.06 498.91 1
 1 -9 -15 4982.76 515.164 10
 1 -9 -15 3850.75 448.751 11
 1 -9 -14 4864.12 514.625 10
 1 -9 -14 4790.51 483.369 1
 1 -9 -14 4029.29 485.193 11
 1 -9 -13 54.8995 169.674 1
 1 -9 -13 -33.2228 146.83 10
 1 -9 -13 -18.5428 132.609 11
 1 -9 -12 7421.61 643.706 11
 1 -9 -12 7920.86 653.216 10
 1 -9 -12 7320.34 586.954 1
 1 -9 -11 191.867 160.66 11
 1 -9 -11 16.9005 135.017 1
 1 -9 -11 -81.2009 125.816 13
 1 -9 -11 -116.289 194.052 10
 1 -9 -10 3844.3 897.331 2
 1 -9 -10 4834.82 531.979 13
 1 -9 -10 4499.58 469.272 10
 1 -9 -10 4488.64 455.7 1
 1 -9 -10 4611.47 481.753 11
 1 -9 -9 1650.2 270.974 11
 1 -9 -9 1406.63 577.007 2
 1 -9 -9 2456.65 430.843 13
 1 -9 -9 1843.49 309.179 10
 1 -9 -9 1296.62 232.656 1
 1 -9 -8 2138.58 346.811 13
 1 -9 -8 1702.03 276.876 1
 1 -9 -8 2091.57 307.94 10
 1 -9 -8 2040.9 292.117 11
 1 -9 -8 1463.34 566.989 2
 1 -9 -7 486.579 145.152 1
 1 -9 -7 796.619 200.304 10
 1 -9 -7 743.15 218.086 13
 1 -9 -7 744.075 191.119 11
 1 -9 -7 607.441 357.339 2
 1 -9 -6 7085.19 529.089 1
 1 -9 -6 7947.35 620.959 13
 1 -9 -6 7580.62 1156.4 2
 1 -9 -6 7296.5 523.937 10
 1 -9 -5 12367.2 691.883 1
 1 -9 -5 13191.7 1469.39 2
 1 -9 -5 11266.1 746.132 13
 1 -9 -4 18503.2 1719.81 2
 1 -9 -3 1360.9 451.281 2
 1 -9 -2 15936.3 1472.09 2
 1 -9 -1 6272.34 895.233 2
 1 -9 0 9971.03 1064.32 2
 1 -9 1 3919.24 631.686 2
 1 -9 1 4427.37 608.052 15
 -1 9 -1 4017.54 625.539 17
 1 -9 2 5003.05 667.912 2
 -1 9 -2 4849.08 735.146 17
 1 -9 2 5182.85 711.096 15
 -1 9 -3 9241.62 1043.57 17
 -1 9 -4 17968.2 1513.31 17
 -1 9 -5 181.636 211.359 17
 -1 9 -6 27066.7 1950.39 17
 -1 9 -7 975.718 410.263 17
 -1 9 -8 26838.9 2122.69 17
 -1 9 -9 19805.8 1887.64 17
 1 -9 9 19695.9 881.639 6
 -1 9 -10 15371.5 1743.17 17
 1 -9 10 15005.6 820.46 6
 -1 9 -10 14092.5 744.034 5
 -1 9 -11 4749.72 465.807 5
 -1 9 -11 4641.73 1032.9 17
 1 -9 11 4895.32 468.261 6
 1 -9 12 6118.29 543.274 6
 -1 9 -12 5368.68 509.328 5
 -1 9 -12 5489.04 1175.19 17
 -1 9 -13 1012.12 258.942 5
 1 -9 13 1006.27 243.802 6
 -1 9 -13 802.573 482.634 17
 1 -9 14 21311.5 1032.8 6
 -1 9 -14 18285.2 2259.86 17
 -1 9 -14 21186.2 1073.03 5
 -1 9 -15 1149.68 258.253 5
 -1 9 -16 5434.8 569.683 5
 -1 9 -17 3109.35 428.797 5
 -1 9 -18 1415.51 292.437 5
 -1 9 -19 95.2272 176.727 5
 -1 9 -20 14327.5 839.369 5
 -1 9 -21 62.2295 140.176 5
 -1 9 -22 24311.9 924.41 5
 -1 9 -23 452.151 142.839 5
 -1 9 -24 4062.11 285.008 5
 1 -9 24 3328.1 278.653 12
 1 -8 -21 5860.36 348.532 1
 1 -8 -20 551.743 125.838 1
 1 -8 -20 614.582 147.413 10
 1 -8 -19 4607.43 404.404 1
 1 -8 -19 3378.27 337.491 10
 1 -8 -18 4923.06 439.249 1
 1 -8 -18 4099.12 417.085 10
 1 -8 -17 3981.92 421.574 10
 1 -8 -17 3833.48 415.381 1
 1 -8 -16 3123.03 394.408 1
 1 -8 -16 2243.97 353.275 10
 1 -8 -15 5648.29 537.566 10
 1 -8 -15 5957.73 546.758 1
 1 -8 -15 4183.39 501.531 11
 1 -8 -14 5002.51 515.659 10
 1 -8 -14 4733.8 464.832 1
 1 -8 -14 4025.65 480.504 11
 1 -8 -13 47965.8 1495.24 1
 1 -8 -13 42624.9 1518.59 11
 1 -8 -13 46268.3 1541.83 10
 1 -8 -12 361.92 167.234 1
 1 -8 -12 -11.2838 133.481 10
 1 -8 -12 498.495 200.252 11
 1 -8 -11 14229.4 837.299 11
 1 -8 -11 11767.8 1490.08 2
 1 -8 -11 14142.9 768.216 1
 1 -8 -11 14036.5 809.01 10
 1 -8 -10 460.285 173.431 11
 1 -8 -10 591.168 353.064 2
 1 -8 -10 450.205 159.966 1
 1 -8 -10 381.086 120.955 10
 1 -8 -10 853.728 263.051 13
 1 -8 -9 4986.62 443.678 1
 1 -8 -9 4566.38 441.109 11
 1 -8 -9 4663.23 909.838 2
 1 -8 -9 4487.33 502.309 13
 1 -8 -9 4846.49 448.105 10
 1 -8 -8 1991.86 317.527 13
 1 -8 -8 2120.1 282.223 10
 1 -8 -8 2266.16 608.89 2
 1 -8 -8 2331.94 299.783 1
 1 -8 -7 4973.7 888.318 2
 1 -8 -6 39.6218 239.534 2
 1 -8 -5 26018.4 1914.88 2
 1 -8 -4 516.839 302.402 2
 1 -8 -3 32879.1 2024.67 2
 1 -8 -2 2318.85 553.854 2
 1 -8 -1 3793.32 492.984 15
 1 -8 -1 3583.92 620.813 2
 1 -8 0 245.673 176.085 2
 -1 8 0 -89.2006 142.258 17
 1 -8 0 -99.8936 155.96 15
 1 -8 1 671.45 245.262 2
 1 -8 1 794.815 306.441 15
 -1 8 -1 622.427 260.289 17
 1 -8 2 4694.06 589.289 2
 -1 8 -2 4150.42 639.357 17
 1 -8 3 2927.75 435.804 2
 -1 8 -3 4035.16 658.998 17
 -1 8 -4 5584.7 793.523 17
 -1 8 -5 2506.03 550.008 17
 -1 8 -6 6498.52 945.14 17
 -1 8 -7 1347.82 443.889 17
 -1 8 -8 909.903 438.925 17
 -1 8 -9 4649.12 875.963 17
 -1 8 -10 12464.1 1513.87 17
 -1 8 -11 17112 822.251 5
 -1 8 -11 20758.7 2044.66 17
 1 -8 12 873.075 206.955 6
 -1 8 -12 1308.55 314.435 8
 -1 8 -12 725.899 186.932 5
 -1 8 -12 776.06 396.037 17
 -1 8 -13 31824.8 2732.67 17
 1 -8 13 26730.4 1115.11 6
 -1 8 -13 29566.1 1160.2 5
 -1 8 -14 1016.36 485.67 17
 -1 8 -14 710.452 213.331 5
 -1 8 -15 6530.26 603.748 5
 -1 8 -15 6076.9 1322.16 17
 -1 8 -16 4470.37 531.032 5
 -1 8 -17 2814.32 429.656 5
 -1 8 -18 3073.82 417.679 5
 -1 8 -19 13215.4 872.462 5
 -1 8 -20 -20.933 150.842 5
 -1 8 -21 9646.35 682.762 5
 -1 8 -22 232.683 154.032 5
 -1 8 -23 4675.35 392.071 5
 1 -8 24 3324.78 306.513 12
 -1 8 -24 3746.64 303.794 5
 -1 8 -25 1079.91 130.49 10
 1 -7 -22 2442.4 219.919 1
 1 -7 -21 240.498 110.78 10
 1 -7 -21 -40.514 99.6479 1
 1 -7 -20 6215.21 444.871 1
 1 -7 -20 5445.33 424.698 10
 1 -7 -19 295.874 165.914 10
 1 -7 -19 373.775 175.023 1
 1 -7 -18 9428.86 629.487 1
 1 -7 -18 7121.99 566.813 10
 1 -7 -17 223.853 195.805 10
 1 -7 -17 440.237 210.624 1
 1 -7 -16 3290.17 424.961 10
 1 -7 -16 3819.98 438.869 1
 1 -7 -15 1706.87 320.903 11
 1 -7 -15 2346.34 356.342 10
 1 -7 -15 2222.17 324.84 1
 1 -7 -14 3564.5 456.524 11
 1 -7 -14 4025.72 441.421 1
 1 -7 -14 2479.54 662.785 14
 1 -7 -14 3848.53 458.026 10
 1 -7 -13 11166.5 713.722 1
 1 -7 -13 12055.6 785.942 10
 1 -7 -13 11229.9 793.993 11
 1 -7 -13 9783.98 1362.72 14
 1 -7 -12 14881.4 796.315 1
 1 -7 -12 16096.8 1721.35 14
 1 -7 -12 17578.7 924.504 11
 1 -7 -12 17449.7 894.568 10
 1 -7 -11 190.904 142.105 1
 1 -7 -11 229.07 359.613 14
 1 -7 -11 -30.043 117.999 11
 1 -7 -11 90.8514 243.111 2
 1 -7 -11 54.0444 91.4058 10
 1 -7 -10 1467.06 487.971 14
 1 -7 -10 1660.09 259.622 10
 1 -7 -10 1334.38 231.92 11
 1 -7 -10 1671.43 520.167 2
 1 -7 -10 1955.61 287.495 1
 1 -7 -9 -7.68532 211.948 2
 1 -7 -9 189.5 87.375 1
 1 -7 -9 192.314 255.858 14
 1 -7 -8 2424.23 602.973 14
 1 -7 -8 2520.44 604.646 2
 1 -7 -7 1536.83 479.781 14
 1 -7 -7 1620.03 491.482 2
 1 -7 -6 4983.41 802.311 2
 1 -7 -6 5093.3 748.293 14
 1 -7 -5 12620 1240.38 2
 1 -7 -4 30837.2 1853.86 2
 1 -7 -3 204.258 96.2194 15
 1 -7 -3 327.657 219.519 2
 1 -7 -2 15603.6 918.044 15
 1 -7 -2 17946.7 1307.09 2
 -1 7 1 6109.9 556.359 17
 1 -7 -1 6359.45 600.23 15
 -1 7 0 33575 1427.77 17
 1 -7 0 35992.3 1531.8 15
 1 -7 0 36808.3 1753.15 2
 1 -7 1 29498.3 1455.01 2
 -1 7 -1 28121.4 1407.9 17
 -1 7 -2 49287.8 1978.45 17
 1 -7 2 42292.5 1606.53 2
 -1 7 -3 20050.4 1318.41 17
 1 -7 3 18686.1 970.028 2
 1 -7 4 43463.3 1343.79 2
 -1 7 -4 49561.1 2176.03 17
 -1 7 -5 23692 1608.73 17
 -1 7 -6 29125.2 1850.47 17
 -1 7 -7 4114.88 717.184 17
 -1 7 -8 7440.55 1034.96 17
 -1 7 -9 7395.46 1094.7 17
 -1 7 -10 27224.5 2107.18 17
 -1 7 -11 1128.09 538.556 17
 -1 7 -12 29333.1 1065.88 5
 -1 7 -12 35643.3 2608.19 17
 -1 7 -13 529.649 511.086 17
 -1 7 -13 169.211 94.2369 5
 -1 7 -13 234.92 152.261 8
 -1 7 -14 14894.9 827.967 5
 -1 7 -14 14101.1 1805.78 17
 -1 7 -14 16084.1 927.3 8
 -1 7 -15 2729.71 369.308 5
 -1 7 -15 3049.68 901.023 17
 -1 7 -15 2983.64 411.329 8
 -1 7 -16 14447.4 1942.86 17
 -1 7 -16 15163.4 916.472 5
 -1 7 -16 16543.5 985.879 8
 -1 7 -17 4282.94 491.538 5
 -1 7 -18 10318.9 770.09 5
 -1 7 -19 1692.63 318.741 5
 -1 7 -20 8869.34 681.101 5
 -1 7 -21 4124.62 482.896 5
 -1 7 -22 11843.6 700.828 5
 -1 7 -23 114.392 114.185 5
 -1 7 -24 5750 388.389 1
 -1 7 -24 5972.48 427.951 10
 -1 7 -24 6380.79 399.64 5
 1 -7 24 5427 395.435 12
 -1 7 -25 372.614 91.4923 10
 -1 7 -25 245.098 71.4275 1
 1 -6 -23 2888.37 228.285 1
 1 -6 -22 498.917 128.751 1
 1 -6 -22 462.537 117.21 10
 1 -6 -21 975.283 176.21 1
 1 -6 -21 916.092 174.055 10
 1 -6 -20 186.94 139.72 1
 1 -6 -20 52.627 103.659 10
 1 -6 -19 324.632 146.401 10
 1 -6 -19 621.373 227.943 1
 1 -6 -18 5477.23 504.641 1
 1 -6 -18 4951.1 490.372 10
 1 -6 -17 5724.28 530.817 10
 1 -6 -17 6637.52 566.743 1
 1 -6 -16 1638.03 292.135 1
 1 -6 -16 1259.68 282.985 10
 1 -6 -15 4203.14 477.331 11
 1 -6 -15 5087.65 516.92 10
 1 -6 -15 4867.56 486.999 1
 1 -6 -14 7455.75 633.006 11
 1 -6 -14 6821.33 1143.37 14
 1 -6 -14 8055.83 605.646 1
 1 -6 -14 8203.22 635.427 10
 1 -6 -13 7175.75 1146.61 14
 1 -6 -13 8246.93 660.495 11
 1 -6 -13 8571.66 623.495 10
 1 -6 -13 8562.55 601.891 1
 1 -6 -12 4380.37 446.515 11
 1 -6 -12 3744.34 798.516 2
 1 -6 -12 3698.44 372.352 1
 1 -6 -12 4490.39 453.447 10
 1 -6 -12 4582.38 914.293 14
 1 -6 -11 1652.99 271.876 11
 1 -6 -11 1963.68 276.567 1
 1 -6 -11 2252.98 598.203 2
 1 -6 -11 2057.19 287.935 10
 1 -6 -11 2366.99 679.13 14
 1 -6 -10 3030.85 695.139 14
 1 -6 -10 2797.49 673.993 2
 1 -6 -9 8179.43 1056.46 14
 1 -6 -9 8946.62 1111.54 2
 1 -6 -8 8523.7 1003.91 14
 1 -6 -8 8877.08 1057.18 2
 1 -6 -7 4241.18 704.897 14
 1 -6 -7 4362.67 732.157 2
 1 -6 -6 355.704 281.617 2
 1 -6 -6 794.163 587.221 14
 1 -6 -5 4392.85 683.443 2
 1 -6 -5 4284.43 624.32 14
 1 -6 -4 440.111 264.022 2
 1 -6 -4 389.764 253.2 14
 1 -6 -4 413.483 175.061 15
 1 -6 -3 17803.1 1291.52 14
 1 -6 -3 14478.4 849.789 15
 1 -6 -3 18480 1273.55 2
 -1 6 2 3458.76 337.741 17
 1 -6 -2 3983.13 576.035 2
 1 -6 -2 3524.16 411.746 15
 1 -6 -1 13832.1 990.907 2
 -1 6 1 13889.5 764.515 17
 1 -6 -1 13823.5 849.218 15
 -1 6 0 29082.4 1224.8 17
 1 -6 0 29750.1 1393.39 2
 1 -6 0 30840.5 1374.06 15
 -1 6 -1 50916 1757.92 17
 1 -6 1 46523 1624.15 2
 -1 6 -2 1378.78 324.617 17
 1 -6 2 1528.8 276.719 2
 -1 6 -3 20243.7 1238.69 17
 1 -6 3 16717.1 805.172 2
 -1 6 -4 10843.4 978.875 17
 1 -6 4 8744.95 516.954 2
 -1 6 -5 5629.16 681.423 17
 -1 6 -6 33046.7 1850.67 17
 -1 6 -7 7225.71 955.536 17
 -1 6 -8 8337.71 1022.08 17
 -1 6 -9 24910.9 1830.96 17
 -1 6 -10 10488.6 1233.07 17
 -1 6 -11 42270.1 2624.07 17
 -1 6 -12 10901.5 1395.18 17
 -1 6 -13 9321.25 605.52 5
 -1 6 -13 11148.7 1494.72 17
 -1 6 -13 11041.2 711.171 8
 -1 6 -14 1373.15 275.305 8
 -1 6 -14 1443.79 563.706 17
 -1 6 -14 999.397 220.906 5
 -1 6 -15 24461.7 2391.89 17
 -1 6 -15 26176.2 1181.54 8
 -1 6 -15 23203.8 1044.16 5
 -1 6 -16 483.985 207.438 8
 -1 6 -16 386.891 180.682 5
 -1 6 -16 545.231 380.523 17
 -1 6 -17 11221.8 828.206 8
 -1 6 -17 10394.6 752.228 5
 -1 6 -18 5641.36 568.11 5
 -1 6 -19 3597.04 472.41 5
 -1 6 -20 7177.13 616.096 5
 -1 6 -21 847.161 278.584 5
 -1 6 -22 366.315 166.038 5
 -1 6 -23 903.31 194.924 5
 -1 6 -23 733.506 182.242 1
 -1 6 -24 3446.06 307.582 1
 -1 6 -24 2558.58 280.953 10
 -1 6 -24 3114.69 292.941 5
 -1 6 -25 2515.63 234.708 10
 -1 6 -25 2635.83 225.762 1
 1 -5 -23 937.261 135.478 10
 1 -5 -23 1244.7 178.244 1
 1 -5 -22 306.676 118.451 10
 1 -5 -22 420.235 147.587 1
 1 -5 -21 2101 282.277 10
 1 -5 -21 2401.9 300.752 1
 1 -5 -20 2740.58 344.288 10
 1 -5 -20 2928.43 340.23 1
 1 -5 -19 390.373 178.988 1
 1 -5 -19 221.134 120.555 10
 1 -5 -18 13381.4 793.845 10
 1 -5 -18 15525.5 831.538 1
 1 -5 -17 15.6026 194.976 10
 1 -5 -17 134.663 117.223 1
 1 -5 -16 32491.3 1289.4 10
 1 -5 -16 33857.8 1260.4 1
 1 -5 -15 -161.785 160.477 14
 1 -5 -15 -57.8655 153.045 10
 1 -5 -15 -33.8171 123.389 1
 1 -5 -14 914.333 251.572 11
 1 -5 -14 856.201 217.741 1
 1 -5 -14 1166.41 579.991 14
 1 -5 -14 966.832 241.05 10
 1 -5 -13 11550 686.079 1
 1 -5 -13 12526.6 1481.85 14
 1 -5 -13 12189.6 747.31 10
 1 -5 -13 11961.1 773.965 11
 1 -5 -12 884.25 210.543 11
 1 -5 -12 1165.12 222.608 10
 1 -5 -12 1092.73 417.96 2
 1 -5 -12 1089.04 200.623 1
 1 -5 -12 1276.67 452.71 14
 1 -5 -11 28931 2320.82 14
 1 -5 -11 9864.83 1152.2 2
 1 -5 -10 47021.5 2461.4 2
 1 -5 -10 43611 2454.51 14
 1 -5 -9 947.925 371.323 2
 1 -5 -9 1889.69 512.13 14
 1 -5 -8 38521.8 2041.13 14
 1 -5 -8 42527.7 2146.32 2
 1 -5 -7 3145.09 560.656 2
 1 -5 -7 2886.19 509.554 14
 1 -5 -6 13464.6 1110.07 2
 1 -5 -6 13050.3 1062.49 14
 1 -5 -5 6242.25 714.485 14
 1 -5 -5 6349.42 753.284 2
 1 -5 -4 70836.4 2361.41 2
 1 -5 -4 72647.2 2349.23 14
 1 -5 -3 26923.2 1392.63 2
 1 -5 -3 24448 1032.32 15
 1 -5 -3 26477.7 1415.27 14
 -1 5 2 207133 2291.78 17
 1 -5 -2 220452 3899.61 14
 1 -5 -2 204867 2967.09 15
 1 -5 -2 219445 3721.17 2
 1 -5 -1 21640 989.583 15
 1 -5 -1 23758.8 1162.51 2
 -1 5 1 20629.8 839.979 17
 1 -5 0 168843 2897.87 2
 -1 5 0 166247 2685.21 17
 1 -5 1 4801.78 449.177 2
 -1 5 -1 4803.26 494.259 17
 1 -5 2 12367.7 660.589 2
 -1 5 -2 14698.6 928.972 17
 -1 5 -3 3052.94 446.535 17
 1 -5 3 2485.99 265.228 2
 -1 5 -4 30679.4 1502.57 17
 1 -5 4 25515.4 759.503 2
 -1 5 -5 16267.8 1204.56 17
 -1 5 -6 9538.43 904.922 17
 -1 5 -7 15060.9 1234.56 17
 -1 5 -8 37539.3 1976.13 17
 -1 5 -9 9029.79 1023.2 17
 -1 5 -10 62980.1 2888.23 17
 -1 5 -11 21359 1775.21 17
 -1 5 -12 19234.5 1761.94 17
 -1 5 -13 9387.25 1289.98 17
 -1 5 -14 42050.7 2890.71 17
 -1 5 -14 39437.4 1332.93 8
 -1 5 -15 -119.533 216.072 17
 -1 5 -15 3.85287 88.305 5
 -1 5 -15 -2.15598 130.248 8
 -1 5 -16 24424.7 1173.81 8
 -1 5 -16 21881.1 1038.43 5
 -1 5 -16 22276.5 2268.55 17
 -1 5 -17 -20.8006 294.393 17
 -1 5 -17 461.026 199.609 8
 -1 5 -17 448.084 200.126 5
 -1 5 -18 3097.55 420.858 5
 -1 5 -18 3389.25 486.152 8
 -1 5 -19 4790.59 574.02 5
 -1 5 -20 3547.2 454.05 5
 -1 5 -21 3387.05 440.721 5
 -1 5 -22 6052.52 508.015 5
 -1 5 -23 3470.97 359.189 5
 -1 5 -23 3398.86 399.918 1
 -1 5 -24 8112.7 484.09 1
 -1 5 -24 7981.9 457.442 5
 -1 5 -24 7651.16 457.444 10
 -1 5 -25 995.772 152.632 1
 -1 5 -25 765.043 133.816 10
 1 -4 -24 3411.86 258.948 1
 1 -4 -23 181.261 65.0639 10
 1 -4 -23 399.407 122.266 1
 1 -4 -22 4929.48 404.777 10
 1 -4 -22 5988.43 433.487 1
 1 -4 -21 1329.93 239.441 1
 1 -4 -21 1368.22 263.544 10
 1 -4 -20 3720.57 426.734 10
 1 -4 -20 4039.33 417.813 1
 1 -4 -19 4252.06 437.744 1
 1 -4 -19 3096.18 352.639 3
 1 -4 -19 4059.06 455.712 10
 1 -4 -18 1611.32 274.683 3
 1 -4 -18 2254.34 344.294 10
 1 -4 -18 1966.22 312.49 1
 1 -4 -17 27550.8 1033.78 3
 1 -4 -17 29738.4 1217.12 10
 1 -4 -17 31531.7 1208.89 1
 1 -4 -16 7022.36 586.246 1
 1 -4 -16 6259.53 492.517 3
 1 -4 -16 7652.46 619.848 10
 1 -4 -15 14697.3 838.65 10
 1 -4 -15 14165.6 720.386 3
 1 -4 -15 13698.8 1601.31 14
 1 -4 -15 14853.7 809.462 1
 1 -4 -14 2518.14 338.092 1
 1 -4 -14 1946.19 640.174 14
 1 -4 -14 2334.28 278.986 3
 1 -4 -14 2475.41 337.119 10
 1 -4 -14 2101.96 333.938 11
 1 -4 -13 669.534 187.03 10
 1 -4 -13 582.618 186.281 11
 1 -4 -13 766.234 397.35 14
 1 -4 -13 780.403 193.486 1
 1 -4 -12 7582.35 1045.13 14
 1 -4 -11 8045.65 1062.65 2
 1 -4 -11 12351.6 1400.99 14
 1 -4 -10 6489.28 873.867 2
 1 -4 -10 8442.18 1039.06 14
 1 -4 -9 4188.94 653.12 2
 1 -4 -9 5204 748.607 14
 1 -4 -8 4696.54 689.356 14
 1 -4 -8 3740.5 610.211 2
 1 -4 -7 724.468 172.828 14
 1 -4 -7 1850.99 398.614 2
 1 -4 -6 2357.77 436.779 14
 1 -4 -6 2527.99 455.449 2
 1 -4 -5 59688.8 2025.79 2
 1 -4 -5 56829.9 1994.37 14
 1 -4 -4 9057.95 620.924 15
 1 -4 -4 10997.6 837.259 2
 1 -4 -4 10984.7 842.697 14
 1 -4 -3 4459.94 415.054 15
 1 -4 -3 5007.5 557.465 2
 1 -4 -3 5146.5 548.15 14
 1 -4 -2 927.743 183.284 15
 -1 4 2 837.807 118.747 17
 1 -4 -1 4733.68 463.607 2
 -1 4 1 3909.4 321.428 17
 1 -4 -1 3855.9 385.541 15
 1 -4 0 1840.18 270.425 2
 -1 4 0 2364.02 344.735 17
 1 -4 1 1901.81 246.644 2
 -1 4 -1 2743.3 348.325 17
 1 -4 2 1325.73 191.067 2
 -1 4 -2 877.232 225.73 17
 -1 4 -3 14109.9 886.998 17
 1 -4 3 13499.2 514.646 2
 -1 4 -4 11165.5 834.653 17
 -1 4 -5 5278.37 592.586 17
 -1 4 -6 2105.17 447.586 17
 -1 4 -7 18972 1273.33 17
 -1 4 -8 8172.22 910.054 17
 -1 4 -9 2899.01 618.756 17
 -1 4 -10 3286.72 679.613 17
 -1 4 -11 3718.43 706.098 17
 -1 4 -12 184.302 249.044 17
 -1 4 -13 21494.9 1885.85 17
 -1 4 -14 525.588 375.335 17
 -1 4 -14 929.316 218.291 5
 -1 4 -14 1044.46 244.978 8
 -1 4 -15 17429.8 905.579 8
 -1 4 -15 16257.8 1817.4 17
 -1 4 -15 16398.5 835.769 5
 -1 4 -16 816.242 212.657 5
 -1 4 -16 423.926 320.492 17
 -1 4 -16 655.959 171.711 8
 -1 4 -17 4484.82 516.776 8
 -1 4 -17 2253.65 694.811 16
 -1 4 -17 2358.07 773.922 17
 -1 4 -17 4487.39 481.786 5
 -1 4 -18 221.335 225.168 8
 -1 4 -18 -10.8143 133.197 5
 -1 4 -19 9890.98 763.891 8
 -1 4 -19 9643 739.199 5
 -1 4 -20 357.254 153.76 5
 -1 4 -21 9310.71 683.157 5
 -1 4 -22 -108.335 180.715 1
 -1 4 -22 25.226 130.347 5
 -1 4 -23 6245.54 454.556 5
 -1 4 -23 5815.45 480.813 10
 -1 4 -23 6753.69 508.235 1
 -1 4 -24 4667.98 376.802 1
 -1 4 -24 2891.51 291.325 10
 -1 4 -25 1538.59 178.736 10
 -1 4 -25 1739.62 200.934 1
 1 -3 -24 1623.45 196.649 1
 1 -3 -24 1166.49 164.806 10
 1 -3 -23 2177.41 262.147 1
 1 -3 -23 1740.91 230.554 10
 1 -3 -22 1502.79 244.719 1
 1 -3 -22 1096.36 215.724 10
 1 -3 -21 1887.29 293.337 10
 1 -3 -21 1368.94 235.753 1
 1 -3 -20 6060.39 509.511 1
 1 -3 -20 5969.15 519.58 10
 1 -3 -19 1311.35 266.85 1
 1 -3 -19 1470.6 285.107 10
 1 -3 -18 10757.9 732.045 10
 1 -3 -18 9611.01 633.519 3
 1 -3 -18 11014.6 720.635 1
 1 -3 -17 1089.03 263.015 1
 1 -3 -17 1523.34 280.328 10
 1 -3 -17 1073 211.454 3
 1 -3 -16 39917.4 1396.02 10
 1 -3 -16 40341.5 1353.88 1
 1 -3 -16 38739.7 1248.64 3
 1 -3 -15 101.679 178.397 14
 1 -3 -15 77.3005 113.336 3
 1 -3 -15 -106.628 107.028 1
 1 -3 -15 -101.914 155.491 10
 1 -3 -14 23889.6 987.035 1
 1 -3 -14 22859.3 916.051 3
 1 -3 -14 23662.8 2046.64 14
 1 -3 -14 22436.3 999.345 10
 1 -3 -13 1366.08 518.454 14
 1 -3 -13 807.241 170.74 1
 1 -3 -13 903.158 201.79 10
 1 -3 -12 45139.3 2603.97 14
 1 -3 -11 5896.34 950.78 14
 1 -3 -11 5409.44 820.988 2
 1 -3 -10 65473.4 2860.48 14
 1 -3 -10 67369.4 2700.83 2
 1 -3 -9 5165.96 727.72 14
 1 -3 -9 4817.36 695.378 2
 1 -3 -8 46733.4 2087.57 14
 1 -3 -8 46113.8 1951.96 2
 1 -3 -7 678.773 127.623 16
 1 -3 -7 593.534 239.135 2
 1 -3 -7 1011.29 295.333 14
 1 -3 -6 40069.7 1666.72 14
 1 -3 -6 35535.6 1537.73 2
 1 -3 -5 14649.5 947.417 14
 1 -3 -5 12850.9 861.277 2
 1 -3 -4 147268 2354.42 15
 1 -3 -4 90195.2 1102.98 16
 1 -3 -3 28709.7 968.806 15
 -1 3 2 999999 3215.76 17
 1 -3 -2 954407 5311.57 15
 -1 3 1 6805.81 345.576 17
 1 -3 -1 6354.14 444.815 15
 1 -3 0 135956 1931.16 2
 -1 3 0 134984 1825.06 17
 -1 3 -1 8092 525.796 17
 1 -3 1 7423.97 402.708 2
 1 -3 2 65800.4 1107.25 2
 -1 3 -2 60362.1 1518.68 17
 -1 3 -3 5494.87 505.175 17
 -1 3 -4 10650.5 760.072 17
 -1 3 -5 128.256 123.63 17
 -1 3 -6 197831 3601.55 17
 -1 3 -7 20413.3 1232.54 17
 -1 3 -8 97437.5 2868.72 17
 -1 3 -9 41008.8 1988.14 17
 -1 3 -10 49208.2 2302.05 17
 -1 3 -11 -23.8664 189.936 17
 -1 3 -12 89051.9 3533.86 17
 -1 3 -13 117.135 162.276 17
 -1 3 -14 25438.2 1035.53 3
 -1 3 -14 25070 2043.81 17
 -1 3 -14 23275.9 957.052 8
 -1 3 -15 -4.87292 117.902 8
 -1 3 -15 95.2697 125.946 3
 -1 3 -15 92.9788 213.012 17
 -1 3 -15 231.258 156.525 5
 -1 3 -16 2812.76 724.944 16
 -1 3 -16 2800.36 364.777 5
 -1 3 -16 2986.63 400.16 8
 -1 3 -16 2706.89 742.179 17
 -1 3 -17 2035.84 334.236 8
 -1 3 -17 2141.26 338.353 5
 -1 3 -18 9703.47 705.33 5
 -1 3 -18 9813.65 726.428 8
 -1 3 -19 128.348 111.369 5
 -1 3 -19 -19.0311 145.11 8
 -1 3 -20 21857.1 1033.76 5
 -1 3 -21 2293.75 326.434 5
 -1 3 -21 1932.6 354.506 1
 -1 3 -22 23288 1040.41 10
 -1 3 -22 23990.6 945.274 5
 -1 3 -23 1371.49 215.536 10
 -1 3 -23 1294.71 203.063 5
 -1 3 -23 1097.41 211.807 1
 -1 3 -24 8987.03 503.817 10
 -1 3 -24 12552.2 626.419 1
 -1 3 -25 1459.12 189.026 1
 -1 3 -25 1077.57 153.102 10
 1 -2 -25 189.394 68.7232 1
 1 -2 -25 178.245 55.0362 10
 1 -2 -24 2528.12 255.017 10
 1 -2 -24 3017.09 291.483 1
 1 -2 -23 2607.28 283.995 1
 1 -2 -23 2564.65 290.509 10
 1 -2 -22 1451.61 250.945 10
 1 -2 -22 1448.19 245.895 1
 1 -2 -21 5513.2 501.161 10
 1 -2 -21 5490.82 468.296 1
 1 -2 -20 2183.96 351.829 10
 1 -2 -20 2149.52 313.118 1
 1 -2 -19 3150.88 423.288 10
 1 -2 -19 3328.14 392.465 1
 1 -2 -18 400.679 163.328 10
 1 -2 -18 52.6693 131.072 1
 1 -2 -18 142.128 136.269 3
 1 -2 -17 1314.99 288.232 10
 1 -2 -17 1450.08 269.138 1
 1 -2 -17 1174.5 236.026 3
 1 -2 -16 961.016 217.821 10
 1 -2 -16 884.942 203.833 3
 1 -2 -16 898.955 199.181 1
 1 -2 -16 1528.04 562.264 14
 1 -2 -15 11094.2 693.73 1
 1 -2 -15 11430 667.025 3
 1 -2 -15 11949 732.359 10
 1 -2 -15 12232.5 1478.32 14
 1 -2 -14 3544.86 377.083 1
 1 -2 -14 3655.2 748.698 14
 1 -2 -14 3678.47 400.611 10
 1 -2 -13 9094.87 1247.94 14
 1 -2 -12 305.257 238.822 14
 1 -2 -11 7899.95 1021.82 14
 1 -2 -10 1196.83 483.082 14
 1 -2 -10 837.678 349.31 2
 1 -2 -10 932.316 341.362 16
 1 -2 -9 404.702 210.711 2
 1 -2 -9 338.137 108.788 16
 1 -2 -8 291.708 222.506 14
 1 -2 -8 37.3172 115.327 2
 1 -2 -8 244.46 90.5378 17
 1 -2 -8 298.494 142.63 16
 1 -2 -7 19681.3 606.038 17
 1 -2 -7 19730.9 789.644 16
 1 -2 -6 136.117 119.872 2
 1 -2 -6 125.613 67.8462 16
 1 -2 -6 185.836 158.324 14
 1 -2 -6 157.079 49.3221 17
 1 -2 -5 58819.9 1019.26 16
 1 -2 -5 71411.9 1920.18 2
 1 -2 -4 225.525 75.2159 16
 1 -2 -3 11386.8 593.524 15
 1 -2 -2 13363 573.579 15
 1 -2 -1 2296.07 238.345 15
 -1 2 1 2776.6 179.345 17
 -1 2 0 8169.09 377.091 17
 1 -2 1 2427.62 261.298 2
 -1 2 -1 937.096 150.326 17
 -1 2 -2 6852.8 464.692 17
 -1 2 -3 10817.3 638.495 17
 -1 2 -4 5638.28 497.996 17
 -1 2 -5 49125 1591.59 17
 -1 2 -6 2214.88 358.676 17
 -1 2 -7 61109.3 2021.51 17
 -1 2 -8 15891.7 1109.6 17
 -1 2 -9 30636 1635.7 17
 -1 2 -10 6140.57 807.304 17
 -1 2 -11 36270.2 2026.96 17
 -1 2 -12 250.736 244.651 17
 -1 2 -13 809.017 352.831 17
 -1 2 -13 903.932 377.773 14
 -1 2 -14 931.025 392.335 16
 -1 2 -14 1077.58 224.938 3
 -1 2 -14 1295.94 421.069 14
 -1 2 -14 949.295 216.973 8
 -1 2 -14 1056.46 417.976 17
 -1 2 -15 4474.74 447.571 8
 -1 2 -15 3896.64 833.99 16
 -1 2 -15 4579.3 433.148 5
 -1 2 -15 5208.07 488.614 3
 -1 2 -15 3688.84 780.58 17
 -1 2 -16 541.499 210.468 5
 -1 2 -16 434.293 178.589 8
 -1 2 -16 849.524 401.007 16
 -1 2 -16 433.313 212.34 3
 -1 2 -17 26152.3 1123.61 5
 -1 2 -17 26334 1145.94 8
 -1 2 -18 3584.09 441.9 8
 -1 2 -18 3950.74 439.848 5
 -1 2 -19 12113.6 776.988 5
 -1 2 -19 12893.9 840.052 8
 -1 2 -20 1569.8 309.88 1
 -1 2 -20 1865.57 307.382 5
 -1 2 -21 13712.1 726.223 5
 -1 2 -21 14136.8 860.305 10
 -1 2 -22 10840.7 687.571 10
 -1 2 -22 12764.4 729.981 1
 -1 2 -23 2569.06 304.259 10
 -1 2 -23 3357.32 354.806 1
 -1 2 -24 1937.89 245.395 1
 -1 2 -24 1507.7 200.212 10
 -1 2 -25 401.998 104.463 1
 -1 2 -25 390.584 99.8331 10
 1 -1 -25 70.4287 73.1919 1
 1 -1 -25 209.292 91.8515 10
 1 -1 -24 7616.97 449.15 1
 1 -1 -24 5989.03 415.12 10
 1 -1 -23 1360.71 226.739 10
 1 -1 -23 1116.37 207.211 1
 1 -1 -22 5854.68 466.771 1
 1 -1 -22 5740.83 493.423 10
 1 -1 -21 197.181 124.957 10
 1 -1 -21 611.995 205.516 1
 1 -1 -20 1262.15 233.503 1
 1 -1 -20 1573.45 313.673 10
 1 -1 -19 496.805 196.58 1
 1 -1 -19 495.795 171.362 10
 1 -1 -18 596.19 183.891 3
 1 -1 -18 719.602 204.924 10
 1 -1 -18 748.571 252.198 1
 1 -1 -17 -54.879 155.458 3
 1 -1 -17 171.873 147.765 10
 1 -1 -17 364.682 165.955 1
 1 -1 -16 20505.7 1969.95 14
 1 -1 -16 17847.8 931.768 1
 1 -1 -16 19988.1 980.052 10
 1 -1 -16 18622.8 925.12 3
 1 -1 -15 2371.01 343.288 1
 1 -1 -15 2746.94 350.953 3
 1 -1 -15 3345.02 804.405 14
 1 -1 -15 2338.63 300.933 8
 1 -1 -14 79210.4 3600.74 14
 1 -1 -14 72947.8 1704.29 1
 1 -1 -13 382.232 297.016 14
 1 -1 -12 9802.4 1169.44 14
 1 -1 -11 5364.84 823.647 14
 1 -1 -11 4305.88 598.06 16
 1 -1 -10 5957.6 821.348 14
 1 -1 -10 4770.37 590.872 16
 1 -1 -10 4445.61 479.017 17
 1 -1 -9 2072.55 348.847 17
 1 -1 -9 2517.86 711.387 14
 1 -1 -8 96392.3 2840.33 14
 1 -1 -8 86341.2 2517.43 2
 1 -1 -7 129.657 69.3085 17
 1 -1 -7 199.68 206.694 2
 1 -1 -7 174.058 181.747 14
 1 -1 -6 35587 1456.36 2
 1 -1 -6 35988.2 1481.09 14
 1 -1 -6 31678.3 938.793 17
 1 -1 -5 13599 556.489 17
 1 -1 -5 13450.5 824.341 2
 1 -1 -4 13295.5 478.527 17
 1 -1 -4 20657.2 973.923 2
 1 -1 -3 427.225 71.8732 17
 1 -1 -2 163075 1932.58 15
 1 -1 -2 172858 1243.13 17
 1 -1 -1 56.3011 58.8538 15
 -1 1 0 142090 1334.25 17
 -1 1 -1 495.154 95.6111 17
 -1 1 -2 77847.2 1319.67 17
 -1 1 -3 14966 364.684 2
 -1 1 -3 16872.8 700.22 17
 -1 1 -4 10853.7 398.82 2
 -1 1 -4 12866.1 670.9 17
 -1 1 -5 83.897 55.7141 2
 -1 1 -5 239.55 140.044 17
 -1 1 -6 59358.7 1725.19 17
 -1 1 -6 53044.8 1263.57 2
 -1 1 -7 568.789 147.902 2
 -1 1 -7 712.243 223.546 17
 -1 1 -8 154275 2656.39 2
 -1 1 -8 155889 3248.57 17
 -1 1 -9 6059.52 575.129 2
 -1 1 -9 7613.99 753.097 17
 -1 1 -10 83982.5 2681.83 17
 -1 1 -11 301.06 189.677 14
 -1 1 -11 777.452 292.786 17
 -1 1 -12 3047.84 592.176 17
 -1 1 -12 3417.29 586.775 14
 -1 1 -12 2884.26 599.83 16
 -1 1 -13 797.721 321.281 17
 -1 1 -13 275.493 269.63 16
 -1 1 -13 488.604 219.227 14
 -1 1 -14 12429.8 1304.17 16
 -1 1 -14 12648.7 1268.76 14
 -1 1 -14 11616.3 1231.41 17
 -1 1 -14 12901 708.842 3
 -1 1 -15 306.681 138.288 3
 -1 1 -15 343.908 129.351 5
 -1 1 -15 364.867 332.484 16
 -1 1 -15 113.41 86.8115 8
 -1 1 -16 13971.2 791.938 8
 -1 1 -16 15048.9 804.103 5
 -1 1 -17 411.063 164.457 8
 -1 1 -17 868.4 226.857 3
 -1 1 -17 468.57 151.713 5
 -1 1 -18 11480.4 709.855 5
 -1 1 -18 11686.7 757.025 8
 -1 1 -19 768.831 229.411 1
 -1 1 -19 194.08 167.141 8
 -1 1 -20 11663.4 776.357 10
 -1 1 -20 11977.9 768.897 1
 -1 1 -21 2321.03 331.272 1
 -1 1 -21 2366.84 339.212 10
 -1 1 -22 10896.1 668.338 1
 -1 1 -22 9355.35 607.046 10
 -1 1 -23 1408.23 240.995 1
 -1 1 -23 1054.48 196.358 10
 -1 1 -24 5230.62 368.883 10
 -1 1 -24 6939.77 452.487 1
 -1 1 -25 291.499 102.573 1
 1 0 -25 1817.92 199.829 1
 1 0 -25 1629.11 195.734 10
 1 0 -24 436.247 150.876 10
 1 0 -24 446.958 137.975 1
 1 0 -23 1555.51 253.478 10
 1 0 -23 1668.98 246.971 1
 1 0 -22 1897.59 300.558 10
 1 0 -22 1782.17 285.479 1
 1 0 -21 238.477 156.571 10
 1 0 -21 308.913 128.485 1
 1 0 -20 1494.04 288.601 1
 1 0 -20 1664.18 318.399 10
 1 0 -19 1075.78 248.033 10
 1 0 -19 778.175 197.238 1
 1 0 -18 100.092 103.127 5
 1 0 -18 203.174 169.978 1
 1 0 -17 2432.65 310.458 5
 1 0 -17 2718.43 707.657 14
 1 0 -17 2798.27 357.985 1
 1 0 -17 2710.15 390.099 3
 1 0 -16 73.3566 81.9465 5
 1 0 -16 155.291 116.677 8
 1 0 -16 100.178 158.76 3
 1 0 -16 -210.938 386.539 14
 1 0 -15 21465.8 1876.63 14
 1 0 -15 22707.1 957.551 3
 1 0 -15 17521.6 824.751 8
 1 0 -15 17940 870.883 5
 1 0 -14 24364.9 1964.26 14
 1 0 -13 5857.02 836.36 16
 1 0 -13 7109.5 993.149 14
 1 0 -12 478.709 245.279 17
 1 0 -12 307.438 211.318 14
 1 0 -11 1008.27 495.078 14
 1 0 -11 1382.72 362.199 17
 1 0 -10 3452.74 722.68 14
 1 0 -10 2998.8 447.435 17
 1 0 -9 3459.57 440.009 17
 1 0 -8 1203.06 252.433 17
 1 0 -7 1860.67 308.69 17
 1 0 -6 2199.35 315.2 17
 1 0 -5 191810 2582.31 17
 1 0 -4 7138.75 448.957 17
 1 0 -3 11585.5 497.85 17
 1 0 -2 72.123 33.1554 17
 -1 0 1 100168 1016.96 16
 1 0 -1 99802 1207.35 15
 -1 0 -1 44216.8 789.425 16
 -1 0 -2 11409.3 449.001 17
 -1 0 -3 1479.33 190.248 17
 -1 0 -4 330.191 108.695 2
 -1 0 -4 360.402 131.961 17
 -1 0 -5 8465.55 583.806 17
 -1 0 -5 6552.73 434.702 2
 -1 0 -6 3.53276 98.314 17
 -1 0 -6 184.087 98.3549 2
 -1 0 -7 2780.33 352.181 2
 -1 0 -7 3118.21 390.487 17
 -1 0 -7 3438.03 458.197 14
 -1 0 -8 1567.22 293.137 2
 -1 0 -8 2755.12 415.613 14
 -1 0 -8 2729.09 391.193 17
 -1 0 -9 63244.2 2026.44 17
 -1 0 -9 67251.3 2259.58 14
 -1 0 -9 68743.6 2306.72 16
 -1 0 -9 65546.3 2028.85 2
 -1 0 -10 15848 1064.49 17
 -1 0 -10 15927.9 1149.74 14
 -1 0 -10 16385 1194.94 16
 -1 0 -10 15718.9 1089.21 2
 -1 0 -11 35513.7 1702.43 17
 -1 0 -11 38357.3 1859.5 14
 -1 0 -11 38820.5 1796.65 2
 -1 0 -11 37092.6 1936.6 16
 -1 0 -12 369.226 275.057 16
 -1 0 -12 184.355 164.977 17
 -1 0 -12 30.3705 117.467 14
 -1 0 -13 9411.05 1090.76 16
 -1 0 -13 9506.98 1029.73 14
 -1 0 -14 494.828 245.784 16
 -1 0 -14 421.51 209.39 14
 -1 0 -14 687.594 170.172 3
 -1 0 -15 1750.29 266.819 8
 -1 0 -15 1949.96 282.709 3
 -1 0 -16 13940 775.951 3
 -1 0 -16 11629.2 687.81 8
 -1 0 -17 1600.47 286.796 8
 -1 0 -17 1922.35 308.398 3
 -1 0 -18 537.343 216.526 3
 -1 0 -18 359.964 221.936 1
 -1 0 -18 148.709 141.3 10
 -1 0 -18 146.806 108.057 8
 -1 0 -19 406.49 211.491 3
 -1 0 -19 235.822 179.773 1
 -1 0 -19 424.929 121.665 10
 -1 0 -19 426 192.62 8
 -1 0 -20 -157.581 171.673 1
 -1 0 -20 196.778 177.533 10
 -1 0 -21 851.373 184.969 10
 -1 0 -21 1064.57 239.018 1
 -1 0 -22 121.198 100.586 10
 -1 0 -22 185.84 126.781 1
 -1 0 -23 5200.1 420.433 1
 -1 0 -23 4532.62 388.269 10
 -1 0 -24 771.596 139.486 10
 -1 0 -24 827.966 169.451 1
 -1 0 -25 1494.18 181.852 1
 1 1 -25 29.7609 62.5699 10
 1 1 -25 81.3363 69.6 1
 1 1 -24 1885.99 253.25 10
 1 1 -24 1865.39 237.691 1
 1 1 -23 1488.31 231.652 1
 1 1 -23 1530.81 250.879 10
 1 1 -22 406.9 185.265 10
 1 1 -22 303.687 153.615 1
 1 1 -21 863.426 248.107 1
 1 1 -21 371.878 182.585 10
 1 1 -21 677.294 197.736 5
 1 1 -20 848.213 193.086 5
 1 1 -20 983.703 242.296 1
 1 1 -20 1127.18 283.55 10
 1 1 -19 -31.8722 100.946 5
 1 1 -19 48.0967 121.482 1
 1 1 -18 1057.98 278.642 1
 1 1 -18 916.122 222.654 5
 1 1 -17 194.648 151.785 5
 1 1 -17 169.22 246.688 14
 1 1 -16 1368.6 513.942 14
 1 1 -16 1083.72 227.08 5
 1 1 -16 1022.73 246.858 8
 1 1 -16 1080.54 239.071 3
 1 1 -15 2127.59 616.003 14
 1 1 -15 1586.1 277.098 8
 1 1 -15 1597.99 255.657 3
 1 1 -15 1545.11 270.24 5
 1 1 -14 5949.52 943.786 14
 1 1 -13 11177 1139.48 17
 1 1 -13 11972.7 1328.26 14
 1 1 -12 86922.9 2978.49 17
 1 1 -11 710.475 423.813 17
 1 1 -10 29989.4 1604.65 17
 1 1 -9 4311.14 560.141 17
 1 1 -8 28256.2 1420.56 17
 1 1 -7 75.5792 108.957 17
 1 1 -6 119912 2476.68 17
 1 1 -5 53.1829 153.736 17
 1 1 -4 4168.8 407.165 17
 1 1 -3 2189.45 276.72 17
 1 1 -2 241525 2518.91 17
 -1 -1 1 2370.17 231.604 16
 1 1 -1 2067.96 217.318 17
 -1 -1 0 399317 2678.94 16
 -1 -1 -1 2500.63 222.797 16
 -1 -1 -2 102898 1307.77 14
 -1 -1 -2 98767.9 1508.75 16
 -1 -1 -3 32365.2 816.807 14
 -1 -1 -3 31975.1 921.539 16
 -1 -1 -4 2075.87 271.836 16
 -1 -1 -4 1931.19 227.637 14
 -1 -1 -4 1593.95 217.85 2
 -1 -1 -5 45071 1127.02 17
 -1 -1 -5 43302.9 1295.74 2
 -1 -1 -5 46780.4 1243.62 14
 -1 -1 -6 73867.2 1743.49 14
 -1 -1 -6 70460.8 1805.81 2
 -1 -1 -6 73721 1844.79 16
 -1 -1 -6 68596.8 1510.6 17
 -1 -1 -7 10926 664.288 17
 -1 -1 -7 12126 786.082 14
 -1 -1 -7 12218.6 830.156 16
 -1 -1 -7 10369.6 747.406 2
 -1 -1 -8 20196.1 979.933 17
 -1 -1 -8 22571.8 1205.85 16
 -1 -1 -8 21265.4 1138.53 14
 -1 -1 -8 22702.9 1197.58 2
 -1 -1 -9 1095.78 253.496 16
 -1 -1 -9 1129.1 241.691 17
 -1 -1 -9 1429.81 290.907 14
 -1 -1 -10 2370.53 448.704 2
 -1 -1 -10 3657 571.553 16
 -1 -1 -10 3643.37 512.158 14
 -1 -1 -11 924.144 324.566 16
 -1 -1 -11 1787.85 450.217 2
 -1 -1 -11 1223.97 365.646 14
 -1 -1 -12 15763.1 1318.11 2
 -1 -1 -12 17026.7 1439.65 16
 -1 -1 -12 17247.3 1330.03 14
 -1 -1 -13 2560.86 550.357 14
 -1 -1 -13 2616.7 629.506 16
 -1 -1 -14 53226.9 1417.96 3
 -1 -1 -15 795.994 215.025 3
 -1 -1 -15 761.66 174.582 8
 -1 -1 -16 1919.69 334.301 10
 -1 -1 -16 2245.36 342.639 1
 -1 -1 -16 2378.4 345.534 3
 -1 -1 -16 2007.91 291.563 8
 -1 -1 -17 9694.87 651.782 8
 -1 -1 -17 11574.6 767.108 10
 -1 -1 -17 11326 759.405 1
 -1 -1 -17 12272 765.942 3
 -1 -1 -18 1293.88 251.829 1
 -1 -1 -18 1111.4 289.105 3
 -1 -1 -18 1215.91 266.099 10
 -1 -1 -18 1000.57 216.598 8
 -1 -1 -19 820.653 220.581 1
 -1 -1 -19 1011.99 303.026 3
 -1 -1 -19 974.48 229.286 8
 -1 -1 -19 908.905 250.553 10
 -1 -1 -20 378.059 172.849 10
 -1 -1 -20 748.179 239.204 1
 -1 -1 -21 1704.85 306.086 1
 -1 -1 -21 1485.25 260.408 10
 -1 -1 -22 10645.6 611.643 10
 -1 -1 -22 13074.1 696.499 1
 -1 -1 -23 188.486 82.7503 10
 -1 -1 -23 149.784 129.843 1
 -1 -1 -24 9961.27 500.135 1
 -1 -1 -25 52.7419 54.9066 1
 1 2 -26 4354.97 269.556 10
 1 2 -25 259.254 108.476 10
 1 2 -25 65.5204 63.2202 1
 1 2 -24 3073.4 310.658 1
 1 2 -24 3044.55 322.714 10
 1 2 -23 1176.74 220.824 10
 1 2 -23 975.621 214.092 1
 1 2 -22 3304.56 344.764 5
 1 2 -22 3395.83 401.042 1
 1 2 -21 5031.01 504.415 1
 1 2 -21 4223.66 433.842 5
 1 2 -21 5197.73 548.205 10
 1 2 -20 1639.37 299.13 5
 1 2 -20 1656.25 317.852 1
 1 2 -19 1247.04 247.526 5
 1 2 -18 190.388 113.957 5
 1 2 -17 429.083 146.901 5
 1 2 -17 113.222 164.111 14
 1 2 -16 434.313 155.53 8
 1 2 -16 315.557 171.898 5
 1 2 -16 330.264 330.636 14
 1 2 -15 2184.75 636.38 14
 1 2 -15 1955.59 550.073 17
 1 2 -15 1894.84 279.706 5
 1 2 -15 1937.1 311.836 8
 1 2 -14 9978.61 1283.41 14
 1 2 -14 9262.85 1167.38 17
 1 2 -13 39783.9 2291.8 17
 1 2 -12 1676.64 466.732 17
 1 2 -11 14065.9 1253.47 17
 1 2 -10 146.701 220.232 17
 1 2 -9 62293.2 2359.52 17
 1 2 -8 2393.98 441.108 17
 1 2 -7 1250.15 317.019 17
 1 2 -6 4669.83 548.111 17
 1 2 -5 110460 2439.55 17
 1 2 -4 14399.7 809.884 17
 1 2 -3 11485.2 690.439 17
 1 2 -2 8037.69 560.532 17
 1 2 -1 8838.97 528.373 17
 -1 -2 0 108.366 85.1445 16
 1 2 0 110.036 85.2969 17
 -1 -2 -1 2806.17 281.237 16
 -1 -2 -2 5652.88 414.609 14
 -1 -2 -2 5033.97 392.229 16
 -1 -2 -3 81622.9 1611.44 14
 -1 -2 -3 78307.1 1602.84 16
 -1 -2 -4 36561.3 1136.34 14
 -1 -2 -4 34810.4 1123.59 16
 -1 -2 -5 2129.98 321.632 2
 -1 -2 -5 2058.72 272.713 16
 -1 -2 -5 2115.7 304.013 14
 -1 -2 -6 79330 1971.02 16
 -1 -2 -6 76145.8 1915.61 14
 -1 -2 -6 78418.5 2065.84 2
 -1 -2 -7 2890.33 433.309 16
 -1 -2 -7 3701.4 489.153 2
 -1 -2 -7 2807.7 403.703 14
 -1 -2 -8 422.813 209.031 2
 -1 -2 -8 787.842 296.961 16
 -1 -2 -8 657.05 275.967 14
 -1 -2 -9 6445.89 758.215 16
 -1 -2 -9 6719.56 765.456 14
 -1 -2 -9 6250.25 739.127 2
 -1 -2 -10 867.742 219.286 16
 -1 -2 -10 1344.56 397.552 14
 -1 -2 -10 1764.89 436.326 2
 -1 -2 -11 102325 3210.29 16
 -1 -2 -11 108319 3378.9 2
 -1 -2 -11 98979.4 3148.07 14
 -1 -2 -12 3368.88 645.904 16
 -1 -2 -12 3492.7 637.409 14
 -1 -2 -13 18315.2 1499.56 14
 -1 -2 -13 16706.4 1522.04 2
 -1 -2 -14 788.773 193.45 3
 -1 -2 -14 880.69 250.88 10
 -1 -2 -14 916.196 221.425 1
 -1 -2 -15 3867.46 431.412 10
 -1 -2 -15 4376.38 450.035 1
 -1 -2 -15 4369.35 427.558 3
 -1 -2 -15 3147.06 332.302 8
 -1 -2 -16 6173.09 526.029 3
 -1 -2 -16 4867.25 438.166 8
 -1 -2 -16 5944.1 524.686 1
 -1 -2 -16 6032.45 544.288 10
 -1 -2 -17 190.408 132.222 1
 -1 -2 -17 231.328 136.718 10
 -1 -2 -17 397.477 150.045 3
 -1 -2 -17 443.524 158.275 8
 -1 -2 -18 81.633 129.788 3
 -1 -2 -18 85.0193 110.169 10
 -1 -2 -18 24.508 91.2575 8
 -1 -2 -18 166.171 166.491 1
 -1 -2 -19 1317.71 284.225 1
 -1 -2 -19 1075.48 254.376 3
 -1 -2 -19 1085.65 251.184 10
 -1 -2 -20 -23.6749 99.1003 3
 -1 -2 -20 -168.998 144.111 10
 -1 -2 -20 106.827 145.446 1
 -1 -2 -21 1327.66 232.611 10
 -1 -2 -21 1767.23 286.592 1
 -1 -2 -22 328.992 145.004 1
 -1 -2 -22 156.348 83.6848 10
 -1 -2 -23 2533.88 263.45 10
 -1 -2 -23 3102.09 304.149 1
 -1 -2 -24 12.9505 62.1962 1
 -1 -2 -25 1775.48 176.462 1
 1 3 -26 2478.9 214.777 10
 1 3 -25 4416.54 336.314 10
 1 3 -25 4252.2 303.894 1
 1 3 -24 583.917 158.898 10
 1 3 -24 652.455 163.588 1
 1 3 -23 7263.84 534.125 1
 1 3 -23 8157.08 589.864 10
 1 3 -22 3104.58 402.654 10
 1 3 -22 2719.49 351.66 5
 1 3 -22 2892.41 361.641 1
 1 3 -21 7320.09 561.61 5
 1 3 -21 7541.7 610.456 1
 1 3 -20 17776.5 918.928 5
 1 3 -19 839.731 241.713 5
 1 3 -18 8452.12 655.046 5
 1 3 -17 3390.86 414.982 5
 1 3 -17 3310.76 794.618 14
 1 3 -16 7141.75 1142.44 17
 1 3 -16 6870.82 552.957 5
 1 3 -16 7373.26 1185.77 14
 1 3 -16 6661.99 567.728 8
 1 3 -15 2805.44 349.62 8
 1 3 -15 3079.09 367.391 5
 1 3 -15 2433.04 657.663 17
 1 3 -14 10305.5 1293.1 17
 1 3 -13 6216.69 969.702 17
 1 3 -12 94436.9 3591.05 17
 1 3 -11 12483.4 1231.27 17
 1 3 -10 17398.5 1413.34 17
 1 3 -9 2923.64 830.367 17
 1 3 -8 74450.2 2590.67 17
 1 3 -7 6619.58 746.277 17
 1 3 -6 96622.9 2672.5 17
 1 3 -5 42195.1 1634.48 17
 1 3 -4 153331 2977.39 17
 1 3 -3 28709.4 1196.02 17
 1 3 -2 2397.34 339.367 17
 1 3 -1 3452.53 373.84 17
 -1 -3 0 20966.5 913.627 16
 1 3 0 18588.1 823.281 17
 1 3 1 3974.58 359.054 17
 -1 -3 -1 3929.72 385.597 16
 -1 -3 -2 176106 2540.34 16
 1 3 2 177203 2304.84 17
 -1 -3 -3 -320.835 195.818 14
 -1 -3 -3 -2.20577 80.1741 16
 -1 -3 -4 7204.94 582.867 14
 -1 -3 -4 6863.18 529.916 16
 -1 -3 -4 5318.32 527.727 2
 -1 -3 -5 2397.44 353.524 14
 -1 -3 -5 2147.76 317.15 16
 -1 -3 -6 15952.4 1018.05 2
 -1 -3 -6 15962.7 969.092 14
 -1 -3 -6 14993.3 859.173 16
 -1 -3 -7 341.651 215.497 2
 -1 -3 -7 133.393 131.693 16
 -1 -3 -7 126.292 118.585 14
 -1 -3 -8 52171.2 1934.32 14
 -1 -3 -8 54180 2087.51 2
 -1 -3 -8 48423.7 1759.79 16
 -1 -3 -9 1239.35 329.111 2
 -1 -3 -9 1156.34 341.786 16
 -1 -3 -9 1123.01 360.203 14
 -1 -3 -10 45218.7 1883.05 16
 -1 -3 -10 46809.2 2070.12 14
 -1 -3 -10 45216.5 2159.58 2
 -1 -3 -11 1712.46 434.188 14
 -1 -3 -11 1053.68 367.422 2
 -1 -3 -12 5413.53 820.608 2
 -1 -3 -12 5852.89 812.917 14
 -1 -3 -13 2192.33 311.587 1
 -1 -3 -13 1940.33 559.715 2
 -1 -3 -13 2371.05 561.188 14
 -1 -3 -13 1978.34 326.7 11
 -1 -3 -13 2389.28 291.747 3
 -1 -3 -14 4517.31 495.79 11
 -1 -3 -14 4228.4 428.774 1
 -1 -3 -14 4718.26 479.028 10
 -1 -3 -14 4361.62 413.528 3
 -1 -3 -15 10905.4 673.042 3
 -1 -3 -15 11077.1 706.156 1
 -1 -3 -15 12213.2 755.439 10
 -1 -3 -16 8069.94 613.525 1
 -1 -3 -16 8008.37 591.106 3
 -1 -3 -16 8695.56 646.839 10
 -1 -3 -17 -50.2729 138.013 3
 -1 -3 -17 -48.2372 153.48 10
 -1 -3 -17 54.0797 150.639 1
 -1 -3 -18 19260.6 952.283 3
 -1 -3 -18 21128 980.674 1
 -1 -3 -18 19512.2 957.868 10
 -1 -3 -19 163.096 123.546 3
 -1 -3 -19 407.141 197.389 1
 -1 -3 -19 277.259 120.177 10
 -1 -3 -20 3103.79 358.31 10
 -1 -3 -20 2821.92 348.637 3
 -1 -3 -20 3567.08 405.619 1
 -1 -3 -21 155.067 115.021 10
 -1 -3 -21 -133.816 136.667 1
 -1 -3 -22 1534.27 227.526 10
 -1 -3 -22 1577.54 251.94 1
 -1 -3 -23 604.066 145.928 1
 -1 -3 -24 3841.18 289.807 1
 1 4 -26 2584.01 215.663 10
 1 4 -25 279.721 82.1675 1
 1 4 -25 344.193 100.577 10
 1 4 -24 1850.01 251.168 1
 1 4 -24 2539.06 330.996 10
 1 4 -23 1111.24 218.062 1
 1 4 -23 1022.85 201.328 5
 1 4 -23 1535.96 304.624 10
 -1 -4 22 152.225 164.328 12
 1 4 -22 28.9889 132.782 1
 1 4 -22 283.852 194.221 5
 1 4 -21 4014.66 444.782 5
 1 4 -20 4102.91 462.368 5
 1 4 -19 2524.88 373.341 5
 1 4 -18 838.166 220.201 5
 1 4 -17 3578.73 425.003 5
 1 4 -17 3966.46 880.111 14
 1 4 -16 12115 1548.29 17
 1 4 -16 12554.6 760.6 5
 1 4 -15 13436.7 757.66 5
 1 4 -15 15028.3 816.644 8
 1 4 -14 2625.92 338.606 8
 1 4 -14 2475.31 319.382 5
 1 4 -14 2281.85 673.324 17
 1 4 -13 357.006 208.376 17
 1 4 -12 2809.06 666.011 17
 1 4 -11 5099.21 861.269 17
 1 4 -10 8190.31 1012.18 17
 1 4 -9 1012.95 423.478 17
 1 4 -8 8909.14 942.059 17
 1 4 -7 4199.84 658.098 17
 1 4 -6 64924.2 2357.72 17
 1 4 -5 96358 2723.32 17
 1 4 -4 48931.4 1821.04 17
 1 4 -3 88322.8 2329.67 17
 1 4 -2 9886.23 759.684 17
 1 4 -1 19946.6 990.224 17
 1 4 0 1855.42 274.67 17
 1 4 1 44731.6 1300.85 17
 -1 -4 -1 49153.2 1572.99 16
 1 4 2 -14.5644 65.9434 17
 -1 -4 -2 8.53911 98.935 16
 1 4 3 22900.3 855.331 17
 -1 -4 -3 23399 1035.07 16
 -1 -4 -3 20332.2 1060.36 2
 -1 -4 -4 1868.46 344.703 14
 1 4 4 1853.91 235.957 17
 -1 -4 -4 1642.5 292.244 16
 -1 -4 -4 1683.2 344.952 2
 -1 -4 -5 5629.34 596.697 14
 -1 -4 -5 3810.25 520.822 2
 -1 -4 -5 4612.66 472.599 16
 1 4 5 4910.63 378.412 17
 -1 -4 -6 12992.5 983.185 2
 1 4 6 10412.4 539.694 17
 -1 -4 -6 13403.9 959.727 14
 -1 -4 -6 11118.5 741.969 16
 -1 -4 -7 39614.2 1812.91 2
 -1 -4 -7 37699.6 1409.58 16
 -1 -4 -8 1523.98 390.862 2
 -1 -4 -8 1475.98 315.241 16
 -1 -4 -8 1991.82 420.693 14
 -1 -4 -9 37940.5 1847.84 14
 -1 -4 -9 39091.2 2042.61 2
 -1 -4 -9 34096.8 1445.12 16
 -1 -4 -10 9251.5 1026.98 2
 -1 -4 -10 8104.97 906.303 14
 -1 -4 -11 53389.2 2433.49 14
 -1 -4 -11 60787.4 2788.82 2
 -1 -4 -12 4916.59 474.071 11
 -1 -4 -12 4594.12 425.179 1
 -1 -4 -12 4843.11 768.633 14
 -1 -4 -12 5832.17 905.339 2
 -1 -4 -13 8405.84 671.854 11
 -1 -4 -13 7537.65 993.261 14
 -1 -4 -13 7085.76 550.077 10
 -1 -4 -13 6573.04 526.703 1
 -1 -4 -13 6819.23 496.029 3
 -1 -4 -13 7271.17 1069.25 2
 -1 -4 -14 13331.6 745.41 1
 -1 -4 -14 12734.8 1480.85 2
 -1 -4 -14 13949.5 799.082 10
 -1 -4 -14 12795.9 839.243 11
 -1 -4 -14 12792.4 706.217 3
 -1 -4 -15 1465.15 257.75 3
 -1 -4 -15 1713.43 333.233 11
 -1 -4 -15 1839.63 300.635 10
 -1 -4 -15 1489.22 278.479 1
 -1 -4 -16 975.124 198.645 1
 -1 -4 -16 921.652 238.406 10
 -1 -4 -16 1185.47 261.559 3
 -1 -4 -17 5432.05 515.012 10
 -1 -4 -17 4345.43 445.751 3
 -1 -4 -17 4883.46 463.084 1
 -1 -4 -18 5524.94 483.243 3
 -1 -4 -18 6330.69 546.827 10
 -1 -4 -18 6288.22 538.805 1
 -1 -4 -19 12919.3 748.319 3
 -1 -4 -19 12633.2 728.357 10
 -1 -4 -20 5318.94 455.994 10
 -1 -4 -20 4925.21 463.905 3
 -1 -4 -20 5896.94 488.7 1
 -1 -4 -21 1037.46 210.802 1
 -1 -4 -21 811.262 169.197 10
 -1 -4 -22 482.688 141.964 1
 -1 -4 -23 323.274 108.799 1
 -1 -4 -24 51.5416 58.0881 1
 1 5 -26 3178.08 239.337 10
 1 5 -25 2701.86 282.215 10
 1 5 -25 1746.24 180.628 1
 1 5 -24 5775.73 405.356 1
 1 5 -24 6722.03 495.632 10
 1 5 -23 50.2088 102.853 1
 1 5 -23 -138.711 117.467 5
 1 5 -22 710.474 212.606 1
 -1 -5 22 656.69 200.916 12
 1 5 -22 822.12 226.298 5
 1 5 -21 1883.6 322.074 5
 1 5 -20 967.882 249.274 5
 1 5 -19 2375.3 346.84 5
 1 5 -18 33240.6 1298.09 5
 1 5 -17 1318.69 550.993 17
 1 5 -17 740.374 207.141 5
 1 5 -16 69972.3 1787.03 5
 1 5 -16 71129.1 3911.06 17
 1 5 -15 1710.7 280.641 5
 1 5 -15 1790.1 664.204 17
 1 5 -14 3413.98 378.482 5
 1 5 -14 4336.28 932.493 17
 1 5 -14 3726.02 413.458 8
 1 5 -13 463.885 433.798 17
 1 5 -12 1523.37 545.247 17
 1 5 -11 2480.58 657.64 17
 1 5 -10 21435.2 1749.19 17
 1 5 -9 97.2839 233.919 17
 1 5 -8 31902.4 1956.23 17
 1 5 -7 4403.1 789.654 17
 1 5 -6 107120 3272.19 17
 1 5 -5 6888.73 803.271 17
 1 5 -4 86680.8 2622.12 17
 1 5 -3 1077.34 303.072 17
 1 5 -2 52849.8 1845.31 17
 1 5 -1 468.395 149.834 17
 1 5 0 24258.3 1114.34 17
 -1 -5 -1 3792.3 253.291 15
 1 5 1 4169.74 436.845 17
 -1 -5 -2 26604.7 1367.09 2
 1 5 2 23649.9 988.941 17
 1 5 3 3265.83 341.595 17
 -1 -5 -3 3694.25 465.615 16
 -1 -5 -3 3661.38 519.255 2
 -1 -5 -4 60488.3 2163.11 2
 1 5 4 56188.7 1309.6 17
 -1 -5 -4 61460 1852.36 16
 -1 -5 -5 123.326 180.217 2
 -1 -5 -5 666.581 440.597 14
 -1 -5 -5 268.699 231.917 16
 -1 -5 -6 113871 3073.05 14
 -1 -5 -6 113862 3214.72 2
 -1 -5 -7 5945.03 789.296 16
 -1 -5 -7 5227.42 727.255 2
 -1 -5 -7 6965.15 835.822 14
 -1 -5 -8 122264 3400.66 14
 -1 -5 -8 135049 3831.02 2
 -1 -5 -9 1649.19 455.879 2
 -1 -5 -9 831.908 310.248 14
 -1 -5 -10 30671.2 2026.46 2
 -1 -5 -10 29359.5 1808.37 14
 -1 -5 -11 1253.12 233.982 11
 -1 -5 -11 1387.96 472.353 2
 -1 -5 -11 1216.79 402.402 14
 -1 -5 -11 1109.99 193.455 1
 -1 -5 -12 5076.15 806.091 14
 -1 -5 -12 4592.47 431.161 10
 -1 -5 -12 5359.69 509.334 11
 -1 -5 -12 4422.93 384.777 3
 -1 -5 -12 4470.78 821.076 2
 -1 -5 -12 4284.43 397.682 1
 -1 -5 -13 3929.02 417.263 1
 -1 -5 -13 3626.07 795.592 2
 -1 -5 -13 3728.24 402.573 10
 -1 -5 -13 3941.46 388.495 3
 -1 -5 -13 3707.88 441.516 11
 -1 -5 -14 6989.98 643.587 11
 -1 -5 -14 5562.51 497.155 1
 -1 -5 -14 4688.51 959.655 2
 -1 -5 -14 6823.61 565.353 10
 -1 -5 -14 5564.87 474.165 3
 -1 -5 -15 3034.76 391.854 10
 -1 -5 -15 3262.34 395.088 1
 -1 -5 -15 2336.79 402.46 11
 -1 -5 -15 2934.76 356.565 3
 -1 -5 -16 4311.7 437.039 3
 -1 -5 -16 5035.21 497.412 1
 -1 -5 -16 4583.5 474.055 10
 -1 -5 -17 128.437 103.972 3
 -1 -5 -17 58.4735 124.373 10
 -1 -5 -17 -18.9297 131.196 1
 -1 -5 -18 14062.5 787.757 1
 -1 -5 -18 11434.2 696.57 3
 -1 -5 -18 12553.2 745.626 10
 -1 -5 -19 3741.66 391.89 10
 -1 -5 -19 3416.07 384.575 3
 -1 -5 -19 3895.38 427.39 1
 -1 -5 -20 8663.68 544.038 10
 -1 -5 -20 8484.8 566.089 3
 -1 -5 -21 2865.28 318.332 1
 -1 -5 -22 3266.22 302.679 1
 -1 -5 -23 268.311 90.6329 1
 1 6 -26 304.954 86.4209 10
 1 6 -25 1031.56 129.334 1
 1 6 -25 2034.18 244.943 10
 -1 -6 24 999.266 194.57 12
 1 6 -24 1450 249.679 10
 1 6 -24 882.466 155.455 1
 1 6 -24 1631.56 238.811 5
 -1 -6 23 672.201 203.436 12
 1 6 -23 542.77 169.596 5
 1 6 -23 612.614 181.329 1
 1 6 -22 660.215 214.26 5
 1 6 -21 197.533 136.086 5
 1 6 -20 82.1435 209.849 5
 1 6 -19 1717.63 330.703 5
 1 6 -18 -256.801 184.697 5
 1 6 -17 1738.42 320.919 5
 1 6 -17 782.458 574.532 17
 1 6 -16 -198.867 378.516 17
 1 6 -16 -102.081 160.108 5
 1 6 -15 1609.25 294.179 5
 1 6 -15 2340.1 764.842 17
 1 6 -14 26.8027 80.1811 5
 1 6 -14 324.845 379.828 17
 1 6 -13 4570.79 423.692 5
 1 6 -13 6139.34 1108.77 17
 1 6 -12 222.791 275.615 17
 1 6 -11 42390.9 2702.81 17
 1 6 -10 903.83 447.227 17
 1 6 -9 998.512 442.737 17
 1 6 -8 240.477 231.264 17
 1 6 -7 4673.62 807.494 17
 1 6 -6 14711.6 1285.2 17
 1 6 -5 18306.8 1348.5 17
 1 6 -4 4275.31 637.153 17
 1 6 -3 33325.5 1669.57 17
 1 6 -2 1248.63 305.646 17
 1 6 -1 16792 1061.19 17
 1 6 0 6256.1 616.611 17
 -1 -6 -1 12284.4 509.537 15
 -1 -6 -1 15515.9 1144.22 2
 1 6 1 13962.8 889.741 17
 1 6 2 422.023 104.169 17
 -1 -6 -2 700.981 269 2
 -1 -6 -3 57066.8 2199.41 2
 1 6 3 50031.6 1467.53 17
 -1 -6 -4 3619.73 567.409 2
 -1 -6 -5 98128.1 3133.32 2
 -1 -6 -6 3250.65 592.034 2
 -1 -6 -6 3052.38 472.847 16
 -1 -6 -7 49687 2382.25 2
 -1 -6 -8 3904.02 640.139 14
 -1 -6 -8 4398.34 748.972 2
 -1 -6 -9 15901 1337.55 14
 -1 -6 -9 18381.1 1535.88 2
 -1 -6 -10 1217.83 233.941 11
 -1 -6 -10 1024.81 208.085 1
 -1 -6 -10 1121.47 420.95 2
 -1 -6 -10 687.493 315.454 14
 -1 -6 -11 16658.2 792.217 10
 -1 -6 -11 15612 1448.31 14
 -1 -6 -11 19627.2 957.074 11
 -1 -6 -11 19483.7 818.932 3
 -1 -6 -11 21386.4 1826.72 2
 -1 -6 -11 20362.5 864.417 1
 -1 -6 -12 1227.29 209.6 1
 -1 -6 -12 1028.15 423.725 14
 -1 -6 -12 911.719 193.336 11
 -1 -6 -12 1550.08 238.583 3
 -1 -6 -12 1218.08 483.084 2
 -1 -6 -12 1228.5 239.504 10
 -1 -6 -13 17375.1 861.885 1
 -1 -6 -13 16114.2 844.662 10
 -1 -6 -13 16351.7 953.129 11
 -1 -6 -13 15695.6 1719.65 2
 -1 -6 -13 16658.4 805.081 3
 -1 -6 -14 2323.18 317.441 3
 -1 -6 -14 2525.86 336.564 1
 -1 -6 -14 2287.53 678.649 2
 -1 -6 -14 1935.52 309.911 10
 -1 -6 -14 1529.79 290.13 11
 -1 -6 -15 1514 348.414 11
 -1 -6 -15 1602.91 302.155 1
 -1 -6 -15 1608.63 287.888 10
 -1 -6 -15 1376.67 265.566 3
 -1 -6 -16 1992.93 287.564 3
 -1 -6 -16 2754.19 359.617 1
 -1 -6 -16 2514.42 353.989 10
 -1 -6 -17 324.514 125.983 10
 -1 -6 -17 612.099 204.51 3
 -1 -6 -17 505.327 223.3 1
 -1 -6 -18 356.664 124.586 3
 -1 -6 -18 773.719 205.676 10
 -1 -6 -18 900.88 228.903 1
 -1 -6 -19 5384.57 441.706 10
 -1 -6 -19 4970.97 437.694 3
 -1 -6 -20 3180.27 370.646 1
 -1 -6 -20 1996.36 251.643 3
 -1 -6 -21 6723.63 447.447 1
 -1 -6 -22 2918.04 261.241 1
 -1 -6 -23 201.622 80.3249 1
 1 7 -25 408.965 99.8207 10
 -1 -7 24 367.382 133.887 12
 1 7 -24 404.154 102.229 1
 1 7 -23 2304.37 288.017 5
 -1 -7 23 1820.26 302.678 12
 1 7 -23 1247.67 203.879 1
 1 7 -22 2221.38 313.777 5
 1 7 -21 5925.19 542.607 5
 1 7 -20 3632.53 439.698 5
 1 7 -19 1330.77 303.971 5
 1 7 -18 12514.6 824.223 5
 1 7 -17 7922.83 657.114 5
 1 7 -16 38906.9 3141.44 17
 1 7 -16 45411.3 1518.45 5
 1 7 -15 4520.45 1055.43 17
 1 7 -15 4574.98 482.319 5
 1 7 -14 46642.5 3274.8 17
 1 7 -14 43237.4 1385.64 5
 1 7 -13 4727.81 454.939 5
 1 7 -13 4219.81 968.023 17
 1 7 -12 16155.1 792.29 5
 1 7 -12 22811.6 2162.37 17
 1 7 -11 2036.03 641.979 17
 1 7 -10 40574.3 2669.98 17
 1 7 -9 1779.68 573.563 17
 1 7 -8 39797.9 2433.61 17
 1 7 -7 14368.9 1422.27 17
 1 7 -6 89484.5 3344.95 17
 1 7 -5 1383.9 344.398 17
 1 7 -4 178523 4318.37 17
 1 7 -3 8603.55 917.497 17
 1 7 -2 179218 3982.44 17
 -1 -7 2 177798 3804.29 2
 1 7 -1 3297.55 522.423 17
 -1 -7 1 3561.72 579.029 2
 1 7 0 11142.7 915.504 17
 -1 -7 0 9442.69 552.92 15
 -1 -7 0 9414.37 922.126 2
 -1 -7 -1 6549.94 771.464 2
 1 7 1 5471.2 633.186 17
 -1 -7 -2 4024.93 638.509 2
 1 7 2 4252.88 502.389 17
 -1 -7 -3 5622.39 768.262 2
 -1 -7 -4 42233.7 2172.5 2
 -1 -7 -5 699.483 296.577 2
 -1 -7 -6 22129.8 1643.48 2
 -1 -7 -7 86.0133 169.833 2
 -1 -7 -8 24814.3 1854.39 2
 -1 -7 -9 10050.4 652.248 11
 -1 -7 -9 10216.2 599.925 1
 -1 -7 -9 10686.1 1251.65 2
 -1 -7 -10 10078.4 603.463 10
 -1 -7 -10 10375.9 592.802 3
 -1 -7 -10 12880.1 761.155 11
 -1 -7 -10 10905.4 640.673 1
 -1 -7 -10 11510.1 1358.88 2
 -1 -7 -11 72.7472 79.3866 10
 -1 -7 -11 -43.5481 89.359 3
 -1 -7 -11 177.959 164.031 11
 -1 -7 -11 -15.0603 90.8816 1
 -1 -7 -11 -202.32 296.044 2
 -1 -7 -12 15290.7 805.517 10
 -1 -7 -12 16488.3 845.76 1
 -1 -7 -12 15010 761.244 3
 -1 -7 -12 14681.5 1670.94 2
 -1 -7 -12 16076 937.179 11
 -1 -7 -13 71.8153 111.965 3
 -1 -7 -13 159.59 139.474 1
 -1 -7 -13 174.402 136.236 10
 -1 -7 -13 470.539 385.768 2
 -1 -7 -13 275.823 142.968 11
 -1 -7 -14 6326.24 553.294 1
 -1 -7 -14 5870.59 609.464 11
 -1 -7 -14 5082.84 453.081 3
 -1 -7 -14 5596.87 519.012 10
 -1 -7 -14 4695.48 1010.09 2
 -1 -7 -15 499.733 172.68 10
 -1 -7 -15 373.168 128.582 3
 -1 -7 -15 590.942 214.155 1
 -1 -7 -15 461.721 237.264 11
 -1 -7 -16 632.048 180.521 10
 -1 -7 -16 1168.76 277.592 1
 -1 -7 -16 916.548 200.283 3
 -1 -7 -17 3655.33 419.468 1
 -1 -7 -17 2743.82 374.018 10
 -1 -7 -17 2423.09 322.581 3
 -1 -7 -18 3810.91 408.011 1
 -1 -7 -18 2827.23 322.715 3
 -1 -7 -18 3233.19 347.019 10
 -1 -7 -19 143.858 117.03 1
 -1 -7 -20 12284.3 619.037 1
 -1 -7 -21 213.486 91.3725 1
 -1 -7 -22 8292.53 392.389 1
 1 8 -25 176.676 79.6245 10
 1 8 -24 1504.62 201.965 5
 -1 -8 24 1204.7 206.287 12
 1 8 -23 602.335 177.406 5
 -1 -8 23 407.898 159.726 12
 1 8 -23 215.301 108.416 1
 1 8 -22 430.434 192.887 5
 1 8 -21 1617.87 265.571 5
 1 8 -20 1312.05 298.74 5
 1 8 -19 597.852 231.381 5
 1 8 -18 3060.39 424.177 5
 1 8 -17 644.646 211.758 5
 1 8 -16 1413.78 312.478 5
 1 8 -15 12683.5 804.946 5
 1 8 -15 11263.6 1725.9 17
 -1 -8 14 4437.09 445.67 6
 1 8 -14 5317.56 524.007 5
 -1 -8 13 30138.2 1151.51 6
 1 8 -13 32045.4 1208.11 5
 1 8 -12 1511.1 547.785 17
 1 8 -12 1671.75 270.61 5
 -1 -8 12 1611.89 269.432 6
 1 8 -11 12040.1 676.251 5
 -1 -8 11 11742.7 686.972 6
 1 8 -10 2989.34 770.774 17
 1 8 -9 8758.41 1268.34 17
 1 8 -8 2719.32 688.447 17
 1 8 -7 10386.6 1255.76 17
 1 8 -6 4372.22 794.675 17
 -1 -8 5 15101.1 996.561 2
 1 8 -5 18555.6 1563.84 17
 1 8 -4 15427.2 1352.93 17
 -1 -8 4 16630.3 1118.5 2
 1 8 -3 13712.2 1245.56 17
 -1 -8 3 12942.9 1031.28 2
 1 8 -2 479.856 215.288 17
 -1 -8 2 323.773 190.324 2
 -1 -8 1 43867.6 2071.42 2
 1 8 -1 40952 2018.62 17
 -1 -8 0 1687.11 422.857 2
 1 8 0 1261.69 342.784 17
 -1 -8 -1 23935.2 1642.56 2
 1 8 1 22721.4 1381.11 17
 -1 -8 -2 13838.7 1265.96 2
 -1 -8 -3 18438.7 1514.05 2
 -1 -8 -4 2482.77 569.867 2
 -1 -8 -5 10242 1172.4 2
 -1 -8 -6 1370.95 454.407 2
 -1 -8 -7 13117.7 671.77 1
 -1 -8 -7 13636.3 1424.24 2
 -1 -8 -7 14201.3 750.39 11
 -1 -8 -8 2884.43 379.06 13
 -1 -8 -8 3062.35 337.592 1
 -1 -8 -8 3045.85 364.203 11
 -1 -8 -8 3302.43 736.715 2
 -1 -8 -9 9189.89 590.184 1
 -1 -8 -9 10045.3 710.407 13
 -1 -8 -9 9766.93 665.096 11
 -1 -8 -9 8375 536.332 10
 -1 -8 -9 9039.4 1242.2 2
 -1 -8 -10 408.323 167.595 13
 -1 -8 -10 556.146 160.694 3
 -1 -8 -10 528.651 325.773 2
 -1 -8 -10 335.795 104.505 10
 -1 -8 -10 592.192 211.868 11
 -1 -8 -10 695.429 191.754 1
 -1 -8 -11 8319.65 597.932 1
 -1 -8 -11 7165.73 1146.3 2
 -1 -8 -11 7923.83 541.556 3
 -1 -8 -11 7700.85 553.917 10
 -1 -8 -11 8902.39 707.476 11
 -1 -8 -12 5654.63 490.18 10
 -1 -8 -12 4247.32 997.673 2
 -1 -8 -12 6192.62 600.786 11
 -1 -8 -12 6079.69 531.21 1
 -1 -8 -12 5893.93 484.656 3
 -1 -8 -13 2032.22 301.7 3
 -1 -8 -13 1930.28 301.398 10
 -1 -8 -13 2303.06 412.467 11
 -1 -8 -13 2291.13 355.062 1
 -1 -8 -14 1996.16 377.676 11
 -1 -8 -14 1920.02 317.302 10
 -1 -8 -14 1888.8 279.194 3
 -1 -8 -14 2658.26 367.825 1
 -1 -8 -15 637.994 185.785 3
 -1 -8 -15 501.871 181.9 10
 -1 -8 -15 925.152 251.498 1
 -1 -8 -15 118.17 124.599 11
 -1 -8 -16 674.388 213.796 10
 -1 -8 -16 512.785 190.298 1
 -1 -8 -16 267.582 120.527 3
 -1 -8 -17 696.067 213.47 1
 -1 -8 -17 332.388 133.936 3
 -1 -8 -18 1968.22 281.272 1
 -1 -8 -19 1799.17 238.568 1
 -1 -8 -20 662.938 121.801 1
 -1 -8 -21 4364.56 290.796 1
 -1 -9 24 4066.76 324.353 12
 1 9 -24 5606.52 345.356 5
 1 9 -23 2801.89 282.248 5
 -1 -9 23 2751.24 309.026 12
 1 9 -22 5734.33 444.96 5
 -1 -9 22 5638.5 488.514 12
 1 9 -21 213.043 171.846 5
 1 9 -20 3342.51 418.671 5
 1 9 -19 123.194 186.527 5
 1 9 -18 11995.4 805.885 5
 1 9 -17 297.237 190.616 5
 1 9 -16 36378 1410.46 5
 1 9 -15 1346.76 280.279 5
 -1 -9 15 1265.09 236.44 6
 1 9 -14 38248.9 1402.91 5
 -1 -9 14 40076.3 1378.39 6
 1 9 -14 39972.1 3297.24 17
 1 9 -13 1042.05 557.576 17
 1 9 -13 1713.13 304.184 5
 -1 -9 13 1871.65 304.988 6
 1 9 -12 14169.1 794.077 5
 -1 -9 12 15789.1 846.075 6
 -1 -9 11 1345.18 253.552 6
 1 9 -11 1107.55 223.19 5
 -1 -9 10 35212.3 1204.61 6
 1 9 -10 38235.5 2879.14 17
 -1 -9 9 3713.01 378.854 6
 1 9 -9 4629.97 1001.9 17
 1 9 -8 62001.9 3337.82 17
 1 9 -7 250.124 197.583 17
 1 9 -6 13835.3 1442.71 17
 1 9 -5 1299.99 495.236 17
 -1 -9 4 967.916 293.458 2
 1 9 -4 1238.35 451.495 17
 -1 -9 3 5645.83 717.779 2
 1 9 -3 6125.98 899.983 17
 -1 -9 2 12829.8 1159.72 2
 1 9 -2 14201 1332.54 17
 -1 -9 1 11255.2 1128.95 2
 1 9 -1 10170.3 1113.16 17
 -1 -9 0 76546.9 3107.11 2
 1 9 0 75667.7 2884.51 17
 -1 -9 -1 716.818 280.987 2
 -1 -9 -2 3961.38 737.312 2
 -1 -9 -3 381.551 262.831 2
 -1 -9 -4 4277.25 809.182 2
 -1 -9 -5 1331.8 260.51 13
 -1 -9 -5 1703.89 509.628 2
 -1 -9 -5 1250.44 231.094 11
 -1 -9 -5 1233.95 224.187 1
 -1 -9 -6 13352.1 810.921 13
 -1 -9 -6 12312.8 1468.09 2
 -1 -9 -6 11727.4 674.275 1
 -1 -9 -6 12488.5 726.406 11
 -1 -9 -7 5608.55 505.06 11
 -1 -9 -7 6768.36 515.606 1
 -1 -9 -7 6062.3 570.944 13
 -1 -9 -7 4876.15 418.284 10
 -1 -9 -7 6555.19 1076.78 2
 -1 -9 -8 22007 2051.4 2
 -1 -9 -8 22552.8 1042.17 11
 -1 -9 -8 23873.5 1175.26 13
 -1 -9 -8 19617.5 831.408 10
 -1 -9 -8 23204.1 976.824 1
 -1 -9 -9 5567.09 464.614 3
 -1 -9 -9 5387.78 481.324 1
 -1 -9 -9 4099.97 374.897 10
 -1 -9 -9 3797.05 468.204 13
 -1 -9 -9 4282.74 474.883 11
 -1 -9 -9 4269.12 974.948 2
 -1 -9 -10 12247 1596.12 2
 -1 -9 -10 13129.8 725.939 10
 -1 -9 -10 15101.2 936.913 13
 -1 -9 -10 14617 754.002 3
 -1 -9 -10 15697 824.563 1
 -1 -9 -10 14866.6 891.852 11
 -1 -9 -11 2166.76 357.451 13
 -1 -9 -11 2207.87 741.592 2
 -1 -9 -11 2433.05 381.538 11
 -1 -9 -11 2873.23 383.256 1
 -1 -9 -11 2895.8 342.748 3
 -1 -9 -11 2561.97 326.896 10
 -1 -9 -12 9926.83 688.556 1
 -1 -9 -12 8114.16 592.325 10
 -1 -9 -12 9255.21 594.901 3
 -1 -9 -12 8982.27 745.146 11
 -1 -9 -13 12584.4 795.997 1
 -1 -9 -13 10740.9 649.961 3
 -1 -9 -13 9968.09 648.638 10
 -1 -9 -13 10720.5 803.149 11
 -1 -9 -14 16705.6 1020.6 11
 -1 -9 -14 15026.3 757.98 3
 -1 -9 -14 15414.4 797.124 10
 -1 -9 -15 939.071 283.818 11
 -1 -9 -15 818.813 169.513 3
 -1 -9 -16 14109.3 779.218 1
 -1 -9 -17 1006.37 231.29 1
 -1 -9 -18 1353.92 211.459 1
 -1 -9 -19 374.836 145.797 1
 -1 -9 -20 931.809 142.12 1
 -1 -10 24 552.102 117.362 12
 -1 -10 23 431.662 132.818 12
 1 10 -23 327.953 109.758 5
 1 10 -22 5696.61 425.483 5
 -1 -10 22 5083.01 433.468 12
 1 10 -21 2884.36 348.169 5
 1 10 -20 287.142 174.97 5
 1 10 -19 16560.7 908.798 5
 1 10 -18 8224.9 678.875 5
 1 10 -17 5076.66 528.446 5
 -1 -10 16 6082.1 562.43 6
 1 10 -16 7000.17 666.331 5
 -1 -10 15 439.855 157.504 6
 1 10 -15 670.8 232.004 5
 -1 -10 14 465.013 210.593 6
 1 10 -14 489.591 194.503 5
 1 10 -13 10645 1723.13 17
 -1 -10 13 10812.9 736.546 6
 1 10 -13 10875.3 737.252 5
 -1 -10 12 945.057 223.711 6
 1 10 -12 932.104 224.345 5
 1 10 -12 1130.9 468.31 17
 1 10 -11 23514.4 2401.51 17
 1 10 -11 22685.3 996.967 5
 -1 -10 11 24267.5 1055.7 6
 1 10 -10 1530.66 596.587 17
 1 10 -10 2142.21 311.167 5
 -1 -10 10 2442.69 329.743 6
 1 10 -9 17189.5 1919.03 17
 -1 -10 9 17320.5 862.505 6
 1 10 -8 3281.54 796.242 17
 -1 -10 8 4439.82 419.561 6
 -1 -10 7 7782.74 546.769 6
 1 10 -7 7664.99 1204.51 17
 -1 -10 6 1978.3 275.362 6
 1 10 -6 1672.36 559.856 17
 1 10 -5 2719.63 656.361 17
 -1 -10 5 2732.61 323.996 6
 1 10 -4 1568.65 497.556 17
 1 10 -3 1573.27 464.193 17
 -1 -10 2 288.824 185.358 2
 1 10 -2 65.3331 281.708 17
 -1 -10 1 17815.2 1531.53 2
 -1 -10 0 306.089 152.555 13
 -1 -10 0 476.693 252.623 2
 -1 -10 -1 7852.12 530.967 11
 -1 -10 -1 7795.25 591.823 13
 -1 -10 -1 7462.25 1062.14 2
 -1 -10 -2 49.9546 141.619 13
 -1 -10 -2 52.2227 104.261 11
 -1 -10 -2 -11.4542 77.3958 1
 -1 -10 -2 221.019 253.29 2
 -1 -10 -3 1001.27 206.662 11
 -1 -10 -3 1045.77 232.089 13
 -1 -10 -3 1257.31 256.054 1
 -1 -10 -3 1242.66 493.548 2
 -1 -10 -4 862.712 200.18 10
 -1 -10 -4 1057.71 470.059 2
 -1 -10 -4 664.027 156.975 1
 -1 -10 -4 786.522 190.159 11
 -1 -10 -4 1143.15 257.727 13
 -1 -10 -5 2896.64 376.322 13
 -1 -10 -5 2247.01 325.614 11
 -1 -10 -5 2261.41 676.128 2
 -1 -10 -5 1810.56 242.213 10
 -1 -10 -5 1990.71 291.705 1
 -1 -10 -6 326.548 211.433 13
 -1 -10 -6 88.1099 189.193 2
 -1 -10 -6 100.121 93.9352 11
 -1 -10 -6 112.084 103.229 1
 -1 -10 -6 223.44 118.448 10
 -1 -10 -7 5575.4 482.309 1
 -1 -10 -7 5156.42 437.375 10
 -1 -10 -7 6989.84 661.176 13
 -1 -10 -7 6456.4 575.882 11
 -1 -10 -7 5445.5 1062.36 2
 -1 -10 -8 -43.1743 118.259 11
 -1 -10 -8 162.759 211.982 2
 -1 -10 -8 80.5356 100.223 10
 -1 -10 -8 187.143 137.696 1
 -1 -10 -8 57.6246 163.934 13
 -1 -10 -9 3180.45 380.172 1
 -1 -10 -9 3069.79 468.192 13
 -1 -10 -9 3410.32 445.555 11
 -1 -10 -9 2926.26 355.817 10
 -1 -10 -9 3131.02 346.356 3
 -1 -10 -9 2488.48 692.633 2
 -1 -10 -10 271.725 126.07 3
 -1 -10 -10 -89.4638 112.208 10
 -1 -10 -10 332.606 206.161 1
 -1 -10 -10 436.519 313.481 13
 -1 -10 -10 305.512 166.048 11
 -1 -10 -11 411.38 160.519 3
 -1 -10 -11 609.605 208.147 13
 -1 -10 -11 638.613 188.826 10
 -1 -10 -11 522.163 205.276 11
 -1 -10 -11 717.476 172.128 1
 -1 -10 -12 -46.2975 135.285 10
 -1 -10 -12 -35.8862 129.927 11
 -1 -10 -12 51.7044 97.6709 3
 -1 -10 -12 218.274 183.215 1
 -1 -10 -13 1819.69 352.304 11
 -1 -10 -13 1902.4 317.279 1
 -1 -10 -14 17.3666 144.856 1
 -1 -10 -14 162.956 168.468 11
 -1 -10 -15 4084.77 450.487 11
 -1 -10 -15 4821.49 461.358 1
 -1 -10 -16 2274.15 291.212 1
 -1 -10 -17 749.728 193.197 1
 -1 -10 -18 1285.28 198.099 1
 -1 -10 -19 327.069 104.238 1
 1 11 -23 4668.38 296.207 5
 -1 -11 23 4393.6 311.532 12
 -1 -11 22 1976.69 246.043 12
 1 11 -22 2240.7 246.442 5
 -1 -11 21 1439.51 235.568 12
 1 11 -21 1629.03 242.083 5
 1 11 -20 7777.9 537.014 5
 1 11 -19 6206.1 531.821 5
 1 11 -18 4888.73 482.525 5
 1 11 -17 8583.66 672.033 5
 -1 -11 17 6837.07 552.782 6
 1 11 -16 12382.6 800.822 5
 -1 -11 16 11708.6 722.176 6
 1 11 -15 7186.02 614.563 5
 -1 -11 15 6810.11 581.973 6
 -1 -11 14 10406.1 711.095 6
 1 11 -14 10421.9 740.426 5
 1 11 -13 9640.36 706.852 5
 -1 -11 13 9944.99 694.322 6
 1 11 -12 18550.3 2241.45 17
 -1 -11 12 20004.2 1016.8 6
 1 11 -12 20068.6 1010.63 5
 -1 -11 11 395.822 170.8 6
 1 11 -11 157.657 112.493 5
 -1 -11 10 11088.1 727.881 6
 1 11 -10 9125.6 1485.38 17
 1 11 -9 2774.26 774.961 17
 -1 -11 9 3638.77 433.226 6
 -1 -11 8 10100.4 665.577 6
 1 11 -8 8811 1402.16 17
 1 11 -7 9235.25 1432.84 17
 -1 -11 7 9588.46 629.307 6
 -1 -11 6 9414.61 616.941 6
 1 11 -6 9179.59 1337.98 17
 -1 -11 5 1964.1 317.706 13
 -1 -11 5 2020.2 295.715 6
 1 11 -5 1343.75 578.235 17
 -1 -11 4 3361.17 374.388 6
 -1 -11 4 3107.73 399.398 13
 1 11 -4 2810.09 734.35 17
 -1 -11 3 2235.32 301.08 6
 -1 -11 3 2338.56 336.086 13
 -1 -11 3 2517.06 339.823 11
 -1 -11 2 6192.21 544.42 13
 -1 -11 2 5867.31 503.927 11
 -1 -11 2 5482.47 467.699 6
 -1 -11 1 14676.2 820.971 13
 -1 -11 1 15002.3 794.345 11
 -1 -11 1 14598.7 750.253 6
 -1 -11 1 15723.4 1502.37 2
 -1 -11 0 20250.5 866.233 1
 -1 -11 0 21352.8 940.622 11
 -1 -11 0 20279.2 1792.48 2
 -1 -11 0 18660.1 827.723 6
 -1 -11 0 21670.4 1026.85 13
 -1 -11 -1 37243.8 1268.39 11
 -1 -11 -1 39055.2 1219.56 1
 -1 -11 -1 33121.6 1138.96 10
 -1 -11 -1 39091 2621.36 2
 -1 -11 -1 37803.7 1379.5 13
 -1 -11 -2 19504.4 879.779 1
 -1 -11 -2 20644 1976.28 2
 -1 -11 -2 20807.4 971.718 11
 -1 -11 -2 17682.1 812.831 10
 -1 -11 -2 22973.1 1089.54 13
 -1 -11 -3 8520.28 712.562 13
 -1 -11 -3 7721.25 590.999 11
 -1 -11 -3 6694.19 510.618 10
 -1 -11 -3 7706.03 550.099 1
 -1 -11 -3 7311.56 1197.62 2
 -1 -11 -4 5070.45 504.013 11
 -1 -11 -4 4813.79 455.077 10
 -1 -11 -4 6563.12 635.894 13
 -1 -11 -4 4619.98 983.873 2
 -1 -11 -4 4288.39 433.574 1
 -1 -11 -5 1118.86 221.026 10
 -1 -11 -5 1032.38 245.973 11
 -1 -11 -5 1112.83 458.825 2
 -1 -11 -5 1553.93 338.452 13
 -1 -11 -5 816.361 228.037 1
 -1 -11 -6 6559.56 1203.5 2
 -1 -11 -6 5773.31 473.289 10
 -1 -11 -6 6507.59 540.14 1
 -1 -11 -6 6594.51 573.762 11
 -1 -11 -6 8019.8 716.651 13
 -1 -11 -7 -47.3638 276.061 13
 -1 -11 -7 399.496 169.465 10
 -1 -11 -7 337.432 458.784 2
 -1 -11 -7 292.086 167.006 1
 -1 -11 -7 398.094 217.443 11
 -1 -11 -8 6824.7 544.574 1
 -1 -11 -8 8005.61 730.188 13
 -1 -11 -8 6729.98 587.306 11
 -1 -11 -8 5564.46 459.449 10
 -1 -11 -8 5954.91 1185.08 2
 -1 -11 -9 615.567 163.358 3
 -1 -11 -9 404.693 213.808 13
 -1 -11 -9 416.788 157.789 10
 -1 -11 -9 630.757 212.005 11
 -1 -11 -9 660.511 170.843 1
 -1 -11 -10 6401.42 624.577 13
 -1 -11 -10 6681.5 599.293 11
 -1 -11 -10 7062.71 560.657 1
 -1 -11 -11 830.488 241.231 13
 -1 -11 -11 1160.22 265.954 11
 -1 -11 -11 1487.71 263.016 1
 -1 -11 -12 5458.94 494.377 1
 -1 -11 -12 4740.18 478.198 13
 -1 -11 -12 5323.5 540.868 11
 -1 -11 -13 196.301 149.095 1
 -1 -11 -13 34.9977 121.717 11
 -1 -11 -14 11141.6 662.717 1
 -1 -11 -14 9341.61 651.074 11
 -1 -11 -15 105.759 110.189 1
 -1 -11 -16 1964.81 255.918 1
 -1 -11 -17 45.5996 75.316 1
 -1 -11 -18 205.198 93.0834 1
 1 12 -22 296.602 85.5089 5
 -1 -12 22 467.742 114.967 12
 -1 -12 21 155.092 99.2143 12
 1 12 -21 350.555 112.966 5
 -1 -12 20 1430.13 228.528 12
 1 12 -20 1516.34 217.872 5
 1 12 -19 1841.07 272.903 5
 1 12 -18 4029.49 406.768 5
 -1 -12 17 4684.7 417.982 6
 1 12 -17 5147.8 485.378 5
 1 12 -16 238.887 151.571 5
 -1 -12 16 270.333 155.957 6
 1 12 -15 3826.78 433.679 5
 -1 -12 15 3894.64 421.609 6
 -1 -12 14 930.289 230.628 6
 1 12 -14 916.42 242.628 5
 1 12 -13 9558.67 694.295 5
 -1 -12 13 9309.75 675.213 6
 -1 -12 12 1529.74 307.236 6
 1 12 -12 1571.52 308.257 5
 -1 -12 11 10454 728.015 6
 -1 -12 10 493.797 201.576 6
 1 12 -9 36.4223 179.612 17
 -1 -12 9 795.183 210.217 6
 1 12 -8 5319.68 1148.25 17
 -1 -12 8 6893.78 566.883 6
 1 12 -7 3898.59 927.717 17
 -1 -12 7 6030.25 511.428 6
 1 12 -6 1812.84 669.22 17
 -1 -12 6 2168.01 326.532 6
 -1 -12 6 2201.28 339.896 13
 -1 -12 5 21464.9 1048.36 13
 -1 -12 5 22701.5 972.758 6
 -1 -12 4 302.808 202.952 6
 -1 -12 4 -76.3151 172.219 13
 -1 -12 4 204.582 165.954 11
 -1 -12 3 29656.4 1205.81 13
 -1 -12 3 28285.4 1100.42 6
 -1 -12 3 30835.3 1248.5 11
 -1 -12 2 755.859 251.879 13
 -1 -12 2 796.44 188.715 6
 -1 -12 2 826.11 220.876 11
 -1 -12 1 12145.4 705.057 6
 -1 -12 1 13909.6 859.533 13
 -1 -12 1 13509.7 796.978 11
 -1 -12 0 4555.26 418.645 6
 -1 -12 0 4973.5 486.791 11
 -1 -12 0 5103.27 532.03 13
 -1 -12 -1 5299.77 503.146 11
 -1 -12 -1 3555.17 822.393 2
 -1 -12 -1 3931.6 431.024 1
 -1 -12 -1 5311.09 556.818 13
 -1 -12 -2 1277.2 523.531 2
 -1 -12 -2 2079.87 331.207 11
 -1 -12 -2 2083.7 348.717 13
 -1 -12 -2 1610.3 251.553 10
 -1 -12 -2 1902.26 277.647 1
 -1 -12 -3 7541.18 571.326 10
 -1 -12 -3 8983.65 1401.65 2
 -1 -12 -3 9815.45 686.232 11
 -1 -12 -3 11085.6 812.75 13
 -1 -12 -3 9604.6 653.772 1
 -1 -12 -4 237.074 153.743 10
 -1 -12 -4 428.485 167.709 1
 -1 -12 -4 319.934 419.843 2
 -1 -12 -4 321.529 178.519 11
 -1 -12 -4 154.087 208.646 13
 -1 -12 -5 5715.47 531.747 11
 -1 -12 -5 6320.78 648.545 13
 -1 -12 -5 4509.8 1046.49 2
 -1 -12 -5 6565.83 535.881 1
 -1 -12 -5 4966.05 433.886 10
 -1 -12 -6 8748.32 746.609 13
 -1 -12 -6 7236.48 610.583 11
 -1 -12 -6 7460.21 556.366 1
 -1 -12 -7 14441.2 970.912 13
 -1 -12 -7 12846.2 820.37 11
 -1 -12 -7 13858.8 782.84 1
 -1 -12 -8 355.476 176.282 13
 -1 -12 -8 316.987 173.453 11
 -1 -12 -8 350.283 161.25 1
 -1 -12 -9 5804.06 544.998 11
 -1 -12 -9 6415.82 624.698 13
 -1 -12 -9 5650.54 491.989 1
 -1 -12 -10 157.48 132.948 13
 -1 -12 -10 -0.68866 124.708 11
 -1 -12 -10 196.883 136.227 1
 -1 -12 -11 2010.35 329.581 11
 -1 -12 -11 2085.23 304.265 1
 -1 -12 -11 1625.58 302.726 13
 -1 -12 -12 2387.37 334.475 1
 -1 -12 -12 1822.93 296.595 11
 -1 -12 -13 1133.99 226.564 1
 -1 -12 -13 996.652 222.319 11
 -1 -12 -14 -140.811 122.18 1
 -1 -12 -14 34.251 76.9015 11
 -1 -12 -15 441.912 141.62 1
 -1 -12 -16 199.226 86.5008 1
 -1 -12 -17 200.267 80.9499 1
 -1 -13 21 1937.85 196.72 12
 1 13 -21 2433.65 202.322 5
 1 13 -20 553.224 121.292 5
 -1 -13 20 329.711 104.129 12
 1 13 -19 1627.62 210.644 5
 -1 -13 19 1484.45 220.75 12
 1 13 -18 6280.47 445.026 5
 -1 -13 18 5101.24 414.449 12
 1 13 -17 186.901 129.49 5
 -1 -13 16 8022.62 570.612 6
 1 13 -16 9641.33 613.32 5
 -1 -13 15 369.907 158.925 6
 1 13 -15 382.482 151.15 5
 1 13 -14 6701.1 559.291 5
 -1 -13 14 6867.16 544.532 6
 -1 -13 13 4186.84 444.859 6
 -1 -13 12 6591.34 553.651 6
 -1 -13 11 6314.14 559.19 6
 -1 -13 10 6443.35 564.35 6
 -1 -13 9 3546.35 418.68 6
 -1 -13 8 6795.08 566.261 6
 -1 -13 7 3456.77 417.45 6
 -1 -13 6 19627.5 927.381 6
 -1 -13 6 18807.8 941.039 13
 -1 -13 6 20774.1 1085.56 11
 -1 -13 5 310.562 267.759 11
 -1 -13 5 130.075 127.986 6
 -1 -13 5 1.55001 147.211 13
 -1 -13 4 13590.9 836.58 13
 -1 -13 4 12537.4 742.669 6
 -1 -13 4 14768.9 867.934 11
 -1 -13 3 288.616 143.007 13
 -1 -13 3 237.042 157.869 11
 -1 -13 3 216.22 167.656 6
 -1 -13 2 4543.09 506.571 11
 -1 -13 2 4130.71 472.177 13
 -1 -13 2 3898.89 416.238 6
 -1 -13 1 1264.13 295.311 13
 -1 -13 1 1130.96 212.605 6
 -1 -13 1 1302.87 282.71 11
 -1 -13 0 4427.55 502.735 11
 -1 -13 0 3790.95 393.975 6
 -1 -13 0 4734.21 523.891 13
 -1 -13 -1 6626.24 582.722 11
 -1 -13 -1 6902.46 636.025 13
 -1 -13 -2 8490.05 651.608 11
 -1 -13 -2 7219.05 579.418 1
 -1 -13 -2 9321.33 748.735 13
 -1 -13 -3 269.711 179.275 11
 -1 -13 -3 160.927 159.57 1
 -1 -13 -3 106.134 192.639 13
 -1 -13 -4 1001.04 232.078 13
 -1 -13 -4 890.828 220.226 11
 -1 -13 -4 728.503 236.129 1
 -1 -13 -5 3166.02 435.98 13
 -1 -13 -5 2091.14 289.985 10
 -1 -13 -5 3038.47 370.748 1
 -1 -13 -5 2493.68 373.487 11
 -1 -13 -6 4581.22 572.635 13
 -1 -13 -6 4244.02 450.446 1
 -1 -13 -6 3786.33 450.525 11
 -1 -13 -7 2354.3 328.201 1
 -1 -13 -7 2359.92 422.96 13
 -1 -13 -7 1904.03 321.232 11
 -1 -13 -8 8996.77 662.168 11
 -1 -13 -8 10360.7 758.59 13
 -1 -13 -8 10163.2 643.447 1
 -1 -13 -9 370.224 231.087 13
 -1 -13 -9 99.4908 109.83 11
 -1 -13 -9 180.325 136.537 1
 -1 -13 -10 8164.33 612.906 13
 -1 -13 -10 8218.26 615.102 11
 -1 -13 -11 878.809 200.788 1
 -1 -13 -11 953.239 222.457 13
 -1 -13 -11 1014.52 229.771 11
 -1 -13 -12 819.37 205.811 1
 -1 -13 -12 407.849 148.506 11
 -1 -13 -13 921.015 159.95 11
 -1 -13 -13 1072.08 209.088 1
 -1 -13 -14 499.142 134.39 1
 -1 -13 -15 1702.94 200.186 1
 -1 -14 20 1035.75 137.863 12
 -1 -14 19 797 136.786 12
 1 14 -18 1292.91 166.254 5
 -1 -14 18 1209.12 179.169 12
 -1 -14 17 7962.83 464.151 12
 -1 -14 16 6.07859 94.1662 6
 -1 -14 16 394.025 131.686 12
 -1 -14 15 9182.56 529.589 12
 -1 -14 15 12527.6 683.887 6
 -1 -14 14 167.182 154.012 6
 -1 -14 14 -63.9915 67.5979 12
 -1 -14 13 2908.81 354.876 6
 -1 -14 13 2072.35 278.105 12
 -1 -14 12 14423.1 768.904 6
 -1 -14 12 9134.54 564.616 12
 -1 -14 11 3085.46 392.677 6
 -1 -14 10 1327.32 290.69 6
 -1 -14 9 3565.51 401.163 6
 -1 -14 8 1206.98 289.742 11
 -1 -14 8 1187.7 256.744 6
 -1 -14 7 8480.59 673.323 11
 -1 -14 7 8618 608.575 6
 -1 -14 6 277.066 130.03 13
 -1 -14 6 127.941 186.567 11
 -1 -14 6 34.0834 131.641 6
 -1 -14 5 22638.6 993.58 6
 -1 -14 5 24801.1 1161.04 11
 -1 -14 4 1500.44 321.915 13
 -1 -14 4 2142.19 313.392 6
 -1 -14 4 1517.09 315.882 11
 -1 -14 3 14606.3 888.847 11
 -1 -14 3 13993.7 771.921 6
 -1 -14 3 12667.5 831.631 13
 -1 -14 2 390.593 236.482 13
 -1 -14 2 613.081 185.273 6
 -1 -14 2 507.122 223.477 11
 -1 -14 1 6550.43 605.786 11
 -1 -14 1 6604.9 620.454 13
 -1 -14 1 5080.06 452.887 6
 -1 -14 0 160.289 167.763 6
 -1 -14 0 159.386 208.675 13
 -1 -14 0 13.214 123.871 11
 -1 -14 -1 3179.29 402.434 11
 -1 -14 -1 3349.38 438.179 13
 -1 -14 -2 149.863 233.794 13
 -1 -14 -2 180.132 153.961 11
 -1 -14 -3 1656.48 299.275 11
 -1 -14 -3 1033.91 281.744 13
 -1 -14 -4 1442.23 343.241 13
 -1 -14 -4 1161.13 248.337 11
 -1 -14 -5 1100.49 309.575 13
 -1 -14 -5 899.505 257.243 1
 -1 -14 -5 534.103 164.308 11
 -1 -14 -6 2468.04 399.386 13
 -1 -14 -6 2331.82 332.836 11
 -1 -14 -6 2611.21 333.479 1
 -1 -14 -7 2721 356.648 11
 -1 -14 -7 3079.85 416.866 13
 -1 -14 -7 3266.52 365.649 1
 -1 -14 -8 2836.77 387.837 13
 -1 -14 -8 3301.96 351.628 1
 -1 -14 -8 2467.69 324.496 11
 -1 -14 -9 3972.12 365.733 1
 -1 -14 -9 3111.96 370.047 11
 -1 -14 -9 3748.24 402.264 13
 -1 -14 -10 452.033 144.776 11
 -1 -14 -10 318.624 125.188 13
 -1 -14 -10 577.382 204.204 1
 -1 -14 -11 1253.2 203.586 11
 -1 -14 -11 1763.88 254.284 1
 -1 -14 -12 415.872 153.193 1
 -1 -14 -12 373.099 108.652 11
 -1 -15 19 405.553 93.9382 11
 -1 -15 18 1878.4 207.71 11
 -1 -15 17 1.28738 63.8827 11
 -1 -15 16 7193.23 463.389 11
 -1 -15 15 181.893 113.946 11
 -1 -15 15 11.8347 87.9537 6
 -1 -15 14 11316 600.74 6
 -1 -15 14 9052.85 628.724 11
 -1 -15 13 4145.04 460.8 11
 -1 -15 13 4297.47 402.307 6
 -1 -15 12 2871.68 346.131 6
 -1 -15 12 3000.28 373.796 11
 -1 -15 11 4203.48 465.55 11
 -1 -15 11 4512.69 422.975 6
 -1 -15 10 8316.47 584.104 6
 -1 -15 10 7791.32 662.264 11
 -1 -15 9 1778.43 337.165 11
 -1 -15 9 1662.08 292.172 6
 -1 -15 8 2299.73 385.797 11
 -1 -15 8 2573.11 351.322 6
 -1 -15 7 2515.06 319.703 6
 -1 -15 7 2339.52 379.717 11
 -1 -15 6 5254.19 538.435 11
 -1 -15 6 4669.46 429.676 6
 -1 -15 6 4013.29 416.41 13
 -1 -15 5 2798.59 414.917 11
 -1 -15 5 2152.47 329.302 13
 -1 -15 5 2647.99 333.679 6
 -1 -15 4 7450.75 578.14 13
 -1 -15 4 7479.42 538.401 6
 -1 -15 4 8883.44 675.823 11
 -1 -15 3 126.953 140.942 13
 -1 -15 3 265.812 163.682 11
 -1 -15 3 268.641 120.607 6
 -1 -15 2 5946.18 561.687 13
 -1 -15 2 5878.83 472.434 6
 -1 -15 2 6992.24 590.615 11
 -1 -15 1 1804.73 308.413 13
 -1 -15 1 1558.7 231.681 6
 -1 -15 1 2162.18 343.962 11
 -1 -15 0 5568.51 539.241 13
 -1 -15 0 5802.92 540.328 11
 -1 -15 -1 634.415 216.915 11
 -1 -15 -1 216.227 193.992 13
 -1 -15 -2 2731.03 431.237 13
 -1 -15 -2 2621.79 352.302 11
 -1 -15 -3 5777.96 515.014 11
 -1 -15 -3 5731.57 554.811 13
 -1 -15 -4 1664.68 357.135 13
 -1 -15 -4 1322.4 263.168 11
 -1 -15 -5 1996.61 336.035 13
 -1 -15 -5 1625.4 257.455 11
 -1 -15 -6 4303.14 448.992 11
 -1 -15 -6 4444.28 463.861 13
 -1 -15 -7 -146.543 138.89 13
 -1 -15 -7 238.624 119.56 11
 -1 -15 -8 6948.14 499.999 13
 -1 -15 -8 5650.49 457.506 11
 -1 -15 -9 880.867 179.178 13
 -1 -15 -9 517.256 139.207 11
 -1 -15 -10 7067.1 416.695 11
 -1 -16 17 779.459 123.377 11
 -1 -16 16 -47.813 52.0013 11
 -1 -16 15 3690.58 317.953 11
 -1 -16 14 584.135 145.037 6
 -1 -16 14 431.029 133.876 11
 -1 -16 13 3381.8 304.033 6
 -1 -16 13 3102.62 333.547 11
 -1 -16 12 349.167 130.755 6
 -1 -16 12 198.609 125.019 11
 -1 -16 11 632.864 180.123 11
 -1 -16 11 869.043 176.853 6
 -1 -16 10 996.909 264.509 11
 -1 -16 10 927.668 185.491 6
 -1 -16 9 704.608 214.857 11
 -1 -16 9 698.326 161.535 6
 -1 -16 8 1516.93 302.776 11
 -1 -16 8 1500.77 225.641 6
 -1 -16 7 915.08 206.456 11
 -1 -16 7 970.525 206.458 6
 -1 -16 6 186.045 146.36 13
 -1 -16 6 17.4502 93.3526 6
 -1 -16 6 -48.9643 143.019 11
 -1 -16 5 3367.22 345.346 6
 -1 -16 5 2482.93 302.63 13
 -1 -16 5 3533.68 411.537 11
 -1 -16 4 844.346 184.922 6
 -1 -16 4 689.426 176.958 13
 -1 -16 4 1133.54 262.895 11
 -1 -16 3 3348.17 330.936 6
 -1 -16 3 3884.55 443.651 11
 -1 -16 3 3105.3 367.15 13
 -1 -16 2 584.11 205.814 13
 -1 -16 2 782.977 222.838 11
 -1 -16 2 1031.28 201.316 6
 -1 -16 1 2034.18 314.401 13
 -1 -16 1 2041.36 315.685 11
 -1 -16 0 229.712 150.656 13
 -1 -16 0 21.1936 107.955 11
 -1 -16 -1 1614.37 310.207 13
 -1 -16 -1 1316.48 240.116 11
 -1 -16 -2 -207.03 132.543 11
 -1 -16 -2 -366.593 201.508 13
 -1 -16 -3 1303.02 236.439 11
 -1 -16 -3 1298.25 247 13
 -1 -16 -4 790.002 219.45 13
 -1 -16 -4 558.998 167.421 11
 -1 -16 -5 1261.65 218.825 11
 -1 -16 -5 1773.58 272.558 13
 -1 -16 -6 3325.01 316.259 11
 -1 -16 -6 3867.14 370.794 13
 -1 -16 -7 2039.07 264.218 13
 -1 -16 -7 1723.73 214.377 11
 -1 -16 -8 748.413 132.677 11
 -1 -17 15 526.308 104.725 11
 -1 -17 14 2198.57 221.881 11
 -1 -17 13 140.432 75.9322 11
 -1 -17 12 1766.99 197.899 6
 -1 -17 12 1507.62 205.474 11
 -1 -17 11 1156.75 195.539 11
 -1 -17 11 1381.46 188.58 6
 -1 -17 10 569.93 166.427 11
 -1 -17 10 559.128 131.57 6
 -1 -17 9 735.75 153.61 6
 -1 -17 9 642.462 166.428 11
 -1 -17 8 1119.66 194.256 6
 -1 -17 8 1234.97 242.356 11
 -1 -17 7 217.02 109.496 6
 -1 -17 7 288.055 133.862 11
 -1 -17 6 1397.34 250.161 11
 -1 -17 6 1000.46 157.412 6
 -1 -17 5 1259.89 233.523 11
 -1 -17 5 990.311 171.961 6
 -1 -17 4 1448.5 198.981 6
 -1 -17 4 1862.15 278.613 11
 -1 -17 4 1420.48 211.482 13
 -1 -17 3 4404.05 405.976 11
 -1 -17 3 3983.24 323.019 6
 -1 -17 2 2590.57 304.86 11
 -1 -17 2 2616.03 291.398 13
 -1 -17 1 3276.91 333.747 11
 -1 -17 1 2697.24 296.947 13
 -1 -17 0 2247.73 288.608 11
 -1 -17 0 2162.66 280.44 13
 -1 -17 -1 1610.84 257.111 13
 -1 -17 -1 1736.97 233.435 11
 -1 -17 -2 3599.46 319.494 11
 -1 -17 -2 4476.4 389.529 13
 -1 -17 -3 331.939 105.114 11
 -1 -17 -3 276.111 150.818 13
 -1 -17 -4 2125.26 259.725 13
 -1 -17 -4 1821.84 212.272 11
 -1 -17 -5 74.3727 50.373 11
 -1 -18 11 1109.17 157.985 11
 -1 -18 10 3770.31 293.226 11
 -1 -18 9 1465.43 192.866 11
 -1 -18 8 99.5159 71.966 11
 -1 -18 7 1902.56 226.395 11
 -1 -18 6 1067.63 173.329 11
 -1 -18 5 2355.13 253.527 11
 -1 -18 4 -8.4954 69.4649 11
 -1 -18 3 2555.56 251.028 11
 -1 -18 2 1156.89 166.584 11
 -1 -18 1 909.161 145.207 11
 -1 -18 0 -29.3396 62.7252 11
 -1 -18 -1 2587.49 226.468 11
 2 -18 -4 2906.35 257.157 13
 2 -18 -3 373.272 113.443 13
 2 -18 -2 2910.99 279.173 13
 2 -18 -1 357.172 104.844 13
 2 -18 0 5994.99 390.612 13
 2 -18 1 -73.9153 84.2443 13
 2 -18 2 2168.78 239.365 13
 2 -18 3 164.496 90.0245 13
 2 -18 4 3313.09 269.221 6
 2 -18 5 663.353 126.898 6
 2 -18 6 9203.18 450.809 6
 2 -18 7 486.903 113.047 6
 2 -18 8 18104.4 620.755 6
 2 -18 9 933.967 138.205 6
 2 -18 10 4383.24 284.347 6
 2 -18 11 140.219 60.4312 6
 2 -18 12 265.16 72.1019 6
 2 -17 -7 3301.99 292.117 13
 2 -17 -6 2702.53 283.931 13
 2 -17 -5 7975.95 510.392 13
 2 -17 -4 255.185 150.31 13
 2 -17 -3 10528 628.844 13
 2 -17 -2 1054.3 225.87 13
 2 -17 -1 8084.33 554.112 13
 2 -17 0 68.0973 122.837 13
 2 -17 1 3584.82 359.372 13
 2 -17 2 1628.53 219.178 11
 2 -17 2 1745.81 264.851 13
 2 -17 2 1834.56 232.687 6
 2 -17 3 1861.31 253.617 13
 2 -17 3 1527.54 209.859 11
 2 -17 3 2046.02 250.784 6
 2 -17 4 -66.0349 106.738 13
 2 -17 4 22.9463 82.1421 6
 2 -17 4 -15.9755 64.8089 11
 2 -17 5 5923.18 416.433 11
 2 -17 5 7882.17 486.331 6
 2 -17 6 94.4398 70.1838 11
 2 -17 6 -46.0154 82.5067 6
 2 -17 7 13159.1 627.043 6
 2 -17 7 9639.53 523.574 11
 2 -17 8 683.34 138.815 11
 2 -17 8 1280.68 188.117 6
 2 -17 9 11083 555.979 6
 2 -17 9 6798.58 439.161 11
 2 -17 10 -207.836 106.354 6
 2 -17 10 183.228 61.1151 11
 2 -17 11 1199.54 170.672 11
 2 -17 11 2272.94 243.238 6
 2 -17 12 -56.6311 82.8841 6
 2 -17 12 142.561 76.7067 11
 2 -17 13 131.286 60.3671 11
 2 -17 13 492.426 114.565 6
 2 -17 14 635.968 116.157 6
 2 -16 -9 44.5584 86.5428 13
 2 -16 -8 960.544 193.647 13
 2 -16 -7 962.206 200.612 13
 2 -16 -6 10311.3 652.933 13
 2 -16 -5 72.4279 166.738 13
 2 -16 -4 27836 1125.03 13
 2 -16 -3 6873.23 571.806 13
 2 -16 -2 5107.99 396.052 11
 2 -16 -2 5840.05 522.065 13
 2 -16 -1 4401.16 489.347 13
 2 -16 -1 3644.76 344.951 11
 2 -16 0 4115.14 449.609 13
 2 -16 0 3595.87 350.255 11
 2 -16 1 99.9495 164.342 13
 2 -16 1 -76.5966 108.344 11
 2 -16 1 10.6307 77.7721 6
 2 -16 2 7133.23 505.864 6
 2 -16 2 5733.8 461.81 11
 2 -16 2 6094.72 527.666 13
 2 -16 3 843.562 201.565 11
 2 -16 3 855.321 170.984 13
 2 -16 3 880.901 189.343 6
 2 -16 4 5921.89 473.934 13
 2 -16 4 6646.18 501.655 11
 2 -16 5 1772.01 277.455 11
 2 -16 5 1622.31 251.601 13
 2 -16 5 2329.6 293.284 6
 2 -16 6 4268.26 397.582 11
 2 -16 6 5633.2 470.821 6
 2 -16 7 591.7 189.297 6
 2 -16 7 362.732 131.551 11
 2 -16 8 4245.58 389.713 6
 2 -16 8 3230.79 360.269 11
 2 -16 9 39.5737 95.743 11
 2 -16 9 30.3059 101.047 6
 2 -16 10 7909.82 526.931 11
 2 -16 10 10079.8 591.048 6
 2 -16 11 2387.26 291.092 6
 2 -16 11 1576.24 231.406 11
 2 -16 12 1994.16 250.582 11
 2 -16 12 2698.99 283.876 6
 2 -16 13 6518.38 421.814 6
 2 -16 13 3342.29 320.212 11
 2 -16 14 40.8918 76.6028 11
 2 -16 14 288.448 109.267 6
 2 -16 15 174.377 77.5595 6
 2 -16 15 188.334 79.0238 11
 2 -16 16 108.435 64.5481 11
 2 -15 -10 875.78 177.967 13
 2 -15 -9 2566.74 325.149 13
 2 -15 -8 1039.11 230.024 13
 2 -15 -7 6644.52 575.267 13
 2 -15 -6 1286.74 332.43 13
 2 -15 -5 14146.9 879.202 13
 2 -15 -4 502.464 313.975 13
 2 -15 -4 209.818 81.7483 11
 2 -15 -3 6487.49 614.091 13
 2 -15 -3 4748.63 407.907 11
 2 -15 -2 2050.19 289.696 11
 2 -15 -2 2804.55 432.045 13
 2 -15 -1 6165.54 588.445 13
 2 -15 -1 5407.34 472.836 11
 2 -15 0 297.659 123.513 6
 2 -15 0 493.406 149.869 11
 2 -15 1 7191.65 546.129 11
 2 -15 1 7517.13 533.896 6
 2 -15 1 6923.38 597.998 13
 2 -15 2 -185.884 114.436 6
 2 -15 2 -161.259 117.438 11
 2 -15 2 -72.6006 134.362 13
 2 -15 3 1774.67 278.799 6
 2 -15 3 1489.4 247.641 11
 2 -15 3 1230.68 256.926 13
 2 -15 4 312.716 132.212 11
 2 -15 4 413.454 159.702 6
 2 -15 4 588.346 212.063 13
 2 -15 5 673.433 181.797 6
 2 -15 5 544.837 174.416 11
 2 -15 5 453.334 171.246 13
 2 -15 6 996.409 222.254 11
 2 -15 6 1387.12 280.035 6
 2 -15 7 1243.37 238.916 11
 2 -15 7 1619.73 299.543 6
 2 -15 8 775.002 195.657 11
 2 -15 8 1150.57 244.565 6
 2 -15 9 3244.44 387.12 6
 2 -15 9 2614.41 348.372 11
 2 -15 10 537.858 211.674 6
 2 -15 10 100.417 132.832 11
 2 -15 11 6455.79 507.547 6
 2 -15 11 4801.38 470.638 11
 2 -15 12 119.019 126.712 6
 2 -15 13 496.111 136.432 6
 2 -15 14 2036.98 256.338 6
 2 -15 15 67.805 80.6647 6
 2 -15 16 39.7954 56.1188 6
 2 -15 16 35.44 62.3665 12
 2 -15 17 262.373 92.9866 11
 2 -15 17 363.619 94.5131 12
 2 -15 18 -29.6223 48.5364 11
 2 -14 -13 303.38 124.779 1
 2 -14 -12 7648.2 455.641 10
 2 -14 -12 9531.8 518.224 1
 2 -14 -11 201.901 140.569 1
 2 -14 -11 110.751 107.924 13
 2 -14 -11 -110.369 102.846 10
 2 -14 -10 7177.6 492.137 1
 2 -14 -10 6219.12 482.451 10
 2 -14 -10 5825.31 500.005 13
 2 -14 -9 2796.11 340.711 10
 2 -14 -9 2628.95 384.523 13
 2 -14 -9 3502.79 375.78 1
 2 -14 -8 4901.96 466.417 10
 2 -14 -8 5563.33 478.621 1
 2 -14 -8 6566.82 623.367 13
 2 -14 -7 15496.2 917.279 13
 2 -14 -7 15438.3 796.516 10
 2 -14 -7 17586.6 845.213 1
 2 -14 -6 12115.3 733.059 1
 2 -14 -6 10486.5 795.683 13
 2 -14 -6 10598.4 690.438 10
 2 -14 -5 -91.4641 268.412 13
 2 -14 -5 133.966 104.719 11
 2 -14 -5 -362.445 223.786 10
 2 -14 -4 8911.1 624.401 10
 2 -14 -4 7598.1 566.152 11
 2 -14 -4 9471.94 750.407 13
 2 -14 -3 467.995 262.647 13
 2 -14 -3 192.423 101.739 11
 2 -14 -2 9996.07 653.717 11
 2 -14 -2 10956.4 818.128 13
 2 -14 -1 542.318 228.151 13
 2 -14 -1 638.416 240.91 11
 2 -14 -1 555.879 129.398 6
 2 -14 0 9830.41 628.216 6
 2 -14 0 11172.5 784.211 13
 2 -14 0 10203 689.613 11
 2 -14 1 1991.6 279.691 6
 2 -14 1 2183.21 356.108 13
 2 -14 1 1860.14 286.977 11
 2 -14 2 15123.9 813.856 11
 2 -14 2 15947 823.669 6
 2 -14 2 14470.6 854.474 13
 2 -14 3 -151.776 161.313 11
 2 -14 3 -70.4445 189.486 13
 2 -14 3 69.9887 100.653 6
 2 -14 4 10119.3 699.654 13
 2 -14 4 12174.6 735.162 6
 2 -14 4 11008.1 714.372 11
 2 -14 5 162.429 88.4766 11
 2 -14 5 109.202 115.088 13
 2 -14 5 195.201 156.346 6
 2 -14 6 4431.25 457.689 13
 2 -14 6 3976.89 473.473 11
 2 -14 6 5444.25 504.439 6
 2 -14 7 36.386 138.739 6
 2 -14 7 158.207 116.651 11
 2 -14 8 4790.59 470.349 6
 2 -14 9 -75.1798 158.175 6
 2 -14 10 4378.32 465.933 6
 2 -14 11 439.64 150.824 6
 2 -14 12 17468.8 868.505 6
 2 -14 13 620.571 178.315 6
 -2 14 -13 486.546 185.736 5
 2 -14 14 4720.09 412.115 6
 -2 14 -14 4933.18 444.997 5
 -2 14 -15 1745.33 276.32 5
 2 -14 15 1603.56 240.341 6
 2 -14 16 1981.76 238.788 6
 -2 14 -16 2627.62 297.296 5
 -2 14 -17 2453.6 278.734 5
 2 -14 17 1851.72 195.528 6
 -2 14 -18 8458.89 457.566 5
 -2 14 -19 123.81 68.6036 5
 2 -14 19 207.213 86.2492 12
 2 -14 20 3175.96 230.147 12
 2 -13 -16 1291.81 158.098 1
 2 -13 -15 4855 328.485 1
 2 -13 -14 98.2491 111.883 1
 2 -13 -14 160.311 89.793 10
 2 -13 -13 6195.19 465.78 10
 2 -13 -13 7851.66 502.197 1
 2 -13 -12 4124.24 383.054 1
 2 -13 -12 3500.47 375.081 10
 2 -13 -12 2830.81 328.302 13
 2 -13 -11 5900.48 516.093 10
 2 -13 -11 4941.92 471.645 13
 2 -13 -11 6687.38 513.08 1
 2 -13 -10 568.237 222.271 10
 2 -13 -10 595.968 200.522 1
 2 -13 -10 823.012 235.76 13
 2 -13 -9 4688.18 523.576 13
 2 -13 -9 4942.71 466.933 10
 2 -13 -9 4833.77 453.472 1
 2 -13 -8 4040.86 436.57 1
 2 -13 -8 4211.62 508.92 13
 2 -13 -8 3903.11 447.156 10
 2 -13 -7 2909.01 379.958 10
 2 -13 -7 2556.12 378.538 1
 2 -13 -7 2577.77 336.807 11
 2 -13 -7 2887.53 456.912 13
 2 -13 -6 1161.26 229.495 11
 2 -13 -6 1089.76 264.553 10
 2 -13 -6 1612.77 314.014 1
 2 -13 -6 1182.91 302.034 13
 2 -13 -5 3168.02 430.179 10
 2 -13 -5 3499.64 431.899 1
 2 -13 -5 3317.37 484.668 13
 2 -13 -5 2836.05 361.592 11
 2 -13 -4 4006.72 532.808 13
 2 -13 -4 3837.55 453.205 10
 2 -13 -4 4585.76 490.402 1
 2 -13 -4 3660.12 413.125 11
 2 -13 -3 3573.07 445.526 1
 2 -13 -3 3506.64 434.203 10
 2 -13 -3 3327.23 384.38 11
 2 -13 -3 3559.14 477.848 13
 2 -13 -2 2471.42 388.114 10
 2 -13 -2 2839.02 377.271 11
 2 -13 -2 3233.16 449.376 13
 2 -13 -1 6165.99 495.242 6
 2 -13 -1 6424.23 542.892 11
 2 -13 -1 6760.18 624.339 13
 2 -13 0 30.0646 168.641 13
 2 -13 0 226.792 124.369 11
 2 -13 0 158.785 127.209 6
 2 -13 1 1644.74 325.113 13
 2 -13 1 1908.16 294.404 11
 2 -13 1 1900.31 297.839 6
 2 -13 2 3896.26 413.044 11
 2 -13 2 4043.38 429.95 6
 2 -13 2 3598.82 440.505 13
 2 -13 3 2722.48 355.285 6
 2 -13 3 2621.85 370.386 11
 2 -13 3 2394.96 362.271 13
 2 -13 4 4251.61 438.042 6
 2 -13 4 3835.88 424.109 11
 2 -13 4 3555.18 429.131 13
 2 -13 5 607.992 186.072 6
 2 -13 5 555.257 208.922 11
 2 -13 5 556.893 178.996 13
 2 -13 6 999.267 245.942 6
 2 -13 7 7702.1 613.202 6
 2 -13 8 1000.39 249.443 6
 2 -13 9 3203.76 422.014 6
 2 -13 10 59.0889 129.661 6
 2 -13 11 4717.04 488.609 6
 -2 13 -11 5031.66 521.728 5
 2 -13 12 5322.71 502.925 6
 -2 13 -12 5675.94 539.623 5
 2 -13 13 2340.19 314.318 6
 -2 13 -13 2565.04 367.614 5
 2 -13 14 135.481 129.895 6
 -2 13 -14 -62.5607 172.429 5
 2 -13 15 540.738 196.531 6
 -2 13 -15 894.83 224.449 5
 2 -13 16 7704.28 520.678 6
 -2 13 -16 11075.2 702.617 5
 2 -13 17 2510.95 266.757 6
 -2 13 -17 3713.36 393.944 5
 -2 13 -18 924.469 210.041 5
 -2 13 -19 4486.21 368.944 5
 -2 13 -20 2.85984 64.49 5
 2 -13 21 1112.72 154.942 12
 -2 13 -21 1133.23 144.424 5
 2 -12 -17 1743.07 185.304 1
 2 -12 -16 3377.99 298.545 1
 2 -12 -15 32.8273 102.157 1
 2 -12 -15 -245.694 127.356 10
 2 -12 -14 3250.6 342.319 1
 2 -12 -14 3099.65 353.281 10
 2 -12 -13 920.375 207.572 1
 2 -12 -13 817.337 211.707 10
 2 -12 -12 2750.18 365.432 10
 2 -12 -12 2340.99 310.945 1
 2 -12 -12 2263.39 323.882 13
 2 -12 -11 191.342 182.792 13
 2 -12 -11 -88.1058 141.783 1
 2 -12 -11 92.1742 190.803 10
 2 -12 -10 5282.31 521.444 10
 2 -12 -10 5128.69 480.506 1
 2 -12 -10 4382.76 517.349 13
 2 -12 -9 1832.75 282.483 11
 2 -12 -9 2133.75 405.998 13
 2 -12 -9 2627.12 380.94 1
 2 -12 -9 2324.91 366.938 10
 2 -12 -8 4420.68 443.017 11
 2 -12 -8 5054.47 518.478 10
 2 -12 -8 4910.34 489.765 1
 2 -12 -8 5160.74 602.861 13
 2 -12 -7 1002.89 206.213 11
 2 -12 -7 1062.1 251.795 1
 2 -12 -7 1402.66 298.81 10
 2 -12 -7 1185.76 319.824 13
 2 -12 -6 10602.6 706.183 1
 2 -12 -6 10462.5 807.418 13
 2 -12 -6 9516.36 660.18 11
 2 -12 -6 10079.9 709.077 10
 2 -12 -5 253.814 187.853 13
 2 -12 -5 -303.804 161.555 11
 2 -12 -5 1.01178 178.568 10
 2 -12 -5 31.2333 147.798 1
 2 -12 -4 18511.8 964.021 10
 2 -12 -4 21026.6 993.487 1
 2 -12 -4 18813.3 1066.91 13
 2 -12 -4 18657.4 924.408 11
 2 -12 -3 1502.81 326.533 13
 2 -12 -3 1515.29 325.496 10
 2 -12 -3 1652.76 282.296 11
 2 -12 -3 1690.19 328.082 1
 2 -12 -2 21277 1099.4 13
 2 -12 -2 20145.2 962.045 11
 2 -12 -2 20784.7 1007.78 10
 2 -12 -2 22740.4 1050.24 1
 2 -12 -1 1418.19 290.267 13
 2 -12 -1 1587.88 311.345 10
 2 -12 -1 1548.74 287.148 1
 2 -12 -1 1715.17 279.516 11
 2 -12 -1 1473.48 237.546 6
 2 -12 0 16601.6 883.938 10
 2 -12 0 15616.8 836.009 11
 2 -12 0 15090.8 772.241 6
 2 -12 0 15948.5 905.141 13
 2 -12 1 477.6 164.919 11
 2 -12 1 463.891 202.684 13
 2 -12 1 279.589 110.338 6
 2 -12 2 16970 843.209 6
 2 -12 2 17567.7 860.507 11
 2 -12 2 16870 913.536 13
 2 -12 3 4021.9 416.892 6
 2 -12 3 3789.71 429.773 13
 2 -12 3 3817.39 409.107 11
 2 -12 4 10745.1 676.319 6
 2 -12 4 9328.97 664.978 13
 2 -12 5 1500.19 278.013 6
 2 -12 5 1214.33 244.306 13
 2 -12 6 3345.5 384.942 6
 -2 12 -7 2555.04 734.251 17
 2 -12 7 3896.69 435.801 6
 2 -12 8 12936 773.721 6
 -2 12 -8 8440.75 1387.54 17
 -2 12 -9 131.388 267.267 17
 -2 12 -9 253.128 166.566 5
 2 -12 9 203.53 184.268 6
 2 -12 10 1885.81 364.072 6
 -2 12 -10 1875.25 324.41 5
 2 -12 11 745.209 246.762 6
 -2 12 -11 881.236 252.594 5
 -2 12 -12 13033.8 840.056 5
 2 -12 12 12986 791.742 6
 -2 12 -13 1487.81 296.543 5
 2 -12 13 1316.85 281.299 6
 2 -12 14 8999.06 635.2 6
 -2 12 -14 10201.4 761.11 5
 -2 12 -15 4132.03 478.739 5
 2 -12 15 3333.84 378.604 6
 -2 12 -16 2949.56 419.945 5
 2 -12 16 2246.03 292.612 6
 -2 12 -17 5127.01 522.255 5
 -2 12 -18 997.28 249.143 5
 -2 12 -19 1832.27 285.394 5
 -2 12 -20 6060.36 442.332 5
 -2 12 -21 2403.4 252.979 5
 2 -12 22 946.881 138.761 12
 -2 12 -22 1133.45 144.094 5
 2 -11 -19 2026.84 173.029 1
 2 -11 -18 128.033 84.6653 1
 2 -11 -17 5478.77 381.944 10
 2 -11 -17 6567.9 418.345 1
 2 -11 -16 626.166 159.466 10
 2 -11 -16 1497.36 226.848 1
 2 -11 -15 8839.9 607.803 10
 2 -11 -15 10742.5 629.079 1
 2 -11 -14 1488.2 258.308 1
 2 -11 -14 1083.33 230.046 10
 2 -11 -13 6515.86 540.98 1
 2 -11 -13 6334.8 560.681 10
 2 -11 -12 388.831 167.568 10
 2 -11 -12 304.073 172.673 13
 2 -11 -12 421.006 156.827 1
 2 -11 -11 1534.68 300.485 1
 2 -11 -11 1275.82 294.905 13
 2 -11 -11 2205.15 383.514 10
 2 -11 -10 6592.4 550.976 11
 2 -11 -10 7748.72 636.118 10
 2 -11 -10 8211.89 597.904 1
 2 -11 -10 7140.42 666.599 13
 2 -11 -9 2789.77 397.979 10
 2 -11 -9 2513.49 335.46 11
 2 -11 -9 2967.42 398.732 1
 2 -11 -9 3013.55 447.752 13
 2 -11 -8 10814 706.575 1
 2 -11 -8 10752.4 837.603 13
 2 -11 -8 10344.1 703.189 10
 2 -11 -8 10031.3 682.478 11
 2 -11 -7 9922.91 698.049 10
 2 -11 -7 10083.3 793.731 13
 2 -11 -7 10019.9 697.705 1
 2 -11 -7 9420.2 661.047 11
 2 -11 -6 454.475 195.338 10
 2 -11 -6 384.895 205.045 1
 2 -11 -6 386.238 153.573 11
 2 -11 -6 914.808 355.792 13
 2 -11 -5 41754.7 1372.07 11
 2 -11 -5 39740.8 2919.67 2
 2 -11 -5 43580.7 1587.21 13
 2 -11 -5 42988.1 1421.01 10
 2 -11 -5 45387.3 1437.04 1
 2 -11 -4 175.536 139.335 2
 2 -11 -4 69.618 130.237 10
 2 -11 -4 282.845 217.801 1
 2 -11 -4 97.1775 108.494 11
 2 -11 -3 13829.4 776.371 1
 2 -11 -3 12372.6 1490.99 2
 2 -11 -3 13255.5 840.683 13
 2 -11 -3 13479.9 785.977 10
 2 -11 -3 13376.6 755.178 11
 2 -11 -2 3044 713.168 2
 2 -11 -2 3296.61 416.677 13
 2 -11 -2 3255.92 375.547 11
 2 -11 -2 3718.42 419.489 10
 2 -11 -2 3599.17 405.409 1
 2 -11 -1 8848.27 597.554 11
 2 -11 -1 8287.77 1118.89 2
 2 -11 -1 8921.83 659.819 13
 2 -11 -1 8098.11 536.646 6
 2 -11 -1 9441.55 641.257 1
 2 -11 -1 9442.22 639.823 10
 2 -11 0 8676.72 593.529 11
 2 -11 0 10060.9 660.022 10
 2 -11 0 8240.33 555.487 6
 2 -11 0 9065.36 646.272 13
 2 -11 0 9403.45 620.303 1
 2 -11 1 13639.1 733.892 11
 2 -11 1 14373.6 746.401 6
 2 -11 1 15161.7 832.019 10
 2 -11 1 13607 780.312 13
 2 -11 2 4822.89 439.611 11
 2 -11 2 4513.43 431.426 6
 2 -11 2 4380.46 434.893 13
 2 -11 3 4275.58 435.068 13
 2 -11 3 3612.03 382.313 6
 2 -11 4 300.592 135.621 6
 2 -11 4 153.403 89.5491 13
 -2 11 -5 3448.92 782.928 17
 2 -11 5 2952.37 356.222 13
 2 -11 5 2691.76 342.793 6
 -2 11 -6 63.544 206.47 17
 2 -11 6 199.138 106.621 6
 2 -11 7 13655.6 768.125 6
 -2 11 -7 12099 1536.88 17
 -2 11 -8 41.2935 112.465 5
 -2 11 -8 49.6807 252.568 17
 2 -11 8 -14.2145 102.881 6
 -2 11 -9 6359.26 1164.06 17
 2 -11 9 7013.45 581.484 6
 -2 11 -9 6492.14 535.839 5
 2 -11 10 1630.98 327.718 6
 -2 11 -10 1402.17 275.031 5
 -2 11 -10 1056.3 523.616 17
 -2 11 -11 928.237 528.162 17
 -2 11 -11 1094.95 255.686 5
 2 -11 11 1000.4 225.99 6
 2 -11 12 649.319 208.286 6
 -2 11 -12 1312.75 294.208 5
 -2 11 -13 1023.28 269.193 5
 2 -11 13 747.796 205.152 6
 2 -11 14 3896.8 446.245 6
 -2 11 -14 5046.88 544.55 5
 2 -11 15 399.739 142.377 6
 -2 11 -15 702.23 269.954 5
 2 -11 16 41.6107 89.7763 6
 -2 11 -16 405.921 221.039 5
 -2 11 -17 636.802 251.796 5
 -2 11 -18 4425.07 449.882 5
 -2 11 -19 2238.39 331.973 5
 -2 11 -20 1131.36 237.812 5
 -2 11 -21 2875.62 309.633 5
 -2 11 -22 -77.615 90.2762 5
 2 -11 23 222.151 75.9493 12
 -2 11 -23 264.565 78.3262 5
 2 -10 -20 2962.52 213.315 1
 2 -10 -19 349.733 104.174 1
 2 -10 -18 6764.2 425.005 1
 2 -10 -18 5560.85 398.571 10
 2 -10 -17 1894.98 268.206 1
 2 -10 -17 1911.57 278.27 10
 2 -10 -16 6721.58 501.772 1
 2 -10 -16 6274.22 511.951 10
 2 -10 -15 7139.38 564.31 1
 2 -10 -15 6873.23 565.411 10
 2 -10 -14 5623.3 520.815 10
 2 -10 -14 5723.83 521.779 1
 2 -10 -13 -16.9723 155.241 10
 2 -10 -13 352.539 183.341 1
 2 -10 -12 4339.2 480.088 13
 2 -10 -12 4944.82 523.085 10
 2 -10 -12 4967.06 497.23 1
 2 -10 -11 1653.26 296.178 11
 2 -10 -11 1517.39 296.907 10
 2 -10 -11 1568.47 307.942 13
 2 -10 -11 1416.05 265.761 1
 2 -10 -10 9081.44 750.662 13
 2 -10 -10 9487.01 707.01 10
 2 -10 -10 8448.28 629.698 11
 2 -10 -10 9215.49 654.855 1
 2 -10 -9 8658.43 719.688 13
 2 -10 -9 8285.79 606.092 1
 2 -10 -9 8134.69 637.184 10
 2 -10 -9 7956.23 604.925 11
 2 -10 -8 18357.9 907.451 11
 2 -10 -8 20930 1128.31 13
 2 -10 -8 20036 932.259 1
 2 -10 -8 19298.4 952.712 10
 2 -10 -7 2552.98 368.264 1
 2 -10 -7 2345.34 401.478 13
 2 -10 -7 2645.28 758.328 2
 2 -10 -7 2468.56 340.501 11
 2 -10 -7 2702.19 376.89 10
 2 -10 -6 55299 3313.9 2
 2 -10 -6 57886.6 1773.58 13
 2 -10 -6 55735.1 1579.82 10
 2 -10 -6 55458.2 1533.35 1
 2 -10 -6 50384.5 1468.1 11
 2 -10 -5 18839.5 987.379 13
 2 -10 -5 18980.3 1902.77 2
 2 -10 -5 16300.7 825.794 11
 2 -10 -5 19292.2 907.43 10
 2 -10 -5 19794.7 911.223 1
 2 -10 -4 52858.5 1649.95 13
 2 -10 -4 54060.5 1486.25 1
 2 -10 -4 54350.3 3114.05 2
 2 -10 -4 55459.3 1542.59 10
 2 -10 -3 1980.82 285.793 1
 2 -10 -3 1568.42 531.411 2
 2 -10 -3 1684.67 281.082 10
 2 -10 -3 1504.57 291.626 13
 2 -10 -2 25153.4 1969.26 2
 2 -10 -2 26861.6 1013.74 1
 2 -10 -2 24298.1 1063.75 13
 2 -10 -2 26832.3 1049.18 10
 2 -10 -1 18370 1588.36 2
 2 -10 -1 16725.3 856.966 13
 2 -10 -1 18948.1 878.64 10
 2 -10 -1 19075.6 837.157 1
 2 -10 0 7902.01 993.02 2
 2 -10 2 7563.67 931.773 15
 -2 10 -3 15697.5 1442.55 17
 2 -10 3 14976.4 1361.48 15
 -2 10 -4 14027.9 1420.38 17
 -2 10 -5 3532.76 746.03 17
 2 -10 5 3401.15 358.257 6
 -2 10 -6 19660.8 1797.95 17
 2 -10 6 18221 826.038 6
 2 -10 7 159.412 127.533 6
 -2 10 -7 30.1637 254.537 17
 -2 10 -8 16020 796.105 5
 -2 10 -8 18668.8 1870.58 17
 2 -10 8 19700.8 897.997 6
 -2 10 -9 2861.61 351.547 5
 -2 10 -9 2657.01 772.865 17
 2 -10 9 2805.47 345.708 6
 2 -10 10 935.531 218.591 6
 -2 10 -10 765.314 192.631 5
 -2 10 -10 1192.53 541.791 17
 2 -10 11 6584.71 569.398 6
 -2 10 -11 5934.87 548.581 5
 -2 10 -11 5542.95 1142.46 17
 -2 10 -12 918.531 243.419 5
 -2 10 -12 905.769 587.67 17
 2 -10 12 1012.16 223.322 6
 -2 10 -13 -28.9437 242.392 17
 -2 10 -13 271.739 231.439 5
 2 -10 13 32.9275 108.067 6
 -2 10 -14 3196.75 447.865 5
 2 -10 14 2669.08 387.362 6
 2 -10 15 1340.9 279.806 6
 -2 10 -15 1493.43 343.366 5
 -2 10 -16 1048.87 264.21 5
 -2 10 -17 7075.05 647.206 5
 -2 10 -18 2791.95 409.164 5
 -2 10 -19 10188.6 724.67 5
 -2 10 -20 10541.9 679.535 5
 -2 10 -21 303.063 166.3 5
 -2 10 -22 8357.25 498.92 5
 -2 10 -23 129.698 79.6021 5
 2 -9 -21 904.594 122.417 1
 2 -9 -20 1538.12 181.443 10
 2 -9 -20 2099.2 219.588 1
 2 -9 -19 5963.44 407.484 1
 2 -9 -19 4968.56 382.102 10
 2 -9 -18 4290.65 392.552 1
 2 -9 -18 3654.68 374.003 10
 2 -9 -17 13946.3 750.026 10
 2 -9 -17 14845.6 772.285 1
 2 -9 -16 -90.8769 133.177 1
 2 -9 -16 399.876 212.501 10
 2 -9 -15 13863.3 803.342 1
 2 -9 -15 13770.1 848.746 10
 2 -9 -14 782.112 257.404 1
 2 -9 -14 319.695 229.763 10
 2 -9 -13 9665.84 729.444 10
 2 -9 -13 7668.84 610.981 11
 2 -9 -13 9747.61 688.662 1
 2 -9 -12 3421.23 406.511 11
 2 -9 -12 3829.93 470.691 10
 2 -9 -12 3639.04 414.898 1
 2 -9 -11 5103.06 496.006 11
 2 -9 -11 5769.84 551.152 10
 2 -9 -11 5724.7 512.966 1
 2 -9 -11 5377.6 565.6 13
 2 -9 -10 10435.4 674.658 1
 2 -9 -10 10075.4 677.083 11
 2 -9 -10 10997 737.044 10
 2 -9 -10 11401.9 821.947 13
 2 -9 -9 5080.69 481.144 10
 2 -9 -9 5595.98 580.15 13
 2 -9 -9 4604.2 450.657 1
 2 -9 -9 4555.46 443.087 11
 2 -9 -8 2358.36 741.613 2
 2 -9 -8 3186.53 388.646 10
 2 -9 -8 3251.13 437.04 13
 2 -9 -8 3074.15 348.766 1
 2 -9 -8 2895.79 335.305 11
 2 -9 -7 8212.02 599.337 10
 2 -9 -7 7948.18 1231.56 2
 2 -9 -7 6771.12 525.116 1
 2 -9 -7 9389.29 708.194 13
 2 -9 -6 391.912 162.315 13
 2 -9 -6 128.027 249.631 2
 2 -9 -6 81.408 103.913 10
 2 -9 -6 230.627 117.002 1
 2 -9 -5 16675.5 884.897 13
 2 -9 -5 14372.1 746.483 1
 2 -9 -5 15479.8 781.597 10
 2 -9 -5 16009.3 1643.58 2
 2 -9 -4 -96.5144 248.852 2
 2 -9 -3 28526.6 2048.79 2
 2 -9 -2 9097.53 1111.53 2
 2 -9 -1 7649.24 955.24 2
 2 -9 0 229.259 171.626 2
 2 -9 0 188.44 179.792 15
 -2 9 -1 496.841 253.291 17
 2 -9 1 521.194 261.265 2
 2 -9 1 650.379 244.191 15
 2 -9 2 4546.29 700.818 15
 -2 9 -2 4098.05 678.211 17
 2 -9 2 3908.08 576.686 2
 -2 9 -3 3051.4 599.747 17
 -2 9 -4 25.0232 206.912 17
 -2 9 -5 4432.36 787.448 17
 -2 9 -6 6307.77 961.153 17
 -2 9 -7 2926.79 677.094 17
 -2 9 -8 462.888 219.435 17
 -2 9 -9 3747.95 852.97 17
 2 -9 9 3775.41 403.983 6
 -2 9 -9 3176.64 354.873 5
 -2 9 -10 124.456 75.2662 5
 2 -9 10 235.286 156.697 6
 -2 9 -10 170.966 202.205 17
 -2 9 -11 528.282 152.534 5
 -2 9 -11 982.902 497.214 17
 2 -9 11 664.705 182.957 6
 -2 9 -12 168.847 110.408 5
 2 -9 12 208.998 116.254 6
 -2 9 -12 422.618 177.065 8
 -2 9 -12 430.898 366.058 17
 2 -9 13 762.538 219.02 6
 -2 9 -13 873.367 513.349 17
 -2 9 -13 648.625 190.173 5
 -2 9 -14 4037.39 479.585 5
 -2 9 -14 2486.91 865.588 17
 2 -9 14 3674.05 429.526 6
 -2 9 -15 588.261 242.447 5
 -2 9 -16 770.119 249.385 5
 -2 9 -17 5276.72 567.935 5
 -2 9 -18 3266.56 458.093 5
 -2 9 -19 5146.7 540.54 5
 -2 9 -20 11.7396 152.181 5
 -2 9 -21 5564.18 481.335 5
 -2 9 -22 1929.32 261.165 5
 -2 9 -23 7089.56 440.014 5
 2 -9 24 1268.71 168.248 12
 -2 9 -24 1388.44 166.14 5
 2 -8 -21 571.888 110.83 10
 2 -8 -21 799.249 149.616 1
 2 -8 -20 8805.58 512.07 10
 2 -8 -20 11055.7 536.831 1
 2 -8 -19 845.56 184.312 10
 2 -8 -19 884.051 203.853 1
 2 -8 -18 24840 975.758 1
 2 -8 -18 20922.3 941.452 10
 2 -8 -17 1197.6 268.975 1
 2 -8 -17 982.677 260.847 10
 2 -8 -16 8561.18 673.056 10
 2 -8 -16 8796.92 651.339 1
 2 -8 -15 3175.01 396.416 1
 2 -8 -15 2763.23 379.02 10
 2 -8 -14 14145.6 828.947 1
 2 -8 -14 14085.7 857.454 10
 2 -8 -13 2629.51 362.589 1
 2 -8 -13 2267.54 361.166 10
 2 -8 -13 1979.41 329.06 11
 2 -8 -12 30958.3 1185.77 1
 2 -8 -12 30824 1239.92 10
 2 -8 -12 27323.5 1143.28 11
 2 -8 -11 7739.48 574.59 1
 2 -8 -11 6254.01 522.969 11
 2 -8 -11 7108.49 577.699 10
 2 -8 -11 5557.78 1207.05 14
 2 -8 -10 19515.5 905.768 11
 2 -8 -10 20678.3 1085.71 13
 2 -8 -10 23964.4 1105.71 10
 2 -8 -10 22327.1 932.095 1
 2 -8 -10 22163.1 2042.07 14
 2 -8 -9 5881.47 981.05 14
 2 -8 -9 5972.65 489.108 1
 2 -8 -9 5898.92 557.677 13
 2 -8 -9 6017.59 1056.42 2
 2 -8 -9 6128.32 502.547 10
 2 -8 -8 7327.12 1081.82 14
 2 -8 -8 8740.77 1193.22 2
 2 -8 -8 8952.58 604.799 10
 2 -8 -8 7608.48 624.292 13
 2 -8 -8 8203.23 542.511 1
 2 -8 -7 -29.4922 227.055 2
 2 -8 -7 68.8199 86.2816 1
 2 -8 -6 14877.9 1551.28 2
 2 -8 -5 593.595 327.081 2
 2 -8 -4 73849.4 3158.43 2
 2 -8 -3 2446.37 556.99 2
 2 -8 -3 1271.54 313.457 15
 2 -8 -2 52573.5 2011.13 15
 2 -8 -2 63165.2 2688.45 2
 2 -8 -1 447.125 172.761 15
 2 -8 -1 676.867 296.863 2
 -2 8 0 7015.43 736 17
 2 -8 0 8125.36 873.812 2
 2 -8 0 7271.53 784.194 15
 2 -8 1 2.00214 84.7007 2
 -2 8 -1 26.7448 190.388 17
 2 -8 1 -29.0937 173.406 15
 2 -8 2 12376.1 949.14 2
 -2 8 -2 13834.2 1119.29 17
 2 -8 3 1312.71 279.327 2
 -2 8 -3 1360.03 400.213 17
 -2 8 -4 24197 1677.47 17
 -2 8 -5 868.666 363.775 17
 -2 8 -6 10151.3 1184.71 17
 -2 8 -7 1324.14 475.31 17
 -2 8 -8 46932.6 2670.3 17
 -2 8 -9 4.65165 307.081 17
 -2 8 -10 15687.9 1711.73 17
 -2 8 -11 448.666 155.967 5
 2 -8 11 502.089 171.81 6
 -2 8 -11 572.23 390.844 17
 -2 8 -12 1621.73 262.381 5
 -2 8 -12 2469.43 752.479 17
 2 -8 12 1602.44 274.276 6
 -2 8 -12 2393.83 372.553 8
 -2 8 -13 1883.84 696.292 17
 2 -8 13 1116.37 273.322 6
 -2 8 -13 1347.16 302.309 8
 -2 8 -13 1009.8 208.06 5
 -2 8 -14 3830.82 469.162 8
 -2 8 -14 3946.92 446.946 5
 -2 8 -14 2873.43 852.726 17
 -2 8 -15 2825.02 872.367 17
 -2 8 -15 3782.35 491.373 5
 -2 8 -15 2885.2 401.323 8
 -2 8 -16 3730.83 486.804 8
 -2 8 -16 3801.97 503.367 5
 -2 8 -17 750.4 287.36 5
 -2 8 -18 5501.62 588.505 5
 -2 8 -19 939.109 277.913 5
 -2 8 -20 10010.9 733.346 5
 -2 8 -21 580.322 237.482 5
 -2 8 -22 19459.8 859.671 5
 -2 8 -23 1361.12 212.412 5
 -2 8 -24 2096.35 222.042 10
 2 -8 24 2218.88 231.427 12
 -2 8 -24 2380.38 225.33 1
 2 -7 -22 156.028 65.3676 10
 2 -7 -22 137.731 66.9039 1
 2 -7 -21 3696.62 317.461 10
 2 -7 -21 3955.1 323.605 1
 2 -7 -20 51.7746 90.5135 1
 2 -7 -20 251.846 145.552 10
 2 -7 -19 10112.9 642.066 10
 2 -7 -19 11662.1 674.168 1
 2 -7 -18 592.476 215.963 1
 2 -7 -18 532.497 210.339 10
 2 -7 -17 15887.9 880.929 10
 2 -7 -17 17034.6 909.877 1
 2 -7 -16 4161.9 479.117 10
 2 -7 -16 4682.97 489.692 1
 2 -7 -15 7299.99 608.97 1
 2 -7 -15 7284.68 617.199 10
 2 -7 -14 18106.2 960.42 11
 2 -7 -14 17072.5 1915.84 14
 2 -7 -14 22596.8 1042.95 1
 2 -7 -14 21497.6 1042.54 10
 2 -7 -13 5811.25 1131.23 14
 2 -7 -13 3928.73 424.478 1
 2 -7 -13 4971.14 513.823 10
 2 -7 -13 4428.27 473.834 11
 2 -7 -12 26.5789 113.854 11
 2 -7 -12 222.596 140.999 1
 2 -7 -12 171.892 106.913 10
 2 -7 -11 3788.33 881.004 14
 2 -7 -11 2746.22 350.108 11
 2 -7 -11 3149.54 374.824 10
 2 -7 -11 2550.82 322.435 1
 2 -7 -10 1964.93 274.554 10
 2 -7 -10 1991.95 285.725 1
 2 -7 -10 2008.78 621.771 14
 2 -7 -10 2308.76 641.302 2
 2 -7 -9 2301.69 598.558 2
 2 -7 -9 2507.85 300.585 10
 2 -7 -9 2852.61 674.606 14
 2 -7 -9 2540.67 287.394 1
 2 -7 -8 516.164 246.913 14
 2 -7 -8 731.423 290.969 2
 2 -7 -7 10742.5 1192.56 14
 2 -7 -7 12724.4 1313.65 2
 2 -7 -6 6427.26 942.024 2
 2 -7 -6 6066.29 904.325 14
 2 -7 -5 10240 1075.48 14
 2 -7 -5 12677.8 1243.19 2
 2 -7 -4 9591.44 1049.02 14
 2 -7 -4 11399.9 1154.23 2
 2 -7 -4 8698.56 782.557 15
 2 -7 -3 3621.18 617.604 2
 2 -7 -3 4117.43 542.501 15
 2 -7 -2 1434.09 315.077 15
 2 -7 -2 1900.18 431.918 2
 -2 7 1 2520.74 394.778 17
 2 -7 -1 1572.34 359.437 2
 2 -7 -1 2607.73 454.385 15
 -2 7 0 2545.21 411.612 17
 2 -7 0 2473 459.85 15
 2 -7 0 2430.46 441.775 2
 -2 7 -1 35222 1582.13 17
 2 -7 1 35297.5 1543.48 2
 -2 7 -2 6330.48 719.571 17
 2 -7 2 7103.05 646.831 2
 2 -7 3 26631.4 1195.97 2
 -2 7 -3 27691.3 1590.81 17
 -2 7 -4 6439.14 818.328 17
 -2 7 -5 1102.43 324.826 17
 -2 7 -6 4928.94 1005.05 17
 -2 7 -7 35808.8 2120.84 17
 -2 7 -8 12717.1 1322.01 17
 -2 7 -9 34476.5 2324.18 17
 -2 7 -10 10380 1315.85 17
 -2 7 -11 9419.53 1306.21 17
 -2 7 -12 3759.47 404.239 5
 -2 7 -12 4814.25 479.566 8
 -2 7 -12 5411.26 1020.08 17
 -2 7 -13 3935.66 933.987 17
 -2 7 -13 4395.01 441.715 5
 -2 7 -13 5161.39 519.281 8
 -2 7 -14 8059.1 628.104 5
 -2 7 -14 10136.5 739.802 8
 -2 7 -14 8869.2 1471.49 17
 -2 7 -15 12191.7 828.894 8
 -2 7 -15 11316.8 762.99 5
 -2 7 -15 9414.84 1548.71 17
 -2 7 -16 8222.63 674.26 5
 -2 7 -16 8980.27 728.608 8
 -2 7 -16 6826.2 1311.4 17
 -2 7 -17 11869.4 859.348 5
 -2 7 -17 12639 887.145 8
 -2 7 -18 191.179 196.826 5
 -2 7 -19 7811.92 684.571 5
 -2 7 -20 13754.1 869.813 5
 -2 7 -21 819.184 216.635 5
 -2 7 -22 -86.4006 147.175 5
 -2 7 -23 1962.73 260.007 5
 -2 7 -24 331.018 102.661 10
 -2 7 -24 156.202 95.5118 1
 2 -7 24 164.554 66.8219 12
 -2 7 -24 289.079 96.0158 5
 -2 7 -25 582.544 97.1835 1
 2 -6 -23 72.044 55.7108 1
 2 -6 -22 2413.76 255.19 10
 2 -6 -22 2774.65 263.938 1
 2 -6 -21 1331.73 203.37 1
 2 -6 -21 936.182 183.447 10
 2 -6 -20 2862.06 328.747 1
 2 -6 -20 2687.95 336.425 10
 2 -6 -19 617.438 209.751 1
 2 -6 -19 343.089 172.587 10
 2 -6 -18 26199 1131.24 10
 2 -6 -18 31589.1 1197.38 1
 2 -6 -17 2836.83 415.819 10
 2 -6 -17 3831.3 444.822 1
 2 -6 -16 18400.2 962.567 1
 2 -6 -16 16966 926.41 10
 2 -6 -15 112.529 122.121 1
 2 -6 -15 -140.326 254.827 14
 2 -6 -15 316.472 185.064 10
 2 -6 -14 3947.07 460.726 10
 2 -6 -14 3611.61 911.329 14
 2 -6 -14 4401.59 462.266 1
 2 -6 -14 3026.14 401.677 11
 2 -6 -13 3988.04 921.677 14
 2 -6 -13 3160.37 408.695 11
 2 -6 -13 3910.48 414.975 10
 2 -6 -13 4234.11 429.947 1
 2 -6 -12 4380.27 445.408 10
 2 -6 -12 3930.65 400.488 1
 2 -6 -12 4792.8 990.464 14
 2 -6 -12 3724.92 418.567 11
 2 -6 -11 627.274 184.026 10
 2 -6 -11 880.486 190.567 1
 2 -6 -11 1009.31 467.826 14
 2 -6 -10 26063.3 2078.08 14
 2 -6 -10 23771.1 1934.65 2
 2 -6 -9 1148.09 467.902 2
 2 -6 -9 1017.85 303.537 14
 2 -6 -8 7826.77 1033.41 2
 2 -6 -8 8695.48 1097.08 14
 2 -6 -7 7556.1 954.984 14
 2 -6 -7 7650.84 982.085 2
 2 -6 -6 7098.8 925.147 2
 2 -6 -6 8716.62 1012.29 14
 2 -6 -5 5937.09 728.724 14
 2 -6 -5 7347.21 868.86 2
 2 -6 -5 5623.5 616.894 15
 2 -6 -4 6875.53 819.751 14
 2 -6 -4 6646.55 671.03 15
 2 -6 -4 6043.97 767.511 2
 2 -6 -3 5942.24 726.471 2
 2 -6 -3 7339.8 813.465 15
 -2 6 2 91681.5 1906.55 17
 2 -6 -2 94492.6 2729.88 2
 2 -6 -1 2351.74 414.819 2
 2 -6 -1 2167.64 391.161 15
 -2 6 1 2113.34 321.292 17
 -2 6 0 58521.7 1763.12 17
 2 -6 0 57993.5 1936.76 2
 2 -6 0 63558 2163.58 15
 2 -6 1 6118.41 579.209 2
 -2 6 -1 6424.11 634.046 17
 2 -6 2 38407.2 1397.63 2
 -2 6 -2 41904.6 1719.07 17
 -2 6 -3 9186.21 863.319 17
 -2 6 -4 66835.3 2420.83 17
 -2 6 -5 18204.2 1330.38 17
 -2 6 -6 87005.8 3033.68 17
 -2 6 -7 -107.297 347.894 17
 -2 6 -8 84968.4 3225.25 17
 -2 6 -9 4851.05 819.337 17
 -2 6 -10 11129.5 1288.2 17
 -2 6 -11 2373.48 624.101 17
 -2 6 -12 16810.7 1732.47 17
 -2 6 -13 10063.1 1408.97 17
 -2 6 -13 9353.01 641.222 8
 -2 6 -13 7596.45 555.459 5
 -2 6 -14 7033.19 559.295 5
 -2 6 -14 7610.38 611.105 8
 -2 6 -14 7767.55 1296.3 17
 -2 6 -15 820.36 237.332 5
 -2 6 -15 1006 257.552 8
 -2 6 -15 1440.2 611.359 17
 -2 6 -16 11858.2 782.912 5
 -2 6 -16 10319.1 1571.9 17
 -2 6 -16 12642 858.166 8
 -2 6 -17 2037.74 380.461 8
 -2 6 -17 1742.3 364.687 5
 -2 6 -18 10746 819.875 5
 -2 6 -18 11715.8 851.509 8
 -2 6 -19 10017.8 776.673 8
 -2 6 -19 10347 773.739 5
 -2 6 -20 9373.43 726.494 5
 -2 6 -21 10820.6 741.348 5
 -2 6 -22 5084.09 483.596 5
 -2 6 -23 875.71 179.38 5
 -2 6 -23 1109.46 218.716 1
 -2 6 -24 8178.04 434.866 5
 -2 6 -24 8662.24 492.894 1
 -2 6 -25 66.2265 47.4996 10
 -2 6 -25 -12.7287 57.3374 1
 2 -5 -23 4049.07 303.46 1
 2 -5 -23 3161.88 277.918 10
 2 -5 -22 102.618 116.581 10
 2 -5 -22 175.642 91.6095 1
 2 -5 -21 2306.33 297.791 10
 2 -5 -21 2549.63 300.9 1
 2 -5 -20 75.749 135.389 1
 2 -5 -20 -10.2881 157.593 10
 2 -5 -19 3300.19 381.149 1
 2 -5 -19 3146.89 377.635 10
 2 -5 -18 1317.19 265.222 10
 2 -5 -18 1282.84 269.655 1
 2 -5 -17 9312.55 676.766 1
 2 -5 -17 9059.36 679.309 10
 2 -5 -16 449.157 173.431 10
 2 -5 -16 57.3438 184.402 14
 2 -5 -16 360.106 191.631 1
 2 -5 -15 1179.57 256.461 10
 2 -5 -15 1308.18 280.074 1
 2 -5 -15 1068.63 471.065 14
 2 -5 -14 4636.72 499.472 11
 2 -5 -14 5142.79 496.459 10
 2 -5 -14 6128.05 1151.99 14
 2 -5 -14 5166.73 470.861 1
 2 -5 -13 441.688 153.103 11
 2 -5 -13 362.067 149.653 10
 2 -5 -13 448.426 151.229 1
 2 -5 -13 284.515 297.522 14
 2 -5 -12 3994.17 384.332 1
 2 -5 -12 4764.27 936.228 14
 2 -5 -12 4046.85 403.353 10
 2 -5 -11 7454.18 1128.44 14
 2 -5 -10 14084 1362.77 2
 2 -5 -10 15895.8 1556.15 14
 2 -5 -9 23785.9 1764.81 2
 2 -5 -9 28122.7 1974.97 14
 2 -5 -8 6930.81 932.276 2
 2 -5 -8 8016.97 977.775 14
 2 -5 -7 22170.4 1564.69 14
 2 -5 -7 21779.8 1537.31 2
 2 -5 -6 13328.9 1126.15 2
 2 -5 -6 14662.1 1186.55 14
 2 -5 -5 1993.24 542.289 14
 2 -5 -5 1149.12 311.322 15
 2 -5 -5 1065.02 376.363 2
 2 -5 -4 1173.01 329.383 2
 2 -5 -4 938.558 245.889 15
 2 -5 -4 944.743 286.684 14
 2 -5 -3 16729.7 1127.34 14
 2 -5 -3 16195.7 973.448 15
 2 -5 -3 17455.9 1120.21 2
 2 -5 -2 8244.81 728.754 2
 2 -5 -2 9206.98 798.283 15
 2 -5 -2 8650.72 798.499 14
 -2 5 2 8073.67 515.34 17
 2 -5 -1 3311.84 499.801 14
 2 -5 -1 3588.1 464.777 15
 -2 5 1 3745.53 384.122 17
 2 -5 -1 3095.51 424.405 2
 2 -5 0 3851.06 451.492 2
 2 -5 0 3123.36 457.974 15
 -2 5 0 2905.48 366.057 17
 -2 5 -1 4134.61 477.886 17
 2 -5 1 4764.69 482.046 2
 2 -5 2 3010.44 390.471 2
 -2 5 -2 2060.25 353.585 17
 -2 5 -3 55010.8 1925.71 17
 -2 5 -4 3952.16 547.366 17
 -2 5 -5 130190 3263.15 17
 -2 5 -6 7232.21 806.768 17
 -2 5 -7 2911.27 501.771 17
 -2 5 -8 12691.3 1235.87 17
 -2 5 -9 2068.91 597.737 17
 -2 5 -10 506.186 295.302 17
 -2 5 -11 897.227 401.516 17
 -2 5 -12 13211.8 1509.96 17
 -2 5 -13 16031.5 832.356 8
 -2 5 -13 17602.2 1776.1 17
 -2 5 -13 14261.1 726.662 5
 -2 5 -14 2440.69 351.058 5
 -2 5 -14 2940.02 369.648 8
 -2 5 -15 17652 939.099 8
 -2 5 -15 15657 851.886 5
 -2 5 -15 14438 1806.1 17
 -2 5 -16 10828.5 1571.08 17
 -2 5 -16 10062.1 723.145 5
 -2 5 -16 11775.5 812.715 8
 -2 5 -17 1727.75 355.413 8
 -2 5 -17 1623.48 308.59 5
 -2 5 -17 1220.53 571.354 17
 -2 5 -17 1233.08 604.893 16
 -2 5 -18 1094.89 308.105 8
 -2 5 -18 1092.37 270.076 5
 -2 5 -19 574.747 231.068 5
 -2 5 -19 704.56 226.616 8
 -2 5 -20 10598.4 772.992 5
 -2 5 -21 737.994 246.199 5
 -2 5 -22 231.338 132.073 5
 -2 5 -23 1221.57 213.534 10
 -2 5 -23 1635.02 242.492 5
 -2 5 -23 1556.8 260.459 1
 -2 5 -24 169.569 82.0179 5
 -2 5 -24 154.252 97.4583 1
 -2 5 -24 67.0974 71.4509 10
 -2 5 -25 414.647 102.363 1
 -2 5 -25 256.483 85.7256 10
 2 -4 -24 2596.99 222.241 1
 2 -4 -24 2080.58 208.644 10
 2 -4 -23 488.716 167.765 1
 2 -4 -23 248.544 112.612 10
 2 -4 -22 6299.67 438.715 1
 2 -4 -22 4950.82 422.007 10
 2 -4 -21 587.154 158.025 10
 2 -4 -21 807.984 207.387 1
 2 -4 -20 5904.28 497.62 1
 2 -4 -20 5590.12 490.18 10
 2 -4 -19 1450.11 275.439 1
 2 -4 -19 1428.65 286.433 10
 2 -4 -18 10982.4 711.251 1
 2 -4 -18 10990.8 743.15 10
 2 -4 -17 190.57 189.1 1
 2 -4 -17 338.44 193.715 10
 2 -4 -16 14208 1772.92 14
 2 -4 -16 16230.1 893.181 10
 2 -4 -16 16419.1 888.818 1
 2 -4 -15 -19.198 103.211 1
 2 -4 -15 15.7071 117.855 10
 2 -4 -15 -64.134 251.832 14
 2 -4 -14 7787.41 594.7 10
 2 -4 -14 8470.55 1292.79 14
 2 -4 -14 9049.75 623.873 1
 2 -4 -13 5730.46 481.691 1
 2 -4 -13 6524.49 526.35 10
 2 -4 -12 19115.1 1817.02 14
 2 -4 -11 5952.44 978.099 14
 2 -4 -10 82340.2 3487.96 14
 2 -4 -9 4663.84 751.293 14
 2 -4 -9 3751.41 672.317 2
 2 -4 -8 23039.1 1528.01 2
 2 -4 -8 23945.5 1585.31 14
 2 -4 -7 502.866 261.205 14
 2 -4 -7 311.925 256.571 2
 2 -4 -6 27112.7 1478.5 14
 2 -4 -6 23586 1375.09 2
 2 -4 -5 141.647 128.033 15
 2 -4 -5 -26.3941 225.871 14
 2 -4 -5 236.501 189.969 2
 2 -4 -4 98027.7 2577.14 2
 2 -4 -4 106204 2733.97 14
 2 -4 -4 98987.3 2313.51 15
 2 -4 -3 23600.9 1181.69 2
 2 -4 -3 21566 1055.66 15
 2 -4 -3 23323.3 1210.74 14
 2 -4 -2 311293 4223.05 14
 2 -4 -2 312047 4136.8 2
 -2 4 1 35787.4 1087.13 17
 2 -4 -1 36478.5 1410.72 14
 2 -4 -1 35132.4 1341.02 15
 2 -4 0 13656.4 812.232 2
 -2 4 0 10924.7 645.997 17
 -2 4 -1 803.981 216.446 17
 2 -4 1 394.914 162.228 2
 -2 4 -2 30268.4 1238.71 17
 -2 4 -3 12869.3 852.736 17
 -2 4 -4 170217 3310.92 17
 -2 4 -5 5320.09 643.971 17
 -2 4 -6 3721.2 554.187 17
 -2 4 -7 22404.1 1421.55 17
 -2 4 -8 17551.3 1308.3 17
 -2 4 -9 2931.44 573.137 17
 -2 4 -10 1014.04 358.593 17
 -2 4 -11 1977.21 529.481 17
 -2 4 -12 26584.5 2039.41 17
 -2 4 -13 114.387 220.253 17
 -2 4 -14 21487.7 1988.92 17
 -2 4 -14 21659.6 968.855 8
 -2 4 -14 19194.8 873.635 5
 -2 4 -15 2196.65 352.854 8
 -2 4 -15 1743.39 294.663 5
 -2 4 -15 2515.17 728.011 17
 -2 4 -16 12408.5 830.76 8
 -2 4 -16 8620.4 1338.25 16
 -2 4 -16 8018.7 1339.38 17
 -2 4 -16 11149.2 740.558 5
 -2 4 -17 5396.67 1154.19 16
 -2 4 -17 8491.49 694.473 8
 -2 4 -17 8053.1 649.688 5
 -2 4 -17 6177.09 1125.95 17
 -2 4 -18 4998.95 517.776 5
 -2 4 -18 5090.14 552.557 8
 -2 4 -19 150.258 183.914 5
 -2 4 -19 602.722 281.868 8
 -2 4 -20 12377.3 809.924 5
 -2 4 -20 12325.4 847.38 8
 -2 4 -21 3373.48 420.688 5
 -2 4 -22 13250.2 760.152 1
 -2 4 -22 11453.9 668.855 5
 -2 4 -23 205.341 80.844 5
 -2 4 -23 -35.4686 101.638 10
 -2 4 -23 200.499 109.821 1
 -2 4 -24 3448.15 304.914 10
 -2 4 -24 5520.9 399.674 1
 -2 4 -25 293.145 98.8137 1
 2 -3 -24 598.878 120.03 1
 2 -3 -24 779.194 141.752 10
 2 -3 -23 2541.94 268.366 1
 2 -3 -23 2076.37 253.162 10
 2 -3 -22 4681.79 411.586 10
 2 -3 -22 4730.77 399.77 1
 2 -3 -21 10505.1 671.799 10
 2 -3 -21 12161.3 673.348 1
 2 -3 -20 1456.01 304.201 10
 2 -3 -20 1511.67 255.554 1
 2 -3 -19 3657.29 413.534 1
 2 -3 -19 4024.11 452.934 10
 2 -3 -18 16.2123 163.324 10
 2 -3 -18 158.389 142.582 1
 2 -3 -17 23550.5 1076.5 10
 2 -3 -17 24905.5 1086.06 1
 2 -3 -16 3720.16 927.259 14
 2 -3 -16 3428.33 430.31 1
 2 -3 -16 3462.86 424.389 10
 2 -3 -15 15977.7 863.602 10
 2 -3 -15 16205.3 847.695 1
 2 -3 -15 16512.8 1833.72 14
 2 -3 -14 6259.45 522.734 10
 2 -3 -14 5848.95 489.419 1
 2 -3 -14 7345.45 1203.72 14
 2 -3 -13 8239.77 562.229 10
 2 -3 -13 7911.56 535.302 1
 2 -3 -12 24089.2 2009.95 14
 2 -3 -11 804.354 421.144 14
 2 -3 -10 12606.4 1297.73 14
 2 -3 -9 645.877 292.886 14
 2 -3 -8 752.844 227.282 14
 2 -3 -8 368.17 273.49 2
 2 -3 -7 9066 917.66 14
 2 -3 -7 8056.29 797.785 2
 2 -3 -6 984.419 419.78 14
 2 -3 -6 481.241 187.868 2
 2 -3 -5 32568.5 1477.01 14
 2 -3 -5 31329 1429.45 2
 2 -3 -4 11318.7 747.425 15
 2 -3 -3 11927.9 350.689 17
 2 -3 -3 13800 802.152 15
 -2 3 2 351.419 68.8449 16
 2 -3 -2 992.893 342.427 15
 2 -3 -1 142828 2443.77 14
 -2 3 1 143538 1939.27 17
 -2 3 0 26092.4 918.705 17
 2 -3 0 25441.8 1005.98 14
 -2 3 -1 5249.4 430.55 17
 -2 3 -2 1910.71 274.237 17
 -2 3 -3 20156.4 1053.09 17
 -2 3 -4 1071.52 325.029 17
 -2 3 -5 61338.6 1967.23 17
 -2 3 -6 4753.35 581.024 17
 -2 3 -7 6814.41 731.093 17
 -2 3 -8 42373.7 1936.78 17
 -2 3 -9 84851.7 2918.74 17
 -2 3 -10 1073.39 413.509 17
 -2 3 -11 1515.24 463.681 17
 -2 3 -12 7298.55 1022.67 17
 -2 3 -13 772.742 390.341 17
 -2 3 -14 192.243 178.037 17
 -2 3 -14 353.922 158.202 3
 -2 3 -14 407.933 175.866 8
 -2 3 -14 65.6015 85.0019 5
 -2 3 -14 628.114 438.423 16
 -2 3 -15 672.964 190.058 5
 -2 3 -15 299.138 191.791 16
 -2 3 -15 673.047 199.618 3
 -2 3 -15 578.502 179.062 8
 -2 3 -15 681.711 399.096 17
 -2 3 -16 2869.61 708.802 17
 -2 3 -16 2711.33 370.533 5
 -2 3 -16 2968.56 416.249 8
 -2 3 -16 2406.15 603.076 16
 -2 3 -16 2700.97 391.958 3
 -2 3 -17 9847.44 748.972 8
 -2 3 -17 9718.73 713.625 5
 -2 3 -18 113.7 138.186 5
 -2 3 -18 358.389 205.133 8
 -2 3 -19 13944.8 908.418 8
 -2 3 -19 14062.8 870.683 5
 -2 3 -20 1529.63 320.329 8
 -2 3 -20 1289.44 274.948 5
 -2 3 -21 10369 708.77 1
 -2 3 -21 8324.72 592.256 5
 -2 3 -22 5478.6 466.537 10
 -2 3 -22 5872.86 514.609 1
 -2 3 -22 5223.04 416.777 5
 -2 3 -23 1718.72 247.647 10
 -2 3 -23 2343.19 308.745 1
 -2 3 -24 147.303 86.2316 1
 -2 3 -24 251.301 105.731 10
 -2 3 -25 1708.49 192.31 1
 2 -2 -25 78.4563 53.9056 10
 2 -2 -24 3730.52 317.534 10
 2 -2 -24 4232.85 321.675 1
 2 -2 -23 2139.94 284.398 10
 2 -2 -23 2258.06 273.253 1
 2 -2 -22 10674.2 643.622 10
 2 -2 -22 11170.4 637.093 1
 2 -2 -21 525.743 201.978 10
 2 -2 -21 439.451 149.279 1
 2 -2 -20 3656.93 399.015 1
 2 -2 -20 3632.16 439.765 10
 2 -2 -19 1100.34 298.894 10
 2 -2 -19 949.233 235.308 1
 2 -2 -18 7539.15 626.863 1
 2 -2 -18 8084.88 640.35 10
 2 -2 -17 201.346 206.883 10
 2 -2 -17 -94.8586 217.265 14
 2 -2 -17 204.29 114.559 1
 2 -2 -17 258.541 145.305 3
 2 -2 -16 43237.9 3041.66 14
 2 -2 -16 42608.5 1400.49 1
 2 -2 -16 39000.2 1236.2 3
 2 -2 -16 41615 1414.73 10
 2 -2 -15 171.323 109.508 10
 2 -2 -15 391.533 192.784 1
 2 -2 -15 248.493 116.356 3
 2 -2 -14 79482.8 1797.88 1
 2 -2 -14 76059.2 1793.76 10
 2 -2 -13 900.494 468.144 14
 2 -2 -12 45487.5 2686.33 14
 2 -2 -11 584.508 371.874 14
 2 -2 -10 22257.9 1680.34 14
 2 -2 -9 0.7879 323.871 14
 2 -2 -8 42594 987.605 17
 2 -2 -8 38163.5 1004.78 16
 2 -2 -7 420.848 222.132 14
 2 -2 -7 324.38 89.1371 16
 2 -2 -7 471.847 99.8891 17
 2 -2 -6 34409.2 1561.7 14
 2 -2 -6 34852.5 1607.22 2
 2 -2 -6 29777.5 719.51 17
 2 -2 -5 259.131 63.8796 17
 2 -2 -5 44.4005 171.604 2
 2 -2 -4 2267.51 438.496 15
 2 -2 -4 1548.45 164.41 17
 2 -2 -3 4772.17 425.05 15
 2 -2 -2 6470.59 485.136 15
 2 -2 -1 50757.8 1311.74 15
 -2 2 1 52236.2 843.039 16
 2 -2 0 8144.46 468.624 14
 -2 2 0 7869.5 467.863 17
 -2 2 -1 324.601 134.017 17
 -2 2 -2 3879.59 387.524 17
 -2 2 -3 62.5538 90.3019 17
 -2 2 -4 17020.8 934.263 17
 -2 2 -5 8539.61 698.301 17
 -2 2 -5 6303.64 280.169 2
 -2 2 -6 59114.5 1006.83 2
 -2 2 -6 67339.8 2037.31 17
 -2 2 -7 5896.4 656.704 17
 -2 2 -7 4993.31 343.818 2
 -2 2 -8 50328.8 1196.7 2
 -2 2 -8 64541.7 2289.97 17
 -2 2 -9 2067.95 460.376 17
 -2 2 -10 11724.1 1091.63 17
 -2 2 -11 1154.57 421.149 17
 -2 2 -12 22991.7 1696.21 17
 -2 2 -12 21493.8 1425.3 14
 -2 2 -13 89.3233 205.075 16
 -2 2 -13 79.4168 187.487 17
 -2 2 -14 4715.79 439.049 3
 -2 2 -14 4418.9 830.083 17
 -2 2 -14 4515.87 420.942 8
 -2 2 -14 4204.46 881.282 16
 -2 2 -15 5975 519.497 5
 -2 2 -15 5747.43 973.204 17
 -2 2 -15 6801.36 529.785 3
 -2 2 -15 5383.2 1048.26 16
 -2 2 -15 6644.58 539.503 8
 -2 2 -16 17027.7 922.539 3
 -2 2 -16 17111.3 877.465 5
 -2 2 -16 16964.9 886.7 8
 -2 2 -17 1775.9 319.19 8
 -2 2 -17 1780.4 334.223 3
 -2 2 -17 1816.6 289.406 5
 -2 2 -18 35231.3 1308.73 5
 -2 2 -18 34817.9 1367.79 8
 -2 2 -19 -75.8536 112.226 5
 -2 2 -19 82.1525 174.293 8
 -2 2 -20 34233.2 1373.72 8
 -2 2 -20 31740.5 1144.48 5
 -2 2 -21 6923.69 576.455 10
 -2 2 -21 7170.95 590.925 1
 -2 2 -22 15131.3 756 10
 -2 2 -22 20795.2 942.651 1
 -2 2 -23 6831.28 460.734 10
 -2 2 -23 8575.53 551.134 1
 -2 2 -24 5223.14 347.329 10
 -2 2 -24 7830.75 473.58 1
 -2 2 -25 222.107 92.5105 1
 2 -1 -25 2718.68 224.138 1
 2 -1 -25 2584.08 239.802 10
 2 -1 -24 1371.71 195.028 1
 2 -1 -24 1679.87 227.367 10
 2 -1 -23 3896.85 386.677 10
 2 -1 -23 3597.26 341.89 1
 2 -1 -22 1614.39 243.586 1
 2 -1 -22 1599.44 280.357 10
 2 -1 -21 2919.95 384.091 10
 2 -1 -21 2744.05 336.369 1
 2 -1 -20 3952.18 427.914 1
 2 -1 -20 4150.72 481.907 10
 2 -1 -19 1764.37 320.561 1
 2 -1 -19 1838.93 341.034 10
 2 -1 -18 256.174 165.171 1
 2 -1 -18 334.744 166.832 10
 2 -1 -18 579.606 415.339 14
 2 -1 -17 11497.6 1587.72 14
 2 -1 -17 12461.5 800.885 10
 2 -1 -17 11970.5 768.926 1
 2 -1 -16 123.043 91.9613 5
 2 -1 -16 347.609 134.07 3
 2 -1 -16 566.095 399.273 14
 2 -1 -16 155.008 143.826 1
 2 -1 -16 422.034 169.618 10
 2 -1 -15 20826.9 958.95 1
 2 -1 -15 19437.1 858.447 3
 2 -1 -14 722.7 185.98 1
 2 -1 -14 2110.36 638.646 14
 2 -1 -13 9424.93 1220.9 14
 2 -1 -12 253.65 355.169 14
 2 -1 -11 47083.3 2510.32 14
 2 -1 -10 979.162 367.595 14
 2 -1 -10 788.942 190.176 17
 2 -1 -9 575.168 211.943 17
 2 -1 -9 439.153 701.889 14
 2 -1 -8 1885.87 436.574 14
 2 -1 -8 1277.26 248.803 17
 2 -1 -7 21888.6 939.094 17
 2 -1 -7 23454.9 1384.48 14
 2 -1 -6 3207.95 340.709 17
 2 -1 -6 3105.58 476.442 14
 2 -1 -5 2436.29 298.67 17
 2 -1 -4 24482.4 805.577 17
 2 -1 -3 10964.1 642.258 15
 2 -1 -3 10944.7 491.102 17
 -2 1 2 2306.53 164.602 16
 2 -1 -2 2402.27 275.044 15
 2 -1 -1 5379.84 385.18 15
 2 -1 -1 4832.2 330.516 14
 -2 1 1 5083.47 282.787 16
 2 -1 0 1553.63 164.96 14
 2 -1 0 1359.84 205.313 15
 -2 1 0 1539.22 175.282 16
 -2 1 -1 36831.3 991.034 17
 -2 1 -1 36366.2 920.881 16
 -2 1 -2 411.147 124.912 17
 -2 1 -3 6972.32 498.481 17
 -2 1 -4 1015.06 161.894 17
 -2 1 -5 6795.07 407.71 2
 -2 1 -5 7192.62 588.422 17
 -2 1 -6 842.112 252.558 17
 -2 1 -6 848.912 163.802 2
 -2 1 -7 4021.76 380.842 2
 -2 1 -7 5705.08 601.337 17
 -2 1 -8 158.004 89.9468 2
 -2 1 -8 101.461 179.699 17
 -2 1 -9 215955 3286.58 2
 -2 1 -9 231876 4285.93 17
 -2 1 -10 7479.83 651.908 2
 -2 1 -10 9847.19 949.745 17
 -2 1 -10 9572.45 1028.78 16
 -2 1 -10 8471.13 758.391 14
 -2 1 -11 19246.3 1216.46 14
 -2 1 -11 19143.3 1482.03 16
 -2 1 -11 19197.4 1406.94 17
 -2 1 -12 264.132 178.609 14
 -2 1 -12 73.681 127.864 17
 -2 1 -12 145.903 174.124 16
 -2 1 -13 2319.24 627.297 16
 -2 1 -13 2011.02 514.643 17
 -2 1 -14 3463.47 365.99 3
 -2 1 -14 3242.16 694.333 16
 -2 1 -14 2933.04 324.679 8
 -2 1 -15 2243.47 642.648 16
 -2 1 -15 2217.2 307.797 3
 -2 1 -15 1936.35 281.352 8
 -2 1 -16 4458.58 465.506 3
 -2 1 -16 3771.09 805.524 16
 -2 1 -16 4103.94 435.644 8
 -2 1 -17 16242.3 896.899 3
 -2 1 -17 14902 839.719 8
 -2 1 -18 4212.83 471.076 8
 -2 1 -18 4895.17 511.153 3
 -2 1 -19 8516.36 673.391 8
 -2 1 -19 9476.89 729.349 1
 -2 1 -19 9315.07 705.497 3
 -2 1 -20 5765.45 536.454 1
 -2 1 -20 6473.69 583.395 8
 -2 1 -20 5368.44 538.235 10
 -2 1 -21 7757.3 623.091 1
 -2 1 -21 6423.11 555.683 10
 -2 1 -22 2606.73 346.542 1
 -2 1 -22 2522.29 310.131 10
 -2 1 -23 8890.87 510.99 10
 -2 1 -23 11029.2 629.183 1
 -2 1 -24 1343.02 201.379 1
 -2 1 -25 470.899 104.788 1
 2 0 -25 478.353 117.682 10
 2 0 -25 738.841 133.267 1
 2 0 -24 2703.33 303.163 10
 2 0 -24 2477.16 253.557 1
 2 0 -23 545.344 164.938 1
 2 0 -23 540.921 181.198 10
 2 0 -22 2628.79 381.562 10
 2 0 -22 2620.64 312.577 1
 2 0 -21 -80.7208 111.351 1
 2 0 -21 -153.695 159.703 10
 2 0 -20 19432.2 932.081 1
 2 0 -20 18645 982.994 10
 2 0 -19 486.835 197.765 10
 2 0 -19 398.407 132.724 1
 2 0 -19 431.794 152.271 5
 2 0 -18 13997.6 812.423 1
 2 0 -18 12565 752.054 5
 2 0 -18 14322 851.857 10
 2 0 -17 676.49 180.224 5
 2 0 -17 596.65 235.982 1
 2 0 -17 921.522 493.038 14
 2 0 -16 14013.6 792.835 5
 2 0 -16 13970.6 815.751 1
 2 0 -15 8987.18 617.933 5
 2 0 -15 9416.09 611.365 3
 2 0 -15 9957.33 1312.16 14
 2 0 -14 26237.3 2084.41 14
 2 0 -13 5508.68 928.64 14
 2 0 -12 10518.5 1205.22 14
 2 0 -12 9473.48 894.115 17
 2 0 -11 76.1917 107.958 17
 2 0 -11 136.664 241.632 14
 2 0 -10 17408 1129.01 17
 2 0 -10 20262 1516.46 14
 2 0 -9 1805.6 415.407 17
 2 0 -8 15571.6 970.402 17
 2 0 -7 628.439 167.27 17
 2 0 -6 13106.6 791.706 17
 2 0 -5 3993.07 454.162 17
 2 0 -4 5356.61 445.225 17
 2 0 -3 38263.6 1055.06 17
 -2 0 2 76620.7 1276.1 16
 2 0 -2 73797.9 1497.65 15
 -2 0 1 12229 498.756 16
 2 0 -1 11791.3 533.518 15
 2 0 0 46442.9 977.657 15
 -2 0 0 47519.4 1056.3 16
 -2 0 -1 9470.82 495.742 16
 -2 0 -2 39975.1 1077.79 16
 -2 0 -3 19513 810.711 16
 -2 0 -3 16409.1 387.274 14
 -2 0 -4 24304.5 922.249 17
 -2 0 -4 24153.4 983.409 16
 -2 0 -4 22169.3 582.638 14
 -2 0 -5 1906.64 311.585 17
 -2 0 -5 2037.15 360.31 16
 -2 0 -5 1500.2 224.656 14
 -2 0 -6 24641.2 996.419 2
 -2 0 -6 24155 1074.69 17
 -2 0 -6 24837.6 1179.68 16
 -2 0 -6 22833.1 850.528 14
 -2 0 -7 4033.11 434.252 2
 -2 0 -7 3863.01 525.53 16
 -2 0 -7 3672.84 455.766 17
 -2 0 -7 3551.37 388.733 14
 -2 0 -8 52266.9 1987.32 16
 -2 0 -8 52779.5 1780 17
 -2 0 -8 48793.1 1541.05 14
 -2 0 -9 168.027 116.908 14
 -2 0 -9 -21.6024 211.301 16
 -2 0 -9 170.211 125.462 2
 -2 0 -9 166.516 126.738 17
 -2 0 -10 14155.7 1210.2 16
 -2 0 -10 13692.5 1021.94 17
 -2 0 -10 13149.5 932.043 14
 -2 0 -10 12491.6 949.931 2
 -2 0 -11 22490.7 1311.6 14
 -2 0 -11 22262.8 1338.09 2
 -2 0 -11 23821 1636.82 16
 -2 0 -12 779.173 238.687 14
 -2 0 -12 890.346 319.554 16
 -2 0 -12 1085.89 334.013 2
 -2 0 -13 2605.97 667.902 16
 -2 0 -14 20704.5 1768.66 16
 -2 0 -14 21091.5 898.682 3
 -2 0 -14 18325.7 798.693 8
 -2 0 -15 4120.16 425.737 8
 -2 0 -15 4343.36 427.209 3
 -2 0 -15 4288.31 842.035 16
 -2 0 -16 21101.6 964.557 8
 -2 0 -16 26658.3 1097.54 3
 -2 0 -17 7483.32 595.286 8
 -2 0 -17 8362.04 637.655 3
 -2 0 -18 7555 609.496 3
 -2 0 -18 6118.2 550.778 8
 -2 0 -18 5861.92 571.087 10
 -2 0 -18 7908.94 640.693 1
 -2 0 -19 4596.3 502.037 3
 -2 0 -19 5045 505.342 10
 -2 0 -19 4387.37 471.757 1
 -2 0 -19 4057.96 467.514 8
 -2 0 -20 11281.5 718.982 10
 -2 0 -20 11467 768.863 8
 -2 0 -21 224.453 134.06 10
 -2 0 -21 -220.331 170.808 1
 -2 0 -22 17546.1 764.528 10
 -2 0 -22 21283.5 904.945 1
 -2 0 -23 9.78085 71.3351 10
 -2 0 -23 164.714 102.367 1
 -2 0 -24 9397.43 495.473 1
 -2 0 -25 175.021 71.7562 1
 2 1 -26 2295.51 208.115 10
 2 1 -25 82.8338 50.6402 1
 2 1 -25 182.482 91.1877 10
 2 1 -24 265.481 138.406 10
 2 1 -24 353.522 103.337 1
 2 1 -23 518.187 159.16 10
 2 1 -23 593.896 149.732 1
 2 1 -22 749.58 232.443 10
 2 1 -22 276.197 117.917 1
 2 1 -21 4936.67 525.998 10
 2 1 -21 4236.33 446.123 1
 2 1 -20 168.811 184.537 10
 2 1 -20 69.9932 128.88 5
 2 1 -20 -149.195 142.065 1
 2 1 -19 431.25 169.157 1
 2 1 -19 567.397 206.411 5
 2 1 -18 244.841 189.293 14
 2 1 -18 559.846 194.347 5
 2 1 -18 692.029 230.269 1
 2 1 -17 657.501 347.551 14
 2 1 -17 203.539 101.623 5
 2 1 -16 2252.9 632.288 14
 2 1 -16 2370.89 339.282 5
 2 1 -15 937.681 480.811 14
 2 1 -15 490.66 184.097 5
 2 1 -14 16047.3 1612.59 14
 2 1 -13 32207 1901.41 17
 2 1 -13 35726.4 2299.03 14
 2 1 -12 14075.8 1214.12 17
 2 1 -11 20072.2 1422.12 17
 2 1 -10 1122.9 388.694 17
 2 1 -9 4607 664.121 17
 2 1 -8 913.262 273.709 17
 2 1 -7 1100.07 282.983 17
 2 1 -6 3546.9 451.884 17
 2 1 -5 199299 3183.11 17
 2 1 -4 766.697 198.018 17
 2 1 -3 30446 1119.83 17
 2 1 -2 50623.6 1325.62 17
 -2 -1 2 58263.1 1391.57 16
 -2 -1 1 6002.12 409.547 16
 2 1 -1 5972.88 367.784 15
 -2 -1 0 3927.19 342.519 16
 2 1 0 4104.36 262.771 15
 -2 -1 -1 2653.11 296.269 16
 2 1 1 2321.34 178.694 15
 -2 -1 -2 79613.1 1636.92 16
 -2 -1 -3 699864 5121.43 16
 -2 -1 -3 750527 3758.6 14
 -2 -1 -4 73743.1 1288.35 14
 -2 -1 -4 73506 1788.99 16
 -2 -1 -5 123968 2423.52 16
 -2 -1 -5 114347 1794.34 14
 -2 -1 -6 47364.2 1522.25 2
 -2 -1 -6 48137.2 1279.01 14
 -2 -1 -6 50727.9 1713.85 16
 -2 -1 -7 15448 1007.48 16
 -2 -1 -7 14814.9 905.589 2
 -2 -1 -7 13634 756.681 14
 -2 -1 -8 2093.74 521.292 16
 -2 -1 -8 1578.77 327.118 2
 -2 -1 -8 1760.81 329.718 14
 -2 -1 -9 105223 2797.12 2
 -2 -1 -9 103412 3033.16 16
 -2 -1 -10 1620.26 584.473 16
 -2 -1 -10 1549.55 318.366 14
 -2 -1 -10 2606.07 468.119 2
 -2 -1 -11 58455.6 2329.2 2
 -2 -1 -11 55851.5 2549.16 16
 -2 -1 -11 51197.9 2025.89 14
 -2 -1 -12 172.533 279.597 16
 -2 -1 -12 280.835 189.697 2
 -2 -1 -12 238.258 202.869 14
 -2 -1 -13 10685 1120.64 2
 -2 -1 -13 13014.7 1388.51 16
 -2 -1 -14 6692.79 511.753 3
 -2 -1 -14 5469.73 435.699 8
 -2 -1 -15 1018.54 229.803 3
 -2 -1 -15 710.523 167.807 8
 -2 -1 -16 37245.9 1345.47 10
 -2 -1 -16 36829.2 1280.19 3
 -2 -1 -16 36930.8 1346.46 1
 -2 -1 -17 671.505 211.024 3
 -2 -1 -17 481.965 196.1 8
 -2 -1 -17 476.973 176.681 1
 -2 -1 -17 697.687 266.115 10
 -2 -1 -18 9402.64 683.086 3
 -2 -1 -18 8362.82 646.342 10
 -2 -1 -18 9681.03 693.331 1
 -2 -1 -18 8051.55 618.774 8
 -2 -1 -19 8358.36 628.447 3
 -2 -1 -19 7322.3 595.449 8
 -2 -1 -19 7559.88 595.135 10
 -2 -1 -19 8600.35 637.413 1
 -2 -1 -20 -130.497 138.494 10
 -2 -1 -20 186.961 138.759 3
 -2 -1 -20 140.817 167.779 1
 -2 -1 -21 10865.1 680.211 1
 -2 -1 -21 9011.63 580.928 10
 -2 -1 -22 3105.92 315.983 10
 -2 -1 -22 4284.38 398.592 1
 -2 -1 -23 9815.8 549.475 1
 -2 -1 -24 734.987 145.988 1
 -2 -1 -25 473.235 92.3019 1
 2 2 -26 2162.97 210.523 10
 2 2 -25 2873.94 239.042 1
 2 2 -25 3414.99 314.994 10
 2 2 -24 916.615 169.582 1
 2 2 -24 843.809 211.871 10
 2 2 -23 579.177 223.514 10
 2 2 -23 411.141 140.238 1
 2 2 -22 4208.02 412.481 1
 2 2 -22 4968.94 508.333 10
 2 2 -21 317.905 154.769 5
 2 2 -21 318.47 225.978 10
 2 2 -21 231.751 142.309 1
 2 2 -20 12118.6 770.819 1
 2 2 -20 11689.3 725.263 5
 2 2 -19 797.879 223.624 5
 2 2 -19 966.587 254.015 1
 2 2 -18 12675.9 755.372 5
 2 2 -18 8801.28 1364.52 14
 2 2 -17 916.288 231.257 5
 2 2 -17 417.526 323.131 14
 2 2 -16 478.235 445.829 14
 2 2 -16 528.055 161.652 5
 2 2 -15 2051.16 603.743 14
 2 2 -15 1961.74 293.011 5
 2 2 -14 1807.85 501.816 17
 2 2 -13 21807.4 1692.92 17
 2 2 -12 80340.9 3175.5 17
 2 2 -11 4397.95 703.702 17
 2 2 -10 42570.6 2141.57 17
 2 2 -9 2441.61 749.384 17
 2 2 -8 38848.3 1849.43 17
 2 2 -7 110.922 134.427 17
 2 2 -6 281987 4395.59 17
 2 2 -5 2362.21 388.582 17
 2 2 -4 189614 3188.3 17
 2 2 -3 16502.2 904.417 17
 2 2 -2 1553.49 282.486 17
 2 2 -1 231.194 116.259 17
 -2 -2 1 312.995 147.374 16
 -2 -2 0 1486.91 236.599 16
 -2 -2 -1 27997.9 1029.79 16
 -2 -2 -2 16998.9 827.388 16
 -2 -2 -3 81476.2 1597.23 14
 -2 -2 -3 82281 1907.72 16
 -2 -2 -4 26550.7 1113.4 16
 -2 -2 -4 26721.1 957.76 14
 -2 -2 -5 56460.7 1472.28 14
 -2 -2 -5 58665.2 1745.55 16
 -2 -2 -6 100483 2417.43 2
 -2 -2 -6 97475.1 2411.71 16
 -2 -2 -7 3605.11 411.132 14
 -2 -2 -7 3653.52 493.189 16
 -2 -2 -7 2866.91 441.943 2
 -2 -2 -8 7853.42 806.143 16
 -2 -2 -8 7600.01 631.309 14
 -2 -2 -8 6144.05 687.621 2
 -2 -2 -9 4854.24 647.768 2
 -2 -2 -9 4574.25 661.13 16
 -2 -2 -9 3801.47 452.602 14
 -2 -2 -10 21959.9 1520.7 16
 -2 -2 -10 19186.8 1187.35 14
 -2 -2 -11 2961.43 575.95 2
 -2 -2 -11 3124.4 616.77 16
 -2 -2 -11 3186.19 509.973 14
 -2 -2 -12 31271 1922.46 2
 -2 -2 -12 34816.4 2101.63 16
 -2 -2 -13 1780.42 314.379 11
 -2 -2 -13 2427.48 566.613 2
 -2 -2 -13 2293.8 327.041 1
 -2 -2 -13 2381.44 288.907 3
 -2 -2 -14 5748.61 469.742 3
 -2 -2 -14 5272.61 494.047 10
 -2 -2 -14 4162.84 385.886 8
 -2 -2 -14 5431.83 867.289 2
 -2 -2 -14 5818.1 518.302 1
 -2 -2 -15 827.916 217.179 3
 -2 -2 -15 794.834 183.92 8
 -2 -2 -15 720.603 177.394 10
 -2 -2 -15 868.638 229.427 1
 -2 -2 -16 10232.8 701.053 10
 -2 -2 -16 10884.5 716.601 1
 -2 -2 -16 8502.32 568.878 8
 -2 -2 -16 10614.8 681.936 3
 -2 -2 -17 11172.7 676.421 8
 -2 -2 -17 12537.3 766.733 3
 -2 -2 -17 12768.7 786.123 1
 -2 -2 -17 12004.2 747.242 10
 -2 -2 -18 17620.7 882.742 8
 -2 -2 -18 19447.7 940.217 10
 -2 -2 -18 21420.2 1003.45 1
 -2 -2 -18 19639.4 971.486 3
 -2 -2 -19 107.884 131.317 10
 -2 -2 -19 -82.2639 135.672 1
 -2 -2 -19 -3.15583 113.761 8
 -2 -2 -19 30.1283 113.202 3
 -2 -2 -20 14807.3 804.503 1
 -2 -2 -20 12186.5 691.282 10
 -2 -2 -20 13012.6 787.071 3
 -2 -2 -21 2956.15 348.2 1
 -2 -2 -21 2312.28 287.64 10
 -2 -2 -22 5020.36 413.84 1
 -2 -2 -23 1295.39 188.886 1
 -2 -2 -24 6329.99 380.171 1
 -2 -2 -25 92.8073 59.0187 1
 2 3 -26 8445.91 412.845 10
 2 3 -25 111.48 63.3151 1
 2 3 -25 100.868 90.4621 10
 2 3 -24 3129.55 294.373 1
 2 3 -24 4143.57 394.342 10
 2 3 -23 1942.29 316.273 10
 2 3 -23 1607.01 249.975 1
 2 3 -22 3883.45 470.757 10
 2 3 -22 3352.37 378.002 5
 2 3 -22 2623.15 338.589 1
 2 3 -21 1699.57 285.831 5
 2 3 -21 1454.38 290.611 1
 2 3 -20 5271.66 529.437 1
 2 3 -20 6194.45 545.969 5
 2 3 -19 357.646 161.743 5
 2 3 -18 4774.04 1028.61 14
 2 3 -18 6604.62 564.899 5
 2 3 -17 648.546 449.208 14
 2 3 -17 444.977 149.829 5
 2 3 -16 328.463 163.489 5
 2 3 -16 287.37 267.442 14
 2 3 -15 676.544 169.402 5
 2 3 -15 875.803 413.594 17
 2 3 -14 126.315 80.7263 5
 2 3 -14 598.204 327.035 17
 2 3 -13 28100.6 2074.08 17
 2 3 -12 31267.7 2103.17 17
 2 3 -11 1509.04 449.166 17
 2 3 -10 -140.658 349.49 17
 2 3 -9 16451.8 1340.53 17
 2 3 -8 133.781 237.345 17
 2 3 -7 40641.1 1912.41 17
 2 3 -6 2671.88 464.938 17
 2 3 -5 1312.69 324.59 17
 2 3 -4 38644.5 1647.6 17
 2 3 -3 4930.18 582.116 17
 2 3 -2 -223.2 220.03 17
 -2 -3 1 208429 3281.87 16
 2 3 -1 205444 3251.32 17
 2 3 0 -227.652 170.063 17
 -2 -3 0 -259.49 233.373 16
 -2 -3 -1 300569 3812.45 16
 -2 -3 -2 14617.9 884.118 16
 -2 -3 -3 160803 2844.04 16
 -2 -3 -4 18170.8 916.263 14
 -2 -3 -4 17492.5 963.823 16
 -2 -3 -5 24378.5 1108.31 14
 -2 -3 -5 23980 1228.48 2
 -2 -3 -5 24563.6 1189.78 16
 -2 -3 -6 583.743 205.943 14
 -2 -3 -6 1148.01 255.722 2
 -2 -3 -6 645.563 230.795 16
 -2 -3 -7 497.057 207.672 2
 -2 -3 -7 987.049 289.402 16
 -2 -3 -7 981.292 258.796 14
 -2 -3 -8 -59.302 195.131 2
 -2 -3 -8 57.6106 166.167 16
 -2 -3 -8 -70.8711 163.283 14
 -2 -3 -9 8122.59 849.599 16
 -2 -3 -9 7744.72 748.414 14
 -2 -3 -9 7499.49 849.014 2
 -2 -3 -10 1871.38 465.062 16
 -2 -3 -10 2022.26 410.27 14
 -2 -3 -11 32336.5 1887.33 16
 -2 -3 -11 30978.7 1688.99 14
 -2 -3 -11 36838.8 2064.17 2
 -2 -3 -12 97.8975 169.038 2
 -2 -3 -13 360.002 140.508 11
 -2 -3 -13 298.105 215.534 2
 -2 -3 -13 598.485 153.427 3
 -2 -3 -13 546.117 146.592 1
 -2 -3 -14 66.4232 81.6781 10
 -2 -3 -14 43.3318 100.635 3
 -2 -3 -14 -42.3858 266.449 2
 -2 -3 -14 7.70131 99.4511 11
 -2 -3 -14 -67.5577 114.691 1
 -2 -3 -15 463.97 172.153 10
 -2 -3 -15 533.15 173.159 3
 -2 -3 -15 474.267 155.712 1
 -2 -3 -16 1332.26 242.065 3
 -2 -3 -16 2138.38 325.49 10
 -2 -3 -16 1544.38 284.652 1
 -2 -3 -17 24234.1 1066.47 1
 -2 -3 -17 22612.7 1012.65 3
 -2 -3 -17 22238.6 1007.38 10
 -2 -3 -18 1879.29 274.126 10
 -2 -3 -18 1734.51 289.628 1
 -2 -3 -18 1410.95 271.567 3
 -2 -3 -19 14561.6 807.333 3
 -2 -3 -19 15314.5 822.484 1
 -2 -3 -20 73.8758 109.016 3
 -2 -3 -20 150.148 145.11 1
 -2 -3 -20 334.92 116.767 10
 -2 -3 -21 397.647 154.306 1
 -2 -3 -22 431.514 140.297 1
 -2 -3 -23 641.017 139.824 1
 -2 -3 -24 495.785 110.61 1
 2 4 -26 4652.93 303.489 10
 2 4 -25 2008.9 179.355 1
 2 4 -25 3471.77 318.111 10
 2 4 -24 3363.22 294.702 1
 2 4 -24 4640.83 421.497 10
 2 4 -23 447.892 190.115 10
 2 4 -23 143.095 94.5451 1
 2 4 -23 308.72 135.956 5
 2 4 -22 1084.84 222.445 5
 2 4 -22 748.168 187.021 1
 -2 -4 22 1025.52 264.116 12
 -2 -4 21 2476.78 389.644 12
 2 4 -21 2567.73 366.18 5
 2 4 -21 1601.25 308.596 1
 2 4 -20 9011.49 653.848 5
 2 4 -19 2769.66 365.189 5
 2 4 -18 43683.1 2976.99 14
 2 4 -18 57324.4 1634.8 5
 2 4 -17 1191.74 490.463 14
 2 4 -17 1600.56 306.783 5
 2 4 -16 42955.4 2871.05 17
 2 4 -16 41394.2 1369.09 5
 2 4 -15 57.8709 107.984 5
 2 4 -15 152.175 454.537 17
 2 4 -14 4980.05 948.95 17
 2 4 -14 4051.69 418.109 5
 2 4 -13 2897.5 702.996 17
 2 4 -12 965.138 407.685 17
 2 4 -11 4523.5 825.528 17
 2 4 -10 90503.1 3524.6 17
 2 4 -9 683.231 363.703 17
 2 4 -8 126644 3846.38 17
 2 4 -7 149.564 235.359 17
 2 4 -6 51033.2 2167.41 17
 2 4 -5 16120.7 1188.36 17
 2 4 -4 92120.3 2635.12 17
 2 4 -3 3569.35 481.672 17
 2 4 -2 1892.68 315.863 17
 2 4 -1 342.76 130.654 17
 -2 -4 0 1831.55 359.683 16
 2 4 0 2223.48 355.738 17
 -2 -4 -1 780.032 234.404 16
 2 4 1 660.016 218.984 17
 -2 -4 -2 123487 2691.32 16
 2 4 2 123983 2612.71 17
 2 4 3 319.721 153.149 17
 -2 -4 -3 319.879 159.784 16
 -2 -4 -4 89321.4 2294.16 16
 -2 -4 -5 105.678 116.511 2
 -2 -4 -5 411.631 194.587 16
 -2 -4 -5 425.912 222.377 14
 -2 -4 -6 214076 4150.81 2
 -2 -4 -6 201998 3619.46 14
 -2 -4 -7 5340.02 593.016 14
 -2 -4 -7 4853.41 565.333 16
 -2 -4 -8 80247.2 2466.58 16
 -2 -4 -8 83676.8 2524.5 14
 -2 -4 -9 7826.71 812.692 14
 -2 -4 -9 7917.23 810.614 16
 -2 -4 -10 48694.3 2103.18 14
 -2 -4 -10 47101.4 2045.86 16
 -2 -4 -11 4180.93 654.018 14
 -2 -4 -11 4768.75 802.769 2
 -2 -4 -12 10523.6 639.416 1
 -2 -4 -12 11806.2 1309.25 2
 -2 -4 -12 11565.5 739.725 11
 -2 -4 -12 11608.4 630.049 3
 -2 -4 -13 429.985 153.072 3
 -2 -4 -13 297.24 181.755 11
 -2 -4 -13 192.65 143.625 2
 -2 -4 -13 265.689 137.627 10
 -2 -4 -13 406.24 117.842 1
 -2 -4 -14 20022.3 902.399 3
 -2 -4 -14 18425.1 1813.52 2
 -2 -4 -14 22336.1 1128.16 11
 -2 -4 -14 20792.7 950.405 10
 -2 -4 -14 20917.4 962.584 1
 -2 -4 -15 1049.58 437.013 2
 -2 -4 -15 944.339 221.168 10
 -2 -4 -15 1463.97 261.507 1
 -2 -4 -15 917.85 268.316 11
 -2 -4 -15 1297.34 237.962 3
 -2 -4 -16 40275.3 1353.89 3
 -2 -4 -16 42175.9 1358.27 10
 -2 -4 -16 44529.1 1447.19 1
 -2 -4 -17 110.801 111.669 3
 -2 -4 -17 211.888 138.687 1
 -2 -4 -18 23482.6 1037.33 1
 -2 -4 -18 21221.2 984.707 3
 -2 -4 -19 3438.43 404.793 1
 -2 -4 -19 3019.34 370.998 3
 -2 -4 -19 3009.6 332.338 10
 -2 -4 -20 8477.93 589.734 3
 -2 -4 -20 10543.5 656.287 1
 -2 -4 -21 360.366 134.455 1
 -2 -4 -22 3416.33 323.032 1
 -2 -4 -23 2788.56 256.294 1
 -2 -4 -24 9084 376.46 1
 2 5 -26 887.677 135.059 10
 2 5 -25 712.949 157.589 10
 2 5 -24 3483.74 380.405 10
 2 5 -24 1891.8 209.867 1
 2 5 -23 92.6437 86.8766 1
 -2 -5 23 220.113 162.439 12
 2 5 -23 499.03 165.668 5
 2 5 -22 120.051 137.964 5
 2 5 -22 114.159 116.023 1
 -2 -5 22 -49.8859 152.406 12
 2 5 -21 731.977 203.475 5
 2 5 -20 331.233 200.529 5
 2 5 -19 1570.45 316.104 5
 2 5 -18 2077.13 351.881 5
 2 5 -18 1500.13 591.648 14
 2 5 -17 4260.36 463.047 5
 2 5 -17 3780.99 915.29 17
 2 5 -16 2487.96 371.621 5
 2 5 -16 1681.67 627.152 17
 2 5 -15 775.741 436.663 17
 2 5 -15 880.496 209.325 5
 2 5 -14 4273.96 958.249 17
 2 5 -14 3778.38 405.348 5
 2 5 -13 2519.38 699.777 17
 2 5 -12 1087.28 506.095 17
 2 5 -11 3053.87 703.231 17
 2 5 -10 -18.5318 219.302 17
 2 5 -9 11320.1 1303.85 17
 2 5 -8 470.345 480.689 17
 2 5 -7 2190.47 640.194 17
 2 5 -6 10789.7 1098.85 17
 2 5 -5 2920.39 564.061 17
 2 5 -4 18368.1 1262.24 17
 2 5 -3 22538.5 1354.25 17
 2 5 -2 8919.17 802.887 17
 2 5 -1 998.304 254.174 17
 2 5 0 1245.85 282.495 17
 -2 -5 -1 882.951 281.929 16
 2 5 1 701.798 229.526 17
 2 5 2 371.423 132.438 17
 -2 -5 -2 265.436 120.011 16
 2 5 3 44035.1 1609.07 17
 -2 -5 -3 43890.6 1757.91 16
 -2 -5 -4 1018.47 425.041 16
 2 5 4 1074.16 352.78 17
 -2 -5 -4 271.757 222.466 2
 -2 -5 -5 84739.6 2403.88 16
 -2 -5 -5 84655.2 2713.98 2
 -2 -5 -6 965.898 316.834 2
 -2 -5 -6 2201.43 403.191 16
 -2 -5 -7 60911.5 2491.11 2
 -2 -5 -7 56636.7 2014.22 16
 -2 -5 -8 12824.9 995.094 16
 -2 -5 -8 13715 1225.22 2
 -2 -5 -8 13402.8 1086.73 14
 -2 -5 -9 4402.61 646.229 14
 -2 -5 -9 3780 649.528 2
 -2 -5 -10 247.161 152.335 2
 -2 -5 -10 1151.62 330.639 14
 -2 -5 -11 614.597 312.789 2
 -2 -5 -11 579.397 140.13 3
 -2 -5 -11 693.169 166.574 11
 -2 -5 -11 711.63 173.626 1
 -2 -5 -12 3651.39 381.255 1
 -2 -5 -12 2940.2 402.981 11
 -2 -5 -12 3620.98 784.158 2
 -2 -5 -12 3920.92 378.317 3
 -2 -5 -13 19318.8 1857.81 2
 -2 -5 -13 19508.3 884.249 3
 -2 -5 -13 20359.9 929.947 1
 -2 -5 -13 23436.2 1115.47 11
 -2 -5 -14 441.099 175.916 3
 -2 -5 -14 545.52 218.832 1
 -2 -5 -14 -54.3647 87.7586 10
 -2 -5 -14 136.446 218.939 11
 -2 -5 -14 -168.171 159.814 2
 -2 -5 -15 12474.4 727.953 10
 -2 -5 -15 12339.3 750.474 1
 -2 -5 -15 11397.6 706.611 3
 -2 -5 -15 13319.1 898.093 11
 -2 -5 -16 53.9642 122.505 3
 -2 -5 -16 102.181 98.9234 10
 -2 -5 -16 -47.1463 141.397 1
 -2 -5 -17 4587.12 474.539 1
 -2 -5 -17 4092.31 426.048 3
 -2 -5 -17 3800.87 397.204 10
 -2 -5 -18 13804.3 787.544 1
 -2 -5 -18 12015.6 732.309 3
 -2 -5 -19 5766.52 489.754 3
 -2 -5 -19 7006.28 561.548 1
 -2 -5 -20 7166.7 523.965 1
 -2 -5 -20 6225.7 484.89 3
 -2 -5 -21 4928.06 407.569 1
 -2 -5 -22 1114.04 179.174 1
 -2 -5 -23 233.932 71.9526 1
 2 6 -26 4437.12 272.912 10
 2 6 -25 2581.82 272.943 10
 -2 -6 24 2577.07 308.797 12
 2 6 -24 3010.56 357.223 10
 2 6 -23 1430.58 250.752 5
 -2 -6 23 1295.46 253.536 12
 2 6 -23 772.453 148.22 1
 2 6 -22 759.262 189.921 5
 -2 -6 22 900.727 246.906 12
 2 6 -22 467.827 155.324 1
 2 6 -21 90.0041 125.588 5
 2 6 -20 2665.33 392.96 5
 2 6 -19 1139.66 265.474 5
 2 6 -18 32687.1 1267.53 5
 2 6 -17 1443.67 576.266 17
 2 6 -17 3897.58 468.224 5
 2 6 -16 17209.8 1966.53 17
 2 6 -16 16452.9 896.474 5
 2 6 -15 349.48 386.996 17
 2 6 -15 226.626 133.325 5
 2 6 -14 614.706 180.368 5
 2 6 -14 934.597 469.713 17
 2 6 -13 984.201 490.843 17
 2 6 -13 929.786 207.133 5
 2 6 -12 2957.07 751.705 17
 2 6 -11 881.73 401.844 17
 2 6 -10 38258.9 2529.59 17
 2 6 -9 5476.44 912.312 17
 2 6 -8 3062.5 900.647 17
 2 6 -7 630.156 258.167 17
 2 6 -6 2210.25 561.175 17
 2 6 -5 539.854 340.157 17
 2 6 -4 31508.6 1798.68 17
 2 6 -3 5543.76 727.188 17
 2 6 -2 150944 3578.52 17
 2 6 -1 1973.65 393.476 17
 -2 -6 0 787.411 111.894 15
 2 6 0 1278.86 320.163 17
 2 6 1 2727.71 507.248 17
 2 6 2 13677.3 945.958 17
 2 6 3 6090.33 666.925 17
 -2 -6 -3 6572.71 862.274 16
 -2 -6 -3 7460.28 841.142 2
 -2 -6 -4 109481 3000.66 16
 -2 -6 -4 115871 3377.15 2
 2 6 4 115676 2669.63 17
 -2 -6 -5 -117.433 137.029 2
 -2 -6 -5 152.69 142.397 16
 -2 -6 -6 187304 3847.88 16
 -2 -6 -6 215493 4808.13 2
 -2 -6 -7 1489.46 446.883 2
 -2 -6 -7 611.101 233.177 16
 -2 -6 -8 48269.2 2455.98 2
 -2 -6 -9 138.475 234.118 2
 -2 -6 -10 6343.25 994.5 2
 -2 -6 -10 6530.66 461.352 3
 -2 -6 -10 6926.38 548.187 11
 -2 -6 -10 6195.83 471.856 1
 -2 -6 -11 282.222 162.888 11
 -2 -6 -11 -221.215 244.332 2
 -2 -6 -11 -61.9468 95.2317 1
 -2 -6 -11 69.1926 99.717 3
 -2 -6 -12 26198.2 1039.31 1
 -2 -6 -12 26231.8 2164.7 2
 -2 -6 -12 27822.2 1219.61 11
 -2 -6 -12 25272.8 995.058 3
 -2 -6 -13 -145.873 137.598 2
 -2 -6 -13 75.2516 92.6359 3
 -2 -6 -13 28.7342 124.343 11
 -2 -6 -14 46171.8 1406.75 3
 -2 -6 -14 50284.6 1544.37 1
 -2 -6 -14 48578.9 1718.76 11
 -2 -6 -15 296.872 219.206 11
 -2 -6 -15 91.0991 150.44 3
 -2 -6 -15 -173.553 154.476 1
 -2 -6 -16 1784.89 307.445 1
 -2 -6 -16 1611.88 276.599 3
 -2 -6 -17 198.921 187.139 1
 -2 -6 -17 -8.70767 114.236 3
 -2 -6 -18 3119.34 379.273 3
 -2 -6 -18 3850.49 438.599 1
 -2 -6 -19 2907.8 361.475 1
 -2 -6 -19 2324.75 298.852 3
 -2 -6 -20 16932.6 759.715 1
 -2 -6 -20 12737.1 655.325 3
 -2 -6 -21 126.171 116.206 1
 -2 -6 -22 5868.81 358.707 1
 2 7 -25 314.388 108.075 10
 2 7 -24 2009.46 261.169 10
 -2 -7 24 1755.06 249.318 12
 -2 -7 23 205.198 145.649 12
 2 7 -23 145.95 86.3913 1
 2 7 -23 326.152 138.271 5
 2 7 -22 581.8 153.282 1
 -2 -7 22 1011.32 257.694 12
 2 7 -22 1088.96 223.935 5
 2 7 -21 4632.8 465.703 5
 2 7 -20 440.915 202.037 5
 2 7 -19 1496.64 285.381 5
 2 7 -18 756.725 289.645 5
 2 7 -17 1599.58 302.632 5
 2 7 -16 3102.64 924.314 17
 2 7 -16 2057.59 330.457 5
 2 7 -15 875.826 270.398 5
 2 7 -15 976.749 486.684 17
 2 7 -14 206.32 215.5 17
 2 7 -14 496.423 181.754 5
 2 7 -13 14694.9 789.185 5
 2 7 -13 18129.9 2003.87 17
 2 7 -12 105.371 86.971 5
 2 7 -12 198.802 420.383 17
 2 7 -11 572.741 462.614 17
 2 7 -10 2403.04 756.601 17
 2 7 -9 3453.95 771.522 17
 2 7 -8 16095 1631.45 17
 2 7 -7 18078.3 1628.46 17
 2 7 -6 23379.1 1803.99 17
 2 7 -5 39291 2194.29 17
 2 7 -4 5917.54 890.163 17
 2 7 -3 57849.2 2522.5 17
 2 7 -2 2894.74 547.099 17
 2 7 -1 13458.9 1216.26 17
 2 7 0 1785.32 405.989 17
 2 7 1 1499.39 356.634 17
 -2 -7 -1 1308.77 440.253 2
 -2 -7 -2 551.094 281.604 2
 2 7 2 1239.34 357.934 17
 -2 -7 -3 38917.1 2058.92 2
 2 7 3 33443.3 1598.93 17
 -2 -7 -4 5859.65 809.032 2
 -2 -7 -5 34269.4 2036.19 2
 -2 -7 -6 359.249 278.23 2
 -2 -7 -7 25361.1 1833.95 2
 -2 -7 -8 76.9557 167.061 2
 -2 -7 -8 247.608 138.729 11
 -2 -7 -9 10675.8 684.693 11
 -2 -7 -9 8609.45 546.94 1
 -2 -7 -9 9837.27 1242.35 2
 -2 -7 -10 5224.51 440.431 1
 -2 -7 -10 4967.76 923.916 2
 -2 -7 -10 6277.11 554.882 11
 -2 -7 -10 5192.22 436.957 3
 -2 -7 -11 3382.43 364.812 1
 -2 -7 -11 4246.95 478.395 11
 -2 -7 -11 3492.61 376.546 3
 -2 -7 -11 3114.69 791.244 2
 -2 -7 -12 1263.39 261.905 11
 -2 -7 -12 897.978 499.007 2
 -2 -7 -12 1330.42 255.769 1
 -2 -7 -12 1076.14 222.09 3
 -2 -7 -13 2523.79 694.647 2
 -2 -7 -13 3510.73 417.512 1
 -2 -7 -13 3312.36 458.242 11
 -2 -7 -13 3079.89 374.094 3
 -2 -7 -14 2381.24 363.837 1
 -2 -7 -14 2348.34 333.643 3
 -2 -7 -14 2496.81 400.03 11
 -2 -7 -15 1226.11 291.316 11
 -2 -7 -15 1424.05 310.884 1
 -2 -7 -15 1121.69 227.161 3
 -2 -7 -16 1575.39 347.528 11
 -2 -7 -16 2673.23 372.837 1
 -2 -7 -16 2069.37 308.078 3
 -2 -7 -17 207.162 128.503 3
 -2 -7 -17 497.037 186.103 1
 -2 -7 -18 368.941 146.38 3
 -2 -7 -18 442.908 179.788 1
 -2 -7 -19 5546.07 451.462 1
 -2 -7 -19 4012.85 362.531 3
 -2 -7 -20 97.8966 86.7326 1
 -2 -7 -21 6314.41 384.208 1
 -2 -7 -22 986.29 129.194 1
 2 8 -25 384.498 103.892 10
 -2 -8 24 1784.35 239.681 12
 2 8 -24 2421.04 276.141 10
 -2 -8 23 1118.4 218.523 12
 2 8 -23 1002.75 195.228 5
 2 8 -22 3447.2 377.233 5
 -2 -8 22 3871.85 440.707 12
 2 8 -21 1225.2 266.324 5
 2 8 -20 681.838 246.5 5
 2 8 -19 222.83 161.262 5
 2 8 -18 5069.97 526.147 5
 2 8 -17 7650.61 666.114 5
 2 8 -16 20756.6 1037.13 5
 2 8 -15 3177.43 926.067 17
 2 8 -15 3739.61 435.132 5
 2 8 -14 31211.8 1208.32 5
 -2 -8 14 29836.8 1155.1 6
 2 8 -13 543.808 426.865 17
 -2 -8 13 760.703 195.346 6
 2 8 -13 970.335 220.519 5
 2 8 -12 828.802 222.026 5
 -2 -8 12 662.358 167.118 6
 -2 -8 11 358.325 126.556 6
 2 8 -11 360.307 148.54 5
 2 8 -11 203.279 239.139 17
 2 8 -10 3033 803.366 17
 2 8 -9 702.707 330.382 17
 2 8 -8 29510.3 2281.67 17
 2 8 -7 696.435 396.782 17
 2 8 -6 12029.5 1338.47 17
 2 8 -5 1865.07 533.271 17
 2 8 -4 4230.5 721.963 17
 2 8 -3 -74.0618 139.246 17
 2 8 -2 79025.5 3084.61 17
 -2 -8 1 16330.7 1342.51 2
 2 8 -1 13714.9 1230.54 17
 2 8 0 66366.8 2679.48 17
 -2 -8 0 71822.1 2939.57 2
 -2 -8 -1 16812.9 1456.55 2
 2 8 1 14861.5 1243.57 17
 -2 -8 -2 38880.6 2286.32 2
 -2 -8 -3 32057.1 2063.48 2
 -2 -8 -4 1996.06 543.265 2
 -2 -8 -5 1731.27 467.785 2
 -2 -8 -6 6372.69 941.335 2
 -2 -8 -7 1032.33 189.603 1
 -2 -8 -7 821.789 212.625 13
 -2 -8 -7 692.388 321.498 2
 -2 -8 -7 960.457 221.261 11
 -2 -8 -8 35738.5 1146.5 1
 -2 -8 -8 38516.5 2562.03 2
 -2 -8 -8 39487 1406.05 13
 -2 -8 -8 37557.9 1321.07 11
 -2 -8 -9 1468.92 317.188 13
 -2 -8 -9 1665.42 307.074 11
 -2 -8 -9 2287.81 630.874 2
 -2 -8 -9 2696.77 338.929 1
 -2 -8 -10 61569.4 1793.98 13
 -2 -8 -10 62713.2 1814.04 11
 -2 -8 -10 56383.9 3316.39 2
 -2 -8 -10 58250.8 1516.21 3
 -2 -8 -10 57972.6 1564.76 1
 -2 -8 -11 1345.9 273.569 1
 -2 -8 -11 1229.92 237.142 3
 -2 -8 -11 977.637 510.394 2
 -2 -8 -11 930.713 248.814 11
 -2 -8 -12 1537.52 633.007 2
 -2 -8 -12 2843.65 357.386 1
 -2 -8 -12 2859.73 434.376 11
 -2 -8 -12 2482.56 334.677 3
 -2 -8 -13 1002.1 227.142 1
 -2 -8 -13 957.253 272.157 11
 -2 -8 -13 889.027 211.117 3
 -2 -8 -14 2682.43 339.088 3
 -2 -8 -14 2563.03 405.919 11
 -2 -8 -14 2694.37 377.983 1
 -2 -8 -15 1125.49 229.688 3
 -2 -8 -15 1472.59 281.666 1
 -2 -8 -15 1512.1 320.472 11
 -2 -8 -16 2808.14 381.453 1
 -2 -8 -16 2265.68 311.097 3
 -2 -8 -17 1195.47 248.522 1
 -2 -8 -17 846.416 186.764 3
 -2 -8 -18 2146.28 288.779 1
 -2 -8 -18 1368.33 202.944 3
 -2 -8 -19 291.384 129.735 1
 -2 -8 -20 3289.03 290.055 1
 -2 -8 -21 173.507 65.6437 1
 -2 -9 24 461.733 113.683 12
 2 9 -23 744.924 153.904 5
 -2 -9 23 646.558 169.224 12
 2 9 -22 293.543 141.917 5
 -2 -9 22 407.505 173.272 12
 2 9 -21 853.978 228.651 5
 -2 -9 21 752.024 212.822 12
 2 9 -20 391.336 211.881 5
 2 9 -19 2405.99 360.523 5
 2 9 -18 721.403 221.923 5
 2 9 -17 6161.55 569.158 5
 2 9 -16 2542.81 408.545 5
 2 9 -15 8894.58 692.845 5
 -2 -9 15 8306.71 659.084 6
 -2 -9 14 2393.31 356.508 6
 2 9 -14 2080.42 745.587 17
 2 9 -14 2458.61 351.876 5
 2 9 -13 6805.94 581.987 5
 -2 -9 13 6997.1 574.298 6
 2 9 -13 7018.46 1334.4 17
 -2 -9 12 1860.22 282.97 6
 2 9 -12 1657.12 265.607 5
 2 9 -11 1505.67 611.094 17
 -2 -9 11 1200.11 240.369 6
 2 9 -11 1091 205.069 5
 2 9 -10 12771.1 1670.61 17
 -2 -9 10 13541.5 733.557 6
 2 9 -10 11028.8 650.631 5
 2 9 -9 29544.8 2462.08 17
 -2 -9 9 24717.8 971.128 6
 2 9 -8 450.726 215.324 17
 -2 -9 8 1117.17 202.447 6
 2 9 -7 24884.5 2123.66 17
 2 9 -6 1330.42 494.636 17
 2 9 -5 20846.9 1836.91 17
 2 9 -4 238.185 173.83 17
 -2 -9 4 326.122 163.317 2
 -2 -9 3 8225.76 994.147 2
 2 9 -3 7791.56 1072.88 17
 -2 -9 2 230.76 206.501 2
 2 9 -2 -42.0184 207.534 17
 -2 -9 1 17090.4 1488.26 2
 2 9 -1 17661.7 1564.14 17
 2 9 0 14171.6 1363.73 17
 -2 -9 0 15706.2 1474.71 2
 -2 -9 -1 13586.5 1395.15 2
 -2 -9 -2 3623.73 742.747 2
 -2 -9 -3 820.253 367.032 2
 -2 -9 -4 5150.13 508.418 13
 -2 -9 -4 4802.33 459.905 11
 -2 -9 -4 5629.55 975.431 2
 -2 -9 -5 1229.46 206.185 1
 -2 -9 -5 1430.02 267.15 13
 -2 -9 -5 1295.4 242.28 11
 -2 -9 -5 1160.51 499.378 2
 -2 -9 -6 849.961 209.015 11
 -2 -9 -6 852.633 188.18 1
 -2 -9 -6 1071.93 428.179 2
 -2 -9 -6 1119.58 300.052 13
 -2 -9 -7 16216.4 925.965 13
 -2 -9 -7 14684.7 1642.06 2
 -2 -9 -7 14800.9 836.1 11
 -2 -9 -7 14503.9 738.352 1
 -2 -9 -8 215.831 245.447 2
 -2 -9 -8 310.505 249.451 13
 -2 -9 -8 46.6025 129.683 1
 -2 -9 -8 41.2082 116.944 11
 -2 -9 -9 20920 939.837 1
 -2 -9 -9 22518.2 1098.01 11
 -2 -9 -9 20049.6 2016.49 2
 -2 -9 -9 23940.5 1196.61 13
 -2 -9 -10 661.402 260.004 13
 -2 -9 -10 274.537 323.327 2
 -2 -9 -10 522.718 210.079 11
 -2 -9 -10 410.378 144.559 3
 -2 -9 -10 1005.91 246.686 1
 -2 -9 -11 1197.43 274.807 13
 -2 -9 -11 623.42 412.805 2
 -2 -9 -11 749.165 200.728 1
 -2 -9 -11 906.636 205.502 3
 -2 -9 -11 1108.81 276.823 11
 -2 -9 -12 -161.282 172.975 11
 -2 -9 -12 -53.6638 120.106 3
 -2 -9 -12 -34.1031 123.724 1
 -2 -9 -13 779.675 198.517 3
 -2 -9 -13 1099.25 256.589 1
 -2 -9 -13 658.818 273.348 11
 -2 -9 -14 263.035 96.3572 3
 -2 -9 -14 373.263 198.122 11
 -2 -9 -14 609.97 239.623 1
 -2 -9 -15 12801.1 779.407 1
 -2 -9 -15 11839.3 804.996 11
 -2 -9 -16 4122.35 420.889 1
 -2 -9 -16 2800.51 305.887 3
 -2 -9 -17 5888.36 467.284 1
 -2 -9 -17 4258.89 345.519 3
 -2 -9 -18 712.075 178.808 1
 -2 -9 -19 750.355 147.604 1
 -2 -9 -20 226.884 88.2192 1
 -2 -10 24 3996.97 274.265 12
 2 10 -24 2273.14 219.92 10
 -2 -10 23 6924.99 439.056 12
 2 10 -23 7964.6 430.784 5
 -2 -10 22 3709.12 376.417 12
 2 10 -22 4321.6 365.668 5
 -2 -10 21 1913.65 292.321 12
 2 10 -21 2404.02 321.775 5
 -2 -10 20 5697.61 524.973 12
 2 10 -20 5913.46 509.101 5
 2 10 -19 2417.94 351.551 5
 2 10 -18 7195.62 588.818 5
 2 10 -17 233.879 213.794 5
 -2 -10 16 3101.95 395.76 6
 2 10 -16 3175.02 401.842 5
 2 10 -15 6034.56 564.084 5
 -2 -10 15 6238.47 580.089 6
 2 10 -14 5326.18 537.473 5
 -2 -10 14 5518.97 528.049 6
 -2 -10 13 5615.15 535.5 6
 2 10 -13 4231.8 1038.24 17
 2 10 -13 5311.01 503.423 5
 -2 -10 12 16147.2 860.026 6
 2 10 -12 15345.9 848.905 5
 2 10 -11 568.071 399.417 17
 2 10 -11 502.628 164.155 5
 -2 -10 11 528.735 170.036 6
 2 10 -10 26459.7 2494.56 17
 2 10 -10 20989 962.325 5
 -2 -10 10 24214 1034.14 6
 2 10 -9 10385.3 1540.26 17
 -2 -10 9 10991.1 678.864 6
 -2 -10 8 26279.6 1035.1 6
 2 10 -8 29898 2499.79 17
 2 10 -7 876.825 470.218 17
 -2 -10 7 1332.53 245.954 6
 2 10 -6 3150.66 780.488 17
 -2 -10 6 2458.61 312.903 6
 -2 -10 5 220.904 67.2083 6
 2 10 -5 9.83542 200.647 17
 -2 -10 4 869.709 205.641 6
 2 10 -4 837.741 389.48 17
 -2 -10 3 6014.27 834.522 2
 2 10 -3 4321.28 855.507 17
 -2 -10 2 15859.4 1463.4 2
 -2 -10 2 14782.8 761.633 11
 2 10 -2 16092.1 1647.59 17
 -2 -10 1 729.295 213.215 13
 -2 -10 1 368.717 205.36 2
 -2 -10 1 753.204 178.328 11
 -2 -10 0 28430.8 1142.45 13
 -2 -10 0 30540.3 2225.04 2
 -2 -10 0 26562.5 1032.24 11
 -2 -10 -1 8823.25 1204.8 2
 -2 -10 -1 8423.53 622.327 13
 -2 -10 -1 7588.99 544.743 11
 -2 -10 -2 5446.21 468.56 11
 -2 -10 -2 6489.93 560.364 13
 -2 -10 -2 4412.77 382.686 1
 -2 -10 -2 5577.32 1021.52 2
 -2 -10 -3 359.443 154.112 1
 -2 -10 -3 220.175 137.915 11
 -2 -10 -3 482.258 181.161 13
 -2 -10 -3 276.518 236.985 2
 -2 -10 -4 6860.87 1169.04 2
 -2 -10 -4 6239.07 532.056 11
 -2 -10 -4 7134.73 631.776 13
 -2 -10 -4 6016.97 470.745 1
 -2 -10 -5 3354.25 474.907 13
 -2 -10 -5 2544.2 733.076 2
 -2 -10 -5 2106.43 296.001 1
 -2 -10 -5 2614.37 344.288 11
 -2 -10 -6 26110.1 1238.95 13
 -2 -10 -6 25045.1 2244.13 2
 -2 -10 -6 22813.9 949.957 1
 -2 -10 -6 24520.4 1085.98 11
 -2 -10 -7 1693.95 297.619 11
 -2 -10 -7 2244.71 386.851 13
 -2 -10 -7 1316.85 530.731 2
 -2 -10 -7 2048.05 312.933 1
 -2 -10 -8 11272 1558.17 2
 -2 -10 -8 11194 689.862 1
 -2 -10 -8 12414.9 796.489 11
 -2 -10 -8 13368.3 912.46 13
 -2 -10 -9 7860.04 699.586 13
 -2 -10 -9 8204.44 606.704 1
 -2 -10 -9 7601.82 645.879 11
 -2 -10 -9 7946.58 565.179 3
 -2 -10 -9 6290.73 1184.69 2
 -2 -10 -10 6709.33 560.014 1
 -2 -10 -10 6837.46 609.012 11
 -2 -10 -10 7152.38 627.673 13
 -2 -10 -10 6363.47 521.482 3
 -2 -10 -11 2705.78 395.77 13
 -2 -10 -11 3584.48 388.572 3
 -2 -10 -11 3758.88 409.852 1
 -2 -10 -11 3270.25 436.512 11
 -2 -10 -12 973.206 267.394 1
 -2 -10 -12 792.743 180.273 3
 -2 -10 -12 805.648 235.813 11
 -2 -10 -13 994.833 237.286 3
 -2 -10 -13 1215.19 267.672 1
 -2 -10 -13 965.162 241.116 11
 -2 -10 -14 15884 918.444 11
 -2 -10 -14 17448.6 866.709 1
 -2 -10 -15 94.5633 151.702 11
 -2 -10 -15 63.9372 125.988 1
 -2 -10 -15 103.823 106.768 3
 -2 -10 -16 8899.4 555.42 1
 -2 -10 -17 -221.377 129.961 1
 -2 -10 -18 994.262 163.862 1
 -2 -10 -19 84.0692 59.0861 1
 -2 -11 23 94.1981 72.3236 12
 2 11 -22 957.963 157.33 5
 -2 -11 22 1002.6 175.673 12
 -2 -11 21 2984.59 329.637 12
 2 11 -21 3629.67 341.349 5
 -2 -11 20 438.645 199.046 12
 2 11 -20 608.946 203.238 5
 2 11 -19 11432.6 683.289 5
 -2 -11 19 11020.5 703.944 12
 2 11 -18 2161.78 324.75 5
 2 11 -17 2815.26 377.63 5
 -2 -11 16 -44.6036 129.654 6
 2 11 -16 113.168 122.079 5
 2 11 -15 451.955 206.414 5
 -2 -11 15 298.931 119.012 6
 2 11 -14 1049.91 224.984 5
 -2 -11 14 1026.72 245.28 6
 -2 -11 13 8094.48 635.089 6
 2 11 -13 7813.45 622.269 5
 2 11 -12 4722.4 500.961 5
 -2 -11 12 4665.32 465.477 6
 2 11 -11 7508.3 1433.01 17
 -2 -11 11 8644.81 632.516 6
 -2 -11 10 7692.99 591.972 6
 2 11 -10 6801.19 1309.84 17
 -2 -11 9 3527.77 415.789 6
 2 11 -9 3295.63 929.618 17
 -2 -11 8 3788.8 402.966 6
 2 11 -8 2683.21 817.167 17
 2 11 -7 10677.6 1541.55 17
 -2 -11 7 10718.6 683.959 6
 -2 -11 6 689.153 171.449 13
 2 11 -6 795.121 441.716 17
 -2 -11 6 802.307 188.6 6
 2 11 -5 16746.4 1895.43 17
 -2 -11 5 17473.4 830.075 6
 -2 -11 5 16752.8 907.913 13
 -2 -11 4 83.6859 84.0701 6
 -2 -11 4 -71.0528 126.428 13
 2 11 -4 71.4272 195.603 17
 -2 -11 3 11790.3 752.993 13
 -2 -11 3 11410.8 721.153 11
 -2 -11 3 10677.3 653.854 6
 -2 -11 2 2183.67 553.278 2
 -2 -11 2 2550.77 306.899 6
 -2 -11 2 2615.39 344.771 11
 -2 -11 2 2327.61 336.692 13
 -2 -11 1 2276.72 332.142 13
 -2 -11 1 1747.81 258.657 6
 -2 -11 1 1870.95 547.551 2
 -2 -11 1 2079.4 314.532 11
 -2 -11 0 3270.18 413.953 13
 -2 -11 0 2327.37 648.349 2
 -2 -11 0 2338.19 292.722 1
 -2 -11 0 2595.02 304.359 6
 -2 -11 0 3071.47 365.64 11
 -2 -11 -1 6482.12 599.051 13
 -2 -11 -1 6596.44 1101.86 2
 -2 -11 -1 6361.7 527.049 11
 -2 -11 -1 5514.33 454.93 1
 -2 -11 -2 7634.12 645.929 13
 -2 -11 -2 7211.61 558.009 11
 -2 -11 -2 7305.72 514.67 1
 -2 -11 -2 7191.79 1209.07 2
 -2 -11 -3 16913.4 1860.83 2
 -2 -11 -3 16844.4 803.81 1
 -2 -11 -3 17638.1 1000.02 13
 -2 -11 -3 16489.6 868.185 11
 -2 -11 -4 13913.7 909.321 13
 -2 -11 -4 12787.6 779.963 11
 -2 -11 -4 12702.7 696.067 1
 -2 -11 -4 13688.3 1759.71 2
 -2 -11 -5 15183.3 872.079 11
 -2 -11 -5 17046.9 1031.77 13
 -2 -11 -5 16187.4 1919.69 2
 -2 -11 -5 15342.6 769.622 1
 -2 -11 -6 1784.64 280.046 1
 -2 -11 -6 2582.17 418.08 13
 -2 -11 -6 1700.41 310.031 11
 -2 -11 -6 2002.95 681.717 2
 -2 -11 -7 3458.82 895.034 2
 -2 -11 -7 5128.12 574.096 13
 -2 -11 -7 4109.07 411.392 1
 -2 -11 -7 4407.29 483.829 11
 -2 -11 -8 1748.93 320.242 11
 -2 -11 -8 2073.7 379.863 13
 -2 -11 -8 2214.41 325.605 1
 -2 -11 -9 4048.71 483.57 11
 -2 -11 -9 3433.26 365.888 3
 -2 -11 -9 3507.67 384.93 1
 -2 -11 -9 4690.83 553.835 13
 -2 -11 -10 2609.17 343.293 1
 -2 -11 -10 2167.23 364.368 13
 -2 -11 -10 2206.5 385.102 11
 -2 -11 -10 2853.65 340.082 3
 -2 -11 -11 13125.7 767.566 1
 -2 -11 -11 12927.9 825.063 11
 -2 -11 -11 11128.1 769.03 13
 -2 -11 -11 11738.6 671.421 3
 -2 -11 -12 140.217 100.213 3
 -2 -11 -12 121.457 169.001 11
 -2 -11 -12 241.418 188.485 1
 -2 -11 -13 10167.3 699.129 11
 -2 -11 -13 11524.9 697.727 1
 -2 -11 -14 1353.79 229.957 1
 -2 -11 -14 1023.41 237.801 11
 -2 -11 -15 4027.71 375.245 1
 -2 -11 -16 950.301 169.014 1
 -2 -11 -17 2129.96 248.232 1
 -2 -11 -18 772.135 127.508 1
 -2 -12 22 1715.39 191.335 12
 2 12 -21 137.71 63.2904 5
 -2 -12 21 195.174 99.1627 12
 -2 -12 20 5003.23 397.633 12
 2 12 -20 5846.33 408.568 5
 -2 -12 19 146.238 96.1817 12
 2 12 -19 -79.4789 121.144 5
 2 12 -18 5009.5 439.996 5
 -2 -12 18 4692.72 448.132 12
 2 12 -17 1013.93 224.573 5
 -2 -12 16 2201.4 302.524 6
 2 12 -16 2353.71 333.802 5
 2 12 -15 111.883 105.204 5
 -2 -12 15 150.731 117.013 6
 2 12 -14 4523.82 466.864 5
 -2 -12 14 4366.33 466.257 6
 -2 -12 13 883.085 232.587 6
 2 12 -13 751.195 199.868 5
 -2 -12 12 17180.4 912.338 6
 -2 -12 11 1179.41 277.753 6
 -2 -12 10 775.946 220.052 6
 2 12 -9 20.7428 222.775 17
 -2 -12 9 57.0665 137.466 6
 -2 -12 8 8404.23 610.624 6
 2 12 -8 5958.78 1234.45 17
 2 12 -7 894.706 475.298 17
 -2 -12 7 1773.72 295.447 6
 2 12 -6 13023 1769.33 17
 -2 -12 6 15608.5 833.336 6
 -2 -12 6 15837.1 894.841 13
 -2 -12 5 358.396 173.019 11
 -2 -12 5 274.981 170.687 6
 -2 -12 4 16406.8 830.702 6
 -2 -12 4 17949.5 956.337 11
 -2 -12 4 17161.3 923.146 13
 -2 -12 3 3.78158 144.501 11
 -2 -12 3 182.268 154.583 13
 -2 -12 3 102.393 127.382 6
 -2 -12 2 12607.5 803.733 13
 -2 -12 2 14505.6 837.447 11
 -2 -12 2 12902.9 725.493 6
 -2 -12 1 17316.4 928.794 11
 -2 -12 1 16835.2 936.905 13
 -2 -12 1 16841.9 822.659 6
 -2 -12 0 10840.5 660.472 6
 -2 -12 0 10621.6 1407.9 2
 -2 -12 0 12787.8 786.075 11
 -2 -12 0 12387.2 822.099 13
 -2 -12 -1 17625.1 1883.39 2
 -2 -12 -1 18627.2 1007.62 13
 -2 -12 -1 19452.4 849.659 1
 -2 -12 -1 19227.8 962.041 11
 -2 -12 -2 41158.4 1561.17 13
 -2 -12 -2 37968.9 1218.86 1
 -2 -12 -2 42012.8 1433.06 11
 -2 -12 -2 38254.8 2892.52 2
 -2 -12 -3 627.906 198.213 1
 -2 -12 -3 675.306 283.236 13
 -2 -12 -3 522.38 189.013 11
 -2 -12 -3 802.164 472.2 2
 -2 -12 -4 30630.5 1108.27 1
 -2 -12 -4 33118.2 1279.03 11
 -2 -12 -4 36904.7 1520.09 13
 -2 -12 -4 31631.9 2755.12 2
 -2 -12 -5 -175.047 328.102 2
 -2 -12 -5 -97.0509 141.948 1
 -2 -12 -5 129.012 116.91 11
 -2 -12 -5 237.142 210.695 13
 -2 -12 -6 10099.7 635.477 1
 -2 -12 -6 12383.3 874.616 13
 -2 -12 -6 10764.7 729.604 11
 -2 -12 -7 594.661 285.142 13
 -2 -12 -7 392.447 211.635 11
 -2 -12 -7 598.168 184.52 1
 -2 -12 -8 6129.3 476.294 3
 -2 -12 -8 6196.69 561.283 11
 -2 -12 -8 6774.87 534.067 1
 -2 -12 -8 7197.66 664.051 13
 -2 -12 -9 101.193 147.737 1
 -2 -12 -9 117.864 182.095 13
 -2 -12 -9 -48.0341 81.8506 3
 -2 -12 -9 257.343 184.069 11
 -2 -12 -10 17220.9 934.218 13
 -2 -12 -10 17406.7 837.5 1
 -2 -12 -10 14804 707.879 3
 -2 -12 -10 16466.9 921.341 11
 -2 -12 -11 355.895 114.616 3
 -2 -12 -11 590.456 181.465 1
 -2 -12 -11 228.325 143.853 11
 -2 -12 -11 156.943 150.275 13
 -2 -12 -12 6578.76 514.628 1
 -2 -12 -12 5945.59 518.281 11
 -2 -12 -13 391.7 162.159 11
 -2 -12 -13 481.437 176.736 1
 -2 -12 -14 1311.18 243.167 11
 -2 -12 -14 1426.22 238.432 1
 -2 -12 -15 34.8728 76.2908 1
 -2 -12 -16 2819.69 261.696 1
 -2 -13 21 353.451 91.0372 12
 -2 -13 20 260.469 98.7103 12
 2 13 -20 73.516 56.1344 5
 2 13 -19 481.121 113.773 5
 -2 -13 19 619.876 149.677 12
 2 13 -18 102.83 88.0673 5
 -2 -13 18 -8.21455 77.2286 12
 -2 -13 17 1965.76 257.301 12
 2 13 -17 2188.09 265.677 5
 2 13 -16 644.984 186.379 5
 -2 -13 16 385.551 141.121 12
 -2 -13 16 583.239 159.409 6
 -2 -13 15 3079.57 395.856 6
 2 13 -15 2669.5 349.835 5
 -2 -13 15 2198.77 291.487 12
 -2 -13 14 182.389 128.031 12
 -2 -13 14 136.369 136.04 6
 -2 -13 13 2453.39 353.656 6
 -2 -13 13 1738.05 280.737 12
 -2 -13 12 1932.97 287.686 12
 -2 -13 12 2494.98 339.946 6
 -2 -13 11 3145.62 394.637 6
 -2 -13 11 2324.94 314.313 12
 -2 -13 10 242.369 182.203 6
 -2 -13 9 3732.21 417.113 6
 -2 -13 8 4755.98 466.423 6
 -2 -13 7 23633.7 1039.16 6
 -2 -13 7 24053.6 1160.89 11
 -2 -13 6 5548.37 524.909 13
 -2 -13 6 6675.09 537.282 6
 -2 -13 6 6918.13 620.834 11
 -2 -13 5 24003.1 1123.24 11
 -2 -13 5 20424.5 1042.33 13
 -2 -13 5 22082 984.688 6
 -2 -13 4 3043.99 401.634 11
 -2 -13 4 2850.75 370.114 13
 -2 -13 4 3258.34 378.551 6
 -2 -13 3 14656.1 793.612 6
 -2 -13 3 14424.3 879.322 13
 -2 -13 2 2649.44 387.654 13
 -2 -13 2 3126.6 417.095 11
 -2 -13 2 2665.68 330.09 6
 -2 -13 1 4648.25 432.92 6
 -2 -13 1 5224.21 532.55 13
 -2 -13 1 5296.13 539.25 11
 -2 -13 0 2840.44 333.704 6
 -2 -13 0 2828.3 473.535 13
 -2 -13 0 3029.54 403.758 11
 -2 -13 -1 17292.6 964.592 11
 -2 -13 -1 16868.7 1014.12 13
 -2 -13 -2 187.702 172.634 13
 -2 -13 -2 353.393 195.075 11
 -2 -13 -3 18874.4 1072.34 13
 -2 -13 -3 17073.2 823.749 1
 -2 -13 -3 18196.3 968.369 11
 -2 -13 -4 406.903 152.474 11
 -2 -13 -4 208.704 133.171 1
 -2 -13 -4 652.924 304.21 13
 -2 -13 -5 5797.48 609.17 13
 -2 -13 -5 4978.98 462.193 1
 -2 -13 -5 4733.7 497.43 11
 -2 -13 -6 6527.36 558.697 11
 -2 -13 -6 7673.71 702.668 13
 -2 -13 -6 7385.78 528.812 1
 -2 -13 -7 4413.56 448.373 11
 -2 -13 -7 4868.75 425.159 1
 -2 -13 -7 4736.91 535.547 13
 -2 -13 -7 4231.57 373.202 3
 -2 -13 -8 2797.48 302.862 3
 -2 -13 -8 3135.22 387.779 11
 -2 -13 -8 3375.81 360.466 1
 -2 -13 -8 3562.84 445.816 13
 -2 -13 -9 7778.64 638.138 13
 -2 -13 -9 8294.97 565.051 1
 -2 -13 -9 8084.57 605.36 11
 -2 -13 -10 193.286 107.232 11
 -2 -13 -10 298.092 156.443 13
 -2 -13 -10 121.095 118.265 1
 -2 -13 -11 3984.06 410.441 11
 -2 -13 -11 4978.42 405.843 1
 -2 -13 -12 -79.8078 97.2562 11
 -2 -13 -12 -52.0058 122.082 1
 -2 -13 -13 306.266 123.387 1
 -2 -13 -13 223.01 96.4568 11
 -2 -13 -14 288.429 100.247 1
 -2 -13 -15 184.947 86.212 1
 -2 -14 20 150.147 48.5166 12
 -2 -14 20 104.207 50.8409 11
 -2 -14 19 2431.93 222.429 12
 -2 -14 18 4900.09 336.759 12
 -2 -14 17 277.758 111.094 12
 -2 -14 16 7378.04 454.857 12
 -2 -14 15 532.039 144.966 12
 -2 -14 15 533.072 150.058 6
 -2 -14 14 2223.23 315.077 6
 -2 -14 14 1750.93 241.258 12
 -2 -14 13 814.512 144.201 12
 -2 -14 13 1612.68 280.959 6
 -2 -14 12 697.37 186.164 6
 -2 -14 11 11331.5 705.998 6
 -2 -14 10 4105.49 437.908 6
 -2 -14 10 3715.23 503.231 11
 -2 -14 9 369.248 142.007 6
 -2 -14 9 433.642 158.131 11
 -2 -14 8 23672.1 1170.68 11
 -2 -14 8 22742.7 980.492 6
 -2 -14 7 238.075 127.182 6
 -2 -14 7 -8.65923 169.434 11
 -2 -14 6 38025.1 1276.4 6
 -2 -14 6 40173.2 1498.78 11
 -2 -14 5 3811.83 435.388 13
 -2 -14 5 4330.88 435.43 6
 -2 -14 5 4591.73 510.019 11
 -2 -14 4 24466.3 1181.35 11
 -2 -14 4 22486 971.433 6
 -2 -14 3 2924.75 421.809 11
 -2 -14 3 2751.96 339.699 6
 -2 -14 3 2787.43 368.593 13
 -2 -14 2 21025.2 1072.08 11
 -2 -14 2 18639.4 982.813 13
 -2 -14 2 19687.8 879.55 6
 -2 -14 1 966.612 282.141 11
 -2 -14 1 559.122 166.028 6
 -2 -14 1 477.54 159.128 13
 -2 -14 0 22854.2 1099.05 11
 -2 -14 0 20873 1060.83 13
 -2 -14 -1 923.073 268.277 13
 -2 -14 -1 513.104 211.659 11
 -2 -14 -2 7588.05 681.581 13
 -2 -14 -2 7756.02 631.192 11
 -2 -14 -3 7273.91 661.738 13
 -2 -14 -3 6985.43 603.124 11
 -2 -14 -4 3905.14 443.93 11
 -2 -14 -4 4576.31 537.494 13
 -2 -14 -5 287.238 113.127 11
 -2 -14 -5 261.694 240.634 13
 -2 -14 -6 5078.41 418.32 1
 -2 -14 -6 4320.95 355.749 3
 -2 -14 -6 4960.85 470.545 11
 -2 -14 -7 666.635 204.198 1
 -2 -14 -7 647.11 263.71 13
 -2 -14 -7 339.678 152.361 11
 -2 -14 -8 8295.84 579.89 11
 -2 -14 -8 9089.06 550.583 1
 -2 -14 -8 9433.71 646.723 13
 -2 -14 -9 88.4729 130.763 1
 -2 -14 -9 -49.5214 114.595 11
 -2 -14 -9 146.315 136.992 13
 -2 -14 -10 5619.77 422.8 1
 -2 -14 -10 4205.9 419.196 11
 -2 -14 -11 583.089 168.915 1
 -2 -14 -11 -112.364 93.0768 11
 -2 -14 -12 528.864 136.705 11
 -2 -15 18 -5.66993 50.7773 11
 -2 -15 17 2490.67 239.917 11
 -2 -15 16 35.83 76.0185 11
 -2 -15 15 5475.92 443.264 11
 -2 -15 14 101.591 127.766 11
 -2 -15 14 68.6126 81.9875 6
 -2 -15 13 2867.68 324.216 6
 -2 -15 13 2491.32 325.021 11
 -2 -15 12 1551.82 256.054 6
 -2 -15 12 1626.23 304.122 11
 -2 -15 11 4986.23 450.955 6
 -2 -15 11 4926.55 507.721 11
 -2 -15 10 2648.3 358.166 6
 -2 -15 10 1971.67 331.92 11
 -2 -15 9 3314.89 353.118 6
 -2 -15 9 2797.99 402.857 11
 -2 -15 8 3179.63 357.985 6
 -2 -15 8 3065.64 426.903 11
 -2 -15 7 10204.9 650.804 6
 -2 -15 7 10665.7 770.281 11
 -2 -15 6 383.813 147.007 6
 -2 -15 6 436.755 208.05 11
 -2 -15 6 235.566 152.58 13
 -2 -15 5 21568 920.88 6
 -2 -15 5 24340.2 1134.24 11
 -2 -15 4 -52.9376 119.197 13
 -2 -15 4 35.8161 99.882 6
 -2 -15 4 258.609 196.894 11
 -2 -15 3 12399.5 740.218 13
 -2 -15 3 13637.4 711.502 6
 -2 -15 2 2201.43 361.094 11
 -2 -15 2 1616.86 277.002 13
 -2 -15 2 1540.95 244.196 6
 -2 -15 1 6086.38 454.928 6
 -2 -15 1 6435.22 571.853 13
 -2 -15 1 7737.76 631.045 11
 -2 -15 0 2413.34 375.049 13
 -2 -15 0 2307.19 350.773 11
 -2 -15 -1 981.163 231.753 11
 -2 -15 -1 1391.39 332.932 13
 -2 -15 -2 577.559 186.231 13
 -2 -15 -2 876.272 209.796 11
 -2 -15 -3 932.217 232.082 11
 -2 -15 -3 729.237 269.491 13
 -2 -15 -4 568.759 193.101 11
 -2 -15 -4 465.64 215.308 13
 -2 -15 -5 5927.82 511.89 13
 -2 -15 -5 5747.22 482.338 11
 -2 -15 -6 1803.25 284.516 13
 -2 -15 -6 1684.67 266.377 11
 -2 -15 -7 3793.24 371.855 11
 -2 -15 -7 4477.28 419.422 13
 -2 -15 -8 890.795 186.27 11
 -2 -15 -9 1709.62 228.405 11
 -2 -15 -10 -2.18645 52.2674 11
 -2 -16 17 736.695 118.691 11
 -2 -16 16 2405.17 251.137 11
 -2 -16 15 660.691 132.904 11
 -2 -16 14 4268.82 381.85 11
 -2 -16 13 206.473 119.097 11
 -2 -16 12 3484.37 326.693 6
 -2 -16 12 3132.18 343.886 11
 -2 -16 11 512.179 143.157 6
 -2 -16 11 760.663 186.799 11
 -2 -16 10 3693.74 401.88 11
 -2 -16 10 3405.46 344.537 6
 -2 -16 9 1161.3 203.246 6
 -2 -16 9 1347.95 297.758 11
 -2 -16 8 3779.14 349.532 6
 -2 -16 8 3715.93 422.815 11
 -2 -16 7 246.272 138.641 6
 -2 -16 7 348.427 149.418 11
 -2 -16 6 17333 902.206 11
 -2 -16 6 14881.3 695.632 6
 -2 -16 5 134.383 115.414 6
 -2 -16 5 -19.4409 139.495 11
 -2 -16 4 18958.3 780.638 6
 -2 -16 4 15493.8 752.422 13
 -2 -16 3 1341.12 269.603 11
 -2 -16 3 1396.66 217.533 6
 -2 -16 3 1221.18 229.503 13
 -2 -16 2 9264.03 523.818 6
 -2 -16 2 9158.18 605.787 13
 -2 -16 1 1871.71 262.459 13
 -2 -16 1 2853.48 367.118 11
 -2 -16 0 1722.27 266.025 13
 -2 -16 0 1908.51 297.622 11
 -2 -16 -1 194.794 131.675 13
 -2 -16 -1 237.204 146.544 11
 -2 -16 -2 347.113 139.452 11
 -2 -16 -2 790.708 195.727 13
 -2 -16 -3 519.5 189.978 13
 -2 -16 -3 546.994 170.209 11
 -2 -16 -4 3565.14 348.898 11
 -2 -16 -4 3695.83 384.291 13
 -2 -16 -5 -98.1953 99.7675 11
 -2 -16 -5 -78.1556 133.437 13
 -2 -16 -6 4033.67 359.599 11
 -2 -16 -7 1468.23 200.48 11
 -2 -16 -8 2322.58 239.167 11
 -2 -17 15 398.374 85.8086 11
 -2 -17 14 221.838 74.0503 11
 -2 -17 13 2463.38 247.74 11
 -2 -17 12 333.275 109.115 11
 -2 -17 11 2393.62 271.155 11
 -2 -17 10 19.6576 80.3905 11
 -2 -17 9 1173.02 210.751 11
 -2 -17 8 174.251 94.6204 6
 -2 -17 8 236.062 136.619 11
 -2 -17 7 1684.47 220.967 6
 -2 -17 7 1402.36 256.852 11
 -2 -17 6 4897.01 447.212 11
 -2 -17 6 4734.31 355.12 6
 -2 -17 5 3706.66 392.96 11
 -2 -17 4 270.823 137.545 11
 -2 -17 3 3165.35 354.261 11
 -2 -17 2 10148.5 602.616 11
 -2 -17 1 985.684 198.834 11
 -2 -17 0 1677.3 245.31 11
 -2 -17 -1 2970.94 314.9 11
 -2 -17 -2 3309.2 317.851 11
 -2 -17 -3 1681.3 216.22 11
 -2 -17 -4 577.436 125.759 11
 -2 -17 -5 1223.97 171.371 11
 -2 -18 11 607.558 118.913 11
 -2 -18 10 1695.25 195.566 11
 -2 -18 9 260.373 96.3157 11
 -2 -18 8 2585.76 265.11 11
 -2 -18 7 519.391 124.148 11
 -2 -18 7 339.402 84.8497 4
 -2 -18 6 2576.59 264.705 11
 -2 -18 5 1342.15 195.581 11
 -2 -18 4 2353.68 257.543 11
 -2 -18 3 9941.96 509.285 11
 -2 -18 2 1214.36 178.743 11
 -2 -18 1 5761.85 368.821 11
 -2 -18 0 3075.28 269.544 11
 -2 -18 -1 105.983 68.2185 11
 3 -18 -4 418.399 113.631 13
 3 -18 -3 977.746 173.86 13
 3 -18 -2 341.689 122.645 13
 3 -18 -1 1174.17 183.118 13
 3 -18 0 178.515 90.7845 13
 3 -18 1 1010.47 171.276 13
 3 -18 2 1337.04 180.176 13
 3 -18 3 1875.2 220.991 13
 3 -18 4 1105.04 162.483 6
 3 -18 5 2924.3 257.949 6
 3 -18 6 67.7177 65.7294 6
 3 -18 7 7779.3 412.688 6
 3 -18 8 71.9289 51.0825 6
 3 -18 9 4414.71 294.14 6
 3 -18 10 -10.3317 54.6157 6
 3 -18 11 656.923 109.795 6
 3 -17 -7 446.406 121.897 13
 3 -17 -6 3515.11 335.044 13
 3 -17 -5 -114.617 106.245 13
 3 -17 -4 7370.73 531.643 13
 3 -17 -3 2632.51 343.972 13
 3 -17 -2 3987.22 406.958 13
 3 -17 -1 5142.81 450.415 13
 3 -17 0 1375.19 260.84 13
 3 -17 1 -118.958 122.938 13
 3 -17 2 5736.65 403.207 6
 3 -17 2 5099.07 414.639 13
 3 -17 3 -149.608 113.543 6
 3 -17 3 -74.2706 107.606 13
 3 -17 4 9943.95 547.959 13
 3 -17 4 14878.8 680.24 6
 3 -17 5 834.981 172.39 6
 3 -17 6 13377.4 636.366 6
 3 -17 7 1592.54 212.838 6
 3 -17 8 10242.9 540.171 6
 3 -17 9 719.546 159.865 6
 3 -17 10 7389.35 442.15 6
 3 -17 11 2219.16 232.965 6
 3 -17 12 4069.01 302.977 6
 3 -17 13 1800.19 189.455 6
 3 -17 14 1729.03 169.998 6
 3 -16 -9 95.9674 94.0911 13
 3 -16 -8 35.4157 117.138 13
 3 -16 -7 2564.28 344.164 13
 3 -16 -6 605.755 189.386 13
 3 -16 -5 10495.5 702.127 13
 3 -16 -4 -101.445 156.55 13
 3 -16 -3 8124.74 665.637 13
 3 -16 -2 162.908 161.92 13
 3 -16 -1 1883.82 324.576 13
 3 -16 0 -137.811 230.093 13
 3 -16 0 365.716 129.272 6
 3 -16 1 1213.91 268.101 13
 3 -16 1 1708.8 245.76 6
 3 -16 2 98.9764 135.676 13
 3 -16 2 141.723 92.2195 6
 3 -16 3 5109.89 457.821 13
 3 -16 3 4845.63 401.685 11
 3 -16 4 49.08 101.081 13
 3 -16 4 -33.7215 100.307 6
 3 -16 4 11.3107 71.3713 11
 3 -16 5 6838.55 482.031 11
 3 -16 5 6371.03 485.007 13
 3 -16 6 -21.0659 121.588 6
 3 -16 6 279.21 120.599 11
 3 -16 7 2149.78 284.574 11
 3 -16 7 2930.9 342.388 6
 3 -16 8 -108.709 134.951 6
 3 -16 8 -36.7026 73.6318 11
 3 -16 9 3769.92 357.081 11
 3 -16 9 5999.46 456.242 6
 3 -16 10 190.146 108.727 6
 3 -16 10 143.155 94.431 11
 3 -16 11 6694.62 454.634 6
 3 -16 11 4114.73 348.337 11
 3 -16 12 2136.3 259.746 6
 3 -16 12 1256.79 192.712 11
 3 -16 13 923.298 166.726 6
 3 -16 13 389.84 110.899 11
 3 -16 14 186.71 87.751 6
 3 -16 14 69.1553 69.0763 11
 3 -16 15 328.629 96.0267 6
 3 -16 15 133.212 52.239 11
 3 -15 -10 641.413 155.395 13
 3 -15 -9 1912.74 300.922 13
 3 -15 -8 2079.78 309.308 13
 3 -15 -7 3512.08 452.425 13
 3 -15 -6 8653.1 683.325 13
 3 -15 -5 1137.15 293.44 13
 3 -15 -4 14272.9 896.383 13
 3 -15 -3 198.083 218.028 13
 3 -15 -2 7134.78 647.214 13
 3 -15 -1 -122.677 208.697 13
 3 -15 0 3298.36 360.363 6
 3 -15 0 3271.5 424.414 13
 3 -15 1 1565.65 246.214 6
 3 -15 1 1788.61 332.929 13
 3 -15 1 1394.42 236.267 11
 3 -15 2 6608.02 573.753 13
 3 -15 2 7843.16 581.687 6
 3 -15 2 6844.92 513.051 11
 3 -15 3 6729.87 578.691 13
 3 -15 3 6375.92 522.215 11
 3 -15 4 5840.13 529.376 13
 3 -15 4 7324.97 565.955 6
 3 -15 4 6148.3 498.278 11
 3 -15 5 268.365 102.688 11
 3 -15 5 255.642 159.402 13
 3 -15 5 177.093 142.622 6
 3 -15 6 4592.35 427.298 6
 3 -15 6 3518.49 390.674 11
 3 -15 7 1812.57 269.889 11
 3 -15 7 2556.54 332.021 6
 3 -15 8 2392.31 336.392 6
 3 -15 8 2019.83 305.446 11
 3 -15 9 362.42 143.97 11
 3 -15 9 278.223 152.355 6
 3 -15 10 10338.7 654.766 11
 3 -15 10 14922.4 767.462 6
 3 -15 11 2552.78 317.136 6
 3 -15 11 1215.35 237.689 11
 3 -15 12 5037.25 463.398 11
 3 -15 12 8682.41 555.042 6
 3 -15 13 375.131 130.797 6
 3 -15 14 330.612 111.684 6
 -3 15 -15 51.6663 54.8607 5
 3 -15 15 127.399 79.1571 6
 -3 15 -16 224.715 90.7171 5
 3 -15 16 229.78 78.0723 6
 3 -15 16 95.0703 72.9077 11
 3 -15 17 52.4654 53.3112 11
 3 -14 -13 2646.47 247.803 10
 3 -14 -12 1618.39 225.538 1
 3 -14 -12 1185.93 202.385 10
 3 -14 -11 4287.57 405.49 10
 3 -14 -11 4988.91 395.826 1
 3 -14 -11 3894.93 378.443 13
 3 -14 -10 349.491 195.801 1
 3 -14 -10 222.784 145.845 10
 3 -14 -10 157.327 146.567 13
 3 -14 -9 2876.88 378.567 13
 3 -14 -9 2926.72 339.514 1
 3 -14 -9 2786.19 358.403 10
 3 -14 -8 6016.19 582.199 13
 3 -14 -8 6626.91 519.908 1
 3 -14 -8 5841.67 519.672 10
 3 -14 -7 4209.02 427.98 10
 3 -14 -7 4835.57 492.075 1
 3 -14 -7 4671.14 522.093 13
 3 -14 -6 976.038 272.123 13
 3 -14 -6 700.345 229.701 10
 3 -14 -5 2505.23 366.47 10
 3 -14 -5 2358.21 403.277 13
 3 -14 -4 1384.17 322.156 10
 3 -14 -4 1108.01 276.399 13
 3 -14 -3 8738.14 748.948 13
 3 -14 -2 2212.3 406.18 13
 3 -14 -1 5342.58 565.149 13
 3 -14 -1 4865.76 444.711 6
 3 -14 0 2829.79 422.735 13
 3 -14 0 2431.64 342.262 6
 3 -14 0 2256.78 309.544 11
 3 -14 1 2939.88 444.767 13
 3 -14 1 2772.51 365.012 6
 3 -14 1 2707.95 344.362 11
 3 -14 2 896.9 222.028 11
 3 -14 2 1040.72 236.829 6
 3 -14 3 991.02 207.597 11
 3 -14 3 1119.93 263.495 13
 3 -14 3 1112.13 250.56 6
 3 -14 4 2105.35 341.345 13
 3 -14 4 3233.19 395.584 6
 3 -14 4 2487.39 328.644 11
 3 -14 5 1370.21 286.067 13
 3 -14 5 1460.14 278.346 6
 3 -14 5 989.516 210.33 11
 3 -14 6 5129.88 506.528 6
 3 -14 6 4029.64 420.935 11
 3 -14 7 6702.19 570.8 6
 3 -14 7 5654.06 528.299 11
 3 -14 8 -128.985 161.892 6
 3 -14 9 1312.99 266.323 6
 3 -14 10 1579.71 286.368 6
 3 -14 11 1880.43 327.534 6
 -3 14 -11 1985.92 299.969 5
 3 -14 12 10266.3 658.498 6
 -3 14 -12 10565 664.416 5
 -3 14 -13 3859.63 399.02 5
 3 -14 13 3957.81 401.972 6
 -3 14 -14 1093.74 223.266 5
 3 -14 14 747.116 190.812 6
 3 -14 15 2299.37 285.544 6
 -3 14 -15 3062.42 341.611 5
 3 -14 16 1246.3 181.789 6
 -3 14 -16 1549.72 227.167 5
 -3 14 -17 4189.45 344.512 5
 -3 14 -18 89.7954 60.42 5
 -3 14 -19 6039.19 344.74 5
 3 -13 -15 -132.327 104.567 1
 3 -13 -15 -129.971 88.8942 10
 3 -13 -14 2300.46 264.997 1
 3 -13 -14 2180.5 267.151 10
 3 -13 -13 809.584 184.983 1
 3 -13 -13 375.773 156.692 10
 3 -13 -12 3954.24 394.81 13
 3 -13 -12 4385.75 396.276 1
 3 -13 -12 4518.77 416.625 10
 3 -13 -11 973.553 234.502 13
 3 -13 -11 1219.28 256.232 1
 3 -13 -11 1315.61 265.76 10
 3 -13 -10 8821.2 677.348 13
 3 -13 -10 9155.8 635.968 10
 3 -13 -10 9232.39 618.095 1
 3 -13 -9 8735.89 700.3 13
 3 -13 -9 9980.37 647.972 1
 3 -13 -9 9234.15 652.36 10
 3 -13 -8 7596.26 675.48 13
 3 -13 -8 7240.48 610.409 10
 3 -13 -8 7911.8 614.301 1
 3 -13 -7 7891.37 690.294 13
 3 -13 -7 7807.47 618.472 10
 3 -13 -7 8248.62 591.678 1
 3 -13 -6 3347.21 436.813 10
 3 -13 -6 3501.9 437.925 1
 3 -13 -6 3724.47 511.592 13
 3 -13 -5 484.977 209.585 1
 3 -13 -5 610.813 276.323 10
 3 -13 -5 519.246 279.769 13
 3 -13 -4 3304.08 423.653 10
 3 -13 -4 3037.24 425.484 13
 3 -13 -4 3617.35 457.73 1
 3 -13 -3 2680.45 373.981 10
 3 -13 -3 2855.89 428.574 13
 3 -13 -2 10417.8 796.125 13
 3 -13 -2 9896.4 749.48 10
 3 -13 -1 3291.99 377.682 6
 3 -13 -1 3029.72 370.641 11
 3 -13 -1 3626.48 438.768 10
 3 -13 -1 3558.05 461.014 13
 3 -13 0 8392.29 600.628 11
 3 -13 0 8595.42 699.702 13
 3 -13 0 7878.06 586.439 6
 3 -13 1 4266.98 486.302 13
 3 -13 1 4208.19 432.657 6
 3 -13 1 4185.78 417.118 11
 3 -13 2 11530.2 767.004 13
 3 -13 2 11806.2 726.472 6
 3 -13 2 11189.8 695.084 11
 3 -13 3 11711.8 762.188 13
 3 -13 3 13143.6 776.787 6
 3 -13 3 11711.6 695.709 11
 3 -13 4 3395.57 416.19 13
 3 -13 4 3245.68 393.144 11
 3 -13 4 3690.69 423.012 6
 3 -13 5 859.28 237.633 13
 3 -13 5 898.786 236.109 6
 3 -13 5 947.16 265.005 11
 3 -13 6 15012.6 838.077 6
 3 -13 7 291.167 135.894 6
 3 -13 8 9701.27 695.013 6
 -3 13 -9 685.8 185.339 5
 3 -13 9 737.351 232.069 6
 -3 13 -10 2578.45 360.653 5
 3 -13 10 2525.49 381.264 6
 3 -13 11 1163.08 296.497 6
 -3 13 -11 1249.67 279.184 5
 -3 13 -12 12520.5 780.962 5
 3 -13 12 13385.8 772.105 6
 -3 13 -13 743.028 223.458 5
 3 -13 13 376.941 155.474 6
 -3 13 -14 5931.53 532.75 5
 3 -13 14 5344.94 471.491 6
 3 -13 15 4776.68 410.965 6
 -3 13 -15 5707.92 522.518 5
 -3 13 -16 2978.05 371.458 5
 3 -13 16 2260.75 277.745 6
 -3 13 -17 1688.11 281.478 5
 -3 13 -18 10237.3 592.518 5
 -3 13 -19 295.902 128.946 5
 -3 13 -20 5545.82 356.605 5
 3 -13 21 164.205 62.9383 12
 -3 13 -21 51.3982 38.8421 5
 3 -12 -17 1604.15 182.194 1
 3 -12 -16 -84.0333 103.01 10
 3 -12 -16 92.8951 101.818 1
 3 -12 -15 909.474 194.383 1
 3 -12 -15 921.768 200.476 10
 3 -12 -14 1455.24 253.907 10
 3 -12 -14 1329.11 234.688 1
 3 -12 -13 1763.44 305.387 10
 3 -12 -13 2095.23 298.152 1
 3 -12 -12 -197.112 169.32 13
 3 -12 -12 272.546 213.545 10
 3 -12 -12 149.909 147.198 1
 3 -12 -11 2806.68 380.965 13
 3 -12 -11 3001.31 371.67 1
 3 -12 -11 3102.05 418.908 10
 3 -12 -10 -130.589 144.821 13
 3 -12 -10 374.849 217.268 10
 3 -12 -10 -177.501 191.379 1
 3 -12 -9 3551.78 421.045 1
 3 -12 -9 4180.36 485.522 10
 3 -12 -9 4105.56 529.348 13
 3 -12 -8 506.537 169.671 10
 3 -12 -8 517.466 204.693 1
 3 -12 -8 499.273 204.474 13
 3 -12 -7 6514.2 638.882 13
 3 -12 -7 7183.96 570.075 1
 3 -12 -7 6668.79 601.933 10
 3 -12 -6 465.897 234.347 13
 3 -12 -6 139.933 149.606 10
 3 -12 -6 186.212 159.462 1
 3 -12 -5 2993.97 483.234 13
 3 -12 -5 3465.84 447.545 10
 3 -12 -5 3328.66 397.01 1
 3 -12 -4 392.632 239.551 13
 3 -12 -4 258.531 169.326 1
 3 -12 -4 201.695 191.014 10
 3 -12 -3 6959.83 635.937 10
 3 -12 -3 6443.68 611.416 13
 3 -12 -3 7633.11 594.187 1
 3 -12 -2 3828.58 486.869 13
 3 -12 -2 4862.75 512.296 1
 3 -12 -2 3915.09 377.815 6
 3 -12 -2 4458.05 495.979 10
 3 -12 -1 3832.34 400.726 6
 3 -12 -1 4320.03 483.336 13
 3 -12 -1 3663.82 397.444 11
 3 -12 -1 5075.15 546.061 10
 3 -12 0 3830.35 452.476 13
 3 -12 0 3757.81 385.912 6
 3 -12 0 4171.43 482.808 10
 3 -12 0 3593.8 391.162 11
 3 -12 1 1369.74 276.941 13
 3 -12 1 1513.35 256.34 11
 3 -12 1 1252.83 239.207 6
 3 -12 2 4361.31 467.966 13
 3 -12 2 4674.4 455.259 6
 3 -12 2 4144.41 415.601 11
 3 -12 3 4415.3 456.74 13
 3 -12 3 4421.48 440.264 6
 3 -12 3 4217.21 424.652 11
 3 -12 4 402.059 132.932 13
 3 -12 4 370.72 145.988 6
 3 -12 5 3217.88 386.106 13
 3 -12 5 3292.74 395.582 6
 3 -12 6 2083.91 335.212 6
 3 -12 7 14007.7 801.112 6
 -3 12 -7 9518.51 1457 17
 -3 12 -8 866.04 195.278 5
 3 -12 8 1088.28 253.147 6
 -3 12 -8 356.256 181.581 17
 -3 12 -9 3173 392.341 5
 3 -12 9 3810.8 444.537 6
 3 -12 10 554.414 197.352 6
 -3 12 -10 483.489 148.997 5
 -3 12 -11 9581.57 699.071 5
 3 -12 11 9635.64 709.936 6
 -3 12 -12 -7.15489 119.43 5
 3 -12 12 -22.7493 151.453 6
 -3 12 -13 19371 1017.57 5
 3 -12 13 16877 895.825 6
 -3 12 -14 2407.57 344.169 5
 3 -12 14 2227.42 313.871 6
 -3 12 -15 11816.6 784.494 5
 3 -12 15 9310.09 598.004 6
 -3 12 -16 1977.58 322.286 5
 3 -12 16 1471.46 236.146 6
 -3 12 -17 1413.66 259.803 5
 -3 12 -18 2479.46 343.982 5
 -3 12 -19 1287.82 239.364 5
 -3 12 -20 -42.9215 97.3801 5
 -3 12 -21 1986.63 236.369 5
 -3 12 -22 17.3667 53.52 5
 3 -12 22 99.1915 40.888 12
 3 -11 -18 2640.51 240.939 10
 3 -11 -18 3171.67 255.282 1
 3 -11 -17 570.591 143.908 10
 3 -11 -17 593.43 153.496 1
 3 -11 -16 298.456 129.733 10
 3 -11 -16 252.242 118.634 1
 3 -11 -15 134.767 131.501 10
 3 -11 -15 346.813 139.307 1
 3 -11 -14 2714.31 366.758 10
 3 -11 -14 2752 346.511 1
 3 -11 -13 1398.64 311.698 10
 3 -11 -13 1057.14 244.653 1
 3 -11 -12 2652.03 374.86 13
 3 -11 -12 3738.12 459.933 10
 3 -11 -12 3313.72 368.615 1
 3 -11 -11 3041.04 409.321 10
 3 -11 -11 2126.15 378.724 13
 3 -11 -11 2723.49 370.77 1
 3 -11 -10 6637.23 634.765 13
 3 -11 -10 6999.65 618.878 10
 3 -11 -10 7022.83 556.041 1
 3 -11 -9 1271.98 248.497 1
 3 -11 -9 1697.39 354.603 13
 3 -11 -9 1225.97 292.621 10
 3 -11 -8 8834.77 734.674 13
 3 -11 -8 8307.39 618.539 1
 3 -11 -8 8785.12 681.496 10
 3 -11 -7 58.5298 202.052 13
 3 -11 -7 285.609 187.125 10
 3 -11 -7 39.3239 117.362 1
 3 -11 -6 22516 1172.26 13
 3 -11 -6 23667.3 1095.64 10
 3 -11 -6 23933 1034.99 1
 3 -11 -5 7930.21 606.174 1
 3 -11 -5 7599.51 624.317 10
 3 -11 -5 6222.1 609.236 13
 3 -11 -4 28834.1 1284.54 13
 3 -11 -4 30739.5 1245.79 10
 3 -11 -4 30689.3 1199.69 1
 3 -11 -3 735.284 222.218 13
 3 -11 -3 788.828 188.638 1
 3 -11 -3 729.704 258.791 10
 3 -11 -2 13616.6 823.382 10
 3 -11 -2 13283.7 782.911 1
 3 -11 -2 10529.4 617.167 6
 3 -11 -2 12343.4 796.966 13
 3 -11 -1 3003.49 405.446 13
 3 -11 -1 2933.48 403.86 1
 3 -11 -1 3225.83 404.175 10
 3 -11 -1 2378.26 303.098 6
 3 -11 0 6351.11 562.306 13
 3 -11 0 4987.86 442.857 6
 3 -11 0 6668.77 573.03 10
 3 -11 1 4169.71 435.193 13
 3 -11 1 4809.4 441.573 6
 3 -11 1 4196.06 405.633 11
 3 -11 1 5276.92 513.436 10
 3 -11 2 17338.1 867.97 13
 3 -11 2 15617 793.662 6
 3 -11 2 15092.8 765.373 11
 3 -11 3 2037.81 289.099 6
 3 -11 3 2677 332.022 13
 3 -11 4 36114.9 1203.73 6
 3 -11 4 33138.2 1174.35 13
 3 -11 4 36466.9 2361.5 15
 3 -11 5 1266.86 469.606 15
 -3 11 -5 1101.12 451.566 17
 3 -11 5 1041.2 217.587 13
 3 -11 5 866.176 194.134 6
 3 -11 6 19959.2 928.623 6
 -3 11 -6 18716.2 1894.98 17
 3 -11 7 3007.63 380.194 6
 -3 11 -7 2670.84 336.733 5
 3 -11 8 9844.95 679.34 6
 -3 11 -8 9224.26 644.677 5
 -3 11 -8 9401.58 1402.66 17
 -3 11 -9 5218.12 495.143 5
 3 -11 9 5203.16 505.244 6
 -3 11 -9 3755.82 916.271 17
 -3 11 -10 653.443 207.885 5
 3 -11 10 614.38 204.048 6
 -3 11 -10 319.649 315.818 17
 -3 11 -11 4495.15 481.169 5
 -3 11 -11 3888.22 997.669 17
 3 -11 11 4495.91 481.438 6
 -3 11 -12 5431.21 551.602 5
 3 -11 12 4907.25 507.352 6
 -3 11 -13 836.749 252.537 5
 3 -11 13 708.799 217.811 6
 3 -11 14 14929.7 861.173 6
 -3 11 -14 18216.8 1002.26 5
 3 -11 15 74.6908 108.356 6
 -3 11 -15 186.788 214.853 5
 -3 11 -16 7701.13 654.625 5
 -3 11 -17 4217.4 479.374 5
 -3 11 -18 3232.22 418.663 5
 -3 11 -19 4777.38 453.549 5
 -3 11 -20 8243.17 550.631 5
 -3 11 -21 242.383 119.849 5
 -3 11 -22 2728.55 250.332 5
 -3 11 -23 11.308 39.6173 5
 3 -10 -19 4355.68 305.287 1
 3 -10 -19 3889.55 294.32 10
 3 -10 -18 457.527 143.391 10
 3 -10 -18 681.289 143.459 1
 3 -10 -17 5481.94 442.274 10
 3 -10 -17 6254.51 459.224 1
 3 -10 -16 1350.87 282.711 10
 3 -10 -16 1112.66 220.328 1
 3 -10 -15 1421.61 302.103 10
 3 -10 -15 1332.26 287.524 1
 3 -10 -14 98.3212 137.981 1
 3 -10 -14 415.929 221.276 10
 3 -10 -13 1831.48 332 1
 3 -10 -13 1980.32 334.871 10
 3 -10 -12 108.388 128.778 1
 3 -10 -12 200.764 173.993 10
 3 -10 -12 -5.56278 133.52 13
 3 -10 -11 8008.52 657.009 10
 3 -10 -11 8292.29 620.228 1
 3 -10 -11 6777.29 648.381 13
 3 -10 -10 2366.02 401.282 13
 3 -10 -10 2065.98 324.69 1
 3 -10 -10 2307.64 357.3 10
 3 -10 -9 19684.3 1100.28 13
 3 -10 -9 21324.8 974.173 1
 3 -10 -9 21904.8 1034.05 10
 3 -10 -8 709.088 243.521 13
 3 -10 -8 409.325 168.481 1
 3 -10 -8 348.458 162.843 10
 3 -10 -7 27286.9 1269.9 13
 3 -10 -7 29223 1189.62 10
 3 -10 -7 28042.6 1113.72 1
 3 -10 -6 244.589 129.302 1
 3 -10 -6 411.366 190.354 10
 3 -10 -6 192.972 164.085 13
 3 -10 -5 22958.8 1093.78 13
 3 -10 -5 23767.5 1063.69 10
 3 -10 -5 24133.2 1003.22 1
 3 -10 -4 1508.35 291.528 13
 3 -10 -4 1689.94 300.292 1
 3 -10 -4 1549.1 258.432 10
 3 -10 -3 7607.42 546.613 1
 3 -10 -3 8060.42 604.271 10
 3 -10 -3 7613.79 623.326 13
 3 -10 -2 6416.52 498.676 1
 3 -10 -2 5932.5 516.376 10
 3 -10 -2 5069.87 485.601 13
 3 -10 -1 3972.91 415.962 10
 3 -10 -1 3999.74 411.035 1
 3 -10 -1 3392.57 393.155 13
 3 -10 0 972.948 231.222 1
 3 -10 0 835.899 203.938 13
 3 -10 0 1150.49 252.961 10
 3 -10 1 13678.3 782.454 10
 3 -10 1 13708 1293.79 15
 3 -10 2 2090.42 541.575 15
 3 -10 2 2095.3 308.117 10
 3 -10 3 34840.2 2192.09 15
 -3 10 -3 33637.8 2125.08 17
 -3 10 -4 8338.92 1117.36 17
 3 -10 4 8230.43 1126.17 15
 -3 10 -5 25577.1 2047.06 17
 3 -10 6 498.375 165.624 6
 -3 10 -6 55.7562 147.714 17
 3 -10 7 27973.8 1059.24 6
 -3 10 -7 23051.2 964.187 5
 -3 10 -7 25770.1 2184.96 17
 3 -10 8 262.516 142.208 6
 -3 10 -8 299.751 139.159 5
 -3 10 -8 -142.17 223.71 17
 -3 10 -9 16196.2 1801.3 17
 -3 10 -9 17360.4 877.051 5
 3 -10 9 18465.6 898.321 6
 -3 10 -10 5425.85 1048.95 17
 -3 10 -10 5438.37 520.185 5
 3 -10 10 5869.6 534.37 6
 -3 10 -11 2602.99 382.424 5
 -3 10 -11 2243.36 742.271 17
 3 -10 11 2660.89 369.389 6
 -3 10 -12 3791.84 1018.37 17
 3 -10 12 3769.39 445.902 6
 -3 10 -12 4252.47 480.925 5
 3 -10 13 589.473 188.907 6
 -3 10 -13 638.828 234.144 5
 -3 10 -14 3537.42 448.882 5
 3 -10 14 3194.5 403.984 6
 -3 10 -15 5851.67 606.091 5
 3 -10 15 5058.27 502.712 6
 -3 10 -16 176.074 178.891 5
 -3 10 -17 1347.27 326.321 5
 -3 10 -18 7173.73 613.002 5
 -3 10 -19 2600.18 360.878 5
 -3 10 -20 143.962 158.67 5
 -3 10 -21 1517.87 237.307 5
 -3 10 -22 655.487 144.981 5
 -3 10 -23 490.964 111.699 5
 3 -9 -20 1043.52 156.512 1
 3 -9 -20 1049.54 159.596 10
 3 -9 -19 332.001 125.922 1
 3 -9 -19 105.091 91.6929 10
 3 -9 -18 9022.25 549.244 1
 3 -9 -18 8202.15 554.811 10
 3 -9 -17 562.872 165.254 1
 3 -9 -17 353.283 154.433 10
 3 -9 -16 3893.79 423.009 1
 3 -9 -16 3596.79 428.01 10
 3 -9 -15 -106.479 187.744 1
 3 -9 -15 66.7628 203.428 10
 3 -9 -14 3058.97 457.202 10
 3 -9 -14 2730.27 388.378 1
 3 -9 -13 680.555 223.939 10
 3 -9 -13 534.205 214.853 1
 3 -9 -12 16843.3 885.475 1
 3 -9 -12 16830.1 952.45 10
 3 -9 -11 17.3037 162.473 13
 3 -9 -11 115.259 115.893 1
 3 -9 -11 190.767 153.71 10
 3 -9 -10 23070.3 1146.76 13
 3 -9 -10 22680.6 1007.82 1
 3 -9 -10 23216.2 1081.25 10
 3 -9 -9 213.773 192.876 13
 3 -9 -9 502.774 159.058 1
 3 -9 -9 453.564 182.809 10
 3 -9 -8 30668.9 1296.29 13
 3 -9 -8 26542.4 1056.61 1
 3 -9 -8 29996.7 1171.68 10
 3 -9 -7 334.941 182.158 10
 3 -9 -7 198.451 156.892 13
 3 -9 -7 169.885 129.749 1
 3 -9 -6 43102.6 1336.05 1
 3 -9 -6 46625.7 1422.98 10
 3 -9 -6 46247.3 1526.95 13
 3 -9 -5 5648.48 487.386 10
 3 -9 -5 5752.65 467.994 1
 3 -9 -5 4843.9 467.301 13
 3 -9 -4 87582 3737.48 2
 3 -9 -3 5526.92 904.47 2
 3 -9 -2 24995.3 1644.58 15
 3 -9 -1 12.4392 122.236 15
 3 -9 0 19339.5 1483.9 15
 3 -9 1 129.808 125.42 15
 -3 9 -1 118.616 163.332 17
 -3 9 -2 23095.5 1616.08 17
 3 -9 2 27858.4 1856.87 15
 3 -9 3 239.959 210.88 15
 -3 9 -3 160.382 156.446 17
 -3 9 -4 34384.6 2146.24 17
 -3 9 -5 2567.69 642.896 17
 -3 9 -6 31216.7 2199.53 17
 -3 9 -7 2991.44 693.766 17
 -3 9 -8 20636.7 1909.77 17
 3 -9 8 18446.2 846.914 6
 3 -9 9 102.108 103.254 6
 -3 9 -9 166.567 273.81 17
 -3 9 -9 -43.3666 85.7491 5
 -3 9 -10 3690.99 415.553 5
 3 -9 10 3735.28 422.887 6
 -3 9 -10 3559.26 864.483 17
 -3 9 -11 2516.99 747.814 17
 -3 9 -11 2384.8 336.804 5
 3 -9 11 2258.61 367.09 6
 -3 9 -12 1134.02 260.773 5
 3 -9 12 1144.8 242.802 6
 -3 9 -12 1558.57 317.455 8
 -3 9 -12 679.935 396.39 17
 -3 9 -13 23.1021 122.955 8
 -3 9 -13 140.26 149.461 5
 3 -9 13 156.148 118.862 6
 -3 9 -13 620.568 694.289 17
 -3 9 -14 3037.09 968.73 17
 -3 9 -14 4047.99 473.612 8
 3 -9 14 2795.99 399.446 6
 -3 9 -14 3794.63 476.384 5
 -3 9 -15 531.479 203.189 5
 -3 9 -15 639.729 228.463 8
 -3 9 -16 5171.99 550.729 5
 -3 9 -17 1076.62 276.606 5
 -3 9 -18 7582.27 642.741 5
 -3 9 -19 1020.97 265.817 5
 -3 9 -20 3375.42 407.852 5
 -3 9 -21 812.992 206.919 5
 -3 9 -22 5983.23 440.234 5
 -3 9 -23 1243.07 191.869 5
 -3 9 -24 222.905 56.0619 1
 -3 9 -24 971.115 125.564 5
 3 -8 -21 396.367 123.799 10
 3 -8 -21 318.925 97.0017 1
 3 -8 -20 756.347 163.172 1
 3 -8 -20 748.322 166.121 10
 3 -8 -19 4728.09 397.362 1
 3 -8 -19 4838.04 428.516 10
 3 -8 -18 -106.142 149.861 10
 3 -8 -18 -89.4107 136.597 1
 3 -8 -17 9293.63 630.831 1
 3 -8 -17 9277.53 658.169 10
 3 -8 -16 1298.87 297.615 1
 3 -8 -16 1620.86 332.503 10
 3 -8 -15 3137.26 419.541 10
 3 -8 -15 2680.38 384.536 1
 3 -8 -14 2218.1 360.547 1
 3 -8 -14 2152.6 361.599 10
 3 -8 -13 5176.87 1123.58 14
 3 -8 -13 5364.94 505.39 1
 3 -8 -13 5946.45 565.554 10
 3 -8 -12 1525.46 294.34 1
 3 -8 -12 1513.27 590.674 14
 3 -8 -12 1544 299.148 10
 3 -8 -11 4466.8 433.269 1
 3 -8 -11 4966.31 1040.45 14
 3 -8 -11 4985.44 518.531 13
 3 -8 -11 4755.29 474.203 10
 3 -8 -10 14477.2 1710.89 14
 3 -8 -10 15599.3 842.791 10
 3 -8 -10 14837.9 898.672 13
 3 -8 -10 15708 808.667 1
 3 -8 -9 7941.08 556.491 1
 3 -8 -9 8044.22 682.812 13
 3 -8 -9 8424.17 605.351 10
 3 -8 -9 8525.93 1223.95 14
 3 -8 -8 290.757 144.679 1
 3 -8 -8 21.9456 319.844 14
 3 -8 -8 30.9502 100.551 13
 3 -8 -8 273.761 116.281 10
 3 -8 -7 9627.12 625.148 10
 3 -8 -7 8619.58 1161.07 14
 3 -8 -7 9563.17 588.374 1
 3 -8 -6 13563.3 1458.86 14
 3 -8 -6 14937.9 1560.5 2
 3 -8 -5 1820 526.246 2
 3 -8 -4 15586.2 1477.63 2
 3 -8 -4 11840.6 1036.14 15
 3 -8 -3 21623 1676.7 2
 3 -8 -3 20176.3 1364.81 15
 3 -8 -2 675.55 368.439 2
 3 -8 -2 692.743 249.67 15
 3 -8 -1 8023.7 897.898 15
 3 -8 -1 8061.71 923.294 2
 -3 8 0 1034.58 307.446 17
 3 -8 0 1331.57 411.463 15
 -3 8 -1 11885.9 1057.39 17
 3 -8 1 13833.9 1247.19 15
 3 -8 2 4579.94 744.472 15
 -3 8 -2 4612.53 676.713 17
 -3 8 -3 14437.2 1262.01 17
 -3 8 -4 2669.97 585.651 17
 -3 8 -5 12402.1 1277.78 17
 -3 8 -6 2932.05 655.33 17
 -3 8 -7 1671.2 562.907 17
 -3 8 -8 3473.79 771.124 17
 -3 8 -9 7332.87 1156.78 17
 -3 8 -10 21553.3 932.87 5
 -3 8 -10 22681.8 2056.59 17
 -3 8 -11 7210.92 1222.83 17
 3 -8 11 5483.42 495.833 6
 -3 8 -11 5640.75 494.294 5
 -3 8 -11 6188.42 543.818 8
 -3 8 -12 137.347 222.552 17
 -3 8 -12 31.845 90.9679 5
 -3 8 -12 177.007 126.077 8
 3 -8 12 2.46831 78.9197 6
 -3 8 -13 907.542 234.798 5
 -3 8 -13 376.889 323.463 17
 -3 8 -13 911.177 215.049 8
 -3 8 -14 4014.04 490.368 8
 -3 8 -14 3823.9 960.173 17
 -3 8 -14 3861.02 454.001 5
 -3 8 -15 4094.81 487.565 8
 -3 8 -15 4168.82 492.005 5
 -3 8 -15 3115.03 961.374 17
 -3 8 -16 1102.6 279.686 5
 -3 8 -16 1025.12 286.052 8
 -3 8 -17 9199.69 738.397 8
 -3 8 -17 9321.95 747.428 5
 -3 8 -18 -223.894 210.446 5
 -3 8 -19 2366.84 389.81 5
 -3 8 -20 76.0047 182.403 5
 -3 8 -21 2001.06 317.011 5
 -3 8 -22 217.089 128.552 5
 -3 8 -23 3070.61 298.601 5
 -3 8 -24 741.539 121.602 10
 -3 8 -24 617.946 110.88 1
 3 -7 -22 1748.22 199.705 10
 3 -7 -22 1830.97 183.962 1
 3 -7 -21 379.48 118.987 1
 3 -7 -21 220.719 98.2383 10
 3 -7 -20 4007.54 363.647 1
 3 -7 -20 4028.26 379.95 10
 3 -7 -19 720.001 168.145 1
 3 -7 -19 500.227 150.754 10
 3 -7 -18 16502.1 860.468 1
 3 -7 -18 14257.7 810.049 10
 3 -7 -17 1231.14 254.367 10
 3 -7 -17 1614.38 304.095 1
 3 -7 -16 20651 1021.77 10
 3 -7 -16 24547.8 1123.11 1
 3 -7 -15 633.194 231.746 1
 3 -7 -15 599.474 177.492 10
 3 -7 -14 35247.2 1320.26 1
 3 -7 -14 31462 1256.98 10
 3 -7 -13 744.34 198.348 1
 3 -7 -13 907.132 247.193 10
 3 -7 -13 1004.12 571.142 14
 3 -7 -12 25816.4 2382.06 14
 3 -7 -12 25024.1 1083.46 10
 3 -7 -12 24639.5 1043.96 1
 3 -7 -11 20460.1 2049.23 14
 3 -7 -11 18381.7 862.167 1
 3 -7 -11 19106.2 915.279 10
 3 -7 -10 19702 1936.46 14
 3 -7 -10 19003.9 838.272 1
 3 -7 -10 17787.8 863.473 10
 3 -7 -9 17516.6 1732.44 14
 3 -7 -9 16701 802.756 10
 3 -7 -9 17553.4 772.134 1
 3 -7 -8 41525.5 2554.46 14
 3 -7 -7 1848.39 484.904 14
 3 -7 -6 14587.5 1440.97 2
 3 -7 -6 16421 1488.55 14
 3 -7 -5 1816.45 413.339 15
 3 -7 -5 2135.83 533.749 14
 3 -7 -5 2466.44 574.763 2
 3 -7 -4 82010 3107.63 14
 3 -7 -4 76530.3 2590.52 15
 3 -7 -3 3105.69 674.275 14
 3 -7 -3 2659.65 531.018 2
 3 -7 -3 2738.7 500.212 15
 3 -7 -2 84836.8 2762.18 15
 3 -7 -2 86412.8 2904.69 2
 -3 7 1 200.716 123.22 17
 3 -7 -1 196.817 140.356 15
 3 -7 -1 217.152 205.076 2
 -3 7 0 27393.3 1404.99 17
 3 -7 0 30354.2 1754.37 15
 3 -7 1 4434.27 701.518 15
 -3 7 -1 4061.76 574.844 17
 -3 7 -2 61192.3 2307.39 17
 -3 7 -3 4878.31 681.464 17
 -3 7 -4 7434.37 898.749 17
 -3 7 -5 18253.8 1468.46 17
 -3 7 -6 22738.2 1701.64 17
 -3 7 -7 2311.59 574.535 17
 -3 7 -8 13925.6 1438.57 17
 -3 7 -9 44518.1 2655.76 17
 -3 7 -10 58219.1 3137.14 17
 -3 7 -11 337.351 143.052 5
 -3 7 -11 167.223 251.868 17
 -3 7 -12 3395.44 385.688 8
 -3 7 -12 3632.45 817.701 17
 -3 7 -12 2978.66 361.369 5
 -3 7 -13 11021 727.813 8
 -3 7 -13 10528.2 1484.93 17
 -3 7 -13 10214.9 673.435 5
 -3 7 -14 2423.21 360.204 8
 -3 7 -14 2292.06 330.222 5
 -3 7 -14 2247.19 737.066 17
 -3 7 -15 1674.92 328.685 8
 -3 7 -15 1314.24 283.616 5
 -3 7 -15 1116.3 547.097 17
 -3 7 -16 11935.3 820.973 8
 -3 7 -16 11934.3 803.461 5
 -3 7 -17 1360.43 330.761 5
 -3 7 -17 1407.39 301.376 8
 -3 7 -18 14962.6 944.123 8
 -3 7 -18 14747.4 916.195 5
 -3 7 -19 11239.8 799.127 8
 -3 7 -19 10968.8 816.451 5
 -3 7 -20 11742.2 818.585 5
 -3 7 -21 4233.89 456.568 5
 -3 7 -22 10160.9 632.608 5
 -3 7 -23 941.974 177.358 5
 -3 7 -24 4328.24 296.027 5
 -3 7 -24 3569.7 300.557 1
 3 -6 -23 3605.41 256.479 10
 3 -6 -22 1317.86 184.692 1
 3 -6 -22 1344.03 196.683 10
 3 -6 -21 448.026 140.765 1
 3 -6 -21 609.541 162.311 10
 3 -6 -20 728.759 169.604 10
 3 -6 -20 742.715 183.285 1
 3 -6 -19 2208.56 321.761 1
 3 -6 -19 1984.72 313.567 10
 3 -6 -18 143.123 126.8 1
 3 -6 -18 200.487 164.607 10
 3 -6 -17 4227.88 480.605 1
 3 -6 -17 3989.06 451.784 10
 3 -6 -16 4562.57 496.115 1
 3 -6 -16 4062.51 465.929 10
 3 -6 -15 4640.05 493.468 1
 3 -6 -15 4072.05 964.687 14
 3 -6 -15 4157.41 463.063 10
 3 -6 -14 36.3236 290.831 14
 3 -6 -14 189.6 121.741 1
 3 -6 -14 85.3572 131.307 10
 3 -6 -13 793.92 219.366 10
 3 -6 -13 656.739 511.689 14
 3 -6 -13 1050.74 226.328 1
 3 -6 -12 474.346 337.892 14
 3 -6 -12 448.618 187.641 10
 3 -6 -12 131.913 103.15 1
 3 -6 -11 970.361 208.713 10
 3 -6 -11 815.104 181.282 1
 3 -6 -10 508.234 266.352 14
 3 -6 -10 358.757 155.914 10
 3 -6 -10 400.908 147.049 1
 3 -6 -9 14067.4 1516.61 14
 3 -6 -8 1719.64 474.789 14
 3 -6 -7 35634.4 2159.87 14
 3 -6 -6 2298.85 532.668 14
 3 -6 -6 1847.89 472.548 2
 3 -6 -5 1029.83 387.333 2
 3 -6 -5 2013.79 670.242 14
 3 -6 -5 1174.09 465.613 15
 3 -6 -4 23505.1 1536.71 14
 3 -6 -4 23550.6 1515.15 2
 3 -6 -4 20145.5 1316.92 15
 3 -6 -3 1904.73 399.931 15
 3 -6 -3 1716.89 437.602 2
 3 -6 -3 1659.13 330.932 14
 3 -6 -2 3968.41 712.299 14
 3 -6 -2 2968.39 504.034 2
 3 -6 -2 3144.63 553.296 15
 3 -6 -1 2057.3 446.908 2
 3 -6 -1 3096.36 576.541 15
 -3 6 1 3608.68 567.307 17
 -3 6 0 15211.3 979.519 17
 3 -6 0 15770.2 1192.96 15
 -3 6 -1 36870.3 1588.59 17
 -3 6 -2 2855.44 452.83 17
 -3 6 -3 39917.6 1862.65 17
 -3 6 -4 1514.91 407.24 17
 -3 6 -5 20028.5 1445.84 17
 -3 6 -6 4183.22 690.628 17
 -3 6 -7 81317.6 3119.11 17
 -3 6 -8 17899.5 1540.43 17
 -3 6 -9 20900.4 1731.7 17
 -3 6 -10 4430.95 839.936 17
 -3 6 -11 5455.71 1001.83 17
 -3 6 -12 1050.61 224.628 8
 -3 6 -12 706.199 181.342 5
 -3 6 -12 1298.02 572.576 17
 -3 6 -13 657.57 168.075 5
 -3 6 -13 743.751 199.127 8
 -3 6 -13 1041.61 426.035 17
 -3 6 -14 10261.8 1477.42 17
 -3 6 -14 8798.24 635.598 5
 -3 6 -14 10256.8 695.191 8
 -3 6 -15 6761.92 603.144 8
 -3 6 -15 6098.93 579.031 5
 -3 6 -16 250.196 165.165 5
 -3 6 -16 81.18 144.177 8
 -3 6 -16 -184.035 326.642 17
 -3 6 -16 -6.05323 296.951 16
 -3 6 -17 1162.14 292.392 5
 -3 6 -17 976.505 275.025 8
 -3 6 -18 2118.29 367.828 5
 -3 6 -18 2405.01 409.103 8
 -3 6 -19 946.362 283.8 8
 -3 6 -19 1455.34 313.128 5
 -3 6 -20 7749.32 643.417 5
 -3 6 -21 367.499 154.111 5
 -3 6 -22 353.697 162.905 5
 -3 6 -23 453.078 135.547 1
 -3 6 -23 479.638 147.227 5
 -3 6 -24 113.6 65.8314 10
 -3 6 -24 44.3284 51.6453 5
 -3 6 -25 864.911 135.276 1
 3 -5 -23 909.277 143.417 1
 3 -5 -23 903.34 163.657 10
 3 -5 -22 7300.37 436.991 1
 3 -5 -22 6845.53 465.452 10
 3 -5 -21 2595.44 314.746 10
 3 -5 -21 2811.46 307.237 1
 3 -5 -20 2505.44 321.512 1
 3 -5 -20 2099.79 304.947 10
 3 -5 -19 223.713 159.352 1
 3 -5 -19 469.87 185.354 10
 3 -5 -18 13357 796.898 10
 3 -5 -18 14866 854.159 1
 3 -5 -17 758.736 255.912 1
 3 -5 -17 674.921 219.469 10
 3 -5 -16 6319.4 1241.93 14
 3 -5 -16 7728.53 629.952 1
 3 -5 -16 7075.39 627.207 10
 3 -5 -15 669.281 214.567 1
 3 -5 -15 889.244 499.535 14
 3 -5 -15 799.276 227.091 10
 3 -5 -14 5821.02 514.679 1
 3 -5 -14 5665.78 520.087 10
 3 -5 -14 6007.97 1207.77 14
 3 -5 -13 596.206 159.115 1
 3 -5 -13 611.272 444.163 14
 3 -5 -13 428.866 136.666 10
 3 -5 -12 14861.4 741.791 1
 3 -5 -12 14524 767.337 10
 3 -5 -11 10181.9 1369.36 14
 3 -5 -11 7738.64 514.89 10
 3 -5 -10 28845.7 2176.68 14
 3 -5 -9 409.526 337.956 14
 3 -5 -8 23830.6 1733.92 14
 3 -5 -7 10142.5 1153.8 14
 3 -5 -6 34067.8 1853.9 2
 3 -5 -6 36228.1 1966.64 14
 3 -5 -5 15948.4 1212.93 2
 3 -5 -5 15215.3 1187.59 14
 3 -5 -5 13302 1035.06 15
 3 -5 -4 36705 1821.85 14
 3 -5 -4 34079.4 1598.91 15
 3 -5 -4 36032.2 1747.2 2
 3 -5 -3 7811.54 819.491 14
 3 -5 -3 7970.71 770.118 15
 3 -5 -3 8424.38 829.913 2
 3 -5 -2 74763 2401.86 14
 3 -5 -2 77455.4 2422.51 2
 3 -5 -2 73907.6 2345.54 15
 3 -5 -1 716.599 242.435 14
 3 -5 -1 1042.61 314.692 15
 -3 5 1 1017.81 248.822 17
 3 -5 0 4382.41 592.157 15
 -3 5 0 4562.04 506.071 17
 -3 5 -1 131.448 152.424 17
 -3 5 -2 15510.9 1009.57 17
 -3 5 -3 -254.663 193.043 17
 -3 5 -4 49780.3 2023 17
 -3 5 -5 10982.8 990.149 17
 -3 5 -6 117389 3399.71 17
 -3 5 -7 1783.63 599.426 17
 -3 5 -8 14883.3 1315.94 17
 -3 5 -9 -276.799 260.885 17
 -3 5 -10 22814.6 1798.1 17
 -3 5 -11 416.046 301.381 17
 -3 5 -12 31271 2294.93 17
 -3 5 -13 4875.9 965.338 17
 -3 5 -13 4469.97 436.937 5
 -3 5 -13 5348.03 480.617 8
 -3 5 -14 25480 2295.8 17
 -3 5 -14 27926.9 1149.1 8
 -3 5 -14 24727.8 1051.43 5
 -3 5 -15 24543.6 2346.37 17
 -3 5 -15 26466.6 1122.59 5
 -3 5 -15 25405.3 2518.62 16
 -3 5 -15 27941.2 1199.38 8
 -3 5 -16 7497.05 631.884 5
 -3 5 -16 3693.68 934.883 17
 -3 5 -16 7261.16 642.165 8
 -3 5 -16 4101.85 1082.28 16
 -3 5 -17 3841.76 491.973 8
 -3 5 -17 3962.92 485.625 5
 -3 5 -18 12988.8 891.077 8
 -3 5 -18 14057.3 905.347 5
 -3 5 -19 4600.32 538.833 8
 -3 5 -19 4785.14 536.823 5
 -3 5 -20 5314 550.458 8
 -3 5 -20 5744.83 573.106 5
 -3 5 -21 1068.85 253.641 5
 -3 5 -22 2489.57 314.528 5
 -3 5 -23 217.609 99.4746 5
 -3 5 -23 254.672 97.604 10
 -3 5 -23 189.511 97.7923 1
 -3 5 -24 3375.53 298.786 1
 -3 5 -25 931.341 136.745 1
 3 -4 -24 115.927 72.3915 10
 3 -4 -23 4957.78 333.523 1
 3 -4 -23 4559.52 362.778 10
 3 -4 -22 357.585 140.551 1
 3 -4 -22 486.469 173.998 10
 3 -4 -21 3203.69 368.955 10
 3 -4 -21 3247.64 347.373 1
 3 -4 -20 487.212 193.629 10
 3 -4 -20 75.8925 121.55 1
 3 -4 -19 5998.32 540.153 10
 3 -4 -19 6967.76 568.668 1
 3 -4 -18 -76.3332 163.994 10
 3 -4 -18 229.12 165.233 1
 3 -4 -17 3516.04 431.785 1
 3 -4 -17 3562.08 446.417 10
 3 -4 -16 385.379 183.918 1
 3 -4 -16 -82.7684 357.951 14
 3 -4 -16 296.329 167.577 10
 3 -4 -15 1472.57 576.407 14
 3 -4 -15 2009.63 327.625 10
 3 -4 -15 2193.93 319.14 1
 3 -4 -14 819.902 213.656 10
 3 -4 -14 648.809 295.183 14
 3 -4 -14 612.396 184.286 1
 3 -4 -13 2737.12 754.858 14
 3 -4 -13 2811.95 348.442 10
 3 -4 -13 3172.56 363.357 1
 3 -4 -12 19951.2 1968.91 14
 3 -4 -12 16000.4 762.633 10
 3 -4 -11 8076.09 1192.67 14
 3 -4 -10 11664 1318.46 14
 3 -4 -9 3866.5 766.056 14
 3 -4 -8 2953.21 787.445 14
 3 -4 -7 93609.7 3137.82 14
 3 -4 -6 6523.25 920.887 14
 3 -4 -5 3133.29 492.349 15
 3 -4 -5 3528.4 551.248 14
 3 -4 -4 15642.5 1084.92 14
 3 -4 -4 14660 1012.36 15
 3 -4 -3 1397.55 358.74 14
 3 -4 -3 1100.67 287.528 15
 3 -4 -2 27437 1310.01 15
 3 -4 -2 26849.9 1302.54 14
 3 -4 -1 21642.3 1165.66 15
 3 -4 -1 21442.3 1116.4 14
 3 -4 0 171.468 169.777 15
 -3 4 0 35.2841 81.6199 17
 3 -4 0 -87.4204 114.31 14
 -3 4 -1 8394.05 688.369 17
 -3 4 -2 12055.7 846.421 17
 -3 4 -3 101416 2512.41 17
 -3 4 -4 11841.3 911.58 17
 -3 4 -5 10367.1 903.811 17
 -3 4 -6 8034.83 839.194 17
 -3 4 -7 38761.6 1948.78 17
 -3 4 -8 12034.5 1173.58 17
 -3 4 -9 4834.81 986.458 17
 -3 4 -10 40.6597 233.468 17
 -3 4 -11 3556.12 731.676 17
 -3 4 -12 5532.65 989.708 17
 -3 4 -13 488.112 159.068 5
 -3 4 -13 728.251 369.526 17
 -3 4 -13 597.049 194.166 8
 -3 4 -13 600.111 156.109 3
 -3 4 -14 9128.74 1439.49 16
 -3 4 -14 8793.99 666.866 3
 -3 4 -14 8352.1 606.496 5
 -3 4 -14 9832.78 1391.05 17
 -3 4 -14 9740.79 666.839 8
 -3 4 -15 613.208 209.901 8
 -3 4 -15 589.279 337.759 17
 -3 4 -15 784.853 288.913 5
 -3 4 -15 823.588 492.951 16
 -3 4 -16 19721.3 1017.29 8
 -3 4 -16 16465.3 1855.01 17
 -3 4 -16 18406.9 979.419 5
 -3 4 -16 15401.5 1957.45 16
 -3 4 -17 679.844 529.294 16
 -3 4 -17 936.43 273.047 5
 -3 4 -17 1057.13 328.533 8
 -3 4 -18 3201.81 450.137 5
 -3 4 -18 3130.44 446.772 8
 -3 4 -19 2023.61 360.363 5
 -3 4 -19 1576.57 310.302 8
 -3 4 -20 116.271 203.652 8
 -3 4 -20 133.435 142.11 5
 -3 4 -21 838.204 221.858 5
 -3 4 -22 342.018 122.528 10
 -3 4 -22 465.141 199.01 1
 -3 4 -22 237.554 126.416 5
 -3 4 -23 121.278 78.3227 10
 -3 4 -23 411.303 155.117 1
 -3 4 -24 652.45 155.399 1
 -3 4 -25 512.829 99.4513 1
 3 -3 -24 724.699 118.002 1
 3 -3 -24 713.592 136.958 10
 3 -3 -23 261.36 115.203 1
 3 -3 -23 340.526 145.524 10
 3 -3 -22 17489.8 807.226 10
 3 -3 -22 18734.9 769.916 1
 3 -3 -21 433.799 136.255 1
 3 -3 -21 766.335 205.131 10
 3 -3 -20 8065.82 602.494 10
 3 -3 -20 8241.64 590.439 1
 3 -3 -19 192.543 182.472 1
 3 -3 -19 97.2878 181.174 10
 3 -3 -18 9316.54 673.82 1
 3 -3 -18 9792.01 701.195 10
 3 -3 -17 808.482 426.557 14
 3 -3 -17 1259.12 278.246 10
 3 -3 -17 1449.67 272.29 1
 3 -3 -16 4599.09 1029.61 14
 3 -3 -16 3859.88 430.862 1
 3 -3 -16 4008.91 450.658 10
 3 -3 -15 2620.85 797.172 14
 3 -3 -15 2683.15 365.378 1
 3 -3 -15 2485.37 348.728 10
 3 -3 -14 38823.4 1257.53 1
 3 -3 -14 36469.9 1281.5 10
 3 -3 -13 4312.66 404.425 1
 3 -3 -13 4792.47 446.165 10
 3 -3 -12 54963 3172.15 14
 3 -3 -11 6948.58 1050.96 14
 3 -3 -10 66738.3 3082.84 14
 3 -3 -9 7884.67 1125.23 14
 3 -3 -8 102511 3372.09 14
 3 -3 -7 991.327 580.079 14
 3 -3 -6 45645 1966.75 14
 3 -3 -5 4527.62 601.643 14
 3 -3 -5 3419.08 237.296 17
 3 -3 -5 4079.14 523.597 15
 3 -3 -4 1657.4 357.995 14
 3 -3 -4 1339.55 302.93 15
 3 -3 -3 13326.6 903.843 15
 3 -3 -3 14650.1 919.911 14
 3 -3 -2 5457.78 687.578 14
 3 -3 -2 6219.83 576.023 15
 3 -3 -1 9920.4 1295.75 14
 -3 3 1 5921.43 847.165 16
 3 -3 0 19076.9 893.699 14
 3 -3 0 19579.9 1023.91 15
 -3 3 -1 376.171 135.759 17
 -3 3 -2 20613.4 1008.05 17
 -3 3 -3 2886.17 375.13 17
 -3 3 -4 51321.5 1773.32 17
 -3 3 -5 2005.97 403.522 17
 -3 3 -6 20071.2 1261.16 17
 -3 3 -7 10409.4 951.843 17
 -3 3 -8 29750.4 1681.68 17
 -3 3 -9 2209.8 451.394 17
 -3 3 -10 8073.44 986.051 17
 -3 3 -11 1546.63 474.452 17
 -3 3 -12 6966.39 1226.16 16
 -3 3 -12 7214.9 1053.57 17
 -3 3 -13 2403.99 710.795 16
 -3 3 -13 2048.09 593.706 17
 -3 3 -13 1966.15 292.355 8
 -3 3 -13 1783.44 271.824 3
 -3 3 -14 10747.8 679.177 8
 -3 3 -14 9533.15 1378.47 16
 -3 3 -14 11655.1 692.578 3
 -3 3 -14 9883.88 639.775 5
 -3 3 -14 9124.75 1278.03 17
 -3 3 -15 6160.79 530.281 3
 -3 3 -15 5962.61 535.461 8
 -3 3 -15 4918.12 1061.82 16
 -3 3 -15 4710.91 991.299 17
 -3 3 -15 5959.03 516.652 5
 -3 3 -16 17091.5 909.548 5
 -3 3 -16 17866.1 937.115 3
 -3 3 -16 16322 891.129 8
 -3 3 -17 3009.52 406.638 5
 -3 3 -17 3223.65 416.927 8
 -3 3 -18 13527.4 861.375 5
 -3 3 -18 13112 868.685 8
 -3 3 -19 -44.8096 133.425 5
 -3 3 -19 298.592 205.428 8
 -3 3 -20 6545.94 560.724 5
 -3 3 -20 7507.26 653.396 8
 -3 3 -21 114.709 143.937 8
 -3 3 -21 -43.9069 80.1335 5
 -3 3 -21 92.798 149.136 1
 -3 3 -22 2775.39 314.124 10
 -3 3 -22 3767.53 410.954 1
 -3 3 -23 459.966 130.431 10
 -3 3 -23 497.035 149.053 1
 -3 3 -24 1527.34 210.161 1
 -3 3 -25 110.929 56.8002 1
 3 -2 -25 27.3275 58.3788 10
 3 -2 -24 1083.09 152.192 1
 3 -2 -24 1136.45 181.408 10
 3 -2 -23 6995.75 438.007 1
 3 -2 -23 7359.98 504.039 10
 3 -2 -22 2471.36 290.55 1
 3 -2 -22 2961.64 346.251 10
 3 -2 -21 5756.14 520.633 10
 3 -2 -21 4485.69 422.927 1
 3 -2 -20 321.253 158.605 1
 3 -2 -20 168.904 149.503 10
 3 -2 -19 1515.16 266.49 1
 3 -2 -19 1553.19 286.254 10
 3 -2 -18 906.071 215.326 10
 3 -2 -18 677.897 196.028 1
 3 -2 -17 12705.3 1721.52 14
 3 -2 -17 12699.8 769.573 1
 3 -2 -17 14019.6 848.577 10
 3 -2 -16 3636.96 950.228 14
 3 -2 -16 2903.68 364.86 1
 3 -2 -16 3321.94 382.917 10
 3 -2 -15 25294.2 1059.28 1
 3 -2 -15 27147.4 2360.15 14
 3 -2 -15 24871.6 1083.73 10
 3 -2 -14 2157.41 310.554 10
 3 -2 -14 1577.42 261.206 1
 3 -2 -13 11991.1 1477.15 14
 3 -2 -12 3263.39 719.979 14
 3 -2 -11 4315.58 833.147 14
 3 -2 -10 15444.1 1429.67 14
 3 -2 -9 23526.1 1728.39 14
 3 -2 -8 9058.47 546.31 17
 3 -2 -8 11777.5 1236.94 14
 3 -2 -7 83825.6 2730.99 14
 3 -2 -7 81493.9 1630.4 17
 3 -2 -6 5374.46 638.091 14
 3 -2 -6 5389 405.187 17
 3 -2 -5 20100.7 770.848 17
 3 -2 -5 19991.8 1151.98 14
 3 -2 -5 18921.6 1064.24 15
 3 -2 -4 462.848 103.873 17
 3 -2 -4 680.076 208.785 14
 3 -2 -4 444.628 134.202 15
 3 -2 -3 9504.46 743.534 15
 3 -2 -3 9655.22 695.397 14
 3 -2 -2 23784.7 1047.66 14
 3 -2 -2 22364 1032.11 15
 -3 2 2 21571.2 613.51 16
 -3 2 1 1412.71 188.922 16
 3 -2 -1 1496.39 244.273 14
 3 -2 -1 1589.87 290.852 15
 3 -2 0 70.6097 75.7013 14
 -3 2 0 256.597 113.556 16
 3 -2 0 153.696 109.611 15
 3 -2 1 545926 3973.04 14
 -3 2 -1 538402 4373.17 16
 -3 2 -2 317.977 98.1082 17
 -3 2 -3 44243.9 1469.5 17
 -3 2 -4 27803.7 1231.64 17
 -3 2 -5 15012.5 942.855 17
 -3 2 -6 642.726 186.791 17
 -3 2 -6 259.075 83.5758 2
 -3 2 -7 38164.4 994.761 2
 -3 2 -7 45821.9 1869.21 17
 -3 2 -8 442.582 285.253 17
 -3 2 -8 471.47 117.131 2
 -3 2 -9 54099.3 2308.8 17
 -3 2 -10 1883.71 489.408 16
 -3 2 -10 2151.68 478.418 17
 -3 2 -11 4186.5 715.531 17
 -3 2 -11 4070.11 749.809 16
 -3 2 -12 1438.24 473.868 16
 -3 2 -12 1297.53 432.601 17
 -3 2 -13 3444.01 771.867 16
 -3 2 -13 3884.63 784.252 17
 -3 2 -14 3787.06 785.72 16
 -3 2 -14 3875.68 394.128 3
 -3 2 -14 3609.37 385.883 8
 -3 2 -14 2913.54 340.901 5
 -3 2 -15 5815.94 522.945 8
 -3 2 -15 6112.67 1037.95 16
 -3 2 -15 5535.37 480.63 5
 -3 2 -15 5560.74 528.759 3
 -3 2 -16 1018.92 255.799 8
 -3 2 -16 994.783 237.282 3
 -3 2 -16 1156.09 239.57 5
 -3 2 -16 850.003 394.74 16
 -3 2 -17 21912.8 1049.13 8
 -3 2 -17 21688.2 1105.77 3
 -3 2 -17 22458.2 1034.37 5
 -3 2 -18 2327.02 335.18 5
 -3 2 -18 2587.82 388.22 8
 -3 2 -18 3174.25 432.441 3
 -3 2 -19 15633.5 926.191 8
 -3 2 -20 -110.567 180.695 1
 -3 2 -20 70.725 98.3091 10
 -3 2 -20 -74.2623 172.188 8
 -3 2 -21 5393.39 546.391 8
 -3 2 -21 5569.86 526.806 1
 -3 2 -21 4290.28 422.188 10
 -3 2 -22 4264.04 385.105 10
 -3 2 -22 5365.05 463.724 1
 -3 2 -23 651.489 166.096 1
 -3 2 -24 3112.78 292.122 1
 -3 2 -25 743.111 120.315 1
 3 -1 -25 570.37 119.771 10
 3 -1 -24 4223.55 303.381 1
 3 -1 -24 4672.15 374.487 10
 3 -1 -23 17.3828 106.502 10
 3 -1 -23 37.71 81.8151 1
 3 -1 -22 6964.76 475.787 1
 3 -1 -22 8065.59 599.232 10
 3 -1 -21 123.648 147.904 10
 3 -1 -21 283.969 141.025 1
 3 -1 -20 6707.67 521.286 1
 3 -1 -20 6763.97 585.475 10
 3 -1 -19 204.974 148.953 1
 3 -1 -19 84.2138 144.521 10
 3 -1 -18 35350.5 1362.74 10
 3 -1 -18 35990.4 1283.09 1
 3 -1 -17 3472.76 426.816 10
 3 -1 -17 3225.51 857.738 14
 3 -1 -17 3092.29 389.96 1
 3 -1 -16 25938.2 2350.59 14
 3 -1 -16 25343.1 1058.17 5
 3 -1 -16 27874.7 1192.61 10
 3 -1 -16 25961.9 1108.57 1
 3 -1 -15 -13.0704 85.5359 1
 3 -1 -15 -35.75 103.11 5
 3 -1 -15 69.6439 108.471 10
 3 -1 -15 19.1992 262.311 14
 3 -1 -14 30427.2 1140.24 1
 3 -1 -14 43295.2 2808.81 14
 3 -1 -13 3711.34 793.449 14
 3 -1 -12 25798.5 1987.68 14
 3 -1 -11 778.484 476.714 14
 3 -1 -10 22672.2 1162.67 17
 3 -1 -10 29265.1 1942.83 14
 3 -1 -9 2123.98 447.262 14
 3 -1 -9 2439.31 379.433 17
 3 -1 -8 10235.8 958.081 14
 3 -1 -8 9847.65 725.84 17
 3 -1 -7 682.604 180.538 17
 3 -1 -7 680.369 309.724 14
 3 -1 -6 18444.8 892.928 17
 3 -1 -6 18869.9 1162.72 14
 3 -1 -5 23020.2 954.619 17
 3 -1 -5 23924.5 1201.04 14
 3 -1 -4 28774.8 1254.3 15
 3 -1 -4 28138.6 993.882 17
 3 -1 -3 1010.34 198.212 15
 -3 1 3 1255.19 152.715 16
 3 -1 -3 1120.53 156.729 14
 3 -1 -2 49527.2 1437.94 15
 3 -1 -2 48982.2 1274.8 14
 -3 1 2 47768.5 1055.44 16
 3 -1 -1 65443.7 1341.9 14
 -3 1 1 66231.8 1329.89 16
 3 -1 -1 67742.7 1602.54 15
 -3 1 0 1565.19 229.793 16
 3 -1 0 1769.22 201.466 14
 3 -1 0 1566.77 258.201 15
 3 -1 1 6437.64 318.158 14
 -3 1 -1 6656.11 492.153 16
 -3 1 -2 1160.39 242.943 16
 -3 1 -3 597.098 264.219 16
 -3 1 -4 54946.3 1690.38 16
 -3 1 -4 57101.2 1666.52 17
 -3 1 -5 4200.42 507.114 16
 -3 1 -5 4590.4 498.567 17
 -3 1 -6 64445.1 1969.57 17
 -3 1 -6 66956.6 2116.85 16
 -3 1 -7 4940.63 400.647 14
 -3 1 -7 5555.09 613.591 17
 -3 1 -7 4577.75 433.489 2
 -3 1 -7 5421.01 640.443 16
 -3 1 -8 65479.7 2365.31 16
 -3 1 -8 54431.1 1469.04 14
 -3 1 -8 50312 1523.22 2
 -3 1 -8 62661.8 2215.72 17
 -3 1 -9 10832 1050.56 16
 -3 1 -9 10810.2 974.723 17
 -3 1 -9 10009.5 684.816 14
 -3 1 -9 9832.59 706.481 2
 -3 1 -10 17391.1 1401.93 16
 -3 1 -10 18276.1 1317.47 17
 -3 1 -10 18617.6 1024.6 2
 -3 1 -11 3720.7 664.252 17
 -3 1 -11 4057.09 713.575 16
 -3 1 -12 8879.82 1130.13 16
 -3 1 -13 107.591 237.694 16
 -3 1 -14 20412.5 889.106 8
 -3 1 -14 21284.5 921.464 3
 -3 1 -15 869.827 225.94 8
 -3 1 -15 1081 365.847 16
 -3 1 -15 1051.06 199.466 3
 -3 1 -16 24429.2 1052.18 8
 -3 1 -16 25258.8 1092.22 3
 -3 1 -17 1578.02 292.853 8
 -3 1 -17 1473.67 309.259 3
 -3 1 -18 21572 1070.04 3
 -3 1 -18 19074.1 1001.86 8
 -3 1 -19 6896.25 596.388 3
 -3 1 -19 7230.8 605.668 8
 -3 1 -19 7328.68 631.978 1
 -3 1 -19 5804.62 541.528 10
 -3 1 -20 25559.1 1136.74 8
 -3 1 -20 26667.9 1134.47 1
 -3 1 -21 -4.49669 156.707 8
 -3 1 -21 60.3059 152.088 1
 -3 1 -21 291.773 126.1 10
 -3 1 -22 18806.3 852.604 1
 -3 1 -22 13317 633.811 10
 -3 1 -23 4142.38 363.993 1
 -3 1 -24 5193.09 360.209 1
 -3 1 -25 1794.22 178.099 1
 3 0 -26 1271.88 162.055 10
 3 0 -25 3204.77 282.614 10
 3 0 -24 130.368 63.7023 1
 3 0 -24 202.658 120.124 10
 3 0 -23 173.201 102.136 1
 3 0 -23 713.091 217.536 10
 3 0 -22 -137.999 191.251 10
 3 0 -22 -61.2377 108.707 1
 3 0 -21 1548.04 314.573 10
 3 0 -21 941.051 186.849 1
 3 0 -20 5421.93 470.196 1
 3 0 -20 6897.04 619.903 10
 3 0 -19 7387.64 621.087 10
 3 0 -19 6350.02 523.608 1
 3 0 -18 -36.3941 134.683 10
 3 0 -18 114.687 141.441 1
 3 0 -18 41.1228 129.071 5
 3 0 -18 -67.7531 229.305 14
 3 0 -17 5434.85 535.205 1
 3 0 -17 6077.97 553.109 5
 3 0 -16 160.668 100.873 5
 3 0 -16 131.929 347.196 14
 3 0 -16 136.677 98.1916 1
 3 0 -15 7401.78 581.648 5
 3 0 -15 6677.55 563.44 1
 3 0 -14 1929.63 664.422 14
 3 0 -13 21459.2 1811.87 14
 3 0 -12 3069.41 671.681 14
 3 0 -12 2860.53 509.737 17
 3 0 -11 34563.5 2091.16 14
 3 0 -11 32707.9 1660.93 17
 3 0 -10 6993.27 750.78 17
 3 0 -10 6996.41 892.323 14
 3 0 -9 921.169 258.191 17
 3 0 -8 218.542 137.981 17
 3 0 -7 1264.01 288.87 17
 3 0 -6 3493.79 435.381 17
 3 0 -5 6549.67 553.14 17
 3 0 -4 63484.8 1623.87 17
 3 0 -3 638325 5346.51 15
 -3 0 3 684330 4739.89 16
 3 0 -2 27190.1 1049.39 15
 -3 0 2 27886.5 947.498 16
 -3 0 1 4397.6 392.419 16
 3 0 -1 4362.54 385.104 15
 3 0 0 556.99 140.993 15
 -3 0 0 670.877 171.585 16
 3 0 1 20543.5 810.899 15
 -3 0 -1 21149.4 894.623 16
 -3 0 -2 11320.9 674.905 16
 -3 0 -3 77123.3 1889.95 16
 -3 0 -4 6161.33 570.569 16
 -3 0 -5 2443.97 191.938 14
 -3 0 -5 2729.78 435.825 16
 -3 0 -6 8760.87 429.928 14
 -3 0 -6 9255.82 778.997 16
 -3 0 -7 1455.65 344.121 16
 -3 0 -7 1435.57 205.466 14
 -3 0 -7 1878.95 313.563 2
 -3 0 -8 3544.27 360.854 14
 -3 0 -8 4191.21 494.867 2
 -3 0 -8 3816.05 612.92 16
 -3 0 -9 40046.3 1342.56 14
 -3 0 -9 42863.5 2025.43 16
 -3 0 -9 43663.8 1682.88 2
 -3 0 -10 12069.6 931.028 2
 -3 0 -10 12747.2 1167.89 16
 -3 0 -11 18143.7 1509.22 16
 -3 0 -11 21992.2 1322.03 2
 -3 0 -12 1044.63 423.72 16
 -3 0 -13 4115.64 389.773 3
 -3 0 -13 3711.24 783.401 16
 -3 0 -14 1671.81 249.785 8
 -3 0 -14 1547.14 263.96 3
 -3 0 -15 1663.97 282.969 8
 -3 0 -15 1677.82 643.261 16
 -3 0 -15 1705.92 300.518 3
 -3 0 -16 3254.54 381.539 8
 -3 0 -16 3438.84 403.96 3
 -3 0 -17 3279.16 412.991 3
 -3 0 -17 3051.27 414.748 8
 -3 0 -18 14182.2 839.17 3
 -3 0 -18 14230.8 873.122 8
 -3 0 -18 13560.2 802.064 10
 -3 0 -18 15288.1 895.351 1
 -3 0 -19 4560.74 479.965 3
 -3 0 -19 3775.8 455.312 8
 -3 0 -19 4779.28 507.811 1
 -3 0 -19 3438.04 390.443 10
 -3 0 -20 980.843 255.826 1
 -3 0 -20 997.745 263.621 8
 -3 0 -20 992.748 255.739 3
 -3 0 -20 996.969 218.359 10
 -3 0 -21 5768.93 454.918 10
 -3 0 -21 7090.06 561.066 1
 -3 0 -22 162.645 128.753 1
 -3 0 -23 9810.45 551.603 1
 -3 0 -24 3096.45 271.735 1
 -3 0 -25 170.359 71.3584 1
 3 1 -26 4670.36 303.103 10
 3 1 -25 -97.9367 77.5245 10
 3 1 -24 568.285 175.101 10
 3 1 -24 244.33 75.9851 1
 3 1 -23 850.973 162.077 1
 3 1 -23 875.342 203.2 10
 3 1 -22 3971.36 436.854 10
 3 1 -22 2727.85 310.48 1
 3 1 -21 124.436 103.015 1
 3 1 -21 130.155 184.066 10
 3 1 -20 34353.3 1197.7 1
 3 1 -20 42681.6 1520.85 10
 3 1 -19 97.4811 112.518 5
 3 1 -19 189.678 178.458 10
 3 1 -19 92.2012 101.049 1
 3 1 -18 26270.5 2377.55 14
 3 1 -18 27966.8 1147.94 1
 3 1 -18 28932.7 1168.03 5
 3 1 -17 1428.76 550.893 14
 3 1 -17 2271.3 344.508 5
 3 1 -17 2074.67 316.171 1
 3 1 -16 1248.99 259.552 5
 3 1 -16 1045.11 240.904 1
 3 1 -16 1480.18 492.889 14
 3 1 -15 5787.09 1096.87 14
 3 1 -15 4752.2 466.514 5
 3 1 -14 9653.98 1275.56 14
 3 1 -13 4089.58 829.759 14
 3 1 -13 4054.23 686.455 17
 3 1 -12 47391.5 2285.11 17
 3 1 -11 2138.56 471.036 17
 3 1 -10 35026.9 1864.17 17
 3 1 -9 568.723 431.627 17
 3 1 -8 13182.4 1030.57 17
 3 1 -7 428.33 245.134 17
 3 1 -6 126062 2797.53 17
 3 1 -5 76968 2062.2 17
 3 1 -4 125133 2501.67 17
 -3 -1 3 21333.2 958.636 16
 3 1 -3 19436.7 918.595 17
 3 1 -2 234714 3036.15 15
 -3 -1 2 247608 3118.22 16
 3 1 -1 16143.8 740.508 15
 -3 -1 1 16026.7 796.967 16
 3 1 0 2833.62 282.95 15
 -3 -1 0 3039.39 369.046 16
 -3 -1 -1 1489.26 279.135 16
 3 1 1 1440.99 189.233 15
 3 1 2 174828 2166.68 15
 -3 -1 -2 182918 2866.91 16
 -3 -1 -3 44165.7 1473.76 16
 -3 -1 -4 233251 3538.46 16
 -3 -1 -5 23366.8 715.211 14
 -3 -1 -5 22496.3 1192.52 16
 -3 -1 -6 43165.9 1091.35 14
 -3 -1 -6 45781.3 1745.2 16
 -3 -1 -7 8642.06 537.363 14
 -3 -1 -7 9993.44 897.001 16
 -3 -1 -7 10499.9 814.611 2
 -3 -1 -8 47854.2 1822.56 2
 -3 -1 -8 47435 1393.56 14
 -3 -1 -8 51367.2 2139.16 16
 -3 -1 -9 1893.27 382.038 2
 -3 -1 -9 1377.67 265.312 14
 -3 -1 -9 1415.54 381.759 16
 -3 -1 -10 29471.9 1578.41 2
 -3 -1 -10 34646.2 1993.9 16
 -3 -1 -11 2527.16 503.547 2
 -3 -1 -11 3212.92 627.105 16
 -3 -1 -12 25950.3 1623.28 2
 -3 -1 -12 27817.7 2013.72 16
 -3 -1 -13 3574.96 360.253 3
 -3 -1 -13 3559.79 375.205 7
 -3 -1 -13 4438.03 835.132 16
 -3 -1 -14 19725.3 846.241 8
 -3 -1 -14 19586 1784.82 16
 -3 -1 -15 10929.6 656.312 8
 -3 -1 -15 11426.4 716.352 10
 -3 -1 -15 12174.6 715.115 3
 -3 -1 -16 5546.8 519.534 10
 -3 -1 -16 6200.98 529.537 8
 -3 -1 -16 8562.72 665.819 1
 -3 -1 -16 7958.29 607.66 3
 -3 -1 -17 3326.94 380.419 10
 -3 -1 -17 3212.48 408.307 8
 -3 -1 -17 3917.54 434.446 3
 -3 -1 -17 4039.66 458.855 1
 -3 -1 -18 6873.17 542.644 10
 -3 -1 -18 6446.23 575.329 8
 -3 -1 -18 7958.24 618.88 3
 -3 -1 -18 8329.06 644.979 1
 -3 -1 -19 8940.87 593.283 10
 -3 -1 -19 11345.9 744.496 1
 -3 -1 -19 10386.1 707.066 3
 -3 -1 -19 10295.7 707.171 8
 -3 -1 -20 14608.5 850.993 8
 -3 -1 -20 13808.1 701.444 10
 -3 -1 -20 15637.9 887.419 3
 -3 -1 -21 3943.73 420.815 1
 -3 -1 -22 10999.4 620.856 1
 -3 -1 -23 280.118 105.668 1
 -3 -1 -24 1634.53 191.248 1
 -3 -1 -25 2182.84 176.809 1
 3 2 -26 1786.58 190.99 10
 3 2 -25 486.708 150.363 10
 3 2 -24 133.728 116.638 10
 3 2 -24 165.37 68.1635 1
 3 2 -23 3192.17 378.12 10
 3 2 -23 2163.96 263.069 1
 3 2 -22 2729.53 410.401 10
 3 2 -22 1967.82 267.573 1
 3 2 -21 2799.86 424.484 10
 3 2 -21 2182.87 290.82 1
 3 2 -20 694.065 191.6 5
 3 2 -20 635.934 198.742 1
 3 2 -19 763.543 226.268 5
 3 2 -19 924.228 217.733 1
 3 2 -18 553.225 382.063 14
 3 2 -18 365.089 163.983 1
 3 2 -18 491.144 164.461 5
 3 2 -17 334.318 447.892 14
 3 2 -17 529.26 198.255 5
 3 2 -16 6345.49 541.97 5
 3 2 -16 6181.98 1086.85 14
 3 2 -15 1938.06 315.223 5
 3 2 -15 2350.73 690.21 14
 3 2 -14 16866.8 839.289 5
 3 2 -14 19242.5 1652.84 17
 3 2 -13 11622.4 1259.06 17
 3 2 -12 9110.74 1095.03 17
 3 2 -11 16532.1 1426.99 17
 3 2 -10 794.552 367.758 17
 3 2 -9 6936.39 843.472 17
 3 2 -8 3280.74 559.681 17
 3 2 -7 31040.4 1609.49 17
 3 2 -6 1561.11 361.666 17
 3 2 -5 6766.64 667.615 17
 3 2 -4 53214.3 1805.75 17
 3 2 -3 99239.4 2331.54 17
 3 2 -2 1329.42 286.188 17
 -3 -2 2 1699.76 299.338 16
 -3 -2 1 84945.2 2030.8 16
 3 2 0 4196.04 309.857 15
 -3 -2 0 4500.21 435.745 16
 3 2 1 27081.9 733.996 15
 -3 -2 -1 29916.5 1246.18 16
 -3 -2 -2 6504.14 720.254 16
 3 2 2 5464.77 301.84 15
 -3 -2 -3 26469.3 1207.61 16
 3 2 3 24374.5 686.214 15
 -3 -2 -4 47242.3 1685.74 16
 -3 -2 -5 5537.13 593.453 16
 -3 -2 -6 57186 1471.94 14
 -3 -2 -6 62406.1 2101.76 16
 -3 -2 -7 989.213 221.99 14
 -3 -2 -7 939.46 284.733 2
 -3 -2 -7 1078.06 380.14 16
 -3 -2 -8 226.019 92.0454 14
 -3 -2 -8 311.223 183.519 2
 -3 -2 -8 589.859 354.144 16
 -3 -2 -9 16021.2 941.86 14
 -3 -2 -9 18337.8 1378.11 16
 -3 -2 -9 15095 1168.4 2
 -3 -2 -10 62.6569 126.789 2
 -3 -2 -10 17.3717 181.008 16
 -3 -2 -11 15720.8 1306.7 2
 -3 -2 -11 15036.6 1441.38 16
 -3 -2 -12 3546.46 669.13 2
 -3 -2 -12 5773.61 921.024 16
 -3 -2 -13 1015.7 370.71 16
 -3 -2 -13 1139.55 398.761 2
 -3 -2 -13 868.838 184.146 8
 -3 -2 -13 1079.67 209.967 7
 -3 -2 -13 1014.52 242.745 11
 -3 -2 -13 1112.15 225.112 3
 -3 -2 -13 1311.54 255.614 1
 -3 -2 -14 13989.9 703.991 8
 -3 -2 -14 16263.7 877.392 1
 -3 -2 -14 15943 795.794 3
 -3 -2 -15 2301.16 347.698 1
 -3 -2 -15 2005.05 294.336 8
 -3 -2 -15 2149.89 308.308 3
 -3 -2 -16 17916 934.987 1
 -3 -2 -16 16597.9 885.944 3
 -3 -2 -16 14934 786.347 8
 -3 -2 -17 5549.21 507.761 8
 -3 -2 -17 6724.74 577.192 1
 -3 -2 -17 6598.09 560.002 3
 -3 -2 -18 5373.42 504.72 8
 -3 -2 -18 5934.2 547.838 1
 -3 -2 -18 5829.13 517.347 3
 -3 -2 -19 6353.96 546.703 8
 -3 -2 -19 8473.39 629.184 1
 -3 -2 -19 7983.32 612.49 3
 -3 -2 -20 834.781 230.575 3
 -3 -2 -20 680.078 198.585 1
 -3 -2 -21 1117.54 232.158 1
 -3 -2 -22 1090.76 199.704 1
 -3 -2 -23 800.622 161.169 1
 -3 -2 -24 197.655 75.9231 1
 3 3 -26 1078.73 155.645 10
 3 3 -25 3145.73 301.79 10
 3 3 -24 9487.06 597.295 10
 3 3 -23 1526.45 293.572 10
 3 3 -23 973.576 169.397 1
 3 3 -22 2403.16 295.371 1
 3 3 -22 3203.99 424.505 10
 3 3 -21 82.4929 112.67 5
 3 3 -21 8.31793 99.898 1
 -3 -3 20 5196.83 534.566 12
 3 3 -20 4829.55 439.681 1
 3 3 -20 5586.53 503.153 5
 3 3 -19 318.552 144.41 1
 3 3 -19 763.459 206.999 5
 -3 -3 19 636.085 195.899 12
 3 3 -18 31020.1 2590.4 14
 3 3 -18 37841.6 1325.55 5
 3 3 -17 2141.8 686.376 14
 3 3 -17 1902.61 337.862 5
 3 3 -16 7827.87 1247.71 14
 3 3 -16 8626.39 643.04 5
 3 3 -15 2341.47 330.994 5
 3 3 -15 2347.91 607.809 17
 3 3 -14 808.455 203.917 5
 3 3 -14 876.833 378.128 17
 3 3 -13 13424.5 1472.98 17
 3 3 -12 23899 1863.35 17
 3 3 -11 8517.6 1076.92 17
 3 3 -10 135877 4160.69 17
 3 3 -9 1859 555.454 17
 3 3 -8 109050 3334.6 17
 3 3 -7 1009.3 334.584 17
 3 3 -6 66648.7 2411.55 17
 3 3 -5 100.787 140.77 17
 3 3 -4 16322 1071.24 17
 3 3 -3 27847.7 1342.91 17
 -3 -3 2 110284 2672.66 16
 3 3 -2 108021 2592.34 17
 3 3 -1 4154.68 553.817 17
 -3 -3 1 4024.41 561.026 16
 -3 -3 0 3864.71 515.994 16
 -3 -3 -1 426.545 155.763 16
 -3 -3 -2 22532.6 1194.65 16
 -3 -3 -3 5720.11 605.231 16
 -3 -3 -4 33857.2 1505.05 16
 -3 -3 -5 2470.29 414.545 16
 3 3 5 1557.82 153.393 15
 -3 -3 -6 12594.8 1024.68 16
 -3 -3 -7 305.258 208.094 14
 -3 -3 -7 479.972 268.61 16
 -3 -3 -7 72.9074 178.047 2
 -3 -3 -8 7433.89 690.088 14
 -3 -3 -8 9481.25 938.798 2
 -3 -3 -8 9139.65 971.794 16
 -3 -3 -9 644.455 294.263 2
 -3 -3 -9 504.204 243.857 16
 -3 -3 -9 749.621 257.336 14
 -3 -3 -10 19212.3 1503.24 16
 -3 -3 -10 18991.1 1488.53 2
 -3 -3 -11 209.001 197.903 16
 -3 -3 -11 525.509 253.971 2
 -3 -3 -12 10327.3 591.66 3
 -3 -3 -12 10247.1 658.599 1
 -3 -3 -12 9609.1 1163.98 16
 -3 -3 -12 9521.46 684.411 11
 -3 -3 -12 10390.8 1217.02 2
 -3 -3 -13 3932.39 422.442 1
 -3 -3 -13 3727.44 393.453 7
 -3 -3 -13 3679.64 781.07 2
 -3 -3 -13 4451.36 501.733 11
 -3 -3 -13 4014.12 393.41 3
 -3 -3 -14 4713.15 526.649 11
 -3 -3 -14 6175.21 534.883 1
 -3 -3 -14 6019.05 493.502 3
 -3 -3 -14 3943.98 843.508 2
 -3 -3 -15 2753.81 393.506 1
 -3 -3 -15 2660.15 354.525 3
 -3 -3 -16 13142.4 804.934 1
 -3 -3 -16 12045.9 735.491 3
 -3 -3 -17 129.148 131.98 3
 -3 -3 -17 337.189 193.127 1
 -3 -3 -18 8107.96 627.009 3
 -3 -3 -18 9218.25 655.807 1
 -3 -3 -19 364.03 199.128 1
 -3 -3 -19 277.352 145.291 3
 -3 -3 -20 7149.84 555.874 1
 -3 -3 -20 7216.85 549.759 3
 -3 -3 -21 2851.7 336.647 1
 -3 -3 -21 2544.75 331.506 3
 -3 -3 -22 3227.07 316.624 1
 -3 -3 -23 1957.78 216.68 1
 -3 -3 -24 6720.63 339.365 1
 3 4 -26 2053.4 215.977 10
 3 4 -25 1403.66 203.514 10
 3 4 -24 1907.89 262.922 10
 3 4 -23 4132.74 334.428 1
 3 4 -23 6498.2 548.392 10
 3 4 -22 208.014 98.7629 1
 -3 -4 22 339.269 210.232 12
 3 4 -22 198.52 128.23 5
 3 4 -21 1416.93 263.908 5
 -3 -4 21 1418.34 291.084 12
 3 4 -21 1168.62 220.542 1
 3 4 -20 1921.04 322.835 5
 3 4 -20 1422.59 247.545 1
 -3 -4 20 2286.25 369.79 12
 3 4 -19 6015.18 527.874 5
 3 4 -18 6483.13 1196.9 14
 3 4 -18 7443.42 608.442 5
 3 4 -17 7674.68 1295.76 14
 3 4 -17 7441.04 607.153 5
 3 4 -16 4926.88 968.411 17
 3 4 -16 4856.15 478.805 5
 3 4 -15 1593.8 273.167 5
 3 4 -15 1870.75 611.287 17
 3 4 -14 3354.87 400.2 5
 3 4 -14 3743.08 832.511 17
 3 4 -13 1053.25 608.455 17
 3 4 -12 924.951 402.915 17
 3 4 -11 2739.32 655.992 17
 3 4 -10 -234.021 380.957 17
 3 4 -9 103320 3588.27 17
 3 4 -8 2194.66 534.728 17
 3 4 -7 78433.1 2873.26 17
 3 4 -6 4316.77 667.687 17
 3 4 -5 11762.7 1055.88 17
 3 4 -4 868.758 291.34 17
 3 4 -3 4200.83 568.635 17
 3 4 -2 489.976 249.469 17
 3 4 -1 3419.68 516.643 17
 -3 -4 1 4086.01 576.747 16
 3 4 0 -100.078 163.315 17
 -3 -4 0 89.2742 164.259 16
 -3 -4 -1 1532.71 372.993 16
 3 4 1 1354.83 308.491 17
 -3 -4 -2 3524.34 502.716 16
 -3 -4 -3 7352.29 726.636 16
 -3 -4 -4 22813.6 1289.27 16
 -3 -4 -5 57558.1 2070.25 16
 -3 -4 -6 17896.5 1227.08 16
 -3 -4 -6 16976.8 1244.37 2
 -3 -4 -7 716.286 293.237 2
 -3 -4 -7 1391.8 413.023 16
 -3 -4 -8 1327.76 337.112 16
 -3 -4 -8 1649.25 400.895 2
 -3 -4 -9 6445.64 881.068 2
 -3 -4 -9 4569.27 710.415 16
 -3 -4 -10 177.149 190.931 2
 -3 -4 -10 183.798 181.01 16
 -3 -4 -11 1352.4 207.996 3
 -3 -4 -11 1321.14 425.992 2
 -3 -4 -11 1287.97 255.453 11
 -3 -4 -12 3339.42 424.886 11
 -3 -4 -12 3320.95 352.302 3
 -3 -4 -12 3163.44 715.682 2
 -3 -4 -12 2646.48 311.709 7
 -3 -4 -12 3197.84 376.107 1
 -3 -4 -13 2827.64 678.826 2
 -3 -4 -13 2852.33 365.74 1
 -3 -4 -13 2337.97 315.086 7
 -3 -4 -13 3442.99 475.88 11
 -3 -4 -13 3050.83 352.758 3
 -3 -4 -14 6827.58 576.879 1
 -3 -4 -14 7709.73 667.167 11
 -3 -4 -14 7037.29 541.203 3
 -3 -4 -14 5476.51 987.892 2
 -3 -4 -15 6773.82 553.231 3
 -3 -4 -15 7766.52 694.894 11
 -3 -4 -15 7178.63 598.586 1
 -3 -4 -16 3905.07 443.794 1
 -3 -4 -16 3637.27 415.598 3
 -3 -4 -17 4429.76 456.477 3
 -3 -4 -17 5210.11 509.289 1
 -3 -4 -18 197.249 125.196 1
 -3 -4 -18 428.601 198.201 3
 -3 -4 -19 3499.14 403.009 1
 -3 -4 -19 3315.53 389.938 3
 -3 -4 -20 1438.03 266.027 1
 -3 -4 -20 1175.43 230.584 3
 -3 -4 -21 2007.44 285.365 3
 -3 -4 -21 2322.05 293.106 1
 -3 -4 -22 152.863 89.7014 1
 -3 -4 -23 2698.86 240.664 1
 3 5 -26 3424.02 253.566 10
 3 5 -25 1039.05 208.671 10
 3 5 -24 4477.04 397.028 10
 3 5 -23 326.29 176.355 10
 -3 -5 23 280.156 147.377 12
 3 5 -22 1796.56 279.645 5
 -3 -5 22 1697.08 317.432 12
 3 5 -22 939.262 184.413 1
 -3 -5 21 83.7443 122.25 12
 3 5 -21 -98.8117 83.1852 1
 -3 -5 20 13884.2 918.104 12
 3 5 -20 13537.9 799.032 5
 3 5 -19 286.4 151.855 5
 3 5 -18 30118 2652.79 14
 3 5 -18 32714.2 1230.76 5
 3 5 -17 5584.14 536.291 5
 3 5 -17 3773.75 925.793 17
 3 5 -16 19630 952.72 5
 3 5 -16 19897.1 2019.92 17
 3 5 -15 2262.12 680.358 17
 3 5 -15 2842.57 365.179 5
 3 5 -14 1155.03 476.961 17
 3 5 -14 1236.44 257.775 5
 3 5 -13 1433.52 260.965 5
 3 5 -13 1559.34 528.491 17
 3 5 -12 6077.1 1022.03 17
 3 5 -11 217.524 226.517 17
 3 5 -10 40195.6 2446.61 17
 3 5 -9 1455.72 492.58 17
 3 5 -8 8362.88 1033.52 17
 3 5 -7 2067.31 636.962 17
 3 5 -6 2371.26 669.388 17
 3 5 -5 1518.37 367.96 17
 3 5 -4 21736.3 1445.6 17
 3 5 -3 6780.57 791.501 17
 3 5 -2 57359.3 2210.48 17
 3 5 -1 779.46 282.056 17
 -3 -5 0 15916.2 1207.35 16
 3 5 0 15405.1 1116.13 17
 3 5 1 157.408 112.266 17
 -3 -5 -1 190.68 200.335 16
 3 5 2 4050.08 583.502 17
 -3 -5 -2 3690.72 537.222 16
 3 5 3 8331.68 854.274 17
 -3 -5 -3 7527.69 840.436 16
 -3 -5 -4 124229 3161.99 16
 3 5 4 128823 3159.45 17
 -3 -5 -5 12807.6 1128.7 2
 -3 -5 -5 11911.2 979.499 16
 3 5 5 12911.9 991.408 17
 -3 -5 -6 74916.5 2807.38 2
 3 5 6 72278.3 2345.24 17
 -3 -5 -6 67494.5 2408.62 16
 -3 -5 -7 1396.22 400.413 2
 -3 -5 -7 2083.51 492.426 16
 -3 -5 -8 25463.4 1749.29 2
 -3 -5 -8 21026.4 1410.58 16
 -3 -5 -9 75.519 147.803 16
 -3 -5 -9 -181.9 205.531 2
 -3 -5 -10 1264.93 213.715 3
 -3 -5 -10 1256.12 404.121 2
 -3 -5 -10 1384.46 257.703 11
 -3 -5 -11 1446.6 532.659 2
 -3 -5 -11 2073.76 319.835 11
 -3 -5 -11 1861.61 278.626 1
 -3 -5 -11 1913.87 266.968 3
 -3 -5 -12 17676.6 854.206 1
 -3 -5 -12 17756.2 969.689 11
 -3 -5 -12 17165.7 1736.8 2
 -3 -5 -12 17917.2 818.658 3
 -3 -5 -13 6208.6 1068.87 2
 -3 -5 -13 6509.89 534.495 3
 -3 -5 -13 6745.04 561.138 1
 -3 -5 -13 7308.1 650.079 11
 -3 -5 -14 47506.5 1445.37 3
 -3 -5 -14 50446.5 1531.57 1
 -3 -5 -14 46554.4 1675.87 11
 -3 -5 -15 557.066 245.877 1
 -3 -5 -15 830.356 290.883 11
 -3 -5 -15 419.08 162.605 3
 -3 -5 -16 14267.6 815.506 1
 -3 -5 -16 13628.5 791.447 3
 -3 -5 -17 691.07 221.862 3
 -3 -5 -17 377.958 157.488 1
 -3 -5 -18 4492.31 470.318 1
 -3 -5 -18 4261.25 447.773 3
 -3 -5 -19 2381.3 331.13 1
 -3 -5 -19 1944.71 297.539 3
 -3 -5 -20 13665.5 710.431 1
 -3 -5 -20 11517.8 654.051 3
 -3 -5 -21 1207.7 203.116 1
 -3 -5 -22 5623.05 367.811 1
 -3 -5 -23 158.504 64.0724 1
 3 6 -25 365.094 120.437 10
 3 6 -24 1537.17 241.521 10
 -3 -6 24 985.316 182.119 12
 -3 -6 23 1721.12 318.911 12
 3 6 -23 2035.84 289.076 5
 3 6 -22 2232.8 310.316 5
 -3 -6 22 1994.47 345.628 12
 -3 -6 21 9054.73 732.016 12
 3 6 -21 9026.4 628.293 5
 -3 -6 20 914.291 243.853 12
 3 6 -20 1108.47 272.24 5
 3 6 -19 3274.12 406.93 5
 3 6 -18 1057.49 249.572 5
 3 6 -17 507.17 217.524 5
 3 6 -17 293.376 224.66 17
 3 6 -16 1182.42 251.21 5
 3 6 -16 863.688 409.074 17
 3 6 -15 406.455 118.463 5
 3 6 -15 519.617 460.17 17
 3 6 -14 104.531 103.552 5
 3 6 -14 -226.691 303.757 17
 3 6 -13 1129.07 217.423 5
 3 6 -13 894.523 422.805 17
 3 6 -12 4465.08 910.804 17
 3 6 -11 5442.16 986.047 17
 3 6 -10 -142.049 331.06 17
 3 6 -9 10819.8 1310.84 17
 3 6 -8 5135.63 893.449 17
 3 6 -7 22553.3 1774.66 17
 3 6 -6 12366.9 1241.84 17
 3 6 -5 8612.21 1012.07 17
 3 6 -4 156.621 207.027 17
 3 6 -3 1217.89 268.521 17
 3 6 -2 3442.08 667.241 17
 3 6 -1 3547.68 622.563 17
 3 6 0 3327.28 517.56 17
 3 6 1 1610.33 346.607 17
 -3 -6 -2 3515.92 596.396 16
 3 6 2 3727.67 604.623 17
 -3 -6 -3 20133 1362.03 16
 3 6 3 19774.6 1320.73 17
 -3 -6 -4 109.46 159.392 16
 -3 -6 -4 -17.7031 153.201 2
 3 6 4 247.915 198.771 17
 -3 -6 -5 56088.7 2277.21 16
 -3 -6 -5 63898.7 2715.23 2
 -3 -6 -6 12644 1260.73 2
 -3 -6 -6 10147.5 952.231 16
 -3 -6 -7 20318 1632.78 2
 -3 -6 -7 17960 1294.89 16
 -3 -6 -8 9089.34 947.723 16
 -3 -6 -8 11051.7 1232.54 2
 -3 -6 -9 1569.66 507.913 2
 -3 -6 -9 1415.95 266.928 11
 -3 -6 -10 12000.7 1417.07 2
 -3 -6 -10 11040.3 722.377 11
 -3 -6 -10 11946.1 652.603 3
 -3 -6 -10 11524.4 629.866 1
 -3 -6 -11 537.945 136.123 3
 -3 -6 -11 738.617 399.831 2
 -3 -6 -11 376.235 139.151 11
 -3 -6 -11 576.778 139.75 1
 -3 -6 -12 1932.1 289.012 3
 -3 -6 -12 3074.31 451.796 11
 -3 -6 -12 2293.95 712.208 2
 -3 -6 -12 1992.92 307.391 1
 -3 -6 -13 21546.4 2086.3 2
 -3 -6 -13 21975.3 989.907 3
 -3 -6 -13 22700.8 1028.77 1
 -3 -6 -13 24263.3 1193.41 11
 -3 -6 -14 11067.8 828.743 11
 -3 -6 -14 9187.61 649.49 3
 -3 -6 -14 10079.7 693.348 1
 -3 -6 -15 12962.3 801.117 1
 -3 -6 -15 11615.1 730.689 3
 -3 -6 -15 12346.1 881.398 11
 -3 -6 -16 443.734 206.375 1
 -3 -6 -16 387.2 152.264 3
 -3 -6 -17 8741.24 642.026 1
 -3 -6 -17 7796.71 588.775 3
 -3 -6 -18 1899.09 291.068 3
 -3 -6 -18 2153.46 317.662 1
 -3 -6 -19 10138.8 634.457 1
 -3 -6 -19 8507.72 569.28 3
 -3 -6 -20 1429.32 225.124 3
 -3 -6 -20 1844.82 258.093 1
 -3 -6 -21 3193.02 288.174 1
 -3 -6 -22 4317.23 286.154 1
 3 7 -25 405.027 113.252 10
 3 7 -24 6253.61 448.693 10
 -3 -7 24 6064.54 463.915 12
 3 7 -23 1095.78 210.04 5
 -3 -7 23 852.981 205.694 12
 3 7 -22 10385 633.286 5
 -3 -7 22 10166.1 730.071 12
 -3 -7 21 1581.89 309.307 12
 3 7 -21 2086.34 333.281 5
 -3 -7 20 2515.95 401.3 12
 3 7 -20 1657.89 297.238 5
 3 7 -19 2685 392.51 5
 3 7 -18 4210.42 481.505 5
 3 7 -17 7199.4 609.302 5
 3 7 -16 9082.68 1483.61 17
 3 7 -16 10385 734.009 5
 3 7 -15 2731.04 793.2 17
 3 7 -15 2695.16 393.388 5
 3 7 -14 2554.17 349.244 5
 3 7 -14 3361.39 888.038 17
 3 7 -13 -112.575 270.504 17
 3 7 -13 45.2543 102.186 5
 -3 -7 13 -11.3887 73.5299 6
 -3 -7 12 1232.48 218.71 6
 3 7 -12 1235.78 233.23 5
 3 7 -12 1541.56 561.549 17
 3 7 -11 483.62 261.153 17
 3 7 -10 1618.94 544.478 17
 3 7 -9 10551.4 1377.51 17
 3 7 -8 21486.8 1906.42 17
 3 7 -7 6104.87 1012.65 17
 3 7 -6 4023.22 779.912 17
 3 7 -5 903.198 474.547 17
 3 7 -4 45270.9 2411.29 17
 3 7 -3 7738.06 965.563 17
 3 7 -2 73403.6 2922.9 17
 3 7 -1 3124.22 574.422 17
 3 7 0 55199.8 2436.07 17
 3 7 1 96.7709 328.284 17
 3 7 2 24668.2 1581.77 17
 3 7 3 2369.79 481.774 17
 -3 -7 -3 1565.47 483.559 2
 -3 -7 -4 19222.7 1603.52 2
 -3 -7 -5 157.204 225.92 2
 -3 -7 -5 90.4504 159.104 16
 -3 -7 -6 7807.01 1033.8 2
 -3 -7 -6 6369.11 823.027 16
 -3 -7 -7 -127.034 215.346 2
 -3 -7 -7 7.84708 89.4774 11
 -3 -7 -8 45068.2 1390.01 11
 -3 -7 -8 42097.2 1167.72 1
 -3 -7 -9 7163.59 582.746 13
 -3 -7 -9 7345.49 584.245 11
 -3 -7 -9 6670.33 483.706 1
 -3 -7 -9 6810.61 1089.49 2
 -3 -7 -10 22657.1 946.204 1
 -3 -7 -10 23926.6 2102.56 2
 -3 -7 -10 23097.9 1082.25 11
 -3 -7 -10 23100.7 942.383 3
 -3 -7 -11 3776.47 863.381 2
 -3 -7 -11 3712.69 399.478 3
 -3 -7 -11 3910.49 459.103 11
 -3 -7 -11 3606.32 388.085 1
 -3 -7 -12 19060.9 1049.6 11
 -3 -7 -12 18295.5 892.762 3
 -3 -7 -12 18159.6 920.569 1
 -3 -7 -12 16284.3 1873.48 2
 -3 -7 -13 1739.01 293.141 1
 -3 -7 -13 1396.76 283.05 3
 -3 -7 -13 1917.63 687.819 2
 -3 -7 -13 1765.17 359.9 11
 -3 -7 -14 5894.3 638.012 11
 -3 -7 -14 7204.05 598.744 1
 -3 -7 -14 6425.64 547.996 3
 -3 -7 -15 -156.915 190.368 11
 -3 -7 -15 40.7505 168.32 1
 -3 -7 -15 312.338 168.321 3
 -3 -7 -16 8576.67 599.977 3
 -3 -7 -16 9938.36 684.336 1
 -3 -7 -17 401.754 152.213 3
 -3 -7 -17 1001.25 259.949 1
 -3 -7 -18 12988.1 716.513 1
 -3 -7 -18 11024.9 638.19 3
 -3 -7 -19 13.396 80.4977 3
 -3 -7 -19 -16.1425 99.7971 1
 -3 -7 -20 5844.52 381.374 3
 -3 -7 -20 7797 471.899 1
 -3 -7 -21 618.373 118.608 1
 3 8 -25 137.364 73.4425 10
 -3 -8 24 199.085 87.9182 12
 3 8 -24 -89.7013 90.7287 10
 -3 -8 23 1770.82 268.285 12
 3 8 -23 1877.99 235.936 5
 3 8 -22 180.224 128.069 5
 -3 -8 22 112.863 109.726 12
 -3 -8 21 239.017 134.167 12
 3 8 -21 256.995 138.733 5
 -3 -8 20 2450.94 390.71 12
 3 8 -20 2543.72 357.228 5
 3 8 -19 848.574 230.304 5
 3 8 -18 6375.97 570.564 5
 3 8 -17 5007.79 494.487 5
 3 8 -16 3797.8 434.709 5
 3 8 -15 14968.5 1907.39 17
 3 8 -15 17775.8 923.554 5
 -3 -8 15 17260.3 898.172 6
 3 8 -14 7787.67 607.367 5
 3 8 -14 7107.83 1332.71 17
 -3 -8 14 7905.71 587.755 6
 -3 -8 13 4392.07 449.07 6
 3 8 -13 4453.79 1022.63 17
 3 8 -13 4374.95 433.295 5
 3 8 -12 505.416 394.856 17
 -3 -8 12 472.706 156.598 6
 3 8 -12 647.553 182.323 5
 3 8 -11 3617.29 383.73 5
 3 8 -11 4194.78 969.784 17
 -3 -8 11 3731.06 390.814 6
 3 8 -10 964.172 522.071 17
 -3 -8 10 832.708 181.376 6
 3 8 -9 1193.11 484.763 17
 3 8 -8 1181.25 522.466 17
 3 8 -7 72243.6 3552.27 17
 3 8 -6 13158.5 1477.44 17
 3 8 -5 30164.2 2147.11 17
 3 8 -4 386.225 219.465 17
 3 8 -3 19763.9 1668.67 17
 3 8 -2 26162.3 1868.57 17
 3 8 -1 23810 1752.07 17
 3 8 0 4073.72 755.722 17
 3 8 1 72726.4 3016.32 17
 -3 -8 -1 77977.9 3349.8 2
 -3 -8 -2 27472.5 1953.82 2
 -3 -8 -3 4832.26 814.292 2
 -3 -8 -4 6577.62 1004.94 2
 -3 -8 -5 751.642 266.19 2
 -3 -8 -6 1299.21 253.5 11
 -3 -8 -6 1484.18 513.705 2
 -3 -8 -6 1527.48 267.195 13
 -3 -8 -7 16060.4 874.338 13
 -3 -8 -7 14766.3 1604.93 2
 -3 -8 -7 13161.9 669.816 1
 -3 -8 -7 15029.5 821.05 11
 -3 -8 -8 238.92 134.292 11
 -3 -8 -8 121.814 161.509 2
 -3 -8 -8 199.509 117.244 13
 -3 -8 -8 0.41998 104.929 1
 -3 -8 -9 77357.7 3872.45 2
 -3 -8 -9 73276.6 1693.91 1
 -3 -8 -9 77130.6 1967.91 13
 -3 -8 -9 78316.7 1974.75 11
 -3 -8 -10 18951.7 1002.24 13
 -3 -8 -10 17931.9 1905.8 2
 -3 -8 -10 19622.6 1036.59 11
 -3 -8 -10 17910.8 861.657 3
 -3 -8 -10 17970.6 869.769 1
 -3 -8 -11 7540.56 1252.53 2
 -3 -8 -11 7860.87 662.263 11
 -3 -8 -11 7849.23 578.415 3
 -3 -8 -11 7936.22 605.947 1
 -3 -8 -12 4431.72 459.734 1
 -3 -8 -12 3125.59 824.203 2
 -3 -8 -12 4184.39 521.308 11
 -3 -8 -12 3980.11 422.221 3
 -3 -8 -13 452.903 184.099 1
 -3 -8 -13 375.761 183.306 3
 -3 -8 -14 10506.7 712.828 1
 -3 -8 -14 8896.35 763.572 11
 -3 -8 -14 9280.57 645.054 3
 -3 -8 -15 4154.86 451.492 1
 -3 -8 -15 3869.12 510.468 11
 -3 -8 -15 3231.98 377.895 3
 -3 -8 -16 500.361 194.918 1
 -3 -8 -16 301.082 160.68 3
 -3 -8 -17 7454.52 550.301 1
 -3 -8 -17 5634.78 452.755 3
 -3 -8 -18 734.739 172.534 1
 -3 -8 -18 230.695 125.011 3
 -3 -8 -19 1222.09 196.533 1
 -3 -8 -20 513.543 114.501 1
 3 9 -24 3845.6 292.961 10
 -3 -9 24 4138.84 319.096 12
 -3 -9 23 987.722 186.453 12
 -3 -9 22 3446.55 390.688 12
 3 9 -22 3756.04 349.922 5
 3 9 -21 2827.06 333.194 5
 -3 -9 21 2470.42 348.851 12
 -3 -9 20 1440.33 289.817 12
 3 9 -20 1425.96 265.821 5
 3 9 -19 1372.46 278.311 5
 3 9 -18 1828.03 332.325 5
 3 9 -17 2669.45 399.589 5
 3 9 -16 5215.32 510.769 5
 -3 -9 15 5488.47 529.576 6
 3 9 -15 5042.39 521.089 5
 -3 -9 14 10060.4 702.716 6
 3 9 -14 9027.09 1508.51 17
 3 9 -14 9369.78 654.641 5
 3 9 -13 15765.6 1982.73 17
 3 9 -13 16849.8 874.61 5
 -3 -9 13 17500.8 887.216 6
 3 9 -12 2748.88 352.975 5
 -3 -9 12 3097.73 372.953 6
 3 9 -12 2780 863.558 17
 3 9 -11 2965.99 368.184 5
 3 9 -11 3316.64 901.619 17
 -3 -9 11 3467.56 389.944 6
 -3 -9 10 13596.1 730.64 6
 3 9 -10 16365.4 1940.91 17
 -3 -9 9 281.514 108.965 6
 3 9 -9 565.305 371.889 17
 -3 -9 8 20376.8 866.598 6
 3 9 -8 25625.1 2275.11 17
 3 9 -7 7029.22 1178.4 17
 -3 -9 7 6991.35 495.114 6
 3 9 -6 10823.1 1417.44 17
 3 9 -5 4384.09 875.901 17
 3 9 -4 12571.5 1470.94 17
 3 9 -3 28.3073 167.663 17
 3 9 -2 39912.7 2521.5 17
 -3 -9 1 4957.35 871.832 2
 3 9 -1 4780.2 850.271 17
 -3 -9 0 40666.4 2575.63 2
 3 9 0 41826.4 2535.9 17
 -3 -9 -1 2856.85 699.391 2
 -3 -9 -2 5427.07 444.5 11
 -3 -9 -2 5753.63 499.267 13
 -3 -9 -2 5930.77 992.511 2
 -3 -9 -3 7466.52 595.09 13
 -3 -9 -3 7971.19 1133.59 2
 -3 -9 -3 6732.7 529.5 11
 -3 -9 -4 3481.03 415 13
 -3 -9 -4 3989.4 839.025 2
 -3 -9 -4 3365.6 384.279 11
 -3 -9 -5 78.4687 167.762 2
 -3 -9 -5 220.03 118.832 11
 -3 -9 -5 419.722 207.547 13
 -3 -9 -5 56.1317 83.7904 1
 -3 -9 -6 14522.4 1631.72 2
 -3 -9 -6 12587.7 667.225 1
 -3 -9 -6 14724.9 878.56 13
 -3 -9 -6 14312.2 803.733 11
 -3 -9 -7 1157.36 237.786 13
 -3 -9 -7 916.246 180.31 1
 -3 -9 -7 1057.3 217.703 11
 -3 -9 -7 1346.84 508.153 2
 -3 -9 -8 65397.8 1905.27 13
 -3 -9 -8 62971.3 1579.33 1
 -3 -9 -8 67153.7 1830.55 11
 -3 -9 -8 66428.5 3684.87 2
 -3 -9 -9 21.3544 135.714 13
 -3 -9 -9 84.9276 108.654 1
 -3 -9 -9 124.391 161.321 2
 -3 -9 -9 223.346 187.695 11
 -3 -9 -10 32465.9 1314.81 13
 -3 -9 -10 34089.6 1367.04 11
 -3 -9 -10 34027.6 1210.37 3
 -3 -9 -10 32196.5 2670.03 2
 -3 -9 -10 34869 1232.96 1
 -3 -9 -11 179.714 121.853 1
 -3 -9 -11 248.251 195.956 11
 -3 -9 -11 309.639 155.383 3
 -3 -9 -11 -85.8109 151.267 13
 -3 -9 -12 4108.41 511.886 11
 -3 -9 -12 3834.42 425.865 3
 -3 -9 -12 4559.42 480.402 1
 -3 -9 -13 292.375 168.044 1
 -3 -9 -13 16.5585 123.859 3
 -3 -9 -13 187.984 153.667 11
 -3 -9 -14 18697.5 937.239 1
 -3 -9 -14 16054.6 818.276 3
 -3 -9 -14 17005.5 986.672 11
 -3 -9 -15 2345.49 307.792 3
 -3 -9 -15 3235.84 440.913 11
 -3 -9 -15 3008.58 363.697 1
 -3 -9 -16 18321.6 850.456 1
 -3 -9 -16 13926.5 685.076 3
 -3 -9 -17 278.332 114.03 3
 -3 -9 -17 452.511 159.806 1
 -3 -9 -18 521.014 140.124 1
 -3 -9 -19 1017.96 153.415 1
 3 10 -24 291.793 71.424 10
 -3 -10 24 707.855 114.641 12
 -3 -10 23 897.969 163.949 12
 3 10 -22 816.998 161.026 5
 -3 -10 22 660.95 162.15 12
 -3 -10 21 2263.73 310.937 12
 3 10 -21 2888.63 328.346 5
 3 10 -20 310.084 139.622 5
 -3 -10 20 259.929 141.797 12
 -3 -10 19 5203.47 525.611 12
 3 10 -19 5210.28 477.999 5
 3 10 -18 -156.206 159.138 5
 3 10 -17 2668.33 371.465 5
 3 10 -16 930.593 230.57 5
 -3 -10 16 1415.72 366.765 6
 -3 -10 15 3613.7 412.281 6
 3 10 -15 3358.47 401.804 5
 3 10 -14 6318.06 547.46 5
 -3 -10 14 6842.16 581.382 6
 -3 -10 13 7332.19 606.009 6
 3 10 -13 7305.12 585.911 5
 3 10 -13 6762.66 1356.4 17
 -3 -10 12 36.4068 95.5309 6
 3 10 -12 74.6971 382.038 17
 3 10 -12 -56.9164 108.239 5
 -3 -10 11 12433.2 762.986 6
 3 10 -11 12424.5 751.397 5
 3 10 -11 12422.8 1757.63 17
 -3 -10 10 26571.2 1069.69 6
 3 10 -10 25157.7 2484.64 17
 3 10 -9 2794.51 834.051 17
 -3 -10 9 1869.19 276.817 6
 -3 -10 8 16766.7 820.334 6
 3 10 -8 15683.1 1877.19 17
 -3 -10 7 8978.52 599.555 6
 3 10 -7 10061.7 1454.74 17
 -3 -10 6 44.6793 74.7714 6
 3 10 -6 463.323 349.99 17
 -3 -10 5 12169.4 746.631 13
 -3 -10 5 12619.6 704.299 6
 3 10 -5 13960.6 1654.86 17
 -3 -10 4 2207.47 287.472 6
 -3 -10 4 1604.5 274.842 13
 -3 -10 4 1811.91 467.877 2
 3 10 -4 1663.62 610.124 17
 -3 -10 3 10534 617.03 6
 3 10 -3 13693.7 1613.3 17
 -3 -10 3 13172.8 731.478 11
 -3 -10 3 12398.2 744.965 13
 -3 -10 3 11838.2 1287.95 2
 3 10 -2 5936.94 1070.93 17
 -3 -10 2 5544.39 922.234 2
 -3 -10 2 5314.54 469.817 11
 -3 -10 2 5532.07 502.946 13
 -3 -10 2 4467.27 400.118 6
 -3 -10 1 5362.26 497.992 13
 -3 -10 1 4162.1 374.936 6
 -3 -10 1 5531.31 960.377 2
 -3 -10 1 4641.11 434.326 11
 -3 -10 0 726.516 218.042 13
 -3 -10 0 644.08 171.989 11
 -3 -10 0 1198.05 475.942 2
 -3 -10 -1 1061.07 287.869 13
 -3 -10 -1 1072.36 507.176 2
 -3 -10 -1 993.347 212.345 11
 -3 -10 -2 1182.02 193.485 1
 -3 -10 -2 1392 315.941 13
 -3 -10 -2 1290.28 477.506 2
 -3 -10 -2 1084.9 206.452 11
 -3 -10 -3 1111.89 204.427 1
 -3 -10 -3 1803.73 607.496 2
 -3 -10 -3 1723.68 295.396 11
 -3 -10 -3 1785.43 307.207 13
 -3 -10 -4 12052.4 832.941 13
 -3 -10 -4 10982.9 1460.32 2
 -3 -10 -4 10094.3 679.198 11
 -3 -10 -4 8487.94 550.39 1
 -3 -10 -5 10395.4 699.966 11
 -3 -10 -5 9334.74 581.326 1
 -3 -10 -5 11702.2 800.849 13
 -3 -10 -5 10017.9 1438.72 2
 -3 -10 -6 9356.3 757.601 13
 -3 -10 -6 7881.87 1291.6 2
 -3 -10 -6 7708.29 529.485 1
 -3 -10 -6 8897.61 658.054 11
 -3 -10 -7 557.12 129.531 1
 -3 -10 -7 990.529 270.952 13
 -3 -10 -7 901.633 231.015 11
 -3 -10 -8 -55.7849 183.207 13
 -3 -10 -8 12.5608 145.116 11
 -3 -10 -8 54.9731 232.99 2
 -3 -10 -8 -96.309 116.064 1
 -3 -10 -9 15124.3 795.355 1
 -3 -10 -9 15342.7 926.161 11
 -3 -10 -9 16277.1 962.673 13
 -3 -10 -9 15447.1 807.019 3
 -3 -10 -10 475.077 224.272 13
 -3 -10 -10 754.191 186.277 1
 -3 -10 -10 762.67 193.778 3
 -3 -10 -10 543.968 201.655 11
 -3 -10 -11 5460.82 567.018 13
 -3 -10 -11 6980.65 631.915 11
 -3 -10 -11 6131.22 520.362 3
 -3 -10 -11 6927.22 542.427 1
 -3 -10 -12 -53.94 117.149 1
 -3 -10 -12 139.909 162.442 11
 -3 -10 -12 99.8155 128.023 3
 -3 -10 -13 9317.5 746.092 11
 -3 -10 -13 10110.9 648.38 1
 -3 -10 -13 8275.51 562.998 3
 -3 -10 -14 2915.71 417.808 11
 -3 -10 -14 2335.82 292.057 3
 -3 -10 -14 2940.72 342.281 1
 -3 -10 -15 10974.7 703.006 11
 -3 -10 -15 10820.1 584.946 3
 -3 -10 -16 9.23579 90.2747 1
 -3 -10 -16 155.493 93.842 3
 -3 -10 -17 4701.79 368.507 1
 -3 -10 -18 220.72 80.6024 1
 -3 -11 23 707.048 125.891 12
 -3 -11 22 8170.85 466.403 12
 -3 -11 21 1077.67 209.172 12
 3 11 -21 1054.32 198.541 5
 -3 -11 20 12204.2 697.955 12
 3 11 -20 13238.7 655.142 5
 -3 -11 19 267.536 173.17 12
 3 11 -19 341.554 133.285 5
 3 11 -18 4937.91 443.421 5
 -3 -11 18 4784.25 469.473 12
 -3 -11 17 1436.64 280.751 12
 3 11 -17 1797.33 276.552 5
 3 11 -16 1233.18 263.58 5
 -3 -11 15 31.7119 123.506 6
 3 11 -15 -192.657 151.103 5
 3 11 -14 3932.13 434.544 5
 -3 -11 14 4010.32 467.447 6
 -3 -11 13 7387.8 591.518 6
 3 11 -13 6983.83 576.896 5
 -3 -11 12 10510.3 716.586 6
 3 11 -12 9565.7 686.004 5
 3 11 -11 334.505 416.935 17
 -3 -11 11 -33.4136 115.604 6
 -3 -11 10 18662.3 918.755 6
 3 11 -10 16504.4 2114.72 17
 -3 -11 9 575.229 204.467 6
 3 11 -9 1040.26 491.783 17
 -3 -11 8 12883.5 744.029 6
 3 11 -8 11364.4 1673.66 17
 -3 -11 7 4954.04 448.35 6
 3 11 -7 4212.74 1007.76 17
 -3 -11 6 16275 820.241 6
 3 11 -6 15599.4 1908.47 17
 -3 -11 6 15507 863.068 13
 -3 -11 5 3796.29 436.816 13
 3 11 -5 3467.36 912.12 17
 -3 -11 5 4381.04 423.483 6
 -3 -11 4 9959.67 686.675 13
 -3 -11 4 9417.47 681.706 11
 3 11 -4 9561.87 1463.04 17
 -3 -11 4 8575.78 577.176 6
 -3 -11 3 -218.366 214.302 13
 -3 -11 3 81.94 81.5337 6
 -3 -11 3 -100.792 110.723 11
 -3 -11 2 10608.5 716.191 13
 -3 -11 2 10302.9 1278.51 2
 -3 -11 2 11071.5 718.879 11
 -3 -11 2 10417.9 639.371 6
 -3 -11 1 3076.55 698.319 2
 -3 -11 1 3093.44 341.063 6
 -3 -11 1 3251.5 403.871 11
 -3 -11 1 3015.22 421.494 13
 -3 -11 0 2502.26 308.64 6
 -3 -11 0 3389.47 435.141 13
 -3 -11 0 2279.7 299.063 1
 -3 -11 0 2939.65 713.602 2
 -3 -11 0 3219.31 399.27 11
 -3 -11 -1 13454.2 841.266 13
 -3 -11 -1 11544.3 623.612 1
 -3 -11 -1 12791 770.136 11
 -3 -11 -1 13398.5 1620.39 2
 -3 -11 -2 17078.2 1884.66 2
 -3 -11 -2 19300.7 1054.35 13
 -3 -11 -2 14665.2 704.37 1
 -3 -11 -2 18237.5 936.981 11
 -3 -11 -3 2919.51 424.524 13
 -3 -11 -3 2633.13 774.588 2
 -3 -11 -3 2433.78 368.401 11
 -3 -11 -3 1983.79 280.378 1
 -3 -11 -4 46525.2 1656.35 13
 -3 -11 -4 42370.6 3087.28 2
 -3 -11 -4 38298.3 1174.64 1
 -3 -11 -4 43024.5 1452.39 11
 -3 -11 -5 2203.72 412.093 13
 -3 -11 -5 2314.16 340.39 11
 -3 -11 -5 1735.2 608.944 2
 -3 -11 -5 1629.27 265.228 1
 -3 -11 -6 9638.82 785.594 13
 -3 -11 -6 8496.23 1382.71 2
 -3 -11 -6 8659.75 670.868 11
 -3 -11 -6 7411.76 536.701 1
 -3 -11 -7 980 280.476 13
 -3 -11 -7 1059.38 205.673 1
 -3 -11 -7 898.414 223.835 11
 -3 -11 -8 5837.43 627.722 13
 -3 -11 -8 5057.83 511.652 11
 -3 -11 -8 4550.88 422.534 1
 -3 -11 -9 3011.71 413.423 13
 -3 -11 -9 3446.31 369.112 1
 -3 -11 -9 3389.83 431.843 11
 -3 -11 -9 3377.29 366.008 3
 -3 -11 -10 17372.5 989.007 13
 -3 -11 -10 19409.2 893.66 1
 -3 -11 -10 18734.6 1001.31 11
 -3 -11 -10 18397.6 845.305 3
 -3 -11 -11 242.78 171.005 1
 -3 -11 -11 203.154 196.191 11
 -3 -11 -11 113.014 119.054 3
 -3 -11 -12 12554.6 670.201 3
 -3 -11 -12 14074 828.747 11
 -3 -11 -12 14543.5 761.667 1
 -3 -11 -13 164.577 156.595 1
 -3 -11 -13 -152.594 99.363 3
 -3 -11 -13 316.705 188.975 11
 -3 -11 -14 1785.7 268.239 1
 -3 -11 -14 1388.54 201.27 3
 -3 -11 -14 1863.51 306.852 11
 -3 -11 -15 54.1683 109.971 1
 -3 -11 -16 2174.64 254.934 1
 -3 -11 -17 86.6532 72.2815 1
 -3 -12 22 798.83 134.576 12
 -3 -12 21 3316.33 296.09 12
 3 12 -20 708.909 147.226 5
 -3 -12 20 42.692 89.2821 12
 -3 -12 19 2894.94 317.905 12
 3 12 -19 3019.93 301.586 5
 3 12 -18 -35.2202 107.916 5
 -3 -12 18 -132.519 103.446 12
 3 12 -17 1868.28 282.64 5
 -3 -12 17 2413.16 321.926 12
 3 12 -16 -1.2276 89.9224 5
 -3 -12 16 82.7575 115.414 12
 -3 -12 15 430.668 171.432 6
 3 12 -15 550.959 180.602 5
 -3 -12 15 295.511 136.021 12
 3 12 -14 1454.36 274.238 5
 -3 -12 14 1080.94 241.044 12
 -3 -12 14 1586.32 276.989 6
 -3 -12 13 2875.89 336.082 12
 -3 -12 13 3565.75 425.606 6
 -3 -12 12 2633.04 373.802 6
 -3 -12 12 2098.27 304.961 12
 -3 -12 11 931.962 206.734 12
 -3 -12 11 1094 257.529 6
 -3 -12 10 69.7623 100.429 12
 -3 -12 10 96.8375 134.672 6
 -3 -12 9 1836.85 299.242 6
 -3 -12 8 15193.9 815.019 6
 3 12 -8 9658.82 1585.03 17
 -3 -12 7 8747.23 635.053 6
 3 12 -7 6461.07 1343.81 17
 -3 -12 6 1312.06 268.539 13
 -3 -12 6 1458.45 260.845 6
 -3 -12 6 1848.41 313.537 11
 -3 -12 5 9403.22 637.994 6
 -3 -12 5 10568.1 736.207 11
 -3 -12 5 10035.6 712.037 13
 -3 -12 4 2261.35 341.961 13
 -3 -12 4 2898.02 362.487 6
 -3 -12 4 2923.51 393.614 11
 -3 -12 3 1115.3 259.053 13
 -3 -12 3 1784.66 332.477 11
 -3 -12 3 1015.9 212.613 6
 -3 -12 2 191.667 156.257 11
 -3 -12 2 368.627 209.616 13
 -3 -12 2 94.8207 97.9607 6
 -3 -12 1 322.242 162.413 13
 -3 -12 1 570.346 175.257 6
 -3 -12 1 525.515 212.527 11
 -3 -12 0 7.79773 187.5 13
 -3 -12 0 120.809 247.246 2
 -3 -12 0 -1.08697 93.2247 6
 -3 -12 0 -34.0536 123.059 11
 -3 -12 -1 8400.36 654.44 11
 -3 -12 -1 8348.59 681.651 13
 -3 -12 -1 6991.81 1225.11 2
 -3 -12 -2 571.293 360.546 2
 -3 -12 -2 860.868 241.89 11
 -3 -12 -2 869.281 285.189 13
 -3 -12 -2 470.225 147.968 1
 -3 -12 -3 28352.8 1317.84 13
 -3 -12 -3 22807.2 912.56 1
 -3 -12 -3 24051.8 2393.23 2
 -3 -12 -3 26170.1 1171.66 11
 -3 -12 -4 11378.5 775.362 11
 -3 -12 -4 9702.67 591.398 1
 -3 -12 -4 12848.6 927.616 13
 -3 -12 -4 10064.1 1526.71 2
[truncated: 757,993 more chars]
