# Supplementary material for: The inverse-trans-influence in tetravalent lanthanide and actinide bis(carbene) complexes
Source: Nat Commun. 2017 Feb 3;8:14137. doi: 10.1038/ncomms14137 (PMC5296655; doi:10.1038/ncomms14137)
Supplement: Supplementary Data 5 — Crystallographic Information File for 3Ce [file ncomms14137-s6.cif]

data_3Ce
_nottingham_internal_coll_name    CEMGLU
_nottingham_internal_coll_number  13347
_nottingham_internal_coll_client  MG/STL
_nottingham_internal_coll_type    custom
_nottingham_internal_coll_frame_method 'omega scans'
_nottingham_internal_coll_frame_time '2.0000, 8.0000'
_nottingham_internal_coll_frame_width 1.0000
_nottingham_internal_coll_user    MG
_nottingham_internal_coll_date    13/03/2014
_nottingham_internal_coll_location NOTTS
_nottingham_internal_NCS_number   ?
_nottingham_internal_process_date 13/03/2014
_nottingham_internal_process_user MG
_nottingham_internal_solution_date 13/03/2014
_nottingham_internal_solution_user MG
_nottingham_internal_refinement_date 5/2/2016
_nottingham_internal_refinement_user MG/pczwl
_nottingham_internal_self_archive_date 13/03/2014
_nottingham_internal_self_validation_date 13/03/2014
_nottingham_internal_self_validation_user MG
_nottingham_internal_validation_date 5/2/2016
_nottingham_internal_validation_user pczwl
_nottingham_internal_archive_date 5/2/2016
_refine_special_details
;
The pentane molecule C63 - C67 was modelled over two positions.
The occupancies of the two disorder components were refined competitively
converging at a ratio of 0.63 : 0.37.
Chemically equivalent 1,2-distances of the disordered atoms were 
restrained to be approximately equal.
Enhanced tigid bond restraints were applied to the thermal parameters of 
the pentane molecule.
;
_audit_creation_date              2016-02-05
_audit_creation_method
;
Olex2 1.2
(compiled 2015.09.30 svn.r3233 for OlexSys, GUI svn.r5103)
;
_shelx_SHELXL_version_number      '2014/7'
_publ_contact_author_address      ?
_publ_contact_author_email        ?
_publ_contact_author_name         ''
_publ_contact_author_phone        ?
_publ_section_references
;
Dolomanov, O.V., Bourhis, L.J., Gildea, R.J, Howard, J.A.K. & Puschmann, H.
 (2009), J. Appl. Cryst. 42, 339-341.

Sheldrick, G.M. (2008). Acta Cryst. A64, 112-122
Sheldrick, G.M. (2008). Acta Cryst. A64, 112-122

Sheldrick, G.M. (2008). Acta Cryst. A64, 112-122.

Sheldrick, G.M. (2015). Acta Cryst. C71, 3-8.
;
_chemical_name_common             ?
_chemical_name_systematic
;
 ?
;
_chemical_formula_moiety          'C62 H76 Ce N4 P4 Si4, C5 H12'
_chemical_formula_sum             'C67 H88 Ce N4 P4 Si4'
_chemical_formula_weight          1325.77
_chemical_melting_point           ?
_chemical_oxdiff_formula          'C62 H76 Ce1 N4 P4 Si4'
loop_
  _atom_type_symbol
  _atom_type_description
  _atom_type_scat_dispersion_real
  _atom_type_scat_dispersion_imag
  _atom_type_scat_source
 'C' 'C' 0.0181 0.0091 'International Tables Vol C Tables 4.2.6.8 and 6.1.1.4'
 'H' 'H' 0.0000 0.0000 'International Tables Vol C Tables 4.2.6.8 and 6.1.1.4'
 'Ce' 'Ce' -1.8482 9.6596
 'International Tables Vol C Tables 4.2.6.8 and 6.1.1.4'
 'N' 'N' 0.0311 0.0180 'International Tables Vol C Tables 4.2.6.8 and 6.1.1.4'
 'P' 'P' 0.2955 0.4335 'International Tables Vol C Tables 4.2.6.8 and 6.1.1.4'
 'Si' 'Si' 0.2541 0.3302 'International Tables Vol C Tables 4.2.6.8 and 6.1.1.4'

_shelx_space_group_comment
;
The symmetry employed for this shelxl refinement is uniquely defined
by the following loop, which should always be used as a source of
symmetry information in preference to the above space-group names.
They are only intended as comments.
;
_space_group_crystal_system       'triclinic'
_space_group_IT_number            2
_space_group_name_H-M_alt         'P -1'
_space_group_name_Hall            '-P 1'
loop_
  _space_group_symop_operation_xyz
 'x, y, z'
 '-x, -y, -z'

_cell_length_a                    12.5621(2)
_cell_length_b                    13.9370(3)
_cell_length_c                    21.4408(4)
_cell_angle_alpha                 95.8269(16)
_cell_angle_beta                  101.8739(14)
_cell_angle_gamma                 109.0531(17)
_cell_volume                      3414.00(12)
_cell_formula_units_Z             2
_cell_measurement_reflns_used     15180
_cell_measurement_temperature     120(2)
_cell_measurement_theta_max       74.0260
_cell_measurement_theta_min       3.6770
_shelx_estimated_absorpt_T_max    ?
_shelx_estimated_absorpt_T_min    ?
_exptl_absorpt_coefficient_mu     7.022
_exptl_absorpt_correction_T_max   0.550
_exptl_absorpt_correction_T_min   0.345
_exptl_absorpt_correction_type    gaussian
_exptl_absorpt_process_details
;
CrysAlisPro, Agilent Technologies,
Version 1.171.37.31 (release 14-01-2014 CrysAlis171 .NET)
(compiled Jan 14 2014,18:38:05)
Numerical absorption correction based on gaussian integration over
			a multifaceted crystal model
Empirical absorption correction using spherical harmonics,
 implemented in SCALE3 ABSPACK scaling algorithm.
;
_exptl_absorpt_special_details    ?
_exptl_crystal_colour             'dark green'
_exptl_crystal_colour_lustre      .
_exptl_crystal_colour_modifier    dark
_exptl_crystal_colour_primary     green
_exptl_crystal_density_diffrn     1.290
_exptl_crystal_density_meas       ?
_exptl_crystal_density_method     ?
_exptl_crystal_description        block
_exptl_crystal_F_000              1384
_exptl_crystal_size_max           0.2448
_exptl_crystal_size_mid           0.1911
_exptl_crystal_size_min           0.1244
_exptl_special_details
;
 ?
;
_exptl_transmission_factor_max    ?
_exptl_transmission_factor_min    ?
_diffrn_reflns_av_R_equivalents   0.0308
_diffrn_reflns_av_unetI/netI      0.0413
_diffrn_reflns_Laue_measured_fraction_full 0.999
_diffrn_reflns_Laue_measured_fraction_max 0.971
_diffrn_reflns_limit_h_max        15
_diffrn_reflns_limit_h_min        -15
_diffrn_reflns_limit_k_max        16
_diffrn_reflns_limit_k_min        -17
_diffrn_reflns_limit_l_max        26
_diffrn_reflns_limit_l_min        -23
_diffrn_reflns_number             25253
_diffrn_reflns_point_group_measured_fraction_full 0.999
_diffrn_reflns_point_group_measured_fraction_max 0.971
_diffrn_reflns_theta_full         67.684
_diffrn_reflns_theta_max          74.442
_diffrn_reflns_theta_min          3.412
_diffrn_ambient_temperature       120(2)
_diffrn_detector                  'CCD area detector'
_diffrn_detector_area_resol_mean  10.6296
_diffrn_detector_type             'Agilent Diffraction Atlas detector'
_diffrn_measured_fraction_theta_full 0.999
_diffrn_measured_fraction_theta_max 0.971
_diffrn_measurement_details
;
#__ type_ start__ end____ width___ exp.time_
  1 omega  -30.00   33.00   1.0000    2.0000
omega____ theta____ kappa____ phi______ frames
    -      -38.5000   38.0000 -150.0000 63

#__ type_ start__ end____ width___ exp.time_
  2 omega  -50.00   -5.00   1.0000    2.0000
omega____ theta____ kappa____ phi______ frames
    -      -38.5000  125.0000 -120.0000 45

#__ type_ start__ end____ width___ exp.time_
  3 omega  -89.00  -18.00   1.0000    2.0000
omega____ theta____ kappa____ phi______ frames
    -      -38.5000  125.0000  -30.0000 71

#__ type_ start__ end____ width___ exp.time_
  4 omega  -83.00  -35.00   1.0000    2.0000
omega____ theta____ kappa____ phi______ frames
    -      -38.5000  125.0000  150.0000 48

#__ type_ start__ end____ width___ exp.time_
  5 omega -110.00  -18.00   1.0000    2.0000
omega____ theta____ kappa____ phi______ frames
    -      -38.5000  -38.0000   30.0000 92

#__ type_ start__ end____ width___ exp.time_
  6 omega -110.00  -61.00   1.0000    2.0000
omega____ theta____ kappa____ phi______ frames
    -      -38.5000  -38.0000  120.0000 49

#__ type_ start__ end____ width___ exp.time_
  7 omega   47.00   92.00   1.0000    8.0000
omega____ theta____ kappa____ phi______ frames
    -      105.3295  -94.0000 -150.0000 45

#__ type_ start__ end____ width___ exp.time_
  8 omega   46.00  109.00   1.0000    8.0000
omega____ theta____ kappa____ phi______ frames
    -      105.3295  -94.0000  -90.0000 63

#__ type_ start__ end____ width___ exp.time_
  9 omega   69.00   96.00   1.0000    8.0000
omega____ theta____ kappa____ phi______ frames
    -      105.3295  -45.0000   30.0000 27

#__ type_ start__ end____ width___ exp.time_
 10 omega  137.00  178.00   1.0000    8.0000
omega____ theta____ kappa____ phi______ frames
    -      105.3295   30.0000  120.0000 41

#__ type_ start__ end____ width___ exp.time_
 11 omega  130.00  170.00   1.0000    8.0000
omega____ theta____ kappa____ phi______ frames
    -      105.3295   77.0000   30.0000 40

#__ type_ start__ end____ width___ exp.time_
 12 omega  131.00  175.00   1.0000    8.0000
omega____ theta____ kappa____ phi______ frames
    -      105.3295   45.0000  -30.0000 44

#__ type_ start__ end____ width___ exp.time_
 13 omega   75.00  102.00   1.0000    8.0000
omega____ theta____ kappa____ phi______ frames
    -      105.3295   77.0000   30.0000 27

#__ type_ start__ end____ width___ exp.time_
 14 omega   32.00  145.00   1.0000    8.0000
omega____ theta____ kappa____ phi______ frames
    -      105.3295  -15.0000  -30.0000 113

#__ type_ start__ end____ width___ exp.time_
 15 omega   43.00  109.00   1.0000    8.0000
omega____ theta____ kappa____ phi______ frames
    -      105.3295  -94.0000    0.0000 66

#__ type_ start__ end____ width___ exp.time_
 16 omega   37.00   99.00   1.0000    8.0000
omega____ theta____ kappa____ phi______ frames
    -      105.3295  -45.0000 -120.0000 62

#__ type_ start__ end____ width___ exp.time_
 17 omega   39.00  121.00   1.0000    8.0000
omega____ theta____ kappa____ phi______ frames
    -      105.3295 -125.0000 -150.0000 82

#__ type_ start__ end____ width___ exp.time_
 18 omega   32.00   85.00   1.0000    8.0000
omega____ theta____ kappa____ phi______ frames
    -      105.3295  -30.0000  -60.0000 53

#__ type_ start__ end____ width___ exp.time_
 19 omega   39.00   67.00   1.0000    8.0000
omega____ theta____ kappa____ phi______ frames
    -      105.3295  -45.0000   90.0000 28

#__ type_ start__ end____ width___ exp.time_
 20 omega   36.00   82.00   1.0000    8.0000
omega____ theta____ kappa____ phi______ frames
    -      105.3295  -30.0000  150.0000 46

#__ type_ start__ end____ width___ exp.time_
 21 omega   33.00   97.00   1.0000    8.0000
omega____ theta____ kappa____ phi______ frames
    -      105.3295  -94.0000   90.0000 64
;
_diffrn_measurement_device        '\k-geometry diffractometer'
_diffrn_measurement_device_type   'GV1000, Atlas'
_diffrn_measurement_method        '\w scans'
_diffrn_orient_matrix_UB_11       0.0529970000
_diffrn_orient_matrix_UB_12       -0.0228168000
_diffrn_orient_matrix_UB_13       -0.0559587000
_diffrn_orient_matrix_UB_21       0.0610004000
_diffrn_orient_matrix_UB_22       0.1167122000
_diffrn_orient_matrix_UB_23       0.0037985000
_diffrn_orient_matrix_UB_31       0.1070760000
_diffrn_orient_matrix_UB_32       -0.0020355000
_diffrn_orient_matrix_UB_33       0.0493008000
_diffrn_radiation_collimation     'focusing mirrors'
_diffrn_radiation_monochromator   mirror
_diffrn_radiation_probe           x-ray
_diffrn_radiation_type            CuK\a
_diffrn_radiation_wavelength      1.54184
_diffrn_source                    'microfocus sealed tube'
_diffrn_source_target             Cu
_diffrn_source_type               'Agilent Diffraction microfocus tube'
_reflns_Friedel_coverage          0.000
_reflns_Friedel_fraction_full     .
_reflns_Friedel_fraction_max      .
_reflns_number_gt                 13060
_reflns_number_total              13558
_reflns_odcompleteness_completeness 99.99
_reflns_odcompleteness_iscentric  1
_reflns_odcompleteness_theta      66.97
_reflns_special_details
;
 Reflections were merged by SHELXL according to the crystal
 class for the calculation of statistics and refinement.
 
 _reflns_Friedel_fraction is defined as the number of unique
 Friedel pairs measured divided by the number that would be
 possible theoretically, ignoring centric projections and
 systematic absences.
;
_reflns_threshold_expression      'I > 2\s(I)'
_computing_cell_refinement
;
CrysAlisPro, Agilent Technologies,
Version 1.171.37.31 (release 14-01-2014 CrysAlis171 .NET)
(compiled Jan 14 2014,18:38:05)
;
_computing_data_collection
;
CrysAlisPro, Agilent Technologies,
Version 1.171.37.31 (release 14-01-2014 CrysAlis171 .NET)
(compiled Jan 14 2014,18:38:05)
;
_computing_data_reduction
;
CrysAlisPro, Agilent Technologies,
Version 1.171.37.31 (release 14-01-2014 CrysAlis171 .NET)
(compiled Jan 14 2014,18:38:05)
;
_computing_molecular_graphics     'Olex2 (Dolomanov et al., 2009)'
_computing_publication_material   'Olex2 (Dolomanov et al., 2009)'
_computing_structure_refinement   'ShelXL (Sheldrick, 2015)'
_computing_structure_solution     'ShelXS (Sheldrick, 2008)'
_refine_diff_density_max          0.810
_refine_diff_density_min          -0.576
_refine_diff_density_rms          0.067
_refine_ls_extinction_coef        .
_refine_ls_extinction_method      none
_refine_ls_goodness_of_fit_ref    1.023
_refine_ls_hydrogen_treatment     constr
_refine_ls_matrix_type            full
_refine_ls_number_parameters      753
_refine_ls_number_reflns          13558
_refine_ls_number_restraints      42
_refine_ls_R_factor_all           0.0306
_refine_ls_R_factor_gt            0.0293
_refine_ls_restrained_S_all       1.024
_refine_ls_shift/su_max           0.003
_refine_ls_shift/su_mean          0.000
_refine_ls_structure_factor_coef  Fsqd
_refine_ls_weighting_details
'w=1/[\s^2^(Fo^2^)+(0.0465P)^2^+0.1193P] where P=(Fo^2^+2Fc^2^)/3'
_refine_ls_weighting_scheme       calc
_refine_ls_wR_factor_gt           0.0749
_refine_ls_wR_factor_ref          0.0761
_olex2_refinement_description
;
1. Fixed Uiso
 At 1.2 times of:
  All C(H) groups, All C(H,H) groups, All C(H,H,H,H) groups
 At 1.5 times of:
  All C(H,H,H) groups, All C(H,H,H,H,H,H) groups
2. Restrained distances
 C66-C65 \\sim C66A-C65A
 with sigma of 0.02
 C67-C66A \\sim C67-C66
 with sigma of 0.02
 C65-C64 \\sim C65A-C64
 with sigma of 0.02
3. Rigid body (RIGU) restrains
 C65, C63, C64, C65A, C66, C66A, C67
 with sigma for 1-2 distances of 0.004 and sigma for 1-3 distances of 0.004
4. Others
 Sof(H64C)=Sof(H64D)=Sof(H67D)=Sof(H67E)=Sof(H67F)=Sof(C66A)=Sof(H66C)=
 Sof(H66D)=Sof(C65A)=Sof(H65C)=Sof(H65D)=1-FVAR(1)
 Sof(H64A)=Sof(H64B)=Sof(C65)=Sof(H65A)=Sof(H65B)=Sof(C66)=Sof(H66A)=Sof(H66B)=
 Sof(H67A)=Sof(H67B)=Sof(H67C)=FVAR(1)
5.a Secondary CH2 refined with riding coordinates:
 C64(H64A,H64B), C64(H64C,H64D), C65(H65A,H65B), C66(H66A,H66B), C66A(H66C,
 H66D), C65A(H65C,H65D)
5.b Me refined with riding coordinates:
 C67(H67A,H67B,H67C), C67(H67D,H67E,H67F)
5.c Aromatic/amide H refined with riding coordinates:
 C3(H3), C4(H4), C5(H5), C6(H6), C7(H7), C9(H9), C10(H10), C11(H11), C12(H12),
 C13(H13), C18(H18), C19(H19), C20(H20), C21(H21), C22(H22), C24(H24), C25(H25),
  C26(H26), C27(H27), C28(H28), C34(H34), C35(H35), C36(H36), C37(H37),
 C38(H38), C40(H40), C41(H41), C42(H42), C43(H43), C44(H44), C49(H49), C50(H50),
  C51(H51), C52(H52), C53(H53), C55(H55), C56(H56), C57(H57), C58(H58), C59(H59)
5.d Idealised Me refined as rotating group:
 C14(H14A,H14B,H14C), C15(H15A,H15B,H15C), C16(H16A,H16B,H16C), C29(H29A,H29B,
 H29C), C30(H30A,H30B,H30C), C31(H31A,H31B,H31C), C45(H45A,H45B,H45C), C46(H46A,
 H46B,H46C), C47(H47A,H47B,H47C), C60(H60A,H60B,H60C), C61(H61A,H61B,H61C),
 C62(H62A,H62B,H62C), C63(H63A,H63B,H63C)
;
_atom_sites_solution_hydrogens    geom
_atom_sites_solution_primary      ?
_atom_sites_solution_secondary    ?
loop_
  _atom_site_label
  _atom_site_type_symbol
  _atom_site_fract_x
  _atom_site_fract_y
  _atom_site_fract_z
  _atom_site_U_iso_or_equiv
  _atom_site_adp_type
  _atom_site_occupancy
  _atom_site_site_symmetry_order
  _atom_site_calc_flag
  _atom_site_refinement_flags_posn
  _atom_site_refinement_flags_adp
  _atom_site_refinement_flags_occupancy
  _atom_site_disorder_assembly
  _atom_site_disorder_group
 C1 C 0.74975(19) 0.63477(17) 0.78622(10) 0.0232(4) Uani 1 1 d . . . . .
 C2 C 0.49944(19) 0.57680(18) 0.77336(12) 0.0269(4) Uani 1 1 d . . . . .
 C3 C 0.3836(2) 0.5357(2) 0.73767(14) 0.0377(6) Uani 1 1 d . . . . .
 H3 H 0.3651 0.5135 0.6921 0.045 Uiso 1 1 calc R . . . .
 C4 C 0.2948(2) 0.5271(2) 0.76885(16) 0.0429(7) Uani 1 1 d . . . . .
 H4 H 0.2159 0.5002 0.7443 0.052 Uiso 1 1 calc R . . . .
 C5 C 0.3205(3) 0.5573(2) 0.83495(17) 0.0460(7) Uani 1 1 d . . . . .
 H5 H 0.2595 0.5495 0.8561 0.055 Uiso 1 1 calc R . . . .
 C6 C 0.4348(3) 0.5988(3) 0.87039(17) 0.0527(8) Uani 1 1 d . . . . .
 H6 H 0.4528 0.6209 0.9159 0.063 Uiso 1 1 calc R . . . .
 C7 C 0.5245(2) 0.6083(2) 0.83967(14) 0.0390(6) Uani 1 1 d . . . . .
 H7 H 0.6032 0.6366 0.8644 0.047 Uiso 1 1 calc R . . . .
 C8 C 0.58438(18) 0.44833(17) 0.70135(11) 0.0247(4) Uani 1 1 d . . . . .
 C9 C 0.5314(2) 0.3678(2) 0.73128(15) 0.0400(6) Uani 1 1 d . . . . .
 H9 H 0.4996 0.3814 0.7663 0.048 Uiso 1 1 calc R . . . .
 C10 C 0.5248(3) 0.2680(2) 0.71044(18) 0.0499(8) Uani 1 1 d . . . . .
 H10 H 0.4907 0.2142 0.7320 0.060 Uiso 1 1 calc R . . . .
 C11 C 0.5678(3) 0.2467(2) 0.65821(17) 0.0457(7) Uani 1 1 d . . . . .
 H11 H 0.5619 0.1781 0.6434 0.055 Uiso 1 1 calc R . . . .
 C12 C 0.6197(2) 0.3260(2) 0.62756(14) 0.0400(6) Uani 1 1 d . . . . .
 H12 H 0.6495 0.3117 0.5918 0.048 Uiso 1 1 calc R . . . .
 C13 C 0.6279(2) 0.42574(19) 0.64911(12) 0.0303(5) Uani 1 1 d . . . . .
 H13 H 0.6636 0.4796 0.6280 0.036 Uiso 1 1 calc R . . . .
 C14 C 0.4215(2) 0.5234(2) 0.56813(13) 0.0413(6) Uani 1 1 d . . . . .
 H14A H 0.3727 0.5301 0.5280 0.062 Uiso 1 1 calc GR . . . .
 H14B H 0.3722 0.4921 0.5960 0.062 Uiso 1 1 calc GR . . . .
 H14C H 0.4648 0.4795 0.5576 0.062 Uiso 1 1 calc GR . . . .
 C15 C 0.6096(2) 0.7136(2) 0.55366(12) 0.0362(5) Uani 1 1 d . . . . .
 H15A H 0.6520 0.6704 0.5407 0.054 Uiso 1 1 calc GR . . . .
 H15B H 0.6650 0.7828 0.5746 0.054 Uiso 1 1 calc GR . . . .
 H15C H 0.5553 0.7186 0.5152 0.054 Uiso 1 1 calc GR . . . .
 C16 C 0.4416(2) 0.7347(2) 0.63436(17) 0.0454(7) Uani 1 1 d . . . . .
 H16A H 0.3940 0.7446 0.5950 0.068 Uiso 1 1 calc GR . . . .
 H16B H 0.4953 0.8020 0.6595 0.068 Uiso 1 1 calc GR . . . .
 H16C H 0.3909 0.6993 0.6605 0.068 Uiso 1 1 calc GR . . . .
 C17 C 0.83730(18) 0.70533(18) 0.92615(10) 0.0233(4) Uani 1 1 d . . . . .
 C18 C 0.7961(2) 0.6360(2) 0.96559(11) 0.0312(5) Uani 1 1 d . . . . .
 H18 H 0.7863 0.5654 0.9541 0.037 Uiso 1 1 calc R . . . .
 C19 C 0.7691(2) 0.6694(2) 1.02186(12) 0.0371(6) Uani 1 1 d . . . . .
 H19 H 0.7412 0.6216 1.0485 0.045 Uiso 1 1 calc R . . . .
 C20 C 0.7826(2) 0.7717(2) 1.03902(12) 0.0371(6) Uani 1 1 d . . . . .
 H20 H 0.7649 0.7943 1.0776 0.045 Uiso 1 1 calc R . . . .
 C21 C 0.8220(2) 0.8410(2) 0.99986(13) 0.0374(5) Uani 1 1 d . . . . .
 H21 H 0.8303 0.9112 1.0112 0.045 Uiso 1 1 calc R . . . .
 C22 C 0.8497(2) 0.80822(19) 0.94395(12) 0.0311(5) Uani 1 1 d . . . . .
 H22 H 0.8774 0.8565 0.9175 0.037 Uiso 1 1 calc R . . . .
 C23 C 0.9045(2) 0.55171(17) 0.86575(10) 0.0246(4) Uani 1 1 d . . . . .
 C24 C 0.8314(2) 0.45320(19) 0.83353(12) 0.0329(5) Uani 1 1 d . . . . .
 H24 H 0.7619 0.4443 0.8021 0.040 Uiso 1 1 calc R . . . .
 C25 C 0.8594(3) 0.3675(2) 0.84704(14) 0.0405(6) Uani 1 1 d . . . . .
 H25 H 0.8088 0.3005 0.8247 0.049 Uiso 1 1 calc R . . . .
 C26 C 0.9598(3) 0.3790(2) 0.89240(14) 0.0410(6) Uani 1 1 d . . . . .
 H26 H 0.9783 0.3203 0.9016 0.049 Uiso 1 1 calc R . . . .
 C27 C 1.0338(3) 0.4772(2) 0.92461(14) 0.0419(6) Uani 1 1 d . . . . .
 H27 H 1.1038 0.4857 0.9556 0.050 Uiso 1 1 calc R . . . .
 C28 C 1.0059(2) 0.5635(2) 0.91166(12) 0.0342(5) Uani 1 1 d . . . . .
 H28 H 1.0562 0.6304 0.9343 0.041 Uiso 1 1 calc R . . . .
 C29 C 1.2078(2) 0.7600(2) 0.85083(13) 0.0345(5) Uani 1 1 d . . . . .
 H29A H 1.2882 0.8091 0.8645 0.052 Uiso 1 1 calc GR . . . .
 H29B H 1.1872 0.7342 0.8041 0.052 Uiso 1 1 calc GR . . . .
 H29C H 1.2007 0.7020 0.8740 0.052 Uiso 1 1 calc GR . . . .
 C30 C 1.1387(2) 0.8570(2) 0.96063(11) 0.0346(5) Uani 1 1 d . . . . .
 H30A H 1.1197 0.7927 0.9778 0.052 Uiso 1 1 calc GR . . . .
 H30B H 1.0914 0.8959 0.9727 0.052 Uiso 1 1 calc GR . . . .
 H30C H 1.2214 0.8985 0.9787 0.052 Uiso 1 1 calc GR . . . .
 C31 C 1.1432(2) 0.95170(19) 0.84110(12) 0.0322(5) Uani 1 1 d . . . . .
 H31A H 1.2252 0.9938 0.8609 0.048 Uiso 1 1 calc GR . . . .
 H31B H 1.0938 0.9882 0.8534 0.048 Uiso 1 1 calc GR . . . .
 H31C H 1.1297 0.9393 0.7938 0.048 Uiso 1 1 calc GR . . . .
 C32 C 0.91711(18) 0.87539(16) 0.65802(10) 0.0212(4) Uani 1 1 d . . . . .
 C33 C 0.80351(18) 1.02632(16) 0.63397(10) 0.0215(4) Uani 1 1 d . . . . .
 C34 C 0.68255(19) 0.98331(18) 0.61942(11) 0.0269(4) Uani 1 1 d . . . . .
 H34 H 0.6462 0.9280 0.6394 0.032 Uiso 1 1 calc R . . . .
 C35 C 0.6146(2) 1.0209(2) 0.57578(12) 0.0313(5) Uani 1 1 d . . . . .
 H35 H 0.5321 0.9905 0.5657 0.038 Uiso 1 1 calc R . . . .
 C36 C 0.6668(2) 1.1023(2) 0.54704(11) 0.0325(5) Uani 1 1 d . . . . .
 H36 H 0.6204 1.1291 0.5182 0.039 Uiso 1 1 calc R . . . .
 C37 C 0.7868(2) 1.1443(2) 0.56057(12) 0.0331(5) Uani 1 1 d . . . . .
 H37 H 0.8229 1.1993 0.5404 0.040 Uiso 1 1 calc R . . . .
 C38 C 0.8550(2) 1.10652(19) 0.60347(12) 0.0286(5) Uani 1 1 d . . . . .
 H38 H 0.9375 1.1355 0.6121 0.034 Uiso 1 1 calc R . . . .
 C39 C 1.02030(18) 1.09209(17) 0.72655(10) 0.0226(4) Uani 1 1 d . . . . .
 C40 C 1.0103(2) 1.18245(18) 0.75545(12) 0.0289(5) Uani 1 1 d . . . . .
 H40 H 0.9354 1.1848 0.7548 0.035 Uiso 1 1 calc R . . . .
 C41 C 1.1087(2) 1.26861(19) 0.78507(12) 0.0330(5) Uani 1 1 d . . . . .
 H41 H 1.1009 1.3294 0.8047 0.040 Uiso 1 1 calc R . . . .
 C42 C 1.2185(2) 1.26596(19) 0.78600(11) 0.0315(5) Uani 1 1 d . . . . .
 H42 H 1.2860 1.3245 0.8068 0.038 Uiso 1 1 calc R . . . .
 C43 C 1.2294(2) 1.17774(19) 0.75661(12) 0.0314(5) Uani 1 1 d . . . . .
 H43 H 1.3045 1.1760 0.7571 0.038 Uiso 1 1 calc R . . . .
 C44 C 1.13024(19) 1.09102(18) 0.72620(11) 0.0258(4) Uani 1 1 d . . . . .
 H44 H 1.1383 1.0313 0.7053 0.031 Uiso 1 1 calc R . . . .
 C45 C 0.6576(2) 0.8725(2) 0.82215(13) 0.0354(5) Uani 1 1 d . . . . .
 H45A H 0.6927 0.8219 0.8350 0.053 Uiso 1 1 calc GR . . . .
 H45B H 0.5909 0.8397 0.7845 0.053 Uiso 1 1 calc GR . . . .
 H45C H 0.6314 0.8984 0.8582 0.053 Uiso 1 1 calc GR . . . .
 C46 C 0.8852(2) 1.0595(2) 0.87492(11) 0.0350(5) Uani 1 1 d . . . . .
 H46A H 0.8508 1.0876 0.9060 0.052 Uiso 1 1 calc GR . . . .
 H46B H 0.9427 1.1163 0.8629 0.052 Uiso 1 1 calc GR . . . .
 H46C H 0.9234 1.0149 0.8947 0.052 Uiso 1 1 calc GR . . . .
 C47 C 0.6894(2) 1.0695(2) 0.77054(12) 0.0329(5) Uani 1 1 d . . . . .
 H47A H 0.6181 1.0286 0.7371 0.049 Uiso 1 1 calc GR . . . .
 H47B H 0.7399 1.1225 0.7522 0.049 Uiso 1 1 calc GR . . . .
 H47C H 0.6693 1.1026 0.8066 0.049 Uiso 1 1 calc GR . . . .
 C48 C 0.92163(17) 0.77696(16) 0.53196(10) 0.0211(4) Uani 1 1 d . . . . .
 C49 C 0.9542(2) 0.70954(18) 0.49361(11) 0.0273(4) Uani 1 1 d . . . . .
 H49 H 1.0063 0.6787 0.5136 0.033 Uiso 1 1 calc R . . . .
 C50 C 0.9112(2) 0.68739(19) 0.42677(11) 0.0321(5) Uani 1 1 d . . . . .
 H50 H 0.9339 0.6415 0.4013 0.038 Uiso 1 1 calc R . . . .
 C51 C 0.8355(2) 0.7318(2) 0.39710(11) 0.0352(5) Uani 1 1 d . . . . .
 H51 H 0.8053 0.7157 0.3514 0.042 Uiso 1 1 calc R . . . .
 C52 C 0.8038(2) 0.7997(2) 0.43416(13) 0.0378(6) Uani 1 1 d . . . . .
 H52 H 0.7522 0.8306 0.4137 0.045 Uiso 1 1 calc R . . . .
 C53 C 0.8471(2) 0.8233(2) 0.50146(12) 0.0300(5) Uani 1 1 d . . . . .
 H53 H 0.8258 0.8708 0.5265 0.036 Uiso 1 1 calc R . . . .
 C54 C 1.13039(17) 0.86289(16) 0.63305(10) 0.0212(4) Uani 1 1 d . . . . .
 C55 C 1.1772(2) 0.92539(18) 0.59127(11) 0.0271(4) Uani 1 1 d . . . . .
 H55 H 1.1283 0.9290 0.5521 0.033 Uiso 1 1 calc R . . . .
 C56 C 1.2962(2) 0.9825(2) 0.60731(13) 0.0325(5) Uani 1 1 d . . . . .
 H56 H 1.3282 1.0250 0.5788 0.039 Uiso 1 1 calc R . . . .
 C57 C 1.3682(2) 0.9780(2) 0.66427(13) 0.0337(5) Uani 1 1 d . . . . .
 H57 H 1.4491 1.0176 0.6750 0.040 Uiso 1 1 calc R . . . .
 C58 C 1.3217(2) 0.9152(2) 0.70592(12) 0.0317(5) Uani 1 1 d . . . . .
 H58 H 1.3710 0.9115 0.7450 0.038 Uiso 1 1 calc R . . . .
 C59 C 1.20345(19) 0.85810(18) 0.69020(11) 0.0260(4) Uani 1 1 d . . . . .
 H59 H 1.1719 0.8153 0.7186 0.031 Uiso 1 1 calc R . . . .
 C60 C 0.9543(2) 0.51996(19) 0.70757(11) 0.0286(4) Uani 1 1 d . . . . .
 H60A H 0.8749 0.5044 0.7125 0.043 Uiso 1 1 calc GR . . . .
 H60B H 1.0099 0.5655 0.7468 0.043 Uiso 1 1 calc GR . . . .
 H60C H 0.9697 0.4557 0.7007 0.043 Uiso 1 1 calc GR . . . .
 C61 C 0.8677(2) 0.49124(18) 0.56257(11) 0.0288(5) Uani 1 1 d . . . . .
 H61A H 0.8733 0.4230 0.5642 0.043 Uiso 1 1 calc GR . . . .
 H61B H 0.8885 0.5147 0.5237 0.043 Uiso 1 1 calc GR . . . .
 H61C H 0.7878 0.4869 0.5612 0.043 Uiso 1 1 calc GR . . . .
 C62 C 1.12244(19) 0.60939(18) 0.62809(12) 0.0280(4) Uani 1 1 d . . . . .
 H62A H 1.1783 0.6440 0.6699 0.042 Uiso 1 1 calc GR . . . .
 H62B H 1.1378 0.6533 0.5956 0.042 Uiso 1 1 calc GR . . . .
 H62C H 1.1305 0.5434 0.6143 0.042 Uiso 1 1 calc GR . . . .
 N1 N 0.62806(15) 0.65236(14) 0.67897(9) 0.0216(3) Uani 1 1 d . . . . .
 N2 N 0.96416(15) 0.75496(14) 0.83118(8) 0.0223(3) Uani 1 1 d . . . . .
 N3 N 0.82298(15) 0.93045(14) 0.74451(8) 0.0214(3) Uani 1 1 d . . . . .
 N4 N 0.93967(14) 0.69686(14) 0.65018(8) 0.0197(3) Uani 1 1 d . . . . .
 Si1 Si 0.52677(5) 0.65468(5) 0.61167(3) 0.02642(12) Uani 1 1 d . . . . .
 Si2 Si 1.10721(5) 0.82611(5) 0.86979(3) 0.02287(11) Uani 1 1 d . . . . .
 Si3 Si 0.76791(5) 0.98244(5) 0.80076(3) 0.02305(11) Uani 1 1 d . . . . .
 Si4 Si 0.97019(5) 0.58527(4) 0.63658(3) 0.01999(11) Uani 1 1 d . . . . .
 P1 P 0.61825(4) 0.58344(4) 0.73505(2) 0.02020(10) Uani 1 1 d . . . . .
 P2 P 0.86423(4) 0.66306(4) 0.84919(2) 0.02011(10) Uani 1 1 d . . . . .
 P3 P 0.89115(4) 0.97610(4) 0.69120(2) 0.01882(10) Uani 1 1 d . . . . .
 P4 P 0.97313(4) 0.80141(4) 0.61991(2) 0.01824(10) Uani 1 1 d . . . . .
 Ce1 Ce 0.83689(2) 0.75757(2) 0.72483(2) 0.01688(4) Uani 1 1 d . . . . .
 C63 C 0.5424(5) 0.3801(4) 0.9360(3) 0.0919(15) Uani 1 1 d . U . . .
 H63A H 0.5262 0.3786 0.8891 0.138 Uiso 1 1 calc GR . . . .
 H63B H 0.5674 0.4515 0.9587 0.138 Uiso 1 1 calc GR . . . .
 H63C H 0.4716 0.3381 0.9468 0.138 Uiso 1 1 calc GR . . . .
 C64 C 0.6370(5) 0.3377(4) 0.9562(3) 0.0856(13) Uani 1 1 d D U . . .
 H64A H 0.6513 0.3382 1.0034 0.103 Uiso 0.663(10) 1 calc R . P A 1
 H64B H 0.7096 0.3838 0.9481 0.103 Uiso 0.663(10) 1 calc R . P A 1
 H64C H 0.6936 0.3791 0.9970 0.103 Uiso 0.337(10) 1 calc R . P A 2
 H64D H 0.6786 0.3339 0.9220 0.103 Uiso 0.337(10) 1 calc R . P A 2
 C65 C 0.6098(5) 0.2277(5) 0.9210(3) 0.0663(18) Uani 0.663(10) 1 d D U P A 1
 H65A H 0.6819 0.2113 0.9283 0.080 Uiso 0.663(10) 1 calc R . P A 1
 H65B H 0.5804 0.2227 0.8739 0.080 Uiso 0.663(10) 1 calc R . P A 1
 C66 C 0.5167(7) 0.1488(6) 0.9468(4) 0.080(2) Uani 0.663(10) 1 d D U P A 1
 H66A H 0.5440 0.1565 0.9944 0.095 Uiso 0.663(10) 1 calc R . P A 1
 H66B H 0.4429 0.1622 0.9370 0.095 Uiso 0.663(10) 1 calc R . P A 1
 C67 C 0.4967(5) 0.0410(5) 0.9150(3) 0.1078(19) Uani 1 1 d D U . . .
 H67A H 0.4382 -0.0087 0.9311 0.162 Uiso 0.663(10) 1 calc R . P A 1
 H67B H 0.4690 0.0335 0.8679 0.162 Uiso 0.663(10) 1 calc R . P A 1
 H67C H 0.5698 0.0278 0.9251 0.162 Uiso 0.663(10) 1 calc R . P A 1
 H67D H 0.4606 -0.0094 0.8744 0.162 Uiso 0.337(10) 1 calc R . P A 2
 H67E H 0.5738 0.0392 0.9340 0.162 Uiso 0.337(10) 1 calc R . P A 2
 H67F H 0.4477 0.0238 0.9453 0.162 Uiso 0.337(10) 1 calc R . P A 2
 C66A C 0.5097(18) 0.1546(12) 0.9004(9) 0.115(6) Uani 0.337(10) 1 d D U P A 2
 H66C H 0.5589 0.1727 0.8697 0.138 Uiso 0.337(10) 1 calc R . P A 2
 H66D H 0.4323 0.1572 0.8810 0.138 Uiso 0.337(10) 1 calc R . P A 2
 C65A C 0.5666(19) 0.2311(12) 0.9653(9) 0.116(6) Uani 0.337(10) 1 d D U P A 2
 H65C H 0.5051 0.2362 0.9864 0.140 Uiso 0.337(10) 1 calc R . P A 2
 H65D H 0.6181 0.2046 0.9942 0.140 Uiso 0.337(10) 1 calc R . P A 2

loop_
  _atom_site_aniso_label
  _atom_site_aniso_U_11
  _atom_site_aniso_U_22
  _atom_site_aniso_U_33
  _atom_site_aniso_U_23
  _atom_site_aniso_U_13
  _atom_site_aniso_U_12
 C1 0.0247(10) 0.0249(10) 0.0197(10) 0.0044(8) 0.0067(8) 0.0079(8)
 C2 0.0257(10) 0.0248(11) 0.0343(12) 0.0086(9) 0.0138(9) 0.0098(8)
 C3 0.0258(11) 0.0460(15) 0.0436(14) 0.0176(12) 0.0127(10) 0.0109(10)
 C4 0.0273(12) 0.0473(16) 0.0663(19) 0.0286(14) 0.0215(12) 0.0178(11)
 C5 0.0456(15) 0.0405(15) 0.073(2) 0.0196(14) 0.0423(15) 0.0235(12)
 C6 0.0561(18) 0.0581(19) 0.0489(17) 0.0010(14) 0.0343(15) 0.0167(15)
 C7 0.0385(13) 0.0438(15) 0.0366(14) -0.0004(11) 0.0178(11) 0.0144(11)
 C8 0.0213(9) 0.0230(10) 0.0272(11) 0.0015(8) 0.0050(8) 0.0062(8)
 C9 0.0457(14) 0.0292(13) 0.0510(16) 0.0066(11) 0.0308(12) 0.0098(11)
 C10 0.0582(18) 0.0258(13) 0.075(2) 0.0121(13) 0.0429(16) 0.0098(12)
 C11 0.0490(16) 0.0237(12) 0.067(2) -0.0002(12) 0.0298(14) 0.0094(11)
 C12 0.0449(14) 0.0324(13) 0.0465(15) 0.0014(11) 0.0247(12) 0.0123(11)
 C13 0.0331(11) 0.0276(11) 0.0321(12) 0.0044(9) 0.0139(9) 0.0101(9)
 C14 0.0310(12) 0.0416(15) 0.0315(13) 0.0034(11) -0.0056(10) -0.0033(11)
 C15 0.0353(12) 0.0399(14) 0.0232(11) 0.0061(10) 0.0012(9) 0.0039(10)
 C16 0.0285(12) 0.0438(15) 0.071(2) 0.0234(14) 0.0132(12) 0.0183(11)
 C17 0.0254(10) 0.0290(11) 0.0178(9) 0.0047(8) 0.0039(8) 0.0136(8)
 C18 0.0412(13) 0.0350(12) 0.0245(11) 0.0081(9) 0.0108(9) 0.0207(10)
 C19 0.0487(14) 0.0483(15) 0.0273(12) 0.0163(11) 0.0175(10) 0.0266(12)
 C20 0.0439(14) 0.0516(16) 0.0226(11) 0.0022(10) 0.0112(10) 0.0255(12)
 C21 0.0468(14) 0.0351(13) 0.0330(13) -0.0001(10) 0.0122(11) 0.0185(11)
 C22 0.0399(13) 0.0286(12) 0.0276(11) 0.0043(9) 0.0122(9) 0.0139(10)
 C23 0.0329(11) 0.0252(10) 0.0222(10) 0.0068(8) 0.0117(8) 0.0154(9)
 C24 0.0397(13) 0.0284(12) 0.0319(12) 0.0042(9) 0.0103(10) 0.0134(10)
 C25 0.0550(16) 0.0256(12) 0.0465(15) 0.0074(11) 0.0192(12) 0.0177(11)
 C26 0.0623(17) 0.0358(14) 0.0437(15) 0.0173(11) 0.0249(13) 0.0321(13)
 C27 0.0517(16) 0.0455(16) 0.0397(14) 0.0182(12) 0.0089(12) 0.0307(13)
 C28 0.0432(13) 0.0311(12) 0.0308(12) 0.0081(10) 0.0038(10) 0.0190(11)
 C29 0.0313(12) 0.0434(14) 0.0337(12) 0.0089(10) 0.0065(9) 0.0200(11)
 C30 0.0396(13) 0.0360(13) 0.0200(11) -0.0004(9) -0.0017(9) 0.0103(10)
 C31 0.0309(11) 0.0296(12) 0.0338(12) 0.0069(9) 0.0065(9) 0.0084(9)
 C32 0.0221(9) 0.0206(10) 0.0206(10) 0.0055(8) 0.0047(7) 0.0073(8)
 C33 0.0249(10) 0.0226(10) 0.0196(9) 0.0021(7) 0.0056(7) 0.0122(8)
 C34 0.0266(10) 0.0279(11) 0.0233(10) 0.0028(8) 0.0040(8) 0.0078(9)
 C35 0.0246(10) 0.0401(13) 0.0273(11) 0.0025(10) 0.0008(8) 0.0138(10)
 C36 0.0399(13) 0.0409(14) 0.0222(11) 0.0046(9) 0.0025(9) 0.0251(11)
 C37 0.0392(13) 0.0342(13) 0.0298(12) 0.0121(10) 0.0093(10) 0.0159(10)
 C38 0.0266(11) 0.0319(12) 0.0301(11) 0.0094(9) 0.0086(9) 0.0122(9)
 C39 0.0242(10) 0.0228(10) 0.0187(9) 0.0033(8) 0.0041(7) 0.0067(8)
 C40 0.0295(11) 0.0248(11) 0.0315(12) 0.0005(9) 0.0105(9) 0.0082(9)
 C41 0.0383(13) 0.0237(11) 0.0309(12) -0.0019(9) 0.0108(10) 0.0042(10)
 C42 0.0307(11) 0.0280(12) 0.0246(11) 0.0023(9) 0.0020(9) -0.0005(9)
 C43 0.0231(10) 0.0297(12) 0.0365(13) 0.0088(10) 0.0034(9) 0.0048(9)
 C44 0.0249(10) 0.0249(11) 0.0268(11) 0.0055(8) 0.0043(8) 0.0091(8)
 C45 0.0409(13) 0.0352(13) 0.0400(14) 0.0092(10) 0.0242(11) 0.0172(11)
 C46 0.0480(14) 0.0327(12) 0.0202(11) -0.0022(9) 0.0051(9) 0.0133(11)
 C47 0.0360(12) 0.0335(12) 0.0347(12) 0.0017(10) 0.0108(10) 0.0200(10)
 C48 0.0208(9) 0.0221(10) 0.0195(9) 0.0054(7) 0.0057(7) 0.0058(8)
 C49 0.0346(11) 0.0267(11) 0.0235(11) 0.0066(8) 0.0088(9) 0.0132(9)
 C50 0.0464(13) 0.0267(11) 0.0218(11) 0.0023(9) 0.0126(9) 0.0097(10)
 C51 0.0432(13) 0.0372(13) 0.0189(11) 0.0069(9) 0.0042(9) 0.0079(11)
 C52 0.0420(14) 0.0486(15) 0.0278(12) 0.0153(11) 0.0058(10) 0.0222(12)
 C53 0.0322(11) 0.0375(13) 0.0259(11) 0.0089(9) 0.0072(9) 0.0188(10)
 C54 0.0200(9) 0.0217(10) 0.0229(10) 0.0016(8) 0.0066(7) 0.0089(8)
 C55 0.0266(11) 0.0298(11) 0.0258(11) 0.0047(9) 0.0089(8) 0.0098(9)
 C56 0.0263(11) 0.0315(12) 0.0411(13) 0.0082(10) 0.0150(10) 0.0077(9)
 C57 0.0213(10) 0.0307(12) 0.0452(14) 0.0014(10) 0.0076(9) 0.0063(9)
 C58 0.0237(11) 0.0362(13) 0.0333(12) 0.0015(10) 0.0014(9) 0.0131(9)
 C59 0.0265(10) 0.0269(11) 0.0251(11) 0.0024(8) 0.0064(8) 0.0108(9)
 C60 0.0331(11) 0.0305(11) 0.0276(11) 0.0094(9) 0.0104(9) 0.0156(9)
 C61 0.0309(11) 0.0269(11) 0.0268(11) 0.0001(9) 0.0082(9) 0.0086(9)
 C62 0.0261(10) 0.0273(11) 0.0354(12) 0.0059(9) 0.0115(9) 0.0135(9)
 N1 0.0192(8) 0.0209(8) 0.0227(8) 0.0043(7) 0.0044(6) 0.0050(6)
 N2 0.0245(8) 0.0257(9) 0.0171(8) 0.0043(7) 0.0035(6) 0.0104(7)
 N3 0.0227(8) 0.0230(9) 0.0188(8) 0.0034(6) 0.0052(6) 0.0085(7)
 N4 0.0205(8) 0.0229(8) 0.0188(8) 0.0027(6) 0.0073(6) 0.0107(7)
 Si1 0.0196(3) 0.0288(3) 0.0258(3) 0.0064(2) -0.0002(2) 0.0055(2)
 Si2 0.0224(3) 0.0257(3) 0.0185(3) 0.0027(2) 0.0013(2) 0.0087(2)
 Si3 0.0269(3) 0.0245(3) 0.0202(3) 0.0019(2) 0.0081(2) 0.0117(2)
 Si4 0.0211(2) 0.0210(3) 0.0198(3) 0.0029(2) 0.00624(19) 0.0097(2)
 P1 0.0192(2) 0.0212(2) 0.0199(2) 0.00276(18) 0.00626(18) 0.00640(19)
 P2 0.0240(2) 0.0220(2) 0.0156(2) 0.00358(18) 0.00477(18) 0.00999(19)
 P3 0.0192(2) 0.0194(2) 0.0180(2) 0.00242(18) 0.00438(17) 0.00769(18)
 P4 0.0181(2) 0.0211(2) 0.0163(2) 0.00261(17) 0.00535(17) 0.00750(18)
 Ce1 0.01711(6) 0.01895(6) 0.01474(6) 0.00213(4) 0.00375(4) 0.00711(4)
 C63 0.095(3) 0.088(3) 0.103(4) 0.028(3) 0.047(3) 0.029(3)
 C64 0.104(3) 0.071(3) 0.082(3) 0.010(2) 0.043(3) 0.020(2)
 C65 0.060(3) 0.071(4) 0.067(4) 0.000(3) 0.023(3) 0.021(3)
 C66 0.078(4) 0.077(4) 0.081(5) 0.001(3) 0.029(4) 0.022(3)
 C67 0.081(3) 0.096(4) 0.128(5) -0.013(3) 0.018(3) 0.022(3)
 C66A 0.109(12) 0.109(8) 0.114(11) -0.011(7) 0.043(9) 0.021(7)
 C65A 0.134(13) 0.086(7) 0.123(11) 0.007(6) 0.047(9) 0.025(6)

_geom_special_details
;
 All esds (except the esd in the dihedral angle between two l.s. planes)
 are estimated using the full covariance matrix.  The cell esds are taken
 into account individually in the estimation of esds in distances, angles
 and torsion angles; correlations between esds in cell parameters are only
 used when they are defined by crystal symmetry.  An approximate (isotropic)
 treatment of cell esds is used for estimating esds involving l.s. planes.
;
loop_
  _geom_bond_atom_site_label_1
  _geom_bond_atom_site_label_2
  _geom_bond_distance
  _geom_bond_site_symmetry_2
  _geom_bond_publ_flag
 C1 P1 1.664(2) . ?
 C1 P2 1.664(2) . ?
 C1 Ce1 2.385(2) . ?
 C2 C3 1.393(4) . ?
 C2 C7 1.383(4) . ?
 C2 P1 1.828(2) . ?
 C3 H3 0.9500 . ?
 C3 C4 1.393(4) . ?
 C4 H4 0.9500 . ?
 C4 C5 1.375(5) . ?
 C5 H5 0.9500 . ?
 C5 C6 1.377(5) . ?
 C6 H6 0.9500 . ?
 C6 C7 1.394(4) . ?
 C7 H7 0.9500 . ?
 C8 C9 1.396(3) . ?
 C8 C13 1.395(3) . ?
 C8 P1 1.823(2) . ?
 C9 H9 0.9500 . ?
 C9 C10 1.387(4) . ?
 C10 H10 0.9500 . ?
 C10 C11 1.386(4) . ?
 C11 H11 0.9500 . ?
 C11 C12 1.389(4) . ?
 C12 H12 0.9500 . ?
 C12 C13 1.384(4) . ?
 C13 H13 0.9500 . ?
 C14 H14A 0.9800 . ?
 C14 H14B 0.9800 . ?
 C14 H14C 0.9800 . ?
 C14 Si1 1.880(3) . ?
 C15 H15A 0.9800 . ?
 C15 H15B 0.9800 . ?
 C15 H15C 0.9800 . ?
 C15 Si1 1.867(3) . ?
 C16 H16A 0.9800 . ?
 C16 H16B 0.9800 . ?
 C16 H16C 0.9800 . ?
 C16 Si1 1.873(3) . ?
 C17 C18 1.392(3) . ?
 C17 C22 1.395(3) . ?
 C17 P2 1.829(2) . ?
 C18 H18 0.9500 . ?
 C18 C19 1.395(3) . ?
 C19 H19 0.9500 . ?
 C19 C20 1.380(4) . ?
 C20 H20 0.9500 . ?
 C20 C21 1.381(4) . ?
 C21 H21 0.9500 . ?
 C21 C22 1.389(4) . ?
 C22 H22 0.9500 . ?
 C23 C24 1.389(3) . ?
 C23 C28 1.390(3) . ?
 C23 P2 1.828(2) . ?
 C24 H24 0.9500 . ?
 C24 C25 1.392(4) . ?
 C25 H25 0.9500 . ?
 C25 C26 1.375(4) . ?
 C26 H26 0.9500 . ?
 C26 C27 1.388(4) . ?
 C27 H27 0.9500 . ?
 C27 C28 1.396(4) . ?
 C28 H28 0.9500 . ?
 C29 H29A 0.9800 . ?
 C29 H29B 0.9800 . ?
 C29 H29C 0.9800 . ?
 C29 Si2 1.873(3) . ?
 C30 H30A 0.9800 . ?
 C30 H30B 0.9800 . ?
 C30 H30C 0.9800 . ?
 C30 Si2 1.880(2) . ?
 C31 H31A 0.9800 . ?
 C31 H31B 0.9800 . ?
 C31 H31C 0.9800 . ?
 C31 Si2 1.861(3) . ?
 C32 P3 1.665(2) . ?
 C32 P4 1.663(2) . ?
 C32 Ce1 2.399(2) . ?
 C33 C34 1.392(3) . ?
 C33 C38 1.395(3) . ?
 C33 P3 1.825(2) . ?
 C34 H34 0.9500 . ?
 C34 C35 1.393(3) . ?
 C35 H35 0.9500 . ?
 C35 C36 1.386(4) . ?
 C36 H36 0.9500 . ?
 C36 C37 1.381(4) . ?
 C37 H37 0.9500 . ?
 C37 C38 1.388(3) . ?
 C38 H38 0.9500 . ?
 C39 C40 1.401(3) . ?
 C39 C44 1.388(3) . ?
 C39 P3 1.831(2) . ?
 C40 H40 0.9500 . ?
 C40 C41 1.388(3) . ?
 C41 H41 0.9500 . ?
 C41 C42 1.388(4) . ?
 C42 H42 0.9500 . ?
 C42 C43 1.384(4) . ?
 C43 H43 0.9500 . ?
 C43 C44 1.400(3) . ?
 C44 H44 0.9500 . ?
 C45 H45A 0.9800 . ?
 C45 H45B 0.9800 . ?
 C45 H45C 0.9800 . ?
 C45 Si3 1.869(3) . ?
 C46 H46A 0.9800 . ?
 C46 H46B 0.9800 . ?
 C46 H46C 0.9800 . ?
 C46 Si3 1.873(2) . ?
 C47 H47A 0.9800 . ?
 C47 H47B 0.9800 . ?
 C47 H47C 0.9800 . ?
 C47 Si3 1.882(2) . ?
 C48 C49 1.400(3) . ?
 C48 C53 1.396(3) . ?
 C48 P4 1.820(2) . ?
 C49 H49 0.9500 . ?
 C49 C50 1.387(3) . ?
 C50 H50 0.9500 . ?
 C50 C51 1.381(4) . ?
 C51 H51 0.9500 . ?
 C51 C52 1.381(4) . ?
 C52 H52 0.9500 . ?
 C52 C53 1.397(4) . ?
 C53 H53 0.9500 . ?
 C54 C55 1.396(3) . ?
 C54 C59 1.394(3) . ?
 C54 P4 1.826(2) . ?
 C55 H55 0.9500 . ?
 C55 C56 1.393(3) . ?
 C56 H56 0.9500 . ?
 C56 C57 1.383(4) . ?
 C57 H57 0.9500 . ?
 C57 C58 1.394(4) . ?
 C58 H58 0.9500 . ?
 C58 C59 1.386(3) . ?
 C59 H59 0.9500 . ?
 C60 H60A 0.9800 . ?
 C60 H60B 0.9800 . ?
 C60 H60C 0.9800 . ?
 C60 Si4 1.864(2) . ?
 C61 H61A 0.9800 . ?
 C61 H61B 0.9800 . ?
 C61 H61C 0.9800 . ?
 C61 Si4 1.878(2) . ?
 C62 H62A 0.9800 . ?
 C62 H62B 0.9800 . ?
 C62 H62C 0.9800 . ?
 C62 Si4 1.881(2) . ?
 N1 Si1 1.7272(18) . ?
 N1 P1 1.6129(18) . ?
 N1 Ce1 2.4765(17) . ?
 N2 Si2 1.7192(18) . ?
 N2 P2 1.6173(19) . ?
 N2 Ce1 2.5122(17) . ?
 N3 Si3 1.7179(18) . ?
 N3 P3 1.6246(18) . ?
 N3 Ce1 2.4723(18) . ?
 N4 Si4 1.7304(18) . ?
 N4 P4 1.6203(18) . ?
 N4 Ce1 2.4967(16) . ?
 C63 H63A 0.9800 . ?
 C63 H63B 0.9800 . ?
 C63 H63C 0.9800 . ?
 C63 C64 1.500(7) . ?
 C64 H64A 0.9900 . ?
 C64 H64B 0.9900 . ?
 C64 H64C 0.9900 . ?
 C64 H64D 0.9900 . ?
 C64 C65 1.533(8) . ?
 C64 C65A 1.515(15) . ?
 C65 H65A 0.9900 . ?
 C65 H65B 0.9900 . ?
 C65 C66 1.559(9) . ?
 C66 H66A 0.9900 . ?
 C66 H66B 0.9900 . ?
 C66 C67 1.504(9) . ?
 C67 H67A 0.9800 . ?
 C67 H67B 0.9800 . ?
 C67 H67C 0.9800 . ?
 C67 H67D 0.9800 . ?
 C67 H67E 0.9800 . ?
 C67 H67F 0.9800 . ?
 C67 C66A 1.607(16) . ?
 C66A H66C 0.9900 . ?
 C66A H66D 0.9900 . ?
 C66A C65A 1.540(17) . ?
 C65A H65C 0.9900 . ?
 C65A H65D 0.9900 . ?

loop_
  _geom_angle_atom_site_label_1
  _geom_angle_atom_site_label_2
  _geom_angle_atom_site_label_3
  _geom_angle
  _geom_angle_site_symmetry_1
  _geom_angle_site_symmetry_3
  _geom_angle_publ_flag
 P1 C1 P2 164.29(15) . . ?
 P1 C1 Ce1 97.46(10) . . ?
 P2 C1 Ce1 98.24(10) . . ?
 C3 C2 P1 121.37(19) . . ?
 C7 C2 C3 119.1(2) . . ?
 C7 C2 P1 119.42(19) . . ?
 C2 C3 H3 120.0 . . ?
 C2 C3 C4 120.0(3) . . ?
 C4 C3 H3 120.0 . . ?
 C3 C4 H4 119.8 . . ?
 C5 C4 C3 120.5(3) . . ?
 C5 C4 H4 119.8 . . ?
 C4 C5 H5 120.1 . . ?
 C4 C5 C6 119.8(2) . . ?
 C6 C5 H5 120.1 . . ?
 C5 C6 H6 119.9 . . ?
 C5 C6 C7 120.2(3) . . ?
 C7 C6 H6 119.9 . . ?
 C2 C7 C6 120.4(3) . . ?
 C2 C7 H7 119.8 . . ?
 C6 C7 H7 119.8 . . ?
 C9 C8 P1 122.47(19) . . ?
 C13 C8 C9 118.5(2) . . ?
 C13 C8 P1 118.37(17) . . ?
 C8 C9 H9 119.7 . . ?
 C10 C9 C8 120.6(2) . . ?
 C10 C9 H9 119.7 . . ?
 C9 C10 H10 119.9 . . ?
 C11 C10 C9 120.1(3) . . ?
 C11 C10 H10 119.9 . . ?
 C10 C11 H11 120.1 . . ?
 C10 C11 C12 119.8(3) . . ?
 C12 C11 H11 120.1 . . ?
 C11 C12 H12 120.0 . . ?
 C13 C12 C11 119.9(3) . . ?
 C13 C12 H12 120.0 . . ?
 C8 C13 H13 119.5 . . ?
 C12 C13 C8 120.9(2) . . ?
 C12 C13 H13 119.5 . . ?
 H14A C14 H14B 109.5 . . ?
 H14A C14 H14C 109.5 . . ?
 H14B C14 H14C 109.5 . . ?
 Si1 C14 H14A 109.5 . . ?
 Si1 C14 H14B 109.5 . . ?
 Si1 C14 H14C 109.5 . . ?
 H15A C15 H15B 109.5 . . ?
 H15A C15 H15C 109.5 . . ?
 H15B C15 H15C 109.5 . . ?
 Si1 C15 H15A 109.5 . . ?
 Si1 C15 H15B 109.5 . . ?
 Si1 C15 H15C 109.5 . . ?
 H16A C16 H16B 109.5 . . ?
 H16A C16 H16C 109.5 . . ?
 H16B C16 H16C 109.5 . . ?
 Si1 C16 H16A 109.5 . . ?
 Si1 C16 H16B 109.5 . . ?
 Si1 C16 H16C 109.5 . . ?
 C18 C17 C22 118.5(2) . . ?
 C18 C17 P2 121.74(18) . . ?
 C22 C17 P2 119.62(17) . . ?
 C17 C18 H18 119.8 . . ?
 C17 C18 C19 120.4(2) . . ?
 C19 C18 H18 119.8 . . ?
 C18 C19 H19 119.8 . . ?
 C20 C19 C18 120.4(2) . . ?
 C20 C19 H19 119.8 . . ?
 C19 C20 H20 120.1 . . ?
 C19 C20 C21 119.7(2) . . ?
 C21 C20 H20 120.1 . . ?
 C20 C21 H21 119.9 . . ?
 C20 C21 C22 120.1(3) . . ?
 C22 C21 H21 119.9 . . ?
 C17 C22 H22 119.6 . . ?
 C21 C22 C17 120.9(2) . . ?
 C21 C22 H22 119.6 . . ?
 C24 C23 C28 119.1(2) . . ?
 C24 C23 P2 119.82(18) . . ?
 C28 C23 P2 121.06(18) . . ?
 C23 C24 H24 119.8 . . ?
 C23 C24 C25 120.4(2) . . ?
 C25 C24 H24 119.8 . . ?
 C24 C25 H25 119.7 . . ?
 C26 C25 C24 120.6(3) . . ?
 C26 C25 H25 119.7 . . ?
 C25 C26 H26 120.2 . . ?
 C25 C26 C27 119.5(2) . . ?
 C27 C26 H26 120.2 . . ?
 C26 C27 H27 119.9 . . ?
 C26 C27 C28 120.2(3) . . ?
 C28 C27 H27 119.9 . . ?
 C23 C28 C27 120.2(3) . . ?
 C23 C28 H28 119.9 . . ?
 C27 C28 H28 119.9 . . ?
 H29A C29 H29B 109.5 . . ?
 H29A C29 H29C 109.5 . . ?
 H29B C29 H29C 109.5 . . ?
 Si2 C29 H29A 109.5 . . ?
 Si2 C29 H29B 109.5 . . ?
 Si2 C29 H29C 109.5 . . ?
 H30A C30 H30B 109.5 . . ?
 H30A C30 H30C 109.5 . . ?
 H30B C30 H30C 109.5 . . ?
 Si2 C30 H30A 109.5 . . ?
 Si2 C30 H30B 109.5 . . ?
 Si2 C30 H30C 109.5 . . ?
 H31A C31 H31B 109.5 . . ?
 H31A C31 H31C 109.5 . . ?
 H31B C31 H31C 109.5 . . ?
 Si2 C31 H31A 109.5 . . ?
 Si2 C31 H31B 109.5 . . ?
 Si2 C31 H31C 109.5 . . ?
 P3 C32 Ce1 97.36(10) . . ?
 P4 C32 P3 163.61(14) . . ?
 P4 C32 Ce1 97.37(9) . . ?
 C34 C33 C38 118.8(2) . . ?
 C34 C33 P3 119.77(17) . . ?
 C38 C33 P3 121.42(17) . . ?
 C33 C34 H34 119.8 . . ?
 C33 C34 C35 120.4(2) . . ?
 C35 C34 H34 119.8 . . ?
 C34 C35 H35 119.9 . . ?
 C36 C35 C34 120.3(2) . . ?
 C36 C35 H35 119.9 . . ?
 C35 C36 H36 120.2 . . ?
 C37 C36 C35 119.6(2) . . ?
 C37 C36 H36 120.2 . . ?
 C36 C37 H37 119.8 . . ?
 C36 C37 C38 120.4(2) . . ?
 C38 C37 H37 119.8 . . ?
 C33 C38 H38 119.7 . . ?
 C37 C38 C33 120.5(2) . . ?
 C37 C38 H38 119.7 . . ?
 C40 C39 P3 120.86(17) . . ?
 C44 C39 C40 118.9(2) . . ?
 C44 C39 P3 120.24(17) . . ?
 C39 C40 H40 119.6 . . ?
 C41 C40 C39 120.8(2) . . ?
 C41 C40 H40 119.6 . . ?
 C40 C41 H41 120.0 . . ?
 C40 C41 C42 120.0(2) . . ?
 C42 C41 H41 120.0 . . ?
 C41 C42 H42 120.1 . . ?
 C43 C42 C41 119.8(2) . . ?
 C43 C42 H42 120.1 . . ?
 C42 C43 H43 119.8 . . ?
 C42 C43 C44 120.3(2) . . ?
 C44 C43 H43 119.8 . . ?
 C39 C44 C43 120.2(2) . . ?
 C39 C44 H44 119.9 . . ?
 C43 C44 H44 119.9 . . ?
 H45A C45 H45B 109.5 . . ?
 H45A C45 H45C 109.5 . . ?
 H45B C45 H45C 109.5 . . ?
 Si3 C45 H45A 109.5 . . ?
 Si3 C45 H45B 109.5 . . ?
 Si3 C45 H45C 109.5 . . ?
 H46A C46 H46B 109.5 . . ?
 H46A C46 H46C 109.5 . . ?
 H46B C46 H46C 109.5 . . ?
 Si3 C46 H46A 109.5 . . ?
 Si3 C46 H46B 109.5 . . ?
 Si3 C46 H46C 109.5 . . ?
 H47A C47 H47B 109.5 . . ?
 H47A C47 H47C 109.5 . . ?
 H47B C47 H47C 109.5 . . ?
 Si3 C47 H47A 109.5 . . ?
 Si3 C47 H47B 109.5 . . ?
 Si3 C47 H47C 109.5 . . ?
 C49 C48 P4 120.51(16) . . ?
 C53 C48 C49 118.7(2) . . ?
 C53 C48 P4 120.81(17) . . ?
 C48 C49 H49 119.7 . . ?
 C50 C49 C48 120.6(2) . . ?
 C50 C49 H49 119.7 . . ?
 C49 C50 H50 119.8 . . ?
 C51 C50 C49 120.3(2) . . ?
 C51 C50 H50 119.8 . . ?
 C50 C51 H51 120.1 . . ?
 C52 C51 C50 119.8(2) . . ?
 C52 C51 H51 120.1 . . ?
 C51 C52 H52 119.7 . . ?
 C51 C52 C53 120.5(2) . . ?
 C53 C52 H52 119.7 . . ?
 C48 C53 C52 120.1(2) . . ?
 C48 C53 H53 120.0 . . ?
 C52 C53 H53 120.0 . . ?
 C55 C54 P4 121.02(16) . . ?
 C59 C54 C55 119.5(2) . . ?
 C59 C54 P4 118.95(17) . . ?
 C54 C55 H55 120.2 . . ?
 C56 C55 C54 119.7(2) . . ?
 C56 C55 H55 120.2 . . ?
 C55 C56 H56 119.7 . . ?
 C57 C56 C55 120.6(2) . . ?
 C57 C56 H56 119.7 . . ?
 C56 C57 H57 120.1 . . ?
 C56 C57 C58 119.9(2) . . ?
 C58 C57 H57 120.1 . . ?
 C57 C58 H58 120.1 . . ?
 C59 C58 C57 119.8(2) . . ?
 C59 C58 H58 120.1 . . ?
 C54 C59 H59 119.7 . . ?
 C58 C59 C54 120.6(2) . . ?
 C58 C59 H59 119.7 . . ?
 H60A C60 H60B 109.5 . . ?
 H60A C60 H60C 109.5 . . ?
 H60B C60 H60C 109.5 . . ?
 Si4 C60 H60A 109.5 . . ?
 Si4 C60 H60B 109.5 . . ?
 Si4 C60 H60C 109.5 . . ?
 H61A C61 H61B 109.5 . . ?
 H61A C61 H61C 109.5 . . ?
 H61B C61 H61C 109.5 . . ?
 Si4 C61 H61A 109.5 . . ?
 Si4 C61 H61B 109.5 . . ?
 Si4 C61 H61C 109.5 . . ?
 H62A C62 H62B 109.5 . . ?
 H62A C62 H62C 109.5 . . ?
 H62B C62 H62C 109.5 . . ?
 Si4 C62 H62A 109.5 . . ?
 Si4 C62 H62B 109.5 . . ?
 Si4 C62 H62C 109.5 . . ?
 Si1 N1 Ce1 132.32(9) . . ?
 P1 N1 Si1 132.26(11) . . ?
 P1 N1 Ce1 95.39(8) . . ?
 Si2 N2 Ce1 131.94(10) . . ?
 P2 N2 Si2 133.35(11) . . ?
 P2 N2 Ce1 94.71(8) . . ?
 Si3 N3 Ce1 130.15(9) . . ?
 P3 N3 Si3 133.97(12) . . ?
 P3 N3 Ce1 95.72(8) . . ?
 Si4 N4 Ce1 133.34(9) . . ?
 P4 N4 Si4 131.76(11) . . ?
 P4 N4 Ce1 94.86(8) . . ?
 C15 Si1 C14 107.11(12) . . ?
 C15 Si1 C16 109.60(13) . . ?
 C16 Si1 C14 108.45(14) . . ?
 N1 Si1 C14 114.03(11) . . ?
 N1 Si1 C15 106.86(10) . . ?
 N1 Si1 C16 110.66(12) . . ?
 C29 Si2 C30 106.84(12) . . ?
 C31 Si2 C29 109.52(12) . . ?
 C31 Si2 C30 106.70(12) . . ?
 N2 Si2 C29 111.98(11) . . ?
 N2 Si2 C30 114.68(11) . . ?
 N2 Si2 C31 106.93(10) . . ?
 C45 Si3 C46 110.43(12) . . ?
 C45 Si3 C47 106.20(12) . . ?
 C46 Si3 C47 106.90(12) . . ?
 N3 Si3 C45 107.14(10) . . ?
 N3 Si3 C46 111.57(11) . . ?
 N3 Si3 C47 114.46(10) . . ?
 C60 Si4 C61 107.28(11) . . ?
 C60 Si4 C62 107.43(11) . . ?
 C61 Si4 C62 107.25(11) . . ?
 N4 Si4 C60 107.86(10) . . ?
 N4 Si4 C61 113.13(10) . . ?
 N4 Si4 C62 113.59(10) . . ?
 C1 P1 C2 113.73(11) . . ?
 C1 P1 C8 111.76(11) . . ?
 C8 P1 C2 102.38(10) . . ?
 N1 P1 C1 103.23(10) . . ?
 N1 P1 C2 115.52(10) . . ?
 N1 P1 C8 110.50(10) . . ?
 C1 P2 C17 113.21(10) . . ?
 C1 P2 C23 113.47(11) . . ?
 C23 P2 C17 101.67(10) . . ?
 N2 P2 C1 103.57(10) . . ?
 N2 P2 C17 110.83(10) . . ?
 N2 P2 C23 114.45(10) . . ?
 C32 P3 C33 114.29(10) . . ?
 C32 P3 C39 115.16(10) . . ?
 C33 P3 C39 101.14(10) . . ?
 N3 P3 C32 103.02(10) . . ?
 N3 P3 C33 110.87(10) . . ?
 N3 P3 C39 112.73(9) . . ?
 C32 P4 C48 114.10(10) . . ?
 C32 P4 C54 111.98(10) . . ?
 C48 P4 C54 102.57(10) . . ?
 N4 P4 C32 104.00(10) . . ?
 N4 P4 C48 112.80(9) . . ?
 N4 P4 C54 111.68(9) . . ?
 C1 Ce1 C32 176.97(7) . . ?
 C1 Ce1 N1 63.76(7) . . ?
 C1 Ce1 N2 63.48(7) . . ?
 C1 Ce1 N3 117.47(7) . . ?
 C1 Ce1 N4 115.13(7) . . ?
 C32 Ce1 N1 113.54(6) . . ?
 C32 Ce1 N2 119.27(7) . . ?
 C32 Ce1 N3 63.81(7) . . ?
 C32 Ce1 N4 63.77(7) . . ?
 N1 Ce1 N2 127.17(6) . . ?
 N1 Ce1 N4 105.04(6) . . ?
 N3 Ce1 N1 99.53(6) . . ?
 N3 Ce1 N2 101.87(6) . . ?
 N3 Ce1 N4 127.35(6) . . ?
 N4 Ce1 N2 99.05(6) . . ?
 H63A C63 H63B 109.5 . . ?
 H63A C63 H63C 109.5 . . ?
 H63B C63 H63C 109.5 . . ?
 C64 C63 H63A 109.5 . . ?
 C64 C63 H63B 109.5 . . ?
 C64 C63 H63C 109.5 . . ?
 C63 C64 H64A 108.7 . . ?
 C63 C64 H64B 108.7 . . ?
 C63 C64 H64C 111.6 . . ?
 C63 C64 H64D 111.6 . . ?
 C63 C64 C65 114.2(5) . . ?
 C63 C64 C65A 100.8(10) . . ?
 H64A C64 H64B 107.6 . . ?
 H64C C64 H64D 109.4 . . ?
 C65 C64 H64A 108.7 . . ?
 C65 C64 H64B 108.7 . . ?
 C65A C64 H64C 111.6 . . ?
 C65A C64 H64D 111.6 . . ?
 C64 C65 H65A 109.6 . . ?
 C64 C65 H65B 109.6 . . ?
 C64 C65 C66 110.1(5) . . ?
 H65A C65 H65B 108.2 . . ?
 C66 C65 H65A 109.6 . . ?
 C66 C65 H65B 109.6 . . ?
 C65 C66 H66A 109.8 . . ?
 C65 C66 H66B 109.8 . . ?
 H66A C66 H66B 108.2 . . ?
 C67 C66 C65 109.4(6) . . ?
 C67 C66 H66A 109.8 . . ?
 C67 C66 H66B 109.8 . . ?
 C66 C67 H67A 109.5 . . ?
 C66 C67 H67B 109.5 . . ?
 C66 C67 H67C 109.5 . . ?
 H67A C67 H67B 109.5 . . ?
 H67A C67 H67C 109.5 . . ?
 H67B C67 H67C 109.5 . . ?
 H67D C67 H67E 109.5 . . ?
 H67D C67 H67F 109.5 . . ?
 H67E C67 H67F 109.5 . . ?
 C66A C67 H67D 109.5 . . ?
 C66A C67 H67E 109.5 . . ?
 C66A C67 H67F 109.5 . . ?
 C67 C66A H66C 110.1 . . ?
 C67 C66A H66D 110.1 . . ?
 H66C C66A H66D 108.5 . . ?
 C65A C66A C67 107.8(13) . . ?
 C65A C66A H66C 110.1 . . ?
 C65A C66A H66D 110.1 . . ?
 C64 C65A C66A 112.1(13) . . ?
 C64 C65A H65C 109.2 . . ?
 C64 C65A H65D 109.2 . . ?
 C66A C65A H65C 109.2 . . ?
 C66A C65A H65D 109.2 . . ?
 H65C C65A H65D 107.9 . . ?

loop_
  _geom_torsion_atom_site_label_1
  _geom_torsion_atom_site_label_2
  _geom_torsion_atom_site_label_3
  _geom_torsion_atom_site_label_4
  _geom_torsion
  _geom_torsion_site_symmetry_1
  _geom_torsion_site_symmetry_2
  _geom_torsion_site_symmetry_3
  _geom_torsion_site_symmetry_4
  _geom_torsion_publ_flag
 C2 C3 C4 C5 -1.2(4) . . . . ?
 C3 C2 C7 C6 0.1(4) . . . . ?
 C3 C2 P1 C1 -179.8(2) . . . . ?
 C3 C2 P1 C8 -59.1(2) . . . . ?
 C3 C2 P1 N1 61.1(2) . . . . ?
 C3 C4 C5 C6 1.7(5) . . . . ?
 C4 C5 C6 C7 -1.3(5) . . . . ?
 C5 C6 C7 C2 0.4(5) . . . . ?
 C7 C2 C3 C4 0.2(4) . . . . ?
 C7 C2 P1 C1 -3.2(2) . . . . ?
 C7 C2 P1 C8 117.6(2) . . . . ?
 C7 C2 P1 N1 -122.3(2) . . . . ?
 C8 C9 C10 C11 -1.9(5) . . . . ?
 C9 C8 C13 C12 -0.5(4) . . . . ?
 C9 C8 P1 C1 88.9(2) . . . . ?
 C9 C8 P1 C2 -33.2(2) . . . . ?
 C9 C8 P1 N1 -156.8(2) . . . . ?
 C9 C10 C11 C12 1.2(5) . . . . ?
 C10 C11 C12 C13 -0.2(5) . . . . ?
 C11 C12 C13 C8 -0.2(4) . . . . ?
 C13 C8 C9 C10 1.5(4) . . . . ?
 C13 C8 P1 C1 -81.7(2) . . . . ?
 C13 C8 P1 C2 156.18(19) . . . . ?
 C13 C8 P1 N1 32.6(2) . . . . ?
 C17 C18 C19 C20 0.1(4) . . . . ?
 C18 C17 C22 C21 0.3(4) . . . . ?
 C18 C17 P2 C1 91.5(2) . . . . ?
 C18 C17 P2 C23 -30.5(2) . . . . ?
 C18 C17 P2 N2 -152.58(18) . . . . ?
 C18 C19 C20 C21 0.6(4) . . . . ?
 C19 C20 C21 C22 -1.0(4) . . . . ?
 C20 C21 C22 C17 0.5(4) . . . . ?
 C22 C17 C18 C19 -0.6(4) . . . . ?
 C22 C17 P2 C1 -83.5(2) . . . . ?
 C22 C17 P2 C23 154.39(19) . . . . ?
 C22 C17 P2 N2 32.3(2) . . . . ?
 C23 C24 C25 C26 0.0(4) . . . . ?
 C24 C23 C28 C27 0.5(4) . . . . ?
 C24 C23 P2 C1 -9.5(2) . . . . ?
 C24 C23 P2 C17 112.4(2) . . . . ?
 C24 C23 P2 N2 -128.07(19) . . . . ?
 C24 C25 C26 C27 -0.3(4) . . . . ?
 C25 C26 C27 C28 0.8(4) . . . . ?
 C26 C27 C28 C23 -0.9(4) . . . . ?
 C28 C23 C24 C25 0.0(4) . . . . ?
 C28 C23 P2 C1 172.4(2) . . . . ?
 C28 C23 P2 C17 -65.7(2) . . . . ?
 C28 C23 P2 N2 53.9(2) . . . . ?
 C33 C34 C35 C36 -0.8(4) . . . . ?
 C34 C33 C38 C37 1.5(4) . . . . ?
 C34 C33 P3 C32 86.3(2) . . . . ?
 C34 C33 P3 C39 -149.39(18) . . . . ?
 C34 C33 P3 N3 -29.6(2) . . . . ?
 C34 C35 C36 C37 1.7(4) . . . . ?
 C35 C36 C37 C38 -1.1(4) . . . . ?
 C36 C37 C38 C33 -0.6(4) . . . . ?
 C38 C33 C34 C35 -0.8(3) . . . . ?
 C38 C33 P3 C32 -92.9(2) . . . . ?
 C38 C33 P3 C39 31.5(2) . . . . ?
 C38 C33 P3 N3 151.25(18) . . . . ?
 C39 C40 C41 C42 0.3(4) . . . . ?
 C40 C39 C44 C43 2.5(3) . . . . ?
 C40 C39 P3 C32 179.40(18) . . . . ?
 C40 C39 P3 C33 55.6(2) . . . . ?
 C40 C39 P3 N3 -62.8(2) . . . . ?
 C40 C41 C42 C43 0.8(4) . . . . ?
 C41 C42 C43 C44 -0.3(4) . . . . ?
 C42 C43 C44 C39 -1.4(4) . . . . ?
 C44 C39 C40 C41 -2.0(3) . . . . ?
 C44 C39 P3 C32 -1.9(2) . . . . ?
 C44 C39 P3 C33 -125.64(18) . . . . ?
 C44 C39 P3 N3 115.93(18) . . . . ?
 C48 C49 C50 C51 0.1(4) . . . . ?
 C49 C48 C53 C52 1.9(4) . . . . ?
 C49 C48 P4 C32 -175.06(18) . . . . ?
 C49 C48 P4 C54 63.6(2) . . . . ?
 C49 C48 P4 N4 -56.7(2) . . . . ?
 C49 C50 C51 C52 0.9(4) . . . . ?
 C50 C51 C52 C53 -0.5(4) . . . . ?
 C51 C52 C53 C48 -0.9(4) . . . . ?
 C53 C48 C49 C50 -1.5(3) . . . . ?
 C53 C48 P4 C32 3.6(2) . . . . ?
 C53 C48 P4 C54 -117.69(19) . . . . ?
 C53 C48 P4 N4 122.02(19) . . . . ?
 C54 C55 C56 C57 -0.1(4) . . . . ?
 C55 C54 C59 C58 0.3(3) . . . . ?
 C55 C54 P4 C32 -90.2(2) . . . . ?
 C55 C54 P4 C48 32.6(2) . . . . ?
 C55 C54 P4 N4 153.65(17) . . . . ?
 C55 C56 C57 C58 0.5(4) . . . . ?
 C56 C57 C58 C59 -0.4(4) . . . . ?
 C57 C58 C59 C54 0.0(4) . . . . ?
 C59 C54 C55 C56 -0.3(3) . . . . ?
 C59 C54 P4 C32 81.36(19) . . . . ?
 C59 C54 P4 C48 -155.88(17) . . . . ?
 C59 C54 P4 N4 -34.8(2) . . . . ?
 Si1 N1 P1 C1 -174.66(15) . . . . ?
 Si1 N1 P1 C2 -49.89(19) . . . . ?
 Si1 N1 P1 C8 65.71(17) . . . . ?
 Si2 N2 P2 C1 -179.45(15) . . . . ?
 Si2 N2 P2 C17 58.84(18) . . . . ?
 Si2 N2 P2 C23 -55.41(19) . . . . ?
 Si3 N3 P3 C32 178.32(15) . . . . ?
 Si3 N3 P3 C33 -59.00(17) . . . . ?
 Si3 N3 P3 C39 53.57(18) . . . . ?
 Si4 N4 P4 C32 -178.28(14) . . . . ?
 Si4 N4 P4 C48 57.58(16) . . . . ?
 Si4 N4 P4 C54 -57.33(16) . . . . ?
 P1 C1 P2 C17 -59.0(6) . . . . ?
 P1 C1 P2 C23 56.2(6) . . . . ?
 P1 C1 P2 N2 -179.1(5) . . . . ?
 P1 C2 C3 C4 176.9(2) . . . . ?
 P1 C2 C7 C6 -176.6(2) . . . . ?
 P1 C8 C9 C10 -169.1(2) . . . . ?
 P1 C8 C13 C12 170.5(2) . . . . ?
 P1 N1 Si1 C14 -39.7(2) . . . . ?
 P1 N1 Si1 C15 -157.89(16) . . . . ?
 P1 N1 Si1 C16 82.84(18) . . . . ?
 P2 C1 P1 C2 49.3(6) . . . . ?
 P2 C1 P1 C8 -66.0(6) . . . . ?
 P2 C1 P1 N1 175.2(5) . . . . ?
 P2 C17 C18 C19 -175.72(19) . . . . ?
 P2 C17 C22 C21 175.5(2) . . . . ?
 P2 C23 C24 C25 -178.2(2) . . . . ?
 P2 C23 C28 C27 178.6(2) . . . . ?
 P2 N2 Si2 C29 85.96(18) . . . . ?
 P2 N2 Si2 C30 -36.0(2) . . . . ?
 P2 N2 Si2 C31 -154.06(16) . . . . ?
 P3 C32 P4 C48 -82.6(5) . . . . ?
 P3 C32 P4 C54 33.3(5) . . . . ?
 P3 C32 P4 N4 154.1(5) . . . . ?
 P3 C33 C34 C35 -179.97(18) . . . . ?
 P3 C33 C38 C37 -179.36(19) . . . . ?
 P3 C39 C40 C41 176.75(19) . . . . ?
 P3 C39 C44 C43 -176.22(18) . . . . ?
 P3 N3 Si3 C45 159.93(15) . . . . ?
 P3 N3 Si3 C46 -79.08(17) . . . . ?
 P3 N3 Si3 C47 42.47(19) . . . . ?
 P4 C32 P3 C33 83.0(5) . . . . ?
 P4 C32 P3 C39 -33.5(5) . . . . ?
 P4 C32 P3 N3 -156.6(5) . . . . ?
 P4 C48 C49 C50 177.26(18) . . . . ?
 P4 C48 C53 C52 -176.8(2) . . . . ?
 P4 C54 C55 C56 171.19(18) . . . . ?
 P4 C54 C59 C58 -171.32(18) . . . . ?
 P4 N4 Si4 C60 159.27(14) . . . . ?
 P4 N4 Si4 C61 -82.25(16) . . . . ?
 P4 N4 Si4 C62 40.32(17) . . . . ?
 Ce1 C1 P1 C2 -129.62(9) . . . . ?
 Ce1 C1 P1 C8 115.07(10) . . . . ?
 Ce1 C1 P1 N1 -3.69(11) . . . . ?
 Ce1 C1 P2 C17 119.94(10) . . . . ?
 Ce1 C1 P2 C23 -124.84(9) . . . . ?
 Ce1 C1 P2 N2 -0.16(11) . . . . ?
 Ce1 C32 P3 C33 -123.14(9) . . . . ?
 Ce1 C32 P3 C39 120.36(9) . . . . ?
 Ce1 C32 P3 N3 -2.78(10) . . . . ?
 Ce1 C32 P4 C48 123.55(9) . . . . ?
 Ce1 C32 P4 C54 -120.50(9) . . . . ?
 Ce1 C32 P4 N4 0.25(10) . . . . ?
 Ce1 N1 Si1 C14 142.69(14) . . . . ?
 Ce1 N1 Si1 C15 24.54(16) . . . . ?
 Ce1 N1 Si1 C16 -94.73(15) . . . . ?
 Ce1 N1 P1 C1 3.54(10) . . . . ?
 Ce1 N1 P1 C2 128.31(10) . . . . ?
 Ce1 N1 P1 C8 -116.09(9) . . . . ?
 Ce1 N2 Si2 C29 -93.51(15) . . . . ?
 Ce1 N2 Si2 C30 144.53(13) . . . . ?
 Ce1 N2 Si2 C31 26.46(16) . . . . ?
 Ce1 N2 P2 C1 0.16(10) . . . . ?
 Ce1 N2 P2 C17 -121.55(8) . . . . ?
 Ce1 N2 P2 C23 124.19(9) . . . . ?
 Ce1 N3 Si3 C45 -25.76(15) . . . . ?
 Ce1 N3 Si3 C46 95.22(14) . . . . ?
 Ce1 N3 Si3 C47 -143.23(12) . . . . ?
 Ce1 N3 P3 C32 2.69(10) . . . . ?
 Ce1 N3 P3 C33 125.37(8) . . . . ?
 Ce1 N3 P3 C39 -122.05(9) . . . . ?
 Ce1 N4 Si4 C60 -18.05(15) . . . . ?
 Ce1 N4 Si4 C61 100.43(13) . . . . ?
 Ce1 N4 Si4 C62 -137.00(12) . . . . ?
 Ce1 N4 P4 C32 -0.24(10) . . . . ?
 Ce1 N4 P4 C48 -124.38(8) . . . . ?
 Ce1 N4 P4 C54 120.71(8) . . . . ?
 C63 C64 C65 C66 -73.3(7) . . . . ?
 C63 C64 C65A C66A 80.7(17) . . . . ?
 C64 C65 C66 C67 -176.4(6) . . . . ?
 C67 C66A C65A C64 151.1(14) . . . . ?

_shelx_res_file
;
    cemglu.res created by SHELXL-2014/7

TITL CEMGLU in P-1 #2
rem RIGU C64 C63 C65A C66 C66A C67 C65
REM reset to P-1 #2
CELL 1.54184 12.562055 13.936975 21.440848 95.8269 101.8739 109.0531
ZERR 2 0.000205 0.000311 0.000367 0.0016 0.0014 0.0017
LATT 1
SFAC C H Ce N P Si
UNIT 134 176 2 8 8 8
SADI C66 C65 C66A C65A
SADI C67 C66A C67 C66
SADI C65 C64 C65A C64
RIGU C65 C63 C64 C65A C66 C66A C67

L.S. 12
PLAN  20
TEMP -153(2)
FREE Ce1 P2
FREE Ce1 P1
FREE Ce1 P3
FREE Ce1 P4
BOND $h
MORE -1
HTAB
CONF
fmap 2
acta
OMIT -6 10 20
REM <olex2.extras>
REM <HklSrc "%.\\CEMGLU.hkl">
REM </olex2.extras>

WGHT    0.046500    0.119300
FVAR       2.70022   0.66325
C1    1    0.749748    0.634771    0.786220    11.00000    0.02475    0.02493 =
         0.01971    0.00439    0.00670    0.00791
C2    1    0.499443    0.576804    0.773356    11.00000    0.02574    0.02484 =
         0.03435    0.00863    0.01384    0.00976
C3    1    0.383555    0.535658    0.737668    11.00000    0.02580    0.04605 =
         0.04360    0.01760    0.01268    0.01091
AFIX  43
H3    2    0.365087    0.513468    0.692101    11.00000   -1.20000
AFIX   0
C4    1    0.294756    0.527072    0.768850    11.00000    0.02726    0.04734 =
         0.06631    0.02860    0.02150    0.01782
AFIX  43
H4    2    0.215879    0.500160    0.744274    11.00000   -1.20000
AFIX   0
C5    1    0.320468    0.557275    0.834950    11.00000    0.04561    0.04046 =
         0.07308    0.01957    0.04230    0.02350
AFIX  43
H5    2    0.259491    0.549542    0.856082    11.00000   -1.20000
AFIX   0
C6    1    0.434849    0.598750    0.870391    11.00000    0.05612    0.05811 =
         0.04887    0.00104    0.03429    0.01671
AFIX  43
H6    2    0.452778    0.620940    0.915932    11.00000   -1.20000
AFIX   0
C7    1    0.524471    0.608298    0.839668    11.00000    0.03845    0.04378 =
         0.03658   -0.00044    0.01779    0.01440
AFIX  43
H7    2    0.603203    0.636610    0.864443    11.00000   -1.20000
AFIX   0
C8    1    0.584384    0.448331    0.701352    11.00000    0.02128    0.02295 =
         0.02722    0.00154    0.00500    0.00622
C9    1    0.531423    0.367763    0.731276    11.00000    0.04568    0.02924 =
         0.05097    0.00656    0.03077    0.00985
AFIX  43
H9    2    0.499608    0.381422    0.766256    11.00000   -1.20000
AFIX   0
C10   1    0.524809    0.268006    0.710439    11.00000    0.05819    0.02575 =
         0.07459    0.01215    0.04291    0.00976
AFIX  43
H10   2    0.490719    0.214154    0.732001    11.00000   -1.20000
AFIX   0
C11   1    0.567843    0.246732    0.658214    11.00000    0.04900    0.02369 =
         0.06693   -0.00018    0.02981    0.00942
AFIX  43
H11   2    0.561910    0.178130    0.643415    11.00000   -1.20000
AFIX   0
C12   1    0.619677    0.325962    0.627556    11.00000    0.04492    0.03244 =
         0.04650    0.00140    0.02475    0.01234
AFIX  43
H12   2    0.649480    0.311656    0.591828    11.00000   -1.20000
AFIX   0
C13   1    0.627859    0.425737    0.649106    11.00000    0.03313    0.02761 =
         0.03214    0.00441    0.01393    0.01015
AFIX  43
H13   2    0.663602    0.479618    0.628010    11.00000   -1.20000
AFIX   0
C14   1    0.421513    0.523373    0.568126    11.00000    0.03100    0.04165 =
         0.03153    0.00342   -0.00563   -0.00330
AFIX 137
H14A  2    0.372676    0.530065    0.528041    11.00000   -1.50000
H14B  2    0.372153    0.492107    0.595997    11.00000   -1.50000
H14C  2    0.464839    0.479498    0.557642    11.00000   -1.50000
AFIX   0
C15   1    0.609589    0.713592    0.553656    11.00000    0.03528    0.03994 =
         0.02319    0.00609    0.00116    0.00389
AFIX 137
H15A  2    0.652008    0.670372    0.540705    11.00000   -1.50000
H15B  2    0.664976    0.782758    0.574575    11.00000   -1.50000
H15C  2    0.555253    0.718567    0.515236    11.00000   -1.50000
AFIX   0
C16   1    0.441593    0.734661    0.634358    11.00000    0.02849    0.04380 =
         0.07114    0.02336    0.01324    0.01828
AFIX 137
H16A  2    0.393982    0.744586    0.594955    11.00000   -1.50000
H16B  2    0.495316    0.801971    0.659505    11.00000   -1.50000
H16C  2    0.390906    0.699279    0.660489    11.00000   -1.50000
AFIX   0
C17   1    0.837300    0.705326    0.926147    11.00000    0.02544    0.02904 =
         0.01782    0.00470    0.00391    0.01357
C18   1    0.796110    0.635950    0.965587    11.00000    0.04118    0.03502 =
         0.02452    0.00808    0.01077    0.02072
AFIX  43
H18   2    0.786344    0.565381    0.954126    11.00000   -1.20000
AFIX   0
C19   1    0.769078    0.669446    1.021859    11.00000    0.04869    0.04826 =
         0.02733    0.01627    0.01750    0.02662
AFIX  43
H19   2    0.741187    0.621564    1.048534    11.00000   -1.20000
AFIX   0
C20   1    0.782602    0.771707    1.039019    11.00000    0.04392    0.05161 =
         0.02256    0.00222    0.01117    0.02550
AFIX  43
H20   2    0.764852    0.794326    1.077608    11.00000   -1.20000
AFIX   0
C21   1    0.822036    0.840970    0.999858    11.00000    0.04676    0.03508 =
         0.03298   -0.00009    0.01224    0.01846
AFIX  43
H21   2    0.830287    0.911187    1.011170    11.00000   -1.20000
AFIX   0
C22   1    0.849678    0.808217    0.943946    11.00000    0.03993    0.02862 =
         0.02760    0.00430    0.01218    0.01391
AFIX  43
H22   2    0.877381    0.856545    0.917484    11.00000   -1.20000
AFIX   0
C23   1    0.904511    0.551709    0.865749    11.00000    0.03291    0.02519 =
         0.02224    0.00680    0.01168    0.01544
C24   1    0.831444    0.453200    0.833534    11.00000    0.03968    0.02844 =
         0.03189    0.00420    0.01026    0.01340
AFIX  43
H24   2    0.761922    0.444253    0.802082    11.00000   -1.20000
AFIX   0
C25   1    0.859445    0.367511    0.847044    11.00000    0.05499    0.02560 =
         0.04650    0.00743    0.01916    0.01770
AFIX  43
H25   2    0.808813    0.300458    0.824746    11.00000   -1.20000
AFIX   0
C26   1    0.959787    0.379044    0.892399    11.00000    0.06228    0.03584 =
         0.04368    0.01734    0.02486    0.03206
AFIX  43
H26   2    0.978281    0.320259    0.901614    11.00000   -1.20000
AFIX   0
C27   1    1.033829    0.477211    0.924606    11.00000    0.05169    0.04552 =
         0.03969    0.01816    0.00889    0.03068
AFIX  43
H27   2    1.103770    0.485728    0.955562    11.00000   -1.20000
AFIX   0
C28   1    1.005859    0.563476    0.911661    11.00000    0.04322    0.03107 =
         0.03082    0.00811    0.00384    0.01904
AFIX  43
H28   2    1.056243    0.630407    0.934297    11.00000   -1.20000
AFIX   0
C29   1    1.207827    0.759954    0.850832    11.00000    0.03130    0.04339 =
         0.03368    0.00891    0.00652    0.01996
AFIX 137
H29A  2    1.288216    0.809071    0.864472    11.00000   -1.50000
H29B  2    1.187207    0.734182    0.804075    11.00000   -1.50000
H29C  2    1.200698    0.702002    0.874029    11.00000   -1.50000
AFIX   0
C30   1    1.138699    0.856979    0.960625    11.00000    0.03962    0.03597 =
         0.02002   -0.00041   -0.00174    0.01031
AFIX 137
H30A  2    1.119742    0.792656    0.977832    11.00000   -1.50000
H30B  2    1.091362    0.895909    0.972694    11.00000   -1.50000
H30C  2    1.221402    0.898461    0.978687    11.00000   -1.50000
AFIX   0
C31   1    1.143248    0.951704    0.841104    11.00000    0.03086    0.02957 =
         0.03376    0.00690    0.00649    0.00844
AFIX 137
H31A  2    1.225235    0.993793    0.860946    11.00000   -1.50000
H31B  2    1.093825    0.988199    0.853429    11.00000   -1.50000
H31C  2    1.129663    0.939261    0.793829    11.00000   -1.50000
AFIX   0
C32   1    0.917109    0.875394    0.658020    11.00000    0.02206    0.02058 =
         0.02065    0.00554    0.00468    0.00725
C33   1    0.803513    1.026318    0.633966    11.00000    0.02493    0.02256 =
         0.01956    0.00215    0.00556    0.01217
C34   1    0.682551    0.983312    0.619420    11.00000    0.02657    0.02786 =
         0.02333    0.00283    0.00402    0.00779
AFIX  43
H34   2    0.646150    0.928047    0.639360    11.00000   -1.20000
AFIX   0
C35   1    0.614579    1.020867    0.575783    11.00000    0.02462    0.04009 =
         0.02731    0.00252    0.00084    0.01380
AFIX  43
H35   2    0.532089    0.990530    0.565687    11.00000   -1.20000
AFIX   0
C36   1    0.666831    1.102322    0.547037    11.00000    0.03993    0.04086 =
         0.02224    0.00457    0.00248    0.02511
AFIX  43
H36   2    0.620409    1.129122    0.518205    11.00000   -1.20000
AFIX   0
C37   1    0.786813    1.144280    0.560573    11.00000    0.03916    0.03416 =
         0.02980    0.01209    0.00927    0.01587
AFIX  43
H37   2    0.822857    1.199342    0.540385    11.00000   -1.20000
AFIX   0
C38   1    0.855049    1.106522    0.603474    11.00000    0.02659    0.03186 =
         0.03012    0.00939    0.00860    0.01225
AFIX  43
H38   2    0.937482    1.135515    0.612142    11.00000   -1.20000
AFIX   0
C39   1    1.020300    1.092087    0.726548    11.00000    0.02420    0.02283 =
         0.01869    0.00333    0.00413    0.00674
C40   1    1.010346    1.182448    0.755450    11.00000    0.02954    0.02482 =
         0.03146    0.00048    0.01049    0.00819
AFIX  43
H40   2    0.935382    1.184781    0.754769    11.00000   -1.20000
AFIX   0
C41   1    1.108732    1.268612    0.785070    11.00000    0.03832    0.02375 =
         0.03093   -0.00189    0.01082    0.00422
AFIX  43
H41   2    1.100929    1.329368    0.804697    11.00000   -1.20000
AFIX   0
C42   1    1.218515    1.265964    0.785999    11.00000    0.03066    0.02797 =
         0.02457    0.00232    0.00199   -0.00050
AFIX  43
H42   2    1.286009    1.324547    0.806752    11.00000   -1.20000
AFIX   0
C43   1    1.229411    1.177737    0.756608    11.00000    0.02311    0.02968 =
         0.03647    0.00884    0.00338    0.00479
AFIX  43
H43   2    1.304543    1.176011    0.757069    11.00000   -1.20000
AFIX   0
C44   1    1.130245    1.091024    0.726203    11.00000    0.02490    0.02491 =
         0.02676    0.00553    0.00433    0.00908
AFIX  43
H44   2    1.138257    1.031272    0.705269    11.00000   -1.20000
AFIX   0
C45   1    0.657598    0.872548    0.822147    11.00000    0.04086    0.03522 =
         0.03996    0.00918    0.02421    0.01724
AFIX 137
H45A  2    0.692664    0.821923    0.835015    11.00000   -1.50000
H45B  2    0.590887    0.839674    0.784469    11.00000   -1.50000
H45C  2    0.631416    0.898439    0.858172    11.00000   -1.50000
AFIX   0
C46   1    0.885161    1.059472    0.874921    11.00000    0.04801    0.03269 =
         0.02020   -0.00216    0.00509    0.01333
AFIX 137
H46A  2    0.850817    1.087568    0.906042    11.00000   -1.50000
H46B  2    0.942663    1.116293    0.862877    11.00000   -1.50000
H46C  2    0.923358    1.014861    0.894650    11.00000   -1.50000
AFIX   0
C47   1    0.689414    1.069468    0.770544    11.00000    0.03605    0.03351 =
         0.03465    0.00174    0.01076    0.02001
AFIX 137
H47A  2    0.618143    1.028632    0.737078    11.00000   -1.50000
H47B  2    0.739940    1.122520    0.752170    11.00000   -1.50000
H47C  2    0.669279    1.102577    0.806648    11.00000   -1.50000
AFIX   0
C48   1    0.921627    0.776962    0.531958    11.00000    0.02082    0.02210 =
         0.01948    0.00541    0.00574    0.00578
C49   1    0.954237    0.709537    0.493611    11.00000    0.03465    0.02674 =
         0.02349    0.00655    0.00882    0.01323
AFIX  43
H49   2    1.006334    0.678658    0.513560    11.00000   -1.20000
AFIX   0
C50   1    0.911204    0.687391    0.426766    11.00000    0.04642    0.02675 =
         0.02181    0.00226    0.01265    0.00973
AFIX  43
H50   2    0.933909    0.641454    0.401265    11.00000   -1.20000
AFIX   0
C51   1    0.835487    0.731819    0.397104    11.00000    0.04324    0.03725 =
         0.01895    0.00694    0.00422    0.00793
AFIX  43
H51   2    0.805288    0.715730    0.351369    11.00000   -1.20000
AFIX   0
C52   1    0.803830    0.799707    0.434155    11.00000    0.04205    0.04861 =
         0.02783    0.01527    0.00584    0.02222
AFIX  43
H52   2    0.752208    0.830628    0.413692    11.00000   -1.20000
AFIX   0
C53   1    0.847101    0.823259    0.501463    11.00000    0.03216    0.03755 =
         0.02593    0.00887    0.00720    0.01880
AFIX  43
H53   2    0.825796    0.870832    0.526518    11.00000   -1.20000
AFIX   0
C54   1    1.130387    0.862890    0.633052    11.00000    0.01997    0.02167 =
         0.02293    0.00156    0.00658    0.00895
C55   1    1.177242    0.925386    0.591273    11.00000    0.02663    0.02982 =
         0.02580    0.00473    0.00894    0.00984
AFIX  43
H55   2    1.128263    0.928957    0.552094    11.00000   -1.20000
AFIX   0
C56   1    1.296207    0.982511    0.607311    11.00000    0.02634    0.03146 =
         0.04106    0.00822    0.01502    0.00772
AFIX  43
H56   2    1.328155    1.024960    0.578850    11.00000   -1.20000
AFIX   0
C57   1    1.368167    0.977970    0.664271    11.00000    0.02134    0.03070 =
         0.04521    0.00139    0.00760    0.00635
AFIX  43
H57   2    1.449088    1.017562    0.675010    11.00000   -1.20000
AFIX   0
C58   1    1.321710    0.915151    0.705920    11.00000    0.02370    0.03617 =
         0.03335    0.00154    0.00140    0.01310
AFIX  43
H58   2    1.370971    0.911466    0.744958    11.00000   -1.20000
AFIX   0
C59   1    1.203449    0.858097    0.690201    11.00000    0.02646    0.02690 =
         0.02515    0.00243    0.00642    0.01075
AFIX  43
H59   2    1.171923    0.815349    0.718634    11.00000   -1.20000
AFIX   0
C60   1    0.954290    0.519960    0.707571    11.00000    0.03309    0.03049 =
         0.02762    0.00944    0.01040    0.01560
AFIX 137
H60A  2    0.874885    0.504363    0.712535    11.00000   -1.50000
H60B  2    1.009943    0.565517    0.746847    11.00000   -1.50000
H60C  2    0.969682    0.455659    0.700663    11.00000   -1.50000
AFIX   0
C61   1    0.867719    0.491236    0.562569    11.00000    0.03085    0.02688 =
         0.02678    0.00014    0.00818    0.00856
AFIX 137
H61A  2    0.873339    0.422997    0.564227    11.00000   -1.50000
H61B  2    0.888546    0.514709    0.523669    11.00000   -1.50000
H61C  2    0.787810    0.486943    0.561197    11.00000   -1.50000
AFIX   0
C62   1    1.122443    0.609394    0.628091    11.00000    0.02608    0.02733 =
         0.03539    0.00587    0.01154    0.01345
AFIX 137
H62A  2    1.178285    0.643994    0.669887    11.00000   -1.50000
H62B  2    1.137823    0.653309    0.595646    11.00000   -1.50000
H62C  2    1.130524    0.543446    0.614320    11.00000   -1.50000
AFIX   0
N1    4    0.628061    0.652358    0.678973    11.00000    0.01922    0.02094 =
         0.02273    0.00428    0.00440    0.00499
N2    4    0.964163    0.754956    0.831178    11.00000    0.02448    0.02566 =
         0.01711    0.00429    0.00347    0.01041
N3    4    0.822981    0.930448    0.744513    11.00000    0.02270    0.02301 =
         0.01876    0.00343    0.00520    0.00848
N4    4    0.939670    0.696865    0.650181    11.00000    0.02055    0.02293 =
         0.01884    0.00274    0.00732    0.01069
SI1   6    0.526772    0.654685    0.611669    11.00000    0.01963    0.02883 =
         0.02584    0.00637   -0.00023    0.00546
SI2   6    1.107209    0.826105    0.869792    11.00000    0.02237    0.02571 =
         0.01848    0.00270    0.00126    0.00870
SI3   6    0.767906    0.982443    0.800757    11.00000    0.02690    0.02455 =
         0.02015    0.00189    0.00814    0.01170
SI4   6    0.970191    0.585266    0.636577    11.00000    0.02109    0.02103 =
         0.01982    0.00286    0.00624    0.00969
P1    5    0.618255    0.583442    0.735050    11.00000    0.01919    0.02121 =
         0.01995    0.00276    0.00626    0.00640
P2    5    0.864225    0.663064    0.849192    11.00000    0.02402    0.02201 =
         0.01557    0.00358    0.00477    0.00999
P3    5    0.891153    0.976095    0.691204    11.00000    0.01921    0.01942 =
         0.01804    0.00242    0.00438    0.00769
P4    5    0.973130    0.801409    0.619907    11.00000    0.01807    0.02109 =
         0.01625    0.00261    0.00535    0.00750
CE1   3    0.836888    0.757571    0.724832    11.00000    0.01711    0.01895 =
         0.01474    0.00213    0.00375    0.00711

C63   1    0.542366    0.380138    0.935958    11.00000    0.09496    0.08793 =
         0.10256    0.02790    0.04677    0.02904
AFIX 137
H63A  2    0.526228    0.378595    0.889087    11.00000   -1.50000
H63B  2    0.567418    0.451491    0.958743    11.00000   -1.50000
H63C  2    0.471646    0.338081    0.946843    11.00000   -1.50000
AFIX   0
C64   1    0.636980    0.337651    0.956164    11.00000    0.10356    0.07093 =
         0.08156    0.01023    0.04250    0.01952
PART 1
AFIX  23
H64A  2    0.651268    0.338165    1.003381    21.00000   -1.20000
H64B  2    0.709558    0.383810    0.948068    21.00000   -1.20000
AFIX  23
PART 0
PART 2
H64C  2    0.693649    0.379073    0.997031   -21.00000   -1.20000
H64D  2    0.678592    0.333901    0.922002   -21.00000   -1.20000
AFIX   0
PART 0
PART 1
C65   1    0.609841    0.227698    0.921045    21.00000    0.05985    0.07080 =
         0.06676   -0.00050    0.02327    0.02090
AFIX  23
H65A  2    0.681884    0.211278    0.928282    21.00000   -1.20000
H65B  2    0.580382    0.222724    0.873863    21.00000   -1.20000
AFIX   0
C66   1    0.516731    0.148789    0.946782    21.00000    0.07775    0.07701 =
         0.08053    0.00080    0.02907    0.02186
AFIX  23
H66A  2    0.543976    0.156547    0.994381    21.00000   -1.20000
H66B  2    0.442910    0.162210    0.937005    21.00000   -1.20000
AFIX   0
PART 0
C67   1    0.496685    0.040960    0.914955    11.00000    0.08076    0.09587 =
         0.12809   -0.01288    0.01796    0.02228
PART 1
AFIX  33
H67A  2    0.438170   -0.008707    0.931097    21.00000   -1.50000
H67B  2    0.469003    0.033484    0.867897    21.00000   -1.50000
H67C  2    0.569817    0.027835    0.925130    21.00000   -1.50000
AFIX  33
PART 0
PART 2
H67D  2    0.460606   -0.009385    0.874392   -21.00000   -1.50000
H67E  2    0.573790    0.039186    0.933992   -21.00000   -1.50000
H67F  2    0.447704    0.023796    0.945330   -21.00000   -1.50000
AFIX   0
C66A  1    0.509730    0.154607    0.900441   -21.00000    0.10943    0.10890 =
         0.11403   -0.01115    0.04315    0.02145
AFIX  23
H66C  2    0.558868    0.172651    0.869652   -21.00000   -1.20000
H66D  2    0.432297    0.157202    0.881034   -21.00000   -1.20000
AFIX   0
C65A  1    0.566602    0.231121    0.965253   -21.00000    0.13378    0.08583 =
         0.12298    0.00745    0.04711    0.02479
AFIX  23
H65C  2    0.505135    0.236166    0.986411   -21.00000   -1.20000
H65D  2    0.618147    0.204575    0.994248   -21.00000   -1.20000
AFIX   0
HKLF 4

REM  CEMGLU in P-1 #2
REM R1 =  0.0293 for   13060 Fo > 4sig(Fo)  and  0.0306 for all   13558 data
REM    753 parameters refined using     42 restraints

END

WGHT      0.0465      0.1193

REM No hydrogen bonds found for HTAB generation

REM Highest difference peak  0.810,  deepest hole -0.576,  1-sigma level  0.067
Q1    1   0.8309  0.6963  0.7300  11.00000  0.05    0.81
Q2    1   0.8137  0.7044  0.6812  11.00000  0.05    0.75
Q3    1   0.8598  0.8068  0.7697  11.00000  0.05    0.68
Q4    1   0.8329  0.8271  0.7202  11.00000  0.05    0.64
Q5    1   0.8706  0.6039  0.8574  11.00000  0.05    0.48
Q6    1   0.5111  0.2307  0.9155  11.00000  0.05    0.48
Q7    1   0.6998  0.9179  0.8115  11.00000  0.05    0.47
Q8    1   0.8231  0.9211  0.7696  11.00000  0.05    0.47
Q9    1   0.8530  0.8096  0.6797  11.00000  0.05    0.45
Q10   1   0.9408  0.8319  0.6610  11.00000  0.05    0.42
Q11   1   0.8411  0.6838  0.8871  11.00000  0.05    0.40
Q12   1   0.9190  0.7274  0.7349  11.00000  0.05    0.40
Q13   1   0.5677  0.6927  0.5767  11.00000  0.05    0.40
Q14   1   1.1242  0.8980  0.8607  11.00000  0.05    0.39
Q15   1   1.0649  0.8373  0.6261  11.00000  0.05    0.38
Q16   1   0.6984  0.6894  0.6803  11.00000  0.05    0.36
Q17   1   0.9401  0.7793  0.5752  11.00000  0.05    0.36
Q18   1   0.4848  0.7248  0.8238  11.00000  0.05    0.36
Q19   1   0.5983  0.5154  0.7247  11.00000  0.05    0.35
Q20   1   0.5357  0.2882  0.9371  11.00000  0.05    0.35
;
_shelx_res_checksum               84751
_shelx_hkl_file
;
   0   0   2 341075. 8517.22   1
   0   0   3 86922.7 2428.82   1
   0   0   4 17038.5 747.300   1
   0   0   5 3467.60 328.889   1
   0   0   6 43694.5 1604.84   1
   0   0   7 82906.2 2711.37   1
   0   0   8 45739.8 1812.96   1
   0   0   9 188180. 5545.78   1
   0   0  10 23058.2 1305.12   1
   0   0  11 42319.7 1984.15   1
   0   0  12 31748.1 1741.44   1
   0   0  13 9142.39 934.292   4
   0   0  13 8747.86 895.987   1
   0   0  14 37356.7 2129.28   4
   0   0  14 39187.1 2158.69   1
   0   0  15 6463.75 857.963   4
   0   0  15 6579.52 851.736   1
   0   0  15 6218.26 453.935  19
   0   0  15 5774.22 418.269  12
   0   0  15 6096.42 434.544  21
   0   0  16 2363.23 267.821  19
   0   0  16 2579.61 519.957   1
   0   0  16 2643.19 285.063  12
   0   0  16 2119.34 292.705  17
   0   0  16 2392.42 542.615   4
   0   0  17 46620.4 2702.97   1
   0   0  17 47793.3 1692.34  19
   0   0  17 43025.1 2612.65   4
   0   0  17 45206.1 1609.24  12
   0   0  17 46581.3 1723.16  17
   0   0  18 13296.2 708.047  12
   0   0  18 12883.9 764.835  17
   0   0  18 14246.0 783.034  19
   0   0  19 4189.92 411.677  17
   0   0  19 4077.70 361.319  12
   0   0  20 17250.2 888.678  17
   0   0  21 359.465 167.344  17
   0   0  22 9977.24 588.975  17
   0   0  23 465.494 131.487  17
   0   0  24 6801.76 395.632  17
   0   0  24 6329.67 363.793   7
   0   0  25 5881.48 298.098   7
   0   0  25 6101.54 320.026  17
   0  -1  25 4588.95 279.055   7
   0  -1  25 4437.22 268.862  17
   0  -1  24 541.882 123.553   7
   0  -1  24 296.232 101.439  17
   0  -1  23 5144.65 377.781  17
   0  -1  22 2389.87 274.590  17
   0  -1  21 15628.1 731.984  12
   0  -1  21 16315.8 816.316  17
   0  -1  20 1107.81 204.582  17
   0  -1  20 929.744 175.630  12
   0  -1  19 11351.5 681.230  17
   0  -1  19 10906.3 633.128  12
   0  -1  18 12143.2 690.458  12
   0  -1  18 13410.3 754.902  17
   0  -1  17 5955.54 469.428  17
   0  -1  17 5863.13 454.518  12
   0  -1  17 5155.08 864.954   4
   0  -1  17 5949.31 868.751   1
   0  -1  16 56748.6 2948.03   4
   0  -1  16 53970.2 1872.80  19
   0  -1  16 58233.2 2913.92   1
   0  -1  16 55226.1 1899.60  17
   0  -1  16 54215.7 1837.10  12
   0  -1  15 18858.9 852.407  19
   0  -1  15 17903.6 835.271  12
   0  -1  15 18459.8 872.634  17
   0  -1  15 19029.6 1529.35   4
   0  -1  15 20669.0 1520.33   1
   0  -1  14 27486.5 1733.40   1
   0  -1  14 30560.8 1874.69   4
   0  -1  13 24327.1 1527.00   1
   0  -1  12 2104.50 433.041   1
   0  -1  11 175.331 138.590   1
   0  -1  10 37613.7 1759.31   1
   0  -1   9 76858.5 2709.22   1
   0  -1   8 56688.1 2099.85   1
   0  -1   7 2037.59 294.801   1
   0  -1   6 33130.8 1287.02   1
   0  -1   5 51812.1 1696.38   1
   0  -1   4 27932.6 946.194   5
   0  -1   4 27275.3 993.155   1
   0  -1   3 2966.10 231.575   2
   0  -1   3 2815.83 201.175   5
   0  -1   2 18610.2 653.798   2
   0  -1   2 19919.0 638.347   5
   0  -1   1 159860. 3990.56   5
   0   1  -1 155304. 3997.46   5
   0  -1   0 175.835 50.0718   6
   0   1   1 401411. 9992.06   1
   0   1   2 11516.1 502.105   1
   0   1   3 32559.7 1127.28   1
   0   1   4 5345.18 395.380   1
   0   1   5 78802.5 2472.92   1
   0   1   6 49406.1 1808.83   1
   0   1   7 4854.17 487.752   1
   0   1   8 124414. 3915.03   1
   0   1   9 20415.8 1193.54   1
   0   1  10 245020. 7167.49   1
   0   1  11 10653.7 889.804   4
   0   1  11 10829.6 947.786   1
   0   1  12 16973.8 1261.97   1
   0   1  12 18054.3 1257.50   4
   0   1  13 14792.2 1195.54   4
   0   1  13 12602.1 1147.43   1
   0   1  14 1559.57 220.854  19
   0   1  14 1359.60 384.046   1
   0   1  14 1456.52 407.964   4
   0   1  15 862.957 163.367  19
   0   1  15 1134.73 378.654   1
   0   1  15 1073.17 180.570  12
   0   1  15 881.501 340.711   4
   0   1  15 973.076 184.436  21
   0   1  16 7004.67 477.116  21
   0   1  16 6480.37 484.011  19
   0   1  16 6046.16 430.394  12
   0   1  16 5929.00 844.946   4
   0   1  16 5891.55 906.090   1
   0   1  17 12120.8 1278.31   4
   0   1  17 13437.0 701.885  12
   0   1  17 13592.3 1394.03   1
   0   1  17 13383.6 782.359  17
   0   1  17 14023.2 766.554  19
   0   1  18 4273.20 426.403  17
   0   1  18 4003.46 393.341  19
   0   1  19 23739.1 1099.77  19
   0   1  19 26334.2 1158.86  17
   0   1  20 197.766 149.261  17
   0   1  21 29735.4 1215.71  17
   0   1  22 1414.03 210.762  17
   0   1  23 8492.65 490.350  17
   0   1  24 4190.61 297.258  17
   0   1  25 7303.02 347.618  17
   0  -2  25 609.450 119.122   7
   0  -2  25 767.702 111.304  17
   0  -2  24 9533.56 501.822   7
   0  -2  24 8914.40 456.511  17
   0  -2  23 663.077 144.290  17
   0  -2  22 6482.44 451.583  17
   0  -2  22 5628.24 375.685  20
   0  -2  21 4781.73 389.495  12
   0  -2  21 5066.29 415.580  17
   0  -2  20 19312.0 901.007  12
   0  -2  20 20239.1 939.118  17
   0  -2  19 1510.74 263.286  17
   0  -2  19 1522.90 232.660  12
   0  -2  18 27680.6 1155.06  12
   0  -2  18 28728.8 1194.88  17
   0  -2  17 14418.3 766.170  12
   0  -2  17 15925.5 809.902  17
   0  -2  17 16352.1 1524.42   4
   0  -2  17 16817.3 1454.72   1
   0  -2  16 10015.3 1138.31   4
   0  -2  16 9532.33 588.980  12
   0  -2  16 10226.3 616.069  17
   0  -2  16 10928.1 1117.99   1
   0  -2  15 18588.2 1522.31   4
   0  -2  15 18501.7 863.579  12
   0  -2  15 21919.4 1537.89   1
   0  -2  15 19531.5 888.997  17
   0  -2  14 28038.2 1735.11   1
   0  -2  14 27176.3 1807.03   4
   0  -2  13 18380.5 1302.17   1
   0  -2  12 8297.43 805.520   1
   0  -2  11 2273.94 403.313   1
   0  -2  10 8744.87 758.247   1
   0  -2   9 20682.4 1134.82   1
   0  -2   8 14719.5 874.918   1
   0  -2   7 10329.3 662.785   1
   0  -2   6 1639.42 212.891   5
   0  -2   5 1647.39 197.747   5
   0  -2   5 1515.16 214.951   2
   0  -2   4 2357.07 247.512   2
   0  -2   4 2619.43 231.966   5
   0  -2   3 5394.14 361.243   2
   0  -2   3 5381.24 333.150   5
   0  -2   2 4417.41 292.207   5
   0  -2   1 19995.9 782.399   6
   0  -2   1 18319.0 716.828   5
   0  -2   0 43024.6 1420.22   6
   0   2   1 16058.7 488.903   4
   0  -2  -1 16496.7 729.096   6
   0  -2  -2 10579.0 579.677   6
   0  -2  -2 10364.1 360.069   3
   0   2   2 10174.3 388.478   4
   0   2   3 6370.32 443.933   1
   0   2   3 6222.69 327.003   4
   0   2   4 95333.8 2891.98   1
   0   2   5 29364.5 1263.40   1
   0   2   6 1591.70 275.900   1
   0   2   7 61560.0 2321.07   1
   0   2   8 49908.8 2077.41   1
   0   2   9 132666. 4360.40   1
   0   2   9 130663. 4110.39   4
   0   2  10 2489.30 462.749   1
   0   2  10 2170.43 374.900   4
   0   2  11 53930.9 2477.00   1
   0   2  11 55032.2 2347.43   4
   0   2  12 2927.97 489.968   4
   0   2  12 3890.59 598.813   1
   0   2  13 11391.5 1097.57   1
   0   2  13 12973.1 1111.51   4
   0   2  14 1754.33 467.408   1
   0   2  14 1943.82 240.468   9
   0   2  14 1910.98 431.506   4
   0   2  14 1757.80 210.447  21
   0   2  14 1854.12 251.124  19
   0   2  15 9219.21 579.933  19
   0   2  15 9376.25 1109.55   1
   0   2  15 8724.15 548.954   9
   0   2  15 8629.02 979.390   4
   0   2  15 9284.53 545.335  21
   0   2  16 47928.7 1619.87  21
   0   2  16 46475.0 1669.46  19
   0   2  17 1611.71 255.570  17
   0   2  17 1641.92 261.094  19
   0   2  18 68844.8 2266.16  19
   0   2  18 68541.4 2320.21  17
   0   2  19 681.499 217.408  19
   0   2  19 646.499 172.029  17
   0   2  20 25709.8 1114.28  19
   0   2  20 27737.9 1173.05  17
   0   2  21 4170.53 379.391  17
   0   2  22 11015.7 598.223  17
   0   2  23 8698.60 479.953  17
   0   2  24 582.517 108.977  17
   0  -3  26 1961.75 164.194   7
   0  -3  25 7561.83 402.097   7
   0  -3  24 653.412 141.127   7
   0  -3  24 623.371 106.313  17
   0  -3  23 17206.5 736.254  17
   0  -3  22 23345.0 951.624  17
   0  -3  22 22065.8 890.937  20
   0  -3  21 5219.02 409.790  17
   0  -3  21 4933.65 384.339  20
   0  -3  20 14384.5 757.878  12
   0  -3  20 14562.0 758.280  17
   0  -3  19 13759.6 747.593  12
   0  -3  19 13740.6 742.243  17
   0  -3  18 6822.14 502.703  17
   0  -3  18 6772.68 510.115  12
   0  -3  17 7468.40 558.074  12
   0  -3  17 8297.73 1090.26   4
   0  -3  17 8040.60 540.220  17
   0  -3  17 8458.61 1012.06   1
   0  -3  16 22241.0 1007.97  12
   0  -3  16 23440.4 1687.31   1
   0  -3  16 24621.3 1871.13   4
   0  -3  16 23606.8 1016.81  17
   0  -3  15 6777.40 484.423  12
   0  -3  15 7575.74 497.657  17
   0  -3  15 7099.24 937.606   4
   0  -3  15 7003.77 865.152   1
   0  -3  14 8956.60 941.404   1
   0  -3  13 29069.2 1704.24   1
   0  -3  12 31698.3 1717.06   1
   0  -3  11 9371.69 831.024   1
   0  -3  10 155519. 4833.05   1
   0  -3   9 803.396 251.112   1
   0  -3   8 65078.6 2358.60   1
   0  -3   8 66879.0 2211.40   5
   0  -3   7 2058.68 258.442   5
   0  -3   7 1790.98 299.670   2
   0  -3   6 242086. 6703.96   2
   0  -3   6 248537. 6520.90   5
   0  -3   5 1102.45 197.799   2
   0  -3   5 1160.31 186.436   5
   0  -3   4 132132. 3606.81   5
   0  -3   4 124386. 3694.92   2
   0  -3   3 9760.44 536.343   5
   0  -3   3 9833.49 607.538   2
   0  -3   2 3880.73 326.152   5
   0  -3   1 2034.26 283.767   6
   0  -3   1 2224.42 251.652   5
   0  -3   0 5786.51 459.804   6
   0  -3  -1 4354.10 403.849   6
   0  -3  -2 5424.93 463.607   6
   0   3   2 4569.53 233.126   4
   0   3   3 2348.69 186.259   4
   0  -3  -3 2664.28 348.903   6
   0   3   4 14157.0 611.456   4
   0  -3  -4 15625.2 898.478   6
   0   3   5 82233.1 2461.14   4
   0   3   5 86956.0 2845.14   1
   0   3   6 26078.7 1077.63   4
   0   3   6 25751.2 1330.68   1
   0   3   7 27710.0 1203.41   4
   0   3   7 27238.6 1464.53   1
   0   3   8 13150.3 998.856   1
   0   3   8 12053.2 779.729   4
   0   3   9 198.181 172.549   4
   0   3   9 466.625 247.477   1
   0   3  10 23815.6 1517.83   1
   0   3  10 22419.9 1276.44   4
   0   3  11 3262.81 473.536   4
   0   3  11 3787.91 612.192   1
   0   3  12 25676.4 1543.46   4
   0   3  12 27933.8 1812.54   1
   0   3  13 1297.17 338.830   4
   0   3  13 1322.79 199.172   9
   0   3  14 17558.5 822.457   9
   0   3  14 14756.5 1248.53   4
   0   3  14 16688.6 821.719  19
   0   3  15 8917.83 577.684  19
   0   3  15 8423.25 550.890   9
   0   3  16 1234.86 224.280  19
   0   3  17 65455.8 2135.35  19
   0   3  17 60914.3 2160.09  17
   0   3  18 499.843 178.452  19
   0   3  18 418.555 161.005  17
   0   3  19 68197.2 2252.01  17
   0   3  19 66496.0 2199.58  19
   0   3  20 1207.79 204.940  19
   0   3  20 2107.44 285.352  17
   0   3  21 21013.1 918.954  17
   0   3  22 589.134 132.919  17
   0   3  23 1674.47 189.592  17
   0   3  24 11286.6 469.723  17
   0  -4  26 2194.64 174.176   7
   0  -4  25 1383.85 168.014   7
   0  -4  24 9998.06 525.672   7
   0  -4  23 6817.60 395.438  20
   0  -4  23 7430.38 476.082   7
   0  -4  22 2479.92 260.748  20
   0  -4  21 41418.7 1453.97  20
   0  -4  21 41494.0 1452.24  17
   0  -4  20 16937.1 821.794  20
   0  -4  20 18355.1 850.758  17
   0  -4  19 12362.4 688.555  17
   0  -4  19 13257.7 735.569  12
   0  -4  18 16115.1 798.434  17
   0  -4  18 14313.9 796.041  12
   0  -4  17 3992.33 680.513   1
   0  -4  17 4138.73 370.431  17
   0  -4  17 3772.18 745.688   4
   0  -4  17 4156.93 399.574  12
   0  -4  16 9708.89 1045.82   1
   0  -4  16 9759.06 617.264  12
   0  -4  16 10174.2 1199.83   4
   0  -4  15 3776.84 706.724   4
   0  -4  15 4359.62 666.118   1
   0  -4  15 3465.48 358.281  12
   0  -4  14 49606.7 2417.31   1
   0  -4  14 45690.8 1639.60  12
   0  -4  13 1098.31 310.158   1
   0  -4  12 29337.0 1669.80   1
   0  -4  11 4081.16 546.633   1
   0  -4  10 46075.2 2032.47   1
   0  -4   9 104642. 3272.72   5
   0  -4   8 47534.2 1743.38   5
   0  -4   8 44970.9 1933.38   2
   0  -4   7 128611. 3933.95   2
   0  -4   7 122491. 3667.55   5
   0  -4   6 14682.7 878.176   2
   0  -4   6 13428.2 744.598   5
   0  -4   5 44368.2 1753.04   2
   0  -4   5 45047.4 1630.91   5
   0  -4   4 38373.8 1584.79   2
   0  -4   4 38635.7 1459.48   5
   0  -4   3 1208.65 216.745   5
   0  -4   2 104005. 3136.33   5
   0  -4   1 113676. 3355.06   5
   0  -4   1 108291. 3454.36   6
   0  -4   0 47375.2 1874.08   6
   0  -4  -1 1685.36 299.560   6
   0  -4  -2 40021.7 1684.46   6
   0  -4  -3 4421.82 507.508   6
   0  -4  -4 47885.8 1982.21   6
   0   4   4 47913.9 1482.06   4
   0   4   5 11170.2 576.937   4
   0  -4  -5 9027.13 772.785   6
   0  -4  -6 24865.1 1381.90   6
   0   4   6 23198.8 1006.94   4
   0   4   7 4310.69 413.774   4
   0  -4  -7 3929.77 557.642   6
   0   4   8 5202.65 493.574   4
   0  -4  -8 6216.25 708.865   6
   0   4   9 2696.19 371.611   4
   0  -4  -9 2588.41 521.871   6
   0  -4 -10 1530.53 433.920   6
   0   4  10 1133.94 292.331   4
   0  -4 -11 62549.9 3021.05   6
   0   4  12 1783.38 229.504   9
   0  -4 -12 1447.34 427.337   6
   0   4  13 53404.3 1802.45   9
   0  -4 -13 52973.9 2896.19   6
   0   4  14 1331.30 224.095   9
   0  -4 -14 1990.97 536.436   6
   0  -4 -15 8389.79 1127.50   6
   0   4  15 9033.63 594.641  19
   0   4  15 9529.58 601.482   9
   0   4  16 5225.61 446.286  19
   0   4  16 5136.36 439.363   9
   0   4  17 717.542 187.247  17
   0   4  17 804.059 185.298  19
   0   4  18 4090.65 391.696  19
   0   4  18 4384.59 404.719  17
   0   4  19 13759.0 740.546  17
   0   4  19 12859.7 707.225  19
   0   4  20 8764.44 542.882  19
   0   4  20 9577.31 562.799  17
   0   4  21 17370.7 773.424  17
   0   4  22 2927.71 266.117  17
   0   4  23 308.385 91.7512  17
   0  -5  26 9393.10 390.981   7
   0  -5  25 2936.71 233.551   7
   0  -5  24 3645.12 293.765   7
   0  -5  23 13244.4 656.948   7
   0  -5  23 12145.2 563.816  20
   0  -5  22 7091.73 451.080  20
   0  -5  22 8864.71 544.059   7
   0  -5  21 6509.21 450.159  20
   0  -5  20-157.433 161.740  20
   0  -5  19 34689.7 1335.77  20
   0  -5  18 7521.95 540.021  20
   0  -5  17 14610.2 815.774  12
   0  -5  17 14920.4 800.260  20
   0  -5  16 22385.9 1828.70   4
   0  -5  16 19399.6 961.067  12
   0  -5  15 8966.78 596.777  12
   0  -5  15 10202.8 1149.81   4
   0  -5  15 9703.86 1019.19   1
   0  -5  14 14757.3 1228.24   1
   0  -5  14 16164.0 1415.56   4
   0  -5  14 14225.9 776.585  12
   0  -5  13 3423.39 552.165   1
   0  -5  12 23890.8 1493.38   1
   0  -5  11 446.831 235.328   1
   0  -5  10 79662.9 2729.31   5
   0  -5   9 1000.25 231.706   5
   0  -5   9 1193.67 348.278   2
   0  -5   8 133574. 3989.11   5
   0  -5   8 130547. 4299.48   2
   0  -5   7 40714.0 1614.67   5
   0  -5   7 40353.5 1816.40   2
   0  -5   6 59836.0 2137.22   5
   0  -5   6 59530.8 2326.16   2
   0  -5   5 91152.2 2974.79   5
   0  -5   5 94201.8 3201.09   2
   0  -5   4 3844.85 488.808   2
   0  -5   4 4610.85 500.319   5
   0  -5   3 58067.7 2100.76   5
   0  -5   2 35374.6 1514.34   5
   0  -5   1 102574. 2905.37   6
   0  -5   1 108912. 2767.44   5
   0  -5   0 45076.3 1934.30   6
   0  -5  -1 27651.7 1447.36   6
   0  -5  -2 2911.10 472.816   6
   0  -5  -3 110677. 3779.52   6
   0  -5  -4 18618.1 1216.31   6
   0  -5  -5 78746.1 3043.78   6
   0  -5  -6 50128.8 2318.14   6
   0  -5  -7 4902.69 659.529   6
   0  -5  -8 3566.47 580.360   6
   0  -5  -9 8186.03 922.108   6
   0  -5 -10 49092.2 2581.65   6
   0   5  11 5524.58 413.772   9
   0  -5 -11 6603.21 903.490   6
   0   5  12 99741.4 2914.72   9
   0   5  12 93918.4 2814.84  14
   0  -5 -12 101029. 4308.98   6
   0   5  13 171.015 98.6617  14
   0   5  13 118.409 122.763   9
   0  -5 -13-83.0641 199.853   6
   0   5  14 10074.7 624.920   9
   0  -5 -14 9713.08 1188.20   6
   0   5  15 2010.73 290.172  19
   0   5  15 1839.14 265.126   9
   0   5  16 919.904 196.746  19
   0   5  16 1182.48 221.770   9
   0   5  17 689.477 197.573  19
   0   5  17 844.129 207.603  17
   0   5  18 562.661 163.859  17
   0   5  18 616.342 164.826  19
   0   5  19 1247.75 205.264  19
   0   5  19 1027.07 202.533  17
   0   5  20 9918.70 551.007  19
   0   5  20 9705.81 546.063  17
   0   5  21 10541.1 532.081  17
   0   5  22 149.767 65.3912  17
   0  -6  25 7397.26 375.507   7
   0  -6  24 5249.70 347.927   7
   0  -6  23 1075.37 164.567   7
   0  -6  23 953.210 151.191  20
   0  -6  22 24863.1 983.927  20
   0  -6  22 27978.9 1082.48   7
   0  -6  21 7376.23 503.145   7
   0  -6  21 7503.63 489.278  20
   0  -6  20 25495.4 1071.59  20
   0  -6  19 136.013 133.440  20
   0  -6  18 42105.3 1574.93  20
   0  -6  17 3987.94 400.591  20
   0  -6  16 112803. 4740.51   4
   0  -6  16 107069. 3275.28  20
   0  -6  15 16734.2 1502.16   4
   0  -6  15 15439.0 844.564  20
   0  -6  15 16218.5 720.818  11
   0  -6  14 10614.9 1146.22   4
   0  -6  14 9963.64 537.097  11
   0  -6  14 10488.8 659.130  20
   0  -6  14 10327.3 993.010   1
   0  -6  13 37205.9 2010.50   1
   0  -6  13 31679.3 1317.33  20
   0  -6  13 37008.8 2159.85   4
   0  -6  12 3732.41 555.771   1
   0  -6  11 26482.2 1603.16   1
   0  -6  10 596.387 206.861   5
   0  -6  10 303.963 136.612   2
   0  -6   9 27219.5 1596.10   2
   0  -6   9 24358.8 1249.85   5
   0  -6   8 188.218 180.022   2
   0  -6   8 188.304 147.862   5
   0  -6   7 15570.3 942.298   5
   0  -6   7 14340.5 1070.27   2
   0  -6   6 43126.1 2016.09   2
   0  -6   6 42022.9 1779.83   5
   0  -6   5 28231.1 1577.63   2
   0  -6   5 30520.3 1449.08   5
   0  -6   4 97187.7 3315.21   5
   0  -6   4 103052. 3680.11   2
   0  -6   3 12217.6 551.132   4
   0  -6   3 13884.3 922.858   5
   0  -6   2 43567.2 1876.39   5
   0  -6   1 28829.0 1475.46   5
   0  -6   0 7450.73 785.740   6
   0  -6   0 7540.25 709.122   5
   0  -6  -1 9797.81 906.932   6
   0  -6  -2 215145. 6610.28   6
   0  -6  -3 2016.59 459.571   6
   0  -6  -4 35075.4 1900.59   6
   0  -6  -5 45411.4 2256.99   6
   0  -6  -6 21364.0 1478.14   6
   0  -6  -7 16072.3 1313.39   6
   0  -6  -8 43835.7 2394.23   6
   0   6   9 48487.8 1623.04   9
   0  -6  -9 49364.1 2632.18   6
   0   6  10 21445.6 916.542  14
   0  -6 -10 23468.7 1772.03   6
   0   6  10 21165.6 925.831   9
   0   6  11 168796. 4661.31   9
   0   6  11 166037. 4610.19  14
   0  -6 -11 175760. 6285.59   6
   0  -6 -12 3644.81 727.247   6
   0   6  12 4507.38 399.118   9
   0   6  12 4551.89 377.226  14
   0   6  13 52692.1 1821.74   9
   0   6  13 51238.6 1730.20  14
   0   6  14 7028.76 519.613   9
   0   6  14 7140.03 466.185  14
   0   6  15 5781.36 468.969   9
   0   6  15 5301.36 453.776  19
   0   6  16 15373.3 808.392  17
   0   6  16 16029.5 816.947  19
   0   6  16 15525.6 807.801   9
   0   6  17 787.308 193.749  17
   0   6  17 748.234 193.942  19
   0   6  18 4096.70 360.669  17
   0   6  18 4030.82 358.800  19
   0   6  19 8410.54 491.640  19
   0   6  19 7764.28 472.452  17
   0   6  20 13713.1 615.380  19
   0   6  20 12957.3 601.649  17
   0   6  21 3339.48 245.890  17
   0  -7  25 226.877 66.8028   7
   0  -7  24 8558.53 433.530   7
   0  -7  23 820.284 150.132   7
   0  -7  23 593.920 134.294  20
   0  -7  22 326.192 104.985  20
   0  -7  22 288.256 124.283   7
   0  -7  21 4487.70 375.266  20
   0  -7  21 5246.71 409.175   7
   0  -7  20 534.388 187.726   7
   0  -7  20 380.653 135.352  20
   0  -7  19 13687.8 748.437  20
   0  -7  19 13969.8 765.298   7
   0  -7  18 7732.33 550.627   7
   0  -7  18 7576.82 554.655  20
   0  -7  17 15070.7 830.933  20
   0  -7  16 19640.7 990.101  20
   0  -7  16 20582.7 870.681  11
   0  -7  15 31861.0 1178.85  11
   0  -7  15 29804.9 1300.41  20
   0  -7  15 28148.9 2035.06   4
   0  -7  14 11398.5 733.734  20
   0  -7  14 12716.7 645.567  11
   0  -7  14 11986.6 1216.85   4
   0  -7  13 803.531 331.034   4
   0  -7  13 1342.11 266.581  20
   0  -7  12 64996.1 2860.54   1
   0  -7  12 61081.0 2879.14   4
   0  -7  12 59225.2 2054.48  20
   0  -7  11 10753.9 1010.02   4
   0  -7  11 8980.37 592.411  20
   0  -7  10 53621.4 2618.30   2
   0  -7  10 53223.3 2442.58   4
   0  -7   9 3588.47 571.350   2
   0  -7   9 3804.53 550.374   4
   0  -7   8 31074.1 1624.69   4
   0  -7   8 34764.0 1922.09   2
   0  -7   8 34921.0 1612.14   5
   0  -7   7 9440.53 931.329   2
   0  -7   7 10187.5 779.099   4
   0  -7   7 9567.07 787.793   5
   0  -7   6 50046.6 2115.00   5
   0  -7   6 48073.7 2346.39   2
   0  -7   5 28147.9 1692.49   2
   0  -7   5 24750.0 1404.53   5
   0  -7   4 22977.8 1536.27   2
   0  -7   4 23810.1 1366.61   5
   0  -7   3 39065.2 1863.25   5
   0  -7   2 5234.12 624.595   5
   0  -7   1 11012.0 945.425   5
   0  -7   0 303.592 209.402   6
   0  -7   0 176.513 231.117   5
   0  -7  -1 2341.10 433.362   5
   0  -7  -1 2457.81 507.431   6
   0  -7  -2 5441.85 740.414   6
   0  -7  -3 25108.6 1677.83   6
   0  -7  -4 837.527 292.882   6
   0  -7  -5 39286.1 2249.60   6
   0  -7  -6 649.573 296.013   6
   0  -7  -7 44669.5 2500.67   6
   0   7   8 5170.17 392.412  14
   0  -7  -8 5102.74 793.708   6
   0  -7  -9 29100.9 2078.61   6
   0   7   9 32330.0 1222.22  14
   0   7   9 31588.4 1217.21   9
   0  -7 -10 27147.4 2018.54   6
   0   7  10 25621.4 1078.01   9
   0   7  10 25593.3 1067.28  14
   0   7  11 2818.25 297.076  14
   0   7  11 3063.77 323.254   9
   0  -7 -11 3271.66 685.089   6
   0   7  12 63672.7 2065.80  14
   0   7  12 64243.2 2129.73   9
   0   7  13 3872.34 346.937  14
   0   7  13 3877.32 385.648   9
   0   7  14 1939.10 273.667   9
   0   7  14 2165.18 246.618  14
   0   7  15 5959.16 460.832  17
   0   7  15 5320.89 438.821  19
   0   7  15 5732.01 451.176   9
   0   7  15 6095.77 407.502  14
   0   7  16 2046.93 253.202  17
   0   7  16 1847.53 261.443  19
   0   7  17 1094.59 193.475  17
   0   7  17 845.015 168.229  19
   0   7  18 11278.2 567.006  17
   0   7  18 11245.4 582.957  19
   0   7  19 13587.7 611.848  19
   0   7  19 13651.2 594.963  17
   0   7  20 7757.13 395.157  19
   0   7  20 7397.86 366.302  17
   0  -8  24 7346.14 353.755   7
   0  -8  23 1343.54 163.409   7
   0  -8  23 1156.53 137.167  20
   0  -8  22 1190.08 167.868  20
   0  -8  22 973.481 166.100   7
   0  -8  21 485.677 146.719  20
   0  -8  21 443.759 136.584   7
   0  -8  20 916.457 199.736  20
   0  -8  20 646.063 163.571   7
   0  -8  19 1327.74 238.752  20
   0  -8  19 1516.89 264.151   7
   0  -8  18 22082.0 1050.90  20
   0  -8  18 23728.0 934.707  11
   0  -8  18 23575.3 1050.92   7
   0  -8  17 2570.20 317.348   7
   0  -8  17 3172.61 300.424  11
   0  -8  17 2170.60 329.806  20
   0  -8  16 29577.3 1270.99   7
   0  -8  16 33085.2 1221.43  11
   0  -8  16 30075.5 1327.97  20
   0  -8  15 592.610 194.411   7
   0  -8  15 732.160 154.388  11
   0  -8  15 558.143 173.989  20
   0  -8  14 3195.68 333.067  11
   0  -8  14 3180.44 346.642   7
   0  -8  14 2884.83 374.065  20
   0  -8  13 20567.0 1037.45  20
   0  -8  12 387.604 167.193  20
   0  -8  11 18605.5 936.924  20
   0  -8  10 10884.6 656.543  20
   0  -8  10 10650.1 1127.46   2
   0  -8   9 16507.5 830.532  20
   0  -8   9 18525.0 1466.38   2
   0  -8   8 42440.6 2323.34   2
   0  -8   7 41890.0 2294.20   2
   0  -8   6 691.121 272.469   5
   0  -8   6 512.690 295.275   2
   0  -8   5 16028.9 1356.72   2
   0  -8   5 14609.0 1128.88   5
   0  -8   4 42556.2 2098.47   5
   0  -8   4 43030.4 2402.85   2
   0  -8   3 15926.6 1201.17   5
   0  -8   2 17521.7 1285.90   5
   0  -8   1 759.359 283.418   5
   0  -8   0 17657.6 1316.10   5
   0  -8  -1 1617.91 424.027   5
   0  -8  -2 32272.9 2058.30   6
   0  -8  -2 32902.9 1925.13   5
   0  -8  -3 4427.03 764.472   6
   0  -8  -3 4184.32 672.999   5
   0  -8  -4 7748.37 980.947   6
   0  -8  -5 543.744 287.183   6
   0   8   5 768.692 150.765  14
   0  -8  -6 4426.72 772.583   6
   0   8   6 5546.73 412.505  14
   0  -8  -7 1180.44 428.500   6
   0   8   7 1770.62 234.334  14
   0  -8  -8 1056.16 386.117   6
   0   8   8 1502.36 218.331  14
   0   8   8 1540.65 213.410   9
   0   8   9 10744.0 632.595   9
   0   8   9 10662.8 627.044  14
   0  -8  -9 9873.13 1197.42   6
   0   8  10 1069.65 203.056   9
   0   8  10 1110.81 221.076  14
   0   8  11 17633.8 867.128   9
   0   8  11 16231.1 809.256  14
   0   8  12 10923.7 622.030  14
   0   8  12 11324.2 679.365   9
   0   8  13 9097.60 550.733  17
   0   8  13 8596.33 577.310   9
   0   8  13 8556.66 523.755  14
   0   8  14 1492.06 209.034  17
   0   8  14 1316.13 194.757  14
   0   8  14 1144.37 212.614   9
   0   8  15 18175.5 851.265  19
   0   8  15 17217.6 746.718  14
   0   8  15 19660.1 872.933   9
   0   8  15 18427.5 810.452  17
   0   8  16 12551.2 653.294  19
   0   8  16 12732.5 612.267  17
   0   8  17 22771.5 899.004  19
   0   8  17 22383.0 845.799  17
   0   8  18 8553.54 450.263  19
   0   8  19 7682.53 385.952  19
   0  -9  22 1654.84 176.331   7
   0  -9  22 1330.26 171.924  20
   0  -9  21 498.647 135.342  20
   0  -9  21 843.143 166.665   7
   0  -9  20 3734.31 340.800  20
   0  -9  20 3777.87 324.846   7
   0  -9  19 9297.52 493.614  11
   0  -9  19 9167.78 581.982  20
   0  -9  19 8930.72 542.743   7
   0  -9  18 62.5832 97.6976  11
   0  -9  18 158.068 121.079   7
   0  -9  18-70.0892 153.450  20
   0  -9  17 37663.5 1454.63   7
   0  -9  17 40892.6 1421.37  11
   0  -9  17 38746.1 1539.88  20
   0  -9  16 1965.71 327.991  20
   0  -9  16 2383.53 293.376   7
   0  -9  16 2434.92 270.011  11
   0  -9  15 12414.5 785.266  20
   0  -9  15 12771.5 688.983  11
   0  -9  14 9031.34 665.895  20
   0  -9  14 9410.23 592.060  11
   0  -9  13 1144.62 208.949  11
   0  -9  13 999.810 247.857  20
   0  -9  12 2557.28 356.127  20
   0  -9  11 25267.0 1177.98  20
   0  -9  10 2750.83 363.950  20
   0  -9   9 44434.7 1661.58  20
   0  -9   9 44557.0 2561.68   2
   0  -9   8 12236.8 1260.26   2
   0  -9   8 12237.4 717.676  20
   0  -9   7 17929.8 877.065  20
   0  -9   7 16835.0 1484.57   2
   0  -9   6 11061.7 645.933  20
   0  -9   6 11887.6 1225.31   2
   0  -9   5 8929.51 567.283  20
   0  -9   5 10044.7 1144.42   2
   0  -9   4 1820.19 241.920  20
   0  -9   4 2314.49 539.564   2
   0  -9   4 2151.80 482.697   5
   0  -9   3 20899.9 1761.47   2
   0  -9   3 21004.0 1508.89   5
   0  -9   2 14827.6 1268.50   5
   0  -9   1 17592.7 1409.98   5
   0   9  -1 15651.3 746.795  14
   0  -9   0 12491.1 1194.69   5
   0   9   0 12504.9 638.465  14
   0  -9  -1 41812.4 2347.47   5
   0   9   1 40051.1 1409.44  14
   0   9   2 1015.14 182.355  14
   0  -9  -2 1362.00 446.866   5
   0  -9  -3 68638.6 3439.13   6
   0  -9  -3 67465.2 3234.40   5
   0   9   3 64200.7 2063.55  14
   0  -9  -4 3567.58 691.621   5
   0  -9  -4 2673.62 624.713   6
   0   9   4 2635.28 287.062  14
   0  -9  -5 5748.38 887.271   5
   0  -9  -5 5991.93 958.442   6
   0   9   5 5522.21 430.468  14
   0   9   6 21088.4 949.002  14
   0  -9  -6 19788.2 1776.72   6
   0  -9  -6 22382.7 1828.57   5
   0   9   7 688.492 184.037  14
   0   9   7 832.006 173.552   9
   0  -9  -7 329.129 323.689   6
   0   9   8 28363.8 1158.74   9
   0   9   8 26243.1 1127.93  14
   0   9   9 2715.46 318.584  14
   0   9   9 3030.32 336.961   9
   0   9  10 3271.56 347.862  14
   0   9  10 3723.67 367.908   9
   0   9  11 114.836 111.723  14
   0   9  11 28.2229 102.573   9
   0   9  12 6543.86 484.425   9
   0   9  12 6083.54 440.038  14
   0   9  13-51.9970 91.3787  14
   0   9  13-30.3211 105.307   9
   0   9  14 2614.03 252.231  14
   0   9  14 3352.69 317.506   9
   0   9  15 272.794 76.3560  14
   0   9  15 189.059 93.2395  19
   0   9  16 17972.2 753.167  19
   0   9  17 820.520 134.303  19
   0   9  18 3040.90 218.990  19
   0 -10  22 2361.22 200.992  20
   0 -10  21 428.727 112.396  20
   0 -10  20 11755.4 601.999  20
   0 -10  19-108.791 124.948  20
   0 -10  19 199.942 96.9278  11
   0 -10  18 29788.8 1096.88  11
   0 -10  18 27832.5 1181.55  20
   0 -10  17 401.296 175.955  20
   0 -10  17 772.753 171.574  11
   0 -10  16 46574.6 1772.41  20
   0 -10  16 47831.2 1644.32  11
   0 -10  15 582.754 164.044  11
   0 -10  15 282.976 198.085  20
   0 -10  14 4039.13 462.354  20
   0 -10  14 3706.05 353.257  11
   0 -10  13 2099.85 353.389  20
   0 -10  13 2120.98 273.055  11
   0 -10  12 790.728 176.362  11
   0 -10  12 949.043 257.845  20
   0 -10  11 1167.76 276.334  20
   0 -10  11 1105.87 225.865  11
   0 -10  10 16397.1 901.152  20
   0 -10   9 13772.3 808.415  20
   0 -10   8 244.844 303.313   2
   0 -10   8 785.695 221.919  20
   0  10  -7 35454.8 1275.55  14
   0 -10   7 34740.8 1392.21  20
   0  10  -6 3186.35 298.908  14
   0 -10   6 2782.76 341.490  20
   0  10  -5 11171.3 617.475  14
   0 -10   5 11134.0 1344.26   2
   0 -10   4 1134.97 527.315   2
   0  10  -4 1785.52 243.667  14
   0  10  -3 29171.7 1143.49  14
   0 -10   3 25959.4 2115.53   2
   0  10  -2 16575.3 790.533  14
   0 -10   2 17722.6 1740.09   2
   0 -10   2 15634.1 748.303  11
   0 -10   1 16515.8 1483.16   5
   0  10  -1 18112.1 842.145  14
   0 -10   0 18951.8 1576.60   5
   0  10   0 18500.7 869.688  14
   0 -10  -1 90501.7 3970.89   5
   0  10   1 86081.4 2650.51  14
   0  10   2 27367.7 1140.91  14
   0 -10  -2 28263.6 2018.13   5
   0 -10  -3 17423.0 1586.04   5
   0  10   3 16162.3 822.943  14
   0 -10  -4 13355.5 1398.29   5
   0  10   4 13487.1 743.737  14
   0  10   5 6310.86 488.341  14
   0  10   6 2254.03 300.592  14
   0  10   6 2702.67 311.173   9
   0  10   7 24670.5 1052.84   9
   0  10   7 22310.5 1037.27  14
   0  10   8 3167.65 343.489  14
   0  10   8 3088.60 329.565   9
   0  10   9 10783.3 645.978  14
   0  10   9 11379.1 664.612   9
   0  10  10 10760.4 631.587  14
   0  10  10 12073.2 677.347   9
   0  10  11 2386.06 282.472   9
   0  10  11 2511.95 270.288  14
   0  10  12 491.832 144.486   9
   0  10  12 479.654 128.118  14
   0  10  13 1865.92 205.330  14
   0  10  13 2308.47 243.821   9
   0  10  14 363.512 116.417  19
   0  10  14 67.2590 64.9818  14
   0  10  15 8063.56 437.674  19
   0  10  16 3982.60 267.732  19
   0  10  17 6208.94 306.540  19
   0 -11  21 9889.23 426.294   8
   0 -11  20 1507.30 194.057  20
   0 -11  19 21981.8 802.883  11
   0 -11  19 19913.7 861.740  20
   0 -11  18 2805.08 316.743  20
   0 -11  18 3789.45 303.371  11
   0 -11  17 11437.6 682.023  20
   0 -11  17 12751.5 632.910  11
   0 -11  16 344.339 183.581  20
   0 -11  16 323.989 122.922  11
   0 -11  15 10468.9 695.875  20
   0 -11  15 10818.0 625.390  11
   0 -11  14 2085.98 336.846  20
   0 -11  14 2299.22 271.480  11
   0 -11  13 8390.10 556.476  11
   0 -11  13 8456.31 656.037  20
   0 -11  12 10873.7 737.212  20
   0 -11  12 11313.1 667.212  11
   0 -11  11 4825.54 411.731  11
   0 -11  11 4635.12 473.263  20
   0 -11  10 48410.9 1735.13  11
   0 -11  10 49257.0 1854.70  20
   0 -11   9 1429.39 237.637  11
   0 -11   9 962.057 267.303  20
   0  11  -8 32355.6 1244.41  14
   0 -11   8 36110.6 1379.69  11
   0 -11   8 36526.1 1453.75  20
   0 -11   7 6222.54 487.175  11
   0  11  -7 6337.29 452.022  14
   0  11  -6 25612.0 1064.52  14
   0 -11   6 27899.4 1141.05  11
   0 -11   5 681.735 551.245   2
   0  11  -5 1195.77 215.524  14
   0 -11   5 956.001 221.426  11
   0 -11   4 3267.53 340.733  11
   0  11  -4 3390.44 345.925  14
   0 -11   4 3208.71 640.745   2
   0  11  -3 1102.54 202.426  14
   0 -11   3 833.086 173.507  11
   0 -11   3 950.009 272.353   2
   0 -11   2 882.143 581.680   2
   0 -11   2 866.592 164.311  11
   0  11  -2 934.821 197.556  14
   0 -11   1 4181.47 874.331   2
   0  11  -1 5010.91 431.326  14
   0  11   0 775.941 175.967  14
   0  11   1 18835.2 913.366  14
   0  11   2 3015.47 343.828  14
   0  11   3 17979.7 899.647  14
   0  11   4 145.145 132.662   9
   0  11   4 75.5034 112.272  14
   0  11   5 17554.9 881.003  14
   0  11   5 17174.9 840.108   9
   0  11   6 21358.0 1030.22  14
   0  11   6 24928.4 1037.36   9
   0  11   7 22312.5 978.258   9
   0  11   7 20787.1 982.868  14
   0  11   8 26235.5 1086.70   9
   0  11   8 25596.5 1098.34  14
   0  11   9 13776.2 720.045  14
   0  11   9 14440.7 729.279   9
   0  11  10 1842.66 236.446  14
   0  11  10 2029.63 258.191   9
   0  11  11 24811.9 983.904  14
   0  11  11 27200.6 1030.83   9
   0  11  12 4340.87 311.887  14
   0  11  12 4359.86 333.688   9
   0  11  13 2675.10 217.591  14
   0  11  13 2775.24 252.224  19
   0  11  14 11904.0 525.081  19
   0  11  15 9120.41 404.944  19
   0 -12  19 161.681 73.3280  11
   0 -12  18 1590.94 180.065  11
   0 -12  17 758.905 142.368  11
   0 -12  17 626.926 163.974  20
   0 -12  16 3543.28 309.372  11
   0 -12  16 3350.06 347.431  20
   0 -12  15 40.0186 102.150  11
   0 -12  15 164.064 161.595  20
   0 -12  14 21055.4 1039.19  20
   0 -12  14 22369.0 959.050  11
   0 -12  13 9638.26 585.728  11
   0 -12  13 9031.18 652.723  20
   0 -12  12 20366.0 943.577  11
   0 -12  12 19968.8 1037.11  20
   0 -12  11 22905.3 1033.45  11
   0 -12  10 4458.02 429.512  11
   0 -12   9 29882.4 1238.82  11
   0 -12   8 2049.01 291.437  11
   0  12  -8 1853.34 232.084  14
   0 -12   7 33944.8 1336.01  11
   0  12  -7 32221.5 1235.82  14
   0 -12   6 382.256 127.678  11
   0  12  -6 761.641 165.553  14
   0 -12   5 22931.5 1019.97  11
   0  12  -5 23038.4 1000.42  14
   0 -12   4 3408.41 347.450  11
   0  12  -4 3733.88 361.340  14
   0 -12   3 30758.3 1222.42  11
   0  12  -3 33027.6 1281.79  14
   0  12  -2 14704.0 780.992  14
   0  12  -1 2850.80 343.158  14
   0  12   0 35461.8 1397.40  14
   0  12   1 538.640 172.129  14
   0  12   2 40271.5 1527.03  14
   0  12   3 4988.94 444.075  14
   0  12   4 12310.4 724.295  14
   0  12   5 1015.09 217.186  14
   0  12   5 878.656 182.912   9
   0  12   6 21296.6 968.070  14
   0  12   6 20731.8 892.322   9
   0  12   7 7960.22 489.872   9
   0  12   7 7539.42 508.455  14
   0  12   8 25586.5 1032.78  14
   0  12   8 24992.1 984.441   9
   0  12   9 2390.33 250.422  14
   0  12   9 2526.04 244.921   9
   0  12  10 13533.5 613.060   9
   0  12  10 13902.1 631.523  14
   0  12  11 2199.01 207.797  14
   0  12  12 3722.30 241.980  14
   0  12  12 3301.14 248.443  19
   0  12  13 8877.32 399.698  19
   0 -13  18 313.385 80.1615  11
   0 -13  17 532.847 110.140  11
   0 -13  16 520.645 128.691  11
   0 -13  15 9950.51 534.816  11
   0 -13  14 1452.02 206.952  11
   0 -13  13 32829.3 1236.65  11
   0 -13  12 4148.88 372.533  11
   0 -13  11 10144.1 607.624  11
   0 -13  10 4241.74 382.915  11
   0 -13   9 465.518 153.613  11
   0  13  -8 7167.70 457.886  14
   0 -13   8 7750.02 535.889  11
   0 -13   7 3927.24 384.333  11
   0  13  -7 3843.24 334.513  14
   0 -13   6 32691.5 1277.12  11
   0  13  -6 32336.1 1238.46  14
   0 -13   5 7340.94 505.228  11
   0  13  -5 8106.67 523.006  14
   0  13  -4 24215.1 1020.84  14
   0 -13   4 22055.2 962.950  11
   0  13  -3 17168.4 839.924  14
   0  13  -2 763.952 187.717  14
   0  13  -1 41460.6 1521.31  14
   0  13   0 1284.99 228.776  14
   0  13   1 13701.5 737.402  14
   0  13   2 1386.63 234.136  14
   0  13   3 9993.10 603.132  14
   0  13   4 3034.20 325.398  14
   0  13   5 6115.74 437.722  14
   0  13   6 8265.22 507.539  14
   0  13   7 9781.04 527.963  14
   0  13   8 17832.0 738.514  14
   0  13   9 902.535 134.221  14
   0  13  10 4377.91 272.481  14
   0  13  11 101.370 48.7646  19
   0  13  11 291.973 72.3854  14
   0 -14  17 319.609 77.1726  11
   0 -14  16 7410.49 380.482  11
   0 -14  15 72.4705 76.7504  11
   0 -14  14 15964.3 684.835  11
   0 -14  13 980.457 168.632  11
   0 -14  12 2781.06 277.754  11
   0 -14  11 635.590 168.601  11
   0 -14  10 1289.27 201.327  11
   0 -14   9 336.707 124.236  11
   0 -14   8 1600.15 224.223  11
   0 -14   7 5367.69 405.266  11
   0  14  -7 5419.68 379.012  14
   0  14  -6 2446.78 265.469  14
   0 -14   6 2325.61 253.378  11
   0 -14   5 20956.4 883.019  11
   0  14  -5 23212.1 938.144  14
   0  14  -4 117.095 105.698  14
   0  14  -3 8265.06 518.856  14
   0  14  -2 15228.5 743.552  14
   0  14  -1 559.188 147.108  14
   0  14   0 5930.40 422.040  14
   0  14   1 1587.04 213.008  14
   0  14   2 4134.74 341.886  14
   0  14   3 4706.02 357.301  14
   0  14   4 3897.31 313.571  14
   0  14   5 111.422 80.6166  14
   0  14   6 4818.60 318.240  14
   0  14   7 13873.1 570.795  14
   0  14   8 757.999 113.473  14
   0  14   9 15236.0 534.955  14
   0 -15  14 889.186 118.237  11
   0 -15  13 15898.0 624.165  11
   0 -15  12 5869.95 351.680  11
   0 -15  11 714.221 132.935  11
   0 -15  10 2275.42 227.252  11
   0 -15   9 299.303 105.921  11
   0 -15   8 3096.52 262.267  11
   0 -15   7 2408.30 226.996  11
   0 -15   6 9465.27 466.883  11
   0  15  -6 10882.5 515.111  14
   0  15  -5 5597.75 362.531  14
   0  15  -4 13296.9 617.896  14
   0  15  -3 370.485 105.175  14
   0 -15   3 206.395 79.0956  16
   0  15  -2 779.560 150.026  14
   0  15  -1 360.975 89.8317  14
   0  15   0 2291.60 224.498  14
   0  15   1 1555.88 177.427  14
   0  15   2 8067.51 420.659  14
   0  15   3 2585.63 215.019  14
   0  15   4 3247.60 228.865  14
   0  15   5 16037.0 586.916  14
   0  15   6 1637.85 137.254  14
   0 -16  10 618.702 95.1678  16
   0 -16   9 3454.63 226.375  16
   0 -16   8 523.561 96.2374  16
   0 -16   7 4111.01 247.710  16
   0  16  -3 4493.98 256.329  14
   0  16  -2 2261.73 174.098  14
   0  16  -1 1647.44 148.384  14
   0  16   0 832.722 102.942  14
  -1  16   3 14891.2 533.848  14
  -1  16   2 438.393 80.2851  14
  -1  16   1 5522.79 296.036  14
  -1  16   0 129.252 63.6540  14
  -1  16  -1 1169.16 135.380  14
  -1  16  -2 171.341 54.1251  14
  -1  16  -3 475.780 86.0387  14
   1 -16   4 12438.0 515.705  16
   1 -16   5 257.355 90.2731  16
   1 -16   6 2063.67 195.790  16
   1 -16   7 895.799 146.972  16
   1 -16   8 1269.62 160.870  16
   1 -16   9 57.2289 60.5634  11
   1 -16   9 101.337 68.6309  16
   1 -16  10 5859.36 309.634  11
   1 -16  10 5860.42 338.385  16
   1 -16  11 1864.35 173.155  16
   1 -16  11 1825.66 160.588  11
   1 -16  12 15599.4 570.059  16
  -1  15   7 13705.7 515.304  14
  -1  15   6 2029.98 179.666  14
  -1  15   5 4932.98 303.446  14
  -1  15   4 10669.7 503.600  14
  -1  15   3 1223.54 159.419  14
  -1  15   2 7362.10 427.783  14
  -1  15   1 505.157 109.006  14
  -1  15   0 2505.77 246.724  14
  -1  15  -1 402.069 96.8756  14
  -1  15  -2 707.443 152.874  14
   1 -15   2 577.184 120.938  16
   1 -15   3 3090.12 279.079  16
  -1  15  -3 3262.08 282.221  14
  -1  15  -4 5245.15 358.012  14
  -1  15  -5 15657.4 669.582  14
   1 -15   5 15120.9 651.738  11
   1 -15   6 7714.77 445.038  11
   1 -15   7 3809.74 307.621  11
   1 -15   8 1419.31 189.922  11
   1 -15   9 772.572 152.048  11
   1 -15  10 33.3960 74.4272  11
   1 -15  11 1049.37 164.879  11
   1 -15  12 1068.07 153.747  11
   1 -15  13 8357.77 427.390  11
   1 -15  14 939.839 131.049  11
   1 -15  14 858.062 128.450   8
   1 -15  15 79.3459 48.5861   8
   1 -15  15 213.472 66.4019  11
   1 -14 -10 7579.91 370.876  10
  -1  14  10 8196.23 355.809  14
  -1  14   9 7021.21 355.572  14
  -1  14   8 13601.6 578.717  14
  -1  14   7 1230.19 171.113  14
  -1  14   6 11707.9 579.633  14
  -1  14   5 8567.54 499.086  14
  -1  14   4 1677.05 222.584  14
  -1  14   3 15850.3 758.419  14
  -1  14   2 6025.06 440.020  14
  -1  14   1 10235.6 599.402  14
   1 -14   0 1406.18 184.185  16
  -1  14   0 1996.64 263.777  14
  -1  14  -1 6539.72 465.164  14
  -1  14  -2 249.695 106.569  14
  -1  14  -3 6753.48 469.757  14
  -1  14  -4 18758.4 833.323  14
   1 -14   4 17021.5 781.162  11
   1 -14   5 9881.18 565.667  11
  -1  14  -5 9787.31 557.779  14
  -1  14  -6 11761.8 606.717  14
   1 -14   6 13015.3 674.706  11
   1 -14   7 4982.35 403.106  11
   1 -14   8 4408.52 372.935  11
   1 -14   9 1184.54 210.801  11
   1 -14  10 1642.62 234.326  11
   1 -14  11 6199.24 436.922  11
   1 -14  12 1169.93 186.113  11
   1 -14  13 2270.90 244.347  11
   1 -14  14 6301.95 394.789  11
   1 -14  15 1155.15 161.165  11
   1 -14  16 4062.83 274.951  11
   1 -14  17 3473.39 226.803  11
   1 -14  17 3343.40 240.788   8
   1 -13 -12 678.612 111.742  10
  -1  13  12 511.637 78.1267  19
  -1  13  12 739.387 101.253  14
  -1  13  11 11674.3 488.222  14
  -1  13  11 9376.95 446.482  19
  -1  13  10 161.681 81.9037  14
  -1  13   9 17804.7 749.449  14
  -1  13   8 843.583 158.132  14
  -1  13   7 5212.39 400.346  14
  -1  13   6 619.579 162.948  14
  -1  13   5 649.618 193.044  14
  -1  13   4 24142.4 1063.02  14
  -1  13   3-164.694 144.905  14
  -1  13   2 28788.2 1208.42  14
   1 -13  -1 1249.22 201.537  16
  -1  13   1 1290.50 240.026  14
  -1  13   0 27020.2 1155.24  14
  -1  13  -1 1071.25 209.426  14
  -1  13  -2 32800.4 1296.51  14
   1 -13   3 6229.78 447.566  11
  -1  13  -3 6138.60 470.956  14
   1 -13   4 26944.3 1123.70  11
  -1  13  -4 28165.9 1132.54  14
   1 -13   5 38661.4 1425.93  11
  -1  13  -5 36440.8 1368.00  14
  -1  13  -6 9132.23 548.736  14
   1 -13   6 9356.08 597.970  11
   1 -13   7 42963.4 1580.82  11
   1 -13   8 2360.08 304.096  11
   1 -13   9 15836.6 815.474  11
   1 -13  10 5445.55 440.086  11
   1 -13  11 18208.2 870.175  11
   1 -13  12 1700.91 241.991  11
   1 -13  13 21313.2 921.431  11
   1 -13  14 3621.00 321.313  11
   1 -13  15 4940.44 361.619  11
   1 -13  16 18014.6 748.543  11
   1 -13  17 660.890 124.641  11
   1 -13  18 5261.08 299.358  11
   1 -13  19-45.3122 47.1624   8
  -1  12  14 1417.02 139.304  19
  -1  12  13 71.3158 53.5435  14
   1 -12 -13 20.4591 64.7058  10
  -1  12  12 6774.92 387.395  14
  -1  12  12 6618.68 389.121  19
  -1  12  11 2853.33 267.892  14
  -1  12  10 22688.6 926.458  14
  -1  12   9 9798.31 542.531   9
  -1  12   9 10190.0 586.323  14
  -1  12   8 2588.00 267.750   9
  -1  12   8 2607.04 300.988  14
  -1  12   7 3620.81 359.480  14
  -1  12   7 3359.84 306.153   9
  -1  12   6 800.411 201.981  14
  -1  12   5 11977.4 717.803  14
  -1  12   4 4613.63 427.620  14
  -1  12   3 50545.3 1824.10  14
  -1  12   2 22328.5 1039.21  14
  -1  12   1 34890.7 1390.31  14
  -1  12   0 3073.71 338.221  14
  -1  12  -1 10206.3 635.766  14
   1 -12   2 3084.05 306.514  11
  -1  12  -2 3326.88 350.593  14
   1 -12   3 7552.57 515.333  11
  -1  12  -3 7819.02 536.310  14
  -1  12  -4 1028.66 196.363  14
   1 -12   4 1251.28 230.554  11
   1 -12   5 4549.03 417.199  11
  -1  12  -5 4879.53 400.934  14
   1 -12   6 2543.80 322.425  11
  -1  12  -6 2485.77 280.762  14
   1 -12   7 11580.0 694.116  11
   1 -12   8 28022.2 1187.58  11
   1 -12   9 2696.41 327.980  11
   1 -12  10 40940.8 1532.48  11
   1 -12  11 314.497 156.699  11
   1 -12  12 26689.2 1117.74  11
   1 -12  12 24840.6 1186.56  20
   1 -12  13 875.699 193.655  11
   1 -12  13 850.872 244.496  20
   1 -12  14 23776.8 1000.05  11
   1 -12  14 22795.9 1079.59  20
   1 -12  15 13344.0 673.292  11
   1 -12  15 11423.3 701.405  20
   1 -12  16 1750.94 228.463  11
   1 -12  16 1786.29 258.976  20
   1 -12  17 16958.9 728.222  11
   1 -12  18 872.320 131.201  11
   1 -12  19 4056.34 255.941  11
   1 -12  20 9.39561 60.2716   8
  -1  11  16 5060.29 274.888  19
  -1  11  15 777.119 122.762  19
  -1  11  14 3801.49 287.684  19
   1 -11 -14 2986.84 247.239  10
  -1  11  14 3725.78 260.003  14
  -1  11  13 4117.86 308.231  14
  -1  11  13 3917.38 315.336  19
  -1  11  12 313.419 109.576  14
  -1  11  11 46712.3 1546.39   9
  -1  11  11 42092.7 1512.93  14
  -1  11  10 8995.25 548.414   9
  -1  11  10 7926.04 531.141  14
  -1  11   9 20277.9 903.018   9
  -1  11   9 18641.6 901.413  14
  -1  11   8 2842.12 303.291   9
  -1  11   8 2887.19 333.482  14
  -1  11   7 3437.54 371.222  14
  -1  11   7 3710.24 350.046   9
  -1  11   6 2119.70 277.479   9
  -1  11   6 1736.29 267.991  14
  -1  11   5 2075.48 285.225  14
  -1  11   4 14786.3 800.497  14
  -1  11   3 5869.17 485.612  14
  -1  11   2 50322.3 1776.58  14
   1 -11  -1 2325.07 645.275   2
  -1  11   1 1922.67 275.774  14
   1 -11   0 13027.7 1560.84   2
  -1  11   0 13546.3 740.357  14
   1 -11   1 15843.7 1752.14   2
  -1  11  -1 19719.0 913.789  14
   1 -11   2 2027.10 642.214   2
   1 -11   2 2174.45 254.936  11
  -1  11  -2 2265.11 290.076  14
   1 -11   3 30741.5 1201.36  11
  -1  11  -3 30147.7 1199.50  14
   1 -11   3 28387.8 2304.41   2
  -1  11  -4 3656.86 343.591  14
   1 -11   4 4223.11 376.922  11
   1 -11   5 7533.02 1149.89   2
   1 -11   5 9299.99 587.105  11
  -1  11  -5 8757.66 534.412  14
  -1  11  -6 3569.03 327.901  14
   1 -11   6 4011.16 870.331   2
   1 -11   6 3881.84 373.875  11
   1 -11   7 54644.2 1847.37  11
   1 -11   7 44982.1 2992.05   2
   1 -11   8 7520.37 534.025  11
   1 -11   8 7975.23 593.326  20
   1 -11   9 15983.4 832.638  11
   1 -11   9 17082.4 920.841  20
   1 -11  10 441.181 187.581  20
   1 -11  10 866.162 176.858  11
   1 -11  11 14570.1 884.537  20
   1 -11  11 15775.4 819.070  11
   1 -11  12-4.07505 165.856  20
   1 -11  12 321.266 161.955  11
   1 -11  13 3715.55 422.611  20
   1 -11  13 4631.05 404.125  11
   1 -11  14 7525.60 587.001  20
   1 -11  14 7732.42 527.815  11
   1 -11  15 6223.56 526.613  20
   1 -11  15 7410.97 492.742  11
   1 -11  16 29180.0 1244.76  20
   1 -11  16 32469.1 1200.99  11
   1 -11  17 3186.53 336.893  20
   1 -11  17 3975.81 326.452  11
   1 -11  18 7256.09 429.327  11
   1 -11  18 6494.55 457.172  20
   1 -11  19 362.782 134.959  20
   1 -11  19 250.979 76.3770  11
   1 -11  20 6092.71 364.057   8
  -1  10  18 472.796 82.6676  19
  -1  10  17 3166.19 228.990  19
  -1  10  16 2620.96 235.713  19
  -1  10  15 13133.0 605.948  19
   1 -10 -15 10942.8 526.968  10
  -1  10  14 494.433 129.831  19
  -1  10  14 457.810 118.885  14
  -1  10  13 3602.10 313.683  14
  -1  10  13 3690.41 332.151   9
  -1  10  12 26217.9 1068.78   9
  -1  10  12 23602.5 1008.08  14
  -1  10  11 743.693 179.828  14
  -1  10  11 940.313 196.609   9
  -1  10  10 22950.0 1037.67  14
  -1  10  10 25628.8 1073.68   9
  -1  10   9 3907.33 367.836   9
  -1  10   9 3599.39 369.880  14
  -1  10   8 8691.01 569.577   9
  -1  10   8 8388.90 580.658  14
  -1  10   7 1199.49 194.464   9
  -1  10   7 783.210 178.424  14
  -1  10   6 23638.8 1007.85   9
  -1  10   6 22727.4 1029.42  14
   1 -10  -6 22128.5 1834.47   5
  -1  10   5 611.571 154.588   9
   1 -10  -5 374.286 255.802   5
  -1  10   5 628.636 167.436  14
   1 -10  -5 422.981 306.336   6
   1 -10  -4 26860.9 2120.70   6
  -1  10   4 27259.6 1124.17  14
   1 -10  -4 25158.8 1887.19   5
   1 -10  -3 30370.0 2038.75   5
  -1  10   3 29563.3 1184.56  14
  -1  10   2 526.944 159.102  14
   1 -10  -2 287.052 271.584   5
   1 -10  -1 74025.1 3412.45   5
  -1  10   1 73332.1 2291.74  14
  -1  10   0 17110.7 810.182  14
   1 -10   1 12400.0 1416.37   2
  -1  10  -1 12946.7 672.189  14
   1 -10   1 12400.6 625.915  11
  -1  10  -2 10096.8 570.599  14
   1 -10   2 9285.59 540.082  11
   1 -10   2 9261.51 1199.80   2
   1 -10   3 1542.57 209.935  11
  -1  10  -3 1517.94 213.401  14
   1 -10   3 1568.44 553.526   2
   1 -10   4 1561.81 467.608   2
  -1  10  -4 1781.91 229.776  14
   1 -10   4 1723.54 228.981  11
   1 -10   5 3420.53 329.104  11
   1 -10   5 3247.41 641.803   2
  -1  10  -5 3061.01 292.803  14
   1 -10   5 3852.86 375.159  20
   1 -10   6 27120.4 1163.37  20
   1 -10   6 26495.6 1088.62  11
   1 -10   6 25062.6 2004.24   2
   1 -10   7 1565.63 242.686  11
   1 -10   7 1793.91 283.238  20
   1 -10   7 1401.95 458.350   2
   1 -10   8 17094.1 836.848  11
   1 -10   8 16831.4 884.462  20
   1 -10   8 16769.5 1608.03   2
   1 -10   9 150.020 140.300  20
   1 -10   9-38.3036 291.819   2
   1 -10   9 197.515 136.029  11
   1 -10  10 3916.40 366.851  11
   1 -10  10 4356.42 444.644  20
   1 -10  11 114.142 159.352  20
   1 -10  11 31.8770 109.617  11
   1 -10  12 1857.18 258.105  11
   1 -10  12 1916.44 338.331  20
   1 -10  13 3016.39 326.184  11
   1 -10  13 2914.42 378.973  20
   1 -10  14 2085.95 279.317  11
   1 -10  14 1632.67 291.977  20
   1 -10  15 19908.1 1014.75  20
   1 -10  15 21764.0 957.890  11
   1 -10  16 5898.89 504.343  20
   1 -10  16 6008.15 443.497  11
   1 -10  16 5851.07 461.325   7
   1 -10  17 10298.8 619.970   7
   1 -10  17 12552.0 633.690  11
   1 -10  17 11278.2 668.208  20
   1 -10  18 8830.96 547.723   7
   1 -10  18 10029.5 530.188  11
   1 -10  18 8608.36 563.118  20
   1 -10  19 5666.50 416.974  20
   1 -10  19 5178.67 379.732   7
   1 -10  19 6222.73 370.494  11
   1 -10  20 207.885 98.1752  20
   1 -10  20 169.620 97.2069   7
   1 -10  21 1705.78 181.680   7
   1 -10  21 1815.79 195.543  20
  -1   9  19 41.5922 49.7001  19
  -1   9  18 4412.25 290.677  19
  -1   9  17 251.455 93.7225  19
  -1   9  16 15663.4 676.489  17
  -1   9  16 15810.9 720.461  19
   1  -9 -15 4079.96 326.432  10
  -1   9  15 4112.15 329.879  17
  -1   9  15 4488.91 332.629  14
  -1   9  15 4580.83 368.546  19
  -1   9  14 12005.2 624.923  17
  -1   9  14 11330.6 607.778  14
  -1   9  14 12709.1 672.858   9
  -1   9  13 12900.4 672.363  14
  -1   9  13 12891.0 705.464   9
  -1   9  12 20603.9 946.724   9
  -1   9  12 20377.8 923.794  14
  -1   9  11 24409.1 1063.89  14
  -1   9  11 25333.2 1078.09   9
  -1   9  10 1867.41 276.845  14
  -1   9  10 1818.02 259.276   9
  -1   9   9 3639.08 362.804  14
  -1   9   9 3946.43 367.748   9
  -1   9   8 17313.1 847.428  14
   1  -9  -8 15919.3 1586.35   6
  -1   9   8 17170.2 830.316   9
  -1   9   7 8647.34 537.580   9
  -1   9   7 8276.25 545.824  14
   1  -9  -7 7457.22 1087.11   6
   1  -9  -6 24948.2 1978.36   6
  -1   9   6 25220.9 1058.84  14
  -1   9   6 25603.4 1036.98   9
   1  -9  -5 83449.3 3923.90   6
  -1   9   5 81453.4 2489.32  14
   1  -9  -4 1494.45 547.674   6
  -1   9   4 1300.07 196.183  14
   1  -9  -3 40539.5 2292.76   5
   1  -9  -3 41278.7 2509.92   6
  -1   9   3 37825.8 1353.22  14
   1  -9  -2 62260.2 3184.86   6
   1  -9  -2 60705.6 2862.20   5
  -1   9   2 56126.9 1818.48  14
   1  -9  -1 8652.84 936.468   5
   1  -9   0 8127.80 907.020   5
   1  -9   1 182.346 193.678   5
   1  -9   2 20872.4 1727.82   2
   1  -9   2 20309.8 1392.31   5
   1  -9   3 37707.0 2370.77   2
   1  -9   4 61516.1 3155.78   2
   1  -9   5 14784.6 1396.99   2
   1  -9   6 32019.5 2115.56   2
   1  -9   6 31764.9 1252.12  20
   1  -9   7 50010.1 1748.59  20
   1  -9   7 51007.9 2777.04   2
   1  -9   8 1041.44 379.322   2
   1  -9   8 598.179 180.449  20
   1  -9   9 31265.9 1301.14  20
   1  -9   9 33301.9 2229.29   2
   1  -9   9 32872.0 1231.84  11
   1  -9  10 15283.2 746.712  11
   1  -9  10 14084.9 799.584  20
   1  -9  11 3555.87 335.341  11
   1  -9  11 3366.08 389.481  20
   1  -9  12 167.710 134.243  11
   1  -9  12-57.2129 178.771  20
   1  -9  13 1064.09 198.853  11
   1  -9  13 1129.03 226.570   7
   1  -9  13 1414.44 255.025  20
   1  -9  14 1192.69 252.779  20
   1  -9  14 1083.50 251.277   7
   1  -9  14 1438.56 220.265  11
   1  -9  15 23691.7 1118.25   7
   1  -9  15 24896.9 1156.77  20
   1  -9  16 45964.9 1740.81  20
   1  -9  16 51456.5 1677.04  11
   1  -9  16 46304.5 1753.71   7
   1  -9  17 6479.56 437.001  11
   1  -9  17 5711.75 472.019  20
   1  -9  17 5312.56 455.189   7
   1  -9  18 3365.70 300.271  11
   1  -9  18 3469.23 362.376  20
   1  -9  18 3684.72 363.805   7
   1  -9  19 2147.27 267.579  20
   1  -9  19 1957.68 250.743   7
   1  -9  20 2798.15 291.553   7
   1  -9  20 2441.17 265.582  20
   1  -9  21 255.938 112.705  20
   1  -9  21 608.698 145.509   7
   1  -9  22 2780.33 235.064   7
   1  -9  23 986.622 127.541   7
  -1   8  20 58.1441 52.2814  17
  -1   8  20 247.883 77.5381  19
  -1   8  19 16877.3 665.500  17
  -1   8  19 17454.2 693.479  19
  -1   8  18 79.8186 76.2795  19
  -1   8  18 344.229 116.316  17
  -1   8  17 14134.6 684.651  17
  -1   8  17 14442.3 694.416  19
  -1   8  16 4785.60 393.030  19
  -1   8  16 4451.77 370.530  17
  -1   8  15 14921.6 767.011  19
  -1   8  15 14301.7 695.479  14
  -1   8  14 16595.6 827.733   9
  -1   8  14 16573.9 785.801  14
  -1   8  13 2911.29 308.325  14
  -1   8  13 2633.06 306.652   9
  -1   8  12 23499.4 1032.72   9
  -1   8  12 22926.8 1006.30  14
  -1   8  11 7191.20 505.270  14
  -1   8  11 7182.72 501.003   9
   1  -8 -10 1416.29 429.382   6
  -1   8  10 1658.00 237.444  14
  -1   8  10 1616.72 236.884   9
  -1   8   9 715.089 158.236  14
  -1   8   9 816.402 183.179   9
   1  -8  -8 3824.38 771.718   6
  -1   8   8 3547.37 327.557   9
  -1   8   8 3767.63 352.412  14
  -1   8   7 1098.42 181.548  14
  -1   8   7 1097.42 162.826   9
   1  -8  -6 52431.7 2830.91   6
  -1   8   6 51932.8 1712.40  14
   1  -8  -5 23379.6 1750.64   6
   1  -8  -4 19020.0 1548.38   6
   1  -8  -3 28574.2 1942.20   6
   1  -8  -2 8710.00 1022.56   6
   1  -8  -1 19032.0 1324.50   5
   1  -8  -1 17220.2 1443.93   6
   1  -8   0 1016.29 315.419   5
   1  -8   1 29002.2 1617.93   5
   1  -8   2 29078.0 1581.95   5
   1  -8   3 45275.7 2448.33   2
   1  -8   3 42763.8 1969.11   5
   1  -8   4 83858.2 3074.30   5
   1  -8   4 89356.4 3751.94   2
   1  -8   5 34077.0 2069.81   2
   1  -8   6 23352.5 1683.43   2
   1  -8   7 818.067 358.273   2
   1  -8   8 85137.1 3682.27   2
   1  -8   9 667.418 383.946   2
   1  -8  10 53732.7 1862.53  20
   1  -8  10 55602.1 2913.00   2
   1  -8  11 1590.53 266.236  20
   1  -8  11 1465.02 223.230   7
   1  -8  11 1627.75 218.557  11
   1  -8  12 25881.2 1017.56  11
   1  -8  12 23486.2 1055.58   7
   1  -8  12 23272.9 1085.97  20
   1  -8  13 479.804 157.894   7
   1  -8  13 406.866 159.902  20
   1  -8  13 464.974 142.494  11
   1  -8  14 10713.9 596.958  11
   1  -8  14 9901.73 637.025   7
   1  -8  14 9339.58 642.629  20
   1  -8  15 9830.09 649.340  20
   1  -8  15 10495.3 586.814  11
   1  -8  15 9115.76 632.047   7
   1  -8  16 20310.4 993.161  20
   1  -8  16 21188.1 905.981  11
   1  -8  16 20857.8 1006.74   7
   1  -8  17 30730.6 1125.76  11
   1  -8  17 28800.2 1237.73   7
   1  -8  17 27536.8 1195.95  20
   1  -8  18 5205.30 447.337   7
   1  -8  18 5081.16 435.045  20
   1  -8  19 8092.43 534.110  20
   1  -8  19 8996.86 577.033   7
   1  -8  20 5837.10 414.696  20
   1  -8  20 6778.29 478.415   7
   1  -8  21 1287.50 217.994   7
   1  -8  21 1033.01 170.495  20
   1  -8  22 2678.14 258.823   7
   1  -8  23 1550.80 181.289   7
   1  -8  24 405.370 85.4715   7
  -1   7  21 983.012 126.264  17
  -1   7  20 30063.5 1045.25  19
  -1   7  20 30465.4 1045.91  17
  -1   7  19 120.042 106.989  17
  -1   7  19-36.6970 80.0274  19
  -1   7  18 19966.4 866.611  17
  -1   7  18 19028.1 851.892  19
  -1   7  17 1684.66 247.563  19
  -1   7  17 1535.95 221.349  17
  -1   7  16 18903.5 900.404  19
  -1   7  15 8550.10 567.405   9
  -1   7  15 8851.56 584.241  19
  -1   7  15 8081.03 512.107  14
  -1   7  14 9390.94 600.461   9
  -1   7  14 9746.11 574.097  14
  -1   7  13 38620.6 1412.35  14
  -1   7  13 37251.6 1429.18   9
   1  -7 -12 45457.4 2889.38   6
  -1   7  12 48403.0 1682.80   9
  -1   7  12 47431.8 1659.88  14
  -1   7  11 60665.6 1991.89  14
   1  -7 -11 59668.7 3270.65   6
  -1   7  11 60385.9 1983.67   9
  -1   7  10 272.625 137.480  14
  -1   7  10 153.112 85.4832   9
   1  -7  -9 20734.5 1676.99   6
  -1   7   9 20717.8 910.547  14
  -1   7   9 21322.9 906.580   9
   1  -7  -8 19132.9 1552.90   6
  -1   7   8 17665.0 800.560  14
   1  -7  -7 47810.9 2593.91   6
   1  -7  -6 49543.3 2565.89   6
   1  -7  -5 53049.0 2668.61   6
   1  -7  -4 44269.6 2328.14   6
   1  -7  -3 3301.05 598.938   6
   1  -7  -2 12210.9 1096.78   6
   1  -7  -1 1148.29 368.712   6
   1  -7   0 30869.3 1566.99   5
   1  -7   0 28370.4 1720.75   6
   1  -7   1 1399.95 313.372   5
   1  -7   2 171058. 5183.15   5
   1  -7   3 4798.89 533.435   5
   1  -7   3 4890.45 698.928   2
   1  -7   4 48777.9 2327.14   2
   1  -7   4 42795.2 1806.34   5
   1  -7   5 430.267 169.714   5
   1  -7   5 1042.19 344.622   2
   1  -7   6 27382.3 1298.23   4
   1  -7   6 27604.3 1271.26   5
   1  -7   6 29117.3 1737.71   2
   1  -7   7 101634. 3435.74   4
   1  -7   7 104122. 3932.66   2
   1  -7   8 3241.83 491.362   4
   1  -7   8 4007.05 626.196   2
   1  -7   9 81700.5 3179.60   4
   1  -7   9 84761.5 3530.12   2
   1  -7  10 44701.7 2037.69   1
   1  -7  10 43521.2 2183.07   4
   1  -7  10 43793.4 2415.22   2
   1  -7  11 15520.0 1254.88   4
   1  -7  12 18483.7 910.884  20
   1  -7  12 20859.0 853.724  11
   1  -7  12 20051.9 1511.00   4
   1  -7  13 29979.6 1258.69  20
   1  -7  13 32406.3 2044.95   4
   1  -7  13 31827.4 1165.61  11
   1  -7  14 303.655 245.143   4
   1  -7  14 252.530 119.560  11
   1  -7  14 433.192 158.109  20
   1  -7  15 20791.0 988.501  20
   1  -7  15 20305.2 1701.16   4
   1  -7  15 22147.0 900.766  11
   1  -7  16 35194.8 1212.98  11
   1  -7  16 31065.3 1303.16  20
   1  -7  16 31729.4 1325.33   7
   1  -7  17 1575.66 258.100  20
   1  -7  17 1288.98 248.040   7
   1  -7  18 48210.4 1747.80   7
   1  -7  18 47819.5 1679.22  20
   1  -7  19 6035.07 469.955   7
   1  -7  19 6084.44 442.336  20
   1  -7  20 38668.1 1396.13  20
   1  -7  20 42289.5 1506.89   7
   1  -7  21 159.519 119.095   7
   1  -7  21 102.439 117.623  20
   1  -7  22 11421.2 601.312   7
   1  -7  23 114.512 91.4497   7
   1  -7  24 7829.21 403.547   7
  -1   6  22 1632.08 162.265  17
  -1   6  21 24452.0 907.648  17
  -1   6  20 4684.84 352.499  19
  -1   6  20 4634.40 359.000  17
  -1   6  19 25163.3 1052.99  17
  -1   6  19 26356.9 1045.74  19
  -1   6  18 2602.75 306.804  17
  -1   6  18 3210.73 323.889  19
  -1   6  17 1679.40 257.938  19
  -1   6  16 356.175 151.870  19
  -1   6  15 9527.92 616.225  19
  -1   6  15 9115.26 591.844   9
  -1   6  15 8968.60 545.339  14
  -1   6  14 9021.88 582.145   9
  -1   6  14 8824.44 548.703  14
  -1   6  13 5729.57 436.553  14
  -1   6  13 5893.05 458.801   9
   1  -6 -13 6683.63 1029.09   6
   1  -6 -12 37089.3 2472.65   6
  -1   6  12 38578.1 1414.70   9
  -1   6  12 37716.6 1387.53  14
  -1   6  11 8686.32 531.142  14
   1  -6 -11 9067.78 1114.86   6
  -1   6  11 8248.66 521.013   9
   1  -6 -10 25560.8 1876.26   6
  -1   6  10 26845.1 1060.89  14
  -1   6  10 27433.5 1066.87   9
   1  -6  -9 438.041 280.842   6
   1  -6  -8 70024.9 3144.13   6
   1  -6  -7 46912.3 2405.99   6
   1  -6  -6 67563.3 2942.85   6
   1  -6  -5 109118. 4015.89   6
   1  -6  -4 2457.75 468.135   6
   1  -6  -3 31499.8 1793.09   6
   1  -6  -2 2888.27 500.708   6
   1  -6  -1 26727.3 1534.56   6
   1  -6   0 14324.7 1066.81   6
   1  -6   1 67172.9 2412.08   5
   1  -6   2 21005.6 1080.51   5
   1  -6   3 74909.6 2814.61   2
   1  -6   3 70926.9 2358.02   5
   1  -6   4 54806.5 1935.90   5
   1  -6   4 50708.5 1744.87   4
   1  -6   4 53258.5 2306.90   2
   1  -6   5 85875.4 3145.25   2
   1  -6   5 77658.2 2569.11   4
   1  -6   5 80677.2 2585.77   5
   1  -6   6 15246.1 1111.32   2
   1  -6   6 16291.4 935.663   4
   1  -6   6 15687.9 808.572   5
   1  -6   7 21170.5 982.466   5
   1  -6   7 22532.4 1227.78   4
   1  -6   7 25117.9 1478.96   2
   1  -6   8 6068.25 630.939   4
   1  -6   8 5353.67 684.665   2
   1  -6   9 37634.9 1895.82   4
   1  -6   9 44161.5 2195.17   2
   1  -6  10 62576.0 2716.83   4
   1  -6  10 64534.0 2522.30   1
   1  -6  11 26436.2 1647.08   4
   1  -6  11 23835.9 1400.38   1
   1  -6  12 23672.4 1425.27   1
   1  -6  12 24042.1 1664.49   4
   1  -6  13 818.313 274.981   4
   1  -6  13 860.408 187.821  20
   1  -6  14 20569.7 959.786  20
   1  -6  14 21917.5 864.946  11
   1  -6  15 1912.56 273.108  20
   1  -6  15 2726.17 608.222   4
   1  -6  16 32908.1 2276.47   4
   1  -6  16 30554.5 1238.90  20
   1  -6  17 6563.49 479.040  20
   1  -6  18 9846.30 597.178  20
   1  -6  19 39594.5 1456.83  20
   1  -6  19 43504.9 1573.28   7
   1  -6  20 12134.2 640.256  20
   1  -6  20 13437.4 727.267   7
   1  -6  21 36547.6 1339.13   7
   1  -6  21 33015.8 1196.13  20
   1  -6  22 4176.45 359.765   7
   1  -6  23 16808.9 740.436   7
   1  -6  24 224.002 95.3225   7
   1  -6  25 7810.05 373.088   7
  -1   5  23 1571.95 161.507  17
  -1   5  22 15702.7 663.569  17
  -1   5  21 993.376 170.103  17
  -1   5  20 5355.75 417.920  17
  -1   5  20 8167.27 515.206  19
  -1   5  19 163.518 128.032  19
  -1   5  19 65.6990 148.567  17
  -1   5  18 2870.23 335.687  17
  -1   5  18 3488.12 354.843  19
  -1   5  17 330.471 136.861  19
  -1   5  16 5476.48 452.926  19
  -1   5  15 4244.41 398.324  19
  -1   5  15 4387.35 396.321   9
  -1   5  15 3971.62 338.799  14
   1  -5 -14 4965.05 902.502   6
  -1   5  14 5059.96 421.662   9
  -1   5  14 4924.77 381.331  14
  -1   5  13 19274.0 879.409   9
  -1   5  13 17682.2 811.062  14
   1  -5 -13 17603.5 1639.03   6
   1  -5 -12 75377.8 3579.79   6
  -1   5  12 72026.2 2220.54   9
  -1   5  12 68566.7 2163.04  14
   1  -5 -11 47924.6 2673.05   6
  -1   5  11 51248.6 1689.68   9
   1  -5 -10 12781.9 1206.56   6
   1  -5  -9 16873.3 1367.88   6
   1  -5  -8 1833.95 436.086   6
   1  -5  -7 11993.2 1022.41   6
   1  -5  -6 118.207 252.278   6
   1  -5  -5 7313.37 758.926   6
   1  -5  -4 15200.3 1069.93   6
   1  -5  -3 16571.1 1096.31   6
   1  -5  -2 8337.19 733.743   6
   1  -5  -1 28151.8 1418.75   6
   1  -5   0 12114.0 863.105   6
   1  -5   1 11716.1 834.635   6
   1  -5   1 10881.7 677.065   5
   1  -5   2 38343.1 1411.21   5
   1  -5   2 34526.8 1111.62   4
   1  -5   3 61938.1 2003.24   5
   1  -5   3 59135.2 1839.49   4
   1  -5   3 62483.7 2380.19   2
   1  -5   4 12617.9 669.374   5
   1  -5   4 11573.6 647.168   4
   1  -5   4 12837.9 892.354   2
   1  -5   5 57823.7 2296.63   2
   1  -5   5 59858.5 1900.34   5
   1  -5   5 56695.4 2007.07   4
   1  -5   6 133553. 4163.31   2
   1  -5   6 126966. 3849.67   4
   1  -5   6 122863. 3545.69   5
   1  -5   7 5749.40 646.478   2
   1  -5   7 5517.88 559.467   4
   1  -5   7 5191.83 404.324   5
   1  -5   8 16921.0 1088.93   4
   1  -5   8 19702.9 1271.48   2
   1  -5   9 45382.4 2042.82   4
   1  -5   9 44926.7 1869.79   1
   1  -5  10 777.221 302.346   4
   1  -5  10 505.944 149.155   1
   1  -5  11 32475.2 1635.03   1
   1  -5  11 33211.9 1851.34   4
   1  -5  12 121181. 4472.90   4
   1  -5  12 120205. 4114.14   1
   1  -5  13 2070.05 394.476   1
   1  -5  13 4027.57 662.720   4
   1  -5  14 7222.42 945.399   4
   1  -5  14 6261.88 475.123  12
   1  -5  15 2727.85 626.604   4
   1  -5  15 2657.98 296.047  20
   1  -5  16 5524.40 427.212  20
   1  -5  16 4841.20 823.442   4
   1  -5  17 16280.8 810.616  20
   1  -5  17 17020.4 842.245  17
   1  -5  18 13186.0 695.697  20
   1  -5  18 12586.6 706.617  17
   1  -5  19 6687.99 479.242  17
   1  -5  19 6709.11 463.907  20
   1  -5  20 40622.5 1430.85  17
   1  -5  20 38747.0 1381.76  20
   1  -5  21 401.329 116.453  20
   1  -5  21 766.010 203.567   7
   1  -5  22 22389.3 956.503   7
   1  -5  23 175.803 113.397   7
   1  -5  24 3076.30 260.669   7
   1  -5  25 3494.49 244.542   7
  -1   4  24 7985.93 371.343  17
  -1   4  23 6662.94 382.731  17
  -1   4  22 3386.72 297.323  17
  -1   4  21 41359.0 1465.32  17
  -1   4  20 8480.81 560.261  17
  -1   4  20 7421.89 517.045  19
  -1   4  19 21203.8 1018.37  17
  -1   4  19 22153.9 1005.46  19
  -1   4  18 1519.26 250.792  19
  -1   4  17 4416.73 413.122  19
  -1   4  16 1532.65 222.091  12
  -1   4  16 1525.00 243.733  19
  -1   4  15 7244.74 512.000   9
  -1   4  15 7677.06 534.873  19
   1  -4 -15 7416.21 1094.35   6
  -1   4  14 14740.9 754.764  19
  -1   4  14 14287.2 696.446  14
   1  -4 -14 14207.6 1486.74   6
  -1   4  14 14479.2 744.717   9
  -1   4  13 24061.7 976.488  14
  -1   4  13 26174.2 1046.02   9
   1  -4 -13 26258.1 1953.24   6
  -1   4  12 21170.9 1587.77   1
  -1   4  11 87567.8 3626.93   1
  -1   4  11 90467.8 3216.36   4
  -1   4  10 38844.8 1731.86   4
  -1   4  10 38579.7 2077.93   1
  -1   4   9 17904.6 1278.17   1
  -1   4   9 16286.4 973.789   4
  -1   4   8 1924.76 295.172   4
  -1   4   8 2508.11 446.601   1
  -1   4   7 620.914 153.027   4
   1  -4  -7 660.987 276.054   6
  -1   4   7 838.254 297.384   1
   1  -4  -6 7886.87 730.605   6
  -1   4   6 8758.65 522.955   4
  -1   4   6 7841.69 711.101   1
   1  -4  -5 9750.25 781.197   6
  -1   4   4 159686. 4173.67   4
   1  -4  -4 166473. 4922.01   6
   1  -4  -3 14977.5 901.724   6
  -1   4   3 11902.1 410.992   4
   1  -4  -2 307742. 8344.35   6
   1  -4  -1 87653.3 2857.83   6
   1  -4   0 44479.5 1722.45   6
   1  -4   1 7465.73 329.632   4
   1  -4   1 7884.71 586.108   6
   1  -4   2 5963.07 394.350   5
   1  -4   2 6087.96 335.674   4
   1  -4   3 21862.0 861.060   5
   1  -4   3 21625.6 860.428   4
   1  -4   3 23965.4 1149.25   2
   1  -4   4 41486.2 1332.67   5
   1  -4   4 38907.8 1410.65   4
   1  -4   4 38868.9 1627.40   2
   1  -4   5 8093.19 444.794   5
   1  -4   5 8931.66 685.610   2
   1  -4   6 43964.4 1444.16   5
   1  -4   6 44396.1 1853.19   2
   1  -4   7 67318.3 2571.38   2
   1  -4   8 78906.1 2653.61   1
   1  -4   9 11835.9 818.735   1
   1  -4  10 130156. 4438.64   4
   1  -4  10 135391. 4239.51   1
   1  -4  11 87842.2 3445.25   4
   1  -4  11 92178.8 3242.74   1
   1  -4  12 64686.6 2886.42   4
   1  -4  12 64431.9 2623.57   1
   1  -4  13 81473.9 3486.91   4
   1  -4  13 81462.6 3174.31   1
   1  -4  14 11768.4 655.815  12
   1  -4  14 12979.5 1236.63   4
   1  -4  14 13235.6 1084.33   1
   1  -4  15 3862.01 706.430   4
   1  -4  15 3185.77 310.612  17
   1  -4  15 3200.22 327.438  12
   1  -4  15 4104.77 597.764   1
   1  -4  16 6825.00 962.304   4
   1  -4  16 6413.90 476.464  17
   1  -4  16 5656.64 445.657  12
   1  -4  17 10873.6 650.637  12
   1  -4  17 12289.5 688.181  17
   1  -4  18 1349.56 219.507  20
   1  -4  18 1372.35 243.736  17
   1  -4  19 25340.7 1086.02  17
   1  -4  19 25537.9 1024.59  20
   1  -4  20 312.635 117.658  17
   1  -4  20 187.855 104.953  20
   1  -4  21 17031.5 801.760  17
   1  -4  22 9248.01 561.341   7
   1  -4  22 8004.44 481.887  17
   1  -4  23 1365.04 197.428   7
   1  -4  23 1228.89 169.156  17
   1  -4  24 336.743 105.084   7
   1  -4  25 885.990 127.673   7
  -1   3  24 850.078 127.107  17
  -1   3  23 1025.09 165.312  17
  -1   3  22 4018.32 353.060  17
  -1   3  21 20722.6 943.221  17
  -1   3  20 32515.1 1332.60  17
  -1   3  20 33013.0 1300.46  19
  -1   3  19 25142.7 1098.71  19
  -1   3  19 24453.8 1125.31  17
  -1   3  18 93991.0 2818.59  12
  -1   3  18 95125.9 2920.05  19
  -1   3  17 38.4488 119.722  19
  -1   3  17 0.24247 97.4706  12
  -1   3  16 40675.6 1479.99  12
  -1   3  16 42938.3 1553.67  19
  -1   3  16 42792.6 2600.29   1
  -1   3  15 7281.11 881.032   4
  -1   3  15 6512.11 452.390  12
  -1   3  15 6956.33 932.662   1
  -1   3  15 7192.70 506.406  19
  -1   3  14 20041.7 1572.24   1
  -1   3  14 19684.5 881.121  19
  -1   3  14 20273.2 1421.78   4
  -1   3  14 19033.4 861.834   9
  -1   3  13 926.361 164.950  19
  -1   3  13 879.412 299.608   4
  -1   3  13 679.307 139.837   9
  -1   3  13 938.413 355.194   1
  -1   3  12 30833.9 1681.58   4
  -1   3  12 29314.4 1814.50   1
  -1   3  11 12856.4 1096.29   1
  -1   3  11 12979.7 976.440   4
  -1   3  10 10610.3 946.741   1
  -1   3   9 97717.7 3515.14   1
  -1   3   8 11234.2 869.757   1
  -1   3   7 49473.0 2034.53   1
  -1   3   6 11169.9 782.658   1
  -1   3   5 2341.65 328.247   1
  -1   3   4 1849.98 282.692   1
   1  -3  -3 201531. 5519.45   6
  -1   3   3 193198. 5358.67   1
   1  -3  -2 54899.9 1932.50   6
   1  -3  -1 467225. 11551.5   3
   1  -3  -1 474161. 11998.2   6
   1  -3   0 575450. 14239.5   3
   1  -3   0 582753. 14595.5   6
   1  -3   1 55539.3 1863.08   6
   1  -3   1 57166.6 1605.20   4
   1  -3   1 59498.4 1667.04   3
   1  -3   2 36572.2 1414.09   2
   1  -3   2 36043.9 1123.11   5
   1  -3   2 39073.2 1231.03   3
   1  -3   2 36068.2 1158.73   4
   1  -3   3 1891.27 270.235   2
   1  -3   3 1761.81 209.095   4
   1  -3   3 1885.89 163.352   5
   1  -3   4 8495.30 596.907   2
   1  -3   4 8504.84 391.995   5
   1  -3   5 1058.62 232.877   2
   1  -3   5 883.772 128.504   5
   1  -3   6 228602. 6112.09   1
   1  -3   6 225740. 6403.62   2
   1  -3   7 1620.27 257.597   1
   1  -3   8 127158. 3847.01   1
   1  -3   9 32274.6 1460.58   1
   1  -3  10 7135.14 652.979   1
   1  -3  11 28789.9 1642.78   4
   1  -3  11 28415.0 1504.39   1
   1  -3  12 21559.7 1474.73   4
   1  -3  12 23531.6 1384.58   1
   1  -3  13 7549.69 877.307   4
   1  -3  13 7698.06 791.932   1
   1  -3  14 1228.79 319.050   1
   1  -3  14 1187.05 363.027   4
   1  -3  15 7841.41 868.504   1
   1  -3  15 8816.49 557.594  17
   1  -3  15 9864.47 1107.14   4
   1  -3  15 7940.82 516.255  12
   1  -3  16 2401.72 493.010   1
   1  -3  16 3340.03 328.606  17
   1  -3  16 3104.27 314.426  12
   1  -3  17 9866.89 1206.84   4
   1  -3  17 8764.48 556.994  12
   1  -3  17 9549.30 607.966  17
   1  -3  18 17709.0 859.303  12
   1  -3  18 17684.4 884.209  17
   1  -3  19 353.411 129.265  17
   1  -3  20 34231.8 1329.08  17
   1  -3  21 199.332 116.365  17
   1  -3  22 10941.1 593.520  17
   1  -3  23 462.861 108.922  17
   1  -3  23 370.240 126.052   7
   1  -3  24 961.260 160.913   7
   1  -3  24 1278.21 157.654  17
   1  -3  25 538.501 96.1137   7
  -1   2  25 5015.93 278.946  17
  -1   2  24 1987.81 203.265  17
  -1   2  23 2128.24 238.839  17
  -1   2  22 6549.22 467.873  17
  -1   2  21 10120.8 639.235  17
  -1   2  20 16076.8 836.835  19
  -1   2  20 16965.8 880.933  17
  -1   2  20 16238.8 761.366  12
  -1   2  19 55015.0 1948.04  17
  -1   2  19 52594.2 1803.10  12
  -1   2  19 54517.3 1895.18  19
  -1   2  18 3060.18 356.943  19
  -1   2  18 2977.02 306.927  12
  -1   2  17 99894.2 3034.03  19
  -1   2  17 101423. 2995.55  12
  -1   2  17 95009.5 4167.72   4
  -1   2  16 766.267 283.335   4
  -1   2  16 636.778 363.233   1
  -1   2  16 771.867 173.314  19
  -1   2  16 581.083 158.593  12
  -1   2  15 17253.4 810.202  12
  -1   2  15 17587.3 832.960  19
  -1   2  15 17044.4 1397.22   4
  -1   2  15 18440.8 1514.95   1
  -1   2  14 1535.52 399.681   1
  -1   2  14 1936.65 248.538  19
  -1   2  14 1720.20 411.396   4
  -1   2  13 1556.64 407.092   1
  -1   2  12 1269.71 339.034   1
  -1   2  11 6619.22 733.717   1
  -1   2  10 92590.1 3373.26   1
  -1   2   9 2158.36 384.047   1
  -1   2   8 109027. 3585.06   1
  -1   2   7 3054.44 402.720   1
  -1   2   6 145248. 4279.93   1
  -1   2   5 55092.5 1909.39   1
  -1   2   4 45728.7 1597.14   1
  -1   2   3 20575.9 846.312   1
  -1   2   2 5998.96 358.514   1
  -1   2   1 6940.84 350.907   1
   1  -2  -1 6979.60 324.142   3
   1  -2  -1 7876.56 432.108   6
  -1   2   0 180335. 4462.40   4
   1  -2   0 173199. 4521.08   3
   1  -2   0 174908. 4625.93   6
   1  -2   1 59287.6 1686.52   3
   1  -2   1 59521.1 1641.23   4
   1  -2   1 57138.9 1821.11   2
   1  -2   2 632.015 124.724   3
   1  -2   2 472.576 96.5713   4
  -1   2  -2 392.725 55.5606   5
   1  -2   2 450.369 122.321   2
   1  -2   2 533.563 55.9963   5
   1  -2   3 18608.3 766.491   3
   1  -2   3 16220.5 539.169   5
   1  -2   3 16594.8 770.048   2
   1  -2   3 16584.6 701.252   4
   1  -2   4 277.059 133.667   2
   1  -2   4 442.244 102.404   1
   1  -2   5 14656.5 679.707   1
   1  -2   6 22891.3 982.725   1
   1  -2   7 73557.1 2402.85   1
   1  -2   8 15414.5 876.507   1
   1  -2   9 9297.02 709.057   1
   1  -2  10 17113.2 1046.51   1
   1  -2  10 15388.6 1086.35   4
   1  -2  11 645.560 230.915   4
   1  -2  11 983.060 287.867   1
   1  -2  12 7802.85 759.873   1
   1  -2  12 8752.32 903.266   4
   1  -2  13 13749.5 1108.36   1
   1  -2  13 14109.2 1215.79   4
   1  -2  14 33708.5 2032.79   4
   1  -2  14 30729.6 1183.87  21
   1  -2  14 30124.1 1792.25   1
   1  -2  15 3370.44 638.292   4
   1  -2  15 3204.77 316.583  17
   1  -2  15 2773.95 525.024   1
   1  -2  15 3125.19 320.079  21
   1  -2  15 2591.28 272.636  12
   1  -2  16 61581.2 2922.02   1
   1  -2  16 59232.0 3112.61   4
   1  -2  16 58192.5 1935.78  12
   1  -2  16 61103.4 2015.93  17
   1  -2  17 11244.9 668.291  17
   1  -2  17 10956.1 1155.45   1
   1  -2  17 10694.7 1233.39   4
   1  -2  17 10547.1 613.141  12
   1  -2  18 10800.7 626.917  12
   1  -2  18 12010.7 695.683  17
   1  -2  19 50260.8 1704.65  12
   1  -2  19 50691.1 1796.82  17
   1  -2  20 3963.76 386.801  17
   1  -2  21 12143.2 674.269  17
   1  -2  22 41.0854 106.740  17
   1  -2  23 4750.12 340.504  17
   1  -2  23 4432.45 343.704   7
   1  -2  24 375.872 90.5734   7
   1  -2  24 513.531 104.565  17
   1  -2  25 4653.01 273.738   7
   1  -2  25 4807.36 258.774  17
  -1   1  25 3161.55 223.900  17
  -1   1  25 2782.97 196.619   7
  -1   1  24 7363.30 418.584  17
  -1   1  23 904.474 168.884  17
  -1   1  22 2292.09 281.184  17
  -1   1  21 7334.55 472.074  12
  -1   1  21 7786.25 544.965  17
  -1   1  20 14231.6 792.086  17
  -1   1  20 12788.0 690.472  12
  -1   1  19 1447.47 245.163  19
  -1   1  19 1781.77 279.931  17
  -1   1  19 1242.87 218.427  12
  -1   1  18 39242.6 1467.13  12
  -1   1  18 40060.0 1512.17  19
  -1   1  17 4444.91 783.426   1
  -1   1  17 3921.61 373.870  19
  -1   1  17 3489.52 664.603   4
  -1   1  17 4250.67 380.682  12
  -1   1  16 10671.5 626.570  19
  -1   1  16 10247.0 610.326  12
  -1   1  16 10843.8 1140.84   4
  -1   1  16 11593.3 1224.27   1
  -1   1  15 1001.32 409.761   4
  -1   1  15 1623.55 219.808  19
  -1   1  15 1282.95 191.229  12
  -1   1  15 1856.08 484.630   1
  -1   1  14 5707.35 763.301   1
  -1   1  13 850.573 324.626   1
  -1   1  12 8921.23 880.719   1
  -1   1  11 27835.6 1554.90   1
  -1   1  10 49752.3 2133.70   1
  -1   1   9 238625. 6849.41   1
  -1   1   8 15430.9 934.574   1
  -1   1   7 32529.7 1405.27   1
  -1   1   6 1377.05 248.080   1
  -1   1   5 4605.34 390.909   1
  -1   1   4 14540.8 688.855   1
  -1   1   3 4608.60 326.383   1
  -1   1   2 227024. 5793.24   1
  -1   1   1 142704. 3632.69   1
  -1   1   0 387156. 9836.56   5
  -1   1   0 401622. 9893.32   6
   1  -1   0 398968. 9989.31   3
   1  -1   0 397712. 9842.73   5
   1  -1   0 405899. 9989.50   2
   1  -1   0 396231. 9885.92   6
   1  -1   1 36382.1 1167.59   2
   1  -1   1 38381.3 1153.36   3
   1  -1   1 37986.5 1132.54   4
   1  -1   2 186226. 4773.00   4
   1  -1   2 191333. 4817.33   3
   1  -1   2 179451. 4628.16   1
   1  -1   3 86696.5 2448.24   1
   1  -1   3 90790.6 2565.80   4
   1  -1   3 95333.4 2609.82   3
   1  -1   4 999999. 24714.9   1
   1  -1   5 40729.6 1407.91   1
   1  -1   6 98983.1 2965.03   1
   1  -1   7 108289. 3287.13   1
   1  -1   8 118480. 3650.19   1
   1  -1   9 3609.10 455.929   4
   1  -1   9 3692.95 446.841   1
   1  -1  10 27849.1 1500.24   4
   1  -1  10 27203.6 1422.89   1
   1  -1  11 4234.21 541.640   1
   1  -1  11 3775.42 551.841   4
   1  -1  12 767.418 255.379   4
   1  -1  12 528.899 234.350   1
   1  -1  13 80130.6 3421.29   4
   1  -1  13 88788.4 3399.68   1
   1  -1  14 1340.13 415.910   4
   1  -1  14 1544.90 401.588   1
   1  -1  14 1327.09 207.409  19
   1  -1  14 1205.67 195.749  21
   1  -1  14 1283.95 220.966  17
   1  -1  15 103574. 3125.57  19
   1  -1  15 111846. 4269.64   1
   1  -1  15 107393. 3187.05  17
   1  -1  15 107186. 3136.36  21
   1  -1  15 107393. 4369.40   4
   1  -1  16 4899.59 758.203   1
   1  -1  16 5140.80 427.930  19
   1  -1  16 4738.33 789.027   4
   1  -1  16 4893.72 404.184  21
   1  -1  16 4937.19 438.479  17
   1  -1  17 50828.1 2794.35   1
   1  -1  17 49006.1 2873.06   4
   1  -1  17 51569.1 1859.85  19
   1  -1  17 55080.3 1890.67  17
   1  -1  18 23383.7 1077.42  17
   1  -1  19 10075.5 640.696  17
   1  -1  20 11247.7 671.312  17
   1  -1  21 17024.8 833.891  17
   1  -1  22 9239.26 548.987  17
   1  -1  23 1722.79 208.109  17
   1  -1  23 1626.71 189.552   7
   1  -1  24 16300.3 657.903  17
   1  -1  24 15889.2 637.407   7
   1  -1  25 659.783 101.451  17
  -1   0  25 1403.19 161.719   7
  -1   0  25 1420.14 154.962  17
  -1   0  24 6182.63 381.284  17
  -1   0  23 1633.62 217.994  17
  -1   0  22 11935.4 655.540  17
  -1   0  22 11155.1 587.700  12
  -1   0  21 3049.15 308.309  12
  -1   0  21 3999.89 382.520  17
  -1   0  20 712.500 187.878  12
  -1   0  20 449.811 159.078  17
  -1   0  19 16838.1 861.339  17
  -1   0  19 14559.5 783.408  12
  -1   0  18 14611.9 808.388  17
  -1   0  18 14900.9 777.033  12
  -1   0  17 16874.4 1539.86   4
  -1   0  17 16843.1 839.251  12
  -1   0  17 16802.4 1520.00   1
  -1   0  17 16669.5 840.105  19
  -1   0  16 10969.8 638.071  19
  -1   0  16 12714.7 1269.48   4
  -1   0  16 11305.3 1214.47   1
  -1   0  16 10256.7 615.025  12
  -1   0  15 2826.19 583.312   1
  -1   0  15 3101.67 305.830  19
  -1   0  15 3102.61 299.008  12
  -1   0  14 1697.07 426.808   1
  -1   0  13 26050.7 1611.47   1
  -1   0  12 11160.8 963.631   1
  -1   0  11 4726.88 587.895   1
  -1   0  10 111729. 3745.60   1
  -1   0   9 21178.0 1167.07   1
  -1   0   8 67988.6 2419.98   1
  -1   0   7 22969.2 1093.18   1
  -1   0   6 9001.43 589.620   1
  -1   0   5 470.916 144.419   1
  -1   0   4 2743.11 266.193   1
  -1   0   4 2734.03 251.599   5
  -1   0   3 50832.7 1526.35   5
  -1   0   2 27764.3 898.982   5
  -1   0   1 223391. 5660.59   5
  -1   0   0 203617. 5149.51   5
   1   0   0 203511. 5193.28   3
   1   0   1 235725. 6101.02   3
   1   0   1 245130. 6113.44   4
   1   0   2 389.966 102.818   3
   1   0   2 326.554 82.2893   4
   1   0   2 368.511 84.2020   1
   1   0   3 11819.6 539.218   1
   1   0   3 12231.4 580.433   4
   1   0   4 33219.3 1178.35   3
   1   0   4 32890.3 1164.24   4
   1   0   5 69790.4 2183.15   4
   1   0   5 66385.5 2128.79   1
   1   0   6 69096.2 2301.00   1
   1   0   6 73778.3 2357.15   4
   1   0   7 6968.84 561.812   4
   1   0   7 6887.58 558.741   1
   1   0   8 6719.26 586.390   1
   1   0   8 6514.09 586.831   4
   1   0   9 28924.9 1435.88   4
   1   0   9 27146.7 1407.61   1
   1   0  10 90335.0 3238.86   4
   1   0  10 87886.2 3175.42   1
   1   0  11 7496.78 758.291   4
   1   0  11 7785.53 768.861   1
   1   0  12 77615.8 3110.44   1
   1   0  12 76289.4 3127.84   4
   1   0  13 6354.64 773.869   1
   1   0  13 4986.45 702.240   4
   1   0  14 56773.3 2785.78   4
   1   0  14 56280.7 1820.65  21
   1   0  14 52474.2 1863.35  17
   1   0  14 55775.8 1834.15  19
   1   0  14 61164.9 2811.34   1
   1   0  15 5167.12 403.894  21
   1   0  15 5236.07 439.805  17
   1   0  15 4907.47 743.767   4
   1   0  15 5329.02 424.756  19
   1   0  15 5464.92 792.613   1
   1   0  16 23669.8 1776.36   1
   1   0  16 23282.3 1053.69  17
   1   0  16 22326.0 1016.34  19
   1   0  16 22585.9 1004.62  21
   1   0  16 21884.1 1743.85   4
   1   0  17 4833.16 432.461  19
   1   0  17 5187.44 441.443  21
   1   0  17 5185.47 459.968  17
   1   0  18 6680.25 517.787  19
   1   0  18 7849.49 567.938  17
   1   0  19 2775.96 332.188  17
   1   0  20 11404.4 680.622  17
   1   0  21 3172.96 326.900  17
   1   0  22 2023.88 258.223  17
   1   0  23 16473.7 679.361   7
   1   0  23 17638.3 747.042  17
   1   0  24 2206.98 199.271  17
   1   0  25 22787.1 745.073  17
  -1  -1  26 257.291 65.3258   7
  -1  -1  25 8402.30 426.975   7
  -1  -1  25 7745.12 382.791  17
  -1  -1  24 1225.06 150.325  17
  -1  -1  23 16760.1 758.994  17
  -1  -1  22 821.738 179.351  12
  -1  -1  22 623.149 157.387  17
  -1  -1  21 17132.1 836.223  12
  -1  -1  21 18233.1 870.069  17
  -1  -1  20 7704.68 534.263  12
  -1  -1  20 9192.44 592.570  17
  -1  -1  19 20.1944 113.134  12
  -1  -1  19 395.801 165.518  17
  -1  -1  18 14181.8 773.215  17
  -1  -1  18 13086.9 737.927  12
  -1  -1  17 13969.4 1363.13   1
  -1  -1  17 13037.4 730.204  12
  -1  -1  17 13642.3 749.913  17
  -1  -1  17 14618.1 1418.66   4
  -1  -1  16 40220.3 1516.26  12
  -1  -1  16 47301.2 2518.85   1
  -1  -1  15 247.377 135.786  12
  -1  -1  15 146.761 155.706   1
  -1  -1  15 276.628 113.032  19
  -1  -1  14 54814.6 2640.66   1
  -1  -1  13 202.143 170.030   1
  -1  -1  12 5288.20 666.896   1
  -1  -1  11 26723.3 1509.78   1
  -1  -1  10 47900.9 2047.48   1
  -1  -1   9 39889.1 1756.68   1
  -1  -1   8 246.846 178.649   1
  -1  -1   7 4136.88 421.832   1
  -1  -1   7 3962.63 382.794   5
  -1  -1   6 40987.2 1469.99   5
  -1  -1   5 6585.50 442.935   5
  -1  -1   4 6676.31 415.003   5
  -1  -1   4 6516.44 321.686   2
  -1  -1   3 2017.12 220.293   5
  -1  -1   3 2282.00 152.645   2
  -1  -1   2 2019.04 210.998   5
  -1  -1   1 37822.4 1235.20   5
  -1  -1   0 35964.1 1121.02   6
   1   1   1 105365. 2777.78   4
   1   1   1 98889.8 2721.39   3
  -1  -1  -1 102284. 2779.57   6
   1   1   2 2752.76 216.592   3
   1   1   2 2676.23 229.010   4
   1   1   3 183.256 81.1613   3
   1   1   3 216.541 81.9518   4
   1   1   3 200.147 110.120   1
   1   1   4 184895. 4887.94   4
   1   1   4 178468. 4955.98   1
   1   1   5 1275.45 221.161   1
   1   1   5 1523.63 220.618   4
   1   1   6 5000.43 431.461   4
   1   1   6 4833.90 458.016   1
   1   1   7 417.581 153.867   4
   1   1   7 627.408 194.122   1
   1   1   8 9733.91 761.866   1
   1   1   8 9409.34 712.261   4
   1   1   9 7626.58 719.934   1
   1   1   9 6914.30 651.646   4
   1   1  10 36502.6 1771.97   4
   1   1  10 38965.2 1879.74   1
   1   1  11 75442.3 2965.26   4
   1   1  11 74137.6 3046.05   1
   1   1  12 20545.7 1418.39   1
   1   1  12 18633.0 1321.42   4
   1   1  13 70837.4 3144.56   1
   1   1  13 70685.0 3093.20   4
   1   1  14 15367.5 740.907  21
   1   1  14 14840.3 749.289  19
   1   1  14 15642.5 1355.63   1
   1   1  14 14415.9 708.943   9
   1   1  14 15461.5 1319.21   4
   1   1  15 5191.67 411.980   9
   1   1  15 5383.62 822.842   4
   1   1  15 6031.55 448.578  21
   1   1  15 6302.83 493.021  17
   1   1  15 5848.76 465.657  19
   1   1  16 25904.7 1091.39  21
   1   1  16 25473.1 1100.77  19
   1   1  16 25847.5 1156.43  17
   1   1  16 22509.6 1795.77   4
   1   1  17 1969.61 275.064  19
   1   1  17 2034.41 291.665  17
   1   1  17 1729.90 250.644  21
   1   1  18 8925.08 607.549  17
   1   1  18 8491.05 589.751  19
   1   1  19 4494.83 419.751  17
   1   1  19 3715.07 371.596  19
   1   1  20 5078.76 433.348  17
   1   1  21 1611.61 245.551  17
   1   1  22 16874.8 698.508   7
   1   1  22 18851.5 814.922  17
   1   1  23 7388.23 429.807  17
   1   1  24 8670.81 417.542  17
  -1  -2  26 12828.3 514.043   7
  -1  -2  25 3360.73 265.068   7
  -1  -2  24 16702.8 687.697  17
  -1  -2  24 16897.9 670.691  20
  -1  -2  23 7568.63 445.561  20
  -1  -2  23 7660.17 459.619  17
  -1  -2  22 12536.7 662.710  17
  -1  -2  22 12733.3 666.394  12
  -1  -2  21 660.459 151.435  17
  -1  -2  21 770.689 163.862  12
  -1  -2  20 8484.14 579.212  12
  -1  -2  20 9522.77 603.533  17
  -1  -2  19 13015.6 723.709  17
  -1  -2  19 12741.8 727.850  12
  -1  -2  18 32703.8 1321.70  12
  -1  -2  18 30758.8 2135.64   1
  -1  -2  18 33176.0 1306.24  17
  -1  -2  17 29827.0 1264.13  12
  -1  -2  17 33406.8 2142.49   1
  -1  -2  17 32009.1 2204.14   4
  -1  -2  17 32544.5 1270.36  17
  -1  -2  16 1718.87 423.846   1
  -1  -2  16 1259.32 227.423  17
  -1  -2  16 1877.80 266.426  12
  -1  -2  15 78563.2 2492.76  12
  -1  -2  15 87061.6 3600.02   1
  -1  -2  14 735.418 317.079   1
  -1  -2  13 48847.7 2363.16   1
  -1  -2  12 78593.6 3114.52   1
  -1  -2  11 1388.33 343.054   1
  -1  -2  10 149068. 4705.18   1
  -1  -2   9 17459.1 1063.15   1
  -1  -2   8 106088. 3304.54   5
  -1  -2   7 1674.59 250.717   5
  -1  -2   6 64838.1 2036.66   2
  -1  -2   6 67231.6 2168.82   5
  -1  -2   5 21089.8 928.964   5
  -1  -2   5 19361.5 790.291   2
  -1  -2   4 331914. 8570.95   5
  -1  -2   4 327443. 8395.67   2
  -1  -2   3 121607. 3478.41   5
  -1  -2   2 59156.5 1891.51   5
  -1  -2   1 11502.8 610.694   5
  -1  -2   0 14392.5 699.436   6
   1   2   1 1652.77 147.024   3
  -1  -2  -1 1662.59 230.040   6
  -1  -2  -2 2835.61 303.063   6
   1   2   2 2510.79 194.459   3
   1   2   3 14730.9 675.014   4
   1   2   3 15217.6 626.807   3
  -1  -2  -3 16590.5 821.857   6
   1   2   4 3844.56 327.616   4
   1   2   5 8653.33 538.135   4
   1   2   6 8070.71 658.466   1
   1   2   6 7759.39 548.540   4
   1   2   7 6594.60 635.729   1
   1   2   7 7251.05 567.491   4
   1   2   8 1323.71 265.302   4
   1   2   8 1934.22 379.863   1
   1   2   9 51284.0 2280.35   1
   1   2   9 52359.5 2118.18   4
   1   2  10 68550.2 2676.54   4
   1   2  10 68699.3 2865.71   1
   1   2  11 71190.3 3037.35   1
   1   2  11 70006.2 2845.56   4
   1   2  12 9278.86 918.413   4
   1   2  13 4813.43 706.295   4
   1   2  13 4890.98 375.507  21
   1   2  13 5047.92 385.210   9
   1   2  14 13481.1 1231.51   4
   1   2  14 12930.4 692.907   9
   1   2  14 13598.9 693.920  21
   1   2  14 14618.1 739.462  19
   1   2  15 20449.4 1593.41   4
   1   2  15 20336.4 941.440  19
   1   2  15 20419.9 909.350  21
   1   2  15 19166.8 900.894   9
   1   2  15 19111.4 947.391  17
   1   2  16 2699.19 311.645  21
   1   2  16 2654.59 315.978  19
   1   2  16 3203.04 371.538  17
   1   2  17 25242.0 1139.84  17
   1   2  17 24136.5 1078.34  19
   1   2  17 24343.3 1049.73  21
   1   2  18 12915.7 752.011  17
   1   2  18 11840.1 700.144  19
   1   2  19 3611.39 364.814  19
   1   2  19 3989.06 394.919  17
   1   2  20 8912.25 564.329  19
   1   2  20 8615.85 563.734  17
   1   2  21 30474.1 1178.51  17
   1   2  22 5359.08 376.560  17
   1   2  23 15371.5 644.976  17
   1   2  24 11026.9 458.571  17
  -1  -3  26 265.715 77.7775   7
  -1  -3  25 19112.8 755.125   7
  -1  -3  24 18372.7 721.253  20
  -1  -3  23 12506.4 607.608  20
  -1  -3  22 3078.05 304.570  20
  -1  -3  22 2922.31 280.926  17
  -1  -3  21 1160.18 218.595  12
  -1  -3  21 869.873 168.919  17
  -1  -3  20 954.366 201.357  17
  -1  -3  20 616.984 180.194  12
  -1  -3  19 41131.0 1510.70  17
  -1  -3  19 39849.8 1545.67  12
  -1  -3  18 2667.66 308.985  17
  -1  -3  18 2313.34 331.520  12
  -1  -3  17 64299.9 2140.09  17
  -1  -3  17 73198.4 3370.71   1
  -1  -3  17 74822.2 3623.65   4
  -1  -3  17 64989.8 2213.13  12
  -1  -3  16 96338.5 3938.03   1
  -1  -3  16 84994.7 2723.57  12
  -1  -3  15 11017.6 665.169  12
  -1  -3  15 13473.7 1235.71   1
  -1  -3  14 93681.7 3789.69   1
  -1  -3  13 33923.3 1923.11   1
  -1  -3  12 21691.9 1418.80   1
  -1  -3  11 6420.15 707.823   1
  -1  -3  10 75065.5 2646.07   5
  -1  -3  10 70275.5 2776.29   1
  -1  -3   9 4709.87 491.903   5
  -1  -3   8 155019. 4557.26   5
  -1  -3   7 80178.9 2607.29   2
  -1  -3   7 86620.8 2734.55   5
  -1  -3   6 57914.9 1939.90   5
  -1  -3   6 47325.6 1732.70   2
  -1  -3   5 37030.6 1445.53   5
  -1  -3   5 34787.0 1335.25   2
  -1  -3   4 26743.5 1171.26   5
  -1  -3   3 5288.45 459.364   5
  -1  -3   2 20549.6 976.992   5
  -1  -3   1 3417.21 372.483   5
  -1  -3   1 3840.51 396.470   6
  -1  -3   0 42734.1 1556.84   6
   1   3   0 38589.7 1173.73   3
  -1  -3  -1 5619.55 477.875   6
   1   3   1 3244.74 195.128   3
  -1  -3  -2 25346.1 1142.01   6
   1   3   2 23368.7 764.842   3
   1   3   3 61659.4 1913.16   4
  -1  -3  -3 61076.5 2193.77   6
  -1  -3  -4 28080.1 1338.70   6
   1   3   4 29878.6 1142.80   4
   1   3   5 905.924 177.127   4
  -1  -3  -5 1010.78 269.737   6
   1   3   6 67334.7 2286.46   4
  -1  -3  -6 69629.5 2601.37   6
  -1  -3  -7 2969.07 448.859   6
   1   3   7 2770.67 367.176   4
   1   3   8 11198.1 785.435   4
  -1  -3  -8 11493.7 944.697   6
   1   3   9 4063.83 495.092   4
   1   3  10 52401.6 2262.43   4
  -1  -3 -11 4225.41 667.651   6
   1   3  11 5120.48 646.648   4
   1   3  12 23290.6 969.947   9
   1   3  12 22504.7 1501.50   4
  -1  -3 -12 22466.3 1645.68   6
   1   3  13 2004.52 222.317  21
  -1  -3 -13 2216.78 558.835   6
   1   3  13 2202.37 488.580   4
   1   3  13 2398.22 283.027   9
   1   3  14 11.3353 97.8339  21
   1   3  14 52.1443 96.9051   9
  -1  -3 -14 324.370 191.294   6
   1   3  14 93.5385 94.1652  19
   1   3  15 1832.90 256.924   9
   1   3  15 1515.27 248.876  17
   1   3  15 1787.51 262.979  19
   1   3  15 1938.13 242.163  21
  -1  -3 -15 1579.52 495.418   6
   1   3  16 5766.11 432.441  21
   1   3  16 6443.04 506.385  17
   1   3  16 5361.46 441.229   9
   1   3  16 5551.36 465.090  19
   1   3  17 28323.0 1208.24  17
   1   3  17 27808.6 1115.62  21
   1   3  17 28161.3 1184.12  19
   1   3  18 12733.2 720.160  19
   1   3  18 13349.7 738.584  17
   1   3  19 71568.0 2299.36  19
   1   3  19 73766.8 2332.53  17
   1   3  20 3553.69 332.972  17
   1   3  20 3036.95 304.615  19
   1   3  21 11593.8 600.765  17
   1   3  22 9730.24 497.770  17
   1   3  23 1470.12 160.273  17
  -1  -4  26 11825.5 486.454   7
  -1  -4  25 5022.76 328.368   7
  -1  -4  24 13125.4 580.743  20
  -1  -4  24 13811.6 652.919   7
  -1  -4  23 5768.93 389.411  20
  -1  -4  22 14759.6 718.289  20
  -1  -4  21 3951.11 366.128  20
  -1  -4  20 1928.09 276.417  12
  -1  -4  19 2687.27 351.340  12
  -1  -4  18 18010.2 921.588  12
  -1  -4  17 2483.15 617.234   4
  -1  -4  17 2010.19 294.109  12
  -1  -4  17 2909.31 678.889   1
  -1  -4  16 694.591 307.597   1
  -1  -4  16 555.228 160.854  12
  -1  -4  15 36569.7 2154.07   1
  -1  -4  15 32830.1 1343.41  12
  -1  -4  14 14044.7 767.797  12
  -1  -4  14 15092.6 1277.92   1
  -1  -4  13 3899.61 624.812   1
  -1  -4  12 22677.6 1518.70   1
  -1  -4  11 2231.04 378.998   5
  -1  -4  11 2300.43 426.774   1
  -1  -4  10 2691.34 373.938   5
  -1  -4   9 156595. 4742.71   5
  -1  -4   8 29640.9 1363.42   2
  -1  -4   8 28235.4 1355.82   5
  -1  -4   7 16168.5 939.526   5
  -1  -4   7 14882.1 872.254   2
  -1  -4   6 185936. 5365.48   2
  -1  -4   6 193598. 5475.08   5
  -1  -4   5 19982.9 1028.78   2
  -1  -4   5 18742.9 1033.86   5
  -1  -4   4 164908. 4831.04   5
  -1  -4   3 139276. 4194.26   5
  -1  -4   2 10276.4 732.051   5
  -1  -4   1 2443.56 379.686   6
  -1  -4   1 2725.38 370.668   5
  -1  -4   0 14310.8 859.377   5
  -1  -4   0 15465.1 899.759   6
  -1  -4  -1 11316.2 802.549   6
  -1  -4  -2 20307.1 1144.62   6
  -1  -4  -3 167324. 5051.83   6
  -1  -4  -4 16656.5 1062.26   6
  -1  -4  -5 102730. 3549.20   6
   1   4   5 103248. 3094.60   4
   1   4   6 2234.70 306.772   4
  -1  -4  -6 2525.74 457.058   6
   1   4   7 3627.53 423.090   4
  -1  -4  -7 4726.80 602.121   6
   1   4   8 8167.42 676.348   4
  -1  -4  -8 9408.43 940.195   6
   1   4   9 15986.4 1041.62   4
  -1  -4  -9 15784.0 1248.92   6
  -1  -4 -10 29427.6 1872.05   6
   1   4  11 27072.2 1081.38   9
  -1  -4 -11 25612.7 1783.25   6
  -1  -4 -12 33478.7 2132.88   6
   1   4  12 33993.0 1297.23   9
  -1  -4 -13 1167.70 359.324   6
   1   4  13 1174.21 205.680   9
   1   4  14 5477.69 441.326   9
  -1  -4 -14 3384.34 704.469   6
   1   4  15 62.5676 123.079  17
   1   4  15 53.3370 134.611  19
   1   4  15 91.7654 123.614   9
   1   4  16 5064.16 437.102  19
   1   4  16 5033.54 430.098   9
   1   4  16 5777.03 472.375  17
   1   4  17 423.917 156.109  17
   1   4  17 402.118 137.595  19
   1   4  18 28556.0 1164.18  19
   1   4  18 28096.0 1167.09  17
   1   4  19 446.074 155.116  19
   1   4  19 348.276 142.982  17
   1   4  20 22566.6 921.406  19
   1   4  20 22664.3 927.904  17
   1   4  21 3243.06 278.424  17
   1   4  22 1991.00 190.020  17
   1   4  23 4580.02 247.393  17
  -1  -5  26 667.880 98.1493   7
  -1  -5  25 18278.7 709.775   7
  -1  -5  24 3752.10 278.635  20
  -1  -5  24 4586.88 335.940   7
  -1  -5  23 1405.80 198.855  20
  -1  -5  23 1778.27 238.890   7
  -1  -5  22 1910.33 238.388  20
  -1  -5  21 1137.30 217.343  20
  -1  -5  20 19937.9 937.655  20
  -1  -5  19 2960.27 346.430  20
  -1  -5  18 25029.1 1168.34  12
  -1  -5  18 26223.9 1157.23  20
  -1  -5  17 205.037 390.917   1
  -1  -5  17 747.452 418.148   4
  -1  -5  17 1050.84 234.866  12
  -1  -5  16 26503.2 1890.70   1
  -1  -5  16 26201.2 1188.36  12
  -1  -5  15 22967.8 1673.44   1
  -1  -5  15 20581.9 1019.14  12
  -1  -5  14 24875.5 1702.92   1
  -1  -5  14 21424.2 1028.79  12
  -1  -5  13 82328.1 3483.00   1
  -1  -5  12 16607.7 1293.23   1
  -1  -5  11 2709.95 430.317   5
  -1  -5  10 44426.6 1944.39   5
  -1  -5   9 1179.04 283.087   5
  -1  -5   9 1138.27 292.127   2
  -1  -5   8 30301.3 1465.18   5
  -1  -5   8 27700.0 1417.39   2
  -1  -5   7 34965.6 1599.82   5
  -1  -5   7 32865.8 1563.57   2
  -1  -5   6 30264.8 1477.41   2
  -1  -5   6 30384.9 1486.28   5
  -1  -5   5 106370. 3564.79   5
  -1  -5   5 109120. 3594.49   2
  -1  -5   4 16043.1 1021.03   5
  -1  -5   3 112827. 3698.14   5
  -1  -5   2 1088.04 299.240   5
   1   5  -1 49056.1 1407.79   3
  -1  -5   1 65155.2 2282.89   5
  -1  -5   0 9335.68 769.771   5
  -1  -5   0 7902.87 739.828   6
  -1  -5  -1 72714.2 2758.72   6
  -1  -5  -2 124627. 4141.19   6
  -1  -5  -3 21232.8 1297.36   6
  -1  -5  -4 152351. 4970.21   6
  -1  -5  -5 11147.1 978.737   6
  -1  -5  -6 70805.2 2936.93   6
  -1  -5  -7 11388.6 1045.56   6
  -1  -5  -8 8862.05 944.676   6
  -1  -5  -9 74412.7 3309.48   6
   1   5  10 25196.4 1026.77   9
  -1  -5 -10 24423.2 1760.80   6
   1   5  11 54652.8 1830.18   9
  -1  -5 -11 55521.6 2882.46   6
   1   5  11 52685.6 1728.25  14
   1   5  12 9683.21 600.349   9
  -1  -5 -12 9103.70 1149.35   6
  -1  -5 -13 46716.2 2761.01   6
   1   5  13 49534.7 1745.92   9
   1   5  14 1026.00 219.562  17
   1   5  14 952.251 202.940   9
   1   5  15 55541.2 1897.14  17
   1   5  15 53972.4 1892.23   9
   1   5  15 55027.0 1903.94  19
   1   5  16 7500.72 533.118  19
   1   5  16 7247.00 522.165   9
   1   5  16 7671.19 524.077  17
   1   5  17 12731.0 690.429  17
   1   5  17 12387.8 694.265  19
   1   5  18 923.376 196.773  19
   1   5  18 1148.45 197.797  17
   1   5  19 3017.45 283.364  17
   1   5  19 3052.21 287.190  19
   1   5  20 981.341 152.513  19
   1   5  20 838.363 147.472  17
   1   5  21 7426.79 390.201  17
   1   5  22 9832.78 402.280  17
  -1  -6  25 5322.80 309.452   7
  -1  -6  24 4803.87 314.868  20
  -1  -6  24 5563.39 353.171   7
  -1  -6  23 808.778 155.238   7
  -1  -6  23 731.081 156.233  20
  -1  -6  22 3016.95 298.141  20
  -1  -6  22 3289.96 319.979   7
  -1  -6  21 6474.02 467.817  20
  -1  -6  20 14608.6 775.989  20
  -1  -6  19 19970.0 964.713  20
  -1  -6  18 44796.1 1685.46  20
  -1  -6  17 30975.0 1316.06  20
  -1  -6  16 805.879 272.669   4
  -1  -6  16 1376.81 364.911   1
  -1  -6  16 1416.21 201.503  11
  -1  -6  16 1208.50 236.663  20
  -1  -6  15 9413.10 1061.26   1
  -1  -6  15 8266.74 613.265  20
  -1  -6  14 41374.9 2363.39   1
  -1  -6  14 40731.9 1582.31  20
  -1  -6  13 7673.21 562.197  20
  -1  -6  13 7338.17 896.491   1
  -1  -6  12 8919.09 959.322   1
  -1  -6  12 9177.85 835.755   5
  -1  -6  11 17815.0 1179.30   5
  -1  -6  10 1480.81 328.285   5
  -1  -6  10 1677.50 386.735   2
  -1  -6   9 3422.06 472.384   5
  -1  -6   9 3633.28 526.191   2
  -1  -6   8 1326.02 309.827   2
  -1  -6   8 1467.54 361.965   5
  -1  -6   7 12579.9 947.014   5
  -1  -6   7 12072.4 963.514   2
  -1  -6   6 109092. 3872.15   2
  -1  -6   6 115651. 3868.62   5
  -1  -6   5 15289.5 1125.97   2
  -1  -6   5 14923.2 1069.18   5
  -1  -6   4 142161. 4644.14   5
  -1  -6   3 714.397 257.809   5
  -1  -6   2 23265.0 1394.99   5
  -1  -6   1 9825.59 879.592   5
  -1  -6   0 30288.9 1697.57   6
  -1  -6   0 30753.9 1653.12   5
  -1  -6  -1 30616.3 1649.70   5
  -1  -6  -1 28759.5 1673.58   6
  -1  -6  -2 8135.17 844.964   6
  -1  -6  -3 89703.7 3478.25   6
  -1  -6  -4 4139.15 617.008   6
  -1  -6  -5 3126.05 555.571   6
  -1  -6  -6 5118.41 721.607   6
  -1  -6  -7 26208.8 1780.66   6
  -1  -6  -8 3582.30 658.433   6
  -1  -6  -9 78158.2 3585.45   6
   1   6   9 74815.4 2301.17  14
   1   6  10 12750.9 668.000  14
   1   6  10 14069.8 725.324   9
  -1  -6 -10 13664.9 1325.28   6
  -1  -6 -11 33223.8 2251.08   6
   1   6  11 35087.8 1341.73   9
   1   6  11 33880.4 1268.39  14
   1   6  12 59544.4 1960.85   9
   1   6  12 53765.9 1807.13  14
  -1  -6 -12 57043.9 3114.80   6
   1   6  13 8557.09 582.633   9
   1   6  13 9072.86 570.133  17
   1   6  14 12693.4 733.393   9
   1   6  14 13902.4 735.564  17
   1   6  15 1203.75 218.596  19
   1   6  15 1247.35 210.542  17
   1   6  15 1437.97 242.289   9
   1   6  16 9887.60 575.773  17
   1   6  16 9158.41 585.879  19
   1   6  16 9092.16 579.183   9
   1   6  17 559.922 163.252  19
   1   6  17 603.378 149.364  17
   1   6  18 878.137 169.588  19
   1   6  18 1036.79 169.037  17
   1   6  19 546.095 126.660  17
   1   6  19 395.501 110.344  19
   1   6  20 2968.70 238.527  19
   1   6  20 3164.68 234.411  17
  -1  -7  24 1207.15 150.114   7
  -1  -7  24 971.413 130.465  20
  -1  -7  23 1154.22 175.631   7
  -1  -7  23 1095.55 175.930  20
  -1  -7  22 5883.86 405.926   7
  -1  -7  22 6524.92 429.614  20
  -1  -7  21 3222.29 321.725  20
  -1  -7  21 3236.91 319.011   7
  -1  -7  20 12694.4 719.190  20
  -1  -7  20 13896.5 726.951   7
  -1  -7  19 18246.5 883.393   7
  -1  -7  19 17762.2 908.356  20
  -1  -7  18 9022.54 624.059  20
  -1  -7  17 23401.7 1130.57  20
  -1  -7  17 24484.4 987.583  11
  -1  -7  16 10313.0 702.442  20
  -1  -7  16 10826.7 599.657  11
  -1  -7  15 346.416 259.414   4
  -1  -7  15 421.760 179.056  20
  -1  -7  14 11021.4 1204.87   4
  -1  -7  14 10473.5 702.502  20
  -1  -7  14 12740.5 1257.04   1
  -1  -7  13 19786.5 1578.20   1
  -1  -7  13 19054.4 967.340  20
  -1  -7  12 14087.4 789.251  20
  -1  -7  11 16194.8 835.852  20
  -1  -7  10 15886.9 1140.65   5
  -1  -7   9 23933.5 1428.85   5
  -1  -7   9 20752.3 1434.78   2
  -1  -7   8 1867.06 371.658   2
  -1  -7   8 1833.14 371.138   5
  -1  -7   7 2980.27 525.614   2
  -1  -7   7 3333.60 524.859   5
  -1  -7   6 2472.66 470.048   2
  -1  -7   6 2647.00 489.639   5
  -1  -7   5 40001.6 2095.90   2
  -1  -7   5 34755.0 1897.77   5
  -1  -7   4 60.1164 197.469   5
  -1  -7   3 48236.1 2291.24   5
  -1  -7   2 702.898 264.906   5
  -1  -7   1 9730.75 954.484   5
  -1  -7   0 4630.14 639.007   5
  -1  -7  -1 1151.69 363.946   6
  -1  -7  -1 1135.21 382.974   5
  -1  -7  -2 39810.3 2212.55   6
  -1  -7  -2 40867.4 2134.46   5
  -1  -7  -3 197.395 226.717   5
  -1  -7  -3 381.649 294.489   6
  -1  -7  -4 8694.65 993.288   6
  -1  -7  -5 2265.50 498.040   6
  -1  -7  -6 5670.19 850.813   6
   1   7   6 5858.61 406.106  14
  -1  -7  -7 1760.55 492.938   6
   1   7   7 1541.85 214.152  14
  -1  -7  -8 11863.4 1244.92   6
   1   7   8 11589.1 627.541  14
  -1  -7  -9 1430.49 488.920   6
   1   7   9 684.439 173.934  14
  -1  -7 -10 7530.90 1073.49   6
   1   7  10 7374.53 494.585  14
   1   7  10 7438.67 526.096   9
   1   7  11 4100.52 357.624  17
   1   7  11 3648.28 335.715  14
   1   7  11 3721.66 377.497   9
   1   7  12 1882.84 245.325  14
   1   7  12 1855.27 280.734   9
   1   7  12 1785.11 244.724  17
   1   7  13 15010.2 724.098  14
   1   7  13 17291.2 797.462  17
   1   7  13 15136.2 806.100   9
   1   7  14 269.053 128.615  17
   1   7  14 147.593 124.113   9
   1   7  15 9547.52 587.990  19
   1   7  15 8764.02 571.148   9
   1   7  15 9752.53 549.933  17
   1   7  16 2015.32 224.612  17
   1   7  16 2153.30 258.048   9
   1   7  16 1768.19 243.192  19
   1   7  17 12335.5 581.186  17
   1   7  17 12424.4 621.569  19
   1   7  18 2211.25 200.563  17
   1   7  18 2242.14 223.942  19
   1   7  19 8209.12 413.570  19
  -1  -8  24 16867.1 610.405  20
  -1  -8  23 27.7439 85.6738  20
  -1  -8  23-47.9112 77.7675   7
  -1  -8  22 3931.47 293.134   7
  -1  -8  22 3376.91 292.775  20
  -1  -8  21 2442.97 250.244   7
  -1  -8  21 2147.56 263.674  20
  -1  -8  20 12208.1 647.929   7
  -1  -8  20 12480.9 689.462  20
  -1  -8  19 8272.38 538.165   7
  -1  -8  19 8832.29 608.568  20
  -1  -8  18 11856.0 683.392   7
  -1  -8  18 12701.9 764.421  20
  -1  -8  18 12400.4 636.047  11
  -1  -8  17 1816.09 322.600  20
  -1  -8  17 1824.93 234.942  11
  -1  -8  17 1650.03 240.458   7
  -1  -8  16 21163.6 932.201  11
  -1  -8  16 20142.8 1042.83  20
  -1  -8  15 6364.79 574.168  20
  -1  -8  14 517.383 195.124  20
  -1  -8  13 24390.3 1140.52  20
  -1  -8  13 20478.0 1682.29   1
  -1  -8  12 5232.45 475.547  20
  -1  -8  11 21949.8 1041.36  20
  -1  -8  10 7891.98 560.418  20
  -1  -8   9 44212.3 1609.85  20
  -1  -8   8 9465.99 587.858  20
  -1  -8   8 9090.78 967.254   2
  -1  -8   8 8887.48 880.089   5
  -1  -8   7 30843.5 1804.74   5
  -1  -8   7 26633.1 1794.48   2
  -1  -8   6 11244.6 1106.99   2
  -1  -8   6 11727.8 1083.50   5
  -1  -8   5 6624.99 821.455   5
  -1  -8   5 6900.50 887.706   2
  -1  -8   4 26694.3 1724.82   5
  -1  -8   3 1693.96 483.325   5
  -1  -8   2 39993.0 2207.92   5
  -1  -8   1 27128.6 1764.36   5
  -1  -8   0 1486.11 402.396   5
  -1  -8  -1 15316.3 1305.40   5
  -1  -8  -2 784.929 356.294   5
  -1  -8  -2 620.568 323.405   6
   1   8   3 13403.0 658.568  14
  -1  -8  -3 13484.0 1318.01   6
  -1  -8  -3 13692.0 1262.71   5
  -1  -8  -4 803.449 337.908   6
   1   8   4 509.606 131.627  14
  -1  -8  -4 1198.32 369.590   5
   1   8   5 21481.5 935.582  14
  -1  -8  -5 24809.0 1853.65   6
  -1  -8  -5 26193.1 1875.40   5
  -1  -8  -6 3706.29 727.986   5
  -1  -8  -6 4189.27 760.931   6
   1   8   6 2827.89 299.505  14
  -1  -8  -7 20913.3 1772.28   6
   1   8   7 18523.1 864.397  14
  -1  -8  -8 5993.93 903.525   6
   1   8   8 6221.08 460.177  14
   1   8   9 1190.81 207.568  14
   1   8   9 1100.69 224.933   9
   1   8  10 478.055 162.451  14
   1   8  10 505.761 162.474   9
   1   8  11 660.483 166.740  14
   1   8  11 1128.58 214.577   9
   1   8  12 19263.8 860.775  14
   1   8  12 21066.4 972.568   9
   1   8  13 1262.15 182.990  14
   1   8  13 1206.59 217.043   9
   1   8  14 8889.31 560.418   9
   1   8  15 45.3471 95.3042   9
   1   8  15 38.6980 93.8731  19
   1   8  16 22045.9 887.987  19
   1   8  17 663.513 131.597  19
   1   8  18 5867.69 329.922  19
   1   8  19 735.133 98.5581  19
  -1  -9  23 6350.87 343.032  20
  -1  -9  22 619.081 142.459  20
  -1  -9  21 4737.75 365.794  20
  -1  -9  20 4937.21 403.424  20
  -1  -9  19 6209.73 498.903  20
  -1  -9  19 7190.17 429.641  11
  -1  -9  18 8727.65 515.343  11
  -1  -9  18 8876.04 622.166  20
  -1  -9  17 10352.1 593.505  11
  -1  -9  17 9747.24 667.809  20
  -1  -9  16 8077.98 627.122  20
  -1  -9  16 9248.51 564.183  11
  -1  -9  15 634.895 166.656  11
  -1  -9  15 461.163 195.742  20
  -1  -9  14 22549.4 1118.71  20
  -1  -9  13 153.852 164.046  20
  -1  -9  12 30732.0 1360.38  20
  -1  -9  11 530.564 231.474  20
  -1  -9  10 54135.0 1941.17  20
   1   9  -9 804.288 166.084  14
  -1  -9   9 358.273 180.731  20
  -1  -9   8 28830.9 1224.54  20
   1   9  -8 30435.3 1152.48  14
  -1  -9   7 1261.80 237.540  20
   1   9  -7 1070.97 198.145  14
  -1  -9   7 1036.36 295.305   2
  -1  -9   6 50432.5 2824.14   2
  -1  -9   6 54548.5 2694.02   5
  -1  -9   6 51044.3 1806.34  20
   1   9  -6 52978.2 1744.31  14
  -1  -9   5 17394.9 857.373  20
   1   9  -5 18226.9 824.271  14
  -1  -9   5 19429.0 1609.50   2
  -1  -9   5 17235.4 1437.28   5
  -1  -9   4 339.648 140.196  20
  -1  -9   4 55.7137 398.317   5
  -1  -9   4 17.9009 242.443   2
   1   9  -4 323.663 113.812  14
  -1  -9   3 71932.9 3350.11   5
   1   9  -3 72938.8 2262.13  14
  -1  -9   2 19697.5 1575.56   5
   1   9  -2 18141.8 829.096  14
   1   9  -1 52578.4 1759.04  14
  -1  -9   1 55878.3 2857.68   5
   1   9   0 8793.37 541.596  14
  -1  -9   0 8713.39 1047.80   5
   1   9   1 51393.1 1746.31  14
  -1  -9  -1 55810.6 2884.61   5
  -1  -9  -2 4771.62 777.925   5
   1   9   2 4190.89 367.740  14
  -1  -9  -3 37312.7 2375.72   5
   1   9   3 37434.9 1377.56  14
  -1  -9  -4 13146.6 1376.57   5
   1   9   4 12256.9 673.960  14
   1   9   5 7962.24 530.353  14
  -1  -9  -5 7682.64 1060.60   6
  -1  -9  -5 8038.71 1122.89   5
   1   9   6 46223.8 1643.00  14
  -1  -9  -6 45402.7 2814.10   6
  -1  -9  -6 46947.2 2864.66   5
   1   9   7 2227.97 288.486  14
   1   9   8 33786.5 1320.54   9
   1   9   8 31403.9 1270.70  14
   1   9   9 1848.05 263.011  14
   1   9   9 2281.97 299.245   9
   1   9  10 5235.66 443.000   9
   1   9  10 4691.34 390.056  14
   1   9  11 418.645 138.219  14
   1   9  11 500.186 157.603   9
   1   9  12 2567.77 298.317   9
   1   9  12 2256.49 246.577  14
   1   9  13 4071.38 309.968  14
   1   9  13 5113.47 401.959   9
   1   9  14 7671.39 483.748   9
   1   9  15 22594.2 880.526  19
   1   9  16 1481.12 175.195  19
   1   9  17 5461.05 306.271  19
   1   9  18 31.4183 38.8256  19
  -1 -10  22 11543.0 515.712  20
  -1 -10  21 5936.85 380.658  20
  -1 -10  20 17021.4 767.038  20
  -1 -10  19 26522.7 964.657  11
  -1 -10  19 25919.9 1072.17  20
  -1 -10  18 1151.26 230.245  20
  -1 -10  18 1462.60 207.761  11
  -1 -10  17 13921.7 792.634  20
  -1 -10  17 13978.4 697.046  11
  -1 -10  16 2371.26 273.823  11
  -1 -10  16 2394.33 342.908  20
  -1 -10  15 20403.8 926.184  11
  -1 -10  15 19761.2 1032.69  20
  -1 -10  14 1390.96 279.512  20
  -1 -10  14 1462.93 225.955  11
  -1 -10  13 18410.1 999.007  20
  -1 -10  12 1772.22 322.642  20
  -1 -10  11 9393.12 669.978  20
  -1 -10  10 4687.88 454.231  20
   1  10  -9 2152.77 267.030  14
  -1 -10   9 2374.06 357.311  20
  -1 -10   8 14289.8 816.694  20
   1  10  -8 14622.6 735.439  14
   1  10  -7 29216.6 1154.16  14
  -1 -10   7 28498.3 1234.16  20
   1  10  -6 14641.2 746.277  14
  -1 -10   6 15289.7 822.522  20
  -1 -10   6 13653.6 1448.21   2
   1  10  -5 3359.86 336.337  14
  -1 -10   5 3138.22 702.095   2
   1  10  -4 26548.7 1095.55  14
  -1 -10   4 25109.9 2085.09   2
  -1 -10   3 46878.9 2708.39   5
   1  10  -3 45026.6 1593.09  14
  -1 -10   3 44881.6 2913.84   2
  -1 -10   2 27316.6 2028.74   5
   1  10  -2 27987.2 1141.98  14
   1  10  -1 19259.4 894.206  14
  -1 -10   1 19857.0 1720.78   5
   1  10   0 12271.9 679.067  14
  -1 -10   0 12281.2 1322.19   5
   1  10   1 7466.68 516.341  14
  -1 -10  -1 8204.75 1089.06   5
   1  10   2 33674.7 1313.29  14
  -1 -10  -2 34829.1 2359.37   5
   1  10   3 1027.76 217.807  14
   1  10   4 6510.79 489.589  14
   1  10   5 35228.1 1379.90  14
   1  10   6 8451.04 565.991  14
   1  10   7 100402. 3090.49  14
   1  10   7 106703. 3130.25   9
   1  10   8 20738.6 963.811  14
   1  10   8 23367.9 1020.81   9
   1  10   9 9797.84 584.668  14
   1  10   9 9330.24 600.547   9
   1  10  10 342.858 145.812   9
   1  10  10 373.255 141.778  14
   1  10  11 2176.93 243.093  14
   1  10  11 2271.46 267.490   9
   1  10  12 3572.43 320.495   9
   1  10  12 3224.91 268.677  14
   1  10  13 7344.86 444.252   9
   1  10  13 6358.02 357.235  14
   1  10  14 19320.0 763.793  19
   1  10  15 3645.43 257.590  19
   1  10  16 16612.5 596.758  19
  -1 -11  21 7217.91 386.689  20
  -1 -11  20 3393.58 281.745  20
  -1 -11  19 4663.85 310.319  11
  -1 -11  19 4130.72 346.712  20
  -1 -11  18 10246.4 523.825  11
  -1 -11  18 8830.71 559.711  20
  -1 -11  17 111.058 133.007  20
  -1 -11  17 244.886 99.9374  11
  -1 -11  16 9951.58 648.927  20
  -1 -11  16 10439.2 588.728  11
  -1 -11  15 1129.37 260.791  20
  -1 -11  15 1288.31 219.579  11
  -1 -11  14 17468.4 858.206  11
  -1 -11  14 19260.6 982.951  20
  -1 -11  13 207.726 139.164  11
  -1 -11  13-218.997 210.292  20
  -1 -11  12 13174.6 809.377  20
  -1 -11  12 12594.6 718.385  11
  -1 -11  11 14398.0 850.103  20
  -1 -11  11 13204.6 751.102  11
   1  11 -10 5226.29 394.044  14
  -1 -11  10 5618.21 505.614  20
   1  11  -9 28683.0 1155.30  14
  -1 -11   9 32167.1 1341.27  20
  -1 -11   8 3458.48 399.634  20
   1  11  -8 3566.79 344.334  14
   1  11  -7 35399.4 1341.75  14
   1  11  -6 5553.12 444.367  14
   1  11  -5 13872.3 741.993  14
  -1 -11   4 4886.97 413.669  11
   1  11  -4 4703.45 410.516  14
   1  11  -3 6021.19 461.439  14
  -1 -11   3 5538.08 433.370  11
   1  11  -2 10717.3 644.573  14
   1  11  -1 7514.12 526.123  14
   1  11   0 2397.90 293.929  14
   1  11   1 30644.2 1249.28  14
   1  11   2 1360.89 232.305  14
   1  11   3 13684.5 748.000  14
   1  11   4 12062.7 698.803  14
   1  11   5 867.165 181.498   9
   1  11   5 751.071 184.433  14
   1  11   6 64979.1 2156.75  14
   1  11   6 67321.0 2142.67   9
   1  11   7 390.549 144.352   9
   1  11   7 529.598 158.264  14
   1  11   8 43676.5 1555.63  14
   1  11   8 46669.7 1583.09   9
   1  11   9 279.339 110.794  14
   1  11   9 334.884 124.485   9
   1  11  10 13739.8 659.417   9
   1  11  10 12368.6 605.614  14
   1  11  11 1286.80 167.227  14
   1  11  11 1180.14 176.288   9
   1  11  12 26077.8 917.014   9
   1  11  12 23715.7 837.192  14
   1  11  13 7362.29 389.811  19
   1  11  14 6964.48 340.247  19
  -1 -12  19 740.379 113.659  11
  -1 -12  18 1930.76 201.229  11
  -1 -12  17 2542.63 244.249  11
  -1 -12  17 2272.11 267.300  20
  -1 -12  16 5903.35 402.579  11
  -1 -12  16 5438.76 431.647  20
  -1 -12  15 8177.09 557.262  20
  -1 -12  15 8336.42 509.462  11
  -1 -12  14 4682.15 442.718  20
  -1 -12  14 4659.05 386.513  11
  -1 -12  13 27552.9 1195.98  20
  -1 -12  13 26211.4 1101.82  11
  -1 -12  12 6244.77 477.362  11
  -1 -12  11 13782.2 758.832  11
  -1 -12  10 12631.0 716.534  11
   1  12 -10 11341.9 601.205  14
   1  12  -9 13431.3 679.654  14
  -1 -12   9 12844.4 732.492  11
   1  12  -8 15006.0 741.743  14
  -1 -12   8 14135.6 776.488  11
  -1 -12   7 25062.7 1110.78  11
   1  12  -7 26701.7 1085.11  14
  -1 -12   6 22157.2 1009.64  11
   1  12  -6 22513.9 983.920  14
   1  12  -5 5191.01 420.070  14
  -1 -12   5 4954.71 421.549  11
   1  12  -4 14188.2 738.777  14
  -1 -12   4 12579.0 687.294  11
  -1 -12   3 1873.70 235.267  11
   1  12  -3 2151.72 282.621  14
   1  12  -2 4458.02 404.100  14
   1  12  -1 6450.28 480.873  14
   1  12   0 1091.86 343.890  14
   1  12   1 1539.41 257.036  14
   1  12   2 4491.95 410.339  14
   1  12   3 3592.17 360.235  14
   1  12   3 3308.19 305.990   9
   1  12   4 1496.99 242.446  14
   1  12   4 1347.68 196.828   9
   1  12   5 16710.9 766.144   9
   1  12   5 17581.8 826.117  14
   1  12   6 2717.50 294.078  14
   1  12   6 2455.97 252.915   9
   1  12   7 25244.3 1010.13  14
   1  12   7 26225.9 990.962   9
   1  12   8 382.036 101.958   9
   1  12   8 582.664 134.728  14
   1  12   9 7181.99 408.634  14
   1  12   9 6837.14 402.982   9
   1  12  10 692.049 112.016  14
   1  12  10 626.866 113.786   9
   1  12  11 18002.4 641.225  14
   1  12  12 1328.99 140.092  19
  -1 -13  18 436.209 91.5992  11
  -1 -13  17 297.770 89.5489  11
  -1 -13  16 817.568 140.374  11
  -1 -13  15 8389.66 472.125  11
  -1 -13  14 9858.39 545.270  11
  -1 -13  13 5365.48 404.471  11
  -1 -13  12 7151.87 489.686  11
  -1 -13  11 21.6530 119.889  11
  -1 -13  10 3375.34 339.452  11
   1  13  -9 4511.38 349.600  14
  -1 -13   9 4577.52 402.139  11
   1  13  -8 4062.83 348.156  14
  -1 -13   8 3643.18 354.310  11
   1  13  -7 1286.19 216.831  14
  -1 -13   7 1158.13 210.259  11
   1  13  -6 16923.0 795.890  14
  -1 -13   6 14688.7 750.452  11
   1  13  -5 1544.67 231.172  14
  -1 -13   5 1168.47 195.889  11
   1  13  -4 523.198 166.755  14
  -1 -13   4 408.757 118.779  11
   1  13  -3 10676.8 617.093  14
   1  13  -2 14812.5 749.958  14
   1  13  -1 3332.88 327.016  14
   1  13   0 6140.57 452.953  14
   1  13   1 6398.28 454.642  14
   1  13   2 4461.54 379.442  14
   1  13   3 5575.93 413.861  14
   1  13   4 1902.83 243.895  14
   1  13   5 71.6077 96.4945  14
   1  13   6 4528.43 326.626  14
   1  13   7 574.274 121.584  14
   1  13   7 424.709 81.5860   9
   1  13   8 1895.82 184.721  14
   1  13   9 4176.19 249.399  14
   1  13  10 701.955 95.9156  19
  -1 -14  16 4628.53 275.139  11
  -1 -14  15 12635.6 541.126  11
  -1 -14  14 2958.94 249.710  11
  -1 -14  13 13828.4 625.693  11
  -1 -14  12 740.454 156.275  11
  -1 -14  11 7455.35 459.419  11
  -1 -14  10 1888.50 233.728  11
  -1 -14   9 2543.69 268.893  11
  -1 -14   8 3833.97 332.288  11
   1  14  -8 4204.46 325.183  14
  -1 -14   7 8020.90 482.267  11
   1  14  -7 8787.35 499.529  14
   1  14  -6 2370.93 252.999  14
  -1 -14   6 2431.53 243.500  11
   1  14  -5 16837.8 762.416  14
   1  14  -4 21774.7 904.903  14
   1  14  -3 1563.10 206.804  14
   1  14  -2 26952.6 1043.25  14
   1  14  -1 123.695 109.816  14
   1  14   0 9322.52 520.224  14
   1  14   1 337.936 104.959  14
   1  14   2 4365.22 324.656  14
   1  14   3 1586.46 189.694  14
   1  14   4 5153.76 330.094  14
   1  14   5 1115.61 152.384  14
   1  14   6 4037.91 255.729  14
   1  14   7 5294.35 273.659  14
  -1 -15  13 451.806 82.8598  11
  -1 -15  12 6030.75 322.053  11
  -1 -15  11 576.653 105.719  11
  -1 -15  10 2572.31 208.745  11
  -1 -15   9 105.851 65.8578  11
  -1 -15   8 2829.44 223.490  11
   1  15  -7 2141.34 196.605  14
   1  15  -6 565.052 116.550  14
   1  15  -5 5342.77 334.111  14
   1  15  -4 2536.20 229.147  14
   1  15  -3 10892.9 516.048  14
   1  15  -2 6615.03 382.131  14
   1  15  -1 19342.8 742.865  14
   1  15   0 906.991 135.320  14
   1  15   1 6672.88 355.394  14
   1  15   2 2848.40 208.850  14
   1  15   3 1805.49 156.984  14
   1  15   4 2899.80 187.102  14
  -2  16   4 3172.60 207.887  14
  -2  16   3 9674.56 422.643  14
  -2  16   2 754.688 109.254  14
  -2  16   1 6527.26 349.545  14
  -2  16   0 1167.06 141.387  14
  -2  16  -1-59.9587 58.1666  14
  -2  16  -2 1551.72 160.748  14
   2 -16   2 1505.12 165.662  16
   2 -16   3 368.313 101.521  16
   2 -16   4 11303.6 533.837  16
   2 -16   5 132.207 82.9087  16
   2 -16   6 4165.87 310.586  16
   2 -16   7 869.669 154.079  16
   2 -16   8 1601.78 198.660  16
   2 -16   9 8935.23 464.940  16
   2 -16  10 1353.39 169.435  16
   2 -16  11 13875.9 570.705  16
   2 -16  12 1721.49 160.014  16
   2 -15  -8 2725.83 217.938  10
  -2  15   8 3181.79 213.286  14
  -2  15   7-61.3190 69.6277  14
  -2  15   6 9266.52 450.621  14
  -2  15   5 491.776 113.075  14
  -2  15   4 29773.7 1055.21  14
  -2  15   3 2889.53 259.504  14
  -2  15   2 24252.2 944.539  14
  -2  15   1 5718.90 386.857  14
   2 -15   0 328.583 92.5578  16
  -2  15   0 197.792 108.253  14
   2 -15   1 9633.03 530.112  16
  -2  15  -1 11998.6 587.598  14
   2 -15   2 5117.37 377.981  16
  -2  15  -2 5381.06 369.971  14
   2 -15   3 5692.48 408.979  16
  -2  15  -3 6137.31 393.609  14
   2 -15   4 167.363 66.9726  11
   2 -15   5 14561.3 667.613  11
   2 -15   6 1075.22 181.021  11
   2 -15   7 7518.52 462.249  11
   2 -15   8 4317.06 344.909  11
   2 -15   9 346.090 123.752  11
   2 -15  10 4359.43 337.926  11
   2 -15  11 22.9458 87.7141  11
   2 -15  12 1597.17 190.235  11
   2 -15  13 2582.26 228.886   8
   2 -15  13 2767.37 234.097  11
   2 -15  14 799.456 121.218  11
   2 -15  14 995.246 135.874   8
   2 -15  15 178.384 63.7173   8
   2 -15  15 100.728 45.7458  16
  -2  14  11 24973.4 790.442  14
   2 -14 -11 22714.0 803.178  10
   2 -14 -10 3070.03 244.171  10
  -2  14  10 3030.73 228.561  14
  -2  14   9 6035.95 355.578  14
  -2  14   8 805.214 152.706  14
  -2  14   7 3281.66 289.506  14
  -2  14   6 637.173 154.519  14
  -2  14   5 26793.4 1067.18  14
  -2  14   4 3697.21 344.143  14
  -2  14   3 35601.2 1334.38  14
  -2  14   2 16750.6 815.041  14
   2 -14  -1 2302.39 257.392  16
  -2  14   1 3178.65 334.557  14
  -2  14   0 14924.4 750.269  14
   2 -14   0 13431.0 693.225  16
  -2  14  -1 5039.06 406.023  14
  -2  14  -2 8601.30 538.728  14
  -2  14  -3-1.59156 92.6854  14
   2 -14   3 216.835 139.607  11
  -2  14  -4 49324.2 1660.65  14
   2 -14   4 50902.5 1698.88  11
   2 -14   5 2230.70 267.107  11
   2 -14   6 30694.8 1208.94  11
   2 -14   7 16473.1 808.701  11
   2 -14   8 5980.35 451.962  11
   2 -14   9 19924.1 903.121  11
   2 -14  10 1539.13 214.423  11
   2 -14  11 3760.70 338.614  11
   2 -14  12 203.441 109.671  11
   2 -14  13 2810.93 273.134  11
   2 -14  14 504.947 126.878  11
   2 -14  15 14785.4 630.338  11
   2 -14  16 3124.06 239.962  11
   2 -14  16 2986.99 248.176   8
   2 -14  17 9637.16 445.006   8
   2 -13 -13 2874.96 212.215  10
   2 -13 -12 15258.6 629.019  10
  -2  13  12 13476.8 549.344  19
  -2  13  11 1458.24 164.409  19
  -2  13  11 1845.48 195.633  14
  -2  13  10 13364.7 626.508  14
  -2  13   9 794.710 163.717  14
  -2  13   8 1940.38 249.619  14
  -2  13   7 386.148 130.723  14
  -2  13   6 2554.62 302.083  14
  -2  13   5 1840.63 262.885  14
  -2  13   4 8995.34 601.753  14
  -2  13   3 27352.1 1167.69  14
  -2  13   2 4854.93 440.404  14
   2 -13  -2 4358.97 369.410  16
   2 -13  -1 18270.0 854.580  16
  -2  13   1 18851.8 939.984  14
  -2  13   0 2425.30 304.420  14
  -2  13  -1 11777.9 691.116  14
  -2  13  -2 1373.76 232.257  14
   2 -13   2 1592.37 227.320  11
  -2  13  -3 17375.1 839.799  14
   2 -13   3 18142.4 854.589  11
   2 -13   4 2722.77 312.776  11
  -2  13  -4 2199.40 266.100  14
   2 -13   5 47434.9 1686.58  11
   2 -13   6 17384.4 872.681  11
   2 -13   7 34040.3 1350.38  11
   2 -13   8 28515.1 1199.93  11
   2 -13   9 272.901 112.273  11
   2 -13  10 13594.5 741.031  11
   2 -13  11 539.288 175.557  11
   2 -13  12 8858.81 554.872  11
   2 -13  13 1918.66 256.852  11
   2 -13  14 35585.8 1283.87  11
   2 -13  15 3104.92 291.010  11
   2 -13  16 43374.0 1404.73  11
   2 -13  17 10702.1 499.584  11
   2 -13  18 3222.16 253.114   8
   2 -13  19 2586.33 197.509   8
  -2  12  15 340.293 67.7976  19
  -2  12  14 2432.93 196.779  19
   2 -12 -14 2852.19 228.685  10
  -2  12  13 1076.13 145.871  14
   2 -12 -13 1067.29 157.122  10
  -2  12  13 834.881 131.244  19
  -2  12  12 5556.95 366.898  14
  -2  12  12 4072.22 314.272  19
  -2  12  11 11010.8 586.359  14
  -2  12  10 4043.86 353.631  14
  -2  12   9 3886.61 358.252  14
  -2  12   8 604.811 171.406  14
  -2  12   7 1353.23 225.899  14
  -2  12   6 2100.88 303.433  14
  -2  12   5 18742.9 931.185  14
  -2  12   4 20085.7 975.782  14
   2 -12  -3 15286.9 749.279  16
  -2  12   3 16991.2 865.006  14
  -2  12   2 10467.4 661.466  14
  -2  12   1 630.060 174.796  14
  -2  12   0 2959.04 340.389  14
  -2  12  -1 380.049 148.496  14
   2 -12   2 1638.87 231.586  11
  -2  12  -2 1604.80 248.642  14
  -2  12  -3 7349.09 506.557  14
   2 -12   3 7255.34 505.529  11
  -2  12  -4 7567.28 508.028  14
   2 -12   4 8369.64 558.226  11
   2 -12   5 2323.22 300.800  11
   2 -12   6 28713.4 1202.37  11
   2 -12   7 43616.5 1614.46  11
   2 -12   8 24484.1 1091.34  11
   2 -12   9 16989.8 864.715  11
   2 -12  10 2276.56 293.686  11
   2 -12  11 11878.6 686.901  11
   2 -12  12 10168.4 633.463  11
   2 -12  13 26060.5 1092.74  11
   2 -12  14 310.634 114.511  11
   2 -12  15 51965.4 1724.85  11
   2 -12  16 12989.5 641.928  11
   2 -12  17 10787.0 543.332  11
   2 -12  18 3592.82 267.436  11
   2 -12  19 907.064 144.674   8
   2 -12  20 6751.36 340.404   8
  -2  11  16 3963.95 254.652  19
  -2  11  15 4211.79 289.183  19
   2 -11 -15 4161.50 291.584  10
   2 -11 -14 1125.21 167.647  10
  -2  11  14 1251.23 176.250  19
  -2  11  14 1264.01 167.744  14
  -2  11  13 14442.8 681.839  19
  -2  11  13 15089.7 695.875  14
  -2  11  12 3734.57 340.577  14
  -2  11  11 16586.4 803.568  14
  -2  11  10 12330.9 653.086   9
  -2  11  10 11176.0 661.876  14
  -2  11   9 595.241 166.893  14
  -2  11   9 827.243 172.824   9
  -2  11   8 24121.2 1075.32  14
  -2  11   8 24535.8 1029.71   9
  -2  11   7 1176.22 229.210  14
  -2  11   6 32933.1 1327.94  14
  -2  11   5 6551.03 513.081  14
  -2  11   4 14665.5 783.959  14
   2 -11  -3 8128.88 1238.89   2
  -2  11   3 12127.8 697.183  14
   2 -11  -2 24177.3 2200.76   2
  -2  11   2 32079.4 1269.92  14
  -2  11   1 12131.9 685.806  14
   2 -11  -1 11280.9 1441.19   2
   2 -11   0 2515.28 642.622   2
  -2  11   0 2465.71 295.152  14
   2 -11   1 4269.35 850.178   2
  -2  11  -1 4785.19 400.704  14
   2 -11   1 4248.70 351.607  11
   2 -11   2 1723.87 510.377   2
  -2  11  -2 1894.46 249.142  14
   2 -11   2 2173.92 289.780  11
   2 -11   3 2970.60 711.664   2
   2 -11   3 2826.49 305.158  11
  -2  11  -3 2583.37 285.506  14
  -2  11  -4 2268.28 263.240  14
   2 -11   4 2047.10 263.833  11
   2 -11   4 2143.35 643.976   2
   2 -11   5 2453.06 298.858  11
   2 -11   5 1917.73 645.086   2
   2 -11   6 55239.4 3390.71   2
   2 -11   6 60399.6 1996.06  11
   2 -11   7 1447.57 235.898  11
   2 -11   7 949.240 300.383   2
   2 -11   8 1507.63 238.871  11
   2 -11   8 2220.33 345.366  20
   2 -11   9 12005.9 694.630  11
   2 -11   9 12494.1 765.715  20
   2 -11  10 860.558 211.272  11
   2 -11  10 1339.87 272.808  20
   2 -11  11 9702.64 616.384  11
   2 -11  11 9952.78 681.057  20
   2 -11  12 7277.86 573.693  20
   2 -11  12 7268.38 525.162  11
   2 -11  13 3421.23 390.699  20
   2 -11  13 3466.32 352.849  11
   2 -11  14 23894.9 1115.95  20
   2 -11  14 27290.3 1107.81  11
   2 -11  15 7321.08 495.650  11
   2 -11  15 6179.44 496.762  20
   2 -11  16 27115.2 1160.04  20
   2 -11  16 32187.8 1176.77  11
   2 -11  17 7046.32 441.586  11
   2 -11  17 6305.29 438.215   7
   2 -11  17 5919.19 424.938  20
   2 -11  18 2129.54 217.876  11
   2 -11  18 1838.72 224.048  20
   2 -11  18 1662.92 224.623   7
   2 -11  19 1331.18 173.685   7
   2 -11  19 1687.15 201.812   8
   2 -11  20 423.727 101.721   8
  -2  10  18 3708.83 235.285  19
  -2  10  17 1041.27 143.806  19
  -2  10  16 6419.25 382.386  19
   2 -10 -16 5577.24 348.797  10
  -2  10  15 4290.77 312.342  17
   2 -10 -15 4064.40 320.659  10
  -2  10  15 4194.24 321.740  14
  -2  10  15 4585.49 340.886  19
  -2  10  14 19000.4 822.503  14
  -2  10  14 18992.0 835.391  19
  -2  10  13 746.128 156.440  14
  -2  10  12 32548.4 1274.13  14
  -2  10  12 33794.9 1275.50   9
  -2  10  11 9115.15 582.269  14
  -2  10  11 9278.27 569.246   9
  -2  10  10 2468.18 292.795   9
  -2  10  10 2655.99 323.795  14
  -2  10   9 25147.9 1053.87   9
  -2  10   9 23867.1 1064.00  14
  -2  10   8 4788.55 400.964   9
  -2  10   8 4628.50 413.620  14
  -2  10   7 47237.6 1738.35  14
  -2  10   7 52612.0 1718.32   9
   2 -10  -6 35674.0 2567.18   6
  -2  10   6 41010.4 1495.89  14
  -2  10   5 46985.2 1639.93  14
   2 -10  -5 42835.4 2840.25   6
   2 -10  -4 10555.5 1303.28   6
   2 -10  -4 11451.9 1178.01   5
  -2  10   4 11055.8 630.783  14
  -2  10   3 19161.2 868.270  14
   2 -10  -3 17167.3 1460.21   5
  -2  10   2 9628.67 569.182  14
  -2  10   1 17064.8 786.184  14
   2 -10  -1 17175.9 1678.16   2
   2 -10   0 52646.5 3077.70   2
  -2  10   0 49954.4 1666.74  14
   2 -10   1 6635.53 422.770  11
  -2  10  -1 6370.79 435.502  14
   2 -10   2 10208.9 551.100  11
   2 -10   2 11256.0 1327.07   2
  -2  10  -2 9845.12 548.916  14
   2 -10   3 2796.44 276.383  11
   2 -10   3 3205.14 725.870   2
  -2  10  -3 2780.26 271.164  14
   2 -10   4 1805.65 237.667  11
   2 -10   4 1648.25 511.167   2
   2 -10   5 1275.61 385.582   2
   2 -10   5 773.258 158.862  11
   2 -10   6 6151.65 449.807  11
   2 -10   6 5669.76 475.548  20
   2 -10   6 6258.00 1002.39   2
   2 -10   7 6668.24 479.075  11
   2 -10   7 6317.36 1000.41   2
   2 -10   7 7828.82 560.052  20
   2 -10   8 24488.0 1033.02  11
   2 -10   8 22733.3 1933.70   2
   2 -10   8 24321.2 1107.82  20
   2 -10   9 6186.45 972.929   2
   2 -10   9 7740.16 571.291  20
   2 -10   9 7909.88 521.987  11
   2 -10  10 35334.6 1332.02  11
   2 -10  10 34095.3 1394.21  20
   2 -10  11 1281.58 232.759  11
   2 -10  11 1344.46 285.893  20
   2 -10  12 3293.08 348.849  11
   2 -10  12 3351.15 358.106   7
   2 -10  12 3204.41 374.754  20
   2 -10  13 5687.18 481.286   7
   2 -10  13 5921.50 462.539  11
   2 -10  13 6493.41 528.839  20
   2 -10  14 5129.99 468.581  20
   2 -10  14 5804.91 450.619  11
   2 -10  14 5703.03 485.642   7
   2 -10  15 10313.1 655.547  20
   2 -10  15 9454.98 642.204   7
   2 -10  15 11781.3 645.761  11
   2 -10  16 2753.78 285.788  11
   2 -10  16 2188.21 283.081  20
   2 -10  16 2261.44 287.462   7
   2 -10  17 7300.96 456.836  11
   2 -10  17 6878.59 501.334   7
   2 -10  17 6113.10 452.195  20
   2 -10  18 893.977 183.380  20
   2 -10  18 819.839 168.056   7
   2 -10  18 862.483 151.029  11
   2 -10  19 11686.9 578.742  20
   2 -10  19 12883.3 642.361   7
   2 -10  20 2129.78 214.499   8
   2 -10  20 2018.13 222.597   7
   2 -10  21 6001.09 357.394   7
   2 -10  22 4221.71 257.729   7
  -2   9  19 3571.93 230.537  17
  -2   9  19 3440.35 241.931  19
  -2   9  18 42.6618 75.9107  17
  -2   9  18 125.060 74.2895  19
  -2   9  17 12529.9 600.065  19
  -2   9  17 12069.7 593.511  17
  -2   9  16 789.765 175.833  17
  -2   9  16 563.643 142.780  19
   2  -9 -16 551.720 128.089  10
  -2   9  15 49463.8 1606.28  14
  -2   9  15 49879.8 1637.57  19
  -2   9  14 3896.95 345.951  14
  -2   9  13 21913.4 971.721   9
  -2   9  13 22203.8 969.666  14
  -2   9  12 3798.14 354.804   9
  -2   9  12 3925.41 373.977  14
  -2   9  11 8095.64 547.829  14
  -2   9  11 9150.79 564.173   9
  -2   9  10 3607.95 361.835  14
  -2   9  10 3309.69 326.508   9
  -2   9   9 1845.00 251.728  14
   2  -9  -9 1902.84 565.945   6
  -2   9   9 1802.26 244.438   9
  -2   9   8 10655.2 603.742   9
   2  -9  -8 9431.02 1250.44   6
  -2   9   8 11326.9 645.899  14
   2  -9  -7 8311.66 1135.88   6
  -2   9   7 7132.34 469.539   9
  -2   9   7 7214.74 491.016  14
  -2   9   6 24289.1 1017.52  14
  -2   9   6 25022.8 982.605   9
   2  -9  -6 22283.1 1881.21   6
  -2   9   5 17545.2 799.102  14
   2  -9  -5 14940.6 1495.21   6
   2  -9  -4 26948.1 2014.25   6
  -2   9   4 26885.6 1048.15  14
  -2   9   3 205.586 102.738  14
   2  -9  -3-153.138 284.409   6
   2  -9  -2 17042.8 1322.39   5
   2  -9  -2 16620.4 1529.99   6
   2  -9  -1 58198.7 2655.98   5
   2  -9   0 8026.75 831.493   5
   2  -9   1 121042. 4933.93   2
   2  -9   2 47101.3 2711.47   2
   2  -9   3 39066.7 2420.45   2
   2  -9   4 28768.0 2013.19   2
   2  -9   5 9518.81 1115.74   2
   2  -9   6 14558.5 1412.11   2
   2  -9   7 48201.0 1625.50  11
   2  -9   7 49878.3 1729.20  20
   2  -9   8 2587.34 641.066   2
   2  -9   8 2782.69 280.590  11
   2  -9   8 1962.75 281.239  20
   2  -9   9 28804.5 2127.20   2
   2  -9   9 27567.1 1166.00  20
   2  -9   9 27286.5 1090.81  11
   2  -9  10 26987.1 1180.45   7
   2  -9  10 32652.3 1201.24  11
   2  -9  10 31761.6 1278.88  20
   2  -9  10 30863.9 2268.65   2
   2  -9  11 495.632 152.770  11
   2  -9  11 526.068 138.023   7
   2  -9  11 589.305 177.374  20
   2  -9  12 2844.55 332.666   7
   2  -9  12 1850.03 291.953  20
   2  -9  12 2208.88 266.467  11
   2  -9  13 4161.14 415.788   7
   2  -9  13 4092.70 372.781  11
   2  -9  13 3726.64 391.201  20
   2  -9  14 5999.64 503.787   7
   2  -9  14 5549.41 430.140  11
   2  -9  14 5595.02 474.840  20
   2  -9  15 849.644 182.551  11
   2  -9  15 623.995 168.893   7
   2  -9  15 790.969 235.026  20
   2  -9  16 31744.7 1296.97  20
   2  -9  16 32613.6 1361.87   7
   2  -9  16 36126.6 1278.18  11
   2  -9  17 964.427 208.525  20
   2  -9  17 873.990 205.549   7
   2  -9  17 1228.68 181.163  11
   2  -9  18 13125.9 710.370   7
   2  -9  18 11614.5 629.300  20
   2  -9  19 1391.91 221.573   7
   2  -9  19 1029.72 176.007  20
   2  -9  20 5525.86 357.187   8
   2  -9  20 5419.04 397.474   7
   2  -9  21 5810.01 387.957   7
   2  -9  22 124.765 78.0241   7
   2  -9  23 851.229 121.711   7
  -2   8  20 1542.20 169.710  17
  -2   8  20 1385.30 159.970  19
  -2   8  19 3368.81 275.525  17
  -2   8  19 3335.99 274.823  19
  -2   8  18 5779.38 392.326  19
  -2   8  18 5611.21 409.169  17
  -2   8  17 4180.14 345.830  19
  -2   8  16 28546.5 1101.11  19
   2  -8 -16 23910.7 992.835  10
  -2   8  15 5045.44 395.408  14
  -2   8  15 4239.39 384.233  19
   2  -8 -15 4050.12 366.055  10
  -2   8  14 31680.3 1243.09  14
  -2   8  13 11500.4 657.577   9
  -2   8  13 11031.7 643.695  14
  -2   8  12 58455.8 1965.00  14
  -2   8  12 58694.9 1943.92   9
  -2   8  11 5100.70 427.754  14
  -2   8  11 4768.73 394.363   9
  -2   8  10 1771.71 239.671  14
   2  -8 -10 2188.21 602.937   6
  -2   8  10 1932.68 257.774   9
  -2   8   9 10427.0 608.570  14
   2  -8  -9 9707.58 1207.41   6
  -2   8   9 10445.8 584.989   9
  -2   8   8 718.261 162.649  14
  -2   8   8 413.829 115.615   9
   2  -8  -7 26124.6 1945.81   6
  -2   8   7 28443.1 1097.39  14
   2  -8  -6 78.3591 253.601   6
   2  -8  -5 30268.9 2036.94   6
   2  -8  -4 7383.06 965.465   6
   2  -8  -3 4144.40 696.749   6
   2  -8  -2 5896.62 808.400   6
   2  -8  -1 13487.8 1208.19   6
   2  -8   0 77839.8 2964.81   5
   2  -8   1 13729.2 960.171   5
   2  -8   1 16734.7 1402.82   2
   2  -8   2 74118.1 3276.73   2
   2  -8   2 68526.2 2551.43   5
   2  -8   3 5296.86 785.611   2
   2  -8   4 16102.4 1354.78   2
   2  -8   5 7358.20 888.298   2
   2  -8   6 90578.2 3801.48   2
   2  -8   7 11054.7 1149.23   2
   2  -8   8 108372. 4428.26   2
   2  -8   9 61459.1 3144.77   2
   2  -8  10 34269.8 1290.97  20
   2  -8  10 33756.0 1204.44  11
   2  -8  11 92380.1 2691.21  11
   2  -8  11 89467.2 2788.54   7
   2  -8  11 87509.4 3783.02   4
   2  -8  11 92317.1 2799.55  20
   2  -8  12 7884.12 494.849  11
   2  -8  12 7952.75 553.442   7
   2  -8  12 6964.36 928.807   4
   2  -8  12 7478.90 531.295  20
   2  -8  13 11995.1 715.606   7
   2  -8  13 10308.3 1127.89   4
   2  -8  13 11927.8 636.182  11
   2  -8  13 12064.3 702.621  20
   2  -8  14 165.457 111.584  11
   2  -8  14 328.838 171.350   7
   2  -8  14 194.107 132.764  20
   2  -8  15 9712.59 621.426  20
   2  -8  15 9830.11 649.367   7
   2  -8  15 10181.3 574.617  11
   2  -8  16 778.776 210.159   7
   2  -8  16 1346.94 231.677  20
   2  -8  16 1232.71 206.302  11
   2  -8  17 55542.4 1914.04   7
   2  -8  17 52139.3 1798.73  20
   2  -8  18 1386.24 249.787   7
   2  -8  18 1593.50 222.643  20
   2  -8  19 17652.5 773.153   8
   2  -8  19 17097.6 841.751   7
   2  -8  19 15764.8 744.758  20
   2  -8  20 32416.4 1245.74   7
   2  -8  21 3170.15 304.921   7
   2  -8  22 10956.1 550.425   7
   2  -8  23 382.340 104.460   7
   2  -8  24 1143.24 123.903   7
  -2   7  22 3404.95 221.049  17
  -2   7  21 898.592 142.120  17
  -2   7  20 25200.9 965.984  17
  -2   7  20 25351.8 945.189  19
  -2   7  19 3199.84 296.360  19
  -2   7  19 3395.89 319.335  17
  -2   7  18 5761.35 423.599  19
  -2   7  17 17942.8 849.454  19
  -2   7  16 294.262 143.186  19
  -2   7  15 52815.9 1760.33  14
  -2   7  15 54160.7 1813.37  19
  -2   7  14 7437.47 510.693   9
  -2   7  14 7384.26 511.060  14
  -2   7  13 22945.3 1016.48   9
  -2   7  13 24157.4 1036.35  14
  -2   7  12 373.165 138.493   9
   2  -7 -12 244.021 250.642   6
  -2   7  12 118.638 96.2355  14
  -2   7  11 47084.6 1662.90  14
  -2   7  11 50053.8 1665.31   9
   2  -7 -11 45238.0 2817.84   6
   2  -7 -10 3944.41 761.183   6
  -2   7  10 4258.18 358.801  14
  -2   7  10 4205.03 348.725   9
  -2   7   9 504.181 129.967  14
  -2   7   9 528.315 134.690   9
   2  -7  -9 146.727 221.842   6
   2  -7  -8 73494.8 3439.16   6
   2  -7  -7 1473.50 440.830   6
   2  -7  -6 94838.8 3892.37   6
   2  -7  -5 16247.7 1365.79   6
   2  -7  -4 10937.9 1089.43   6
   2  -7  -3 23275.6 1569.62   6
   2  -7  -2 43174.3 2196.55   6
   2  -7  -1 21639.7 1454.02   6
   2  -7   0 1442.47 418.189   6
   2  -7   1 49412.6 2363.00   2
   2  -7   1 43689.3 1802.96   5
   2  -7   2 932.626 219.008   5
   2  -7   2 1910.46 474.978   2
   2  -7   3 20087.4 993.289   5
   2  -7   3 22842.2 1490.24   2
   2  -7   4 6300.89 754.470   2
   2  -7   4 5578.36 465.326   4
   2  -7   5 39440.1 1636.23   4
   2  -7   5 42761.7 2179.47   2
   2  -7   6 20007.1 1418.29   2
   2  -7   6 19461.6 1117.61   4
   2  -7   7 55497.4 2303.68   4
   2  -7   7 61038.6 2787.54   2
   2  -7   8 33884.5 2040.90   2
   2  -7   8 34805.1 1774.07   4
   2  -7   9 70816.6 3197.46   2
   2  -7   9 60517.0 2694.41   4
   2  -7  10 43668.5 2251.73   4
   2  -7  11 16445.4 1337.98   4
   2  -7  12 73209.1 2323.27  20
   2  -7  12 78402.0 3406.71   4
   2  -7  12 73585.4 2223.26  11
   2  -7  12 74900.4 2371.22   7
   2  -7  13-217.784 284.766   4
   2  -7  13 174.343 138.619  20
   2  -7  13 169.516 94.4140  11
   2  -7  13-36.0209 144.060   7
   2  -7  14 3316.82 677.260   4
   2  -7  14 3991.20 378.358  20
   2  -7  14 4412.64 339.741  11
   2  -7  14 4213.86 398.327   7
   2  -7  15 16181.7 1548.33   4
   2  -7  15 17455.7 846.231  20
   2  -7  15 18128.0 785.606  11
   2  -7  15 17319.2 885.571   7
   2  -7  16 16468.5 866.317   7
   2  -7  16 16321.4 805.018  20
   2  -7  17 2698.34 300.651  20
   2  -7  17 2843.28 338.214   7
   2  -7  18 55126.3 1900.81   7
   2  -7  18 52990.3 1769.30  20
   2  -7  19 29042.4 1112.30  20
   2  -7  19 31994.0 1263.69   7
   2  -7  20 10949.6 644.282   7
   2  -7  21 12092.2 646.669   7
   2  -7  22 177.275 119.398   7
   2  -7  23 3997.55 299.718   7
   2  -7  24 619.327 111.210   7
  -2   6  23 750.751 104.198  17
  -2   6  22 249.078 85.9472  17
  -2   6  21 43038.7 1435.99  17
  -2   6  20 594.058 136.727  19
  -2   6  20 701.744 161.844  17
  -2   6  19 24677.9 1074.09  17
  -2   6  19 26537.4 1061.75  19
  -2   6  18 7493.82 517.497  19
  -2   6  17 4169.95 355.016  12
  -2   6  17 4908.11 417.686  19
  -2   6  16 1970.03 282.895  19
   2  -6 -15 7410.85 501.598  10
  -2   6  15 8268.42 551.168  19
  -2   6  15 7701.42 519.665  14
  -2   6  14 2480.26 289.926  14
  -2   6  14 2359.36 290.806   9
   2  -6 -13 1294.22 490.071   6
  -2   6  13 1225.50 205.485  14
  -2   6  13 1714.66 239.315   9
  -2   6  12 5427.33 413.326  14
   2  -6 -12 5849.63 960.297   6
  -2   6  12 5617.96 421.003   9
  -2   6  11 8411.22 522.706  14
  -2   6  11 8574.19 522.023   9
   2  -6 -11 8426.89 1093.92   6
   2  -6 -10 30531.4 2048.10   6
   2  -6  -9 64351.3 3104.17   6
   2  -6  -8 44178.3 2379.82   6
   2  -6  -7 76782.2 3263.26   6
   2  -6  -6 8706.67 912.269   6
   2  -6  -5 10795.4 992.295   6
   2  -6  -4 3024.69 516.446   6
   2  -6  -3 9294.00 877.872   6
   2  -6  -2 1291.73 366.791   6
   2  -6  -1 8733.88 822.390   6
   2  -6   0 1441.23 355.410   6
   2  -6   1 2355.17 303.836   5
   2  -6   1 3163.78 525.284   2
   2  -6   2 15373.5 792.288   5
   2  -6   2 19581.5 1235.39   2
   2  -6   3 17156.2 822.982   4
   2  -6   3 17712.6 798.634   5
   2  -6   3 16570.1 1167.49   2
   2  -6   4 85626.6 2793.97   4
   2  -6   4 90902.4 2569.80   5
   2  -6   5 9124.63 655.857   4
   2  -6   5 9690.40 882.431   2
   2  -6   6 74224.3 2636.38   4
   2  -6   6 77918.1 3071.64   2
   2  -6   7 3284.71 438.653   4
   2  -6   7 3130.86 532.298   2
   2  -6   8 12928.5 974.140   4
   2  -6   8 14084.5 1214.62   2
   2  -6   8 12066.0 773.959   1
   2  -6   9 13785.9 1054.71   4
   2  -6  10 10710.2 988.423   4
   2  -6  11 21923.6 1529.66   4
   2  -6  12 1353.50 413.081   4
   2  -6  13 12261.9 1195.51   4
   2  -6  13 10085.1 593.630  20
   2  -6  14 10403.0 1173.90   4
   2  -6  14 9049.21 551.007  20
   2  -6  15 1713.44 581.082   4
   2  -6  15 1820.96 260.861  20
   2  -6  16 2964.82 325.542  20
   2  -6  17 3758.64 377.174   7
   2  -6  17 3645.43 338.728  20
   2  -6  17 3243.88 346.420  17
   2  -6  18 20131.7 960.775   7
   2  -6  18 19352.2 904.883  17
   2  -6  19 27011.5 1137.82   7
   2  -6  19 24506.9 1041.82  17
   2  -6  20 14887.3 778.159   7
   2  -6  21 17784.1 834.354   7
   2  -6  22 7059.03 461.296   7
   2  -6  23 387.761 126.336   7
   2  -6  24 5035.22 311.784   7
   2  -6  25 274.607 65.5808   7
  -2   5  24 10689.1 432.855  17
  -2   5  23 5378.12 329.187  17
  -2   5  22 31489.3 1128.46  17
  -2   5  21 3315.69 325.288  17
  -2   5  20 39755.6 1420.48  19
  -2   5  20 37863.9 1446.96  17
  -2   5  19 6292.95 424.462  12
  -2   5  19 7494.72 513.775  19
  -2   5  18 1766.87 237.942  12
  -2   5  18 1627.41 253.180  19
  -2   5  17 6340.31 458.460  12
  -2   5  17 6371.50 496.791  19
  -2   5  16 6826.71 508.958  19
  -2   5  15 2047.65 268.235  19
   2  -5 -15 2118.37 653.449   6
  -2   5  15 2188.88 262.228  14
  -2   5  14 3254.07 327.585  19
   2  -5 -14 2737.62 707.329   6
  -2   5  14 2594.16 290.202   9
  -2   5  14 2900.16 297.651  14
  -2   5  13 2189.13 264.033   9
   2  -5 -13 2112.40 630.855   6
  -2   5  13 2201.85 246.059  14
   2  -5 -12 7033.06 1020.88   6
  -2   5  12 8055.49 499.274   9
  -2   5  12 7764.58 479.415  14
   2  -5 -11 54585.1 2910.56   6
  -2   5  11 58803.7 2810.25   1
  -2   5  10 14441.1 1207.22   1
   2  -5 -10 12733.8 1229.98   6
   2  -5  -9 22876.2 1610.76   6
  -2   5   9 23599.4 1509.24   1
  -2   5   8 45129.2 2147.81   1
   2  -5  -8 44173.6 2298.68   6
  -2   5   7 11329.5 922.517   1
   2  -5  -7 10925.0 1002.69   6
   2  -5  -6 38783.4 1941.20   6
   2  -5  -5 8782.53 487.824   3
   2  -5  -5 10670.4 887.488   6
   2  -5  -4 4721.86 297.871   3
   2  -5  -4 5144.32 616.266   6
   2  -5  -3 17804.7 1113.80   6
   2  -5  -3 16368.5 601.581   3
   2  -5  -2 219802. 5639.38   3
   2  -5  -2 231246. 6439.28   6
   2  -5  -1 889.180 254.078   6
   2  -5  -1 953.672 128.250   3
   2  -5   0 244560. 6592.55   6
   2  -5   0 227590. 5989.16   3
   2  -5   1 37657.2 1309.07   3
   2  -5   1 41883.1 1785.91   2
   2  -5   2 51468.8 1671.76   4
   2  -5   2 52838.7 2137.31   2
   2  -5   2 51130.0 1608.26   5
   2  -5   3 88498.0 2412.19   5
   2  -5   3 89189.4 3070.41   2
   2  -5   3 82833.7 2608.12   4
   2  -5   4 214.231 109.000   4
   2  -5   4 57.5188 44.6689   5
   2  -5   4 187.177 194.882   2
   2  -5   5 65667.8 2275.90   4
   2  -5   5 68257.6 2638.30   2
   2  -5   6 7595.78 624.866   4
   2  -5   6 8148.71 781.658   2
   2  -5   7 13611.4 1065.77   2
   2  -5   7 12781.8 877.112   4
   2  -5   7 12172.8 706.870   1
   2  -5   8 1009.33 213.952   1
   2  -5   8 1083.37 300.822   4
   2  -5   9 1551.62 365.448   4
   2  -5   9 1202.29 236.996   1
   2  -5  10 29289.1 1667.29   4
   2  -5  10 28247.3 1360.42   1
   2  -5  11 2778.13 394.940   1
   2  -5  11 2919.83 535.818   4
   2  -5  12 31350.6 1913.24   4
   2  -5  13 1508.89 424.888   4
   2  -5  14 3510.36 684.387   4
   2  -5  14 3011.58 291.785  20
   2  -5  14 3058.02 316.757  17
   2  -5  15 452.045 150.716  17
   2  -5  15 880.220 203.464  20
   2  -5  15 1292.29 457.818   4
   2  -5  16 12414.3 1387.05   4
   2  -5  16 11494.1 679.532  17
   2  -5  17 8880.06 577.197  17
   2  -5  18 3199.80 338.748  17
   2  -5  19 7445.90 518.346  17
   2  -5  19 7168.38 537.046   7
   2  -5  20 19373.8 892.210  17
   2  -5  20 21119.9 956.848   7
   2  -5  21 838.116 171.919  17
   2  -5  21 815.759 180.260   7
   2  -5  22 2899.97 299.870   7
   2  -5  22 2353.17 235.065  17
   2  -5  23 1978.65 220.015   7
   2  -5  24 277.637 86.9616   7
   2  -5  25 5922.57 301.053   7
  -2   4  24 179.206 83.3780  17
  -2   4  23 19955.8 801.098  17
  -2   4  22 1893.99 248.374  17
  -2   4  21 56969.5 1918.04  17
  -2   4  20 6141.63 502.494  17
  -2   4  20 7250.67 504.777  19
  -2   4  20 6134.73 423.240  12
  -2   4  19 15713.2 767.253  12
  -2   4  19 16556.7 831.138  19
  -2   4  18 47264.5 1652.33  12
  -2   4  18 47611.1 1713.14  19
  -2   4  17 802.449 191.446  19
  -2   4  17 790.704 156.929  12
  -2   4  16 16411.3 824.419  19
  -2   4  15 11783.3 664.353  19
  -2   4  15 10641.7 1215.39   1
  -2   4  14 21838.8 1693.46   1
  -2   4  14 19954.2 890.165  19
  -2   4  14 19466.5 861.851  14
  -2   4  13 304.890 109.569   9
  -2   4  13 509.903 264.614   1
  -2   4  13 245.979 111.860  19
  -2   4  12 94303.5 3813.14   1
  -2   4  11 3388.16 564.020   1
  -2   4  10 99110.2 3744.13   1
  -2   4   9 30791.3 1674.47   1
  -2   4   8 1802.02 392.500   1
  -2   4   7 2201.74 391.071   1
  -2   4   6 6459.38 612.294   1
   2  -4  -5 18624.1 1123.33   6
  -2   4   5 18331.8 1008.44   1
   2  -4  -4 50738.4 2039.29   6
  -2   4   4 52004.5 1891.22   1
   2  -4  -3 28337.0 1065.86   3
   2  -4  -3 29993.5 1375.44   6
  -2   4   3 29292.8 1232.51   1
   2  -4  -2 30618.9 1068.05   3
   2  -4  -2 30096.7 1335.36   6
   2  -4  -1 282864. 7108.02   3
   2  -4  -1 264262. 7434.74   6
   2  -4   0 11312.3 691.693   6
   2  -4   0 11437.3 559.709   3
   2  -4   1 262094. 6720.75   3
   2  -4   1 249078. 6660.95   4
   2  -4   1 267889. 7111.05   2
   2  -4   2 83722.1 2745.47   2
   2  -4   2 76806.0 2114.97   5
   2  -4   2 79353.2 2368.88   4
   2  -4   2 84813.0 2446.61   3
   2  -4   3 25601.1 1058.45   4
   2  -4   3 28430.8 1138.37   3
   2  -4   3 27154.7 1299.45   2
   2  -4   4 6887.24 621.799   2
   2  -4   4 7568.89 521.869   4
   2  -4   4 7234.33 545.257   3
   2  -4   5 49507.1 1855.64   4
   2  -4   5 51636.9 1632.26   1
   2  -4   5 55378.6 2183.22   2
   2  -4   6 96252.0 2809.98   1
   2  -4   6 99044.8 3392.86   2
   2  -4   6 92206.1 3081.31   4
   2  -4   7 23367.0 1232.11   4
   2  -4   7 23565.2 1024.68   1
   2  -4   8 84900.9 2707.94   1
   2  -4   8 83754.8 3015.53   4
   2  -4   9 14380.0 1044.84   4
   2  -4   9 15934.5 904.451   1
   2  -4  10 41069.7 2021.28   4
   2  -4  10 41351.4 1723.94   1
   2  -4  11 39723.6 2074.90   4
   2  -4  11 40040.9 1775.39   1
   2  -4  12 12093.7 915.275   1
   2  -4  12 12098.3 1115.14   4
   2  -4  13 44262.8 2409.21   4
   2  -4  14 5101.80 758.593   4
   2  -4  14 4865.35 404.136  17
   2  -4  14 4724.29 386.173  12
   2  -4  15 10958.8 1215.74   4
   2  -4  15 9138.41 582.765  17
   2  -4  16 465.524 419.791   4
   2  -4  16 321.784 126.839  17
   2  -4  17 1070.04 213.883  17
   2  -4  18 765.117 200.830  17
   2  -4  19 14505.7 761.369  17
   2  -4  20 784.286 166.420  17
   2  -4  20 1086.29 216.812   7
   2  -4  21 14427.4 718.184  17
   2  -4  21 15006.8 761.970   7
   2  -4  22 4185.36 326.248  17
   2  -4  22 4279.85 364.572   7
   2  -4  23 325.820 87.3581  17
   2  -4  23 290.947 123.638   7
   2  -4  24 5180.38 292.817  17
   2  -4  24 5954.13 349.153   7
   2  -4  25 3135.93 208.262   7
  -2   3  25 1833.47 163.694  17
  -2   3  24 3358.67 258.262  17
  -2   3  23 313.905 131.125  17
  -2   3  22 12215.4 654.674  17
  -2   3  21 2826.68 273.899  12
  -2   3  21 2952.86 328.574  17
  -2   3  20 33132.4 1314.39  19
  -2   3  20 32289.8 1232.63  12
  -2   3  20 32603.7 1344.28  17
  -2   3  19 49435.1 1716.92  12
  -2   3  19 50778.3 1780.64  19
  -2   3  18 5468.28 439.570  12
  -2   3  18 6083.31 478.805  19
  -2   3  17 53046.1 1829.81  19
  -2   3  17 51664.4 1798.77  12
  -2   3  16 13329.8 726.696  12
  -2   3  16 14176.8 1393.36   1
  -2   3  16 14763.7 752.668  19
  -2   3  15 55213.5 2726.99   4
  -2   3  15 56920.9 1875.38  19
  -2   3  15 54240.2 2891.98   1
  -2   3  14 440.949 230.044   1
  -2   3  14 347.547 82.1068  19
  -2   3  13 42963.6 2301.88   1
  -2   3  12 950.995 334.540   1
  -2   3  11 17795.1 1271.55   1
  -2   3  10 8605.40 822.136   1
  -2   3   9 67526.9 2647.60   1
  -2   3   8 23965.1 1301.86   1
  -2   3   7 26299.6 1313.57   1
  -2   3   6 48187.7 1858.36   1
  -2   3   5 108797. 3316.93   1
  -2   3   4 7483.06 520.704   1
  -2   3   3 423.909 114.901   1
   2  -3  -3 1466.95 253.474   6
  -2   3   2 235951. 6081.17   1
   2  -3  -2 239367. 6275.83   6
   2  -3  -2 225393. 6101.89   3
   2  -3  -1 9626.64 568.691   6
   2  -3  -1 10392.3 536.912   3
   2  -3   0 157904. 4154.86   3
   2  -3   0 159738. 4344.85   2
   2  -3   1 1176.41 188.143   3
   2  -3   1 780.350 74.1303   1
   2  -3   1 1236.59 178.168   4
   2  -3   1 1285.53 210.897   2
   2  -3   1 856.646 77.0084   5
   2  -3   2 15823.9 719.103   4
   2  -3   2 15597.0 753.958   3
   2  -3   2 15778.3 849.003   2
   2  -3   3 26567.3 1203.85   2
   2  -3   3 25113.4 1038.66   4
   2  -3   3 25667.3 806.716   1
   2  -3   3 28647.4 1121.21   3
   2  -3   4 6622.76 568.602   2
   2  -3   4 6342.89 338.135   1
   2  -3   4 6510.03 476.703   4
   2  -3   4 6025.07 497.056   3
   2  -3   5 15720.4 901.677   3
   2  -3   5 15529.1 669.254   1
   2  -3   5 15206.8 843.242   4
   2  -3   5 17499.1 1018.87   2
   2  -3   6 1399.75 265.381   4
   2  -3   6 1182.10 172.748   1
   2  -3   7 19128.2 1086.47   4
   2  -3   7 20038.4 912.227   1
   2  -3   8 3258.48 361.716   1
   2  -3   8 3095.44 457.837   4
   2  -3   9 85505.4 3163.33   4
   2  -3   9 88602.2 2890.86   1
   2  -3  10 42400.3 1776.37   1
   2  -3  10 40676.7 2005.24   4
   2  -3  11 61388.3 2386.89   1
   2  -3  11 59578.6 2662.08   4
   2  -3  12 61804.0 2499.43   1
   2  -3  12 59325.4 2764.22   4
   2  -3  13 8788.12 968.460   4
   2  -3  13 8615.25 829.303   1
   2  -3  14 10802.6 986.456   1
   2  -3  14 11445.2 637.922  17
   2  -3  14 10603.4 1129.77   4
   2  -3  14 11361.4 643.444  21
   2  -3  15 5776.09 419.174  12
   2  -3  15 6943.37 945.284   4
   2  -3  15 6635.24 488.790  21
   2  -3  15 5750.72 448.964  17
   2  -3  16 21775.7 1789.74   4
   2  -3  16 20235.9 955.823  17
   2  -3  17 657.812 168.052  17
   2  -3  18 14270.3 773.658  17
   2  -3  19 8715.99 576.327  17
   2  -3  20 18803.7 888.155  17
   2  -3  21 7748.60 514.901   7
   2  -3  21 7156.74 487.044  17
   2  -3  22 552.556 136.749  17
   2  -3  22 386.603 103.796   7
   2  -3  23 22002.3 860.723   7
   2  -3  23 21398.4 832.615  17
   2  -3  24 454.447 104.309   7
   2  -3  24 223.296 81.0709  17
  -2   2  25 10559.5 462.963  17
  -2   2  24 1065.89 155.580  17
  -2   2  23 2479.61 266.225  17
  -2   2  22 253.723 99.6723  12
  -2   2  22 293.027 137.359  17
  -2   2  21 6375.09 493.251  17
  -2   2  21 5286.93 405.619  12
  -2   2  20 5886.54 500.577  17
  -2   2  20 5771.22 445.787  12
  -2   2  19 10851.4 663.205  19
  -2   2  19 10025.2 628.499  12
  -2   2  18 33836.5 1324.99  19
  -2   2  18 31879.9 1298.37  12
  -2   2  17 18253.4 1561.53   4
  -2   2  17 17611.1 1602.11   1
  -2   2  17 18375.0 891.490  12
  -2   2  17 18699.6 886.726  19
  -2   2  16 25128.8 1810.40   4
  -2   2  16 24444.8 1838.17   1
  -2   2  16 25632.6 1087.34  12
  -2   2  16 26224.4 1079.24  19
  -2   2  15 5651.13 816.349   1
  -2   2  15 5763.44 417.200  19
  -2   2  14 25299.4 999.552  19
  -2   2  14 24039.2 1682.09   1
  -2   2  13 375.193 193.149   1
  -2   2  12 7180.61 799.777   1
  -2   2  11 44077.6 2105.50   1
  -2   2  10 93525.9 3368.06   1
  -2   2   9 6707.02 661.052   1
  -2   2   8 57614.0 2225.67   1
  -2   2   7 95244.8 3124.16   1
  -2   2   6 12018.5 742.875   1
  -2   2   5 457442. 11783.1   1
  -2   2   4 160739. 4443.12   1
  -2   2   3 194745. 5156.34   1
  -2   2   2 13263.2 559.198   1
   2  -2  -1 21038.3 869.078   2
   2  -2  -1 23145.4 804.712   6
   2  -2  -1 20123.6 866.510   3
  -2   2   1 22034.5 711.288   1
   2  -2   0 6748.88 415.330   2
   2  -2   0 6789.96 320.359   6
   2  -2   0 6461.98 421.152   3
   2  -2   1 10440.7 590.000   2
   2  -2   1 11918.6 589.236   4
   2  -2   1 11274.0 592.225   3
   2  -2   2 12385.0 646.220   3
   2  -2   2 11756.5 657.808   2
   2  -2   2 11435.3 605.763   4
   2  -2   3 3340.69 364.214   2
  -2   2  -3 2366.61 142.630   5
   2  -2   3 3182.49 307.029   4
   2  -2   3 2753.36 172.343   1
   2  -2   3 3364.43 335.920   3
   2  -2   4 340931. 8429.25   4
   2  -2   4 350859. 8512.24   3
   2  -2   5 14455.1 825.517   3
   2  -2   5 12677.8 596.260   1
   2  -2   5 13776.7 782.636   4
   2  -2   6 133257. 3916.87   4
   2  -2   6 125189. 3595.54   1
   2  -2   7 9406.17 713.680   4
   2  -2   7 8415.75 563.577   1
   2  -2   8 2742.09 345.998   1
   2  -2   8 2739.57 419.329   4
   2  -2   9 1249.88 328.752   4
   2  -2   9 1908.43 319.358   1
   2  -2  10 60532.3 2294.45   1
   2  -2  10 57776.2 2501.06   4
   2  -2  11 9110.81 778.963   1
   2  -2  11 8861.59 882.674   4
   2  -2  12 60370.7 2761.40   4
   2  -2  12 60268.3 2515.58   1
   2  -2  13 17559.3 1406.75   4
   2  -2  13 18042.3 1261.98   1
   2  -2  14 6257.79 452.417  19
   2  -2  14 6902.24 898.333   4
   2  -2  14 5973.88 737.298   1
   2  -2  14 6600.03 470.061  17
   2  -2  14 6309.96 460.543  21
   2  -2  15 37689.9 1444.82  19
   2  -2  15 37767.0 2355.44   4
   2  -2  15 39473.4 1482.29  17
   2  -2  15 37743.3 2135.92   1
   2  -2  15 42765.8 1507.65  21
   2  -2  16 11.8690 124.034  21
   2  -2  16-238.173 326.430   4
   2  -2  16-143.810 152.977  17
   2  -2  17 53014.5 1866.93  17
   2  -2  18 3603.91 377.154  17
   2  -2  19 39560.4 1507.79  17
   2  -2  20 5391.58 435.346  17
   2  -2  21 15947.3 772.268   7
   2  -2  21 16337.8 794.904  17
   2  -2  22 35461.8 1274.33   7
   2  -2  22 37177.6 1301.21  17
   2  -2  23 975.861 156.034  17
   2  -2  23 842.100 150.111   7
   2  -2  24 16894.0 639.724   7
   2  -2  24 17339.6 657.355  17
  -2   1  25 1783.38 173.701  17
  -2   1  24 9978.11 513.987  17
  -2   1  23 531.913 151.298  17
  -2   1  23 314.636 104.395  12
  -2   1  22 2407.92 270.106  12
  -2   1  22 2665.44 307.106  17
  -2   1  21 711.007 184.856  12
  -2   1  21 464.603 165.603  17
  -2   1  20 3038.27 352.691  17
  -2   1  20 2820.82 314.867  12
  -2   1  19 2919.37 336.283  12
  -2   1  18 18351.7 896.385  12
  -2   1  18 16992.5 874.197  19
  -2   1  17 7044.93 923.169   4
  -2   1  17 7453.15 1028.28   1
  -2   1  17 8280.69 542.497  19
  -2   1  17 7084.15 515.154  12
  -2   1  16 18406.9 1556.55   1
  -2   1  16 19562.5 905.405  12
  -2   1  16 18029.4 856.940  19
  -2   1  15 9487.66 580.611  12
  -2   1  15 10036.2 1064.08   1
  -2   1  15 10288.1 576.370  19
  -2   1  14 3744.93 631.291   1
  -2   1  13 7890.78 864.336   1
  -2   1  12 11251.5 978.723   1
  -2   1  11 32080.5 1697.88   1
  -2   1  10 39168.1 1842.93   1
  -2   1   9 153460. 4745.93   1
  -2   1   8 3010.81 397.678   1
  -2   1   7 1918.25 308.199   1
  -2   1   6 56854.6 1982.32   1
  -2   1   5 623.213 151.952   1
  -2   1   4 895420. 22131.0   1
  -2   1   4 882678. 22124.3   5
   2  -1  -3 54528.9 1498.47   2
  -2   1   3 52415.0 1646.34   1
  -2   1   3 52167.4 1645.23   5
   2  -1  -2 30796.2 946.631   2
  -2   1   2 30348.3 1017.68   5
   2  -1  -1 24777.9 856.663   2
  -2   1   1 24757.0 839.167   5
   2  -1   0 29857.3 1062.46   2
   2  -1   0 31135.1 1123.38   3
  -2   1   0 29836.5 951.970   5
  -2   1  -1 1157.30 126.077   5
   2  -1   1 1249.00 198.664   3
   2  -1   1 1538.52 211.307   4
   2  -1   2 1265.26 190.435   4
   2  -1   2 1389.23 206.517   3
   2  -1   3 374402. 9028.62   4
   2  -1   3 371285. 9074.51   3
   2  -1   4 42288.7 1503.53   4
   2  -1   4 43155.4 1540.32   3
   2  -1   5 163983. 4530.75   4
   2  -1   5 166826. 4578.24   3
   2  -1   6 30415.2 1324.19   4
   2  -1   6 27782.3 1145.67   1
   2  -1   7 17818.5 909.533   1
   2  -1   7 18677.5 1043.62   4
   2  -1   8 487.966 178.529   1
   2  -1   8 339.792 172.124   4
   2  -1   9 2073.63 390.208   4
   2  -1   9 1876.46 333.130   1
   2  -1  10 504.112 168.382   1
   2  -1  10 977.092 316.445   4
   2  -1  11 4797.04 574.807   1
   2  -1  11 4093.99 591.464   4
   2  -1  12 1707.37 365.627   1
   2  -1  12 2142.29 455.223   4
   2  -1  13 21409.7 1564.37   4
   2  -1  13 21605.5 1451.42   1
   2  -1  14 95647.6 2857.59  21
   2  -1  14 95182.8 2884.69  17
   2  -1  14 93750.4 3976.29   4
   2  -1  14 97677.2 3838.45   1
   2  -1  14 93981.8 2833.83  19
   2  -1  15 768.734 183.470  21
   2  -1  15 580.549 163.668  19
   2  -1  15 202.303 176.011   1
   2  -1  15 1309.46 384.297   4
   2  -1  15 892.728 188.528  17
   2  -1  16 69301.0 2240.52  21
   2  -1  16 68663.5 2244.12  17
   2  -1  16 66281.9 3398.59   4
   2  -1  16 63519.0 2176.88  19
   2  -1  17-116.095 122.017  21
   2  -1  17 173.588 151.664  19
   2  -1  17-89.4833 168.363  17
   2  -1  18 31273.5 1307.02  17
   2  -1  19 969.675 222.392  17
   2  -1  20 28816.8 1202.01  17
   2  -1  21 3174.76 294.574   7
   2  -1  21 3358.18 329.756  17
   2  -1  22 4707.06 368.484  17
   2  -1  22 4399.28 324.028   7
   2  -1  23 15584.4 637.844   7
   2  -1  23 17048.3 703.969  17
   2  -1  24 2164.17 189.101  17
  -2   0  26 4142.90 247.732   7
  -2   0  25 29280.4 969.347  17
  -2   0  24 896.337 154.993  17
  -2   0  23 16247.5 752.860  17
  -2   0  23 16615.2 734.654  12
  -2   0  22 1076.57 202.992  12
  -2   0  22 897.220 195.495  17
  -2   0  21 1228.22 207.794  12
  -2   0  21 1266.91 233.180  17
  -2   0  20 430.764 164.547  12
  -2   0  20 610.295 184.259  17
  -2   0  19 2395.54 305.868  12
  -2   0  19 2118.83 283.784  17
  -2   0  18 4759.80 426.146  12
  -2   0  17 2054.83 281.590  12
  -2   0  17 1605.15 502.876   1
  -2   0  16 18079.5 849.004  19
  -2   0  16 18080.1 881.548  12
  -2   0  16 17572.3 1497.36   1
  -2   0  15 922.472 191.284  12
  -2   0  15 991.397 191.286  19
  -2   0  14 6323.57 794.668   1
  -2   0  13 4803.67 678.249   1
  -2   0  12 9079.82 872.983   1
  -2   0  11 173.492 197.067   1
  -2   0  10 47984.7 2070.26   1
  -2   0   9 964.555 269.997   1
  -2   0   8 92841.5 3076.92   1
  -2   0   7 41653.4 1603.23   5
  -2   0   7 41887.3 1666.37   1
  -2   0   6 111699. 3021.62   1
  -2   0   6 116230. 2993.64   5
  -2   0   5 88958.7 2684.26   5
  -2   0   4 64397.9 2018.50   5
  -2   0   3 11133.8 581.230   5
  -2   0   2 26765.2 834.981   2
  -2   0   2 28401.5 1023.82   5
  -2   0   1 10088.5 524.034   5
  -2   0   0 3001.48 261.941   5
   2   0   0 2949.36 161.237   6
   2   0   0 2816.62 272.520   3
  -2   0  -1 93691.9 2437.96   6
   2   0   1 91317.9 2711.38   3
  -2   0  -1 88404.6 2601.98   5
   2   0   1 98248.8 2753.93   4
   2   0   2 11805.2 633.672   4
   2   0   2 11797.2 626.711   3
   2   0   3 124642. 3562.70   4
   2   0   3 123578. 3553.60   3
   2   0   4 277163. 7191.56   3
   2   0   4 261848. 7185.91   4
   2   0   5 25182.5 1090.25   1
   2   0   5 27459.7 1185.86   4
   2   0   5 27121.4 1187.47   3
   2   0   6 79844.9 2637.23   4
   2   0   6 76389.6 2513.61   1
   2   0   7 23631.2 1161.61   1
   2   0   7 24484.9 1231.85   4
   2   0   8 3770.98 429.741   1
   2   0   8 1657.93 327.184   4
   2   0   9 898.487 257.521   1
   2   0   9 650.296 228.055   4
   2   0  10 29330.1 1566.60   1
   2   0  10 32359.2 1683.54   4
   2   0  11 2107.15 420.557   4
   2   0  11 1847.58 390.409   1
   2   0  12 4264.10 601.006   1
   2   0  12 3725.42 602.210   4
   2   0  13 28302.4 1133.87  21
   2   0  13 29791.4 1882.37   4
   2   0  13 29922.1 1185.84  17
   2   0  14-17.1914 301.961   4
   2   0  14 380.717 138.774  17
   2   0  14 55.9422 95.2056  21
   2   0  14 128.635 85.1913  19
   2   0  14 273.396 108.478   9
   2   0  15 40833.8 1526.36  19
   2   0  15 44538.8 1608.36  17
   2   0  15 42690.8 1557.70  21
   2   0  15 41001.7 2500.60   4
   2   0  16 3479.46 355.032  19
   2   0  16 3502.44 358.187  17
   2   0  16 3565.33 361.736  21
   2   0  16 2575.49 637.867   4
   2   0  17 21466.8 1026.93  17
   2   0  17 21787.5 1012.39  21
   2   0  17 21304.6 988.119  19
   2   0  18 199.973 172.349  17
   2   0  18 156.993 110.902  19
   2   0  19 6500.25 505.796  17
   2   0  20 659.959 172.476  17
   2   0  21 1288.87 206.132  17
   2   0  21 1209.10 172.159   7
   2   0  22 9838.26 488.263   7
   2   0  22 11399.0 582.305  17
   2   0  23 303.527 104.499  17
   2   0  24 12402.3 507.473  17
  -2  -1  26 10800.4 465.764   7
  -2  -1  25 5412.77 306.254  20
  -2  -1  25 5272.09 303.271  17
  -2  -1  24 34388.7 1165.57  17
  -2  -1  23 962.343 161.881  12
  -2  -1  23 971.843 167.103  17
  -2  -1  22 18413.9 844.621  17
  -2  -1  22 17458.3 840.662  12
  -2  -1  21 1054.27 210.387  12
  -2  -1  21 1199.64 219.722  17
  -2  -1  20 3085.58 332.044  17
  -2  -1  20 2879.60 337.844  12
  -2  -1  19 5069.06 453.567  12
  -2  -1  19 5438.43 449.452  17
  -2  -1  18 9293.43 1181.90   1
  -2  -1  18 8917.60 599.880  17
  -2  -1  18 9145.01 621.202  12
  -2  -1  17 18297.9 917.011  12
  -2  -1  17 19040.1 1613.08   1
  -2  -1  16 24529.6 1089.58  12
  -2  -1  16 26590.9 1868.67   1
  -2  -1  15 70868.1 3204.19   1
  -2  -1  15 62753.7 2105.07  12
  -2  -1  14 18563.6 1430.23   1
  -2  -1  13 45456.0 2288.29   1
  -2  -1  12 818.234 324.576   1
  -2  -1  11 23761.3 1421.86   1
  -2  -1  10 984.960 275.145   1
  -2  -1   9 89420.5 3006.50   5
  -2  -1   9 88743.3 3104.53   1
  -2  -1   8 94591.1 3169.58   1
  -2  -1   8 96314.3 3116.66   5
  -2  -1   7 1764.59 284.787   5
  -2  -1   6 306015. 8150.57   5
  -2  -1   5 6844.55 519.898   5
  -2  -1   4 13838.9 455.476   2
  -2  -1   4 15359.1 777.154   5
  -2  -1   3 7672.54 534.483   5
  -2  -1   2 45834.0 1610.94   5
  -2  -1   1 18732.5 859.970   5
  -2  -1   0 786610. 19656.3   6
   2   1   0 809038. 19802.3   3
  -2  -1   0 788066. 19859.9   5
   2   1   1 60805.7 1914.50   3
  -2  -1  -1 61472.9 1839.14   6
   2   1   2 408443. 10373.8   3
   2   1   2 418449. 10437.0   4
  -2  -1  -2 393649. 10289.7   6
   2   1   3 139888. 3918.47   4
   2   1   3 135376. 3866.85   3
  -2  -1  -3 138000. 3848.44   6
   2   1   4 63920.1 2141.30   4
   2   1   4 64808.9 2104.35   3
   2   1   5 61932.6 2112.97   4
   2   1   5 59458.0 2061.09   3
   2   1   6 15119.8 872.448   4
   2   1   7 2086.03 333.453   4
   2   1   8 12922.5 901.633   4
   2   1   9 55637.6 2299.30   4
   2   1  10 1295.34 319.978   4
   2   1  11 115860. 4179.95   4
   2   1  12 17481.1 1334.18   4
   2   1  13 1754.71 243.314  19
   2   1  13 1958.67 246.796  21
   2   1  13 1614.54 209.679   9
   2   1  13 1730.91 474.621   4
   2   1  13 2525.17 293.833  17
   2   1  14 90469.8 3826.37   4
   2   1  14 86394.7 2642.17  17
   2   1  14 85667.0 2594.94  21
   2   1  14 80067.6 2516.43   9
   2   1  14 82189.2 2583.86  19
   2   1  15 11486.0 1234.17   4
   2   1  15 12839.9 732.787  17
   2   1  15 11403.4 636.954   9
   2   1  15 11290.0 669.200  19
   2   1  15 11842.5 681.052  21
   2   1  16 11781.0 700.793  19
   2   1  16 12606.2 714.752  21
   2   1  16 13835.3 771.420  17
   2   1  17 364.198 141.909  19
   2   1  17 489.507 165.660  17
   2   1  17 308.829 139.179  21
   2   1  18 9058.95 615.313  17
   2   1  18 9260.40 595.765  21
   2   1  18 9246.67 598.121  19
   2   1  19 393.834 135.200  19
   2   1  19 448.981 179.751  17
   2   1  20 1260.59 178.666   7
   2   1  20 1442.70 242.707  17
   2   1  21 10716.6 587.659  17
   2   1  22 1042.18 164.147  17
   2   1  23 17762.2 693.995  17
   2   1  24 398.114 80.0980  17
  -2  -2  26 9248.09 430.236   7
  -2  -2  25 27917.1 935.021  20
  -2  -2  24 477.014 111.268  20
  -2  -2  23 12678.6 654.614  12
  -2  -2  23 12536.6 611.960  17
  -2  -2  22 29.7665 103.425  12
  -2  -2  22-117.964 108.102  17
  -2  -2  21 7486.77 505.981  17
  -2  -2  21 7661.01 538.872  12
  -2  -2  20 10427.9 662.214  12
  -2  -2  20 10743.8 635.926  17
  -2  -2  19 19304.1 910.062  17
  -2  -2  19 18236.3 942.318  12
  -2  -2  18 2674.57 612.262   1
  -2  -2  18 2362.13 290.648  17
  -2  -2  18 2349.44 306.177  12
  -2  -2  17 40862.1 1504.56  17
  -2  -2  17 39689.7 1551.08  12
  -2  -2  17 44001.1 2558.92   1
  -2  -2  16 37923.3 1495.38  12
  -2  -2  16 39845.9 1447.99  17
  -2  -2  15 42411.8 1593.54  12
  -2  -2  15 50318.1 2592.07   1
  -2  -2  14 114820. 4394.92   1
  -2  -2  13 1455.80 375.458   1
  -2  -2  12 71825.5 3006.60   1
  -2  -2  11 5102.76 640.395   1
  -2  -2  10 135832. 4483.61   1
  -2  -2  10 136316. 4319.18   5
  -2  -2   9 21225.6 1172.77   5
  -2  -2   8 103582. 3342.70   5
  -2  -2   7 148190. 4404.42   5
  -2  -2   6 1605.45 173.381   2
  -2  -2   6 1766.94 279.836   5
  -2  -2   5 34510.0 1414.45   5
  -2  -2   5 32480.2 1087.02   2
  -2  -2   4 101635. 3169.72   5
  -2  -2   3 49547.0 1819.51   5
  -2  -2   2 19931.6 992.512   5
  -2  -2   1 35548.2 1426.93   5
  -2  -2   0 7692.17 511.341   6
   2   2   0 7979.74 476.506   3
  -2  -2   0 7889.16 578.294   5
   2   2   1 193534. 5172.60   3
  -2  -2  -1 195079. 5301.37   6
   2   2   2 2816.85 274.514   3
  -2  -2  -2 3122.66 331.616   6
   2   2   3 52146.1 1787.14   4
   2   2   3 48007.7 1672.79   3
  -2  -2  -3 53188.8 1823.61   6
  -2  -2  -4 7051.51 549.633   6
   2   2   4 6589.07 472.510   3
   2   2   4 7096.40 533.638   4
   2   2   5 3310.18 387.533   4
  -2  -2  -5 3267.30 397.602   6
   2   2   6 6619.86 572.445   4
  -2  -2  -6 8052.00 683.595   6
   2   2   7 908.210 235.772   4
   2   2   8 49756.8 2075.40   4
   2   2   9 6196.59 656.147   4
   2   2  10 219279. 6695.32   4
   2   2  11 6534.12 764.390   4
   2   2  12 16445.0 761.676  21
   2   2  12 14117.1 738.888  17
   2   2  12 16343.1 1298.66   4
   2   2  12 14622.9 719.461   9
   2   2  13 6683.19 488.938  17
   2   2  13 6892.27 865.518   4
  -2  -2 -13 6772.21 886.458   6
   2   2  13 6796.62 474.200  21
   2   2  13 6896.99 477.240   9
   2   2  14 2275.14 285.069  19
   2   2  14 2317.62 608.569   4
   2   2  14 2384.34 277.803  21
  -2  -2 -14 3171.44 639.688   6
   2   2  14 2253.49 276.524  17
   2   2  14 2076.16 254.807   9
   2   2  15 18948.4 906.095  19
   2   2  15 19797.5 916.397  21
   2   2  15 19505.6 938.241  17
   2   2  15 18253.4 878.823   9
   2   2  16 672.398 195.719  17
   2   2  16 436.111 130.086  19
   2   2  16 702.392 166.210   9
   2   2  16 723.193 178.190  21
   2   2  17 16028.7 810.023  21
   2   2  17 14637.0 783.746  19
   2   2  17 16397.7 846.354  17
   2   2  18 7315.25 498.843  21
   2   2  18 7092.76 525.418  17
   2   2  18 6623.19 484.615  19
   2   2  19 6520.30 478.551  17
   2   2  19 5920.41 442.269  19
   2   2  20 234.322 118.016  17
   2   2  21 13215.2 645.352  17
   2   2  22 25436.9 928.590  17
   2   2  23 6220.13 330.556  17
  -2  -3  26 9110.17 425.313   7
  -2  -3  25 1135.83 139.976  20
  -2  -3  24 32686.6 1138.73  20
  -2  -3  23 9031.13 525.543  20
  -2  -3  22 12801.4 703.511  12
  -2  -3  21 7082.45 534.522  12
  -2  -3  20 12843.4 757.240  12
  -2  -3  19 639.303 183.381  12
  -2  -3  18 68107.5 2304.28  12
  -2  -3  17 1051.72 194.148  12
  -2  -3  17 1608.53 492.224   1
  -2  -3  16 14674.8 1382.67   1
  -2  -3  16 13682.3 788.589  12
  -2  -3  15 33135.1 1358.66  12
  -2  -3  15 36821.2 2197.59   1
  -2  -3  14 1244.82 379.563   1
  -2  -3  13 68944.2 3057.02   1
  -2  -3  12 7236.45 826.654   1
  -2  -3  11 18089.8 1299.44   1
  -2  -3  11 19505.5 1228.99   5
  -2  -3  10 311.495 142.415   5
  -2  -3   9 34110.5 1619.96   5
  -2  -3   8 10922.4 816.994   5
  -2  -3   7 37740.2 1383.10   2
  -2  -3   7 41532.4 1751.12   5
  -2  -3   6 134546. 4025.57   5
  -2  -3   6 125095. 3621.11   2
  -2  -3   5 118385. 3732.50   5
  -2  -3   4 78793.6 2728.75   5
  -2  -3   3 4928.00 512.513   5
  -2  -3   2 8910.86 690.707   5
  -2  -3   1 2454.21 357.840   5
  -2  -3   0 105930. 3215.93   6
  -2  -3   0 100280. 3281.21   5
   2   3   0 100704. 2909.93   3
   2   3   1 41802.9 1414.57   3
  -2  -3  -1 45967.0 1716.91   6
  -2  -3  -2 66642.5 2255.42   6
   2   3   2 60541.3 1909.97   3
  -2  -3  -3 27224.0 1270.06   6
   2   3   3 25013.6 1001.83   3
   2   3   4 9034.81 628.624   4
  -2  -3  -4 9526.55 719.680   6
  -2  -3  -5 6098.38 598.042   6
   2   3   5 6983.28 570.450   4
   2   3   6-21.9626 136.103   4
  -2  -3  -6 333.108 185.799   6
   2   3   7 32638.4 1544.77   4
  -2  -3  -7 32651.6 1677.91   6
   2   3   8 4958.36 575.685   4
  -2  -3  -8 4855.94 620.383   6
  -2  -3  -9 137305. 4658.44   6
   2   3   9 129220. 4404.16   4
   2   3  10 172.834 151.475   4
  -2  -3 -10-23.7180 182.172   6
   2   3  11 37395.2 1364.67   9
   2   3  11 39751.9 2080.20   4
  -2  -3 -11 38401.8 2172.40   6
   2   3  12 2770.55 293.305  21
   2   3  12 2555.51 284.049   9
  -2  -3 -12 2702.69 531.402   6
   2   3  12 2421.58 285.191  17
   2   3  13 3069.70 321.345   9
   2   3  13 3392.97 330.577  21
   2   3  13 3062.92 330.858  17
  -2  -3 -13 2615.10 576.974   6
   2   3  14 2022.30 263.858  21
   2   3  14 2415.37 297.346  19
   2   3  14 2424.94 292.343   9
   2   3  14 2401.44 305.051  17
   2   3  15 405.921 103.997  19
   2   3  15 548.376 162.026   9
   2   3  15 606.327 179.194  17
   2   3  15 542.317 156.696  21
   2   3  16 15967.0 834.238  17
   2   3  16 16186.2 821.171  19
   2   3  16 15511.4 799.412   9
   2   3  16 16198.1 802.273  21
   2   3  17 6197.64 473.940  19
   2   3  17 6749.20 517.180  17
   2   3  17 7338.36 485.569  21
   2   3  18 27855.7 1094.15  21
   2   3  18 27777.4 1134.67  19
   2   3  18 29744.4 1183.44  17
   2   3  19 10284.8 581.901  19
   2   3  19 10493.2 597.129  17
   2   3  20 20680.6 860.192  19
   2   3  20 21460.4 881.767  17
   2   3  21 1450.13 186.439  17
   2   3  22 14871.6 595.633  17
   2   3  23 6001.25 286.888  17
  -2  -4  26 1205.05 135.841   7
  -2  -4  25 14150.8 591.221  20
  -2  -4  25 16301.4 657.014   7
  -2  -4  24 2563.29 252.404  20
  -2  -4  23 23001.6 939.873  20
  -2  -4  22 2615.91 296.056  20
  -2  -4  21 19852.2 934.566  20
  -2  -4  21 19368.1 946.439  12
  -2  -4  20 5056.16 463.415  12
  -2  -4  19 6583.92 534.703  12
  -2  -4  18 219.817 155.669  12
  -2  -4  17 813.355 223.065  12
  -2  -4  17 968.773 479.868   1
  -2  -4  16 18094.9 1556.20   1
  -2  -4  16 16457.5 896.238  12
  -2  -4  15 17341.9 1479.11   1
  -2  -4  15 15326.8 846.144  12
  -2  -4  14 32035.2 1338.87  12
  -2  -4  14 36017.0 2147.87   1
  -2  -4  13 8283.97 942.426   1
  -2  -4  12 46757.9 2413.06   1
  -2  -4  12 49882.8 2261.95   5
  -2  -4  11-290.578 219.411   5
  -2  -4  10 22736.8 1348.18   5
  -2  -4   9 18089.4 1146.71   5
  -2  -4   8 2853.57 348.262   2
  -2  -4   8 3854.77 490.563   5
  -2  -4   7 1452.32 239.283   2
  -2  -4   7 1317.55 293.618   5
  -2  -4   6 1849.57 370.765   5
  -2  -4   6 2228.02 313.427   2
  -2  -4   5 27145.0 1424.57   5
  -2  -4   4 64499.1 2486.57   5
  -2  -4   3 85126.4 3022.97   5
  -2  -4   2 6577.08 652.312   5
   2   4  -1 27321.4 1059.14   3
  -2  -4   1 28836.7 1449.94   5
  -2  -4   0 42625.6 1847.52   5
   2   4   0 39931.3 1331.75   3
  -2  -4   0 41528.9 1772.84   6
  -2  -4  -1 76601.5 2695.46   6
   2   4   1 72186.6 2128.19   3
  -2  -4  -2 186304. 5236.17   6
   2   4   2 168179. 4515.62   3
  -2  -4  -3 78672.8 2854.79   6
  -2  -4  -4 57532.0 2353.05   6
  -2  -4  -5 32607.9 1668.89   6
  -2  -4  -6 79405.3 3057.14   6
  -2  -4  -7 4764.45 624.349   6
   2   4   7 4662.15 518.772   4
  -2  -4  -8 69790.3 2981.43   6
  -2  -4  -9 11654.0 1082.81   6
  -2  -4 -10 33862.4 2025.26   6
   2   4  11 8206.44 542.716   9
   2   4  11 8774.30 541.302  17
  -2  -4 -11 9182.79 1024.96   6
   2   4  11 8841.78 531.637  21
   2   4  12 6478.78 463.446  21
  -2  -4 -12 6931.92 932.844   6
   2   4  12 6544.14 487.333   9
   2   4  12 6480.67 473.683  17
  -2  -4 -13 9640.61 1122.17   6
   2   4  13 11702.6 679.095   9
   2   4  13 11123.6 648.427  17
   2   4  13 11683.1 646.682  21
   2   4  14 5349.11 440.614   9
   2   4  14 5819.95 450.929  17
   2   4  14 5350.67 421.108  21
   2   4  15 11242.1 683.350  19
   2   4  15 12458.4 665.703  21
   2   4  15 11809.2 687.936   9
   2   4  15 12185.7 694.018  17
   2   4  16 608.847 146.358  21
   2   4  16 710.947 177.839  19
   2   4  16 713.578 169.452  17
   2   4  16 613.860 173.368   9
   2   4  17 33079.1 1212.32  21
   2   4  17 33818.4 1288.01  19
   2   4  17 33083.1 1283.65  17
   2   4  18 21.0264 106.798  17
   2   4  18-21.7834 96.9180  19
   2   4  19 23311.0 931.487  19
   2   4  19 23045.6 932.741  17
   2   4  20 388.222 119.439  17
   2   4  20 362.610 104.907  19
   2   4  21 13812.7 574.495  17
   2   4  22 373.152 73.2400  17
  -2  -5  26 2994.24 202.659   7
  -2  -5  25 2279.73 198.721  20
  -2  -5  25 2377.64 212.406   7
  -2  -5  24 3602.87 289.099  20
  -2  -5  24 4582.64 334.630   7
  -2  -5  23 119.206 113.772  20
  -2  -5  22 9665.93 579.950  20
  -2  -5  21 5309.96 443.116  20
  -2  -5  20 35114.2 1401.28  20
  -2  -5  19 294.603 195.417  20
  -2  -5  19 333.483 192.943  12
  -2  -5  18 13281.3 808.487  12
  -2  -5  18 13934.1 802.207  20
  -2  -5  17 3402.53 398.008  12
  -2  -5  17 3326.73 669.349   1
  -2  -5  16 3865.09 726.982   1
  -2  -5  16 3492.99 402.371  12
  -2  -5  15 38072.2 1546.18  12
  -2  -5  15 40910.6 2428.47   1
  -2  -5  14 320.571 278.732   1
  -2  -5  14 480.145 214.426  12
  -2  -5  13 52743.9 2410.64   5
  -2  -5  13 46163.2 1754.76  12
  -2  -5  13 53385.9 2661.83   1
  -2  -5  12 3087.82 519.594   5
  -2  -5  11 2141.67 448.078   5
  -2  -5  10 3104.69 476.647   5
  -2  -5   9 9327.93 841.066   5
  -2  -5   8 3189.39 482.879   5
  -2  -5   8 2726.94 377.984   2
  -2  -5   7 1855.11 390.829   5
  -2  -5   7 1637.70 303.864   2
  -2  -5   6 39385.6 1743.65   2
  -2  -5   6 38154.5 1896.46   5
  -2  -5   5 33588.4 1735.43   5
  -2  -5   4 50624.3 2238.85   5
  -2  -5   3 15322.4 1100.24   5
  -2  -5   2 95537.2 3467.42   5
  -2  -5   1 2570.90 472.274   5
   2   5  -1 2025.39 211.066   3
  -2  -5   0 111886. 3824.87   5
  -2  -5   0 103581. 3696.49   6
  -2  -5  -1 29187.1 1559.83   6
  -2  -5  -1 30304.9 1628.38   5
  -2  -5  -2 69066.1 2786.43   5
  -2  -5  -2 65840.9 2664.94   6
  -2  -5  -3 36714.8 1846.52   6
  -2  -5  -4 34016.6 1786.53   6
  -2  -5  -5 41519.3 2074.14   6
  -2  -5  -6 425.176 186.996   6
  -2  -5  -7 72096.5 3121.53   6
  -2  -5  -8 38011.3 2162.96   6
  -2  -5  -9 21485.5 1619.22   6
   2   5  10 19792.1 877.344  17
   2   5  10 20858.7 901.152  21
  -2  -5 -10 20947.2 1624.63   6
   2   5  11 16991.4 796.399  21
  -2  -5 -11 17655.6 1509.31   6
   2   5  11 17311.3 846.149   9
   2   5  11 16434.4 799.264  17
   2   5  12 22598.8 987.693  17
   2   5  12 22299.4 959.413  21
   2   5  12 23243.3 1034.45   9
  -2  -5 -12 22011.8 1770.06   6
   2   5  13 34330.2 1307.86  17
   2   5  13 33279.4 1340.25   9
   2   5  13 33795.1 1275.56  21
   2   5  14 30535.5 1263.78   9
   2   5  14 31565.8 1239.03  17
   2   5  15 6781.25 472.295  17
   2   5  15 6235.94 480.688  19
   2   5  15 6025.19 468.178   9
   2   5  16 32811.6 1305.66   9
   2   5  16 35406.0 1328.15  19
   2   5  16 35314.6 1304.04  17
   2   5  17 528.960 142.310  17
   2   5  17 401.173 138.540  19
   2   5  18 3840.06 323.361  19
   2   5  18 4230.45 327.539  17
   2   5  19 5089.79 347.776  19
   2   5  19 5443.77 351.070  17
   2   5  20 1046.57 137.489  17
   2   5  20 1146.77 146.981  19
   2   5  21 696.234 94.6503  17
  -2  -6  25 2939.37 215.416   7
  -2  -6  25 2758.44 211.639  20
  -2  -6  24 5577.95 352.544  20
  -2  -6  24 6092.71 364.420   7
  -2  -6  23 2031.93 236.776  20
  -2  -6  23 2444.44 246.067   7
  -2  -6  22 2201.53 266.023  20
  -2  -6  22 2251.45 258.197   7
  -2  -6  21 30280.3 1210.52  20
  -2  -6  20-147.787 154.215  20
  -2  -6  19 24802.3 1129.06  20
  -2  -6  18 1238.24 268.607  20
  -2  -6  17 5699.77 499.995  20
  -2  -6  16 14090.4 812.648  20
  -2  -6  16 12111.9 1307.67   1
  -2  -6  15 876.491 223.193  20
  -2  -6  15 1252.37 432.271   1
  -2  -6  14 64033.0 3136.89   1
  -2  -6  14 55025.3 2063.17  12
  -2  -6  14 61562.5 2071.68  20
  -2  -6  13 6301.56 866.273   1
  -2  -6  13 6271.29 504.312  20
  -2  -6  13 5342.74 486.499  12
  -2  -6  13 7000.87 806.851   5
  -2  -6  12 44353.2 1637.62  20
  -2  -6  12 46575.6 2266.51   5
  -2  -6  11 10747.6 973.953   5
  -2  -6  10 8223.38 839.179   5
  -2  -6   9 7576.93 807.838   5
  -2  -6   8 769.996 247.718   5
  -2  -6   8 832.030 245.410   2
  -2  -6   7 43648.7 2032.59   2
  -2  -6   7 46306.4 2219.52   5
  -2  -6   6 1093.15 301.624   2
  -2  -6   6 1285.44 366.047   5
  -2  -6   5 32778.5 1830.26   5
  -2  -6   4 21456.5 1426.13   5
  -2  -6   3 15363.7 1189.94   5
  -2  -6   2 3384.24 557.613   5
  -2  -6   1 22843.7 1470.63   5
  -2  -6   0 582.026 264.610   5
  -2  -6  -1 10556.6 978.757   5
  -2  -6  -1 9457.46 927.115   6
  -2  -6  -2 280.472 223.224   5
  -2  -6  -2 165.486 241.429   6
  -2  -6  -3 12742.4 1111.96   5
  -2  -6  -3 12946.8 1108.91   6
  -2  -6  -4 1612.28 431.694   6
  -2  -6  -5 1915.12 453.368   6
  -2  -6  -6 38169.3 2193.81   6
   2   6   7 995.269 164.118  14
  -2  -6  -7 584.870 327.130   6
   2   6   8 25147.0 1003.97  14
  -2  -6  -8 26721.3 1869.18   6
   2   6   9 626.773 119.566  14
  -2  -6  -9 684.446 225.806   6
   2   6  10 4294.28 350.051  14
  -2  -6 -10 4097.03 751.299   6
   2   6  11 1184.78 212.489   9
   2   6  11 1517.11 218.493  17
   2   6  12 33620.5 1258.97  17
   2   6  12 32735.5 1329.38   9
   2   6  13 5044.73 442.807   9
   2   6  13 5414.44 409.171  17
   2   6  14 21288.8 920.161  17
   2   6  14 20561.8 965.422   9
   2   6  15 19477.4 905.694   9
   2   6  15 20154.7 913.917  19
   2   6  15 19033.8 852.825  17
   2   6  16 137.896 110.561  19
   2   6  16-76.9397 99.1333   9
   2   6  16 89.3449 88.3049  17
   2   6  17 5950.42 378.531  17
   2   6  17 5269.05 380.750  19
   2   6  18 8820.96 474.848  19
   2   6  18 8627.20 441.324  17
   2   6  19 1824.47 179.933  19
   2   6  19 1511.77 149.416  17
  -2  -7  25 5290.49 275.395  20
  -2  -7  24 1433.52 157.944   7
  -2  -7  24 1531.54 175.826  20
  -2  -7  23 430.332 140.979  20
  -2  -7  23 305.659 93.6419   7
  -2  -7  22 36465.5 1303.26  20
  -2  -7  22 36086.0 1250.83   7
  -2  -7  21 3950.87 369.960  20
  -2  -7  21 3997.26 338.195   7
  -2  -7  20 35355.7 1316.16   7
  -2  -7  20 36327.3 1394.85  20
  -2  -7  19 672.120 235.563  20
  -2  -7  18 16434.2 894.637  20
  -2  -7  18 17630.5 786.005  11
  -2  -7  17 1191.06 253.221  20
  -2  -7  16 25209.3 1169.36  20
  -2  -7  15 4452.39 450.746  20
  -2  -7  15 3585.51 740.394   1
  -2  -7  14 24291.5 1144.72  20
  -2  -7  14 23875.2 1865.88   1
  -2  -7  13 40960.8 1588.93  20
  -2  -7  12 6087.50 500.372  20
  -2  -7  11 32441.7 1317.82  20
  -2  -7  11 32668.4 1883.62   5
  -2  -7  10 8864.30 580.502  20
  -2  -7  10 9182.89 936.661   5
  -2  -7   9 8351.05 885.110   5
  -2  -7   8 10679.5 1012.08   5
  -2  -7   7 7613.20 828.537   2
  -2  -7   7 8546.13 922.089   5
  -2  -7   6 7876.00 847.482   2
  -2  -7   6 7572.52 893.515   5
  -2  -7   5 56679.8 2735.18   5
  -2  -7   4 88215.3 3615.26   5
  -2  -7   3 2670.83 545.936   5
  -2  -7   2 65277.4 2978.29   5
  -2  -7   1 114.418 209.695   5
  -2  -7   0 5795.70 782.118   5
  -2  -7  -1 2367.13 508.342   5
  -2  -7  -2 4123.14 650.793   5
  -2  -7  -2 2683.08 569.221   6
  -2  -7  -3 1236.09 430.054   6
  -2  -7  -3 2101.52 452.232   5
  -2  -7  -4 1995.22 537.336   6
  -2  -7  -4 2070.73 490.970   5
   2   7   4 2001.18 225.704  14
   2   7   5 16081.8 747.163  14
  -2  -7  -5 17718.8 1478.06   6
  -2  -7  -5 19174.1 1545.78   5
  -2  -7  -6 4397.24 734.724   6
   2   7   6 4075.44 332.463  14
  -2  -7  -6 4759.36 793.620   5
   2   7   7 14207.2 706.869  14
  -2  -7  -7 15733.5 1465.66   5
  -2  -7  -7 14856.0 1453.88   6
   2   7   8 4803.02 380.637  14
  -2  -7  -8 4989.86 751.383   6
   2   7   9 1381.38 210.792  14
  -2  -7  -9 469.718 262.816   6
   2   7  10 6593.33 496.075   9
   2   7  10 6984.15 464.415  14
   2   7  11 6911.92 457.712  14
   2   7  11 6501.12 504.851   9
   2   7  12 2440.73 306.896   9
   2   7  13 36595.6 1405.56   9
   2   7  14 10043.8 610.960   9
   2   7  15 4686.73 327.423  17
   2   7  15 4194.56 359.370  19
   2   7  15 4214.52 362.217   9
   2   7  16 23435.1 939.689  19
   2   7  16 24500.5 958.333   9
   2   7  17 1290.34 172.825  19
   2   7  18 2907.61 229.705  19
   2   7  19 4843.46 265.830  19
  -2  -8  24 3929.28 256.011  20
  -2  -8  23 15787.8 665.630  20
  -2  -8  22 822.998 170.483  20
  -2  -8  21 20629.2 898.598  20
  -2  -8  20 708.345 185.312  20
  -2  -8  19 9597.93 520.664  11
  -2  -8  19 9872.28 633.089  20
  -2  -8  18 103.461 155.036  20
  -2  -8  18 150.621 96.8080  11
  -2  -8  17 5548.74 485.108  20
  -2  -8  17 5568.58 417.727  11
  -2  -8  16 889.788 239.170  20
  -2  -8  15 27880.4 1261.24  20
  -2  -8  14 14564.4 853.042  20
  -2  -8  13 17520.0 941.431  20
  -2  -8  12 62672.6 2179.99  20
  -2  -8  11 50.9090 141.193  20
   2   8 -11 54.3781 84.7207  14
  -2  -8  10 58169.0 1982.57  20
   2   8 -10 55500.6 1848.30  14
   2   8  -9 334.147 111.082  14
  -2  -8   9 413.074 161.530  20
   2   8  -8 22282.8 935.340  14
  -2  -8   8 23193.0 1639.16   5
  -2  -8   8 21570.0 984.019  20
  -2  -8   7 3966.59 366.191  20
   2   8  -7 4834.52 372.619  14
  -2  -8   7 3588.05 629.772   2
  -2  -8   7 3791.86 669.531   5
  -2  -8   6 74406.2 2359.41  20
   2   8  -6 76365.5 2320.91  14
  -2  -8   6 82820.4 3536.94   5
  -2  -8   6 77362.5 3410.98   2
  -2  -8   5 1412.68 484.877   5
  -2  -8   5 2303.87 507.550   2
  -2  -8   4 29699.7 1965.53   5
  -2  -8   3 92478.6 3941.94   5
  -2  -8   2 6578.27 856.508   5
   2   8  -2 5207.70 389.120  14
   2   8  -1 77121.4 2370.06  14
  -2  -8   1 84695.3 3636.56   5
  -2  -8   0-242.409 262.831   5
   2   8   0-4.68370 79.6271  14
   2   8   1 8815.18 523.341  14
  -2  -8  -1 9045.91 1065.80   5
   2   8   2 4947.38 387.845  14
  -2  -8  -2 4415.80 765.411   5
  -2  -8  -3 11961.8 1238.18   5
   2   8   3 9737.19 561.975  14
  -2  -8  -4 3785.90 700.814   5
  -2  -8  -4 3215.16 650.966   6
   2   8   4 3737.79 334.818  14
   2   8   5 29029.6 1141.79  14
  -2  -8  -5 30833.8 2152.92   5
  -2  -8  -5 28750.2 2058.34   6
  -2  -8  -6 34453.9 2341.08   5
  -2  -8  -6 32704.5 2243.81   6
   2   8   6 33400.1 1264.09  14
   2   8   7 34392.2 1307.71  14
  -2  -8  -7 35594.8 2369.10   6
   2   8   8 7341.37 497.960  14
   2   8   9 9912.94 585.949  14
   2   8   9 10364.0 639.123   9
   2   8  10 7843.96 559.569   9
   2   8  10 7947.06 513.505  14
   2   8  11 5753.35 409.992  14
   2   8  11 5761.10 475.112   9
   2   8  12 13212.3 636.972  14
   2   8  12 15289.2 778.996   9
   2   8  13 3161.57 322.040   9
   2   8  14 9380.98 547.617   9
   2   8  15 14574.0 672.773   9
   2   8  15 13905.7 653.181  19
   2   8  16 2367.01 218.268  19
   2   8  17 5331.07 313.975  19
   2   8  18 200.978 56.4688  19
  -2  -9  23 1689.23 173.574  20
  -2  -9  22 12920.6 591.539  20
  -2  -9  21 4376.55 353.419  20
  -2  -9  20 7090.02 392.134  11
  -2  -9  20 6545.14 468.627  20
  -2  -9  19 2305.08 295.328  20
  -2  -9  19 2622.76 250.020  11
  -2  -9  18 1797.32 230.955  11
  -2  -9  18 1779.94 276.451  20
  -2  -9  17 708.697 160.729  11
  -2  -9  17 271.006 181.098  20
  -2  -9  16 14836.1 840.050  20
  -2  -9  15 12144.2 766.291  20
  -2  -9  14 8357.67 629.559  20
  -2  -9  13 50441.5 1898.10  20
   2   9 -12 3403.17 341.180  14
  -2  -9  12 3871.52 442.664  20
   2   9 -11 26797.7 1102.67  14
  -2  -9  11 26693.1 1216.95  20
  -2  -9  10 292.950 207.127  20
   2   9 -10 7.42309 92.3711  14
   2   9  -9 19081.0 881.799  14
  -2  -9   9 18033.6 934.786  20
   2   9  -8 11184.7 636.813  14
  -2  -9   8 11104.4 682.538  20
  -2  -9   7 37998.2 2325.70   5
   2   9  -7 38898.7 1409.36  14
  -2  -9   7 37253.6 1452.07  20
  -2  -9   6 2766.18 319.494  20
   2   9  -6 2648.59 287.624  14
  -2  -9   6 2944.60 639.798   5
   2   9  -5 15760.1 765.076  14
  -2  -9   5 13710.2 1420.10   2
  -2  -9   5 15144.7 782.582  20
  -2  -9   5 15867.5 1476.03   5
   2   9  -4 60007.7 1955.93  14
  -2  -9   4 60961.4 3146.98   5
   2   9  -3 1623.72 237.336  14
  -2  -9   3 1784.84 504.802   5
  -2  -9   2 80566.3 3732.44   5
   2   9  -2 76621.1 2384.01  14
   2   9  -1 4888.45 402.466  14
  -2  -9   1 5787.62 861.506   5
   2   9   0 32146.5 1232.56  14
  -2  -9   0 31176.2 2160.48   5
  -2  -9  -1 522.608 421.731   5
   2   9   1 330.088 136.787  14
   2   9   2 14320.1 738.384  14
  -2  -9  -2 15100.2 1473.75   5
   2   9   3 683.575 165.197  14
  -2  -9  -3 797.209 225.650   5
   2   9   4 11339.1 648.557  14
  -2  -9  -4 10915.1 1321.83   5
   2   9   5 32137.6 1261.98  14
   2   9   6 21464.2 961.220  14
   2   9   7 45267.5 1605.55  14
   2   9   8 3593.37 347.386  14
   2   9   8 3707.99 378.945   9
   2   9   9 8281.99 529.455  14
   2   9   9 8829.88 585.963   9
   2   9  10 1902.67 232.831  14
   2   9  10 2007.79 275.383   9
   2   9  11 2834.14 261.041  14
   2   9  11 2956.91 313.098   9
   2   9  12 8979.03 470.702  14
   2   9  12 10346.8 583.194   9
   2   9  13 11786.2 609.723   9
   2   9  14 2563.43 244.386   9
   2   9  14 2129.89 222.735  19
   2   9  15 16692.1 667.572  19
   2   9  16 5635.98 305.223  19
  -2 -10  22 886.060 135.127  20
  -2 -10  21 2601.99 244.023  20
  -2 -10  20 572.360 100.220  11
  -2 -10  20 627.108 163.382  20
  -2 -10  19 4091.84 365.450  20
  -2 -10  19 4025.98 296.831  11
  -2 -10  18 15103.3 693.877  11
  -2 -10  18 14749.2 769.744  20
  -2 -10  17 4108.87 395.121  20
  -2 -10  17 3770.67 332.943  11
  -2 -10  16 12983.8 767.491  20
  -2 -10  16 12970.7 681.633  11
  -2 -10  15 16091.5 808.365  11
  -2 -10  15 16606.6 897.503  20
  -2 -10  14 19111.9 995.364  20
  -2 -10  13 977.882 245.593  20
   2  10 -12 14762.7 738.188  14
  -2 -10  12 15080.4 878.629  20
   2  10 -11 9605.05 590.228  14
  -2 -10  11 11077.8 725.322  20
  -2 -10  10 12854.0 791.856  20
   2  10 -10 12261.1 682.981  14
   2  10  -9 8507.99 560.851  14
  -2 -10   9 8649.07 626.678  20
  -2 -10   8 12029.7 729.089  20
   2  10  -8 11545.1 662.192  14
   2  10  -7 170.533 131.832  14
  -2 -10   7 500.866 174.182  20
   2  10  -6 15983.2 802.227  14
   2  10  -5 2290.55 280.534  14
   2  10  -4 29708.3 1168.54  14
  -2 -10   4 23942.3 2091.25   2
  -2 -10   4 26962.2 2078.90   5
   2  10  -3 37431.6 1378.45  14
  -2 -10   3 37094.5 2471.16   5
  -2 -10   3 31305.1 2438.47   2
   2  10  -2 8400.04 544.476  14
  -2 -10   2 6735.87 1046.19   5
   2  10  -1 14079.0 742.989  14
  -2 -10   1 15478.9 1533.40   5
   2  10   0 15.7680 104.459  14
   2  10   1 7568.19 518.673  14
   2  10   2 774.090 180.840  14
   2  10   3 13693.2 737.812  14
   2  10   4 5731.64 456.758  14
   2  10   5 12554.0 701.265  14
   2  10   6 50254.4 1737.59  14
   2  10   7 8832.40 574.341   9
   2  10   7 8868.57 554.257  14
   2  10   8 55294.9 1843.23   9
   2  10   8 52173.5 1769.10  14
   2  10   9 2022.85 236.085  14
   2  10   9 1813.22 249.167   9
   2  10  10 15480.8 733.883   9
   2  10  10 13553.1 643.833  14
   2  10  11 1777.61 196.536  14
   2  10  11 2273.17 250.797   9
   2  10  12 16323.7 710.034   9
   2  10  13 4368.04 310.084  19
   2  10  13 4886.68 321.207   9
   2  10  14 8388.45 406.783  19
   2  10  15 2537.92 179.753  19
  -2 -11  21 3283.60 242.775  20
  -2 -11  20 1389.85 186.892  20
  -2 -11  20 1548.97 146.590  11
  -2 -11  19 232.619 86.0159  11
  -2 -11  19 94.4088 96.2173  20
  -2 -11  18 4930.12 390.037  20
  -2 -11  18 4966.88 342.774  11
  -2 -11  17 4247.95 335.574  11
  -2 -11  17 5026.65 399.005  20
  -2 -11  16 24167.5 1050.33  20
  -2 -11  16 23565.2 971.500  11
  -2 -11  15 1226.63 252.083  20
  -2 -11  15 1298.11 219.440  11
  -2 -11  14 10176.0 657.185  20
  -2 -11  14 9208.83 587.107  11
  -2 -11  13 1802.27 267.468  11
  -2 -11  13 2098.89 319.415  20
   2  11 -12 340.020 120.331  14
  -2 -11  12 265.094 176.537  20
   2  11 -11 8160.81 525.224  14
  -2 -11  11 8345.15 620.835  20
   2  11 -10 6484.78 472.609  14
  -2 -11  10 6438.87 534.837  20
   2  11  -9 19178.9 905.281  14
  -2 -11   9 21033.2 1021.86  20
   2  11  -8 32095.4 1263.02  14
   2  11  -7 36205.6 1375.13  14
   2  11  -6 4571.92 395.498  14
   2  11  -5 7749.72 529.679  14
   2  11  -4 19103.6 895.406  14
  -2 -11   3 550.169 155.534  11
   2  11  -3 496.219 177.995  14
   2  11  -2 17677.6 852.910  14
   2  11  -1 71.8380 113.398  14
   2  11   0 3738.43 364.792  14
   2  11   1 1386.95 246.808  14
   2  11   2 4697.46 407.553  14
   2  11   3 1146.73 205.140  14
   2  11   4 2018.56 272.725  14
   2  11   5 3007.03 312.056  14
   2  11   5 2891.96 307.755   9
   2  11   6 2247.72 258.473   9
   2  11   6 2578.54 290.799  14
   2  11   7 13285.7 675.147  14
   2  11   7 13754.3 688.473   9
   2  11   8 688.507 145.054  14
   2  11   8 826.336 171.030   9
   2  11   9 25853.9 972.053  14
   2  11   9 28105.6 1027.88   9
   2  11  10 53.5322 78.4901   9
   2  11  10-1.10248 67.9256  14
   2  11  11 26710.8 940.943   9
   2  11  12 1062.91 135.759  19
   2  11  13 5280.39 280.565  19
  -2 -12  19 5282.27 290.103  11
  -2 -12  18 1131.28 145.789  11
  -2 -12  17 2358.44 231.797  11
  -2 -12  16 387.961 135.785  11
  -2 -12  15 6783.74 457.575  11
  -2 -12  14 1973.50 254.024  11
  -2 -12  13 3930.69 359.316  11
  -2 -12  12 2926.76 327.277  11
   2  12 -11 2627.77 275.688  14
  -2 -12  11 2152.30 287.280  11
  -2 -12  10 28310.2 1215.53  11
   2  12 -10 31768.2 1184.02  14
  -2 -12   9-165.324 151.845  11
   2  12  -9 96.8691 121.798  14
  -2 -12   8 21228.6 997.259  11
   2  12  -8 22919.6 974.237  14
   2  12  -7 5441.68 428.636  14
  -2 -12   7 5508.34 450.699  11
  -2 -12   6 9820.79 601.731  11
   2  12  -6 10418.4 606.633  14
   2  12  -5 4202.20 383.963  14
  -2 -12   5 3982.31 356.934  11
  -2 -12   4 763.232 165.260  11
   2  12  -4 1012.85 187.761  14
   2  12  -3 3216.47 327.583  14
   2  12  -2 2564.55 294.302  14
   2  12  -1 5387.17 428.552  14
   2  12   0 1058.39 207.713  14
   2  12   1 3370.80 339.592  14
   2  12   2 2466.37 293.957  14
   2  12   3 1961.75 226.942   9
   2  12   3 1936.14 256.289  14
   2  12   4 2930.13 305.621  14
   2  12   4 2637.00 265.343   9
   2  12   5 996.191 175.762  14
   2  12   5 1061.97 166.737   9
   2  12   6 1928.90 219.381  14
   2  12   6 2184.68 230.286   9
   2  12   7 1624.22 191.561  14
   2  12   7 1554.53 184.768   9
   2  12   8 4238.38 292.594  14
   2  12   8 4384.64 301.353   9
   2  12   9-20.1208 53.6790  14
   2  12   9 96.5763 64.1300   9
   2  12  10 4073.58 247.525   9
   2  12  11 849.104 106.433  19
  -2 -13  18 4307.75 244.756  11
  -2 -13  17 1833.71 173.974  11
  -2 -13  16 2405.63 213.054  11
  -2 -13  15 347.351 106.219  11
  -2 -13  14 7511.04 447.365  11
  -2 -13  13 1873.21 230.498  11
  -2 -13  12 10281.7 578.137  11
  -2 -13  11 11772.8 638.599  11
   2  13 -11 11451.4 554.705  14
   2  13 -10 2194.34 244.739  14
  -2 -13  10 2103.58 266.062  11
   2  13  -9 28474.7 1066.52  14
  -2 -13   9 26090.6 1087.33  11
   2  13  -8 145.583 95.1045  14
  -2 -13   8-116.063 128.256  11
   2  13  -7 9348.86 539.888  14
  -2 -13   7 9022.13 550.430  11
   2  13  -6 483.385 133.054  14
  -2 -13   6 446.490 132.619  11
   2  13  -5 5970.93 427.287  14
  -2 -13   5 5542.70 384.143  11
   2  13  -4 468.113 133.071  14
   2  13  -3 28803.7 1116.94  14
   2  13  -2 19457.3 857.439  14
   2  13  -1 8885.86 528.821  14
   2  13   0 45670.6 1544.78  14
   2  13   1 1117.89 192.722  14
   2  13   2 15567.7 717.817  14
   2  13   3 1446.07 189.781  14
   2  13   4 4621.04 331.819  14
   2  13   5 192.401 91.3635  14
   2  13   5 263.863 69.3891   9
   2  13   6 4895.78 302.034  14
   2  13   6 4508.83 264.086   9
   2  13   7 3576.39 232.709  14
   2  13   7 3032.64 197.126   9
   2  13   8 777.747 96.7235  14
  -2 -14  16 6162.85 291.875  11
  -2 -14  15 5114.06 286.393  11
  -2 -14  14 6604.40 353.832  11
  -2 -14  13 8987.07 445.882  11
  -2 -14  12 13118.5 587.232  11
  -2 -14  11 8531.32 458.828  11
  -2 -14  10 10141.2 514.664  11
  -2 -14   9 21.7285 66.2962  11
   2  14  -9-5.70810 72.7604  14
  -2 -14   8 2160.76 221.997  11
   2  14  -8 2060.62 216.904  14
  -2 -14   7 0.15562 66.8632  11
   2  14  -7 174.921 86.5438  14
   2  14  -6 1105.02 170.062  14
   2  14  -5 424.424 129.013  14
   2  14  -4 18540.7 777.499  14
   2  14  -3 2322.81 233.505  14
   2  14  -2 29618.7 1066.45  14
   2  14  -1 28677.3 1033.19  14
   2  14   0 2350.13 231.957  14
   2  14   1 29992.9 1041.40  14
   2  14   2 2451.53 218.609  14
   2  14   3 14589.1 589.869  14
   2  14   4 332.237 78.4463  14
   2  14   5 12002.2 466.081  14
   2  15  -7 934.936 119.441  14
   2  15  -6 8471.76 397.434  14
   2  15  -5 3188.41 228.082  14
   2  15  -4 2746.68 213.337  14
   2  15  -3 13871.9 557.675  14
   2  15  -2 4214.95 265.376  14
   2  15  -1 3666.48 240.858  14
   2  15   0 6003.17 305.925  14
   2  15   1 793.300 100.235  14
   3 -17   5 5486.72 296.269  16
   3 -17   6 1703.47 157.381  16
   3 -17   7 148.023 64.7144  16
   3 -16  -6 8514.93 390.391  10
  -3  16   6 8820.65 366.765  14
  -3  16   5-58.8264 54.9024  14
   3 -16  -5 68.1768 72.9357  10
  -3  16   4 19295.5 687.057  14
  -3  16   3 531.994 92.3338  14
  -3  16   2 9034.78 429.121  14
  -3  16   1 260.052 73.0302  14
   3 -16   0 3116.34 236.563  16
  -3  16   0 3450.11 243.489  14
   3 -16   1 7165.93 394.816  16
   3 -16   2 2419.81 232.199  16
   3 -16   3 7548.59 432.576  16
   3 -16   4 10132.4 527.773  16
   3 -16   5 15354.3 687.268  16
   3 -16   6 197.326 92.0286  16
   3 -16   7 3162.50 272.223  16
   3 -16   8 2153.01 225.621  16
   3 -16   9 3870.99 297.901  16
   3 -16  10 842.314 114.762   8
   3 -16  10 1225.15 161.823  16
   3 -16  11 5410.31 301.816   8
   3 -16  11 6416.70 347.169  16
   3 -16  12 594.284 101.256  16
   3 -15  -9 10729.8 481.486  10
  -3  15   9 11204.0 455.978  14
   3 -15  -8 976.961 144.702  10
  -3  15   8 1190.52 141.235  14
  -3  15   7 9204.26 449.606  14
  -3  15   6 1228.52 165.151  14
  -3  15   5 29992.8 1068.92  14
  -3  15   4 956.959 156.808  14
  -3  15   3 34892.8 1230.23  14
  -3  15   2 337.329 113.929  14
   3 -15  -1 12425.1 611.387  16
  -3  15   1 14471.0 668.047  14
   3 -15   0 14400.4 686.454  16
  -3  15   0 15193.8 698.662  14
  -3  15  -1 1275.36 181.531  14
   3 -15   1 1539.45 225.713  16
  -3  15  -2 25613.9 971.446  14
   3 -15   2 26740.0 1060.01  16
   3 -15   3 263.502 134.159  16
   3 -15   4 20978.0 856.390  11
   3 -15   4 20792.0 926.065  16
   3 -15   5 385.666 134.558  11
   3 -15   6 23360.3 949.757  11
   3 -15   7 360.998 96.2132   8
   3 -15   7 272.129 105.718  11
   3 -15   8 15236.9 708.082  11
   3 -15   8 13968.8 667.882   8
   3 -15   9 1765.16 214.377   8
   3 -15   9 2467.71 260.509  11
   3 -15  10 5213.89 369.265  11
   3 -15  10 4491.45 343.897   8
   3 -15  11 1455.60 188.456   8
   3 -15  11 1577.19 201.753  11
   3 -15  12 3551.82 284.101   8
   3 -15  12 3877.75 290.317  11
   3 -15  13 2622.23 221.173  16
   3 -15  13 2475.27 231.981   8
   3 -15  13 2801.92 241.490  11
   3 -15  14 2488.17 216.098   8
   3 -15  14 2063.40 182.518  16
   3 -15  15 3490.40 244.674   8
   3 -14 -12 7006.53 346.533  10
   3 -14 -11 10044.6 482.056  10
  -3  14  11 10471.9 464.385  14
   3 -14 -10 2020.99 216.295  10
  -3  14  10 2451.02 220.893  14
  -3  14   9 3322.12 274.183  14
  -3  14   8 3222.89 287.188  14
  -3  14   7 1153.56 184.501  14
  -3  14   6 6481.03 448.110  14
  -3  14   5 4658.92 384.692  14
  -3  14   4 10654.2 613.649  14
  -3  14   3-69.1291 96.1145  14
   3 -14  -3 129.656 88.8042  16
   3 -14  -2 16142.7 768.821  16
  -3  14   2 18195.4 845.917  14
   3 -14  -1 2716.31 292.855  16
  -3  14   1 3368.45 333.104  14
   3 -14   0 2530.62 295.073  16
  -3  14   0 2314.88 280.108  14
  -3  14  -1 18041.2 842.948  14
   3 -14   1 18589.2 889.648  16
   3 -14   2 605.553 156.529  11
  -3  14  -2 467.138 125.022  14
   3 -14   3 7964.57 515.134  11
   3 -14   4 246.098 131.804  11
   3 -14   5 37216.0 1392.65  11
   3 -14   6 8583.74 559.581  11
   3 -14   7 37045.9 1391.55  11
   3 -14   8 233.889 141.994  11
   3 -14   9 9066.88 566.513  11
   3 -14  10 5024.05 406.774  11
   3 -14  11 621.850 152.680  11
   3 -14  12 17125.2 777.226  11
   3 -14  13 364.594 117.485  11
   3 -14  14 26419.9 1015.08   8
   3 -14  14 27901.4 1004.03  11
   3 -14  15 211.110 75.8944  16
   3 -14  15 185.290 88.6975   8
   3 -14  15 276.450 92.3579  11
   3 -14  16 10027.9 484.465   8
   3 -14  17 339.889 86.4257   8
   3 -13 -14 5258.69 286.101  10
   3 -13 -13 4434.83 298.190  10
  -3  13  12 4402.76 306.939  14
   3 -13 -12 3928.20 304.932  10
  -3  13  11 6121.73 383.295  14
  -3  13  11 4595.43 291.915  19
  -3  13  10 1569.58 208.986  14
  -3  13   9 488.645 116.304  14
  -3  13   8 1154.17 196.574  14
  -3  13   7 776.136 200.143  14
  -3  13   6 11795.0 675.930  14
  -3  13   5 1935.59 278.603  14
  -3  13   4-71.0309 119.825  14
   3 -13  -3 8788.54 546.524  16
  -3  13   3 10083.6 636.948  14
  -3  13   2 12071.5 690.677  14
   3 -13  -2 10727.6 633.115  16
   3 -13  -1 7245.61 511.812  16
  -3  13   1 7751.63 539.989  14
  -3  13   0 6015.25 476.187  14
  -3  13  -1 1809.47 259.753  14
   3 -13   2 5201.75 419.966  11
  -3  13  -2 4842.64 399.063  14
   3 -13   3 2872.40 320.045  11
   3 -13   4 3823.20 368.571  11
   3 -13   5 1930.49 280.973  11
   3 -13   6 29302.1 1219.18  11
   3 -13   7 503.582 175.430  11
   3 -13   8 22331.7 1020.78  11
   3 -13   9 173.193 130.127  11
   3 -13  10 10665.1 644.203  11
   3 -13  11 15717.0 796.584  11
   3 -13  12 834.267 173.403  11
   3 -13  13 34435.7 1281.97  11
   3 -13  14 2178.61 255.865  11
   3 -13  15 29673.2 1088.97  11
   3 -13  16 5412.64 378.681   8
   3 -13  16 5065.74 339.550  11
   3 -13  17 13495.0 612.124   8
   3 -13  18 553.419 110.722   8
   3 -13  19 1308.95 137.272   8
   3 -12 -15 12648.4 520.223  10
  -3  12  15 11658.2 457.299  19
  -3  12  14 2241.48 188.611  19
   3 -12 -14 2311.16 225.652  10
  -3  12  13 14474.9 643.605  14
   3 -12 -13 13537.0 641.342  10
  -3  12  13 13120.5 578.671  19
  -3  12  12 53.3219 71.8080  19
  -3  12  12 17.0778 85.4900  14
  -3  12  11 12782.5 659.496  14
  -3  12  10 682.213 178.660  14
  -3  12   9 5885.99 456.162  14
  -3  12   8 5529.44 452.520  14
  -3  12   7 2235.92 293.979  14
  -3  12   6 14667.4 797.465  14
  -3  12   5 525.834 167.022  14
  -3  12   4 23821.4 1041.29  14
   3 -12  -4 20157.8 912.867  16
   3 -12  -3 6106.03 455.534  16
  -3  12   3 6456.73 496.533  14
  -3  12   2 14293.8 763.506  14
   3 -12  -2 12473.9 696.488  16
  -3  12   1 3743.27 382.445  14
  -3  12   0 18253.5 885.524  14
  -3  12  -1 5626.29 444.318  14
   3 -12   1 6239.00 444.092  11
   3 -12   2 8472.33 535.505  11
  -3  12  -2 7919.84 524.427  14
   3 -12   3 3123.51 332.905  11
   3 -12   4 3192.02 340.700  11
   3 -12   5 1615.42 241.886  11
   3 -12   6 0.82475 140.781  11
   3 -12   7 33111.5 1327.23  11
   3 -12   8-98.9684 146.776  11
   3 -12   9 2014.75 277.225  11
   3 -12  10 9800.28 624.723  11
   3 -12  11 1270.60 233.367  11
   3 -12  12 3604.88 363.919  11
   3 -12  13 6150.47 462.936  11
   3 -12  14 19559.8 884.911  11
   3 -12  15 9089.54 539.062  11
   3 -12  16 24040.5 946.136  11
   3 -12  17 233.247 108.398  11
   3 -12  17-197.523 111.548   8
   3 -12  18 6714.79 408.313   8
   3 -12  19 11003.8 503.048   8
   3 -12  20 709.798 98.5711   8
  -3  11  17 10774.0 428.501  19
   3 -11 -16 10670.1 495.086  10
  -3  11  16 11731.9 491.712  19
   3 -11 -15 9851.18 514.260  10
  -3  11  15 10561.5 499.149  19
   3 -11 -14 8782.22 507.102  10
  -3  11  14 8751.58 473.561  19
  -3  11  14 9172.60 507.027  14
  -3  11  13 8416.10 510.297  14
  -3  11  13 8017.42 476.117  19
  -3  11  12 15824.7 768.510  14
  -3  11  11 585.080 152.880  14
  -3  11  10 18896.3 897.492  14
  -3  11   9 19391.5 922.370  14
  -3  11   8 22250.1 1011.83  14
  -3  11   7 33803.8 1333.84  14
  -3  11   6 849.752 188.577  14
  -3  11   5 27655.7 1139.21  14
   3 -11  -5 24992.6 1027.83  16
  -3  11   4 369.423 149.952  14
   3 -11  -4 252.527 301.259   2
   3 -11  -4 662.281 174.599  16
   3 -11  -3 37273.4 1375.88  16
  -3  11   3 39520.8 1443.82  14
   3 -11  -3 36907.6 2719.15   2
  -3  11   2 3621.57 356.472  14
   3 -11  -2 4564.36 892.260   2
  -3  11   1 69176.6 2201.05  14
   3 -11  -1 63649.1 3685.05   2
   3 -11   0 869.733 289.140   2
  -3  11   0 1532.03 219.198  14
   3 -11   0 1581.38 222.385  11
  -3  11  -1 50429.8 1675.81  14
   3 -11   1 47496.2 1617.26  11
   3 -11   1 48372.1 3133.43   2
  -3  11  -2 12786.1 657.806  14
   3 -11   2 12450.6 652.576  11
   3 -11   2 11365.2 1433.59   2
   3 -11   3 691.515 163.818  11
   3 -11   3 972.156 447.864   2
   3 -11   4 9496.65 581.848  11
   3 -11   4 10199.3 1363.03   2
   3 -11   5 8294.41 1199.24   2
   3 -11   5 8462.29 555.265  11
   3 -11   6 3273.98 337.112  11
   3 -11   6 2735.58 637.929   2
   3 -11   7 3534.72 357.284  11
   3 -11   7 2916.57 679.543   2
   3 -11   8 24804.9 1067.98  11
   3 -11   8 21955.9 2093.39   2
   3 -11   9 25469.4 1106.23  11
   3 -11  10 19822.9 981.177  20
   3 -11  10 19602.8 936.975  11
   3 -11  11 3600.55 354.591  11
   3 -11  11 3124.20 367.539  20
   3 -11  12 2970.71 343.576   7
   3 -11  12 2581.42 326.912  20
   3 -11  12 3039.68 335.457  11
   3 -11  13 2843.32 314.267  11
   3 -11  13 2448.26 311.126  20
   3 -11  13 2193.36 302.658   7
   3 -11  14 10137.2 596.989  11
   3 -11  14 8920.52 582.331  20
   3 -11  14 8413.53 591.750   7
   3 -11  15 3896.31 348.576  11
   3 -11  15 2987.40 339.096   7
   3 -11  15 2977.12 322.690  20
   3 -11  16 7331.32 524.891   7
   3 -11  16 7666.78 495.868  20
   3 -11  17 9775.60 518.329  11
   3 -11  17 8514.90 540.373   7
   3 -11  18 147.816 108.593   7
   3 -11  18 322.525 112.083   8
   3 -11  19 3708.79 292.017   8
   3 -11  19 2840.20 255.530   7
   3 -11  20 5503.91 311.480   8
   3 -11  20 4304.05 292.293   7
  -3  10  18 1921.46 172.147  19
  -3  10  17 20490.3 765.163  17
  -3  10  17 21501.6 767.311  19
  -3  10  16 1025.82 157.406  19
   3 -10 -16 1027.25 164.020  10
   3 -10 -15 10502.1 584.321  10
  -3  10  15 11130.3 569.115  19
  -3  10  15 11762.5 599.226  14
  -3  10  14 5476.98 392.687  19
  -3  10  14 5649.83 416.741  14
   3 -10 -14 4802.71 391.365  10
  -3  10  13 8967.69 560.108  14
  -3  10  12 3343.31 338.874  14
  -3  10  11 19987.2 935.246  14
  -3  10  10 13381.3 691.455   9
  -3  10  10 12294.9 699.606  14
  -3  10   9 40096.4 1503.54  14
  -3  10   9 41503.9 1461.61   9
  -3  10   8 59665.8 2010.47  14
  -3  10   8 61604.8 1958.57   9
  -3  10   7 41921.5 1515.86  14
   3 -10  -7 38432.7 2710.05   6
  -3  10   6 10547.3 631.852  14
   3 -10  -6 11710.2 1414.08   6
   3 -10  -5 2405.35 667.242   6
  -3  10   5 2622.84 290.777  14
   3 -10  -5 2190.06 236.117  16
   3 -10  -4 1448.84 538.201   6
  -3  10   4 1315.74 216.001  14
   3 -10  -4 1266.02 191.764  16
   3 -10  -3 1687.06 499.738   2
  -3  10   3 1386.43 212.706  14
   3 -10  -2 78519.9 3859.17   2
  -3  10   2 70859.4 2233.64  14
   3 -10  -1 3693.00 788.241   2
  -3  10   1 3196.76 309.481  14
   3 -10   0 167529. 6239.22   2
  -3  10   0 150027. 4170.54  14
   3 -10   1 19743.2 1761.84   2
  -3  10  -1 20033.2 831.767  14
   3 -10   1 18654.1 801.743  11
   3 -10   2 19191.0 818.533  11
   3 -10   2 21806.4 1849.29   2
   3 -10   3 43479.2 2779.45   2
   3 -10   3 42915.4 1463.32  11
   3 -10   4 719.034 405.530   2
   3 -10   4 840.788 172.062  11
   3 -10   5 40811.8 2669.19   2
   3 -10   5 43351.6 1497.74  11
   3 -10   6 254.753 107.810  11
   3 -10   6-2.54064 225.402   2
   3 -10   7 54922.6 3227.61   2
   3 -10   7 58537.3 1967.15  20
   3 -10   7 55713.3 1864.00  11
   3 -10   8 25365.0 1110.79  20
   3 -10   8 24991.4 1039.46  11
   3 -10   9 27960.1 1203.66   7
   3 -10   9 31593.6 1228.94  11
   3 -10   9 28596.1 2343.22   2
   3 -10  10 1605.90 241.019  11
   3 -10  10 1355.38 232.621   7
   3 -10  10 1221.15 219.363  20
   3 -10  11 13632.9 791.970   7
   3 -10  11 14899.1 806.542  20
   3 -10  11 14595.0 760.116  11
   3 -10  12 18552.3 963.037   7
   3 -10  12 21366.1 944.005  11
   3 -10  12 19470.8 957.036  20
   3 -10  13 2398.47 326.403   7
   3 -10  13 2281.46 308.168  20
   3 -10  13 2206.75 285.392  11
   3 -10  14 2474.76 308.686  20
   3 -10  14 2574.02 293.802  11
   3 -10  14 2213.35 311.687   7
   3 -10  15 956.275 185.926  11
   3 -10  15 1108.06 237.096   7
   3 -10  15 1330.64 233.781  20
   3 -10  16 4325.12 410.613   7
   3 -10  16 4496.40 367.570  11
   3 -10  16 4024.03 360.403  20
   3 -10  17 586.480 178.547   7
   3 -10  17 336.790 94.7670  20
   3 -10  17 492.055 124.251  11
   3 -10  18 13824.1 669.449   8
   3 -10  18 11719.7 656.765   7
   3 -10  19 1972.12 237.766   7
   3 -10  19 1526.61 198.375   8
   3 -10  20 7354.41 434.964   7
   3 -10  20 7445.68 398.825   8
   3 -10  21 507.898 112.551   7
   3 -10  22 4039.24 249.392   7
  -3   9  20 86.2678 64.9063  17
  -3   9  19 1036.31 139.285  19
  -3   9  19 1031.11 148.890  17
  -3   9  18 15097.6 683.032  17
  -3   9  18 15615.9 653.885  19
   3  -9 -17 1368.55 179.124  10
  -3   9  17 1434.54 191.149  19
  -3   9  16 28785.5 1074.52  19
   3  -9 -16 27231.3 1076.09  10
   3  -9 -15 679.784 168.226  10
  -3   9  15 857.865 166.790  19
  -3   9  15 932.514 179.494  14
  -3   9  14 10082.4 594.076  14
  -3   9  14 9575.14 573.808  19
  -3   9  13 984.271 199.380  14
  -3   9  12 11478.9 663.564  14
  -3   9  11 130.458 121.728  14
  -3   9  11 463.896 144.022   9
  -3   9  10 13863.9 742.091  14
  -3   9  10 15050.0 740.123   9
  -3   9   9 40052.4 1418.34   9
  -3   9   9 39104.8 1453.23  14
   3  -9  -9 38705.1 2712.60   6
   3  -9  -8 18572.5 1797.58   6
  -3   9   8 19837.4 906.979  14
  -3   9   8 20541.9 878.084   9
  -3   9   7 4868.44 398.348  14
   3  -9  -7 3685.07 793.335   6
  -3   9   6 2305.00 262.557  14
   3  -9  -6 1633.56 499.268   6
  -3   9   5 7736.88 490.304  14
   3  -9  -5 6859.80 1020.34   6
  -3   9   4 2454.81 255.715  14
   3  -9  -4 2052.57 563.146   6
   3  -9  -3 2938.17 627.250   6
   3  -9  -2 3505.25 722.971   2
   3  -9  -2 2253.26 535.638   6
   3  -9  -1 78662.9 3706.78   2
   3  -9   0 2971.74 670.321   2
   3  -9   1 49344.7 2765.80   2
   3  -9   2 48613.8 2732.12   2
   3  -9   3 1495.66 511.398   2
   3  -9   4 56005.9 2986.93   2
   3  -9   5 1284.97 423.064   2
   3  -9   6 34512.5 2287.59   2
   3  -9   6 33059.8 1198.68  11
   3  -9   7 6798.88 451.260  11
   3  -9   7 7542.37 506.056  20
   3  -9   8 86893.5 4038.25   2
   3  -9   8 87780.2 2546.70  20
   3  -9   8 80225.0 2424.68  11
   3  -9   9 206.773 126.064  20
   3  -9   9 459.225 124.912  11
   3  -9   9 204.387 118.989   7
   3  -9   9 412.341 297.175   2
   3  -9  10 42505.0 1532.23  20
   3  -9  10 38490.1 1514.84   7
   3  -9  10 42414.4 1472.13  11
   3  -9  11 48232.7 1664.80  11
   3  -9  11 47805.9 1764.71   7
   3  -9  11 50695.7 1751.93  20
   3  -9  12 2197.46 266.349  11
   3  -9  12 2288.52 326.908   7
   3  -9  12 2026.37 280.251  20
   3  -9  13 58364.0 2071.53   7
   3  -9  13 59305.2 2005.45  20
   3  -9  13 61799.3 1973.93  11
   3  -9  14 1336.72 231.153  20
   3  -9  14 1538.91 213.737  11
   3  -9  14 1294.19 248.156   7
   3  -9  15 13667.7 725.329  20
   3  -9  15 14133.9 703.280  11
   3  -9  15 13391.3 781.040   7
   3  -9  16 30.3526 136.118   7
   3  -9  16 162.944 118.165  20
   3  -9  16 129.350 96.5040  11
   3  -9  17 14121.5 658.742  11
   3  -9  17 13850.7 768.300   7
   3  -9  18 2740.61 278.713   8
   3  -9  18 2223.87 290.432   7
   3  -9  19 17049.9 756.654   8
   3  -9  19 18603.3 842.158   7
   3  -9  20 915.901 174.388   7
   3  -9  21 5140.49 352.703   7
   3  -9  22 807.485 135.536   7
   3  -9  23 335.824 77.3191   7
  -3   8  21 7353.91 374.817  17
  -3   8  20 6353.52 385.567  17
  -3   8  19 147.333 77.6797  19
  -3   8  19 165.441 95.1877  17
  -3   8  18 2347.28 250.414  19
   3  -8 -17 16248.6 758.134  10
  -3   8  17 16076.7 735.057  12
  -3   8  16 850.494 180.008  19
   3  -8 -16 1051.94 189.658  10
  -3   8  15 29224.0 1155.21  19
  -3   8  15 28929.3 1165.68  14
   3  -8 -15 27218.6 1140.38  10
  -3   8  14 3609.07 352.117  19
  -3   8  14 3418.24 354.286  14
  -3   8  13 28747.6 1184.66  14
  -3   8  12 1321.88 208.340   9
  -3   8  12 1576.62 248.035  14
   3  -8 -11 26756.4 2254.77   6
  -3   8  11 29547.8 1159.02   9
  -3   8  11 30067.3 1199.58  14
  -3   8  10 20971.2 952.105  14
  -3   8  10 22356.7 933.102   9
   3  -8  -9 4109.48 763.004   6
  -3   8   9 4809.54 392.176  14
  -3   8   9 4763.75 367.256   9
   3  -8  -8 21744.9 1815.68   6
  -3   8   8 22051.1 944.702  14
  -3   8   8 23202.6 922.261   9
   3  -8  -7 2701.53 653.110   6
  -3   8   7 2198.03 235.330  14
   3  -8  -6 2908.02 667.489   6
   3  -8  -5-121.278 249.924   6
   3  -8  -4 1792.59 509.805   6
   3  -8  -3 10445.4 1109.53   6
   3  -8  -2 120224. 4521.03   6
   3  -8  -1 2935.14 608.690   6
   3  -8  -1 3173.50 595.095   2
   3  -8   0 80380.3 2919.38   5
   3  -8   0 96510.3 3842.75   2
   3  -8   1 23154.2 1657.13   2
   3  -8   2 16570.5 1376.04   2
   3  -8   3 6132.54 823.035   2
   3  -8   4 1205.30 405.858   2
   3  -8   5 4780.06 779.970   2
   3  -8   6 44828.3 2501.06   2
   3  -8   7 43066.6 2501.08   2
   3  -8   8 10238.4 1205.79   2
   3  -8   9 99197.3 3835.12   4
   3  -8   9 94058.8 2767.97  11
   3  -8  10 24897.1 993.565  11
   3  -8  10 25339.2 1100.93   7
   3  -8  10 26037.5 1059.79  20
   3  -8  10 25661.8 1739.58   4
   3  -8  11 21471.5 1664.68   4
   3  -8  11 23200.3 1008.09  20
   3  -8  11 23916.2 1069.56   7
   3  -8  11 24090.4 966.642  11
   3  -8  12 61554.6 3147.60   4
   3  -8  12 63998.1 2133.83   7
   3  -8  12 62518.2 2040.14  20
   3  -8  12 61268.9 1968.64  11
   3  -8  13 878.497 181.106   7
   3  -8  13 755.798 295.397   4
   3  -8  13 854.616 160.098  11
   3  -8  13 855.765 151.350  20
   3  -8  14 15855.6 850.304   7
   3  -8  14 15447.6 743.213  11
   3  -8  14 15381.6 776.694  20
   3  -8  15 6594.31 468.051  20
   3  -8  15 6805.92 448.162  11
   3  -8  15 6271.33 517.530   7
   3  -8  16 52130.1 1869.68   7
   3  -8  17 1228.97 256.537   7
   3  -8  18 22694.0 941.815   8
   3  -8  18 22170.9 1018.76   7
   3  -8  19 308.460 161.824   7
   3  -8  19 39.8584 72.4322   8
   3  -8  20 15224.7 746.447   7
   3  -8  21 14740.1 690.609   7
   3  -8  22 1528.03 183.638   7
   3  -8  23 14420.6 580.498   7
  -3   7  22 6529.26 355.220  17
  -3   7  21 7750.11 448.177  17
  -3   7  20 9608.45 503.016  19
  -3   7  20 8617.59 522.934  17
  -3   7  19 19030.8 826.692  19
  -3   7  18 7831.32 502.683  19
  -3   7  18 7292.45 463.803  12
   3  -7 -17 4855.38 395.333  10
  -3   7  17 5508.50 429.796  19
  -3   7  16 27982.9 1131.51  19
   3  -7 -16 26163.0 1105.02  10
  -3   7  15 4174.18 383.392  14
  -3   7  15 4248.55 382.249  19
   3  -7 -15 4422.43 397.104  10
  -3   7  14 7422.70 525.812  14
  -3   7  14 7581.97 530.066  19
  -3   7  13 2732.69 298.016  14
   3  -7 -13 2802.36 730.974   6
   3  -7 -12 12491.8 1433.81   6
  -3   7  12 11462.5 637.398   9
  -3   7  12 10938.0 640.645  14
   3  -7 -11 3895.38 766.544   6
  -3   7  11 3172.33 317.119  14
  -3   7  11 3099.62 305.273   9
  -3   7  10 9966.96 580.867  14
   3  -7 -10 9393.71 1186.48   6
  -3   7  10 10827.0 586.722   9
  -3   7   9 33561.6 1238.20  14
   3  -7  -9 32942.6 2209.75   6
   3  -7  -8 2015.55 565.399   6
   3  -7  -7 13900.6 1289.53   6
   3  -7  -6 8013.13 960.143   6
   3  -7  -5 16816.1 1363.09   6
   3  -7  -4 10868.5 1037.29   6
   3  -7  -3 11026.4 1018.51   6
   3  -7  -2 3559.79 567.492   6
   3  -7  -1 42804.4 2197.70   2
   3  -7  -1 40101.1 2017.90   6
   3  -7   0 14777.7 1193.41   2
   3  -7   1 1541.49 243.266   5
   3  -7   1 2735.98 510.688   2
   3  -7   2 3359.97 561.767   2
   3  -7   3 1615.56 405.407   2
   3  -7   4 7219.33 827.999   2
   3  -7   4 6051.29 552.866   4
   3  -7   5 4753.21 706.912   2
   3  -7   5 3611.19 469.209   4
   3  -7   6 18789.6 1449.34   2
   3  -7   6 18085.0 1143.64   4
   3  -7   7 278.031 152.756   4
   3  -7   7 983.250 421.121   2
   3  -7   8 28715.5 1685.75   4
   3  -7   8 33436.7 2111.62   2
   3  -7   9 7992.97 856.294   4
   3  -7  10 49172.8 2507.99   4
   3  -7  11 14702.3 763.386   7
   3  -7  11 14308.7 1291.92   4
   3  -7  11 13254.2 641.477  11
   3  -7  12 41563.7 1411.52  11
   3  -7  12 42586.0 2458.17   4
   3  -7  12 41286.2 1468.09  20
   3  -7  12 43481.6 1577.26   7
   3  -7  13 4362.09 346.925  11
   3  -7  13 4670.19 785.659   4
   3  -7  13 4577.64 420.284   7
   3  -7  14 3744.40 313.025  11
   3  -7  14 3422.61 697.468   4
   3  -7  14 3752.59 391.692   7
   3  -7  15 2267.26 309.768   7
   3  -7  16 177.779 147.308  17
   3  -7  16 335.496 153.180   7
   3  -7  17 36978.3 1326.29   8
   3  -7  17 35624.9 1430.46   7
   3  -7  17 35985.8 1385.45  17
   3  -7  18 424.847 132.286   8
   3  -7  18 170.501 135.083   7
   3  -7  19 38696.2 1458.51   7
   3  -7  20 1835.37 264.271   7
   3  -7  21 12256.1 636.138   7
   3  -7  22 19182.7 795.419   7
   3  -7  23 416.203 106.624   7
   3  -7  24 18150.4 641.651   7
  -3   6  23 118.308 68.9187  17
  -3   6  22 8953.20 478.373  17
  -3   6  21 8959.22 522.824  17
  -3   6  20 19362.6 797.491  12
  -3   6  20 21493.4 886.881  19
  -3   6  19 1664.02 233.479  19
  -3   6  19 1484.41 211.391  12
  -3   6  18 17097.2 814.268  12
  -3   6  18 18562.8 868.453  19
  -3   6  17 11343.5 657.368  19
  -3   6  16 20269.2 921.702  19
   3  -6 -16 18432.3 878.638  10
  -3   6  15 9112.32 582.370  14
  -3   6  15 8932.66 570.287  19
   3  -6 -15 8845.76 561.752  10
   3  -6 -14 1631.93 513.069   6
  -3   6  14 1951.91 261.078  19
  -3   6  14 1700.91 238.002  14
   3  -6 -13 4122.53 878.275   6
  -3   6  13 4903.05 403.390  14
  -3   6  12 13679.6 697.649  14
  -3   6  12 13589.7 693.605   9
  -3   6  11 9612.97 564.859  14
  -3   6  11 10353.3 571.807   9
   3  -6 -11 9242.79 1164.81   6
   3  -6 -10 9869.45 1135.90   6
   3  -6  -9 86541.7 3818.30   6
   3  -6  -8 39955.9 2265.43   6
   3  -6  -7 17197.1 1373.88   6
   3  -6  -6 55841.5 2604.39   6
   3  -6  -5 1574.83 418.711   6
   3  -6  -4 23385.8 1447.85   6
   3  -6  -3 9075.90 497.281   3
   3  -6  -3 9504.27 865.143   6
   3  -6  -2 55766.6 2353.76   6
   3  -6  -2 57567.5 1806.31   3
   3  -6  -1 7540.90 479.327   3
   3  -6  -1 8227.44 802.585   2
   3  -6  -1 7511.61 715.321   6
   3  -6   0 4249.34 366.413   3
   3  -6   0 4334.88 537.553   6
   3  -6   0 4126.54 557.825   2
   3  -6   1 59527.8 2481.21   2
   3  -6   1 61580.7 2046.52   3
   3  -6   1 59052.1 1875.75   5
   3  -6   2 50180.6 2196.74   2
   3  -6   2 48670.1 1776.17   3
   3  -6   2 45598.7 1377.40   5
   3  -6   3 151614. 4528.24   4
   3  -6   3 157075. 5069.08   2
   3  -6   3 162484. 4616.08   3
   3  -6   4 32505.3 1454.34   4
   3  -6   4 35123.4 1816.26   2
   3  -6   5 26025.6 1325.21   4
   3  -6   5 30002.8 1700.33   2
   3  -6   6 15438.8 1026.87   4
   3  -6   6 17333.4 1296.62   2
   3  -6   7 21433.8 1299.96   4
   3  -6   7 24949.5 1665.88   2
   3  -6   8 5593.05 670.772   4
   3  -6   9 27698.8 1655.96   4
   3  -6  10 7599.35 843.222   4
   3  -6  11 12944.6 1196.85   4
   3  -6  12 725.085 183.478   7
   3  -6  12 633.403 325.268   4
   3  -6  12 671.298 165.153  17
   3  -6  13 12437.9 1280.90   4
   3  -6  13 11318.3 661.750  17
   3  -6  13 11789.4 670.556   7
   3  -6  14 13178.4 736.787   7
   3  -6  14 12719.4 717.150  17
   3  -6  14 13117.6 1393.22   4
   3  -6  15 4504.59 424.845   7
   3  -6  15 4356.15 409.026  17
   3  -6  15 5662.99 929.641   4
   3  -6  16 9052.62 603.084   7
   3  -6  16 8278.53 567.633  17
   3  -6  17 6085.44 486.937   7
   3  -6  17 5821.60 459.598  17
   3  -6  18 15008.3 804.045   7
   3  -6  18 14526.5 758.588  17
   3  -6  19 800.661 191.584   7
   3  -6  19 1028.03 203.141  17
   3  -6  20 25041.7 1044.65   7
   3  -6  20 22308.0 941.512  17
   3  -6  21 963.010 192.927   7
   3  -6  21 516.968 128.663  17
   3  -6  22 4485.81 338.450   7
   3  -6  22 3599.38 291.763  17
   3  -6  23 10183.9 498.912   7
   3  -6  24 2888.74 212.824   7
  -3   5  24 654.339 110.931  17
  -3   5  23 25470.2 924.874  17
  -3   5  22 2576.10 271.382  17
  -3   5  21 32777.1 1146.72  12
  -3   5  21 33844.0 1275.11  17
  -3   5  20 408.701 147.187  12
  -3   5  20 425.393 134.958  19
  -3   5  19 41276.4 1495.83  19
  -3   5  19 39973.9 1449.86  12
  -3   5  18 17623.5 851.146  19
  -3   5  18 15934.5 809.398  12
  -3   5  17 6787.73 496.125  19
  -3   5  16 5789.69 452.400  19
  -3   5  15 6375.50 467.234  19
  -3   5  15 6509.66 939.407   1
   3  -5 -15 4862.82 888.367   6
   3  -5 -15 6715.81 472.236  10
  -3   5  14 32263.2 1228.54  14
  -3   5  14 32189.7 1231.56  19
   3  -5 -14 31121.7 1207.76  10
  -3   5  14 31901.5 2155.63   1
   3  -5 -14 30662.4 2358.15   6
  -3   5  13 4257.35 358.543  14
  -3   5  13 4408.66 360.493  19
   3  -5 -13 3861.57 697.326   6
  -3   5  13 4896.89 790.369   1
  -3   5  12 18401.2 1484.80   1
  -3   5  12 19757.0 845.446  14
   3  -5 -12 19911.4 1746.86   6
  -3   5  11 2967.86 575.606   1
   3  -5 -11 1804.50 435.955   6
   3  -5 -10 44007.2 2492.41   6
  -3   5  10 45212.7 2260.41   1
   3  -5  -9 9635.70 1029.29   6
  -3   5   9 10626.6 940.895   1
   3  -5  -8 130907. 4744.92   6
  -3   5   8 135321. 4461.81   1
   3  -5  -7 19679.7 1401.40   6
  -3   5   7 20659.4 1234.88   1
   3  -5  -6 125673. 4407.64   6
  -3   5   6 133058. 4163.31   1
   3  -5  -5 235807. 6802.29   6
  -3   5   5 251869. 6550.45   1
   3  -5  -4 1265.81 231.181   3
   3  -5  -4 1314.91 313.728   6
   3  -5  -3 73710.2 2695.90   6
   3  -5  -3 73858.6 2354.52   3
   3  -5  -2 13790.8 729.163   3
   3  -5  -2 15135.0 933.800   6
   3  -5  -1 19581.4 898.610   3
   3  -5  -1 19928.9 1151.98   2
   3  -5  -1 19487.3 1052.26   6
   3  -5   0 334.308 148.132   6
   3  -5   0 420.972 144.538   3
   3  -5   0 662.788 239.234   2
   3  -5   1 11664.0 690.236   3
   3  -5   1 11164.2 836.819   2
   3  -5   2 34686.5 1664.55   2
   3  -5   2 33767.6 1378.69   4
   3  -5   2 36373.6 1433.54   3
   3  -5   3 144218. 3605.18   2
   3  -5   3 140128. 3134.72   3
   3  -5   4 79854.5 2319.73   4
   3  -5   4 85720.8 2770.11   2
   3  -5   4 82608.9 2407.21   3
   3  -5   5 68533.2 2349.08   3
   3  -5   5 67466.7 2295.63   4
   3  -5   6 31220.1 1511.53   4
   3  -5   6 32950.9 1869.67   2
   3  -5   7 2731.10 429.961   4
   3  -5   8 2442.89 425.178   4
   3  -5   9 10.9465 138.752   4
   3  -5  10 31826.4 1828.01   4
   3  -5  11 11428.0 1082.16   4
   3  -5  12 40067.9 2293.42   4
   3  -5  13 6552.40 480.054  17
   3  -5  13 6690.09 916.661   4
   3  -5  14 3766.63 362.635  17
   3  -5  14 3338.38 661.721   4
   3  -5  15 10092.9 1238.86   4
   3  -5  15 8055.73 558.060  17
   3  -5  16 340.434 170.292  17
   3  -5  16 197.019 145.473   7
   3  -5  17 3736.24 379.446   7
   3  -5  17 4053.72 403.172  17
   3  -5  18 438.445 149.347  17
   3  -5  18 733.727 180.098   7
   3  -5  19 12062.8 689.596   7
   3  -5  19 11250.9 641.761  17
   3  -5  20 14976.5 763.354   7
   3  -5  20 13380.1 697.388  17
   3  -5  21 10595.8 592.860   7
   3  -5  21 9476.82 533.904  17
   3  -5  22 561.028 120.592  17
   3  -5  22 1136.20 183.478   7
   3  -5  23 7621.49 420.614   7
   3  -5  23 6975.93 367.036  17
   3  -5  24 2762.14 209.879   7
  -3   4  25 5288.88 268.356  17
  -3   4  24 13451.5 577.675  17
  -3   4  23 2700.95 260.360  17
  -3   4  22 26130.7 966.233  12
  -3   4  22 27850.2 1095.06  17
  -3   4  21 76.4968 137.825  17
  -3   4  21 164.692 86.1979  12
  -3   4  20 24155.2 1014.83  12
  -3   4  19 7928.28 539.994  12
  -3   4  19 8421.55 560.677  19
  -3   4  18 24195.0 1071.57  12
  -3   4  18 25640.2 1094.78  19
  -3   4  17 7352.01 512.341  19
  -3   4  16 5493.73 424.219  19
  -3   4  16 5307.24 874.523   1
  -3   4  15 29992.6 2091.74   1
  -3   4  15 30802.3 1188.41  19
   3  -4 -14 4021.80 340.919  10
  -3   4  14 4299.83 351.970  19
  -3   4  14 3723.51 656.616   1
  -3   4  13 53865.9 1768.77  14
  -3   4  13 57260.8 2802.79   1
  -3   4  13 56230.2 1779.04  19
  -3   4  12 4293.96 670.240   1
  -3   4  11 122524. 4409.73   1
  -3   4  10 3224.06 541.668   1
  -3   4   9 34591.6 1767.75   1
  -3   4   8 10678.6 854.760   1
  -3   4   7 7166.47 645.627   1
  -3   4   6 7731.55 645.359   1
  -3   4   5 56960.7 2052.37   1
   3  -4  -5 56549.4 2251.68   6
  -3   4   4 201586. 5538.51   1
   3  -4  -4 197768. 5782.84   6
  -3   4   3 3225.71 323.794   1
   3  -4  -3 3975.94 431.287   6
   3  -4  -3 3507.34 369.378   3
   3  -4  -2 96890.0 3087.74   2
   3  -4  -2 96672.5 2960.44   3
   3  -4  -2 95835.0 2996.64   6
  -3   4   2 94276.9 2811.02   1
   3  -4  -1 10683.0 732.919   2
   3  -4  -1 10213.8 639.150   6
   3  -4  -1 10904.8 664.383   3
   3  -4   0 7605.55 545.170   3
   3  -4   0 7907.74 620.069   2
   3  -4   0 7422.30 518.471   6
   3  -4   1 12017.3 778.982   2
   3  -4   1 11341.1 670.475   3
   3  -4   2 124588. 3786.44   4
   3  -4   2 132675. 4069.92   2
   3  -4   2 134967. 3880.94   3
   3  -4   3 23686.7 1116.80   4
   3  -4   3 26499.8 1334.72   2
   3  -4   3 24376.9 1188.11   3
   3  -4   4 20467.9 1215.29   2
   3  -4   4 19390.9 1016.64   4
   3  -4   4 19220.3 1051.94   3
   3  -4   5 7135.81 600.525   4
   3  -4   5 6939.89 704.071   2
   3  -4   5 5774.75 292.277   1
   3  -4   5 8161.16 674.094   3
   3  -4   6 23726.0 1288.90   3
   3  -4   6 21030.9 795.022   1
   3  -4   6 23174.8 1232.59   4
   3  -4   7 7230.47 442.673   1
   3  -4   7 7984.39 721.253   4
   3  -4   8 9199.16 569.465   1
   3  -4   8 10779.1 877.782   4
   3  -4   9 13847.7 775.782   1
   3  -4   9 13332.9 1056.79   4
   3  -4  10 875.547 263.316   4
   3  -4  11 92175.7 3680.63   4
   3  -4  12 22785.1 1631.45   4
   3  -4  13 58899.3 2916.44   4
   3  -4  13 53461.4 1842.70  17
   3  -4  13 55717.6 1866.41  21
   3  -4  14 54631.2 2955.03   4
   3  -4  14 54697.4 1897.63  17
   3  -4  14 58029.2 1936.83  21
   3  -4  15 6384.60 487.377  17
   3  -4  15 8030.78 1068.88   4
   3  -4  16 21166.4 981.828  17
   3  -4  17 1274.79 236.883   7
   3  -4  17 686.532 178.585  17
   3  -4  18 1710.10 249.111   7
   3  -4  18 1484.74 243.260  17
   3  -4  19 6042.00 466.191  17
   3  -4  19 6527.05 482.155   7
   3  -4  20 17276.9 834.822   7
   3  -4  20 15945.9 783.020  17
   3  -4  21 1493.22 215.335  17
   3  -4  21 1741.86 229.173   7
   3  -4  22 9974.83 539.092   7
   3  -4  22 9514.46 506.457  17
   3  -4  23 13607.0 592.248   7
   3  -4  23 12819.5 556.347  17
   3  -4  24 1853.87 164.571   7
   3  -4  24 1797.72 149.605  17
  -3   3  25 2790.30 207.453  17
  -3   3  24 3395.36 273.362  17
  -3   3  23 1986.28 207.864  12
  -3   3  23 2511.78 258.163  17
  -3   3  22 1230.19 195.788  12
  -3   3  22 865.383 191.868  17
  -3   3  21 6915.47 473.364  12
  -3   3  21 7890.11 544.946  17
  -3   3  20 750.154 179.489  12
  -3   3  19 15966.4 827.379  12
  -3   3  19 16274.6 825.657  19
  -3   3  18 6143.80 470.908  19
  -3   3  18 6092.95 480.297  12
  -3   3  17 19767.0 909.563  19
  -3   3  17 18948.2 926.065  12
  -3   3  16 1908.03 538.715   1
  -3   3  16 2346.89 274.610  19
  -3   3  15 23829.3 1779.44   1
  -3   3  15 24468.1 1006.06  19
  -3   3  14 52714.4 2712.40   1
  -3   3  14 53300.6 1727.51  19
  -3   3  13 3818.65 607.530   1
  -3   3  12 53801.3 2552.41   1
  -3   3  11 389.937 131.843   1
  -3   3  10 97719.6 3540.17   1
  -3   3   9 16005.0 1083.83   1
  -3   3   8 12533.9 909.005   1
  -3   3   7 17647.7 1024.44   1
  -3   3   6 12016.5 768.543   1
  -3   3   5 87728.7 2771.61   1
  -3   3   4 3305.29 326.810   1
   3  -3  -3 401447. 10215.7   2
   3  -3  -3 395747. 10234.7   6
  -3   3   3 385944. 10036.8   1
   3  -3  -2 7809.39 499.311   6
   3  -3  -2 7625.25 559.223   3
  -3   3   2 7072.77 411.352   1
   3  -3  -1 108670. 3277.23   3
   3  -3  -1 110319. 3045.90   6
  -3   3   1 103854. 2855.96   1
   3  -3  -1 115012. 3270.16   2
   3  -3   0 9599.95 632.498   2
   3  -3   0 9580.43 485.269   6
   3  -3   0 9052.93 618.224   3
   3  -3   1 15480.5 860.645   2
   3  -3   1 15349.8 850.295   3
   3  -3   2 7853.14 616.696   2
   3  -3   2 7326.10 565.075   3
   3  -3   2 7053.72 535.136   4
   3  -3   3 16998.1 910.496   4
   3  -3   3 18426.4 1039.92   2
   3  -3   3 18150.1 969.798   3
   3  -3   4 112878. 3531.08   4
   3  -3   4 116743. 3623.96   3
   3  -3   5 5779.58 537.218   4
   3  -3   5 5325.42 312.485   1
   3  -3   5 5160.87 541.905   3
  -3   3  -5 4624.55 231.805   5
   3  -3   6 9848.99 754.791   4
   3  -3   6 9067.07 499.205   1
   3  -3   6 9791.66 795.480   3
   3  -3   7 4695.69 545.016   4
   3  -3   7 4462.84 372.550   1
   3  -3   8 8245.84 562.759   1
   3  -3   8 8950.20 807.971   4
   3  -3   9 7950.15 596.173   1
   3  -3   9 8417.73 808.079   4
   3  -3  10 132620. 4666.53   4
   3  -3  10 137407. 4166.31   1
   3  -3  11 464.512 249.346   4
   3  -3  11-131.659 158.897   1
   3  -3  12 75617.6 3332.58   4
   3  -3  13 60762.7 2996.57   4
   3  -3  13 57809.4 1952.02  17
   3  -3  13 59782.0 1962.94  21
   3  -3  14 22920.4 1781.65   4
   3  -3  14 22776.2 1019.56  21
   3  -3  14 22016.3 1003.91  17
   3  -3  15 26267.4 1138.06  17
   3  -3  15 28355.5 2072.09   4
   3  -3  15 26961.3 1164.13  21
   3  -3  16 7599.74 540.276  17
   3  -3  16 7013.36 535.150  21
   3  -3  17 4025.88 394.486  17
   3  -3  18 684.544 176.564   7
   3  -3  18 709.661 190.207  17
   3  -3  19 13373.2 741.007  17
   3  -3  19 14690.8 755.418   7
   3  -3  20 1161.68 209.926  17
   3  -3  20 1152.86 217.562   7
   3  -3  21 20976.1 889.115  17
   3  -3  21 20038.8 874.778   7
   3  -3  22 33839.9 1179.36   7
   3  -3  22 32942.9 1174.96  17
   3  -3  23 11870.8 531.992   7
   3  -3  23 12065.3 539.561  17
   3  -3  24 10499.3 438.881  17
   3  -3  24 10515.7 428.903   7
  -3   2  25 8004.52 393.286  17
  -3   2  24 7319.56 424.351  17
  -3   2  24 6951.28 377.031  12
  -3   2  23 1915.68 240.801  17
  -3   2  23 2481.51 250.790  12
  -3   2  22 853.175 173.129  12
  -3   2  22 1374.58 238.435  17
  -3   2  21 5070.72 422.894  12
  -3   2  21 4497.08 412.115  17
  -3   2  20 1269.93 223.623  12
  -3   2  19 2180.68 299.430  12
  -3   2  18 44755.8 1658.42  12
  -3   2  18 45728.9 1628.15  19
  -3   2  17 4179.66 376.012  19
  -3   2  17 3943.40 376.254  12
  -3   2  16 86741.0 3906.90   1
  -3   2  16 87733.7 2643.71  19
  -3   2  16 87019.4 2714.28  12
  -3   2  15 10531.8 1121.65   1
  -3   2  15 10812.3 591.403  19
  -3   2  14 9304.93 1001.54   1
  -3   2  13 26745.2 1720.23   1
  -3   2  12 6391.01 738.583   1
  -3   2  11 25307.7 1503.88   1
  -3   2  10 24750.6 1419.15   1
  -3   2   9 56182.5 2281.35   1
  -3   2   8 1467.74 292.699   1
  -3   2   7 9375.05 701.541   1
  -3   2   6 259910. 7099.97   1
  -3   2   5 14659.7 790.154   1
   3  -2  -4 195048. 5123.84   2
  -3   2   4 196879. 5272.91   1
  -3   2   4 189298. 5268.39   5
  -3   2   3 5179.06 385.795   5
   3  -2  -3 5446.30 363.225   2
  -3   2   3 4758.23 355.873   1
  -3   2   2 100502. 2769.57   1
   3  -2  -2 101698. 2867.40   2
  -3   2   2 97633.0 2803.22   5
   3  -2  -1 349.558 165.692   3
  -3   2   1 440.545 87.7564   1
  -3   2   1 454.798 108.949   5
   3  -2  -1 494.981 79.1826   6
   3  -2  -1 443.488 126.055   2
   3  -2   0 174073. 4827.08   2
   3  -2   0 179772. 4913.50   3
  -3   2   0 171307. 4500.78   5
  -3   2  -1 125.673 30.1894   1
  -3   2  -1 181.912 43.2699   6
  -3   2  -1 65.5414 46.2264   5
   3  -2   2 28061.5 1150.43   4
  -3   2  -2 22908.4 770.286   5
   3  -2   2 28262.4 1174.79   3
   3  -2   3 364571. 9253.71   4
   3  -2   3 382450. 9329.37   3
   3  -2   4 22806.7 1132.19   4
   3  -2   4 23461.1 1173.40   3
   3  -2   5 119224. 3735.22   4
   3  -2   5 119160. 3792.60   3
   3  -2   6 4451.33 371.209   1
   3  -2   6 4064.31 483.369   4
   3  -2   6 4462.25 514.640   3
   3  -2   7 25201.6 1359.33   4
   3  -2   7 26244.2 1407.52   3
   3  -2   7 23255.3 1052.68   1
   3  -2   8 270.079 201.585   4
   3  -2   8 457.271 167.481   1
   3  -2   9 39628.6 1958.95   4
   3  -2   9 40103.4 1668.29   1
   3  -2  10 2031.37 396.089   4
   3  -2  10 1811.45 320.516   1
   3  -2  11 50392.6 2147.64   1
   3  -2  11 51347.9 2480.64   4
   3  -2  12 13901.0 1232.56   4
   3  -2  13 12901.6 1254.24   4
   3  -2  13 12919.3 703.443  17
   3  -2  13 13627.6 719.879  21
   3  -2  14 34689.3 1343.52  19
   3  -2  14 37368.7 1426.96  21
   3  -2  14 39213.6 1437.40  17
   3  -2  14 36660.9 2311.25   4
   3  -2  15 7293.29 1041.53   4
   3  -2  15 8247.86 575.626  21
   3  -2  15 7540.11 535.365  17
   3  -2  15 7036.16 513.354  19
   3  -2  16 14291.2 797.906  21
   3  -2  16 13190.9 758.637  17
   3  -2  17 20677.8 1007.04  21
   3  -2  17 19946.6 971.953  17
   3  -2  18 13890.5 776.466  17
   3  -2  18 13670.3 724.820   7
   3  -2  19 1856.59 286.057  17
   3  -2  19 1750.07 249.366   7
   3  -2  20 47457.8 1610.57   7
   3  -2  20 47200.3 1661.31  17
   3  -2  21 13333.1 648.190   7
   3  -2  21 14148.5 700.556  17
   3  -2  22 33423.7 1156.97  17
   3  -2  22 30839.3 1092.51   7
   3  -2  23 16266.2 631.218   7
   3  -2  23 17988.4 696.390  17
   3  -2  24 13004.6 505.469  17
  -3   1  25 22943.8 806.105  17
  -3   1  24 10029.2 493.083  12
  -3   1  24 9055.36 485.783  17
  -3   1  23 4518.79 355.288  12
  -3   1  23 4425.30 351.192  17
  -3   1  22 2180.76 279.613  17
  -3   1  22 2496.11 290.107  12
  -3   1  21 2139.81 291.209  17
  -3   1  21 2180.00 287.723  12
  -3   1  20 705.062 167.469  12
  -3   1  19 7910.78 571.664  12
  -3   1  18 17589.6 903.736  12
  -3   1  17 29275.1 1241.41  12
  -3   1  17 29617.5 2099.86   1
  -3   1  16 983.246 378.957   1
  -3   1  16 673.158 162.286  19
  -3   1  16 816.877 190.082  12
  -3   1  15 8242.73 970.528   1
  -3   1  15 8259.76 550.983  12
  -3   1  15 8202.71 506.228  19
  -3   1  14 19723.1 1497.06   1
  -3   1  13 19702.0 1426.76   1
  -3   1  12 2595.65 485.519   1
  -3   1  11 443.573 239.115   1
  -3   1  10 12801.7 972.309   1
  -3   1   9 16656.4 1080.78   1
  -3   1   8 20215.0 1128.50   1
  -3   1   7 648.044 209.566   5
  -3   1   7 708.242 194.141   1
  -3   1   6 19736.9 930.276   5
  -3   1   6 19326.0 948.957   1
   3  -1  -5 116442. 3052.23   2
  -3   1   5 144794. 3658.38   5
   3  -1  -4 27666.1 868.012   2
  -3   1   4 30093.1 1176.26   5
  -3   1   3 103563. 3016.49   5
  -3   1   2 4064.82 337.652   5
  -3   1   1 71573.6 2150.72   5
   3  -1  -1 69252.1 2311.27   3
   3  -1   0 26424.6 1141.03   3
  -3   1   0 25024.0 980.690   5
  -3   1  -1 107042. 3129.73   5
   3  -1   1 118952. 3405.54   3
   3  -1   2 2414.09 323.098   3
   3  -1   2 2532.33 328.254   4
  -3   1  -2 2519.24 252.894   5
   3  -1   3 26421.5 1200.58   4
   3  -1   3 25281.6 1200.10   3
   3  -1   4 55367.1 2029.14   4
   3  -1   4 53287.1 2028.68   3
   3  -1   5 11900.9 809.820   4
   3  -1   5 11327.4 807.624   3
   3  -1   6 77846.1 2848.98   3
   3  -1   6 85273.8 2891.13   4
   3  -1   7 41007.8 1845.49   3
   3  -1   7 40202.1 1828.84   4
   3  -1   8 64477.0 2583.50   4
   3  -1   9 5666.21 677.202   4
   3  -1  10 3245.52 514.030   4
   3  -1  11 278.225 244.187   4
   3  -1  12 4288.49 660.026   4
   3  -1  13 23712.2 984.741  19
   3  -1  13 25343.0 1791.56   4
   3  -1  13 23668.3 1033.94  17
   3  -1  13 23776.1 1025.47  21
   3  -1  14 5352.54 419.467  19
   3  -1  14 5383.78 863.224   4
   3  -1  14 5360.93 443.784  21
   3  -1  14 5203.79 439.043  17
   3  -1  15 12885.0 734.992  17
   3  -1  15 11495.2 1278.84   4
   3  -1  15 12482.4 694.445  19
   3  -1  15 13346.8 743.428  21
   3  -1  16 10547.1 670.593  21
   3  -1  16 10076.7 619.183  19
   3  -1  16 10752.1 672.006  17
   3  -1  17 2879.61 350.851  17
   3  -1  17 2669.84 331.571  21
   3  -1  18 19479.1 956.537  17
   3  -1  18 19938.4 969.952  21
   3  -1  18 18824.3 866.169   7
   3  -1  19 11562.9 624.208   7
   3  -1  19 12501.2 708.327  17
   3  -1  20 54.4291 94.6856   7
   3  -1  20-57.8405 133.982  17
   3  -1  21 26969.7 1005.82   7
   3  -1  21 29872.4 1115.36  17
   3  -1  22 7430.90 390.934   7
   3  -1  22 8137.77 462.551  17
   3  -1  23 11398.0 515.099  17
   3  -1  24 293.953 71.0705  17
  -3   0  25 36991.1 1149.86  17
  -3   0  24 25359.1 939.377  12
  -3   0  24 23486.7 901.071  17
  -3   0  23 5049.41 388.286  12
  -3   0  23 4790.34 363.776  17
  -3   0  22 10420.7 615.597  12
  -3   0  22 10071.9 589.851  17
  -3   0  21 939.656 195.257  17
  -3   0  21 746.007 194.552  12
  -3   0  20 10363.7 651.189  17
  -3   0  20 10225.9 659.531  12
  -3   0  19 1435.59 261.710  12
  -3   0  18 20625.2 1004.76  12
  -3   0  17 4291.30 775.748   1
  -3   0  17 4093.91 402.116  12
  -3   0  16 18199.0 908.166  12
  -3   0  16 20014.4 1613.22   1
  -3   0  15 29254.0 1202.38  12
  -3   0  15 29963.3 1961.49   1
  -3   0  14 3720.34 646.950   1
  -3   0  13 32416.0 1911.78   1
  -3   0  12 180.222 212.308   1
  -3   0  11 3540.08 548.413   1
  -3   0  10 5241.05 622.567   1
  -3   0   9 125252. 3961.77   5
  -3   0   9 120657. 4006.56   1
  -3   0   8 10122.2 740.815   5
  -3   0   8 8879.06 728.492   1
  -3   0   7 112730. 3520.08   5
  -3   0   6 1390.82 259.701   5
  -3   0   5 1621.48 272.100   5
  -3   0   4 5044.83 452.399   5
  -3   0   3 4218.20 403.110   5
  -3   0   2 6359.60 484.702   5
  -3   0   1 24265.9 1062.66   5
   3   0   0 329235. 8409.58   3
  -3   0   0 305395. 8271.58   5
  -3   0  -1 224036. 6060.75   5
   3   0   1 236980. 6217.00   3
  -3   0  -1 223298. 5700.77   6
   3   0   2 88181.0 2742.31   4
  -3   0  -2 80104.9 2542.71   5
   3   0   2 81841.3 2672.64   3
  -3   0  -2 83150.2 2300.06   6
  -3   0  -3 5983.26 369.397   6
   3   0   3 5858.92 514.931   3
   3   0   3 5885.05 516.523   4
   3   0   4 114410. 3613.23   3
   3   0   4 120047. 3653.20   4
   3   0   5 30567.8 1407.78   3
   3   0   5 30623.1 1419.25   4
   3   0   6 44968.3 1896.44   4
   3   0   6 45985.6 1908.12   3
   3   0   7 143892. 4546.41   4
   3   0   8 14274.2 1035.69   4
   3   0   9 32156.7 1727.11   4
   3   0  10 3710.85 573.388   4
   3   0  11 2180.60 482.051   4
   3   0  12 14386.3 736.203  17
   3   0  12 15652.8 764.724  21
   3   0  12 14471.3 1251.64   4
   3   0  13 3123.45 627.454   4
   3   0  13 2568.39 274.944  15
   3   0  13 2579.84 290.094  19
   3   0  13 2881.03 316.166  17
   3   0  13 2785.55 317.015  21
   3   0  14 45848.8 2685.94   4
   3   0  14 45479.0 1583.71   9
   3   0  14 49518.3 1723.67  17
   3   0  14 48428.8 1705.08  21
   3   0  14 47045.2 1651.44  19
   3   0  15 17657.9 885.092  21
   3   0  15 16688.1 1603.01   4
   3   0  15 16297.1 819.938  19
   3   0  15 17625.0 888.886  17
   3   0  16 20578.5 980.672  19
   3   0  16 23609.3 1070.69  17
   3   0  16 23275.2 1064.18  21
   3   0  17 18142.0 922.368  17
   3   0  17 18179.3 869.783  19
   3   0  17 18107.9 926.289  21
   3   0  18 10878.2 664.207  21
   3   0  18 11294.8 674.576  17
   3   0  18 9815.01 558.730   7
   3   0  18 10011.0 607.053  19
   3   0  19 92.7750 90.7496   7
   3   0  19-21.1312 144.996  17
   3   0  20 1003.93 155.958   7
   3   0  20 1477.28 245.476  17
   3   0  21 1257.45 201.562  17
   3   0  22 3676.81 290.618  17
   3   0  23 171.178 74.7188  17
  -3  -1  26 9517.55 398.180  20
  -3  -1  25 3685.32 267.938  20
  -3  -1  24 34194.3 1208.51  12
  -3  -1  23 14223.2 710.271  12
  -3  -1  23 13394.9 640.762  17
  -3  -1  22 21957.6 980.338  12
  -3  -1  22 20716.8 906.761  17
  -3  -1  21 24592.0 1107.77  12
  -3  -1  21 24782.4 1051.40  17
  -3  -1  20 1148.21 253.181  12
  -3  -1  20 924.978 198.417  17
  -3  -1  19 30602.8 1302.37  12
  -3  -1  19 29578.6 1229.94  17
  -3  -1  18 7951.16 587.944  12
  -3  -1  17 24633.0 1130.54  12
  -3  -1  17 28002.8 2009.55   1
  -3  -1  16 32451.5 1338.45  12
  -3  -1  16 34909.4 2224.97   1
  -3  -1  15 37580.8 2221.22   1
  -3  -1  15 33511.2 1339.82  12
  -3  -1  14 28323.7 1835.37   1
  -3  -1  13 41436.6 2229.69   1
  -3  -1  12 72884.8 3051.76   1
  -3  -1  11 17383.2 1239.99   1
  -3  -1  10 52470.3 2327.83   1
  -3  -1  10 54676.0 2273.74   5
  -3  -1   9 35363.4 1655.18   5
  -3  -1   8 46930.7 1924.65   5
  -3  -1   7 15346.1 936.485   5
  -3  -1   6 19024.2 1038.55   5
  -3  -1   5 10644.7 731.614   5
  -3  -1   4 55252.7 2036.54   5
  -3  -1   3 50698.7 1903.25   5
  -3  -1   2 3290.30 388.027   5
  -3  -1   1 42228.6 1651.63   5
   3   1   0 32324.2 1321.54   3
  -3  -1   0 30794.2 1318.76   5
  -3  -1  -1 267623. 6960.90   6
  -3  -1  -1 262556. 7242.02   5
   3   1   1 275799. 7248.78   3
  -3  -1  -2 40261.7 1386.15   6
   3   1   2 40040.5 1550.95   3
  -3  -1  -2 39818.3 1577.74   5
   3   1   3 109535. 3347.09   4
  -3  -1  -3 106195. 3085.27   6
   3   1   3 102623. 3263.52   3
   3   1   4 11220.4 762.895   4
   3   1   4 10771.6 723.694   3
  -3  -1  -4 10686.7 645.727   6
   3   1   5 66996.8 2414.60   3
  -3  -1  -5 71152.3 2332.13   6
   3   1   5 67857.3 2472.60   4
   3   1   6 37017.5 1709.67   4
   3   1   6 38088.9 1666.96   3
  -3  -1  -6 40587.1 1632.74   6
   3   1   7 11384.9 876.499   4
   3   1   8 52915.4 2279.07   4
   3   1   9 56475.3 2471.75   4
   3   1  10 45693.7 2255.93   4
   3   1  11 7816.87 876.462   4
   3   1  12 6938.99 483.560  17
   3   1  12 6467.81 855.211   4
   3   1  12 7879.77 515.951  21
   3   1  12 7741.09 487.467  15
   3   1  12 6623.59 447.041   9
   3   1  13 10077.7 580.548   9
   3   1  13 9894.93 591.450  19
   3   1  13 10186.7 1127.54   4
  -3  -1 -13 10167.2 1010.52   6
   3   1  13 10003.0 613.270  17
   3   1  13 10422.8 623.900  21
   3   1  14 43972.3 1561.05  21
   3   1  14 41043.8 2485.42   4
   3   1  14 39169.1 1474.88  19
   3   1  14 38653.6 1440.42   9
   3   1  14 42810.7 1549.63  17
   3   1  15 19245.2 936.062  21
   3   1  15 19802.0 909.933  19
   3   1  15 20536.5 957.870  17
   3   1  15 18107.3 860.761   9
   3   1  16 16137.9 822.257  19
   3   1  16 16674.6 865.054  17
   3   1  16 17641.1 882.038  21
   3   1  17 9293.47 595.513  19
   3   1  17 11533.7 682.525  17
   3   1  17 11303.9 673.403  21
   3   1  18 405.683 169.028  17
   3   1  18 490.538 156.006  19
   3   1  18 418.186 147.408  21
   3   1  19 1972.89 254.074  17
   3   1  20 2382.31 268.519  17
   3   1  21 1411.51 189.510  17
   3   1  22 165.546 77.1786  17
   3   1  23 11928.0 478.383  17
  -3  -2  26 695.155 106.978  20
  -3  -2  25 6134.27 360.447  20
  -3  -2  24 1909.19 223.336  20
  -3  -2  23 4063.50 352.116  12
  -3  -2  22 11455.6 668.801  12
  -3  -2  21 4337.54 426.649  12
  -3  -2  20 31168.1 1328.49  12
  -3  -2  19 347.626 160.223  12
  -3  -2  18 25577.0 1173.49  12
  -3  -2  17 4444.17 771.091   1
  -3  -2  17 3558.44 386.490  12
  -3  -2  16 50847.9 1861.45  12
  -3  -2  16 58783.8 3011.94   1
  -3  -2  15 32213.8 2064.22   1
  -3  -2  15 28049.6 1209.85  12
  -3  -2  14 88425.2 3744.08   1
  -3  -2  13 38750.6 2152.72   1
  -3  -2  12 36048.6 1996.48   1
  -3  -2  11 74191.3 3147.40   1
  -3  -2  11 82513.3 3093.40   5
  -3  -2  10 275.637 190.130   5
  -3  -2   9 130830. 4252.51   5
  -3  -2   8 79982.4 2912.65   5
  -3  -2   7 22071.9 1219.76   5
  -3  -2   6 42902.5 1276.30   2
  -3  -2   6 51528.8 1978.32   5
  -3  -2   5 126484. 4004.44   5
  -3  -2   4 10882.4 804.243   5
  -3  -2   3 66901.9 2439.26   5
  -3  -2   2 71662.0 2535.38   5
   3   2  -1 26137.8 1158.39   3
  -3  -2   1 24430.6 1263.03   5
   3   2   0 187270. 5132.49   3
  -3  -2   0 176226. 5268.86   5
  -3  -2  -1 20463.8 972.383   6
   3   2   1 21551.9 1010.91   3
  -3  -2  -1 22142.9 1147.11   5
  -3  -2  -2 45985.5 1688.69   6
  -3  -2  -2 47860.2 1904.80   5
   3   2   2 45166.9 1688.52   3
   3   2   3 4304.67 423.226   3
  -3  -2  -3 3455.98 389.577   6
  -3  -2  -4 13713.1 811.864   6
   3   2   4 12197.9 770.649   3
  -3  -2  -5 755.554 216.770   6
   3   2   5 672.749 189.504   3
   3   2   5 631.342 209.979   4
   3   2   6 18303.1 1103.55   4
  -3  -2  -6 17553.5 1038.68   6
   3   2   7 92768.8 3329.85   4
  -3  -2  -7 96819.9 3314.30   6
  -3  -2  -8 9047.88 804.407   6
   3   2   8 9709.99 854.892   4
   3   2   9 25045.5 1533.10   4
  -3  -2  -9 25844.7 1509.79   6
  -3  -2 -10 22337.4 1440.46   6
   3   2  10 20862.1 1446.03   4
   3   2  11 4126.89 364.982  21
   3   2  11 4108.56 343.021   9
   3   2  11 3682.78 597.377   4
  -3  -2 -11 4223.85 649.804   6
   3   2  11 4328.96 358.730  17
   3   2  11 4567.61 374.601  15
   3   2  12 7690.11 516.642  17
   3   2  12 7111.90 857.015   4
   3   2  12 7616.93 519.967  21
  -3  -2 -12 6870.17 862.122   6
   3   2  12 7791.84 505.038   9
   3   2  13 25301.4 1082.65  21
   3   2  13 23314.1 1024.91   9
   3   2  13 23740.5 1758.68   4
   3   2  13 24736.5 1051.14  19
   3   2  13 25040.1 1062.57  17
   3   2  14 5537.77 437.344   9
   3   2  14 6048.94 462.361  17
   3   2  14 6678.01 476.599  19
   3   2  14 6500.88 497.250  21
   3   2  15 42981.5 1596.09   9
   3   2  15 46239.6 1634.48  19
   3   2  15 47441.9 1678.41  21
   3   2  15 47523.7 1679.41  17
   3   2  16 8272.80 563.458  21
   3   2  16 8462.59 550.321  19
   3   2  16 8473.68 571.749  17
   3   2  16 7710.68 515.144   9
   3   2  17 10995.2 637.927  21
   3   2  17 9769.80 592.040  19
   3   2  17 10610.2 640.657  17
   3   2  18 5262.90 419.782  17
   3   2  18 5170.56 405.470  21
   3   2  18 5056.58 395.373  19
   3   2  19 512.894 123.970  19
   3   2  19 419.341 155.312  17
   3   2  20 3476.25 301.932  17
   3   2  21 161.309 93.3004  17
   3   2  22 20594.3 733.995  17
  -3  -3  26 3051.11 220.849   7
  -3  -3  26 3223.27 216.300  20
  -3  -3  25 3620.62 269.428  20
  -3  -3  24 1444.62 198.377  20
  -3  -3  23 33183.1 1262.96  12
  -3  -3  23 32587.0 1224.40  20
  -3  -3  22 590.987 163.783  12
  -3  -3  21 16753.8 883.268  12
  -3  -3  20 1041.56 240.355  12
  -3  -3  19 12749.2 778.934  12
  -3  -3  18 2125.55 321.387  12
  -3  -3  17 2782.47 694.643   1
  -3  -3  17 1270.85 247.444  12
  -3  -3  16 17971.5 1587.46   1
  -3  -3  16 15548.7 861.639  12
  -3  -3  15 16997.7 1492.12   1
  -3  -3  15 15522.0 837.867  12
  -3  -3  14 8851.95 597.808  12
  -3  -3  14 10077.9 1099.07   1
  -3  -3  13 63579.1 2976.76   1
  -3  -3  12 27268.8 1747.06   1
  -3  -3  12 26569.9 1620.13   5
  -3  -3  11 8598.40 834.282   5
  -3  -3  10 60324.8 2533.22   5
  -3  -3   9 46001.0 2068.03   5
  -3  -3   8 69040.7 2689.18   5
  -3  -3   7 17220.5 1117.62   5
  -3  -3   7 14605.7 665.604   2
  -3  -3   6 112824. 3263.87   2
  -3  -3   6 117010. 3852.77   5
  -3  -3   5 1002.96 286.604   5
  -3  -3   4 167859. 5162.45   5
  -3  -3   3 24151.8 1356.67   5
  -3  -3   2 63845.4 2465.14   5
   3   3  -1 19658.5 987.658   3
  -3  -3   1 20732.5 1203.18   5
  -3  -3   0 503.573 227.688   5
   3   3   0 1057.98 199.990   3
   3   3   1 68876.7 2272.01   3
  -3  -3  -1 70319.6 2439.87   6
  -3  -3  -1 70489.2 2680.56   5
  -3  -3  -2 52726.3 2008.68   6
  -3  -3  -2 54904.4 2229.18   5
   3   3   2 50481.2 1822.75   3
   3   3   3 2819.98 337.650   3
  -3  -3  -3 2867.91 396.854   6
  -3  -3  -4 35994.2 1636.70   6
   3   3   4 36634.8 1487.40   3
  -3  -3  -5 7979.83 699.079   6
  -3  -3  -6 106817. 3655.96   6
  -3  -3  -7 20283.3 1278.83   6
   3   3   7 20406.7 1262.12   4
   3   3   8 84390.7 3257.68   4
  -3  -3  -8 88105.3 3322.42   6
   3   3   9 191.718 184.808   4
  -3  -3  -9 89.6970 159.203   6
   3   3  10 38950.5 1437.16  21
   3   3  10 39798.9 2121.57   4
   3   3  10 38596.6 1383.02  17
  -3  -3 -10 39268.7 2116.30   6
   3   3  10 42324.3 1490.66  15
   3   3  11 734.998 154.282   9
  -3  -3 -11 577.715 300.274   6
   3   3  11 659.964 170.836  21
   3   3  11 572.754 139.433  17
   3   3  12 27093.1 1131.31  21
   3   3  12 27472.2 1105.09  17
   3   3  12 26235.2 1120.55   9
   3   3  13 2070.38 281.624  21
   3   3  13 1845.21 252.337  17
   3   3  13 2129.71 280.871   9
   3   3  14 21635.4 993.657  21
   3   3  14 21868.7 980.048  19
   3   3  14 21289.5 982.716   9
   3   3  14 21839.6 983.088  17
   3   3  15 9739.81 601.896  21
   3   3  15 9588.82 603.227  19
   3   3  15 9920.71 607.404  17
   3   3  15 9467.08 602.211   9
   3   3  16 5691.12 437.254   9
   3   3  16 5690.59 438.349  19
   3   3  16 6095.30 457.863  21
   3   3  16 5887.58 450.299  17
   3   3  17 9431.17 568.442  21
   3   3  17 9577.54 562.164  19
   3   3  17 9187.20 563.657  17
   3   3  18 7360.69 474.647  17
   3   3  18 7013.10 462.549  19
   3   3  18 7070.11 450.638  21
   3   3  19 15646.8 699.631  17
   3   3  19 14267.2 663.798  19
   3   3  20 2706.92 243.436  17
   3   3  21 21129.0 759.015  17
   3   3  22 1303.51 123.363  17
  -3  -4  26 216.538 77.8799   7
  -3  -4  26 111.824 56.5965  20
  -3  -4  25 4169.26 288.799  20
  -3  -4  25 4691.78 308.387   7
  -3  -4  24 17485.3 751.750  20
  -3  -4  23 3602.79 331.875  20
  -3  -4  22 36550.6 1367.99  20
  -3  -4  21 4660.80 437.774  12
  -3  -4  21 5672.99 460.721  20
  -3  -4  20 2434.08 330.164  12
  -3  -4  19 1191.43 287.610  12
  -3  -4  18 4448.82 448.066  12
  -3  -4  17 1328.96 273.330  12
  -3  -4  17 2024.02 536.172   1
  -3  -4  16 1468.71 258.446  12
  -3  -4  16 1537.21 483.521   1
  -3  -4  15 1661.37 267.919  12
  -3  -4  15 2253.26 546.527   1
  -3  -4  14 40011.1 2364.11   1
  -3  -4  14 36722.1 1464.00  12
  -3  -4  13 14894.6 1226.05   5
  -3  -4  13 14668.7 1312.56   1
  -3  -4  12 2971.58 523.987   5
  -3  -4  11 4254.74 623.092   5
  -3  -4  10 23431.0 1464.95   5
  -3  -4   9 2076.42 436.705   5
  -3  -4   8 3157.69 499.258   5
  -3  -4   7 22302.0 1057.60   2
  -3  -4   7 25232.7 1465.41   5
  -3  -4   6 8702.64 842.316   5
  -3  -4   5 134337. 4499.45   5
  -3  -4   4 2080.72 414.296   5
  -3  -4   3 30540.5 1671.83   5
   3   4  -2 71466.7 2451.66   3
  -3  -4   2 76858.5 2918.51   5
   3   4  -1 86.7955 100.350   3
  -3  -4   1 419.910 268.222   5
   3   4   0 40966.9 1531.08   3
  -3  -4   0 45143.1 2048.65   5
   3   4   1 19278.7 906.900   3
  -3  -4  -1 20709.5 1192.72   6
  -3  -4  -1 22468.3 1373.62   5
   3   4   2 47839.2 1711.26   3
  -3  -4  -2 51202.2 2108.07   6
  -3  -4  -3 988.265 259.295   6
  -3  -4  -3 1502.07 374.618   5
  -3  -4  -4 88750.9 3206.33   6
  -3  -4  -5 28614.6 1556.66   6
  -3  -4  -6 55773.7 2458.46   6
  -3  -4  -7 65185.8 2806.43   6
  -3  -4  -8 3637.05 617.506   6
   3   4   8 4536.10 390.904  15
   3   4   9 5424.71 413.377  21
  -3  -4  -9 5364.92 760.578   6
  -3  -4 -10 11632.2 1122.81   6
   3   4  10 11777.8 622.075  17
   3   4  10 12021.4 667.411  21
   3   4  11 25329.2 1071.13  21
   3   4  11 23951.2 1052.38   9
  -3  -4 -11 23523.7 1705.10   6
   3   4  11 25627.9 1036.84  17
   3   4  12 2533.82 290.570  17
   3   4  12 2938.51 323.432  21
   3   4  12 2928.51 319.938   9
   3   4  13 41001.8 1498.16  21
   3   4  13 40595.0 1478.58  17
   3   4  13 39651.4 1499.84   9
   3   4  14 5376.96 426.647  21
   3   4  14 4987.51 416.802  19
   3   4  14 5194.26 420.671  17
   3   4  14 5082.54 427.553   9
   3   4  15 6761.75 487.862  19
   3   4  15 7278.67 490.717  21
   3   4  15 6445.78 479.489   9
   3   4  15 6990.15 486.383  17
   3   4  16 17421.6 800.437  21
   3   4  16 17053.5 816.301  19
   3   4  16 17760.7 821.264  17
   3   4  16 16525.9 803.995   9
   3   4  17 1196.50 195.257  21
   3   4  17 1108.08 184.784  19
   3   4  17 1281.56 195.193  17
   3   4  18 23657.2 920.055  17
   3   4  18 22627.0 908.020  19
   3   4  19 807.721 143.532  19
   3   4  19 964.316 151.867  17
   3   4  20 9468.61 439.278  17
  -3  -5  25 159.558 76.5487   7
  -3  -5  25 300.491 106.837  20
  -3  -5  24 11085.2 550.239  20
  -3  -5  24 11152.1 540.477   7
  -3  -5  23 7078.27 458.459  20
  -3  -5  22 36586.1 1356.18  20
  -3  -5  21 18569.3 896.800  20
  -3  -5  20 10492.8 651.172  20
  -3  -5  19 6269.11 504.137  20
  -3  -5  19 5801.08 516.584  12
  -3  -5  18 6003.01 524.475  12
  -3  -5  18 6245.21 508.647  20
  -3  -5  17 1804.34 309.265  12
  -3  -5  16 10188.7 1224.97   1
  -3  -5  16 9309.20 662.667  12
  -3  -5  15 20266.0 1700.34   1
  -3  -5  15 18970.5 981.064  12
  -3  -5  14 19265.6 1479.42   5
  -3  -5  14 18936.8 1586.28   1
  -3  -5  14 17347.4 917.283  12
  -3  -5  13 20326.1 1485.34   5
  -3  -5  13 19878.9 968.131  12
  -3  -5  12 6541.51 789.395   5
  -3  -5  11 148.112 191.799   5
  -3  -5  10 2575.43 478.508   5
  -3  -5   9 5926.81 754.590   5
  -3  -5   8 2453.66 468.477   5
  -3  -5   7 7753.57 666.732   2
  -3  -5   7 9167.84 924.130   5
  -3  -5   6 15609.9 1215.30   5
  -3  -5   5 4849.82 654.782   5
  -3  -5   4 75076.6 3124.07   5
  -3  -5   3 133572. 4645.50   5
   3   5  -2 553.029 159.603   3
  -3  -5   2 1053.59 375.002   5
  -3  -5   1 31327.4 1775.87   5
  -3  -5   0 4137.76 616.642   5
  -3  -5  -1 11360.2 1016.40   5
  -3  -5  -2 7974.34 801.741   6
  -3  -5  -2 7870.21 853.538   5
  -3  -5  -3 25352.9 1529.85   6
  -3  -5  -3 31383.7 1806.46   5
  -3  -5  -4 20493.3 1465.73   5
  -3  -5  -4 19562.4 1349.18   6
  -3  -5  -5 62335.7 2851.41   5
  -3  -5  -5 58476.9 2627.67   6
  -3  -5  -6 27877.7 1705.67   6
  -3  -5  -7 6540.28 814.699   6
   3   5   8 4742.66 390.094  21
  -3  -5  -8 3868.65 676.604   6
   3   5   9 2000.95 269.787  21
  -3  -5  -9 2243.66 482.491   6
   3   5  10 2462.86 264.158  17
  -3  -5 -10 2439.45 518.923   6
   3   5  10 2451.51 301.956  21
   3   5  11 1365.73 212.669  21
   3   5  11 1666.26 228.195  17
   3   5  11 1286.11 226.887   9
   3   5  12 37134.1 1399.86  21
   3   5  12 37800.9 1445.91   9
   3   5  12 37699.2 1367.92  17
   3   5  13 1273.39 204.797  21
   3   5  13 1793.81 252.965  17
   3   5  13 1269.30 226.291   9
   3   5  14 39316.4 1414.25  21
   3   5  14 40045.6 1421.41  17
   3   5  14 39021.3 1470.83   9
   3   5  15 9393.75 577.226   9
   3   5  15 9634.79 578.195  19
   3   5  15 9570.63 551.445  17
   3   5  15 9793.12 550.242  21
   3   5  16 9601.63 531.136  17
   3   5  16 9166.88 544.279   9
   3   5  16 9345.18 546.902  19
   3   5  17 15891.7 717.771  19
   3   5  17 16424.7 703.676  17
   3   5  18 1933.38 204.822  19
   3   5  18 1793.37 188.555  17
   3   5  19 7399.21 383.964  19
   3   5  19 8019.25 374.942  17
  -3  -6  25 2798.52 213.536  20
  -3  -6  24 431.443 94.7905   7
  -3  -6  24 292.056 120.204  20
  -3  -6  23 7144.38 413.595   7
  -3  -6  23 7069.58 444.534  20
  -3  -6  22 12517.2 662.141  20
  -3  -6  21 5882.79 462.040  20
  -3  -6  20 27172.6 1157.79  20
  -3  -6  19 2826.88 342.331  20
  -3  -6  18 15698.1 837.590  20
  -3  -6  17 1140.82 222.786  20
  -3  -6  16 26407.4 1173.84  20
  -3  -6  15 6675.02 996.042   1
  -3  -6  15 7729.10 561.447  20
  -3  -6  14 61666.8 2977.99   5
  -3  -6  14 61219.1 2121.08  20
  -3  -6  14 64276.3 3299.77   1
   3   6 -14 64216.8 2045.15  14
  -3  -6  13 41524.4 1548.61  20
  -3  -6  13 38043.0 2201.93   5
   3   6 -13 40661.6 1460.39  14
   3   6 -12 24332.5 1003.83  14
  -3  -6  12 25069.3 1686.19   5
  -3  -6  12 24227.7 1074.93  20
  -3  -6  11 12317.6 688.508  20
  -3  -6  11 12533.6 1143.12   5
  -3  -6  10 1474.94 422.902   5
  -3  -6   9 3921.84 658.445   5
  -3  -6   8 2401.25 525.419   5
  -3  -6   7 5971.05 789.857   5
  -3  -6   6 8239.70 925.658   5
  -3  -6   5 17493.8 1386.85   5
  -3  -6   4 57777.8 2763.85   5
  -3  -6   3 12090.3 1140.62   5
  -3  -6   2 91188.9 3710.83   5
  -3  -6   1 16429.9 1321.97   5
  -3  -6   0 17706.8 1378.61   5
  -3  -6  -1 30768.7 1889.89   5
  -3  -6  -2 5102.30 750.389   5
  -3  -6  -3 7709.54 915.738   5
  -3  -6  -3 8481.67 898.417   6
  -3  -6  -4 10844.9 1034.59   6
  -3  -6  -4 11105.1 1131.86   5
   3   6   5 248.887 99.8782  14
  -3  -6  -5 197.207 152.422   6
  -3  -6  -6 51514.1 2710.29   5
   3   6   6 44387.1 1540.41  14
   3   6   6 51028.9 1667.59  21
  -3  -6  -6 49576.5 2533.00   6
   3   6   7 6161.16 422.397  14
  -3  -6  -7 7258.63 917.177   6
   3   6   7 7617.91 498.282  21
  -3  -6  -7 6133.51 883.301   5
  -3  -6  -8 4866.88 822.045   5
   3   6   8 5515.69 428.173  21
   3   6   8 5506.42 397.079  14
  -3  -6  -8 4950.49 775.114   6
   3   6   9 3026.77 289.885  14
  -3  -6  -9 3034.29 618.626   5
   3   6   9 3140.51 334.270  21
  -3  -6  -9 3102.64 606.233   6
   3   6  10-18.9555 124.395  21
   3   6  11 4470.97 382.520  21
   3   6  11 3914.52 390.428   9
   3   6  12 9922.69 625.363   9
   3   6  12 9817.92 570.581  21
   3   6  13 44778.5 1613.10   9
   3   6  14 3055.79 317.993   9
   3   6  14 3119.00 278.793  17
   3   6  15 30959.8 1170.26  19
   3   6  15 30718.2 1178.93   9
   3   6  15 31204.4 1101.53  17
   3   6  16 9664.12 521.844  19
   3   6  16 9507.36 468.590  17
   3   6  16 8727.85 504.394   9
   3   6  17 3442.05 276.050  19
   3   6  18 15023.9 600.522  19
  -3  -7  25 352.002 80.6976  20
  -3  -7  24 3720.37 270.014  20
  -3  -7  23 6939.34 417.728  20
  -3  -7  22 764.173 155.349  20
  -3  -7  21 23658.1 998.818  20
  -3  -7  20 386.873 170.460  20
  -3  -7  19 19394.8 817.354  11
  -3  -7  19 19692.4 937.945  20
  -3  -7  18 143.667 156.823  20
  -3  -7  17 34885.3 1411.33  20
  -3  -7  16 1663.44 287.382  20
  -3  -7  15 42088.1 1610.92  20
  -3  -7  14 2194.11 608.076   1
   3   7 -14 1691.78 235.276  14
  -3  -7  14 1856.23 319.169  20
  -3  -7  13 57629.0 2001.18  20
   3   7 -13 56947.3 1903.09  14
  -3  -7  13 54899.8 2786.06   5
  -3  -7  12 83409.3 2600.67  20
   3   7 -12 80240.9 2483.06  14
   3   7 -11 18793.4 857.999  14
  -3  -7  11 18075.2 900.550  20
  -3  -7  11 17886.8 1453.96   5
   3   7 -10 70088.1 2227.21  14
  -3  -7  10 74287.6 2335.30  20
  -3  -7  10 72274.0 3289.09   5
   3   7  -9 7344.54 477.006  14
  -3  -7   9 7352.49 513.446  20
  -3  -7   9 6697.35 869.026   5
   3   7  -8 32500.0 1201.44  14
  -3  -7   8 32693.2 1260.74  20
  -3  -7   8 33685.6 2079.97   5
  -3  -7   7 4927.11 777.388   5
  -3  -7   6 43550.6 2277.39   2
  -3  -7   6 47822.1 2622.49   5
  -3  -7   5 18748.4 1537.41   5
  -3  -7   4 48153.3 2615.04   5
  -3  -7   3 73694.4 3389.68   5
  -3  -7   2 45052.5 2489.27   5
  -3  -7   1 8996.04 1025.16   5
  -3  -7   0 12785.5 1246.73   5
   3   7   1 9403.84 532.516  14
  -3  -7  -1 10977.2 1141.63   5
   3   7   2 3270.46 305.287  14
  -3  -7  -2 2785.56 617.561   5
   3   7   3 13061.8 652.194  14
  -3  -7  -3 15739.3 1417.55   5
   3   7   4 7546.77 472.144  14
  -3  -7  -4 8358.75 977.827   6
  -3  -7  -4 9882.09 1132.03   5
   3   7   5 17856.3 803.096  14
  -3  -7  -5 19182.4 1647.28   5
   3   7   5 18275.6 849.820  21
  -3  -7  -5 18434.3 1550.72   6
  -3  -7  -6 5413.98 882.038   5
   3   7   6 6144.77 422.855  14
   3   7   6 5136.74 417.251  21
  -3  -7  -6 6247.74 914.774   6
   3   7   7 32721.9 1265.41  21
   3   7   7 31962.0 1204.63  14
  -3  -7  -7 30377.8 2094.78   6
  -3  -7  -7 32094.4 2235.37   5
   3   7   8 1459.66 223.247  21
   3   7   8 1388.70 217.095  14
   3   7   9 9270.63 542.343  14
   3   7   9 9161.82 555.779  21
   3   7  10 1460.04 200.188  14
   3   7  10 1661.40 254.160   9
   3   7  11 16176.9 830.826   9
   3   7  12 20390.3 941.885   9
   3   7  13 13580.2 715.253   9
   3   7  14 9939.40 568.437  19
   3   7  14 10660.0 589.584   9
   3   7  15 253.218 95.2780  19
   3   7  15 179.905 90.7442   9
   3   7  16 6292.99 375.802  19
   3   7  17 3176.69 231.923  19
   3   7  18 1312.73 124.107  19
  -3  -8  24 9090.83 416.162  20
  -3  -8  23 3267.73 267.124  20
  -3  -8  22 10387.7 541.826  20
  -3  -8  21 1014.42 187.899  20
  -3  -8  20 5607.80 426.738  20
  -3  -8  20 5656.97 356.487  11
  -3  -8  19 907.937 159.238  11
  -3  -8  19 1055.41 218.731  20
  -3  -8  18 5651.09 464.304  20
  -3  -8  18 5585.45 407.859  11
  -3  -8  17 175.231 178.502  20
  -3  -8  16 15354.6 845.134  20
  -3  -8  15 6767.16 544.663  20
   3   8 -14 17910.2 848.736  14
  -3  -8  14 16311.3 898.862  20
   3   8 -13 15146.0 780.263  14
  -3  -8  13 14470.7 828.365  20
   3   8 -12 7862.17 540.286  14
  -3  -8  12 8243.82 601.529  20
   3   8 -11 61734.3 2038.48  14
  -3  -8  11 63122.3 2138.40  20
  -3  -8  11 59584.8 2998.10   5
  -3  -8  10 4147.52 719.077   5
   3   8 -10 5639.40 438.305  14
  -3  -8  10 5486.69 469.466  20
   3   8  -9 35276.2 1327.55  14
  -3  -8   9 33439.0 2182.00   5
  -3  -8   9 35504.2 1382.86  20
  -3  -8   8 3361.24 612.963   5
   3   8  -8 4287.11 375.557  14
  -3  -8   8 4124.56 386.288  20
   3   8  -7 21808.9 960.020  14
  -3  -8   7 23992.6 1017.68  20
  -3  -8   7 21321.0 1728.75   5
  -3  -8   6-124.703 358.487   5
  -3  -8   6 132.755 109.166  20
   3   8  -6 155.899 101.583  14
  -3  -8   5 19550.8 890.070  20
   3   8  -5 19608.2 868.571  14
  -3  -8   5 21360.9 1735.06   5
  -3  -8   4 21337.7 921.165  20
   3   8  -4 19630.0 887.455  14
  -3  -8   4 21570.7 1738.39   5
   3   8  -3 51157.6 1724.72  14
  -3  -8   3 58169.5 3003.23   5
   3   8  -2 16892.5 786.919  14
  -3  -8   2 16615.0 1541.85   5
   3   8  -1 31916.6 1208.82  14
  -3  -8   1 32110.1 2148.91   5
  -3  -8   0 35309.4 2258.42   5
   3   8   0 30660.1 1183.92  14
  -3  -8  -1 3882.91 731.566   5
   3   8   1 3664.24 338.655  14
   3   8   2 29138.5 1136.81  14
  -3  -8  -2 31408.8 2183.30   5
   3   8   3 39641.8 1419.67  14
  -3  -8  -3 41715.5 2579.24   5
   3   8   4 31849.3 1214.90  14
   3   8   4 31430.4 1238.51  21
   3   8   5 5224.09 401.963  14
   3   8   5 4945.09 400.332  21
   3   8   6 30644.6 1189.57  14
   3   8   7 553.519 144.635  14
   3   8   8 11667.9 636.467  14
   3   8   9 7033.14 464.393  14
   3   8  10 3748.90 319.060  14
   3   8  10 3686.45 368.995   9
   3   8  11 15464.9 789.648   9
   3   8  12 733.701 180.249   9
   3   8  13 8745.97 516.920   9
   3   8  14-13.5575 77.8953   9
   3   8  14 141.103 84.7399  19
   3   8  15 2109.71 204.165  19
   3   8  15 1715.65 188.971   9
   3   8  16 203.888 66.3261  19
  -3  -9  23 1508.68 166.506  20
  -3  -9  22 3788.77 287.847  20
  -3  -9  21 1965.84 222.368  20
  -3  -9  20 295.320 144.532  20
  -3  -9  20 364.152 89.5415  11
  -3  -9  19 1167.04 163.912  11
  -3  -9  19 1363.87 231.072  20
  -3  -9  18 3995.42 332.520  11
  -3  -9  18 3744.21 369.938  20
  -3  -9  17 3341.38 371.903  20
  -3  -9  16-36.9319 165.940  20
  -3  -9  15 3137.64 377.139  20
  -3  -9  14 7193.28 560.375  20
   3   9 -14 7195.43 493.046  14
  -3  -9  13 768.708 229.688  20
   3   9 -13 1114.05 207.877  14
   3   9 -12 40792.1 1515.48  14
  -3  -9  12 40194.0 1591.54  20
   3   9 -11 433.404 139.839  14
  -3  -9  11 699.141 213.886  20
  -3  -9  10 24633.4 1120.08  20
   3   9 -10 23819.6 1051.31  14
   3   9  -9 4729.05 407.755  14
  -3  -9   9 4755.89 433.167  20
  -3  -9   8 9944.17 641.044  20
   3   9  -8 10481.0 621.345  14
  -3  -9   8 9922.48 1177.68   5
  -3  -9   7 876.955 394.448   5
   3   9  -7 1458.50 215.657  14
  -3  -9   7 1553.59 236.423  20
  -3  -9   6 2386.07 608.354   5
   3   9  -6 2822.89 306.348  14
  -3  -9   6 2691.45 316.667  20
   3   9  -5 636.737 190.844  14
  -3  -9   5 664.396 407.001   5
   3   9  -4 11502.4 650.143  14
  -3  -9   4 10932.7 1281.61   5
   3   9  -3 13890.2 723.093  14
  -3  -9   3 16102.5 1553.71   5
   3   9  -2 27972.0 1139.62  14
  -3  -9   2 30856.6 2213.08   5
   3   9  -1 9662.47 578.557  14
  -3  -9   1 10792.5 1250.88   5
  -3  -9   0 3780.72 820.530   5
   3   9   0 3422.24 337.189  14
  -3  -9  -1 6146.24 974.872   5
   3   9   1 6267.34 460.943  14
   3   9   2 1644.47 236.836  14
   3   9   3 19188.3 879.285  14
   3   9   4 4810.46 394.436  14
   3   9   5 31174.9 1213.59  14
   3   9   6 4989.42 396.034  14
   3   9   7 26582.4 1078.62  14
   3   9   8 9101.22 537.020  14
   3   9   9 973.528 167.635  14
   3   9   9 1146.38 219.535   9
   3   9  10 25672.3 975.523  14
   3   9  10 28773.3 1118.64   9
   3   9  11 7118.05 467.696   9
   3   9  12 26578.8 1013.71   9
   3   9  13 12223.7 567.026   9
   3   9  13 11263.4 547.015  19
   3   9  14 2801.63 221.371  19
   3   9  14 2430.14 215.704   9
   3   9  15 729.004 101.985  19
  -3 -10  22 257.137 80.7840  20
  -3 -10  21 3178.47 253.813  20
  -3 -10  20 663.012 149.875  20
  -3 -10  20 948.798 131.420  11
  -3 -10  19 2785.86 268.050  20
  -3 -10  19 2221.72 220.855  11
  -3 -10  18 18495.0 793.193  11
  -3 -10  18 19955.8 856.423  20
  -3 -10  17 243.678 138.402  11
  -3 -10  17 211.711 159.236  20
  -3 -10  16 25892.2 1094.72  20
  -3 -10  16 24816.9 1037.61  11
  -3 -10  15 884.677 206.077  20
   3  10 -14 9115.95 538.189  14
  -3 -10  14 8529.85 597.035  20
  -3 -10  13 700.733 213.094  20
   3  10 -13 462.444 131.610  14
   3  10 -12 2029.61 263.396  14
  -3 -10  12 1699.01 282.853  20
   3  10 -11 9039.58 583.275  14
  -3 -10  11 8544.97 619.602  20
   3  10 -10 1901.94 274.063  14
  -3 -10  10 2165.14 321.037  20
   3  10  -9 12382.6 706.519  14
  -3 -10   9 13701.6 771.414  20
  -3 -10   8 749.074 197.471  20
   3  10  -8 715.346 175.531  14
   3  10  -7 970.649 185.029  14
   3  10  -6 3227.48 338.111  14
   3  10  -5 1422.35 232.385  14
   3  10  -4 3237.43 344.550  14
   3  10  -3 31700.7 1245.13  14
   3  10  -2 11088.6 637.564  14
   3  10  -1 16678.4 815.551  14
   3  10   0 17042.1 823.853  14
   3  10   1 1698.16 251.637  14
   3  10   2 2943.38 313.095  14
   3  10   3 337.409 129.462  14
   3  10   4 7271.33 499.983  14
   3  10   5 320.981 138.471  14
   3  10   6 22956.3 968.812  14
   3  10   7 4186.53 343.950  14
   3  10   7 4619.54 388.763   9
   3  10   8 23583.6 943.655  14
   3  10   8 25390.4 1019.19   9
   3  10   9 36491.0 1254.10  14
   3  10   9 40397.4 1364.81   9
   3  10  10 332.389 82.0623  14
   3  10  10 570.774 135.581   9
   3  10  11 25839.5 948.333   9
   3  10  12 6225.05 358.858   9
   3  10  13 8544.07 394.107  19
   3  10  14 314.662 58.7198  19
  -3 -11  20 13119.1 490.608  11
  -3 -11  20 12665.4 542.320  20
  -3 -11  19 18415.8 747.910  20
  -3 -11  19 20674.1 739.486  11
  -3 -11  18 2554.67 236.109  11
  -3 -11  18 2369.82 249.180  20
  -3 -11  17 42654.8 1422.37  20
  -3 -11  17 41114.0 1391.00  11
  -3 -11  16 59.2976 94.7124  11
  -3 -11  16-23.1817 117.919  20
  -3 -11  15 6070.43 453.572  20
  -3 -11  15 5784.67 431.824  11
  -3 -11  14 510.142 190.767  20
  -3 -11  14 832.927 180.278  11
   3  11 -13 6791.13 447.009  14
  -3 -11  13 7084.35 523.680  20
   3  11 -12 585.540 154.975  14
  -3 -11  12 795.844 206.037  20
  -3 -11  11 8161.29 584.288  20
   3  11 -11 9190.32 566.049  14
   3  11 -10 10669.9 626.801  14
   3  11  -9 611.721 172.925  14
   3  11  -8 19601.3 904.401  14
   3  11  -7 702.252 182.927  14
   3  11  -6 11100.6 645.879  14
   3  11  -5 1536.12 237.146  14
   3  11  -4 4172.60 378.911  14
   3  11  -3 5362.15 427.157  14
   3  11  -2 20886.5 933.600  14
   3  11  -1 9422.49 578.626  14
   3  11   0 1728.32 245.523  14
   3  11   1 4934.32 399.490  14
   3  11   2 966.635 183.260  14
   3  11   3 719.604 162.312  14
   3  11   4 2841.88 306.191  14
   3  11   5 2136.84 238.365   9
   3  11   5 2138.42 255.788  14
   3  11   6 752.436 150.464  14
   3  11   6 816.784 163.467   9
   3  11   7 28487.3 1058.24   9
   3  11   7 28282.4 1026.24  14
   3  11   8 19022.5 742.508  14
   3  11   8 19832.5 793.716   9
   3  11   9 4830.66 292.069  14
   3  11   9 5768.69 348.523   9
   3  11  10 5126.65 310.418   9
   3  11  11 1109.25 123.323   9
   3  11  11 856.039 115.292  19
   3  11  12 718.111 93.4930  19
  -3 -12  19 4627.92 248.484  11
  -3 -12  18 37601.4 1167.34  11
  -3 -12  17 158.101 89.0982  11
  -3 -12  16 6260.48 385.076  11
  -3 -12  15 319.054 108.041  11
  -3 -12  14 805.549 174.988  11
   3  12 -13 377.502 94.8312  14
  -3 -12  13 467.864 157.805  11
   3  12 -12 10558.9 547.586  14
  -3 -12  12 9476.86 578.826  11
  -3 -12  11 1668.12 245.487  11
   3  12 -11 1575.01 212.538  14
   3  12 -10 31315.1 1155.44  14
  -3 -12  10 27536.2 1179.06  11
   3  12  -9 22426.6 931.377  14
  -3 -12   9 19688.4 938.886  11
   3  12  -8 288.471 123.373  14
  -3 -12   8 232.552 106.346  11
   3  12  -7 32918.4 1219.18  14
  -3 -12   7 30131.9 1212.09  11
   3  12  -6 2466.88 276.744  14
  -3 -12   6 2062.10 251.895  11
   3  12  -5 8729.99 531.354  14
  -3 -12   5 7057.23 469.830  11
   3  12  -4 99.8708 95.5289  14
   3  12  -3 10517.1 596.301  14
   3  12  -2 485.424 142.188  14
   3  12  -1 14950.1 727.778  14
   3  12   0 7632.38 486.773  14
   3  12   1 4120.13 350.019  14
   3  12   2 9239.52 533.384  14
   3  12   3 316.647 122.537  14
   3  12   3 149.688 73.2493   9
   3  12   4 3894.60 315.423  14
   3  12   4 3975.96 301.876   9
   3  12   5 260.994 90.1360  14
   3  12   5 376.861 111.221   9
   3  12   6 1466.53 168.563   9
   3  12   6 1641.37 180.800  14
   3  12   7 1244.57 147.475  14
   3  12   7 1555.19 163.578   9
   3  12   8 13567.7 513.708  14
   3  12   8 14274.9 546.190   9
   3  12   9 2257.04 167.296   9
  -3 -13  17 4429.54 249.785  11
  -3 -13  16 2925.70 220.732  11
  -3 -13  15 1087.15 151.990  11
  -3 -13  14 414.959 109.424  11
  -3 -13  13 9344.47 490.926  11
   3  13 -12 3962.22 272.977  14
  -3 -13  12 3499.35 299.000  11
   3  13 -11 12293.8 560.780  14
  -3 -13  11 11518.6 591.027  11
   3  13 -10 13265.3 603.035  14
  -3 -13  10 11565.8 605.981  11
   3  13  -9 11061.7 552.416  14
  -3 -13   9 9689.60 543.746  11
   3  13  -8 19626.8 812.732  14
  -3 -13   8 18668.6 802.596  11
   3  13  -7 914.624 160.972  14
  -3 -13   7 477.556 129.673  11
   3  13  -6 17001.7 744.391  14
  -3 -13   6 15744.8 687.640  11
   3  13  -5 1642.63 220.823  14
   3  13  -4 8813.42 506.985  14
   3  13  -3 2189.67 245.959  14
   3  13  -2 13434.1 644.063  14
   3  13  -1 16302.1 720.027  14
   3  13   0 4740.17 348.163  14
   3  13   1 21140.1 829.733  14
   3  13   2 3887.86 294.774  14
   3  13   3 22521.3 792.119  14
   3  13   3 18701.3 694.052   9
   3  13   4 2525.26 209.075  14
   3  13   4 2028.05 167.237   9
   3  13   5 11169.0 466.982  14
   3  13   6 1666.55 143.097  14
  -3 -14  14 6551.29 306.340  11
  -3 -14  13 1225.33 130.584  11
  -3 -14  12 10490.2 450.868  11
  -3 -14  11 661.643 108.984  11
   3  14 -10 1860.47 166.030  14
  -3 -14  10 1502.37 159.330  11
   3  14  -9 3992.51 262.566  14
  -3 -14   9 3847.92 257.741  11
   3  14  -8 715.945 117.991  14
  -3 -14   8 754.960 117.155  11
   3  14  -7 2187.16 209.530  14
   3  14  -6 147.431 69.2334  14
   3  14  -5 11686.7 537.828  14
   3  14  -4 1109.55 155.735  14
   3  14  -3 13387.2 583.342  14
   3  14  -2 2626.82 226.996  14
   3  14  -1 4432.88 292.150  14
   3  14   0 12932.9 542.445  14
   3  14   1 4262.90 265.978  14
   3  14   2 18300.4 645.535  14
   3  14   3 3212.18 197.946  14
   4 -17   3 1466.01 155.253  16
   4 -17   4 18125.9 675.374  16
   4 -17   5 6114.73 338.121  16
   4 -17   6 5209.36 305.333  16
   4 -17   7 8879.80 415.253  16
   4 -17   8 364.037 84.7074  16
  -4  16   6 4001.71 239.082  14
   4 -16  -6 4041.61 262.959  10
  -4  16   5 22156.8 759.461  14
   4 -16  -5 22362.5 800.535  10
  -4  16   4 559.604 100.923  14
   4 -16  -4 453.979 103.541  10
   4 -16  -3 16732.6 660.265  10
  -4  16   3 15795.9 620.693  14
  -4  16   2 425.431 94.6484  14
   4 -16  -2 611.058 128.218  10
  -4  16   1 5938.10 325.069  14
   4 -16  -1 5533.92 338.868  16
   4 -16   0 1858.20 206.132  16
   4 -16   1 7579.72 437.368  16
   4 -16   2 2248.18 237.952  16
   4 -16   3 7134.16 437.900  16
   4 -16   4 6931.31 436.659  16
   4 -16   5 3612.21 314.197  16
   4 -16   6 13931.7 657.454  16
   4 -16   7 144.116 90.2656  16
   4 -16   8 7323.03 427.029  16
   4 -16   9 187.796 65.9760   8
   4 -16   9 8.21233 84.5428  16
   4 -16  10 8675.97 415.892   8
   4 -16  10 8797.42 442.655  16
   4 -16  11 312.754 87.4238  16
   4 -16  11 237.572 77.0971   8
   4 -16  12 8478.96 376.593  16
   4 -15 -10 20.2563 56.5560  10
   4 -15  -9 7322.16 397.485  10
  -4  15   9 7274.02 368.873  14
  -4  15   8 6513.34 364.225  14
   4 -15  -8 6514.49 392.612  10
  -4  15   7 8858.11 453.572  14
   4 -15  -7 8349.33 476.497  10
  -4  15   6 10421.1 524.106  14
  -4  15   5 9097.37 493.381  14
  -4  15   4 11451.0 575.466  14
   4 -15  -3 5628.36 378.654  16
  -4  15   3 7187.00 435.072  14
  -4  15   2 10339.6 537.618  14
   4 -15  -2 8857.63 511.622  16
  -4  15   1 2579.38 255.936  14
   4 -15  -1 2179.32 252.704  16
   4 -15   0 12502.7 649.223  16
  -4  15   0 11727.1 581.599  14
   4 -15   1 10600.3 605.329  16
   4 -15   2 1348.90 235.898  16
   4 -15   3 8748.12 558.664  16
   4 -15   4 524.889 153.124  16
   4 -15   5 23241.8 1007.63  16
   4 -15   6 537.354 149.257  11
   4 -15   6 555.596 174.024  16
   4 -15   7 8552.55 496.533   8
   4 -15   7 8280.15 535.670  16
   4 -15   7 8752.66 518.240  11
   4 -15   8 461.468 153.555  16
   4 -15   8 370.515 110.289   8
   4 -15   8 679.980 151.740  11
   4 -15   9 4221.45 341.869   8
   4 -15   9 4572.60 351.784  11
   4 -15   9 4507.33 363.558  16
   4 -15  10 2967.66 278.032   8
   4 -15  10 2742.00 269.625  11
   4 -15  10 3089.36 278.644  16
   4 -15  11 9610.24 513.106   8
   4 -15  11 10081.5 508.484  16
   4 -15  12 6193.90 384.528   8
   4 -15  12 6450.93 373.033  16
   4 -15  13 6495.22 378.439   8
   4 -15  13 6002.78 334.787  16
   4 -15  14 2532.23 216.597   8
   4 -15  14 2381.20 176.190  16
   4 -15  15 798.365 111.469   8
   4 -14 -12 1747.07 180.050  10
   4 -14 -11 177.753 82.2363  10
  -4  14  11 179.626 75.9961  14
  -4  14  10 4700.87 328.826  14
   4 -14 -10 4268.13 336.701  10
  -4  14   9 901.162 156.950  14
  -4  14   8 4130.14 334.233  14
  -4  14   7 5015.21 388.914  14
  -4  14   6 1680.06 240.931  14
  -4  14   5 630.074 167.933  14
   4 -14  -4 5453.75 398.758  16
  -4  14   4 7192.22 482.388  14
  -4  14   3 3242.91 322.085  14
   4 -14  -3 2450.54 278.411  16
  -4  14   2 16546.0 792.724  14
   4 -14  -2 15503.2 773.663  16
  -4  14   1 6965.79 475.438  14
   4 -14  -1 6694.75 484.131  16
  -4  14   0 495.788 122.603  14
   4 -14   0 737.010 189.511  16
   4 -14   1 19263.0 910.413  16
  -4  14  -1 16835.2 785.724  14
   4 -14   2 24261.5 1070.77  16
   4 -14   2 22915.5 967.758  11
   4 -14   3 840.904 186.384  11
   4 -14   4 22764.3 991.756  11
   4 -14   5 925.137 188.389   8
   4 -14   5 1078.07 198.054  11
   4 -14   6 3061.24 320.216   8
   4 -14   6 3232.32 331.326  11
   4 -14   7 19183.0 899.718  11
   4 -14   8 3378.81 346.870  11
   4 -14   9 2420.88 288.238  11
   4 -14  10 12559.9 666.723  11
   4 -14  11 33132.7 1249.35   8
   4 -14  11 33849.0 1248.61  11
   4 -14  12 4284.27 359.575   8
   4 -14  12 4915.07 370.141  11
   4 -14  13 15455.7 713.501   8
   4 -14  13 15471.1 691.605  11
   4 -14  13 14872.1 656.738  16
   4 -14  14 3154.56 277.300   8
   4 -14  14 2795.03 228.759  16
   4 -14  15 414.896 114.721   8
   4 -14  16 427.363 102.368   8
   4 -14  17 1079.85 131.445   8
   4 -13 -14 2456.07 202.212  10
   4 -13 -13 6373.86 386.291  10
  -4  13  12 166.282 99.2721  14
   4 -13 -12 99.2521 108.384  10
  -4  13  11 12228.6 604.778  14
   4 -13 -11 11602.0 612.840  10
  -4  13  10 5.07413 95.3614  14
  -4  13   9 24291.7 1006.43  14
  -4  13   8 3803.05 348.823  14
  -4  13   7 6747.10 487.469  14
  -4  13   6 383.543 145.908  14
  -4  13   5 725.621 202.071  14
   4 -13  -5 253.768 120.930  16
   4 -13  -4 1152.50 215.121  16
  -4  13   4 1360.84 247.031  14
   4 -13  -3 4736.25 400.881  16
  -4  13   3 5342.64 436.573  14
  -4  13   2 22260.5 997.973  14
   4 -13  -2 21400.7 985.556  16
   4 -13  -1 5540.42 454.400  16
  -4  13   1 6013.10 458.788  14
  -4  13   0 16678.6 817.599  14
   4 -13   0 17067.4 866.003  16
  -4  13  -1 1423.34 226.228  14
   4 -13   1 1368.80 207.745  11
   4 -13   2 2105.65 272.233  11
   4 -13   3 1551.54 226.423  11
   4 -13   4 21071.5 968.941  11
   4 -13   5 3429.10 350.106  11
   4 -13   6 32238.0 1299.76  11
   4 -13   7 1474.36 241.443  11
   4 -13   8 27775.1 1171.85  11
   4 -13   9 8702.20 579.533  11
   4 -13  10 13235.4 728.889  11
   4 -13  11 20719.3 944.547  11
   4 -13  12 33870.9 1286.22  11
   4 -13  13 2009.96 252.850  11
   4 -13  14 2176.80 261.946   8
   4 -13  14 2161.60 246.115  11
   4 -13  15 7253.09 460.197   8
   4 -13  16 1016.49 166.002   8
   4 -13  17 2003.16 207.152   8
   4 -13  18 8746.57 420.380   8
   4 -12 -16 7378.16 353.500  10
   4 -12 -15 13987.9 599.320  10
   4 -12 -14 7455.23 436.628  10
   4 -12 -13 10649.7 575.478  10
  -4  12  13 11405.7 577.723  14
  -4  12  12 19902.1 857.924  14
   4 -12 -12 19171.9 862.668  10
  -4  12  11 3898.64 352.102  14
  -4  12  10 32602.0 1257.20  14
  -4  12   9 53.9280 120.106  14
  -4  12   8 10806.3 633.946  14
  -4  12   7 1882.74 281.453  14
  -4  12   6 1599.15 253.694  14
   4 -12  -6 1478.23 214.565  16
  -4  12   5 5479.25 444.157  14
   4 -12  -5 4847.79 405.061  16
  -4  12   4 644.054 204.843  14
   4 -12  -4 601.161 153.424  16
  -4  12   3 19291.5 911.245  14
   4 -12  -3 17486.7 856.147  16
  -4  12   2 2548.64 307.092  14
   4 -12  -2 2214.63 280.062  16
  -4  12   1 29608.5 1201.77  14
   4 -12  -1 30321.6 1217.91  16
  -4  12   0 6396.09 474.868  14
   4 -12   0 6170.51 435.921  11
  -4  12  -1 22210.9 959.467  14
   4 -12   1 22834.4 963.864  11
   4 -12   2 11946.1 653.474  11
   4 -12   3 1229.99 208.287  11
   4 -12   4 1066.56 209.085  11
   4 -12   5 21162.2 974.662  11
   4 -12   6 902.756 224.264  11
   4 -12   7 40909.9 1534.76  11
   4 -12   8 17046.0 862.951  11
   4 -12   9 450.837 155.721  11
   4 -12  10 22043.4 1012.34  11
   4 -12  11 13026.5 713.568  11
   4 -12  11 11810.5 694.746   7
   4 -12  12 18827.9 933.888   7
   4 -12  12 23082.8 985.617  11
   4 -12  13 472.211 166.535  11
   4 -12  13 320.477 139.236   7
   4 -12  14 19058.1 919.459   7
   4 -12  14 24302.9 973.139  11
   4 -12  15 786.222 179.336   8
   4 -12  15 623.041 157.179   7
   4 -12  15 814.391 166.494  11
   4 -12  16 25872.9 987.732   8
   4 -12  16 20240.9 906.903   7
   4 -12  17 5923.78 395.412   8
   4 -12  17 4906.74 347.655   7
   4 -12  18 6798.22 388.753   8
   4 -12  18 4931.67 329.515   7
   4 -12  19 12310.2 520.071   8
   4 -11 -17 5656.63 308.946  10
  -4  11  16 7695.40 402.591  17
   4 -11 -16 7761.50 426.754  10
  -4  11  15 1564.48 174.162  19
   4 -11 -15 1231.68 182.934  10
  -4  11  14 7582.05 464.599  14
  -4  11  14 6515.99 390.512  19
   4 -11 -14 6946.85 456.907  10
  -4  11  13 2672.10 279.651  14
  -4  11  13 2090.46 226.465  19
   4 -11 -13 2795.18 292.808  10
  -4  11  12 2358.24 245.041  19
  -4  11  12 2740.86 298.770  14
  -4  11  11 21064.8 949.988  14
  -4  11  10 1124.84 209.935  14
  -4  11   9 58669.3 1967.41  14
  -4  11   8 483.997 170.503  14
  -4  11   7 7481.86 518.934  14
   4 -11  -6 10029.9 587.888  16
  -4  11   6 10566.7 625.219  14
  -4  11   5 2853.58 320.155  14
   4 -11  -5 2362.95 277.435  16
  -4  11   4 44390.8 1556.26  14
   4 -11  -4 41789.5 1508.63  16
  -4  11   3 24874.9 1054.31  14
   4 -11  -3 23078.7 2079.90   2
   4 -11  -3 24904.9 1029.74  16
  -4  11   2 73845.7 2292.21  14
   4 -11  -2 72325.2 2270.01  16
  -4  11   1 24646.0 1037.54  14
   4 -11  -1 27108.7 2204.23   2
   4 -11   0 62950.2 3590.05   2
  -4  11   0 65173.2 2044.79  14
   4 -11   0 62913.7 1980.61  11
   4 -11   1 706.396 145.325  11
   4 -11   1 428.858 347.413   2
   4 -11   2 15490.7 1650.21   2
   4 -11   2 13564.9 689.128  11
   4 -11   3 6701.58 1102.82   2
   4 -11   3 7810.76 502.614  11
   4 -11   4 10479.0 1365.15   2
   4 -11   4 10154.7 598.577  11
   4 -11   5 10607.8 1373.03   2
   4 -11   5 10463.5 614.721  11
   4 -11   6 21996.2 982.850  11
   4 -11   6 20261.4 2007.92   2
   4 -11   7 20172.5 1991.86   2
   4 -11   7 22662.0 1006.67  11
   4 -11   8 40029.6 1540.89   7
   4 -11   8 44824.5 1577.60  11
   4 -11   9 20647.8 948.849  11
   4 -11   9 19271.4 938.503   7
   4 -11  10 118.467 156.500   7
   4 -11  10 193.873 153.767  11
   4 -11  11 29571.6 1289.32   7
   4 -11  11 32895.8 1283.62  11
   4 -11  12 458.968 151.899  11
   4 -11  12 147.833 137.269   7
   4 -11  13 11635.0 721.109   7
   4 -11  13 12899.6 697.671  11
   4 -11  14 202.353 141.994   7
   4 -11  14 391.721 161.494  11
   4 -11  15 16653.0 852.403   7
   4 -11  15 18369.6 816.189  11
   4 -11  16 2016.66 267.642   7
   4 -11  16 2421.85 289.406   8
   4 -11  17 14653.3 698.654   8
   4 -11  17 12074.6 651.505   7
   4 -11  18 7491.60 446.166   8
   4 -11  18 7104.63 440.650   7
   4 -11  19 318.549 89.1512   8
   4 -11  19 225.085 93.2851   7
   4 -11  20 9944.77 452.271   7
  -4  10  19 13352.4 518.401  17
   4 -10 -18 9544.36 426.842  10
  -4  10  18 10338.6 490.924  17
  -4  10  17 13465.4 567.750  19
   4 -10 -17 13367.8 604.736  10
   4 -10 -16 10320.1 556.574  10
  -4  10  16 10063.0 497.350  19
  -4  10  15 1108.50 163.369  19
   4 -10 -15 1355.27 213.620  10
  -4  10  14 492.075 163.875  14
  -4  10  14 422.616 112.272  19
   4 -10 -14 403.880 155.066  10
  -4  10  13 343.264 143.432  14
  -4  10  13 325.876 98.1113  19
  -4  10  12 3920.70 371.599  14
  -4  10  11 92.3923 114.015  14
  -4  10  10 38416.3 1448.17  14
  -4  10   9 6207.88 477.801  14
   4 -10  -8 66173.5 3728.74   2
  -4  10   8 73645.4 2310.36  14
   4 -10  -7 969.330 386.294   2
  -4  10   7 958.625 193.433  14
   4 -10  -7 492.690 350.165   6
  -4  10   6 3475.05 342.914  14
   4 -10  -6 3057.55 797.702   6
   4 -10  -6 3919.03 807.587   2
   4 -10  -6 3263.91 313.696  16
   4 -10  -5 1300.25 479.913   2
   4 -10  -5 910.282 465.938   6
  -4  10   5 1362.46 207.745  14
   4 -10  -5 1620.44 227.808  16
   4 -10  -4 3676.80 823.539   2
   4 -10  -4 3913.44 343.983  16
  -4  10   4 4294.26 358.953  14
   4 -10  -4 3230.76 736.429   6
  -4  10   3 18699.8 850.027  14
   4 -10  -3 18325.9 1701.84   2
   4 -10  -3 19095.4 838.560  16
  -4  10   2 37394.9 1345.61  14
   4 -10  -2 40822.9 2614.42   2
  -4  10   1 32713.4 1207.15  14
   4 -10  -1 34309.6 2372.27   2
   4 -10   0 17604.9 1649.55   2
   4 -10   0 14171.4 662.733  11
   4 -10   1 28187.4 1062.40  11
   4 -10   1 31296.1 2245.54   2
   4 -10   2 1889.36 227.645  11
   4 -10   2 2571.67 612.768   2
   4 -10   3 25574.1 2035.66   2
   4 -10   3 23624.9 957.546  11
   4 -10   4 37601.1 2544.21   2
   4 -10   4 37593.4 1342.03  11
   4 -10   5 4879.92 410.623   7
   4 -10   5 5320.60 403.399  11
   4 -10   6 66692.8 2171.56   7
   4 -10   6 68332.3 2144.14  11
   4 -10   6 69986.8 3725.81   2
   4 -10   7 661.100 171.751   7
   4 -10   7 170.626 376.103   2
   4 -10   7 579.904 144.889  11
   4 -10   8 14182.3 724.436  11
   4 -10   8 12978.2 741.470   7
   4 -10   8 14578.2 1641.72   2
   4 -10   9 2532.97 321.244   7
   4 -10   9 2757.60 294.647  11
   4 -10   9 2628.61 309.277  20
   4 -10  10 10876.2 660.028  20
   4 -10  10 11098.2 707.665   7
   4 -10  10 11820.2 659.072  11
   4 -10  11 1053.91 229.983   7
   4 -10  11 1157.18 217.427  11
   4 -10  11 1175.58 224.618  20
   4 -10  12 24781.0 1136.75   7
   4 -10  12 23609.2 1044.88  20
   4 -10  12 25032.3 1061.85  11
   4 -10  13 2838.54 305.840  11
   4 -10  13 2414.51 331.545   7
   4 -10  13 2543.43 280.050  20
   4 -10  14 2757.64 359.200   7
   4 -10  14 2858.36 300.773  11
   4 -10  15 12035.5 726.586   7
   4 -10  15 12714.1 659.763  11
   4 -10  16 3312.68 332.907   8
   4 -10  16 3378.85 356.704   7
   4 -10  16 3072.53 281.285  11
   4 -10  17 33821.6 1235.03   8
   4 -10  17 29958.6 1227.08   7
   4 -10  18 2841.61 282.338   8
   4 -10  18 2729.33 292.507   7
   4 -10  19 4929.39 338.162   8
   4 -10  19 4494.08 349.906   7
   4 -10  20 1124.76 169.362   7
   4 -10  21 5819.45 331.380   7
  -4   9  20 4126.00 275.661  17
  -4   9  19 1068.80 167.547  17
   4  -9 -18 9047.56 475.215  10
  -4   9  18 11056.9 507.398  19
   4  -9 -17 4246.72 343.930  10
  -4   9  17 4638.34 330.249  19
   4  -9 -16 12660.0 675.096  10
  -4   9  16 12984.6 631.951  19
   4  -9 -15 5756.87 441.336  10
  -4   9  15 5846.31 411.493  19
  -4   9  14 940.420 187.268  14
  -4   9  14 754.433 166.289  19
   4  -9 -14 570.784 172.019  10
  -4   9  13 3154.87 337.977  14
  -4   9  13 2930.10 301.163  19
  -4   9  12 1905.98 273.506  14
  -4   9  11 19936.6 931.394  14
  -4   9  10 370.164 136.897  14
   4  -9 -10 398.800 277.615   6
  -4   9   9 52224.4 1765.54  14
   4  -9  -9 46417.6 3081.40   6
   4  -9  -8 15366.0 1643.63   6
  -4   9   8 17131.4 818.469  14
   4  -9  -7 2954.35 733.587   6
  -4   9   7 2686.50 292.059  14
   4  -9  -7 2293.33 263.977  16
   4  -9  -6 543.678 152.288  16
   4  -9  -6 305.964 331.822   2
  -4   9   6 504.058 146.315  14
   4  -9  -6-88.4616 363.726   6
  -4   9   5 1898.19 239.713  14
   4  -9  -5 1481.01 443.902   2
   4  -9  -5 1938.22 243.547  16
   4  -9  -5 1930.58 549.360   6
  -4   9   4 3074.83 300.460  14
   4  -9  -4 2946.99 581.965   6
   4  -9  -4 3723.80 717.372   2
   4  -9  -3 2612.45 591.942   6
   4  -9  -3 2541.20 601.113   2
   4  -9  -2 3697.25 683.586   2
   4  -9  -1 7446.23 991.818   2
   4  -9   0 16167.1 1495.17   2
   4  -9   1 2933.72 628.438   2
   4  -9   2 84860.7 3829.41   2
   4  -9   3 27385.0 1974.12   2
   4  -9   4 62976.9 3237.40   2
   4  -9   5 6962.47 440.141  11
   4  -9   5 7714.38 1045.66   2
   4  -9   6 12367.7 628.109  11
   4  -9   6 14476.5 1463.98   2
   4  -9   7 21813.7 915.165  11
   4  -9   7 21177.0 976.473   7
   4  -9   7 23933.6 1963.12   2
   4  -9   7 22923.5 947.474  20
   4  -9   8 3387.77 346.367   7
   4  -9   8 4007.02 348.837  20
   4  -9   8 3182.10 310.648  11
   4  -9   8 3169.81 718.698   2
   4  -9   9 12588.0 726.486   7
   4  -9   9 11942.7 664.706  20
   4  -9   9 12136.4 645.855  11
   4  -9  10 1009.21 197.186  11
   4  -9  10 1056.05 237.044   7
   4  -9  10 1103.27 184.984  20
   4  -9  11 16301.7 785.109  11
   4  -9  11 16371.7 793.516  20
   4  -9  11 15877.5 861.131   7
   4  -9  12 143.995 112.030  11
   4  -9  12 94.0389 157.717   7
   4  -9  13 24160.1 1006.88  11
   4  -9  13 22999.9 1102.97   7
   4  -9  14 13440.0 798.468   7
   4  -9  14 13773.0 698.591  11
   4  -9  15 5776.83 489.978   7
   4  -9  15 5635.29 408.629  11
   4  -9  16 40221.0 1443.14   8
   4  -9  16 37640.7 1494.27   7
   4  -9  17 361.299 122.325   8
   4  -9  17 445.125 160.258   7
   4  -9  18 6354.48 424.951   8
   4  -9  18 6224.96 470.801   7
   4  -9  19 6146.99 384.647   8
   4  -9  19 6423.56 446.658   7
   4  -9  20 3476.05 300.101   7
   4  -9  21 1466.07 181.819   7
   4  -9  22 8575.85 407.632   7
  -4   8  22 10281.8 421.099  17
  -4   8  21 1420.83 166.360  17
  -4   8  20 2451.50 254.531  17
  -4   8  19 3101.53 259.891  19
  -4   8  19 2852.53 253.026  12
  -4   8  18 186.370 92.4184  19
  -4   8  18 38.4222 92.2418  12
   4  -8 -18 104.370 88.2483  10
  -4   8  17 15294.5 709.986  19
   4  -8 -17 14462.5 731.134  10
  -4   8  16 2152.53 258.802  19
   4  -8 -16 2064.45 272.726  10
  -4   8  15 51411.9 1720.84  19
  -4   8  15 53509.0 1810.85  14
   4  -8 -15 49868.2 1780.19  10
  -4   8  14 26104.7 1106.21  14
  -4   8  14 25702.5 1048.16  19
   4  -8 -14 24926.2 1089.37  10
  -4   8  13 4154.49 363.375  19
  -4   8  13 4608.24 399.248  14
  -4   8  12 48856.2 1721.35  14
  -4   8  11 4159.89 389.877  14
   4  -8 -11 4440.74 948.129   6
  -4   8  10 3549.19 343.906  14
   4  -8 -10 3304.41 785.348   6
  -4   8   9 1436.98 222.425  14
   4  -8  -9 800.289 402.314   6
  -4   8   8 8957.08 550.572  14
   4  -8  -8 8482.81 1119.90   6
  -4   8   7 3489.04 309.823  14
   4  -8  -7 3393.14 702.852   6
   4  -8  -6 8593.29 1061.94   6
   4  -8  -5 10567.6 1134.91   6
   4  -8  -4 3791.69 674.469   6
   4  -8  -4 4158.73 713.495   2
   4  -8  -3 10422.6 1086.56   2
   4  -8  -3 9591.12 1017.18   6
   4  -8  -2 1816.51 438.252   6
   4  -8  -2 2496.49 518.332   2
   4  -8  -1 2861.87 559.473   2
   4  -8   0 2842.53 543.258   2
   4  -8   1 25698.0 1737.15   2
   4  -8   2 3379.78 654.021   2
   4  -8   3 49223.8 2584.03   2
   4  -8   4 486.517 232.699   2
   4  -8   5 9208.95 1063.79   2
   4  -8   6 3608.97 711.973   2
   4  -8   7 1736.40 373.401   4
   4  -8   7 2821.18 665.275   2
   4  -8   8 8535.18 555.955   7
   4  -8   8 8460.13 912.420   4
   4  -8   8 7837.29 467.781  11
   4  -8   9 3490.34 352.619   7
   4  -8   9 3148.45 586.761   4
   4  -8   9 3602.65 312.187  11
   4  -8  10 28405.3 1970.94   4
   4  -8  10 32413.6 1289.74   7
   4  -8  10 30826.0 1156.21  11
   4  -8  11 6736.29 452.625  11
   4  -8  11 7469.06 549.676   7
   4  -8  11 7530.60 992.846   4
   4  -8  12 17413.9 904.711   7
   4  -8  12 16938.7 1594.20   4
   4  -8  12 16658.0 777.189  11
   4  -8  13 14312.8 794.115   7
   4  -8  13 12257.0 1405.90   4
   4  -8  13 12963.7 647.896  11
   4  -8  14 8964.46 631.484  17
   4  -8  14 11179.4 693.973   7
   4  -8  14 10683.6 578.380  11
   4  -8  15 29271.7 1213.68   7
   4  -8  15 26345.2 1008.07  11
   4  -8  16 11190.2 622.344   8
   4  -8  16 9934.52 653.001   7
   4  -8  16 10415.8 641.617  17
   4  -8  17 10903.6 606.797   8
   4  -8  17 10790.8 676.187   7
   4  -8  18 6335.90 422.286   8
   4  -8  18 6557.15 489.621   7
   4  -8  19 6757.77 479.941   7
   4  -8  20 3053.44 297.564   7
   4  -8  21 20660.8 830.098   7
   4  -8  22 10216.7 484.156   7
   4  -8  23 10343.3 431.265   7
  -4   7  23 4453.99 250.833  17
  -4   7  22 825.622 135.908  17
  -4   7  21 4541.18 344.738  17
  -4   7  20 1352.44 171.012  12
  -4   7  19 3069.79 283.496  19
  -4   7  19 2911.14 284.372  12
  -4   7  18 13576.0 670.566  19
  -4   7  18 14213.9 705.490  12
   4  -7 -18 12121.7 644.603  10
  -4   7  17 301.684 128.726  19
   4  -7 -17 517.788 162.039  10
   4  -7 -16 18070.4 888.684  10
  -4   7  16 18215.3 844.349  19
  -4   7  15 473.551 142.358  19
   4  -7 -15 256.235 146.125  10
  -4   7  14 38266.7 1450.15  14
   4  -7 -14 37917.1 1445.93  10
  -4   7  14 39281.5 1411.84  19
  -4   7  13 4572.73 373.545  19
  -4   7  13 5129.02 417.341  14
  -4   7  12 39415.5 1452.09  14
   4  -7 -12 38045.6 2735.67   6
   4  -7 -11 3408.82 752.366   6
  -4   7  11 3968.60 364.047  14
  -4   7  10 15670.6 752.055  14
   4  -7 -10 13161.6 1429.79   6
  -4   7   9 1708.78 222.089  14
   4  -7  -9 1729.04 553.558   6
   4  -7  -8 5683.70 875.198   6
   4  -7  -7 51436.9 2689.46   6
   4  -7  -6 9459.11 1014.25   6
   4  -7  -5 127340. 4632.92   6
   4  -7  -4 61408.2 2791.03   2
   4  -7  -4 64910.7 2810.90   6
   4  -7  -3 4606.80 652.871   2
   4  -7  -3 3607.93 588.988   6
   4  -7  -2 7624.05 825.458   2
   4  -7  -2 5686.83 684.520   6
   4  -7  -1 180.183 80.4512   3
   4  -7  -1 309.101 205.751   2
   4  -7  -1 105.722 195.218   6
   4  -7   0 9771.28 682.175   3
   4  -7   0 10203.7 959.270   2
   4  -7   1 10793.4 1003.16   2
   4  -7   1 9916.25 739.526   3
   4  -7   2 66443.6 2911.02   2
   4  -7   2 68599.2 2471.00   3
   4  -7   3 173.454 139.764   3
   4  -7   3 106.667 223.293   2
   4  -7   4 4120.73 668.559   2
   4  -7   5 541.220 223.395   4
   4  -7   5 363.684 272.577   2
   4  -7   6 4335.86 551.972   4
   4  -7   6 6571.59 880.373   2
   4  -7   7 14001.2 1122.32   4
   4  -7   7 14472.1 1378.23   2
   4  -7   8 2317.89 468.763   4
   4  -7   9 44160.2 2385.83   4
   4  -7  10 9554.12 1063.18   4
   4  -7  10 9080.21 578.307   7
   4  -7  10 8311.36 479.558  11
   4  -7  11 58505.9 2998.69   4
   4  -7  11 58770.5 1965.29   7
   4  -7  11 56341.0 1791.61  11
   4  -7  11 54206.4 1906.77  17
   4  -7  12 8569.30 1064.44   4
   4  -7  12 9021.19 597.620   7
   4  -7  12 7559.21 464.581  11
   4  -7  12 7561.50 548.388  17
   4  -7  13 15405.4 1556.05   4
   4  -7  13 17114.6 882.657   7
   4  -7  13 16689.9 741.366  11
   4  -7  13 15076.2 822.083  17
   4  -7  14 2776.36 327.336   7
   4  -7  14 2744.82 334.682  17
   4  -7  15 1719.65 242.806   8
   4  -7  15 1659.10 273.448   7
   4  -7  15 1248.19 243.216  17
   4  -7  16 9293.93 557.779   8
   4  -7  16 9799.47 632.800   7
   4  -7  16 8736.26 593.945  17
   4  -7  17 9214.33 539.020   8
   4  -7  17 9720.57 624.461   7
   4  -7  17 8100.13 557.046  17
   4  -7  18 1395.10 246.977   7
   4  -7  18 856.132 186.066  17
   4  -7  19 24646.7 1040.40   7
   4  -7  19 22935.1 965.465  17
   4  -7  20 10210.4 549.507  17
   4  -7  20 12348.5 640.071   7
   4  -7  21-114.198 98.8046   7
   4  -7  22 23053.0 863.274   7
   4  -7  23 16531.0 624.950   7
  -4   6  23 5680.38 341.036  17
  -4   6  22 405.192 132.862  17
  -4   6  21 7633.73 433.890  12
  -4   6  20 965.632 169.419  12
  -4   6  19 9808.20 580.168  12
  -4   6  19 10586.2 586.840  19
  -4   6  18 1271.08 218.866  12
  -4   6  18 1678.53 237.835  19
  -4   6  17 33030.4 1251.47  19
   4  -6 -17 31013.0 1248.83  10
  -4   6  16 542.958 158.326  19
   4  -6 -16 461.728 165.689  10
  -4   6  15 61393.9 1987.53  19
   4  -6 -15 60249.4 2023.71  10
  -4   6  14 20790.2 961.009  14
  -4   6  14 21048.0 916.864  19
   4  -6 -14 22010.1 967.553  10
  -4   6  13 1571.58 233.556  14
  -4   6  13 1765.46 223.979  19
   4  -6 -13 1614.36 514.667   6
   4  -6 -13 1357.08 207.923  10
  -4   6  12 7844.36 505.892  14
  -4   6  12 8617.60 1044.86   1
   4  -6 -12 7112.89 1053.53   6
  -4   6  12 8296.69 493.686  19
  -4   6  11 29103.5 1902.60   1
  -4   6  11 28519.7 1107.06  14
   4  -6 -11 28054.9 2150.47   6
   4  -6 -10 3362.54 665.526   6
  -4   6  10 3502.24 599.287   1
   4  -6  -9 23656.8 1772.74   6
  -4   6   9 25457.9 1610.05   1
   4  -6  -8 76733.2 3423.81   6
  -4   6   8 76502.0 3084.30   1
  -4   6   7 1868.91 397.166   1
   4  -6  -7 1311.67 415.407   6
   4  -6  -6 285052. 8499.55   6
   4  -6  -5 76770.0 3036.75   6
   4  -6  -5 72236.3 2558.42   3
   4  -6  -4 276659. 7939.44   2
   4  -6  -4 277133. 7941.93   6
   4  -6  -4 266340. 7434.76   3
   4  -6  -3 99319.4 3551.35   2
   4  -6  -3 101298. 3487.45   6
   4  -6  -3 96815.1 3129.27   3
   4  -6  -2 58705.4 2477.39   2
   4  -6  -2 58577.9 2336.17   6
   4  -6  -2 58258.8 2105.62   3
   4  -6  -1 4676.45 534.538   6
   4  -6  -1 4163.41 453.244   3
   4  -6  -1 4359.83 569.001   2
   4  -6   0 6700.71 705.346   2
   4  -6   0 6287.93 552.566   3
   4  -6   1 54312.5 2370.91   2
   4  -6   1 55092.3 2079.62   3
   4  -6   2 628.031 260.817   2
   4  -6   2 1427.99 306.601   3
   4  -6   3 210076. 6297.90   2
   4  -6   3 190338. 5789.31   3
   4  -6   4 45665.7 1967.01   3
   4  -6   4 43380.4 1886.86   4
   4  -6   4 45200.8 2280.22   2
   4  -6   5 17234.2 1113.84   4
   4  -6   5 19524.4 1430.90   2
   4  -6   5 16459.5 1107.05   3
   4  -6   6 13348.5 1009.13   4
   4  -6   6 14271.2 1297.44   2
   4  -6   7 700.732 258.032   4
   4  -6   8 5209.30 672.043   4
   4  -6   9 3282.68 572.277   4
   4  -6  10 34864.3 2074.54   4
   4  -6  11 32647.8 2086.40   4
   4  -6  11 34457.6 1309.68   7
   4  -6  11 32424.8 1288.08  17
   4  -6  12 26212.4 1120.22   7
   4  -6  12 25609.5 1105.34  17
   4  -6  12 26837.3 1918.62   4
   4  -6  13 399.463 154.488  17
   4  -6  13-14.4324 134.664   7
   4  -6  13 4.53543 309.953   4
   4  -6  14 1573.80 255.835  17
   4  -6  14 1315.52 195.302   8
   4  -6  14 1168.63 236.894   7
   4  -6  14 842.659 382.675   4
   4  -6  15 4805.68 378.403   8
   4  -6  15 4931.83 440.876   7
   4  -6  15 4695.62 427.983  17
   4  -6  16 2497.66 277.292   8
   4  -6  16 2100.02 291.195  17
   4  -6  16 2756.20 339.469   7
   4  -6  17 3710.48 380.806   7
   4  -6  17 3338.26 354.094  17
   4  -6  18 7839.37 550.221   7
   4  -6  18 6995.83 501.729  17
   4  -6  19 7574.92 524.594   7
   4  -6  19 7216.21 487.893  17
   4  -6  20 6647.79 462.668   7
   4  -6  20 6406.69 431.873  17
   4  -6  21 5771.81 377.039  17
   4  -6  21 6645.44 432.166   7
   4  -6  22 439.767 107.487  17
   4  -6  22 731.245 141.251   7
   4  -6  23 14814.9 589.306   7
  -4   5  24 16911.9 645.899  17
  -4   5  23 706.731 147.994  17
  -4   5  22 19786.6 850.249  17
  -4   5  22 19317.3 771.580  12
  -4   5  21 462.166 144.414  12
  -4   5  20 19548.1 880.722  12
  -4   5  19 7795.77 537.556  12
  -4   5  19 9092.90 556.485  19
  -4   5  18 42317.5 1587.52  12
  -4   5  18 45057.3 1573.91  19
  -4   5  17 92.5026 95.6495  19
   4  -5 -17 297.763 132.792  10
  -4   5  16 21748.2 945.970  19
   4  -5 -16 20373.4 945.740  10
   4  -5 -15 39869.6 1476.73  10
   4  -5 -15 36649.7 2712.04   6
  -4   5  15 42077.3 1459.25  19
  -4   5  15 40527.0 2539.75   1
  -4   5  14 1425.39 211.477  19
  -4   5  14 1337.24 433.367   1
   4  -5 -14 1109.48 191.217  10
   4  -5 -14 1050.67 316.592   6
  -4   5  13 45009.0 1546.40  14
   4  -5 -13 42962.1 1515.96  10
   4  -5 -13 42795.8 2778.25   6
  -4   5  13 45209.1 1504.33  19
  -4   5  13 47419.2 2578.45   1
  -4   5  12 1108.30 173.196  14
   4  -5 -12 1699.49 533.254   6
  -4   5  12 999.776 346.750   1
   4  -5 -12 1358.81 178.391  10
   4  -5 -11 1710.62 498.074   6
  -4   5  11 1477.99 398.552   1
   4  -5 -10 31775.9 2103.26   6
  -4   5  10 31865.6 1856.45   1
   4  -5  -9 9145.63 1032.53   6
  -4   5   9 7996.04 810.952   1
   4  -5  -8 12805.5 1156.56   6
  -4   5   8 12442.2 977.197   1
   4  -5  -7 102789. 3880.66   6
  -4   5   7 103789. 3538.60   1
  -4   5   6 1270.37 280.012   1
   4  -5  -6 1293.28 349.382   6
   4  -5  -5 244875. 7141.30   6
  -4   5   5 254828. 6870.65   1
   4  -5  -5 233678. 6921.10   3
   4  -5  -4 66256.4 2422.42   3
   4  -5  -4 64244.5 2460.78   2
   4  -5  -4 63414.9 2468.43   6
  -4   5   4 67302.2 2304.14   1
   4  -5  -3 56126.3 2214.79   2
   4  -5  -3 52167.3 2092.99   3
   4  -5  -3 58181.3 2162.96   6
   4  -5  -2 10898.2 823.986   2
   4  -5  -2 10430.8 735.267   6
   4  -5  -2 10523.6 767.064   3
   4  -5  -1 470.900 181.800   3
   4  -5  -1 417.118 136.422   6
   4  -5   0 10085.9 739.582   3
   4  -5   0 10739.4 839.290   2
   4  -5   1 207.855 150.838   3
   4  -5   1 62.8592 224.974   2
   4  -5   2 222698. 6427.17   2
   4  -5   2 204101. 6124.62   3
   4  -5   3 2162.76 363.552   3
   4  -5   3 1355.68 324.897   2
   4  -5   3 1735.17 300.377   4
   4  -5   4 206972. 6341.64   4
   4  -5   4 225294. 6507.62   3
   4  -5   5 31021.4 1552.19   4
   4  -5   5 31701.1 1636.69   3
   4  -5   6 61828.9 2530.70   4
   4  -5   6 64678.9 2628.19   3
   4  -5   7 10109.5 904.955   4
   4  -5   8 6549.96 744.446   4
   4  -5   9 22799.1 1522.83   4
   4  -5  10 25290.1 1699.88   4
   4  -5  11 29726.2 1945.73   4
   4  -5  11 31368.2 1209.66   7
   4  -5  12 451.295 158.755  17
   4  -5  12 358.745 134.541  21
   4  -5  12 232.333 168.675   4
   4  -5  12 252.150 101.398   7
   4  -5  13 43803.8 1592.24  17
   4  -5  13 44029.6 1590.01   7
   4  -5  13 43793.1 1492.64   8
   4  -5  13 42796.0 1588.19  21
   4  -5  13 42258.3 2583.23   4
   4  -5  14 7092.41 523.938  17
   4  -5  14 7126.60 457.315   8
   4  -5  14 6677.88 502.512   7
   4  -5  14 6497.52 955.104   4
   4  -5  15 14535.9 786.075  17
   4  -5  15 15805.9 821.823   7
   4  -5  16 3570.92 380.567   7
   4  -5  16 3273.64 346.935  17
   4  -5  17 3075.73 336.515  17
   4  -5  17 3273.81 360.038   7
   4  -5  18 2023.70 266.213   7
   4  -5  18 1881.17 273.710  17
   4  -5  19 10470.9 605.371  17
   4  -5  19 10790.1 641.317   7
   4  -5  20 12664.5 668.154   7
   4  -5  20 11199.0 613.706  17
   4  -5  21 3739.76 305.473  17
   4  -5  21 4267.10 336.531   7
   4  -5  22 11837.9 553.838   7
   4  -5  22 10467.7 506.317  17
   4  -5  23 339.666 87.3409   7
   4  -5  23 524.542 96.1070  17
  -4   4  25 149.301 63.8874  17
  -4   4  24 10550.3 496.769  17
  -4   4  23 11777.6 537.579  12
  -4   4  23 11234.5 576.199  17
  -4   4  22 448.009 125.005  12
  -4   4  22 716.551 169.266  17
  -4   4  21 25572.4 1044.93  12
  -4   4  20 9524.19 584.679  12
  -4   4  19 12852.4 727.757  12
  -4   4  18 8717.19 558.136  19
  -4   4  18 8533.94 578.610  12
  -4   4  17 7656.14 516.545  19
  -4   4  16 6648.11 463.769  19
   4  -4 -16 6264.27 461.980  10
  -4   4  15 2387.85 508.246   1
  -4   4  15 2146.26 249.817  19
   4  -4 -15 2355.99 278.566  10
  -4   4  14 120877. 3345.36  19
  -4   4  14 119528. 4731.42   1
   4  -4 -14 114756. 3363.46  10
  -4   4  13 1475.51 180.740  19
   4  -4 -13 1637.58 217.426  10
  -4   4  13 1519.05 439.559   1
  -4   4  12 29613.1 1835.80   1
  -4   4  11 13445.7 1133.28   1
  -4   4  10 5197.75 662.913   1
  -4   4   9 604.740 250.847   1
  -4   4   8 5548.72 611.931   1
  -4   4   7 8958.98 737.296   1
  -4   4   6 115652. 3643.79   1
   4  -4  -5 35958.3 1637.57   6
   4  -4  -5 36330.0 1524.17   2
  -4   4   5 36114.3 1482.44   1
  -4   4   4 38333.3 1484.61   1
   4  -4  -4 40490.3 1629.75   2
   4  -4  -4 40204.6 1657.87   6
   4  -4  -4 37396.4 1678.16   3
  -4   4   3 5547.14 419.350   1
   4  -4  -3 5422.62 550.949   3
   4  -4  -3 5505.20 524.437   2
   4  -4  -3 6183.83 516.114   6
   4  -4  -2 5880.52 534.071   2
  -4   4   2 4671.77 338.190   1
   4  -4  -2 4795.80 414.885   6
   4  -4  -2 4944.55 515.749   3
   4  -4  -1 7272.75 615.326   2
   4  -4  -1 7275.68 488.691   6
   4  -4  -1 7274.52 616.170   3
   4  -4   0 18721.6 1073.91   2
   4  -4   0 19304.8 1090.94   3
   4  -4   1 73753.9 2651.58   2
   4  -4   1 70770.8 2566.32   3
   4  -4   2 11986.0 895.499   2
   4  -4   2 10418.1 788.024   3
   4  -4   3 137262. 4291.69   4
   4  -4   3 142582. 4427.63   3
   4  -4   3 143524. 4605.08   2
   4  -4   4 833.703 280.917   3
   4  -4   4 571.967 216.001   4
   4  -4   5 132583. 4250.88   4
   4  -4   5 131883. 4352.21   3
   4  -4   6 2806.77 461.553   4
   4  -4   6 3205.76 505.019   3
   4  -4   7 81236.1 3105.92   4
   4  -4   7 79404.3 3148.56   3
   4  -4   8 13910.4 1096.53   4
   4  -4   9 6246.91 768.121   4
   4  -4  10 16812.4 1341.04   4
   4  -4  11 2248.87 518.052   4
   4  -4  12 95457.7 4148.55   4
   4  -4  12 104160. 3035.50  21
   4  -4  12 100250. 2987.43   7
   4  -4  12 101876. 3039.01  17
   4  -4  13 18396.6 894.584  21
   4  -4  13 17147.4 1534.02   4
   4  -4  13 19005.1 874.510   7
   4  -4  13 18005.3 887.264  17
   4  -4  14 84536.8 2688.58  17
   4  -4  14 88276.3 4081.05   4
   4  -4  14 87646.8 2744.40  21
   4  -4  14 86941.4 2673.40   7
   4  -4  15 3448.11 355.571   7
   4  -4  15 3536.78 386.474  21
   4  -4  15 3033.76 332.480  17
   4  -4  16 14985.2 795.105   7
   4  -4  16 14272.2 787.067  17
   4  -4  17 2653.42 312.130  17
   4  -4  17 2927.66 330.499   7
   4  -4  18 1277.63 232.570   7
   4  -4  18 1040.48 206.462  17
   4  -4  19 14775.6 756.848   7
   4  -4  19 14934.5 755.034  17
   4  -4  20 3149.57 313.758   7
   4  -4  20 3078.72 307.676  17
   4  -4  21 15329.7 704.470   7
   4  -4  21 15890.8 712.016  17
   4  -4  22 323.452 114.508  17
   4  -4  22 396.414 102.067   7
   4  -4  23 5566.70 305.391   7
   4  -4  23 5393.05 308.084  17
  -4   3  25 16133.0 603.498  17
  -4   3  24 100.616 66.2217  12
  -4   3  24 155.980 84.5717  17
  -4   3  23 1045.10 167.662  12
  -4   3  23 841.363 153.018  17
  -4   3  22 7657.66 491.860  12
  -4   3  22 7761.01 510.701  17
  -4   3  21 594.906 163.980  12
  -4   3  20 4873.28 431.217  12
  -4   3  19 7956.07 562.121  12
  -4   3  18 14235.0 791.632  12
  -4   3  17 2016.31 284.208  12
  -4   3  17 1918.62 258.315  19
  -4   3  16 11935.0 647.817  19
  -4   3  16 12808.0 1342.23   1
  -4   3  15 12469.1 1268.66   1
  -4   3  15 12424.2 639.043  19
   4  -3 -15 12144.5 649.323  10
  -4   3  14 30584.1 1974.33   1
   4  -3 -14 29025.1 1134.67  10
  -4   3  14 31350.3 1128.09  19
  -4   3  13 43272.6 2323.14   1
  -4   3  12 61478.6 2802.23   1
  -4   3  11 11756.0 1027.84   1
  -4   3  10 49457.2 2255.25   1
  -4   3   9 41150.9 1921.51   1
  -4   3   8 327.140 198.135   1
   4  -3  -7 14050.1 736.770   2
  -4   3   7 14945.7 951.248   1
   4  -3  -6 31803.7 1255.47   2
  -4   3   6 33108.3 1450.61   1
  -4   3   5 47845.3 1776.57   1
   4  -3  -5 46449.0 1660.56   2
   4  -3  -4 55347.7 1896.39   2
  -4   3   4 56430.5 1918.46   1
  -4   3   3 7576.58 479.912   1
   4  -3  -3 7907.95 516.511   6
   4  -3  -3 7708.64 548.740   2
   4  -3  -3 7732.23 648.586   3
  -4   3   2 9593.39 493.079   1
   4  -3  -2 9040.51 621.899   2
   4  -3  -2 9982.51 521.129   6
   4  -3  -2 9152.37 715.804   3
  -4   3   1 10933.4 552.087   5
  -4   3   1 10792.2 458.240   1
   4  -3  -1 12255.0 523.476   6
   4  -3  -1 13524.3 862.975   3
   4  -3  -1 12331.7 757.392   2
  -4   3   0 25304.0 900.534   5
   4  -3   0 27290.6 1318.90   3
   4  -3   0 25711.3 1256.29   2
   4  -3   1 26682.7 1282.86   3
   4  -3   1 28438.9 1317.14   2
   4  -3   2 30787.7 1374.26   3
  -4   3  -2 21983.7 695.816   5
   4  -3   3 8248.82 649.990   4
   4  -3   3 8494.80 703.186   3
   4  -3   4 6682.76 661.463   3
   4  -3   4 6605.62 614.048   4
   4  -3   5 3359.28 512.845   3
   4  -3   5 4154.41 531.782   4
   4  -3   6 21597.6 1304.68   4
   4  -3   6 21449.3 1335.05   3
   4  -3   7 10013.8 887.547   4
   4  -3   7 9309.65 877.934   3
   4  -3   8 19231.6 1323.24   4
   4  -3   9 37523.4 2019.24   4
   4  -3  10 214.391 201.789   4
   4  -3  11 48763.8 2556.73   4
   4  -3  12 4970.58 418.529  17
   4  -3  12 4846.41 408.284  21
   4  -3  12 5008.08 748.274   4
   4  -3  13 130513. 5193.72   4
   4  -3  13 130023. 3816.60  17
   4  -3  13 134394. 3835.83  21
   4  -3  14 9452.99 585.701   7
   4  -3  14 10171.3 1198.95   4
   4  -3  14 10544.2 664.986  21
   4  -3  14 9531.14 619.838  17
   4  -3  15 64353.2 2146.41  21
   4  -3  15 61223.2 2026.14   7
   4  -3  15 58695.0 2071.07  17
   4  -3  16 3565.32 398.244  21
   4  -3  16 3385.94 337.793   7
   4  -3  16 3228.37 354.750  17
   4  -3  17 6874.25 502.289   7
   4  -3  17 7538.59 548.470  17
   4  -3  18 7851.61 550.663  17
   4  -3  18 8102.17 537.961   7
   4  -3  19 516.507 153.795   7
   4  -3  19 1034.39 210.769  17
   4  -3  20 28956.9 1110.16   7
   4  -3  20 30195.1 1163.91  17
   4  -3  21 1769.54 215.175   7
   4  -3  21 2180.16 244.002  17
   4  -3  22 27388.9 954.401   7
   4  -3  22 29342.9 1013.87  17
   4  -3  23 84.9583 64.6601  17
  -4   2  25 4453.33 267.943  12
  -4   2  25 4312.92 269.451  17
  -4   2  24 10430.5 524.957  17
  -4   2  24 11297.7 531.188  12
  -4   2  23 520.868 138.056  12
  -4   2  23 651.646 159.513  17
  -4   2  22 1140.40 219.375  17
  -4   2  22 1635.09 242.142  12
  -4   2  21 10446.6 637.875  12
  -4   2  20 7933.28 564.249  12
  -4   2  19 10490.6 669.058  12
  -4   2  18 13175.4 763.017  12
  -4   2  17 21251.0 1745.79   1
  -4   2  17 20968.5 1009.11  12
  -4   2  16 42346.2 2513.42   1
  -4   2  16 41079.2 1461.59  19
  -4   2  15 44478.4 1521.19  19
  -4   2  15 46514.9 2563.84   1
  -4   2  14 4507.09 357.611  19
  -4   2  14 4533.87 743.464   1
  -4   2  13 43043.8 2303.89   1
  -4   2  12 3737.29 606.096   1
  -4   2  11 16396.1 1215.15   1
  -4   2  10 1664.96 360.103   1
  -4   2   9 6720.59 689.500   1
  -4   2   8 2536.09 402.418   1
  -4   2   7 30908.5 1409.88   1
   4  -2  -7 25824.0 884.668   2
  -4   2   6 42696.7 1673.76   5
  -4   2   6 40871.2 1670.26   1
   4  -2  -6 39694.0 1274.14   2
  -4   2   5 35694.9 1468.53   5
  -4   2   5 36307.4 1475.78   1
   4  -2  -5 35915.3 1212.89   2
  -4   2   4 27874.4 1190.52   1
   4  -2  -4 28529.9 1060.67   2
  -4   2   4 26936.0 1181.81   5
   4  -2  -3 16653.0 789.081   2
  -4   2   3 16026.3 809.081   5
   4  -2  -2 2638.39 372.469   3
   4  -2  -2 2358.50 190.337   6
  -4   2   2 2294.76 278.965   5
  -4   2   1 116373. 3345.05   5
   4  -2  -1 120524. 3731.90   3
   4  -2   0 1526.36 292.392   3
  -4   2   0 1215.28 184.569   5
   4  -2   1 14248.1 891.783   3
  -4   2  -1 11683.5 604.699   5
  -4   2  -2 7180.75 451.899   5
   4  -2   2 7724.25 659.961   3
   4  -2   3 6091.10 591.373   4
  -4   2  -3 6203.47 429.801   5
   4  -2   3 5897.80 597.029   3
   4  -2   4 39121.0 1787.40   3
  -4   2  -4 38322.5 1386.45   5
   4  -2   4 39572.5 1754.48   4
   4  -2   5 10093.6 829.221   4
  -4   2  -5 9385.79 580.206   5
   4  -2   5 9891.99 825.830   3
   4  -2   6 2241.04 425.018   3
   4  -2   6 1998.06 374.803   4
  -4   2  -6 2149.81 284.328   5
   4  -2   7 2533.12 444.774   3
   4  -2   7 2252.27 420.816   4
   4  -2   8 16385.4 1206.22   4
   4  -2   9 21730.7 1480.87   4
   4  -2  10 11732.4 1115.81   4
   4  -2  11 2384.68 516.505   4
   4  -2  12 19773.9 908.635  21
   4  -2  12 19137.3 1544.49   4
   4  -2  12 18127.1 878.046  17
   4  -2  13 9233.46 600.875  21
   4  -2  13 10095.2 1165.47   4
   4  -2  13 8580.59 572.012  17
   4  -2  13 8704.28 513.063  15
   4  -2  14 15428.0 1502.87   4
   4  -2  14 13835.6 709.963   7
   4  -2  14 14426.2 785.111  17
   4  -2  14 15092.8 811.724  21
   4  -2  15 481.682 150.617   7
   4  -2  15 684.822 194.223  17
   4  -2  15 593.243 183.081  21
   4  -2  16 12063.2 730.307  21
   4  -2  16 10710.5 618.391   7
   4  -2  16 10520.9 667.272  17
   4  -2  17 322.479 158.618  21
   4  -2  17 412.145 129.398   7
   4  -2  17 478.474 161.561  17
   4  -2  18 1337.30 230.071  17
   4  -2  18 1404.62 226.598   7
   4  -2  19 11620.4 620.714   7
   4  -2  19 13292.4 707.971  17
   4  -2  20 363.866 138.341  17
   4  -2  20 253.135 99.5803   7
   4  -2  21 23111.0 872.320   7
   4  -2  21 26141.8 978.929  17
   4  -2  22 2572.62 237.699  17
   4  -2  23 25860.4 865.630  17
  -4   1  26 466.111 85.9457  20
  -4   1  25 21865.1 774.454  12
  -4   1  25 20059.7 725.044  17
  -4   1  24 644.676 140.253  12
  -4   1  24 487.616 114.630  17
  -4   1  23 7880.06 491.249  12
  -4   1  23 7279.94 458.359  17
  -4   1  22 14818.6 763.478  12
  -4   1  22 14272.7 734.257  17
  -4   1  21 2776.38 329.704  12
  -4   1  21 2689.43 315.167  17
  -4   1  20 15984.9 858.521  12
  -4   1  19 15601.2 854.357  12
  -4   1  18 27090.6 1200.78  12
  -4   1  17 9452.60 628.242  12
  -4   1  17 8469.74 1100.25   1
  -4   1  16 33873.2 2194.45   1
  -4   1  16 33156.9 1350.37  12
  -4   1  15 417.599 289.620   1
  -4   1  15 271.062 159.084  12
  -4   1  14 11640.6 1135.30   1
  -4   1  13 6770.74 836.025   1
  -4   1  12 9694.58 960.825   1
  -4   1  11 17807.0 1253.07   1
  -4   1  10 28324.1 1584.12   1
  -4   1   9 26627.0 1469.75   1
  -4   1   8 19031.2 1106.87   5
  -4   1   8 17455.6 1111.38   1
  -4   1   7 5616.21 543.220   5
  -4   1   7 6279.94 607.371   1
  -4   1   6 4826.39 498.081   5
  -4   1   5 185710. 5287.48   5
  -4   1   4 7902.06 588.712   5
  -4   1   3 85981.0 2729.89   5
  -4   1   2 52638.8 1869.44   5
   4  -1  -1 18130.0 1035.57   3
  -4   1   1 17510.7 898.589   5
  -4   1   0 32548.3 1340.88   5
   4  -1   0 35055.0 1532.88   3
   4  -1   1 197221. 5543.80   3
  -4   1  -1 184055. 5246.54   5
  -4   1  -2 13040.6 746.917   5
   4  -1   2 13948.7 907.973   3
  -4   1  -3 1581.29 233.458   5
   4  -1   3 1547.44 319.298   4
  -4   1  -3 1339.57 131.329   6
   4  -1   3 1791.48 339.404   3
   4  -1   4 151943. 4601.73   3
  -4   1  -4 141093. 4183.39   5
   4  -1   4 147227. 4569.88   4
   4  -1   5 2151.25 369.761   3
   4  -1   5 2020.92 387.571   4
  -4   1  -5 2196.86 298.637   5
   4  -1   6 180172. 5548.50   4
   4  -1   6 177687. 5535.52   3
   4  -1   7 53984.7 2366.30   4
   4  -1   7 52721.6 2335.44   3
   4  -1   8 58858.4 2595.37   4
   4  -1   9 2757.87 501.071   4
   4  -1  10 2988.14 531.810   4
   4  -1  11 7612.61 913.623   4
   4  -1  11 6857.31 475.171  17
   4  -1  11 6979.15 497.356  21
   4  -1  12 4639.05 409.479  21
   4  -1  12 4279.27 382.451  17
   4  -1  12 4947.52 768.691   4
   4  -1  12 4441.21 352.861  15
   4  -1  13 2565.74 260.814  15
   4  -1  13 2392.62 298.634  21
   4  -1  13 3017.47 626.948   4
   4  -1  13 2353.87 258.458  19
   4  -1  13 2890.18 324.670  17
   4  -1  14 63.7068 102.392  15
   4  -1  14 344.358 165.157  21
   4  -1  14 407.944 284.382   4
   4  -1  14 309.973 123.665   7
   4  -1  14-1.62558 85.3276  19
   4  -1  14 51.5548 124.998  17
   4  -1  15 13607.5 754.436  17
   4  -1  15 13701.2 779.668  21
   4  -1  15 12534.4 680.604  19
   4  -1  15 12248.3 648.637   7
   4  -1  16 588.747 186.579  21
   4  -1  16 561.349 131.292   7
   4  -1  16 425.181 110.567  19
   4  -1  16 952.403 213.874  17
   4  -1  17 4917.43 389.710   7
   4  -1  17 5396.01 451.683  17
   4  -1  17 5179.85 463.020  21
   4  -1  18 7057.30 451.333   7
   4  -1  18 7282.98 525.905  17
   4  -1  18 7520.00 545.360  21
   4  -1  19 609.253 135.601   7
   4  -1  19 455.074 176.060  17
   4  -1  20 8166.47 439.267   7
   4  -1  20 8838.98 535.332  17
   4  -1  21 8395.97 475.088  17
   4  -1  22 11637.8 530.508  17
   4  -1  23 3237.37 217.815  17
  -4   0  26 15587.0 572.853  20
  -4   0  25 1706.14 195.646  12
  -4   0  24 24624.3 939.466  12
  -4   0  24 22448.2 843.778  17
  -4   0  23 7683.61 501.567  12
  -4   0  23 7373.68 447.904  17
  -4   0  22 21733.6 980.493  12
  -4   0  22 20163.0 900.742  17
  -4   0  21 10603.6 673.142  12
  -4   0  21 10437.9 620.258  17
  -4   0  20 10236.7 677.944  12
  -4   0  19 37003.4 1494.53  12
  -4   0  18 225.750 158.950  12
  -4   0  17 29884.2 1284.45  12
  -4   0  17 30933.8 2171.14   1
  -4   0  16 8577.08 1069.54   1
  -4   0  16 8479.09 582.528  12
  -4   0  15 66420.9 2215.63  12
  -4   0  15 72034.9 3323.46   1
  -4   0  14 5850.49 800.863   1
  -4   0  13 32983.7 1965.18   1
  -4   0  12 24310.3 1587.23   1
  -4   0  11 1649.01 375.810   1
  -4   0  10 172680. 5323.17   5
  -4   0  10 165416. 5379.41   1
  -4   0   9 27844.3 1464.79   5
  -4   0   9 26327.6 1468.92   1
  -4   0   8 69068.3 2595.66   5
  -4   0   7 106120. 3487.89   5
  -4   0   6 11730.3 833.553   5
  -4   0   5 115.721 139.640   5
  -4   0   4 15537.6 927.087   5
  -4   0   3 38078.1 1613.55   5
  -4   0   2 2597.24 376.362   5
   4   0  -1 2574.98 361.241   3
  -4   0   1 2737.46 364.936   5
  -4   0   0 146623. 4382.58   5
   4   0   0 150927. 4509.67   3
  -4   0  -1 82944.0 2756.18   5
   4   0   1 87166.6 2914.34   3
  -4   0  -2 38154.8 1204.95   6
   4   0   2 41737.2 1729.38   3
  -4   0  -2 40884.5 1602.62   5
   4   0   3 87852.1 3006.10   3
  -4   0  -3 86390.1 2474.30   6
  -4   0  -3 85667.4 2823.18   5
   4   0   4 10534.3 822.989   4
  -4   0  -4 10893.0 577.751   6
   4   0   4 11267.9 834.979   3
  -4   0  -4 10536.9 742.038   5
  -4   0  -5 274196. 7298.76   6
   4   0   5 279502. 7859.57   4
   4   0   5 275411. 7825.88   3
  -4   0  -6 36278.5 1437.70   6
   4   0   6 35197.5 1732.69   3
   4   0   6 35638.9 1755.32   4
  -4   0  -7 207142. 5854.92   6
   4   0   7 203074. 6269.35   3
   4   0   7 209113. 6338.96   4
   4   0   8 42417.0 2102.21   4
   4   0   9 6111.41 747.355   4
   4   0  10 2901.62 558.353   4
   4   0  11 646.398 165.451  15
   4   0  11 258.036 200.246   4
   4   0  11 481.008 141.594  17
   4   0  11 263.562 106.193  21
   4   0  12 7712.95 528.350  21
   4   0  12 7256.14 472.084  19
   4   0  12 7282.27 501.101  17
   4   0  12 6823.23 472.443  15
   4   0  12 7284.07 923.593   4
   4   0  13 3733.49 371.264  21
   4   0  13 3537.33 338.472  19
   4   0  13 4993.38 852.308   4
   4   0  13 4074.71 386.730  17
   4   0  13 4276.90 366.863  15
   4   0  14 57484.2 1947.82  21
   4   0  14 52683.9 1804.59  19
   4   0  14 55648.1 1911.89  17
   4   0  14 52890.2 3000.41   4
   4   0  15 251.326 187.305  21
   4   0  15 372.796 139.548  19
   4   0  15 305.464 156.628  17
   4   0  16 27829.9 1196.67  21
   4   0  16 28050.9 1183.97  17
   4   0  16 25841.7 1085.92  19
   4   0  17 3757.18 386.442  21
   4   0  17 3689.74 358.158  17
   4   0  17 3387.52 330.009  19
   4   0  18 5605.59 452.130  21
   4   0  18 5983.16 476.567  17
   4   0  19 4340.15 369.228  17
   4   0  20 1302.24 196.155  17
   4   0  21 784.591 145.121  17
   4   0  22 5995.92 338.390  17
   4   0  23 2373.94 170.479  17
  -4  -1  26-21.1238 58.0736  20
  -4  -1  25 7736.71 415.987  20
  -4  -1  24 117.977 101.902  12
  -4  -1  23 32551.8 1249.55  12
  -4  -1  22 328.283 144.396  12
  -4  -1  21 18920.3 955.792  12
  -4  -1  20 3303.74 382.576  12
  -4  -1  19 694.496 219.389  12
  -4  -1  18 21382.0 1048.07  12
  -4  -1  17 34339.8 1415.18  12
  -4  -1  17 35110.3 2390.38   1
  -4  -1  16 29991.1 2076.99   1
  -4  -1  16 28405.3 1226.93  12
  -4  -1  15 9643.64 618.289  12
  -4  -1  15 9975.76 1127.91   1
  -4  -1  14 92741.1 3758.50   1
  -4  -1  14 79482.3 2529.56  12
  -4  -1  13 2220.89 491.955   1
  -4  -1  12 75528.3 3211.03   1
  -4  -1  11 44885.2 2114.30   5
  -4  -1  11 40315.3 2146.62   1
  -4  -1  10 942.361 301.854   5
  -4  -1   9 110554. 3793.99   5
  -4  -1   8 1439.67 332.639   5
  -4  -1   7 123658. 4040.58   5
  -4  -1   6 4110.30 532.046   5
  -4  -1   5 66306.6 2512.89   5
  -4  -1   4 12610.4 901.264   5
  -4  -1   3 23889.0 1282.79   5
  -4  -1   2 29190.6 1442.98   5
  -4  -1   1 7064.84 638.771   5
   4   1  -1 7881.29 652.450   3
  -4  -1   0 1993.13 339.111   5
   4   1   0 2175.60 339.760   3
   4   1   1 77116.9 2633.34   3
  -4  -1  -1 71891.8 2604.69   5
  -4  -1  -2 10965.9 605.722   6
   4   1   2 10804.8 787.372   3
  -4  -1  -2 11156.0 804.903   5
  -4  -1  -3 38844.4 1712.60   5
   4   1   3 38761.7 1681.59   3
  -4  -1  -3 37280.0 1403.13   6
   4   1   4 230224. 6605.18   3
  -4  -1  -4 224967. 6233.65   6
  -4  -1  -4 238850. 6683.80   5
  -4  -1  -5 12937.8 774.479   6
   4   1   5 12307.8 902.763   3
   4   1   5 12617.9 938.477   4
  -4  -1  -6 231075. 6358.44   6
   4   1   6 226762. 6760.76   4
   4   1   6 221087. 6650.92   3
   4   1   7 28169.9 1544.01   3
  -4  -1  -7 28742.2 1389.29   6
   4   1   7 28481.5 1597.76   4
   4   1   8 21477.1 1416.35   4
  -4  -1  -8 23029.2 1247.61   6
   4   1   9 1621.49 381.214   4
   4   1  10 2867.20 300.489  15
   4   1  10 2844.51 319.600  21
   4   1  10 2140.98 465.839   4
   4   1  11 7389.25 493.354  17
   4   1  11 8399.81 551.040  21
   4   1  11 7417.38 925.710   4
   4   1  11 7630.72 485.057   9
   4   1  11 7862.71 513.118  15
   4   1  12 24370.9 1057.53  21
   4   1  12 24862.7 1797.69   4
   4   1  12 21630.1 949.463   9
   4   1  12 23183.6 970.059  19
   4   1  12 23259.4 1007.27  17
   4   1  12 23228.3 1011.10  15
   4   1  13 59071.1 1985.10  17
   4   1  13 63529.9 2056.00  21
   4   1  13 57874.4 1924.01  19
   4   1  13 57727.6 3076.59   4
   4   1  13 57247.2 1917.01   9
   4   1  14 13979.5 757.008  17
   4   1  14 13823.1 711.356   9
   4   1  14 14084.3 723.666  19
   4   1  14 15038.6 809.616  21
   4   1  15 71584.5 2282.68  21
   4   1  15 67164.4 2147.29  19
   4   1  15 70588.9 2251.01  17
   4   1  15 63284.1 2103.61   9
   4   1  16 1175.65 229.373  21
   4   1  16 1062.62 186.576  19
   4   1  16 1168.84 226.337  17
   4   1  17 15523.2 749.655  19
   4   1  17 17222.1 830.167  17
   4   1  17 17191.4 851.952  21
   4   1  18 9152.77 561.386  17
   4   1  18 8670.77 507.984  19
   4   1  18 10375.5 598.129  21
   4   1  19 1029.17 183.749  17
   4   1  20 1920.20 219.759  17
   4   1  21 872.012 129.264  17
   4   1  22 5223.99 283.651  17
  -4  -2  26 1679.22 157.952  20
  -4  -2  25 475.644 117.310  20
  -4  -2  24 7916.52 483.259  12
  -4  -2  24 8354.61 482.629  20
  -4  -2  23 509.842 162.983  12
  -4  -2  22 40542.9 1529.67  12
  -4  -2  21 3929.58 416.701  12
  -4  -2  20 966.114 221.784  12
  -4  -2  19 13709.9 812.553  12
  -4  -2  18 2188.13 318.859  12
  -4  -2  17 4739.15 816.047   1
  -4  -2  17 3918.20 414.648  12
  -4  -2  16 12804.2 1370.10   1
  -4  -2  16 12442.0 741.372  12
  -4  -2  15 67331.1 3263.53   1
  -4  -2  15 61056.8 2089.38  12
  -4  -2  14 9023.35 1040.18   1
  -4  -2  14 7201.68 510.857  12
  -4  -2  13 49833.6 2454.86   5
  -4  -2  13 46787.3 2516.31   1
  -4  -2  12 1815.91 438.194   5
  -4  -2  12 1624.10 416.807   1
  -4  -2  11 29044.2 1688.37   5
  -4  -2  10 18744.0 1293.35   5
  -4  -2   9 1510.08 360.702   5
  -4  -2   8 65134.6 2635.88   5
  -4  -2   7 16713.1 1140.06   5
  -4  -2   6 255175. 7439.53   5
  -4  -2   5 396.822 215.105   5
  -4  -2   4 123004. 4102.95   5
  -4  -2   3 85864.8 3108.68   5
   4   2  -2 17012.1 1020.86   3
  -4  -2   2 15362.3 1042.30   5
   4   2  -1 14816.6 944.960   3
  -4  -2   1 14018.7 971.512   5
   4   2   0 4617.76 487.524   3
  -4  -2   0 4376.21 538.963   5
  -4  -2  -1 8134.53 748.457   5
   4   2   1 9110.16 690.093   3
  -4  -2  -2 2298.90 424.441   5
   4   2   2 2294.13 346.955   3
  -4  -2  -2 2020.57 301.622   6
  -4  -2  -3 12319.1 783.691   6
  -4  -2  -3 13064.2 987.126   5
   4   2   3 11748.3 824.429   3
  -4  -2  -4 107.604 184.818   5
   4   2   4-45.0028 133.678   3
  -4  -2  -4 267.950 159.248   6
  -4  -2  -5 66298.8 2455.31   6
   4   2   5 67684.9 2571.42   3
  -4  -2  -5 74467.0 2881.82   5
   4   2   6 56293.3 2313.04   3
  -4  -2  -6 58326.9 2237.97   6
  -4  -2  -7 7633.57 684.767   6
  -4  -2  -8 17553.3 1139.11   6
   4   2   9 1207.86 186.676  21
   4   2   9 1288.25 206.295  15
   4   2   9 1303.63 365.114   4
   4   2  10 8385.56 943.242   4
   4   2  10 7675.09 488.844  17
   4   2  10 8481.70 539.172  15
   4   2  10 8363.29 546.961  21
   4   2  11 13184.1 728.759  21
   4   2  11 13389.0 1270.62   4
   4   2  11 14217.2 740.884  15
   4   2  11 13101.3 686.876  17
   4   2  12 27501.8 1119.93  17
   4   2  12 24635.3 1817.36   4
   4   2  12 26624.0 1109.62   9
   4   2  12 27984.3 1174.55  21
   4   2  13 9967.93 593.525  19
   4   2  13 9677.89 593.151  17
   4   2  13 9178.86 579.348   9
   4   2  13 10037.4 628.898  21
   4   2  14 88551.1 2737.80   9
   4   2  14 92986.6 2827.36  21
   4   2  14 89767.3 2731.33  19
   4   2  14 90339.8 2769.59  17
   4   2  15 812.683 192.015  21
   4   2  15 617.940 160.664  19
   4   2  15 594.361 161.081   9
   4   2  15 350.497 118.778  17
   4   2  16 36096.9 1333.00  19
   4   2  16 37700.7 1414.78  21
   4   2  16 37435.9 1391.64  17
   4   2  16 35453.3 1312.88   9
   4   2  17 8091.36 526.801  21
   4   2  17 8317.01 521.359  17
   4   2  17 7206.90 467.456  19
   4   2  18 5487.04 381.090  19
   4   2  18 6526.07 435.463  17
   4   2  18 6176.97 430.342  21
   4   2  19 14941.8 674.684  17
   4   2  20 3156.41 252.267  17
   4   2  21 7005.58 351.000  17
  -4  -3  26 1945.42 170.984   7
  -4  -3  26 2014.22 175.366  20
  -4  -3  25 5891.90 353.038  20
  -4  -3  24 275.657 121.425  20
  -4  -3  23 30492.4 1213.62  12
  -4  -3  23 32679.0 1211.05  20
  -4  -3  22 11009.3 661.848  12
  -4  -3  21 9731.90 653.127  12
  -4  -3  20 9259.50 648.210  12
  -4  -3  19 1847.34 298.580  12
  -4  -3  18 3932.91 401.451  12
  -4  -3  17 3407.09 389.598  12
  -4  -3  17 3502.08 757.338   1
  -4  -3  16 2031.03 583.956   1
  -4  -3  16 1583.81 259.670  12
  -4  -3  15 22954.5 1803.21   1
  -4  -3  15 20658.1 989.854  12
  -4  -3  14 31193.2 2070.82   1
  -4  -3  14 29337.5 1215.55  12
  -4  -3  13 15172.9 1270.68   5
  -4  -3  13 15309.9 1387.83   1
  -4  -3  12 4961.91 704.035   5
  -4  -3  11 945.927 323.038   5
  -4  -3  10 4409.33 622.414   5
  -4  -3   9 19387.6 1347.46   5
  -4  -3   8 3120.21 538.251   5
  -4  -3   7 56096.6 2514.32   5
  -4  -3   6 328.383 269.823   5
  -4  -3   5 70084.5 2853.43   5
  -4  -3   4 11396.5 1011.51   5
  -4  -3   3 104531. 3731.57   5
   4   3  -2 55757.8 2144.44   3
  -4  -3   2 51319.5 2310.79   5
  -4  -3   1 12297.8 991.590   5
   4   3  -1 12624.1 839.277   3
   4   3   0 22532.1 1168.70   3
  -4  -3   0 21990.9 1359.46   5
  -4  -3  -1 2111.29 423.695   5
   4   3   1 1920.58 316.722   3
  -4  -3  -2 14204.0 940.320   6
   4   3   2 14969.3 915.122   3
  -4  -3  -2 15957.8 1149.50   5
   4   3   3 5534.90 534.110   3
  -4  -3  -3 4363.23 505.534   6
  -4  -3  -3 5552.19 692.360   5
  -4  -3  -4 14101.2 956.848   6
   4   3   4 12526.7 868.502   3
  -4  -3  -5 6884.31 786.779   5
  -4  -3  -5 5876.57 606.042   6
   4   3   5 5757.50 595.237   3
  -4  -3  -6 37165.0 1800.49   6
  -4  -3  -6 40452.3 2128.31   5
  -4  -3  -7 26265.3 1482.73   6
   4   3   8 4327.91 367.868  21
   4   3   8 3840.77 344.733  15
   4   3   9 9946.91 554.107  17
   4   3   9 10792.6 627.754  15
   4   3   9 10636.6 627.767  21
   4   3  10 4487.70 406.564  21
   4   3  10 4103.29 346.375  17
   4   3  11 7784.76 544.394  21
   4   3  11 7372.37 482.431  17
   4   3  12 12137.3 661.617  17
   4   3  12 12136.6 682.645   9
   4   3  12 12725.7 716.812  21
   4   3  13 6852.66 479.877  17
   4   3  13 6341.14 484.842   9
   4   3  13 6632.40 508.777  21
   4   3  14 108.246 101.004  21
   4   3  14 216.630 121.720  19
   4   3  14 235.887 147.278  17
   4   3  14 176.232 91.2317   9
   4   3  15 7399.11 496.704   9
   4   3  15 8098.80 536.885  21
   4   3  15 7252.02 492.308  19
   4   3  15 7818.72 509.978  17
   4   3  16 4839.25 378.140   9
   4   3  16 5667.29 414.025  17
   4   3  16 5290.15 414.468  21
   4   3  16 4992.50 390.065  19
   4   3  17 12285.0 616.303  17
   4   3  17 10754.8 571.764  19
   4   3  17 11461.1 607.406  21
   4   3  18 11097.7 555.545  21
   4   3  18 11391.7 560.990  17
   4   3  18 10724.8 531.359  19
   4   3  19 12075.6 548.898  17
   4   3  20 3790.06 246.782  17
  -4  -4  26 2573.96 189.766  20
  -4  -4  25 192.729 89.1409  20
  -4  -4  25 52.4933 64.9281   7
  -4  -4  24 49575.5 1592.95  20
  -4  -4  23 11931.7 629.681  20
  -4  -4  22 30075.0 1197.04  20
  -4  -4  21 10083.4 630.212  20
  -4  -4  21 10578.1 669.147  12
  -4  -4  20 4149.96 421.077  12
  -4  -4  19 6809.21 548.923  12
  -4  -4  18 13887.2 809.509  12
  -4  -4  17 4755.56 460.569  12
  -4  -4  16 8139.77 1091.31   1
  -4  -4  16 6529.74 519.065  12
  -4  -4  15 33558.8 1360.06  12
  -4  -4  15 36163.2 2348.29   1
  -4  -4  14 18692.9 1627.62   1
  -4  -4  14 17191.7 879.859  12
  -4  -4  14 18833.0 1491.58   5
  -4  -4  13 34285.5 2033.84   5
  -4  -4  13 33622.7 1296.07  12
  -4  -4  13 30939.7 1194.37  13
  -4  -4  12 30805.4 1883.67   5
  -4  -4  11 1625.58 414.047   5
  -4  -4  10 7123.38 833.718   5
  -4  -4   9 5783.49 743.858   5
  -4  -4   8 7733.62 854.515   5
  -4  -4   7 52565.2 2502.04   5
  -4  -4   6 47351.5 2335.80   5
  -4  -4   5 43740.0 2225.20   5
  -4  -4   4 118351. 4315.11   5
   4   4  -3 929.992 214.903   3
  -4  -4   3 750.684 346.108   5
   4   4  -2 21763.2 1178.31   3
  -4  -4   2 23126.5 1489.64   5
   4   4  -1 883.953 236.189   3
  -4  -4   1 1347.21 358.572   5
  -4  -4   0 2591.47 507.056   5
   4   4   0 2423.44 350.642   3
   4   4   1 37061.7 1558.13   3
  -4  -4  -1 42485.6 2123.76   5
  -4  -4  -2 1248.90 391.117   5
  -4  -4  -3 53178.1 2544.79   5
  -4  -4  -3 48758.3 2162.62   6
  -4  -4  -4 460.854 339.481   5
  -4  -4  -4 872.039 324.807   6
  -4  -4  -5 9272.49 865.887   6
  -4  -4  -5 10709.1 1066.86   5
  -4  -4  -6 1803.39 458.415   5
  -4  -4  -6 1405.09 346.966   6
   4   4   7 6541.75 462.405  21
  -4  -4  -7 6284.93 848.462   5
   4   4   7 6103.47 452.122  15
   4   4   8 497.741 163.277  15
  -4  -4  -8 518.000 295.928   5
   4   4   8 277.309 115.630  21
   4   4   9 1333.81 245.413  21
  -4  -4  -9 1023.06 384.345   5
   4   4  10 20201.0 935.958  21
   4   4  10 18584.2 828.001  17
   4   4  11 5200.76 397.806  17
   4   4  11 5644.65 459.209  21
   4   4  12 4267.84 359.368  17
   4   4  12 4133.15 388.173   9
   4   4  12 3960.98 384.972  21
   4   4  13 4864.03 412.031  21
   4   4  13 5278.53 405.744  17
   4   4  13 4898.38 423.616   9
   4   4  14 1479.49 220.347  19
   4   4  14 1700.92 247.561  21
   4   4  14 1842.32 239.613  17
   4   4  14 1690.55 249.548   9
   4   4  15 8567.54 530.311  21
   4   4  15 8560.12 524.344  19
   4   4  15 8740.60 522.712  17
   4   4  15 8645.09 533.915   9
   4   4  16 3345.20 303.678  21
   4   4  16 3000.25 283.209  19
   4   4  16 3375.69 291.613  17
   4   4  16 3124.02 285.826   9
   4   4  17 5242.36 355.465  19
   4   4  17 5601.82 363.864  17
   4   4  17 5539.67 369.281  21
   4   4  18 11276.9 517.532  19
   4   4  18 12092.5 531.531  17
   4   4  19 777.118 109.017  17
  -4  -5  25 23724.2 838.330  20
  -4  -5  25 23820.6 787.857   7
  -4  -5  24 2271.27 236.600  20
  -4  -5  24 2413.12 213.875   7
  -4  -5  23 22974.6 927.953  20
  -4  -5  22 3800.14 344.089  20
  -4  -5  21 16236.8 801.576  20
  -4  -5  20 6614.91 489.928  20
  -4  -5  19 4475.53 433.300  12
  -4  -5  19 4677.65 422.736  20
  -4  -5  18 13783.1 761.589  20
  -4  -5  18 13204.4 777.130  12
  -4  -5  17 5520.93 482.021  12
  -4  -5  17 5731.83 477.142  20
  -4  -5  16 37937.6 1437.96  20
  -4  -5  16 36445.2 1470.35  12
  -4  -5  15 186.399 145.953  20
  -4  -5  15 379.339 287.181   1
  -4  -5  15 161.635 124.561  12
  -4  -5  14 36501.4 2209.14   5
  -4  -5  14 34944.5 2336.90   1
  -4  -5  14 34262.7 1394.60  12
  -4  -5  14 37114.9 1396.38  20
  -4  -5  13 7164.06 528.035  12
  -4  -5  13 7618.34 525.833  20
  -4  -5  13 7374.99 918.575   5
  -4  -5  12 29289.0 1201.71  12
  -4  -5  12 28885.7 1158.52  13
  -4  -5  12 31231.2 1209.45  20
  -4  -5  12 28711.6 1885.42   5
  -4  -5  11 14130.8 720.054  20
  -4  -5  11 14472.5 1273.39   5
  -4  -5  11 14251.8 718.150  13
  -4  -5  10 13169.7 1195.78   5
  -4  -5   9 2193.98 493.356   5
  -4  -5   8 32590.6 1967.93   5
  -4  -5   7 2060.02 530.289   5
  -4  -5   6 10568.7 1096.44   5
  -4  -5   5 5490.43 767.046   5
  -4  -5   4-30.4777 242.255   5
   4   5  -4 385.310 215.671   3
   4   5  -3 37793.1 1707.58   3
  -4  -5   3 41628.3 2262.73   5
  -4  -5   2 2047.58 502.916   5
  -4  -5   1 15353.3 1296.82   5
  -4  -5   0 16502.5 1341.80   5
  -4  -5  -1 1335.26 420.743   5
  -4  -5  -2 72141.1 3222.43   5
  -4  -5  -3 33940.0 2061.14   5
  -4  -5  -4 43010.3 2390.12   5
  -4  -5  -4 41506.9 2135.59   6
  -4  -5  -5 41764.2 2137.86   6
  -4  -5  -5 41635.9 2383.16   5
   4   5   5 42455.9 1498.81  15
   4   5   6 53049.9 1821.93  21
  -4  -5  -6 54441.1 2850.95   5
   4   5   6 54090.7 1819.69  15
   4   5   7 2013.94 270.790  21
  -4  -5  -7 2816.41 597.210   5
   4   5   8 12949.4 722.935  21
  -4  -5  -8 13251.8 1324.42   5
  -4  -5  -9 8825.79 1100.03   5
   4   5   9 9382.49 598.953  21
   4   5  10 14021.8 755.176  21
   4   5  11 27826.7 1143.85  21
   4   5  11 25934.5 1124.02   9
   4   5  12 3340.20 344.269  21
   4   5  12 3370.98 354.126   9
   4   5  13 6369.33 481.011   9
   4   5  13 6969.46 442.845  17
   4   5  13 7111.74 479.478  21
   4   5  14 6184.46 431.316  21
   4   5  14 6887.94 460.275  19
   4   5  14 6957.70 429.680  17
   4   5  14 6624.42 470.609   9
   4   5  15 6984.79 442.295  19
   4   5  15 6834.64 429.521  21
   4   5  15 6694.08 447.007   9
   4   5  15 7025.17 416.461  17
   4   5  16 32.8367 78.1132  21
   4   5  16 150.534 91.1192  19
   4   5  16 90.9207 71.9903   9
   4   5  17 28239.6 976.445  19
   4   5  18 4058.67 253.904  19
  -4  -6  25 41.5400 69.7539  20
  -4  -6  24 6495.19 381.483  20
  -4  -6  23 247.351 136.143  20
  -4  -6  22 1896.68 201.842   7
  -4  -6  22 1745.57 231.123  20
  -4  -6  21 736.580 191.732  20
  -4  -6  20 7089.32 500.629  20
  -4  -6  19 3251.45 358.911  20
  -4  -6  18 6925.36 517.366  20
  -4  -6  17 22682.1 1030.96  20
   4   6 -16 332.054 124.147  14
  -4  -6  16 177.929 172.715  20
  -4  -6  15 40518.9 1545.82  20
   4   6 -15 41236.5 1491.65  14
  -4  -6  14 5241.01 784.561   5
   4   6 -14 6093.74 448.856  14
  -4  -6  14 6081.10 480.715  20
   4   6 -13 79574.2 2468.13  14
  -4  -6  13 80060.8 2527.56  20
  -4  -6  13 77277.1 3558.83   5
   4   6 -12 18487.7 854.937  14
  -4  -6  12 17145.6 1465.31   5
  -4  -6  12 18051.0 878.512  20
   4   6 -11 47398.0 1627.75  14
  -4  -6  11 46818.1 1673.13  13
  -4  -6  11 49272.0 1683.79  20
   4   6 -11 47158.1 1650.12  18
  -4  -6  11 46085.6 2562.44   5
   4   6 -10 8977.23 541.182  14
  -4  -6  10 8242.65 550.180  13
  -4  -6  10 9486.24 576.795  20
   4   6 -10 9692.18 580.972  18
  -4  -6  10 9851.06 1072.72   5
   4   6  -9 22622.9 940.642  14
  -4  -6   9 23589.0 1001.58  13
   4   6  -9 21686.6 962.867  18
  -4  -6   9 25412.4 1774.95   5
  -4  -6   8 32490.9 2042.90   5
  -4  -6   8 28557.0 1155.13  13
  -4  -6   7 914.492 305.651   5
  -4  -6   6 77140.9 3531.48   5
  -4  -6   5 4981.97 772.081   5
  -4  -6   4 99461.1 4210.08   5
  -4  -6   3 4361.01 736.205   5
  -4  -6   2 54376.5 2802.66   5
  -4  -6   1 888.879 375.719   5
  -4  -6   0 25681.2 1805.38   5
  -4  -6  -1 11346.8 1177.62   5
   4   6   2 13005.6 632.767  14
  -4  -6  -2 14033.3 1307.46   5
   4   6   3 44904.5 1504.26  14
  -4  -6  -3 51304.7 2700.56   5
   4   6   4 13972.8 660.186  14
  -4  -6  -4 15040.5 1385.47   5
   4   6   5 17747.4 777.143  14
   4   6   5 19106.6 890.628  21
  -4  -6  -5 20210.7 1651.76   5
   4   6   6 10333.9 555.917  14
   4   6   6 10698.2 634.838  21
  -4  -6  -6 11399.6 1238.81   5
   4   6   7 11626.6 607.807  14
   4   6   7 12606.8 704.268  21
  -4  -6  -7 12610.3 1316.53   5
   4   6   8 2726.02 315.950  21
   4   6   9 15209.1 781.589  21
   4   6  10 31256.6 1227.40  21
   4   6  11 12311.9 664.864  21
   4   6  11 12467.4 701.583   9
   4   6  12 20123.2 876.531  21
   4   6  12 19515.5 917.283   9
   4   6  13 17075.2 772.449  21
   4   6  13 17871.6 828.391   9
   4   6  14 4652.65 356.830  19
   4   6  14 4480.58 323.622  21
   4   6  14 4345.59 350.206   9
   4   6  15 5775.95 384.764   9
   4   6  15 5580.44 366.885  19
   4   6  16 15743.1 642.610  19
   4   6  17 302.020 78.1630  19
  -4  -7  24 196.830 93.9530  20
  -4  -7  23 709.256 137.556  20
  -4  -7  22-25.5908 96.4420  20
  -4  -7  21 5450.07 403.278  20
  -4  -7  20 7554.44 499.879  20
  -4  -7  19 7375.10 514.114  20
  -4  -7  18 19628.2 922.677  20
  -4  -7  17 1884.19 278.783  20
  -4  -7  16 9393.46 636.024  20
   4   7 -16 11018.8 621.800  14
   4   7 -15 119.472 113.593  14
  -4  -7  15 38.3024 140.196  20
   4   7 -14 11536.2 667.212  14
  -4  -7  14 11528.9 699.802  20
   4   7 -13 298.485 145.279  14
  -4  -7  13 340.143 209.652  20
  -4  -7  12 66513.6 2188.26  20
   4   7 -12 66475.7 2140.09  14
   4   7 -11 1424.48 234.840  14
  -4  -7  11 1869.51 258.334  20
  -4  -7  10 62496.7 2046.05  20
   4   7 -10 60703.9 1996.34  14
  -4  -7  10 60286.1 3132.08   5
   4   7  -9 23762.4 997.999  14
  -4  -7   9 23810.3 1026.98  20
  -4  -7   9 23259.1 1805.90   5
  -4  -7   8 5429.33 852.972   5
   4   7  -8 5046.39 407.178  14
  -4  -7   8 4696.54 418.235  13
  -4  -7   8 5379.79 428.146  20
   4   7  -7 59531.2 1934.91  14
  -4  -7   7 60765.8 2032.95  13
  -4  -7   7 60605.5 1968.60  20
  -4  -7   7 65005.9 3281.38   5
   4   7  -6 22526.5 941.021  14
  -4  -7   6 23040.4 1016.95  13
  -4  -7   6 22560.7 963.347  20
  -4  -7   6 21679.0 1785.03   5
   4   7  -5 29348.6 1115.15  14
  -4  -7   5 28801.4 1181.51  13
  -4  -7   5 29313.5 2093.20   5
   4   7  -4 1019.24 170.742  14
  -4  -7   4 743.661 159.493  13
   4   7  -3 91051.2 2658.14  14
  -4  -7   3 85993.2 2700.85  13
  -4  -7   2 2816.63 601.185   5
   4   7  -2 2947.77 289.647  14
   4   7  -1 32413.3 1204.18  14
  -4  -7   1 32831.0 2220.01   5
   4   7   0 9305.85 544.081  14
  -4  -7   0 10392.2 1196.41   5
  -4  -7  -1 687.299 420.556   5
   4   7   1 813.332 166.337  14
   4   7   2 49498.6 1657.13  14
  -4  -7  -2 55695.6 2968.45   5
  -4  -7  -3 423.662 333.149   5
   4   7   3 556.220 143.076  14
   4   7   4 36964.0 1346.90  14
  -4  -7  -4 50499.0 2912.00   5
  -4  -7  -5 503.894 233.262   5
   4   7   5 421.577 133.729  21
   4   7   5 345.248 92.5432  14
   4   7   6 11003.1 597.269  14
   4   7   6 11591.8 657.793  21
   4   7   7 127.141 93.2540  14
   4   7   7 233.675 155.256  21
   4   7   8 14102.1 689.547  14
   4   7   8 15511.6 772.244  21
   4   7   9 10516.3 606.540  21
   4   7  10 16568.7 792.725  21
   4   7  10 18248.5 872.919   9
   4   7  11 21995.8 914.645  21
   4   7  11 22890.8 998.508   9
   4   7  12 10247.8 592.043   9
   4   7  13 8402.63 507.368   9
   4   7  14 10231.5 517.987  19
   4   7  14 10311.9 534.273   9
   4   7  15 2985.76 235.617  19
   4   7  15 2705.43 230.850   9
   4   7  16 739.597 102.611  19
  -4  -8  24 5791.10 300.358  20
  -4  -8  23 357.296 107.914  20
  -4  -8  22 5086.31 341.202  20
  -4  -8  21 1058.93 184.206  20
  -4  -8  20 17776.4 715.026  11
  -4  -8  20 19260.4 821.644  20
  -4  -8  19 13173.0 629.324  11
  -4  -8  19 13179.2 685.509  20
  -4  -8  18 2732.48 311.817  20
  -4  -8  17 10500.4 636.859  20
  -4  -8  16 919.075 210.765  20
   4   8 -16 778.597 177.197  14
   4   8 -15 14320.9 735.468  14
  -4  -8  15 13433.0 769.573  20
   4   8 -14-7.11782 108.485  14
  -4  -8  14 268.470 176.857  20
   4   8 -13 6461.12 488.822  14
  -4  -8  13 6764.71 522.914  20
   4   8 -12 266.579 145.757  14
  -4  -8  12 113.295 165.102  20
   4   8 -11 36888.2 1410.35  14
  -4  -8  11 38416.5 1461.32  20
   4   8 -10 13349.0 728.365  14
  -4  -8  10 12448.4 1334.77   5
[truncated: 509,914 more chars]
