# Supplementary material for: The inverse-trans-influence in tetravalent lanthanide and actinide bis(carbene) complexes
Source: Nat Commun. 2017 Feb 3;8:14137. doi: 10.1038/ncomms14137 (PMC5296655; doi:10.1038/ncomms14137)
Supplement: Supplementary Data 6 — Crystallographic Information File for 3U [file ncomms14137-s7.cif]

data_3U
_nottingham_internal_coll_name         UDPMMH 
_nottingham_internal_coll_number       9845 
_nottingham_internal_coll_client       DPM/STL 
_nottingham_internal_coll_type         custom 
_nottingham_internal_coll_frame_time   '2.0000, 8.0000' 
_nottingham_internal_coll_frame_width  '1.0000' 
_nottingham_internal_coll_frame_method 'omega scans' 
_nottingham_internal_coll_user         pczdpm 
_nottingham_internal_coll_date         09/11/2010 
_nottingham_internal_coll_location     NOTTS
_nottingham_internal_NCS_number        ?
_nottingham_internal_process_user      pcxmjg 
_nottingham_internal_process_date      04/11/2014 
_nottingham_internal_solution_user     pcxmjg
_nottingham_internal_solution_date     04/11/2014
_nottingham_internal_refinement_user   pcxmjg
_nottingham_internal_refinement_date   04/11/2014
_nottingham_internal_self_validation_user   pcxmjg
_nottingham_internal_self_validation_date   04/11/2014
_nottingham_internal_self_archive_date      ?
_nottingham_internal_validation_user   pczwl
_nottingham_internal_validation_date   10/2/2016
_nottingham_internal_archive_date      10/2/2016

loop_
  _platon_squeeze_void_nr
  _platon_squeeze_void_average_x
  _platon_squeeze_void_average_y
  _platon_squeeze_void_average_z
  _platon_squeeze_void_volume
  _platon_squeeze_void_count_electrons
  _platon_squeeze_void_content
   1  0.178  0.717  0.307        10         0 ' '
   2  0.500  0.806  0.000       439        96 '2 C6 H14 '
   3  0.822  0.283  0.693        10         0 ' '

_refine_special_details
;
Highly disordered lattice solvent moleculess (96 electons per unit cell)
were accounted for using the PLATON SQUEEZE procedure (P. v.d. Sluis &
A.L. Spek, Acta Cryst. 1990, A46, 194-201). The total volume of the void
was 439 \%A**3, equating to 1 molecule of i-hexane per 1
molecule in the unit cell. Although solvent atoms were not included in the 
refinement model they are included in the formulae and in the calculation
of the formula weight, density, mu, F(000), etc. 
;

_vrf_CHEMW03_3U
;
PROBLEM: WARNING: The ratio of given/expected molecular weight as
RESPONSE: Highly disordered lattice solvent is removed using the platon squeeze
procedure but is included in the formula and in the calculation
of the formula weight, density, mu, F(000), etc. 
;
_vrf_PLAT924_3U
;
PROBLEM: The Reported and Calculated Rho(min) Differ by . 2.04 eA-3
RESPONSE: Cifcheck is incorrectly calculating Rho(min) to be 0. The reported Rho(min) is 
-2.040 eA-3, exactly the difference between the calculated and reported values.
; 

_audit_creation_date              2016-02-04
_audit_creation_method
;
Olex2 1.2
(compiled 2015.09.30 svn.r3233 for OlexSys, GUI svn.r5103)
;
_publ_contact_author_address      ?
_publ_contact_author_email        ?
_publ_contact_author_name         ''
_publ_contact_author_phone        ?
_publ_section_references
;
Dolomanov, O.V., Bourhis, L.J., Gildea, R.J, Howard, J.A.K. & Puschmann, H.
 (2009), J. Appl. Cryst. 42, 339-341.

Sheldrick, G.M. (2008). Acta Cryst. A64, 112-122.

Sheldrick, G.M. (2015). Acta Cryst. C71, 3-8.
;
_chemical_name_common             ?
_chemical_name_systematic         ?
_chemical_formula_moiety          'C62 H76 N4 P4 Si4 U, C6 H14'
_chemical_formula_sum             'C68 H90 N4 P4 Si4 U'
_chemical_formula_weight          1437.70
_chemical_melting_point           ?
_chemical_oxdiff_formula          'C68 H90 N4 P4 Si4 U'
_chemical_oxdiff_usercomment
'UDPMMH #9845 IN FOMBLIN FILM ON MICROMOUNT FOR DPM/STL'
loop_
  _atom_type_symbol
  _atom_type_description
  _atom_type_scat_dispersion_real
  _atom_type_scat_dispersion_imag
  _atom_type_scat_source
 'C' 'C' 0.0181 0.0091 'International Tables Vol C Tables 4.2.6.8 and 6.1.1.4'
 'H' 'H' 0.0000 0.0000 'International Tables Vol C Tables 4.2.6.8 and 6.1.1.4'
 'N' 'N' 0.0311 0.0180 'International Tables Vol C Tables 4.2.6.8 and 6.1.1.4'
 'P' 'P' 0.2955 0.4335 'International Tables Vol C Tables 4.2.6.8 and 6.1.1.4'
 'Si' 'Si' 0.2541 0.3302 'International Tables Vol C Tables 4.2.6.8 and 6.1.1.4'
 'U' 'U' -4.3638 13.4090 'International Tables Vol C Tables 4.2.6.8 and 6.1.1.4'

_shelx_space_group_comment
;
The symmetry employed for this shelxl refinement is uniquely defined
by the following loop, which should always be used as a source of
symmetry information in preference to the above space-group names.
They are only intended as comments.
;
_space_group_crystal_system       'triclinic'
_space_group_IT_number            2
_space_group_name_H-M_alt         'P -1'
_space_group_name_Hall            '-P 1'
loop_
  _space_group_symop_operation_xyz
 'x, y, z'
 '-x, -y, -z'

_cell_length_a                    12.6142(6)
_cell_length_b                    13.8834(5)
_cell_length_c                    21.4347(8)
_cell_angle_alpha                 95.968(3)
_cell_angle_beta                  101.233(3)
_cell_angle_gamma                 109.178(4)
_cell_volume                      3420.0(2)
_cell_formula_units_Z             2
_cell_measurement_reflns_used     20206
_cell_measurement_temperature     90(2)
_cell_measurement_theta_max       75.5624
_cell_measurement_theta_min       3.4273
_shelx_estimated_absorpt_T_max    ?
_shelx_estimated_absorpt_T_min    ?
_exptl_absorpt_coefficient_mu     8.554
_exptl_absorpt_correction_T_max   0.758
_exptl_absorpt_correction_T_min   0.377
_exptl_absorpt_correction_type    gaussian
_exptl_absorpt_process_details
;
CrysAlisPro, Agilent Technologies,
Version 1.171.37.35 (release 13-08-2014 CrysAlis171 .NET)
(compiled Aug 13 2014,18:06:01)
Numerical absorption correction based on gaussian integration over
			a multifaceted crystal model
Empirical absorption correction using spherical harmonics,
 implemented in SCALE3 ABSPACK scaling algorithm.
;
_exptl_absorpt_special_details    ?
_exptl_crystal_colour             'clear brown'
_exptl_crystal_colour_lustre      clear
_exptl_crystal_colour_modifier    .
_exptl_crystal_colour_primary     brown
_exptl_crystal_density_diffrn     1.396
_exptl_crystal_density_meas       ?
_exptl_crystal_density_method     ?
_exptl_crystal_description        block
_exptl_crystal_F_000              1468
_exptl_crystal_size_max           0.3571
_exptl_crystal_size_mid           0.2299
_exptl_crystal_size_min           0.0812
_exptl_transmission_factor_max    ?
_exptl_transmission_factor_min    ?
_diffrn_reflns_av_R_equivalents   0.0573
_diffrn_reflns_av_unetI/netI      0.0637
_diffrn_reflns_Laue_measured_fraction_full 0.997
_diffrn_reflns_Laue_measured_fraction_max 0.957
_diffrn_reflns_limit_h_max        15
_diffrn_reflns_limit_h_min        -15
_diffrn_reflns_limit_k_max        15
_diffrn_reflns_limit_k_min        -17
_diffrn_reflns_limit_l_max        26
_diffrn_reflns_limit_l_min        -25
_diffrn_reflns_number             27751
_diffrn_reflns_point_group_measured_fraction_full 0.997
_diffrn_reflns_point_group_measured_fraction_max 0.957
_diffrn_reflns_theta_full         67.684
_diffrn_reflns_theta_max          75.563
_diffrn_reflns_theta_min          3.427
_diffrn_ambient_environment       'N2 gas'
_diffrn_ambient_temperature       90(2)
_diffrn_crystal_treatment         'flash frozen in gaseous N2'
_diffrn_detector                  'CCD area detector'
_diffrn_detector_area_resol_mean  10.3613
_diffrn_detector_type             'Agilent Diffraction Atlas detector'
_diffrn_measured_fraction_theta_full 0.997
_diffrn_measured_fraction_theta_max 0.957
_diffrn_measurement_details
;
#__ type_ start__ end____ width___ exp.time_
  1 omega -115.00  -13.00   1.0000    2.0000
omega____ theta____ kappa____ phi______ frames
    -      -43.2877  -77.0000    0.0000 102

#__ type_ start__ end____ width___ exp.time_
  2 omega  -92.00   -7.00   1.0000    2.0000
omega____ theta____ kappa____ phi______ frames
    -      -43.2877  125.0000   60.0000 85

#__ type_ start__ end____ width___ exp.time_
  3 omega -112.00  -27.00   1.0000    2.0000
omega____ theta____ kappa____ phi______ frames
    -      -43.2877  -38.0000 -120.0000 85

#__ type_ start__ end____ width___ exp.time_
  4 omega   68.00   95.00   1.0000    2.0000
omega____ theta____ kappa____ phi______ frames
    -       43.2877 -125.0000 -150.0000 27

#__ type_ start__ end____ width___ exp.time_
  5 omega  -17.00   29.00   1.0000    2.0000
omega____ theta____ kappa____ phi______ frames
    -       43.2877  -38.0000 -180.0000 46

#__ type_ start__ end____ width___ exp.time_
  6 omega    5.00   32.00   1.0000    2.0000
omega____ theta____ kappa____ phi______ frames
    -       43.2877 -125.0000 -150.0000 27

#__ type_ start__ end____ width___ exp.time_
  7 omega   97.00  158.00   1.0000    8.0000
omega____ theta____ kappa____ phi______ frames
    -      107.0972   45.0000  -60.0000 61

#__ type_ start__ end____ width___ exp.time_
  8 omega   89.00  137.00   1.0000    8.0000
omega____ theta____ kappa____ phi______ frames
    -      107.0972  -77.0000  -30.0000 48

#__ type_ start__ end____ width___ exp.time_
  9 omega   49.00  115.00   1.0000    8.0000
omega____ theta____ kappa____ phi______ frames
    -      107.0972 -118.0000  -92.0000 66

#__ type_ start__ end____ width___ exp.time_
 10 omega   41.00   76.00   1.0000    8.0000
omega____ theta____ kappa____ phi______ frames
    -      107.0972  -45.0000  150.0000 35

#__ type_ start__ end____ width___ exp.time_
 11 omega   90.00  158.00   1.0000    8.0000
omega____ theta____ kappa____ phi______ frames
    -      107.0972   45.0000   60.0000 68

#__ type_ start__ end____ width___ exp.time_
 12 omega   42.00   74.00   1.0000    8.0000
omega____ theta____ kappa____ phi______ frames
    -      107.0972  -45.0000   60.0000 32

#__ type_ start__ end____ width___ exp.time_
 13 omega   82.00  150.00   1.0000    8.0000
omega____ theta____ kappa____ phi______ frames
    -      107.0972   77.0000  -30.0000 68

#__ type_ start__ end____ width___ exp.time_
 14 omega  105.00  152.00   1.0000    8.0000
omega____ theta____ kappa____ phi______ frames
    -      107.0972   77.0000    0.0000 47

#__ type_ start__ end____ width___ exp.time_
 15 omega   66.00  106.00   1.0000    8.0000
omega____ theta____ kappa____ phi______ frames
    -      107.0972  -95.0000  -10.0000 40

#__ type_ start__ end____ width___ exp.time_
 16 omega   52.00   80.00   1.0000    8.0000
omega____ theta____ kappa____ phi______ frames
    -      107.0972  -77.0000  120.0000 28

#__ type_ start__ end____ width___ exp.time_
 17 omega  111.00  143.00   1.0000    8.0000
omega____ theta____ kappa____ phi______ frames
    -      107.0972   45.0000  150.0000 32

#__ type_ start__ end____ width___ exp.time_
 18 omega  101.00  158.00   1.0000    8.0000
omega____ theta____ kappa____ phi______ frames
    -      107.0972   45.0000   90.0000 57

#__ type_ start__ end____ width___ exp.time_
 19 omega   28.00  107.00   1.0000    8.0000
omega____ theta____ kappa____ phi______ frames
    -      107.0972  -95.0000  -77.0000 79

#__ type_ start__ end____ width___ exp.time_
 20 omega   28.00   65.00   1.0000    8.0000
omega____ theta____ kappa____ phi______ frames
    -      107.0972  -95.0000  -10.0000 37

#__ type_ start__ end____ width___ exp.time_
 21 omega   35.00   99.00   1.0000    8.0000
omega____ theta____ kappa____ phi______ frames
    -      107.0972 -108.0000 -162.0000 64

#__ type_ start__ end____ width___ exp.time_
 22 omega   39.00   75.00   1.0000    8.0000
omega____ theta____ kappa____ phi______ frames
    -      107.0972  -45.0000  -60.0000 36

#__ type_ start__ end____ width___ exp.time_
 23 omega   40.00   73.00   1.0000    8.0000
omega____ theta____ kappa____ phi______ frames
    -      107.0972  -45.0000  -30.0000 33

#__ type_ start__ end____ width___ exp.time_
 24 omega   39.00   65.00   1.0000    8.0000
omega____ theta____ kappa____ phi______ frames
    -      107.0972  -45.0000   90.0000 26

#__ type_ start__ end____ width___ exp.time_
 25 omega   87.00  133.00   1.0000    8.0000
omega____ theta____ kappa____ phi______ frames
    -      107.0972   45.0000 -120.0000 46

#__ type_ start__ end____ width___ exp.time_
 26 omega   29.00   60.00   1.0000    8.0000
omega____ theta____ kappa____ phi______ frames
    -      107.0972  -95.0000  -32.0000 31

#__ type_ start__ end____ width___ exp.time_
 27 omega   76.00  124.00   1.0000    8.0000
omega____ theta____ kappa____ phi______ frames
    -      107.0972 -132.0000  145.0000 48
;
_diffrn_measurement_device        '\k-geometry diffractometer'
_diffrn_measurement_device_type   'SuperNova, Single source at offset, Atlas'
_diffrn_measurement_method        '\w scans'
_diffrn_measurement_specimen_support 'MiTeGen micromount'
_diffrn_orient_matrix_UB_11       -0.0001143000
_diffrn_orient_matrix_UB_12       -0.0614769000
_diffrn_orient_matrix_UB_13       -0.0641455000
_diffrn_orient_matrix_UB_21       0.1283914000
_diffrn_orient_matrix_UB_22       0.0159771000
_diffrn_orient_matrix_UB_23       0.0264130000
_diffrn_orient_matrix_UB_31       -0.0359347000
_diffrn_orient_matrix_UB_32       -0.1011778000
_diffrn_orient_matrix_UB_33       0.0271953000
_diffrn_radiation_collimation     'focusing mirrors'
_diffrn_radiation_monochromator   mirror
_diffrn_radiation_probe           x-ray
_diffrn_radiation_type            CuK\a
_diffrn_radiation_wavelength      1.54184
_diffrn_source                    'microfocus sealed tube'
_diffrn_source_target             Cu
_diffrn_source_type               'Agilent Diffraction microfocus tube'
_reflns_Friedel_coverage          0.000
_reflns_Friedel_fraction_full     .
_reflns_Friedel_fraction_max      .
_reflns_number_gt                 11971
_reflns_number_total              13610
_reflns_odcompleteness_completeness 99.76
_reflns_odcompleteness_iscentric  1
_reflns_odcompleteness_theta      66.97
_reflns_special_details
;
 Reflections were merged by SHELXL according to the crystal
 class for the calculation of statistics and refinement.
 
 Structure factors included contributions from the .fab file.
 
 _reflns_Friedel_fraction is defined as the number of unique
 Friedel pairs measured divided by the number that would be
 possible theoretically, ignoring centric projections and
 systematic absences.
;
_reflns_threshold_expression      'I > 2\s(I)'
_computing_cell_refinement
;
CrysAlisPro, Agilent Technologies,
Version 1.171.37.35 (release 13-08-2014 CrysAlis171 .NET)
(compiled Aug 13 2014,18:06:01)
;
_computing_data_collection
;
CrysAlisPro, Agilent Technologies,
Version 1.171.37.35 (release 13-08-2014 CrysAlis171 .NET)
(compiled Aug 13 2014,18:06:01)
;
_computing_data_reduction
;
CrysAlisPro, Agilent Technologies,
Version 1.171.37.35 (release 13-08-2014 CrysAlis171 .NET)
(compiled Aug 13 2014,18:06:01)
;
_computing_molecular_graphics     'Olex2 (Dolomanov et al., 2009)'
_computing_publication_material   'Olex2 (Dolomanov et al., 2009)'
_computing_structure_refinement   'ShelXL (Sheldrick, 2015)'
_computing_structure_solution     'ShelXS (Sheldrick, 2008)'
_refine_diff_density_max          3.223
_refine_diff_density_min          -2.040
_refine_diff_density_rms          0.188
_refine_ls_extinction_coef        .
_refine_ls_extinction_method      none
_refine_ls_goodness_of_fit_ref    1.038
_refine_ls_hydrogen_treatment     constr
_refine_ls_matrix_type            full
_refine_ls_number_parameters      688
_refine_ls_number_reflns          13610
_refine_ls_number_restraints      0
_refine_ls_R_factor_all           0.0620
_refine_ls_R_factor_gt            0.0531
_refine_ls_restrained_S_all       1.038
_refine_ls_shift/su_max           0.002
_refine_ls_shift/su_mean          0.000
_refine_ls_structure_factor_coef  Fsqd
_refine_ls_weighting_details
'w=1/[\s^2^(Fo^2^)+(0.0827P)^2^+12.0334P] where P=(Fo^2^+2Fc^2^)/3'
_refine_ls_weighting_scheme       calc
_refine_ls_wR_factor_gt           0.1315
_refine_ls_wR_factor_ref          0.1408

_olex2_refinement_description
;
1. Fixed Uiso
 At 1.2 times of:
  All C(H) groups
 At 1.5 times of:
  All C(H,H,H) groups
2.a Aromatic/amide H refined with riding coordinates:
 C3(H3), C4(H4), C5(H5), C6(H6), C7(H7), C9(H9), C10(H10), C11(H11), C12(H12),
 C13(H13), C18(H18), C19(H19), C20(H20), C21(H21), C22(H22), C24(H24), C25(H25),
  C26(H26), C27(H27), C28(H28), C34(H34), C35(H35), C36(H36), C37(H37),
 C38(H38), C40(H40), C41(H41), C42(H42), C43(H43), C44(H44), C49(H49), C50(H50),
  C51(H51), C52(H52), C53(H53), C55(H55), C56(H56), C57(H57), C58(H58), C59(H59)
2.b Idealised Me refined as rotating group:
 C14(H14A,H14B,H14C), C15(H15A,H15B,H15C), C16(H16A,H16B,H16C), C29(H29A,H29B,
 H29C), C30(H30A,H30B,H30C), C31(H31A,H31B,H31C), C45(H45A,H45B,H45C), C46(H46A,
 H46B,H46C), C47(H47A,H47B,H47C), C60(H60A,H60B,H60C), C61(H61A,H61B,H61C),
 C62(H62A,H62B,H62C)
;
_atom_sites_solution_hydrogens    geom
_atom_sites_solution_primary      heavy
_atom_sites_solution_secondary    difmap
loop_
  _atom_site_label
  _atom_site_type_symbol
  _atom_site_fract_x
  _atom_site_fract_y
  _atom_site_fract_z
  _atom_site_U_iso_or_equiv
  _atom_site_adp_type
  _atom_site_occupancy
  _atom_site_site_symmetry_order
  _atom_site_calc_flag
  _atom_site_refinement_flags_posn
  _atom_site_refinement_flags_adp
  _atom_site_refinement_flags_occupancy
  _atom_site_disorder_assembly
  _atom_site_disorder_group
 U1 U 0.83101(2) 0.75595(2) 0.72421(2) 0.01972(8) Uani 1 1 d . . . . .
 P1 P 0.61176(13) 0.58044(12) 0.73461(7) 0.0222(3) Uani 1 1 d . . . . .
 P2 P 0.85405(13) 0.65890(11) 0.84821(7) 0.0214(3) Uani 1 1 d . . . . .
 P3 P 0.88602(13) 0.97544(11) 0.68998(7) 0.0203(3) Uani 1 1 d . . . . .
 P4 P 0.96962(13) 0.80231(11) 0.61941(7) 0.0199(3) Uani 1 1 d . . . . .
 Si1 Si 0.52547(15) 0.65397(14) 0.61187(9) 0.0283(4) Uani 1 1 d . . . . .
 Si2 Si 1.09531(14) 0.82413(13) 0.86740(8) 0.0235(3) Uani 1 1 d . . . . .
 Si3 Si 0.76254(15) 0.98114(13) 0.80022(8) 0.0243(3) Uani 1 1 d . . . . .
 Si4 Si 0.96587(14) 0.58522(13) 0.63606(8) 0.0217(3) Uani 1 1 d . . . . .
 N1 N 0.6275(5) 0.6514(4) 0.6795(3) 0.0229(10) Uani 1 1 d . . . . .
 N2 N 0.9526(5) 0.7524(4) 0.8285(3) 0.0234(10) Uani 1 1 d . . . . .
 N3 N 0.8174(4) 0.9274(4) 0.7432(2) 0.0194(9) Uani 1 1 d . . . . .
 N4 N 0.9351(5) 0.6972(4) 0.6503(2) 0.0237(10) Uani 1 1 d . . . . .
 C1 C 0.7417(6) 0.6320(5) 0.7865(3) 0.0248(12) Uani 1 1 d . . . . .
 C2 C 0.4897(6) 0.5732(5) 0.7710(3) 0.0274(13) Uani 1 1 d . . . . .
 C3 C 0.5140(7) 0.6056(6) 0.8379(4) 0.0413(18) Uani 1 1 d . . . . .
 H3 H 0.5917 0.6341 0.8631 0.050 Uiso 1 1 calc R . . . .
 C4 C 0.4222(10) 0.5955(8) 0.8668(5) 0.061(3) Uani 1 1 d . . . . .
 H4 H 0.4374 0.6170 0.9122 0.073 Uiso 1 1 calc R . . . .
 C5 C 0.3124(8) 0.5555(7) 0.8312(6) 0.052(2) Uani 1 1 d . . . . .
 H5 H 0.2511 0.5475 0.8522 0.063 Uiso 1 1 calc R . . . .
 C6 C 0.2864(7) 0.5258(7) 0.7654(5) 0.047(2) Uani 1 1 d . . . . .
 H6 H 0.2084 0.5000 0.7406 0.056 Uiso 1 1 calc R . . . .
 C7 C 0.3765(7) 0.5345(7) 0.7359(4) 0.0400(18) Uani 1 1 d . . . . .
 H7 H 0.3599 0.5132 0.6903 0.048 Uiso 1 1 calc R . . . .
 C8 C 0.5778(6) 0.4456(5) 0.6997(3) 0.0258(12) Uani 1 1 d . . . . .
 C9 C 0.5234(7) 0.3642(6) 0.7295(4) 0.0391(17) Uani 1 1 d . . . . .
 H9 H 0.4906 0.3774 0.7643 0.047 Uiso 1 1 calc R . . . .
 C10 C 0.5175(8) 0.2646(6) 0.7083(5) 0.046(2) Uani 1 1 d . . . . .
 H10 H 0.4819 0.2099 0.7292 0.055 Uiso 1 1 calc R . . . .
 C11 C 0.5628(8) 0.2438(6) 0.6572(5) 0.0444(19) Uani 1 1 d . . . . .
 H11 H 0.5585 0.1752 0.6429 0.053 Uiso 1 1 calc R . . . .
 C12 C 0.6153(7) 0.3246(6) 0.6261(4) 0.0390(17) Uani 1 1 d . . . . .
 H12 H 0.6451 0.3105 0.5901 0.047 Uiso 1 1 calc R . . . .
 C13 C 0.6235(6) 0.4246(5) 0.6480(3) 0.0288(13) Uani 1 1 d . . . . .
 H13 H 0.6606 0.4794 0.6276 0.035 Uiso 1 1 calc R . . . .
 C14 C 0.4389(7) 0.7324(7) 0.6341(5) 0.046(2) Uani 1 1 d . . . . .
 H14A H 0.3907 0.6979 0.6618 0.069 Uiso 1 1 calc GR . . . .
 H14B H 0.3892 0.7390 0.5947 0.069 Uiso 1 1 calc GR . . . .
 H14C H 0.4912 0.8015 0.6574 0.069 Uiso 1 1 calc GR . . . .
 C15 C 0.4217(7) 0.5219(7) 0.5679(4) 0.0419(18) Uani 1 1 d . . . . .
 H15A H 0.4654 0.4786 0.5568 0.063 Uiso 1 1 calc GR . . . .
 H15B H 0.3731 0.5289 0.5283 0.063 Uiso 1 1 calc GR . . . .
 H15C H 0.3727 0.4895 0.5959 0.063 Uiso 1 1 calc GR . . . .
 C16 C 0.6099(7) 0.7145(6) 0.5543(3) 0.0375(16) Uani 1 1 d . . . . .
 H16A H 0.6671 0.7825 0.5761 0.056 Uiso 1 1 calc GR . . . .
 H16B H 0.5571 0.7229 0.5169 0.056 Uiso 1 1 calc GR . . . .
 H16C H 0.6496 0.6698 0.5396 0.056 Uiso 1 1 calc GR . . . .
 C17 C 0.8947(6) 0.5471(5) 0.8640(3) 0.0236(12) Uani 1 1 d . . . . .
 C18 C 0.8230(6) 0.4495(5) 0.8304(3) 0.0298(14) Uani 1 1 d . . . . .
 H18 H 0.7547 0.4411 0.7989 0.036 Uiso 1 1 calc R . . . .
 C19 C 0.8518(7) 0.3626(6) 0.8434(4) 0.0365(16) Uani 1 1 d . . . . .
 H19 H 0.8025 0.2952 0.8208 0.044 Uiso 1 1 calc R . . . .
 C20 C 0.9511(8) 0.3751(6) 0.8886(4) 0.0378(17) Uani 1 1 d . . . . .
 H20 H 0.9703 0.3162 0.8970 0.045 Uiso 1 1 calc R . . . .
 C21 C 1.0235(7) 0.4730(6) 0.9220(4) 0.0377(16) Uani 1 1 d . . . . .
 H21 H 1.0923 0.4811 0.9529 0.045 Uiso 1 1 calc R . . . .
 C22 C 0.9957(7) 0.5592(5) 0.9103(3) 0.0310(14) Uani 1 1 d . . . . .
 H22 H 1.0448 0.6262 0.9336 0.037 Uiso 1 1 calc R . . . .
 C23 C 0.8296(6) 0.7013(5) 0.9263(3) 0.0255(12) Uani 1 1 d . . . . .
 C24 C 0.7940(6) 0.6329(6) 0.9673(3) 0.0306(14) Uani 1 1 d . . . . .
 H24 H 0.7848 0.5622 0.9557 0.037 Uiso 1 1 calc R . . . .
 C25 C 0.7714(7) 0.6664(6) 1.0253(4) 0.0371(16) Uani 1 1 d . . . . .
 H25 H 0.7472 0.6187 1.0529 0.044 Uiso 1 1 calc R . . . .
 C26 C 0.7843(8) 0.7691(7) 1.0423(4) 0.0399(17) Uani 1 1 d . . . . .
 H26 H 0.7695 0.7922 1.0819 0.048 Uiso 1 1 calc R . . . .
 C27 C 0.8186(7) 0.8379(6) 1.0018(4) 0.0377(16) Uani 1 1 d . . . . .
 H27 H 0.8269 0.9084 1.0134 0.045 Uiso 1 1 calc R . . . .
 C28 C 0.8411(6) 0.8044(5) 0.9442(3) 0.0305(14) Uani 1 1 d . . . . .
 H28 H 0.8646 0.8524 0.9165 0.037 Uiso 1 1 calc R . . . .
 C29 C 1.1253(6) 0.8564(6) 0.9580(3) 0.0318(14) Uani 1 1 d . . . . .
 H29A H 1.0774 0.8950 0.9697 0.048 Uiso 1 1 calc GR . . . .
 H29B H 1.2072 0.8989 0.9757 0.048 Uiso 1 1 calc GR . . . .
 H29C H 1.1070 0.7922 0.9756 0.048 Uiso 1 1 calc GR . . . .
 C30 C 1.1952(6) 0.7576(6) 0.8486(4) 0.0330(14) Uani 1 1 d . . . . .
 H30A H 1.1895 0.7010 0.8730 0.049 Uiso 1 1 calc GR . . . .
 H30B H 1.2749 0.8074 0.8607 0.049 Uiso 1 1 calc GR . . . .
 H30C H 1.1737 0.7294 0.8021 0.049 Uiso 1 1 calc GR . . . .
 C31 C 1.1310(7) 0.9497(5) 0.8373(4) 0.0325(14) Uani 1 1 d . . . . .
 H31A H 1.1219 0.9364 0.7904 0.049 Uiso 1 1 calc GR . . . .
 H31B H 1.2112 0.9940 0.8585 0.049 Uiso 1 1 calc GR . . . .
 H31C H 1.0787 0.9847 0.8473 0.049 Uiso 1 1 calc GR . . . .
 C32 C 0.9134(5) 0.8767(5) 0.6576(3) 0.0225(12) Uani 1 1 d . . . . .
 C33 C 0.7983(6) 1.0269(5) 0.6336(3) 0.0239(12) Uani 1 1 d . . . . .
 C34 C 0.6795(6) 0.9828(5) 0.6196(3) 0.0278(13) Uani 1 1 d . . . . .
 H34 H 0.6439 0.9268 0.6395 0.033 Uiso 1 1 calc R . . . .
 C35 C 0.6113(6) 1.0195(6) 0.5764(4) 0.0349(15) Uani 1 1 d . . . . .
 H35 H 0.5293 0.9889 0.5668 0.042 Uiso 1 1 calc R . . . .
 C36 C 0.6643(7) 1.1020(6) 0.5473(3) 0.0333(15) Uani 1 1 d . . . . .
 H36 H 0.6183 1.1290 0.5187 0.040 Uiso 1 1 calc R . . . .
 C37 C 0.7833(7) 1.1440(6) 0.5600(3) 0.0343(15) Uani 1 1 d . . . . .
 H37 H 0.8194 1.1989 0.5395 0.041 Uiso 1 1 calc R . . . .
 C38 C 0.8505(6) 1.1063(5) 0.6028(3) 0.0286(13) Uani 1 1 d . . . . .
 H38 H 0.9325 1.1348 0.6111 0.034 Uiso 1 1 calc R . . . .
 C39 C 1.0135(5) 1.0929(5) 0.7256(3) 0.0235(12) Uani 1 1 d . . . . .
 C40 C 1.1228(6) 1.0921(5) 0.7250(3) 0.0261(13) Uani 1 1 d . . . . .
 H40 H 1.1305 1.0318 0.7042 0.031 Uiso 1 1 calc R . . . .
 C41 C 1.2218(6) 1.1787(5) 0.7545(4) 0.0314(14) Uani 1 1 d . . . . .
 H41 H 1.2963 1.1765 0.7546 0.038 Uiso 1 1 calc R . . . .
 C42 C 1.2111(6) 1.2675(5) 0.7834(3) 0.0307(14) Uani 1 1 d . . . . .
 H42 H 1.2781 1.3266 0.8035 0.037 Uiso 1 1 calc R . . . .
 C43 C 1.1006(6) 1.2698(5) 0.7828(3) 0.0302(14) Uani 1 1 d . . . . .
 H43 H 1.0924 1.3307 0.8024 0.036 Uiso 1 1 calc R . . . .
 C44 C 1.0036(6) 1.1831(5) 0.7537(3) 0.0285(13) Uani 1 1 d . . . . .
 H44 H 0.9289 1.1855 0.7528 0.034 Uiso 1 1 calc R . . . .
 C45 C 0.6511(7) 0.8711(6) 0.8225(4) 0.0346(15) Uani 1 1 d . . . . .
 H45A H 0.5851 0.8379 0.7851 0.052 Uiso 1 1 calc GR . . . .
 H45B H 0.6249 0.8978 0.8584 0.052 Uiso 1 1 calc GR . . . .
 H45C H 0.6854 0.8201 0.8356 0.052 Uiso 1 1 calc GR . . . .
 C46 C 0.8797(7) 1.0583(6) 0.8739(3) 0.0349(15) Uani 1 1 d . . . . .
 H46A H 0.9141 1.0123 0.8948 0.052 Uiso 1 1 calc GR . . . .
 H46B H 0.8467 1.0903 0.9043 0.052 Uiso 1 1 calc GR . . . .
 H46C H 0.9395 1.1126 0.8612 0.052 Uiso 1 1 calc GR . . . .
 C47 C 0.6852(7) 1.0691(6) 0.7702(4) 0.0344(15) Uani 1 1 d . . . . .
 H47A H 0.7325 1.1175 0.7476 0.052 Uiso 1 1 calc GR . . . .
 H47B H 0.6723 1.1081 0.8070 0.052 Uiso 1 1 calc GR . . . .
 H47C H 0.6105 1.0273 0.7404 0.052 Uiso 1 1 calc GR . . . .
 C48 C 0.9212(5) 0.7760(5) 0.5312(3) 0.0214(11) Uani 1 1 d . . . . .
 C49 C 0.9557(6) 0.7101(5) 0.4939(3) 0.0275(13) Uani 1 1 d . . . . .
 H49 H 1.0077 0.6798 0.5141 0.033 Uiso 1 1 calc R . . . .
 C50 C 0.9150(7) 0.6881(5) 0.4273(3) 0.0319(14) Uani 1 1 d . . . . .
 H50 H 0.9395 0.6430 0.4020 0.038 Uiso 1 1 calc R . . . .
 C51 C 0.8394(7) 0.7309(6) 0.3974(3) 0.0324(14) Uani 1 1 d . . . . .
 H51 H 0.8096 0.7139 0.3518 0.039 Uiso 1 1 calc R . . . .
 C52 C 0.8071(7) 0.7993(6) 0.4344(4) 0.0379(16) Uani 1 1 d . . . . .
 H52 H 0.7571 0.8311 0.4137 0.045 Uiso 1 1 calc R . . . .
 C53 C 0.8464(6) 0.8218(6) 0.5008(3) 0.0318(14) Uani 1 1 d . . . . .
 H53 H 0.8229 0.8681 0.5258 0.038 Uiso 1 1 calc R . . . .
 C54 C 1.1272(6) 0.8635(5) 0.6328(3) 0.0243(12) Uani 1 1 d . . . . .
 C55 C 1.1752(6) 0.9268(5) 0.5912(3) 0.0273(13) Uani 1 1 d . . . . .
 H55 H 1.1273 0.9316 0.5525 0.033 Uiso 1 1 calc R . . . .
 C56 C 1.2939(6) 0.9827(5) 0.6071(4) 0.0303(14) Uani 1 1 d . . . . .
 H56 H 1.3268 1.0255 0.5789 0.036 Uiso 1 1 calc R . . . .
 C57 C 1.3644(6) 0.9764(5) 0.6637(4) 0.0331(15) Uani 1 1 d . . . . .
 H57 H 1.4452 1.0147 0.6742 0.040 Uiso 1 1 calc R . . . .
 C58 C 1.3161(6) 0.9139(5) 0.7050(3) 0.0290(13) Uani 1 1 d . . . . .
 H58 H 1.3640 0.9100 0.7441 0.035 Uiso 1 1 calc R . . . .
 C59 C 1.1986(6) 0.8575(5) 0.6895(3) 0.0254(12) Uani 1 1 d . . . . .
 H59 H 1.1664 0.8142 0.7177 0.030 Uiso 1 1 calc R . . . .
 C60 C 0.9473(6) 0.5201(5) 0.7071(3) 0.0288(13) Uani 1 1 d . . . . .
 H60A H 1.0033 0.5651 0.7461 0.043 Uiso 1 1 calc GR . . . .
 H60B H 0.9602 0.4544 0.7000 0.043 Uiso 1 1 calc GR . . . .
 H60C H 0.8686 0.5065 0.7125 0.043 Uiso 1 1 calc GR . . . .
 C61 C 0.8646(6) 0.4917(5) 0.5620(3) 0.0275(13) Uani 1 1 d . . . . .
 H61A H 0.7860 0.4913 0.5592 0.041 Uiso 1 1 calc GR . . . .
 H61B H 0.8656 0.4219 0.5648 0.041 Uiso 1 1 calc GR . . . .
 H61C H 0.8894 0.5130 0.5234 0.041 Uiso 1 1 calc GR . . . .
 C62 C 1.1187(6) 0.6086(5) 0.6276(4) 0.0294(14) Uani 1 1 d . . . . .
 H62A H 1.1359 0.6541 0.5960 0.044 Uiso 1 1 calc GR . . . .
 H62B H 1.1258 0.5423 0.6128 0.044 Uiso 1 1 calc GR . . . .
 H62C H 1.1735 0.6415 0.6695 0.044 Uiso 1 1 calc GR . . . .

loop_
  _atom_site_aniso_label
  _atom_site_aniso_U_11
  _atom_site_aniso_U_22
  _atom_site_aniso_U_33
  _atom_site_aniso_U_23
  _atom_site_aniso_U_13
  _atom_site_aniso_U_12
 U1 0.02179(11) 0.02136(11) 0.01885(11) 0.00748(7) 0.00928(7) 0.00776(8)
 P1 0.0228(7) 0.0231(7) 0.0235(7) 0.0081(6) 0.0101(6) 0.0080(6)
 P2 0.0263(7) 0.0217(7) 0.0184(7) 0.0075(5) 0.0087(5) 0.0082(6)
 P3 0.0210(7) 0.0210(7) 0.0210(7) 0.0068(5) 0.0091(5) 0.0072(5)
 P4 0.0217(7) 0.0218(7) 0.0193(7) 0.0078(5) 0.0103(5) 0.0075(5)
 Si1 0.0243(8) 0.0293(9) 0.0298(9) 0.0124(7) 0.0060(7) 0.0057(7)
 Si2 0.0240(8) 0.0258(8) 0.0214(7) 0.0082(6) 0.0062(6) 0.0082(6)
 Si3 0.0283(8) 0.0256(8) 0.0236(8) 0.0057(6) 0.0140(6) 0.0108(7)
 Si4 0.0237(8) 0.0231(7) 0.0237(8) 0.0092(6) 0.0115(6) 0.0105(6)
 N1 0.028(3) 0.016(2) 0.029(3) 0.0068(19) 0.013(2) 0.009(2)
 N2 0.025(3) 0.026(3) 0.024(2) 0.010(2) 0.009(2) 0.013(2)
 N3 0.021(2) 0.026(2) 0.019(2) 0.0045(19) 0.0093(18) 0.015(2)
 N4 0.024(2) 0.029(3) 0.020(2) 0.009(2) 0.0090(19) 0.008(2)
 C1 0.033(3) 0.023(3) 0.024(3) 0.006(2) 0.016(3) 0.012(3)
 C2 0.031(3) 0.021(3) 0.036(3) 0.012(3) 0.018(3) 0.010(2)
 C3 0.038(4) 0.038(4) 0.045(4) -0.005(3) 0.018(3) 0.009(3)
 C4 0.061(6) 0.063(6) 0.062(6) 0.002(5) 0.045(5) 0.014(5)
 C5 0.047(5) 0.043(4) 0.089(7) 0.024(5) 0.054(5) 0.021(4)
 C6 0.031(4) 0.050(5) 0.077(6) 0.043(5) 0.023(4) 0.022(3)
 C7 0.031(4) 0.050(4) 0.047(4) 0.029(4) 0.018(3) 0.013(3)
 C8 0.029(3) 0.024(3) 0.026(3) 0.006(2) 0.008(2) 0.011(2)
 C9 0.045(4) 0.031(4) 0.046(4) 0.011(3) 0.029(4) 0.009(3)
 C10 0.051(5) 0.031(4) 0.063(5) 0.017(4) 0.038(4) 0.009(3)
 C11 0.047(4) 0.022(3) 0.067(5) 0.003(3) 0.030(4) 0.007(3)
 C12 0.045(4) 0.033(4) 0.048(4) 0.005(3) 0.028(4) 0.017(3)
 C13 0.028(3) 0.030(3) 0.033(3) 0.008(3) 0.017(3) 0.008(3)
 C14 0.031(4) 0.050(5) 0.069(6) 0.030(4) 0.019(4) 0.021(3)
 C15 0.029(4) 0.047(4) 0.034(4) 0.009(3) 0.000(3) -0.002(3)
 C16 0.039(4) 0.039(4) 0.025(3) 0.008(3) 0.004(3) 0.003(3)
 C17 0.031(3) 0.022(3) 0.023(3) 0.009(2) 0.014(2) 0.008(2)
 C18 0.034(3) 0.030(3) 0.030(3) 0.010(3) 0.017(3) 0.011(3)
 C19 0.049(4) 0.026(3) 0.044(4) 0.012(3) 0.022(3) 0.018(3)
 C20 0.058(5) 0.031(4) 0.044(4) 0.021(3) 0.029(4) 0.028(3)
 C21 0.038(4) 0.044(4) 0.043(4) 0.022(3) 0.017(3) 0.022(3)
 C22 0.041(4) 0.028(3) 0.032(3) 0.015(3) 0.012(3) 0.019(3)
 C23 0.027(3) 0.028(3) 0.025(3) 0.009(2) 0.009(2) 0.012(3)
 C24 0.041(4) 0.036(3) 0.029(3) 0.014(3) 0.018(3) 0.023(3)
 C25 0.053(4) 0.047(4) 0.030(3) 0.022(3) 0.024(3) 0.029(4)
 C26 0.057(5) 0.052(5) 0.024(3) 0.010(3) 0.020(3) 0.030(4)
 C27 0.047(4) 0.031(4) 0.038(4) 0.002(3) 0.013(3) 0.017(3)
 C28 0.040(4) 0.026(3) 0.028(3) 0.006(3) 0.017(3) 0.010(3)
 C29 0.032(3) 0.032(3) 0.024(3) 0.003(3) 0.000(3) 0.007(3)
 C30 0.033(3) 0.042(4) 0.033(3) 0.016(3) 0.011(3) 0.021(3)
 C31 0.038(4) 0.025(3) 0.033(3) 0.012(3) 0.007(3) 0.009(3)
 C32 0.024(3) 0.020(3) 0.026(3) 0.012(2) 0.013(2) 0.004(2)
 C33 0.034(3) 0.027(3) 0.017(3) 0.006(2) 0.011(2) 0.015(3)
 C34 0.032(3) 0.028(3) 0.027(3) 0.010(3) 0.011(3) 0.013(3)
 C35 0.030(3) 0.044(4) 0.034(4) 0.006(3) 0.010(3) 0.016(3)
 C36 0.039(4) 0.039(4) 0.029(3) 0.009(3) 0.009(3) 0.023(3)
 C37 0.046(4) 0.036(4) 0.030(3) 0.015(3) 0.013(3) 0.022(3)
 C38 0.029(3) 0.033(3) 0.033(3) 0.011(3) 0.017(3) 0.018(3)
 C39 0.027(3) 0.026(3) 0.022(3) 0.011(2) 0.010(2) 0.011(2)
 C40 0.026(3) 0.030(3) 0.024(3) 0.012(2) 0.008(2) 0.010(3)
 C41 0.026(3) 0.029(3) 0.041(4) 0.016(3) 0.010(3) 0.009(3)
 C42 0.029(3) 0.025(3) 0.028(3) 0.007(3) 0.006(3) -0.004(3)
 C43 0.038(4) 0.023(3) 0.030(3) 0.004(3) 0.013(3) 0.009(3)
 C44 0.030(3) 0.023(3) 0.031(3) 0.006(2) 0.013(3) 0.004(3)
 C45 0.039(4) 0.036(4) 0.040(4) 0.012(3) 0.031(3) 0.014(3)
 C46 0.046(4) 0.034(4) 0.024(3) 0.005(3) 0.008(3) 0.013(3)
 C47 0.036(4) 0.033(4) 0.038(4) 0.003(3) 0.013(3) 0.016(3)
 C48 0.026(3) 0.022(3) 0.020(3) 0.009(2) 0.012(2) 0.010(2)
 C49 0.035(3) 0.023(3) 0.025(3) 0.009(2) 0.010(3) 0.009(3)
 C50 0.047(4) 0.026(3) 0.025(3) 0.009(2) 0.017(3) 0.009(3)
 C51 0.044(4) 0.033(3) 0.021(3) 0.007(3) 0.012(3) 0.012(3)
 C52 0.039(4) 0.045(4) 0.032(4) 0.021(3) 0.007(3) 0.015(3)
 C53 0.036(4) 0.036(4) 0.030(3) 0.011(3) 0.012(3) 0.019(3)
 C54 0.026(3) 0.023(3) 0.027(3) 0.004(2) 0.010(2) 0.011(2)
 C55 0.030(3) 0.026(3) 0.030(3) 0.009(3) 0.013(3) 0.011(3)
 C56 0.026(3) 0.030(3) 0.041(4) 0.011(3) 0.017(3) 0.011(3)
 C57 0.022(3) 0.028(3) 0.049(4) 0.008(3) 0.013(3) 0.007(3)
 C58 0.025(3) 0.027(3) 0.031(3) 0.002(3) 0.002(3) 0.007(3)
 C59 0.029(3) 0.027(3) 0.027(3) 0.008(2) 0.012(2) 0.015(3)
 C60 0.038(4) 0.026(3) 0.034(3) 0.015(3) 0.017(3) 0.018(3)
 C61 0.030(3) 0.028(3) 0.027(3) 0.006(2) 0.012(3) 0.010(3)
 C62 0.032(3) 0.028(3) 0.041(4) 0.014(3) 0.019(3) 0.019(3)

_geom_special_details
;
 All esds (except the esd in the dihedral angle between two l.s. planes)
 are estimated using the full covariance matrix.  The cell esds are taken
 into account individually in the estimation of esds in distances, angles
 and torsion angles; correlations between esds in cell parameters are only
 used when they are defined by crystal symmetry.  An approximate (isotropic)
 treatment of cell esds is used for estimating esds involving l.s. planes.
;
loop_
  _geom_bond_atom_site_label_1
  _geom_bond_atom_site_label_2
  _geom_bond_distance
  _geom_bond_site_symmetry_2
  _geom_bond_publ_flag
 U1 N1 2.433(5) . ?
 U1 N2 2.468(5) . ?
 U1 N3 2.440(5) . ?
 U1 N4 2.478(5) . ?
 U1 C1 2.410(6) . ?
 U1 C32 2.421(6) . ?
 P1 N1 1.616(5) . ?
 P1 C1 1.671(7) . ?
 P1 C2 1.837(7) . ?
 P1 C8 1.817(7) . ?
 P2 N2 1.633(5) . ?
 P2 C1 1.648(7) . ?
 P2 C17 1.830(6) . ?
 P2 C23 1.833(7) . ?
 P3 N3 1.630(5) . ?
 P3 C32 1.640(6) . ?
 P3 C33 1.837(6) . ?
 P3 C39 1.835(7) . ?
 P4 N4 1.629(5) . ?
 P4 C32 1.664(6) . ?
 P4 C48 1.828(6) . ?
 P4 C54 1.836(7) . ?
 Si1 N1 1.753(6) . ?
 Si1 C14 1.866(8) . ?
 Si1 C15 1.883(8) . ?
 Si1 C16 1.871(7) . ?
 Si2 N2 1.729(6) . ?
 Si2 C29 1.880(7) . ?
 Si2 C30 1.869(7) . ?
 Si2 C31 1.868(7) . ?
 Si3 N3 1.735(5) . ?
 Si3 C45 1.882(7) . ?
 Si3 C46 1.878(8) . ?
 Si3 C47 1.887(7) . ?
 Si4 N4 1.734(6) . ?
 Si4 C60 1.864(6) . ?
 Si4 C61 1.878(7) . ?
 Si4 C62 1.896(7) . ?
 C2 C3 1.398(11) . ?
 C2 C7 1.374(11) . ?
 C3 H3 0.9500 . ?
 C3 C4 1.391(11) . ?
 C4 H4 0.9500 . ?
 C4 C5 1.343(16) . ?
 C5 H5 0.9500 . ?
 C5 C6 1.371(15) . ?
 C6 H6 0.9500 . ?
 C6 C7 1.384(11) . ?
 C7 H7 0.9500 . ?
 C8 C9 1.404(10) . ?
 C8 C13 1.392(9) . ?
 C9 H9 0.9500 . ?
 C9 C10 1.383(11) . ?
 C10 H10 0.9500 . ?
 C10 C11 1.377(12) . ?
 C11 H11 0.9500 . ?
 C11 C12 1.408(11) . ?
 C12 H12 0.9500 . ?
 C12 C13 1.382(10) . ?
 C13 H13 0.9500 . ?
 C14 H14A 0.9800 . ?
 C14 H14B 0.9800 . ?
 C14 H14C 0.9800 . ?
 C15 H15A 0.9800 . ?
 C15 H15B 0.9800 . ?
 C15 H15C 0.9800 . ?
 C16 H16A 0.9800 . ?
 C16 H16B 0.9800 . ?
 C16 H16C 0.9800 . ?
 C17 C18 1.382(10) . ?
 C17 C22 1.404(10) . ?
 C18 H18 0.9500 . ?
 C18 C19 1.408(10) . ?
 C19 H19 0.9500 . ?
 C19 C20 1.373(12) . ?
 C20 H20 0.9500 . ?
 C20 C21 1.387(12) . ?
 C21 H21 0.9500 . ?
 C21 C22 1.385(10) . ?
 C22 H22 0.9500 . ?
 C23 C24 1.386(9) . ?
 C23 C28 1.394(10) . ?
 C24 H24 0.9500 . ?
 C24 C25 1.395(10) . ?
 C25 H25 0.9500 . ?
 C25 C26 1.382(12) . ?
 C26 H26 0.9500 . ?
 C26 C27 1.379(11) . ?
 C27 H27 0.9500 . ?
 C27 C28 1.389(10) . ?
 C28 H28 0.9500 . ?
 C29 H29A 0.9800 . ?
 C29 H29B 0.9800 . ?
 C29 H29C 0.9800 . ?
 C30 H30A 0.9800 . ?
 C30 H30B 0.9800 . ?
 C30 H30C 0.9800 . ?
 C31 H31A 0.9800 . ?
 C31 H31B 0.9800 . ?
 C31 H31C 0.9800 . ?
 C33 C34 1.376(10) . ?
 C33 C38 1.389(9) . ?
 C34 H34 0.9500 . ?
 C34 C35 1.391(10) . ?
 C35 H35 0.9500 . ?
 C35 C36 1.399(11) . ?
 C36 H36 0.9500 . ?
 C36 C37 1.379(11) . ?
 C37 H37 0.9500 . ?
 C37 C38 1.386(10) . ?
 C38 H38 0.9500 . ?
 C39 C40 1.384(9) . ?
 C39 C44 1.386(9) . ?
 C40 H40 0.9500 . ?
 C40 C41 1.398(10) . ?
 C41 H41 0.9500 . ?
 C41 C42 1.380(11) . ?
 C42 H42 0.9500 . ?
 C42 C43 1.402(10) . ?
 C43 H43 0.9500 . ?
 C43 C44 1.384(10) . ?
 C44 H44 0.9500 . ?
 C45 H45A 0.9800 . ?
 C45 H45B 0.9800 . ?
 C45 H45C 0.9800 . ?
 C46 H46A 0.9800 . ?
 C46 H46B 0.9800 . ?
 C46 H46C 0.9800 . ?
 C47 H47A 0.9800 . ?
 C47 H47B 0.9800 . ?
 C47 H47C 0.9800 . ?
 C48 C49 1.381(9) . ?
 C48 C53 1.400(9) . ?
 C49 H49 0.9500 . ?
 C49 C50 1.384(10) . ?
 C50 H50 0.9500 . ?
 C50 C51 1.374(11) . ?
 C51 H51 0.9500 . ?
 C51 C52 1.385(11) . ?
 C52 H52 0.9500 . ?
 C52 C53 1.378(11) . ?
 C53 H53 0.9500 . ?
 C54 C55 1.399(9) . ?
 C54 C59 1.393(9) . ?
 C55 H55 0.9500 . ?
 C55 C56 1.393(10) . ?
 C56 H56 0.9500 . ?
 C56 C57 1.387(11) . ?
 C57 H57 0.9500 . ?
 C57 C58 1.389(10) . ?
 C58 H58 0.9500 . ?
 C58 C59 1.382(9) . ?
 C59 H59 0.9500 . ?
 C60 H60A 0.9800 . ?
 C60 H60B 0.9800 . ?
 C60 H60C 0.9800 . ?
 C61 H61A 0.9800 . ?
 C61 H61B 0.9800 . ?
 C61 H61C 0.9800 . ?
 C62 H62A 0.9800 . ?
 C62 H62B 0.9800 . ?
 C62 H62C 0.9800 . ?

loop_
  _geom_angle_atom_site_label_1
  _geom_angle_atom_site_label_2
  _geom_angle_atom_site_label_3
  _geom_angle
  _geom_angle_site_symmetry_1
  _geom_angle_site_symmetry_3
  _geom_angle_publ_flag
 N1 U1 N2 126.62(17) . . ?
 N1 U1 N3 99.79(17) . . ?
 N1 U1 N4 105.36(17) . . ?
 N2 U1 N4 99.16(17) . . ?
 N3 U1 N2 102.17(17) . . ?
 N3 U1 N4 126.68(17) . . ?
 C1 U1 N1 63.6(2) . . ?
 C1 U1 N2 63.1(2) . . ?
 C1 U1 N3 117.34(18) . . ?
 C1 U1 N4 115.93(19) . . ?
 C1 U1 C32 177.5(2) . . ?
 C32 U1 N1 113.97(19) . . ?
 C32 U1 N2 119.4(2) . . ?
 C32 U1 N3 63.18(19) . . ?
 C32 U1 N4 63.72(19) . . ?
 N1 P1 C1 101.8(3) . . ?
 N1 P1 C2 116.0(3) . . ?
 N1 P1 C8 110.0(3) . . ?
 C1 P1 C2 114.5(3) . . ?
 C1 P1 C8 112.5(3) . . ?
 C8 P1 C2 102.3(3) . . ?
 N2 P2 C1 102.2(3) . . ?
 N2 P2 C17 114.9(3) . . ?
 N2 P2 C23 110.8(3) . . ?
 C1 P2 C17 114.0(3) . . ?
 C1 P2 C23 114.1(3) . . ?
 C17 P2 C23 101.4(3) . . ?
 N3 P3 C32 102.3(3) . . ?
 N3 P3 C33 110.8(3) . . ?
 N3 P3 C39 112.8(3) . . ?
 C32 P3 C33 115.4(3) . . ?
 C32 P3 C39 115.1(3) . . ?
 C39 P3 C33 100.8(3) . . ?
 N4 P4 C32 103.5(3) . . ?
 N4 P4 C48 112.5(3) . . ?
 N4 P4 C54 111.3(3) . . ?
 C32 P4 C48 115.3(3) . . ?
 C32 P4 C54 112.1(3) . . ?
 C48 P4 C54 102.3(3) . . ?
 N1 Si1 C14 111.5(4) . . ?
 N1 Si1 C15 114.1(3) . . ?
 N1 Si1 C16 106.2(3) . . ?
 C14 Si1 C15 108.0(4) . . ?
 C14 Si1 C16 109.7(4) . . ?
 C16 Si1 C15 107.2(4) . . ?
 N2 Si2 C29 115.0(3) . . ?
 N2 Si2 C30 111.9(3) . . ?
 N2 Si2 C31 106.2(3) . . ?
 C30 Si2 C29 107.1(3) . . ?
 C31 Si2 C29 107.0(3) . . ?
 C31 Si2 C30 109.5(3) . . ?
 N3 Si3 C45 107.3(3) . . ?
 N3 Si3 C46 111.4(3) . . ?
 N3 Si3 C47 114.5(3) . . ?
 C45 Si3 C47 106.0(4) . . ?
 C46 Si3 C45 110.4(3) . . ?
 C46 Si3 C47 107.1(3) . . ?
 N4 Si4 C60 106.8(3) . . ?
 N4 Si4 C61 112.9(3) . . ?
 N4 Si4 C62 114.3(3) . . ?
 C60 Si4 C61 107.6(3) . . ?
 C60 Si4 C62 107.7(3) . . ?
 C61 Si4 C62 107.3(3) . . ?
 P1 N1 U1 97.6(3) . . ?
 P1 N1 Si1 129.9(3) . . ?
 Si1 N1 U1 132.4(3) . . ?
 P2 N2 U1 96.4(2) . . ?
 P2 N2 Si2 131.8(3) . . ?
 Si2 N2 U1 131.7(3) . . ?
 P3 N3 U1 97.0(2) . . ?
 P3 N3 Si3 132.6(3) . . ?
 Si3 N3 U1 130.3(3) . . ?
 P4 N4 U1 95.8(2) . . ?
 P4 N4 Si4 130.8(3) . . ?
 Si4 N4 U1 133.4(3) . . ?
 P1 C1 U1 96.9(3) . . ?
 P2 C1 U1 98.3(3) . . ?
 P2 C1 P1 164.8(4) . . ?
 C3 C2 P1 117.9(6) . . ?
 C7 C2 P1 122.9(6) . . ?
 C7 C2 C3 119.2(7) . . ?
 C2 C3 H3 120.7 . . ?
 C4 C3 C2 118.7(9) . . ?
 C4 C3 H3 120.7 . . ?
 C3 C4 H4 119.7 . . ?
 C5 C4 C3 120.6(10) . . ?
 C5 C4 H4 119.7 . . ?
 C4 C5 H5 119.1 . . ?
 C4 C5 C6 121.8(7) . . ?
 C6 C5 H5 119.1 . . ?
 C5 C6 H6 120.9 . . ?
 C5 C6 C7 118.3(8) . . ?
 C7 C6 H6 120.9 . . ?
 C2 C7 C6 121.3(8) . . ?
 C2 C7 H7 119.3 . . ?
 C6 C7 H7 119.3 . . ?
 C9 C8 P1 121.7(5) . . ?
 C13 C8 P1 118.2(5) . . ?
 C13 C8 C9 119.3(6) . . ?
 C8 C9 H9 120.0 . . ?
 C10 C9 C8 120.0(7) . . ?
 C10 C9 H9 120.0 . . ?
 C9 C10 H10 119.7 . . ?
 C11 C10 C9 120.7(7) . . ?
 C11 C10 H10 119.7 . . ?
 C10 C11 H11 120.1 . . ?
 C10 C11 C12 119.7(7) . . ?
 C12 C11 H11 120.1 . . ?
 C11 C12 H12 120.1 . . ?
 C13 C12 C11 119.8(7) . . ?
 C13 C12 H12 120.1 . . ?
 C8 C13 H13 119.7 . . ?
 C12 C13 C8 120.5(6) . . ?
 C12 C13 H13 119.7 . . ?
 Si1 C14 H14A 109.5 . . ?
 Si1 C14 H14B 109.5 . . ?
 Si1 C14 H14C 109.5 . . ?
 H14A C14 H14B 109.5 . . ?
 H14A C14 H14C 109.5 . . ?
 H14B C14 H14C 109.5 . . ?
 Si1 C15 H15A 109.5 . . ?
 Si1 C15 H15B 109.5 . . ?
 Si1 C15 H15C 109.5 . . ?
 H15A C15 H15B 109.5 . . ?
 H15A C15 H15C 109.5 . . ?
 H15B C15 H15C 109.5 . . ?
 Si1 C16 H16A 109.5 . . ?
 Si1 C16 H16B 109.5 . . ?
 Si1 C16 H16C 109.5 . . ?
 H16A C16 H16B 109.5 . . ?
 H16A C16 H16C 109.5 . . ?
 H16B C16 H16C 109.5 . . ?
 C18 C17 P2 119.0(5) . . ?
 C18 C17 C22 120.0(6) . . ?
 C22 C17 P2 121.0(5) . . ?
 C17 C18 H18 120.3 . . ?
 C17 C18 C19 119.5(7) . . ?
 C19 C18 H18 120.3 . . ?
 C18 C19 H19 119.9 . . ?
 C20 C19 C18 120.1(7) . . ?
 C20 C19 H19 119.9 . . ?
 C19 C20 H20 119.8 . . ?
 C19 C20 C21 120.4(7) . . ?
 C21 C20 H20 119.8 . . ?
 C20 C21 H21 119.9 . . ?
 C22 C21 C20 120.1(7) . . ?
 C22 C21 H21 119.9 . . ?
 C17 C22 H22 120.1 . . ?
 C21 C22 C17 119.8(7) . . ?
 C21 C22 H22 120.1 . . ?
 C24 C23 P2 122.1(5) . . ?
 C24 C23 C28 118.3(6) . . ?
 C28 C23 P2 119.5(5) . . ?
 C23 C24 H24 119.5 . . ?
 C23 C24 C25 121.0(7) . . ?
 C25 C24 H24 119.5 . . ?
 C24 C25 H25 120.1 . . ?
 C26 C25 C24 119.8(6) . . ?
 C26 C25 H25 120.1 . . ?
 C25 C26 H26 120.0 . . ?
 C27 C26 C25 119.9(7) . . ?
 C27 C26 H26 120.0 . . ?
 C26 C27 H27 119.9 . . ?
 C26 C27 C28 120.1(7) . . ?
 C28 C27 H27 119.9 . . ?
 C23 C28 H28 119.6 . . ?
 C27 C28 C23 120.8(6) . . ?
 C27 C28 H28 119.6 . . ?
 Si2 C29 H29A 109.5 . . ?
 Si2 C29 H29B 109.5 . . ?
 Si2 C29 H29C 109.5 . . ?
 H29A C29 H29B 109.5 . . ?
 H29A C29 H29C 109.5 . . ?
 H29B C29 H29C 109.5 . . ?
 Si2 C30 H30A 109.5 . . ?
 Si2 C30 H30B 109.5 . . ?
 Si2 C30 H30C 109.5 . . ?
 H30A C30 H30B 109.5 . . ?
 H30A C30 H30C 109.5 . . ?
 H30B C30 H30C 109.5 . . ?
 Si2 C31 H31A 109.5 . . ?
 Si2 C31 H31B 109.5 . . ?
 Si2 C31 H31C 109.5 . . ?
 H31A C31 H31B 109.5 . . ?
 H31A C31 H31C 109.5 . . ?
 H31B C31 H31C 109.5 . . ?
 P3 C32 U1 97.5(3) . . ?
 P3 C32 P4 164.2(4) . . ?
 P4 C32 U1 97.0(3) . . ?
 C34 C33 P3 119.4(5) . . ?
 C34 C33 C38 119.8(6) . . ?
 C38 C33 P3 120.7(5) . . ?
 C33 C34 H34 119.8 . . ?
 C33 C34 C35 120.4(6) . . ?
 C35 C34 H34 119.8 . . ?
 C34 C35 H35 120.2 . . ?
 C34 C35 C36 119.5(7) . . ?
 C36 C35 H35 120.2 . . ?
 C35 C36 H36 120.1 . . ?
 C37 C36 C35 119.8(7) . . ?
 C37 C36 H36 120.1 . . ?
 C36 C37 H37 119.9 . . ?
 C36 C37 C38 120.2(7) . . ?
 C38 C37 H37 119.9 . . ?
 C33 C38 H38 119.9 . . ?
 C37 C38 C33 120.2(7) . . ?
 C37 C38 H38 119.9 . . ?
 C40 C39 P3 119.7(5) . . ?
 C40 C39 C44 118.7(6) . . ?
 C44 C39 P3 121.6(5) . . ?
 C39 C40 H40 119.5 . . ?
 C39 C40 C41 121.0(6) . . ?
 C41 C40 H40 119.5 . . ?
 C40 C41 H41 120.1 . . ?
 C42 C41 C40 119.8(7) . . ?
 C42 C41 H41 120.1 . . ?
 C41 C42 H42 120.3 . . ?
 C41 C42 C43 119.5(6) . . ?
 C43 C42 H42 120.3 . . ?
 C42 C43 H43 120.1 . . ?
 C44 C43 C42 119.9(6) . . ?
 C44 C43 H43 120.1 . . ?
 C39 C44 H44 119.5 . . ?
 C43 C44 C39 121.1(7) . . ?
 C43 C44 H44 119.5 . . ?
 Si3 C45 H45A 109.5 . . ?
 Si3 C45 H45B 109.5 . . ?
 Si3 C45 H45C 109.5 . . ?
 H45A C45 H45B 109.5 . . ?
 H45A C45 H45C 109.5 . . ?
 H45B C45 H45C 109.5 . . ?
 Si3 C46 H46A 109.5 . . ?
 Si3 C46 H46B 109.5 . . ?
 Si3 C46 H46C 109.5 . . ?
 H46A C46 H46B 109.5 . . ?
 H46A C46 H46C 109.5 . . ?
 H46B C46 H46C 109.5 . . ?
 Si3 C47 H47A 109.5 . . ?
 Si3 C47 H47B 109.5 . . ?
 Si3 C47 H47C 109.5 . . ?
 H47A C47 H47B 109.5 . . ?
 H47A C47 H47C 109.5 . . ?
 H47B C47 H47C 109.5 . . ?
 C49 C48 P4 121.1(5) . . ?
 C49 C48 C53 119.3(6) . . ?
 C53 C48 P4 119.6(5) . . ?
 C48 C49 H49 119.8 . . ?
 C48 C49 C50 120.4(7) . . ?
 C50 C49 H49 119.8 . . ?
 C49 C50 H50 119.8 . . ?
 C51 C50 C49 120.5(7) . . ?
 C51 C50 H50 119.8 . . ?
 C50 C51 H51 120.3 . . ?
 C50 C51 C52 119.4(6) . . ?
 C52 C51 H51 120.3 . . ?
 C51 C52 H52 119.6 . . ?
 C53 C52 C51 120.9(7) . . ?
 C53 C52 H52 119.6 . . ?
 C48 C53 H53 120.2 . . ?
 C52 C53 C48 119.6(7) . . ?
 C52 C53 H53 120.2 . . ?
 C55 C54 P4 120.8(5) . . ?
 C59 C54 P4 119.2(5) . . ?
 C59 C54 C55 119.5(6) . . ?
 C54 C55 H55 120.2 . . ?
 C56 C55 C54 119.5(6) . . ?
 C56 C55 H55 120.2 . . ?
 C55 C56 H56 119.7 . . ?
 C57 C56 C55 120.6(6) . . ?
 C57 C56 H56 119.7 . . ?
 C56 C57 H57 120.2 . . ?
 C56 C57 C58 119.6(6) . . ?
 C58 C57 H57 120.2 . . ?
 C57 C58 H58 119.9 . . ?
 C59 C58 C57 120.3(6) . . ?
 C59 C58 H58 119.9 . . ?
 C54 C59 H59 119.8 . . ?
 C58 C59 C54 120.5(6) . . ?
 C58 C59 H59 119.8 . . ?
 Si4 C60 H60A 109.5 . . ?
 Si4 C60 H60B 109.5 . . ?
 Si4 C60 H60C 109.5 . . ?
 H60A C60 H60B 109.5 . . ?
 H60A C60 H60C 109.5 . . ?
 H60B C60 H60C 109.5 . . ?
 Si4 C61 H61A 109.5 . . ?
 Si4 C61 H61B 109.5 . . ?
 Si4 C61 H61C 109.5 . . ?
 H61A C61 H61B 109.5 . . ?
 H61A C61 H61C 109.5 . . ?
 H61B C61 H61C 109.5 . . ?
 Si4 C62 H62A 109.5 . . ?
 Si4 C62 H62B 109.5 . . ?
 Si4 C62 H62C 109.5 . . ?
 H62A C62 H62B 109.5 . . ?
 H62A C62 H62C 109.5 . . ?
 H62B C62 H62C 109.5 . . ?

loop_
  _geom_torsion_atom_site_label_1
  _geom_torsion_atom_site_label_2
  _geom_torsion_atom_site_label_3
  _geom_torsion_atom_site_label_4
  _geom_torsion
  _geom_torsion_site_symmetry_1
  _geom_torsion_site_symmetry_2
  _geom_torsion_site_symmetry_3
  _geom_torsion_site_symmetry_4
  _geom_torsion_publ_flag
 P1 C2 C3 C4 -176.6(7) . . . . ?
 P1 C2 C7 C6 177.1(6) . . . . ?
 P1 C8 C9 C10 -168.4(7) . . . . ?
 P1 C8 C13 C12 170.1(6) . . . . ?
 P2 C17 C18 C19 -178.4(5) . . . . ?
 P2 C17 C22 C21 179.0(5) . . . . ?
 P2 C23 C24 C25 -177.3(6) . . . . ?
 P2 C23 C28 C27 177.4(6) . . . . ?
 P3 C33 C34 C35 -179.2(5) . . . . ?
 P3 C33 C38 C37 179.5(5) . . . . ?
 P3 C39 C40 C41 -176.9(5) . . . . ?
 P3 C39 C44 C43 177.2(5) . . . . ?
 P4 C48 C49 C50 177.7(5) . . . . ?
 P4 C48 C53 C52 -178.0(6) . . . . ?
 P4 C54 C55 C56 171.8(5) . . . . ?
 P4 C54 C59 C58 -171.4(5) . . . . ?
 N1 P1 C1 U1 -3.7(3) . . . . ?
 N1 P1 C1 P2 179.9(16) . . . . ?
 N1 P1 C2 C3 -121.2(6) . . . . ?
 N1 P1 C2 C7 60.9(7) . . . . ?
 N1 P1 C8 C9 -158.7(6) . . . . ?
 N1 P1 C8 C13 31.6(6) . . . . ?
 N2 P2 C1 U1 0.8(3) . . . . ?
 N2 P2 C1 P1 177.1(16) . . . . ?
 N2 P2 C17 C18 -125.7(5) . . . . ?
 N2 P2 C17 C22 55.7(6) . . . . ?
 N2 P2 C23 C24 -150.8(6) . . . . ?
 N2 P2 C23 C28 32.6(6) . . . . ?
 N3 P3 C32 U1 -2.2(3) . . . . ?
 N3 P3 C32 P4 -157.9(16) . . . . ?
 N3 P3 C33 C34 -29.9(6) . . . . ?
 N3 P3 C33 C38 153.2(5) . . . . ?
 N3 P3 C39 C40 115.4(5) . . . . ?
 N3 P3 C39 C44 -64.3(6) . . . . ?
 N4 P4 C32 U1 -0.2(3) . . . . ?
 N4 P4 C32 P3 155.5(16) . . . . ?
 N4 P4 C48 C49 -57.6(6) . . . . ?
 N4 P4 C48 C53 121.4(5) . . . . ?
 N4 P4 C54 C55 154.4(5) . . . . ?
 N4 P4 C54 C59 -33.7(6) . . . . ?
 C1 P1 N1 U1 3.6(3) . . . . ?
 C1 P1 N1 Si1 -173.5(4) . . . . ?
 C1 P1 C2 C3 -3.0(7) . . . . ?
 C1 P1 C2 C7 179.1(6) . . . . ?
 C1 P1 C8 C9 88.5(7) . . . . ?
 C1 P1 C8 C13 -81.2(6) . . . . ?
 C1 P2 N2 U1 -0.7(3) . . . . ?
 C1 P2 N2 Si2 179.9(4) . . . . ?
 C1 P2 C17 C18 -8.2(6) . . . . ?
 C1 P2 C17 C22 173.2(5) . . . . ?
 C1 P2 C23 C24 94.6(6) . . . . ?
 C1 P2 C23 C28 -82.0(6) . . . . ?
 C2 P1 N1 U1 128.6(3) . . . . ?
 C2 P1 N1 Si1 -48.5(5) . . . . ?
 C2 P1 C1 U1 -129.6(3) . . . . ?
 C2 P1 C1 P2 54.0(17) . . . . ?
 C2 P1 C8 C9 -34.9(7) . . . . ?
 C2 P1 C8 C13 155.5(6) . . . . ?
 C2 C3 C4 C5 -0.2(15) . . . . ?
 C3 C2 C7 C6 -0.8(11) . . . . ?
 C3 C4 C5 C6 -1.7(16) . . . . ?
 C4 C5 C6 C7 2.3(13) . . . . ?
 C5 C6 C7 C2 -1.0(12) . . . . ?
 C7 C2 C3 C4 1.4(12) . . . . ?
 C8 P1 N1 U1 -115.9(3) . . . . ?
 C8 P1 N1 Si1 67.0(5) . . . . ?
 C8 P1 C1 U1 114.1(3) . . . . ?
 C8 P1 C1 P2 -62.3(17) . . . . ?
 C8 P1 C2 C3 119.0(6) . . . . ?
 C8 P1 C2 C7 -58.9(6) . . . . ?
 C8 C9 C10 C11 -1.2(15) . . . . ?
 C9 C8 C13 C12 0.2(11) . . . . ?
 C9 C10 C11 C12 -0.1(15) . . . . ?
 C10 C11 C12 C13 1.5(14) . . . . ?
 C11 C12 C13 C8 -1.5(13) . . . . ?
 C13 C8 C9 C10 1.2(12) . . . . ?
 C14 Si1 N1 U1 -94.7(4) . . . . ?
 C14 Si1 N1 P1 81.5(5) . . . . ?
 C15 Si1 N1 U1 142.6(4) . . . . ?
 C15 Si1 N1 P1 -41.2(5) . . . . ?
 C16 Si1 N1 U1 24.8(5) . . . . ?
 C16 Si1 N1 P1 -159.1(4) . . . . ?
 C17 P2 N2 U1 123.3(3) . . . . ?
 C17 P2 N2 Si2 -56.1(5) . . . . ?
 C17 P2 C1 U1 -123.8(3) . . . . ?
 C17 P2 C1 P1 52.6(17) . . . . ?
 C17 P2 C23 C24 -28.4(6) . . . . ?
 C17 P2 C23 C28 155.0(6) . . . . ?
 C17 C18 C19 C20 -0.6(10) . . . . ?
 C18 C17 C22 C21 0.4(10) . . . . ?
 C18 C19 C20 C21 0.3(11) . . . . ?
 C19 C20 C21 C22 0.4(11) . . . . ?
 C20 C21 C22 C17 -0.8(11) . . . . ?
 C22 C17 C18 C19 0.3(10) . . . . ?
 C23 P2 N2 U1 -122.6(3) . . . . ?
 C23 P2 N2 Si2 58.1(5) . . . . ?
 C23 P2 C1 U1 120.4(3) . . . . ?
 C23 P2 C1 P1 -63.2(17) . . . . ?
 C23 P2 C17 C18 114.8(5) . . . . ?
 C23 P2 C17 C22 -63.8(6) . . . . ?
 C23 C24 C25 C26 0.1(12) . . . . ?
 C24 C23 C28 C27 0.7(11) . . . . ?
 C24 C25 C26 C27 0.5(13) . . . . ?
 C25 C26 C27 C28 -0.5(13) . . . . ?
 C26 C27 C28 C23 -0.1(12) . . . . ?
 C28 C23 C24 C25 -0.7(11) . . . . ?
 C29 Si2 N2 U1 143.9(4) . . . . ?
 C29 Si2 N2 P2 -37.0(5) . . . . ?
 C30 Si2 N2 U1 -93.6(4) . . . . ?
 C30 Si2 N2 P2 85.5(5) . . . . ?
 C31 Si2 N2 U1 25.8(5) . . . . ?
 C31 Si2 N2 P2 -155.1(4) . . . . ?
 C32 P3 N3 U1 2.2(3) . . . . ?
 C32 P3 N3 Si3 177.3(4) . . . . ?
 C32 P3 C33 C34 85.7(6) . . . . ?
 C32 P3 C33 C38 -91.1(6) . . . . ?
 C32 P3 C39 C40 -1.5(6) . . . . ?
 C32 P3 C39 C44 178.8(5) . . . . ?
 C32 P4 N4 U1 0.2(3) . . . . ?
 C32 P4 N4 Si4 -178.5(4) . . . . ?
 C32 P4 C48 C49 -176.0(5) . . . . ?
 C32 P4 C48 C53 3.0(6) . . . . ?
 C32 P4 C54 C55 -90.1(6) . . . . ?
 C32 P4 C54 C59 81.7(6) . . . . ?
 C33 P3 N3 U1 125.7(2) . . . . ?
 C33 P3 N3 Si3 -59.2(5) . . . . ?
 C33 P3 C32 U1 -122.6(3) . . . . ?
 C33 P3 C32 P4 81.7(17) . . . . ?
 C33 P3 C39 C40 -126.4(5) . . . . ?
 C33 P3 C39 C44 53.9(6) . . . . ?
 C33 C34 C35 C36 0.0(11) . . . . ?
 C34 C33 C38 C37 2.7(10) . . . . ?
 C34 C35 C36 C37 1.9(11) . . . . ?
 C35 C36 C37 C38 -1.5(11) . . . . ?
 C36 C37 C38 C33 -0.8(11) . . . . ?
 C38 C33 C34 C35 -2.3(10) . . . . ?
 C39 P3 N3 U1 -122.1(3) . . . . ?
 C39 P3 N3 Si3 53.0(5) . . . . ?
 C39 P3 C32 U1 120.6(3) . . . . ?
 C39 P3 C32 P4 -35.1(17) . . . . ?
 C39 P3 C33 C34 -149.6(5) . . . . ?
 C39 P3 C33 C38 33.6(6) . . . . ?
 C39 C40 C41 C42 -1.6(10) . . . . ?
 C40 C39 C44 C43 -2.5(9) . . . . ?
 C40 C41 C42 C43 0.0(10) . . . . ?
 C41 C42 C43 C44 0.3(10) . . . . ?
 C42 C43 C44 C39 1.0(10) . . . . ?
 C44 C39 C40 C41 2.8(9) . . . . ?
 C45 Si3 N3 U1 -26.3(5) . . . . ?
 C45 Si3 N3 P3 160.0(4) . . . . ?
 C46 Si3 N3 U1 94.6(4) . . . . ?
 C46 Si3 N3 P3 -79.0(5) . . . . ?
 C47 Si3 N3 U1 -143.6(3) . . . . ?
 C47 Si3 N3 P3 42.7(5) . . . . ?
 C48 P4 N4 U1 -125.0(2) . . . . ?
 C48 P4 N4 Si4 56.4(5) . . . . ?
 C48 P4 C32 U1 123.1(3) . . . . ?
 C48 P4 C32 P3 -81.1(17) . . . . ?
 C48 P4 C54 C55 34.0(6) . . . . ?
 C48 P4 C54 C59 -154.1(5) . . . . ?
 C48 C49 C50 C51 -0.3(10) . . . . ?
 C49 C48 C53 C52 1.0(10) . . . . ?
 C49 C50 C51 C52 2.1(11) . . . . ?
 C50 C51 C52 C53 -2.4(11) . . . . ?
 C51 C52 C53 C48 0.8(11) . . . . ?
 C53 C48 C49 C50 -1.3(10) . . . . ?
 C54 P4 N4 U1 120.8(3) . . . . ?
 C54 P4 N4 Si4 -57.8(5) . . . . ?
 C54 P4 C32 U1 -120.3(3) . . . . ?
 C54 P4 C32 P3 35.4(17) . . . . ?
 C54 P4 C48 C49 62.0(6) . . . . ?
 C54 P4 C48 C53 -119.0(5) . . . . ?
 C54 C55 C56 C57 -0.2(10) . . . . ?
 C55 C54 C59 C58 0.5(10) . . . . ?
 C55 C56 C57 C58 -0.1(11) . . . . ?
 C56 C57 C58 C59 0.6(11) . . . . ?
 C57 C58 C59 C54 -0.9(10) . . . . ?
 C59 C54 C55 C56 0.0(10) . . . . ?
 C60 Si4 N4 U1 -18.2(5) . . . . ?
 C60 Si4 N4 P4 159.9(4) . . . . ?
 C61 Si4 N4 U1 99.8(4) . . . . ?
 C61 Si4 N4 P4 -82.0(5) . . . . ?
 C62 Si4 N4 U1 -137.2(4) . . . . ?
 C62 Si4 N4 P4 41.0(5) . . . . ?

_shelx_res_file
;
    udpmmh_sq.res created by SHELXL-2014/7

TITL UDPMMH in P-1 #2
REM reset to P-1 #2
CELL 1.54184 12.61423 13.883422 21.434747 95.9681 101.2332 109.1776
ZERR 2 0.000553 0.000476 0.00075 0.0028 0.0033 0.0036
LATT 1
SFAC C H N P Si U
UNIT 136 180 8 8 8 2

L.S. 12 0 54
PLAN  20
TEMP -183(2)
FREE U1 P1
FREE U1 P2
FREE U1 P3
FREE U1 P4
BOND $H
HTAB
CONF
MORE -1
CONF
ABIN
fmap 2
acta
REM <olex2.extras>
REM <HklSrc "%.\\udpmmh_sq.hkl">
REM </olex2.extras>

WGHT    0.082700   12.033400
FVAR       2.17977
U1    6    0.831006    0.755948    0.724208    11.00000    0.02179    0.02136 =
         0.01885    0.00748    0.00928    0.00776
P1    4    0.611760    0.580444    0.734610    11.00000    0.02285    0.02307 =
         0.02351    0.00811    0.01014    0.00803
P2    4    0.854046    0.658895    0.848211    11.00000    0.02628    0.02167 =
         0.01838    0.00752    0.00866    0.00819
P3    4    0.886019    0.975441    0.689984    11.00000    0.02102    0.02097 =
         0.02096    0.00676    0.00906    0.00720
P4    4    0.969623    0.802311    0.619408    11.00000    0.02166    0.02181 =
         0.01935    0.00781    0.01033    0.00747
SI1   5    0.525471    0.653974    0.611866    11.00000    0.02430    0.02930 =
         0.02979    0.01244    0.00605    0.00568
SI2   5    1.095310    0.824130    0.867402    11.00000    0.02403    0.02575 =
         0.02136    0.00825    0.00621    0.00819
SI3   5    0.762536    0.981135    0.800222    11.00000    0.02826    0.02564 =
         0.02362    0.00568    0.01399    0.01084
SI4   5    0.965871    0.585223    0.636056    11.00000    0.02368    0.02306 =
         0.02368    0.00923    0.01145    0.01048
N1    3    0.627527    0.651415    0.679509    11.00000    0.02810    0.01580 =
         0.02873    0.00678    0.01278    0.00880
N2    3    0.952623    0.752421    0.828550    11.00000    0.02533    0.02598 =
         0.02414    0.00951    0.00893    0.01275
N3    3    0.817443    0.927417    0.743198    11.00000    0.02094    0.02593 =
         0.01881    0.00447    0.00931    0.01522
N4    3    0.935057    0.697228    0.650312    11.00000    0.02405    0.02862 =
         0.02019    0.00928    0.00902    0.00835
C1    1    0.741710    0.631990    0.786537    11.00000    0.03321    0.02273 =
         0.02423    0.00625    0.01585    0.01192
C2    1    0.489668    0.573172    0.771046    11.00000    0.03104    0.02089 =
         0.03638    0.01203    0.01787    0.00980
C3    1    0.514013    0.605649    0.837916    11.00000    0.03824    0.03764 =
         0.04494   -0.00490    0.01783    0.00898
AFIX  43
H3    2    0.591681    0.634105    0.863090    11.00000   -1.20000
AFIX   0
C4    1    0.422231    0.595457    0.866842    11.00000    0.06119    0.06333 =
         0.06242    0.00184    0.04523    0.01376
AFIX  43
H4    2    0.437352    0.616977    0.912244    11.00000   -1.20000
AFIX   0
C5    1    0.312416    0.555479    0.831202    11.00000    0.04719    0.04320 =
         0.08868    0.02371    0.05393    0.02053
AFIX  43
H5    2    0.251135    0.547543    0.852211    11.00000   -1.20000
AFIX   0
C6    1    0.286362    0.525828    0.765367    11.00000    0.03072    0.04954 =
         0.07715    0.04298    0.02316    0.02178
AFIX  43
H6    2    0.208400    0.500007    0.740629    11.00000   -1.20000
AFIX   0
C7    1    0.376543    0.534470    0.735853    11.00000    0.03093    0.04989 =
         0.04670    0.02923    0.01789    0.01305
AFIX  43
H7    2    0.359874    0.513209    0.690340    11.00000   -1.20000
AFIX   0
C8    1    0.577760    0.445648    0.699668    11.00000    0.02909    0.02385 =
         0.02634    0.00576    0.00844    0.01073
C9    1    0.523389    0.364154    0.729524    11.00000    0.04540    0.03077 =
         0.04641    0.01121    0.02867    0.00921
AFIX  43
H9    2    0.490618    0.377422    0.764315    11.00000   -1.20000
AFIX   0
C10   1    0.517534    0.264553    0.708289    11.00000    0.05090    0.03092 =
         0.06341    0.01655    0.03785    0.00864
AFIX  43
H10   2    0.481949    0.209943    0.729193    11.00000   -1.20000
AFIX   0
C11   1    0.562753    0.243775    0.657172    11.00000    0.04689    0.02195 =
         0.06660    0.00286    0.03044    0.00736
AFIX  43
H11   2    0.558512    0.175185    0.642937    11.00000   -1.20000
AFIX   0
C12   1    0.615320    0.324622    0.626076    11.00000    0.04513    0.03293 =
         0.04773    0.00512    0.02794    0.01663
AFIX  43
H12   2    0.645089    0.310488    0.590141    11.00000   -1.20000
AFIX   0
C13   1    0.623469    0.424586    0.647998    11.00000    0.02756    0.02979 =
         0.03256    0.00799    0.01719    0.00842
AFIX  43
H13   2    0.660563    0.479364    0.627640    11.00000   -1.20000
AFIX   0
C14   1    0.438889    0.732426    0.634084    11.00000    0.03077    0.04989 =
         0.06916    0.02982    0.01870    0.02142
AFIX 137
H14A  2    0.390750    0.697940    0.661824    11.00000   -1.50000
H14B  2    0.389221    0.739050    0.594737    11.00000   -1.50000
H14C  2    0.491225    0.801489    0.657358    11.00000   -1.50000
AFIX   0
C15   1    0.421718    0.521912    0.567949    11.00000    0.02883    0.04747 =
         0.03415    0.00933    0.00010   -0.00235
AFIX 137
H15A  2    0.465375    0.478620    0.556809    11.00000   -1.50000
H15B  2    0.373093    0.528911    0.528324    11.00000   -1.50000
H15C  2    0.372684    0.489470    0.595855    11.00000   -1.50000
AFIX   0
C16   1    0.609857    0.714501    0.554289    11.00000    0.03921    0.03897 =
         0.02518    0.00797    0.00445    0.00349
AFIX 137
H16A  2    0.667093    0.782505    0.576133    11.00000   -1.50000
H16B  2    0.557090    0.722918    0.516945    11.00000   -1.50000
H16C  2    0.649579    0.669777    0.539637    11.00000   -1.50000
AFIX   0
C17   1    0.894690    0.547115    0.863984    11.00000    0.03058    0.02150 =
         0.02269    0.00898    0.01428    0.00835
C18   1    0.822953    0.449503    0.830440    11.00000    0.03435    0.02957 =
         0.03004    0.00997    0.01698    0.01062
AFIX  43
H18   2    0.754709    0.441085    0.798899    11.00000   -1.20000
AFIX   0
C19   1    0.851828    0.362621    0.843391    11.00000    0.04933    0.02563 =
         0.04408    0.01193    0.02239    0.01785
AFIX  43
H19   2    0.802520    0.295232    0.820827    11.00000   -1.20000
AFIX   0
C20   1    0.951068    0.375099    0.888550    11.00000    0.05850    0.03116 =
         0.04363    0.02127    0.02916    0.02770
AFIX  43
H20   2    0.970278    0.316245    0.896954    11.00000   -1.20000
AFIX   0
C21   1    1.023462    0.473045    0.921982    11.00000    0.03762    0.04440 =
         0.04271    0.02241    0.01658    0.02165
AFIX  43
H21   2    1.092252    0.481079    0.952943    11.00000   -1.20000
AFIX   0
C22   1    0.995703    0.559168    0.910334    11.00000    0.04136    0.02844 =
         0.03183    0.01515    0.01222    0.01887
AFIX  43
H22   2    1.044834    0.626158    0.933623    11.00000   -1.20000
AFIX   0
C23   1    0.829607    0.701336    0.926301    11.00000    0.02739    0.02839 =
         0.02452    0.00904    0.00867    0.01244
C24   1    0.793984    0.632923    0.967270    11.00000    0.04075    0.03575 =
         0.02867    0.01411    0.01778    0.02305
AFIX  43
H24   2    0.784831    0.562208    0.955691    11.00000   -1.20000
AFIX   0
C25   1    0.771371    0.666370    1.025258    11.00000    0.05291    0.04677 =
         0.03010    0.02170    0.02435    0.02929
AFIX  43
H25   2    0.747178    0.618672    1.052917    11.00000   -1.20000
AFIX   0
C26   1    0.784273    0.769072    1.042333    11.00000    0.05730    0.05230 =
         0.02356    0.00953    0.02032    0.03036
AFIX  43
H26   2    0.769496    0.792220    1.081925    11.00000   -1.20000
AFIX   0
C27   1    0.818619    0.837936    1.001848    11.00000    0.04683    0.03132 =
         0.03762    0.00169    0.01334    0.01715
AFIX  43
H27   2    0.826921    0.908431    1.013436    11.00000   -1.20000
AFIX   0
C28   1    0.841101    0.804431    0.944156    11.00000    0.03976    0.02620 =
         0.02814    0.00587    0.01724    0.00970
AFIX  43
H28   2    0.864604    0.852364    0.916517    11.00000   -1.20000
AFIX   0
C29   1    1.125321    0.856421    0.957957    11.00000    0.03213    0.03208 =
         0.02445    0.00317    0.00020    0.00730
AFIX 137
H29A  2    1.077351    0.894961    0.969740    11.00000   -1.50000
H29B  2    1.207237    0.898935    0.975731    11.00000   -1.50000
H29C  2    1.107023    0.792202    0.975613    11.00000   -1.50000
AFIX   0
C30   1    1.195247    0.757571    0.848559    11.00000    0.03265    0.04249 =
         0.03323    0.01600    0.01110    0.02108
AFIX 137
H30A  2    1.189528    0.700956    0.872994    11.00000   -1.50000
H30B  2    1.274918    0.807420    0.860659    11.00000   -1.50000
H30C  2    1.173702    0.729432    0.802143    11.00000   -1.50000
AFIX   0
C31   1    1.131007    0.949724    0.837349    11.00000    0.03815    0.02531 =
         0.03313    0.01205    0.00748    0.00901
AFIX 137
H31A  2    1.121865    0.936401    0.790446    11.00000   -1.50000
H31B  2    1.211154    0.993959    0.858498    11.00000   -1.50000
H31C  2    1.078729    0.984709    0.847336    11.00000   -1.50000
AFIX   0
C32   1    0.913424    0.876683    0.657598    11.00000    0.02373    0.02017 =
         0.02580    0.01182    0.01297    0.00440
C33   1    0.798265    1.026906    0.633636    11.00000    0.03362    0.02689 =
         0.01721    0.00598    0.01085    0.01544
C34   1    0.679522    0.982751    0.619590    11.00000    0.03234    0.02813 =
         0.02730    0.01043    0.01128    0.01263
AFIX  43
H34   2    0.643899    0.926774    0.639509    11.00000   -1.20000
AFIX   0
C35   1    0.611274    1.019530    0.576411    11.00000    0.03021    0.04388 =
         0.03377    0.00611    0.00985    0.01632
AFIX  43
H35   2    0.529297    0.988876    0.566800    11.00000   -1.20000
AFIX   0
C36   1    0.664254    1.101986    0.547251    11.00000    0.03900    0.03903 =
         0.02936    0.00908    0.00888    0.02264
AFIX  43
H36   2    0.618335    1.128981    0.518708    11.00000   -1.20000
AFIX   0
C37   1    0.783341    1.143997    0.560047    11.00000    0.04624    0.03625 =
         0.02968    0.01539    0.01312    0.02169
AFIX  43
H37   2    0.819411    1.198906    0.539486    11.00000   -1.20000
AFIX   0
C38   1    0.850526    1.106295    0.602835    11.00000    0.02918    0.03348 =
         0.03336    0.01110    0.01708    0.01755
AFIX  43
H38   2    0.932502    1.134829    0.611106    11.00000   -1.20000
AFIX   0
C39   1    1.013520    1.092887    0.725621    11.00000    0.02658    0.02613 =
         0.02213    0.01059    0.01003    0.01086
C40   1    1.122768    1.092114    0.725013    11.00000    0.02647    0.02989 =
         0.02431    0.01193    0.00836    0.00986
AFIX  43
H40   2    1.130532    1.031794    0.704239    11.00000   -1.20000
AFIX   0
C41   1    1.221843    1.178717    0.754494    11.00000    0.02615    0.02873 =
         0.04133    0.01556    0.01046    0.00850
AFIX  43
H41   2    1.296349    1.176468    0.754633    11.00000   -1.20000
AFIX   0
C42   1    1.211128    1.267495    0.783397    11.00000    0.02861    0.02524 =
         0.02797    0.00744    0.00628   -0.00426
AFIX  43
H42   2    1.278106    1.326619    0.803531    11.00000   -1.20000
AFIX   0
C43   1    1.100635    1.269768    0.782822    11.00000    0.03776    0.02265 =
         0.03045    0.00450    0.01272    0.00888
AFIX  43
H43   2    1.092423    1.330665    0.802412    11.00000   -1.20000
AFIX   0
C44   1    1.003570    1.183102    0.753653    11.00000    0.03042    0.02254 =
         0.03114    0.00562    0.01292    0.00440
AFIX  43
H44   2    0.928903    1.185473    0.752826    11.00000   -1.20000
AFIX   0
C45   1    0.651131    0.871056    0.822494    11.00000    0.03892    0.03596 =
         0.04018    0.01178    0.03115    0.01432
AFIX 137
H45A  2    0.585073    0.837865    0.785078    11.00000   -1.50000
H45B  2    0.624913    0.897845    0.858397    11.00000   -1.50000
H45C  2    0.685383    0.820125    0.835607    11.00000   -1.50000
AFIX   0
C46   1    0.879731    1.058293    0.873921    11.00000    0.04551    0.03441 =
         0.02353    0.00466    0.00834    0.01302
AFIX 137
H46A  2    0.914115    1.012332    0.894757    11.00000   -1.50000
H46B  2    0.846701    1.090254    0.904259    11.00000   -1.50000
H46C  2    0.939538    1.112560    0.861207    11.00000   -1.50000
AFIX   0
C47   1    0.685151    1.069100    0.770174    11.00000    0.03647    0.03289 =
         0.03795    0.00322    0.01316    0.01646
AFIX 137
H47A  2    0.732466    1.117539    0.747554    11.00000   -1.50000
H47B  2    0.672290    1.108115    0.806966    11.00000   -1.50000
H47C  2    0.610507    1.027328    0.740397    11.00000   -1.50000
AFIX   0
C48   1    0.921208    0.775961    0.531187    11.00000    0.02649    0.02243 =
         0.02041    0.00870    0.01231    0.01013
C49   1    0.955722    0.710146    0.493903    11.00000    0.03509    0.02331 =
         0.02528    0.00916    0.01041    0.00899
AFIX  43
H49   2    1.007690    0.679846    0.514096    11.00000   -1.20000
AFIX   0
C50   1    0.915022    0.688082    0.427282    11.00000    0.04723    0.02551 =
         0.02459    0.00860    0.01734    0.00914
AFIX  43
H50   2    0.939549    0.642985    0.402040    11.00000   -1.20000
AFIX   0
C51   1    0.839411    0.730938    0.397406    11.00000    0.04428    0.03327 =
         0.02094    0.00733    0.01214    0.01226
AFIX  43
H51   2    0.809588    0.713858    0.351821    11.00000   -1.20000
AFIX   0
C52   1    0.807073    0.799299    0.434394    11.00000    0.03908    0.04502 =
         0.03229    0.02122    0.00743    0.01504
AFIX  43
H52   2    0.757128    0.831081    0.413723    11.00000   -1.20000
AFIX   0
C53   1    0.846415    0.821797    0.500785    11.00000    0.03633    0.03611 =
         0.03049    0.01084    0.01159    0.01911
AFIX  43
H53   2    0.822946    0.868094    0.525757    11.00000   -1.20000
AFIX   0
C54   1    1.127187    0.863540    0.632843    11.00000    0.02614    0.02330 =
         0.02672    0.00363    0.01035    0.01111
C55   1    1.175244    0.926770    0.591245    11.00000    0.02972    0.02608 =
         0.03036    0.00851    0.01295    0.01120
AFIX  43
H55   2    1.127349    0.931557    0.552468    11.00000   -1.20000
AFIX   0
C56   1    1.293885    0.982676    0.607111    11.00000    0.02553    0.03002 =
         0.04107    0.01136    0.01734    0.01062
AFIX  43
H56   2    1.326804    1.025482    0.578875    11.00000   -1.20000
AFIX   0
C57   1    1.364377    0.976421    0.663744    11.00000    0.02206    0.02843 =
         0.04945    0.00823    0.01300    0.00697
AFIX  43
H57   2    1.445223    1.014652    0.674236    11.00000   -1.20000
AFIX   0
C58   1    1.316088    0.913948    0.705016    11.00000    0.02521    0.02660 =
         0.03093    0.00175    0.00247    0.00731
AFIX  43
H58   2    1.363958    0.910014    0.744066    11.00000   -1.20000
AFIX   0
C59   1    1.198636    0.857456    0.689507    11.00000    0.02921    0.02687 =
         0.02674    0.00796    0.01161    0.01511
AFIX  43
H59   2    1.166428    0.814169    0.717710    11.00000   -1.20000
AFIX   0
C60   1    0.947310    0.520067    0.707073    11.00000    0.03783    0.02578 =
         0.03398    0.01491    0.01657    0.01837
AFIX 137
H60A  2    1.003328    0.565074    0.746098    11.00000   -1.50000
H60B  2    0.960218    0.454352    0.699987    11.00000   -1.50000
H60C  2    0.868627    0.506529    0.712463    11.00000   -1.50000
AFIX   0
C61   1    0.864606    0.491675    0.562022    11.00000    0.02954    0.02766 =
         0.02747    0.00616    0.01161    0.00998
AFIX 137
H61A  2    0.785975    0.491261    0.559218    11.00000   -1.50000
H61B  2    0.865588    0.421943    0.564778    11.00000   -1.50000
H61C  2    0.889423    0.513017    0.523445    11.00000   -1.50000
AFIX   0
C62   1    1.118749    0.608608    0.627582    11.00000    0.03152    0.02847 =
         0.04065    0.01428    0.01889    0.01877
AFIX 137
H62A  2    1.135921    0.654099    0.595994    11.00000   -1.50000
H62B  2    1.125809    0.542274    0.612826    11.00000   -1.50000
H62C  2    1.173539    0.641540    0.669544    11.00000   -1.50000
AFIX   0
HKLF 4

REM  UDPMMH in P-1 #2
REM R1 =  0.0531 for   11971 Fo > 4sig(Fo)  and  0.0620 for all   13610 data
REM    688 parameters refined using      0 restraints

END

WGHT      0.0827     12.0424

REM No hydrogen bonds found for HTAB generation

REM Highest difference peak  3.223,  deepest hole -2.040,  1-sigma level  0.188
Q1    1   0.8973  0.7263  0.7203  11.00000  0.05    3.22
Q2    1   0.8060  0.8154  0.7364  11.00000  0.05    3.16
Q3    1   0.8118  0.7822  0.7595  11.00000  0.05    2.38
Q4    1   0.5037  0.7302  0.8262  11.00000  0.05    2.38
Q5    1   0.8423  0.7330  0.6884  11.00000  0.05    2.05
Q6    1   0.9260  0.8604  0.8018  11.00000  0.05    1.28
Q7    1   0.6798  0.6278  0.6754  11.00000  0.05    1.27
Q8    1   0.8013  0.8521  0.6036  11.00000  0.05    1.24
Q9    1   0.7732  0.5371  0.7617  11.00000  0.05    1.23
Q10   1   0.6932  0.7108  0.8308  11.00000  0.05    1.17
Q11   1   0.6601  0.7313  0.7408  11.00000  0.05    1.12
Q12   1   0.6992  0.9276  0.8140  11.00000  0.05    1.10
Q13   1   0.9247  0.8048  0.7097  11.00000  0.05    1.08
Q14   1   1.0025  0.7832  0.7121  11.00000  0.05    1.06
Q15   1   0.5708  0.6889  0.5793  11.00000  0.05    1.06
Q16   1   0.8229  0.8405  0.8078  11.00000  0.05    1.05
Q17   1   0.7984  0.8581  0.6581  11.00000  0.05    1.04
Q18   1   0.9764  0.8811  0.7779  11.00000  0.05    1.03
Q19   1   0.9953  0.8566  0.7704  11.00000  0.05    1.01
Q20   1   0.7326  0.6474  0.6480  11.00000  0.05    1.00
;
_shelx_res_checksum               61932
_shelx_hkl_file
;
   0   0   2 392497. 5168.68   1
   0   0   3 99662.0 3261.24   1
   0   0   4 1677.62 747.509   1
   0   0   5 16458.8 1922.01   1
   0   0   6 44453.0 3191.51   1
   0   0   7 157136. 6403.38   1
   0   0   8 57015.5 4252.22   1
   0   0   8 48843.2 2419.82   2
   0   0   9 211523. 5423.35   2
   0   0   9 232874. 9086.21   1
   0   0  10 9444.04 2211.12   1
   0   0  10 8471.47 1200.52   2
   0   0  11 93986.5 6552.68   1
   0   0  11 83598.4 4943.55   6
   0   0  11 81444.9 3830.84   2
   0   0  12 27266.3 2334.53   2
   0   0  12 30075.0 3178.47   6
   0   0  12 32638.6 4145.63   1
   0   0  13 22514.4 2895.56   6
   0   0  13 22661.9 3625.27   1
   0   0  13 19408.3 2029.15   2
   0   0  14 42626.3 4167.14   6
   0   0  14 44600.5 4982.66   1
   0   0  15 9404.00 827.508  13
   0   0  15 9703.05 927.267   7
   0   0  15 9020.31 1130.41  12
   0   0  15 10038.5 2172.27   6
   0   0  15 11434.3 2675.62   1
   0   0  15 10892.7 1149.06  24
   0   0  16 11202.3 934.490  13
   0   0  16 13345.9 1341.27  24
   0   0  16 11723.0 1070.77   7
   0   0  16 12167.0 2483.14   6
   0   0  17 36919.5 2269.07  24
   0   0  17 32841.2 1609.18  13
   0   0  17 37275.5 4310.94   6
   0   0  17 37938.8 1934.80   7
   0   0  18 29192.6 1754.37   7
   0   0  18 28770.4 2072.29  24
   0   0  18 24744.3 1422.04  13
   0   0  18 27651.2 3791.07   6
   0   0  19 2240.40 692.299  24
   0   0  19 1613.62 393.410  13
   0   0  19 2158.61 591.424   7
   0   0  20 29121.5 1749.53   7
   0   0  20 33736.4 2287.05  24
   0   0  21-175.331 551.397  24
   0   0 -22 23881.5 2220.94  17
   0   0 -23 566.343 621.161  17
   0   0 -24 8900.87 1017.66  17
   0   0  24 10970.9 889.155  21
   0   0  25 10355.5 731.588  21
   0   0 -25 7238.21 702.801  17
   0  -1  26 9007.17 543.894  21
   0  -1  25 6646.68 606.236  21
   0   1 -25 4069.14 508.342  17
   0   1 -24 954.716 399.342  17
   0  -1  24 2507.84 461.257  21
   0   1 -23 11519.4 1266.65  17
   0  -1  22 4914.11 889.669  24
   0   1 -22 5895.44 1108.03  17
   0  -1  21 26268.5 1886.85  24
   0  -1  21 23145.0 1669.96  16
   0  -1  20-279.285 366.562  16
   0  -1  20-974.515 598.992  24
   0  -1  20 195.350 451.959   7
   0  -1  19 21934.6 1658.28  16
   0  -1  19 27381.7 1714.29   7
   0  -1  19 26382.2 1919.57  24
   0  -1  18 10073.9 1241.63  24
   0  -1  18 9683.85 2232.62   6
   0  -1  18 10782.5 1109.43   7
   0  -1  17 18117.5 1544.04  24
   0  -1  17 16999.1 2920.24   6
   0  -1  17 17245.7 1326.40   7
   0  -1  16 53973.1 4993.78   6
   0  -1  16 45986.3 2292.59  24
   0  -1  16 56527.3 2822.02  12
   0  -1  16 53741.5 2264.26   7
   0  -1  15 39029.9 2169.81  12
   0  -1  15 34480.1 1678.87   7
   0  -1  15 37769.2 4001.41   6
   0  -1  15 37615.7 2010.24  24
   0  -1  14 39773.9 3907.14   6
   0  -1  13 35371.1 2739.47   2
   0  -1  13 32610.8 3358.69   6
   0  -1  12 11664.9 1550.97   2
   0  -1  12 10731.2 2280.07   1
   0  -1  12 12523.9 2035.73   6
   0  -1  11 601.253 544.664   2
   0  -1  11 202.250 761.495   6
   0  -1  11-198.530 1271.70   1
   0  -1  10 99871.8 4028.97   2
   0  -1  10 89684.8 5341.50   1
   0  -1  10 98281.4 4861.96   6
   0  -1   9 47819.4 3708.82   1
   0  -1   9 49995.6 3267.81   6
   0  -1   9 56970.6 2865.96   2
   0  -1   8 100389. 4989.53   1
   0  -1   8 110883. 4407.45   6
   0  -1   7 4525.68 773.753   2
   0  -1   7 2902.22 966.467   1
   0  -1   7 4641.24 894.324   6
   0  -1   6 49003.3 3053.18   1
   0  -1   6 52449.5 2589.41   6
   0  -1   5 9454.48 1322.27   1
   0  -1   5 9439.46 1046.42   6
   0  -1   5 12063.4 1020.37   2
   0  -1   4 50149.0 2563.87   1
   0  -1   4 51586.6 2130.70   6
   0  -1   3 38902.3 1471.27   2
   0  -1   3 29447.0 1410.99   6
   0  -1   2 45824.2 1341.81   2
   0  -1   2 36153.5 1350.51   6
   0  -1   1 285394. 2706.19   2
   0  -1   1 263188. 2659.40   5
   0  -1   0 132.631 91.8137   2
   0   1   1 578627. 5419.80   1
   0   1   2 27131.5 1529.12   1
   0   1   3 94677.7 3273.67   1
   0   1   4 19659.6 1872.63   1
   0   1   5 22030.4 2227.85   1
   0   1   6 88571.6 4591.97   1
   0   1   7 8044.16 1654.30   1
   0   1   8 199508. 8274.27   1
   0   1   9 15063.9 2778.61   1
   0   1  10 308439. 11793.8   1
   0   1  11 13495.0 2803.80   1
   0   1  11 10126.6 1402.95   2
   0   1  12 42034.6 4921.21   1
   0   1  12 34479.4 2637.29   2
   0   1  13 21090.8 3598.07   1
   0   1  14 9011.01 2037.73   6
   0   1  14 7163.15 801.273   7
   0   1  14 6280.98 889.075  24
   0   1  14 10028.2 2726.13   1
   0   1  14 5638.75 838.094  12
   0   1  15 4086.92 643.657   7
   0   1  15 4986.19 850.686  24
   0   1  15 3318.18 519.268  13
   0   1  15 6045.79 1754.84   6
   0   1  15 4924.65 1938.21   1
   0   1  16 10496.8 1246.03  24
   0   1  16 11058.6 2779.16   1
   0   1  16 9645.74 973.486   7
   0   1  16 9743.97 902.786  13
   0   1  16 11170.7 2420.81   6
   0   1  17 27892.7 2059.90  24
   0   1  17 25445.6 1448.25  13
   0   1  17 27774.8 3782.53   6
   0   1  17 24106.5 1570.64   7
   0   1  18 4439.96 671.301  13
   0   1  18 4346.63 942.262  24
   0   1  18 4007.12 759.992   7
   0   1  18 5997.26 1799.05   6
   0   1  19 29159.1 1545.46  13
   0   1  19 29474.2 1771.75   7
   0   1  19 32114.8 2299.07  24
   0   1  20 165.281 514.804  24
   0   1  20 195.834 469.478   7
   0   1  20-11.9388 369.647  13
   0   1  21 34966.3 1860.01   7
   0  -1 -21 49315.8 3481.35  17
   0  -1 -22 2699.08 979.273  17
   0  -1 -23 14471.3 1568.92  17
   0  -1 -24 5753.90 867.157  17
   0  -1 -25 7009.14 721.682  17
   0   1  25 8087.21 609.901  21
   0  -2  26 3157.58 346.674  21
   0  -2  25 2405.38 389.128  21
   0  -2  24 13557.5 960.575  21
   0   2 -24 9926.75 878.133  17
   0  -2  23 1631.57 426.364  16
   0  -2  23 3228.72 596.688  21
   0   2 -23 2878.13 666.681  17
   0  -2  22 12248.8 1153.22  16
   0  -2  22 13238.2 1281.39  24
   0  -2  21 8416.29 1073.61  24
   0  -2  21 8496.45 1017.80  16
   0  -2  20 25065.3 1689.68  16
   0  -2  20 27551.6 1842.86  24
   0  -2  19 845.362 455.112  24
   0  -2  19 861.069 406.044   7
   0  -2  18 44252.7 2255.76  24
   0  -2  18 49958.0 2195.03   7
   0  -2  17 10609.4 1133.78  24
   0  -2  17 12105.1 1361.72  12
   0  -2  17 12375.9 1149.46   7
   0  -2  16 26198.1 3506.86   6
   0  -2  16 26190.0 1485.46   7
   0  -2  16 29099.1 1913.36  12
   0  -2  16 27860.0 1745.36  24
   0  -2  15 28059.7 3448.02   6
   0  -2  15 25701.2 1441.57   7
   0  -2  15 27440.3 1730.85  12
   0  -2  15 22077.8 1465.50  24
   0  -2  14 37613.4 2913.01   2
   0  -2  14 43642.1 4081.63   6
   0  -2  13 34831.6 3437.05   6
   0  -2  13 34324.2 2724.41   2
   0  -2  12 13842.8 2050.46   6
   0  -2  12 13961.4 1722.47   2
   0  -2  11 18827.5 1906.19   2
   0  -2  11 15543.2 2059.34   6
   0  -2  10 5566.84 1022.93   2
   0  -2  10 4022.89 1090.88   6
   0  -2   9 69406.2 3243.50   2
   0  -2   9 60462.8 3519.44   6
   0  -2   8 24089.8 1794.62   2
   0  -2   8 20272.8 1943.00   6
   0  -2   7 5984.55 1002.19   6
   0  -2   7 6948.39 929.935   2
   0  -2   6 14462.5 1236.52   2
   0  -2   6 12824.7 1362.73   6
   0  -2   5 12058.5 1254.64   6
   0  -2   5 14325.2 1160.35   2
   0  -2   4 30560.6 1534.25   2
   0  -2   3 21820.5 864.224   5
   0  -2   3 26555.6 1307.61   2
   0  -2   2 9966.06 743.243   2
   0  -2   1 11079.3 718.734   2
   0  -2   1 10099.3 951.724   4
   0  -2   0 106246. 3121.41   4
   0  -2   0 111188. 2231.19   2
   0   2   1 11485.3 1010.95   1
   0   2   2 4752.16 824.166   1
   0   2   3 20943.7 1841.71   1
   0   2   4 163621. 5351.51   1
   0   2   5 56880.7 3551.20   1
   0   2   6 9635.15 1763.45   1
   0   2   7 113044. 5903.52   1
   0   2   8 49205.2 4379.84   1
   0   2   9 188346. 8980.88   1
   0   2  10 201.803 1591.12   1
   0   2  11 88174.9 7044.93   1
   0   2  12 7718.70 2522.82   1
   0   2  13 29732.7 4460.86   1
   0   2  14 6566.40 883.642  24
   0   2  14 8507.74 849.762  13
   0   2  14 7196.71 816.690   7
   0   2  15 12018.5 1250.15  24
   0   2  15 13947.9 1145.36   7
   0   2  15 13768.2 1119.74  13
   0   2  15 14702.2 2696.81   6
   0   2  15 18416.3 3630.78   1
   0   2  16 44209.3 1974.86  13
   0   2  16 43601.9 2395.98  24
   0   2  16 44733.4 4840.72   6
   0   2  16 43470.1 2048.26   7
   0   2  17 3250.60 634.224  13
   0   2  17 1660.67 610.968  24
   0   2  17 2184.01 588.431   7
   0   2  17 1425.97 1061.83   6
   0   2  18 61192.7 3039.89  24
   0   2  18 62626.5 2535.63   7
   0   2  18 64222.7 2363.37  13
   0   2  19 389.457 539.690  24
   0   2  19 225.492 340.339  13
   0   2  19 34.6902 517.035   7
   0   2  20 29668.8 1798.87   7
   0   2  20 28564.0 1492.71  13
   0  -2 -21 3324.91 1144.45  17
   0   2  21 3187.97 662.479   7
   0  -2 -22 12387.1 1642.54  17
   0  -2 -23 8638.63 1218.53  17
   0  -2 -24 1204.10 485.542  17
   0   2  25 7598.80 529.349  21
   0  -3  26 6547.18 476.491  21
   0  -3  25 9423.10 695.702  21
   0  -3  24 5130.44 606.654  21
   0  -3  24 4125.85 577.831  16
   0  -3  23 22386.0 1338.67  21
   0  -3  23 19731.5 1329.65  16
   0  -3  22 25633.2 1659.43  24
   0  -3  22 23270.1 1532.43  16
   0  -3  22 24960.7 1545.95  21
   0  -3  21 11533.7 1193.33  24
   0  -3  21 12772.8 1183.21  21
   0  -3  21 10761.4 1121.71  16
   0  -3  20 11522.5 1192.19  24
   0  -3  20 9905.37 1093.21  16
   0  -3  19 26491.0 1739.89  24
   0  -3  18 2371.60 637.994  24
   0  -3  17 25267.1 1468.89   7
   0  -3  17 24421.1 1699.33  12
   0  -3  17 24114.5 1625.22  24
   0  -3  16 27854.9 1671.48  24
   0  -3  16 29934.5 1792.66  12
   0  -3  16 30819.8 1562.35   7
   0  -3  15 29426.8 1698.56  12
   0  -3  15 28518.4 1639.95  24
   0  -3  15 26181.3 2537.46   2
   0  -3  15 29725.4 1473.54   7
   0  -3  14 17169.8 2059.27   2
   0  -3  13 36258.4 2859.70   2
   0  -3  12 70556.6 3804.90   2
   0  -3  11 18002.6 1862.16   2
   0  -3  10 230348. 6215.97   2
   0  -3   9-63.7965 459.670   2
   0  -3   8 132446. 4251.74   2
   0  -3   7 508.457 460.798   2
   0  -3   6 373401. 6428.10   2
   0  -3   6 299917. 4312.29   5
   0  -3   5 7656.43 919.107   2
   0  -3   5 5817.73 583.181   5
   0  -3   4 147220. 3069.38   5
   0   3  -4 148106. 2859.12   3
   0  -3   3 47225.0 1969.69   2
   0  -3   2 260.160 474.856   4
   0  -3   2 1128.18 370.327   2
   0  -3   1 15042.6 1017.55   2
   0  -3   1 15797.4 1497.76   4
   0  -3   0 2222.04 455.857   2
   0   3   0 1896.83 503.718   1
   0   3   1 10023.9 1162.90   1
   0   3   2 6504.71 1074.58   1
   0   3   3 25146.6 2132.89   1
   0   3   4 1915.03 943.304   1
   0   3   5 129075. 5586.80   1
   0   3   6 62137.6 4362.09   1
   0   3   7 41977.0 3889.27   1
   0   3   8 38568.1 4078.85   1
   0   3   9-114.148 1416.55   1
   0   3  10 48029.2 5038.79   1
   0   3  11 441.350 1460.42   1
   0   3  12 57319.5 6187.31   1
   0   3  13 5119.32 732.910  13
   0   3  13 4166.38 640.507   7
   0   3  13 5963.12 2280.30   1
   0   3  14 29761.0 4872.67   1
   0   3  14 23735.3 1497.42   7
   0   3  14 26122.7 1609.12  13
   0   3  14 19623.2 1410.21  24
   0   3  15 15307.5 1257.49  13
   0   3  15 11467.8 1157.93  24
   0   3  15 13033.7 1174.34   7
   0   3  16 3090.61 1464.76   6
   0   3  16 3152.51 639.648  13
   0   3  16 2414.18 617.539  24
   0   3  16 3075.24 689.298   7
   0   3  16 3307.76 1913.60   1
   0   3  17 52321.9 2235.64  13
   0   3  17 46208.2 5062.05   6
   0   3  17 52674.2 2382.71   7
   0   3  17 43886.0 2417.08  24
   0   3  18 105.015 476.185   7
   0   3  18-81.8937 391.306  24
   0   3  18 525.990 420.074  13
   0  -3 -18 19.3602 844.200  17
   0   3  19 63807.9 2342.93  13
   0   3  19 64708.2 2734.88   7
   0   3  20-274.510 498.708   7
   0   3  20 10.6249 327.901  13
   0  -3 -20-890.747 1126.79  17
   0  -3 -21 32362.5 2592.57  17
   0  -3 -22-2.00540 877.830  17
   0  -3 -23 1841.25 621.728  17
   0  -3 -24 10112.2 975.608  17
   0  -4  26 2369.99 287.613  21
   0  -4  25 5059.70 516.012  21
   0  -4  24 12072.0 959.019  16
   0  -4  24 12866.7 911.018  21
   0  -4  23 12651.6 1082.50  16
   0  -4  23 14135.9 1062.38  21
   0  -4  22 8241.54 914.878  21
   0  -4  22 6772.51 869.158  16
   0  -4  22 8778.58 992.105  24
   0  -4  21 38760.0 2052.08  16
   0  -4  21 41549.6 2036.93  21
   0  -4  21 43118.4 2133.97  24
   0  -4  20 23942.5 1662.59  16
   0  -4  20 28518.0 1767.10  21
   0  -4  20 27172.0 1722.37  24
   0  -4  19 7896.47 982.967  24
   0  -4  19 7121.38 933.200  21
   0  -4  19 7155.54 960.006  16
   0  -4  18 38627.7 2068.89  24
   0  -4  17 2501.61 598.045  24
   0  -4  17 2502.48 553.377  12
   0  -4  16 27242.2 1634.15  12
   0  -4  16 27755.3 1699.61  24
   0  -4  15 8486.23 919.458  24
   0  -4  15 6503.64 1348.98   2
   0  -4  15 7649.10 873.061  12
   0  -4  14 60465.1 3915.19   2
   0  -4  14 59758.0 2164.97  12
   0  -4  14 61688.7 2316.24  24
   0  -4  13 10985.2 1594.76   2
   0  -4  12 42346.6 3025.10   2
   0  -4  11 16189.0 1805.46   2
   0  -4  11 12935.1 1320.95   5
   0  -4  10 25895.0 1737.56   5
   0  -4  10 30642.1 2345.06   2
   0  -4   9 163343. 4086.18   5
   0  -4   9 192130. 5610.31   2
   0  -4   8 33231.7 1741.48   5
   0  -4   8 37372.6 2420.09   2
   0  -4   7 189781. 5135.52   2
   0  -4   7 158007. 3707.01   5
   0  -4   6 30917.3 1703.09   5
   0  -4   6 35571.5 2169.39   2
   0   4  -5 66010.4 1622.03   3
   0  -4   5 98375.4 3431.05   2
   0  -4   4 80916.2 2990.81   2
   0  -4   3 9077.48 1011.23   2
   0  -4   3 6865.29 1089.84   4
   0  -4   2 174257. 5377.92   4
   0  -4   2 173664. 4046.07   2
   0  -4   1 97123.7 2941.85   2
   0  -4   1 109046. 4439.22   4
   0  -4   0 91644.7 2923.79   2
   0   4   0 87975.4 3289.73   1
   0   4   1 422.194 438.695   1
   0   4   2 69634.1 3401.87   1
   0   4   3 13622.3 1793.37   1
   0   4   4 94913.7 4767.63   1
   0   4   5 25405.4 2843.24   1
   0   4   6 48893.2 4164.82   1
   0   4   7 6284.36 2001.48   1
   0   4   8 412.508 1273.62   1
   0   4   9 6615.23 2067.07   1
   0   4  10-166.164 1286.47   1
   0   4  11 83022.8 7223.37   1
   0   4  12 1320.12 515.355  13
   0   4  12 418.830 1684.73   1
   0   4  12 137.396 348.264   7
   0   4  13 60120.2 2460.06   7
   0   4  13 66400.5 2517.37  13
   0   4  14 5126.68 849.507   7
   0   4  14 5054.22 799.838  13
   0   4  14 5674.67 2398.52   1
   0   4  15 15427.4 1433.44   7
   0   4  15 16019.5 1320.59  13
   0   4  15 20488.9 4204.87   1
   0   4  16 10980.8 1114.49  13
   0   4  16 8896.86 2964.45   1
   0   4  16 10933.3 1260.14   7
   0  -4 -16 10728.1 1481.92  17
   0   4  17 895.897 519.237  13
   0   4  17 1376.18 590.153   7
   0   4  18 12073.1 1112.58  13
   0   4  18 13017.4 1340.38   7
   0  -4 -18 13447.5 1728.47  17
   0   4  19 6475.30 981.693   7
   0   4  19 7371.08 866.657  13
   0  -4 -19 8072.41 1430.71  17
   0   4  20 19144.7 1205.08  13
   0  -4 -20 21555.7 2164.02  17
   0   4  20 19841.3 1538.29   7
   0  -4 -21 4261.33 1017.55  17
   0  -4 -22 11313.5 1327.99  17
   0  -4 -23-534.804 524.170  17
   0  -5  25 3508.55 463.582  16
   0  -5  25 4204.90 453.729  21
   0  -5  24 11224.4 928.659  16
   0  -5  24 10837.0 809.302  21
   0  -5  23 15297.9 1062.81  21
   0  -5  23 14901.0 1160.98  16
   0  -5  22 11196.3 1099.31  16
   0  -5  22 12331.5 1044.29  21
   0  -5  21 17561.8 1405.78  16
   0  -5  21 18237.2 1397.56  24
   0  -5  21 17809.8 1339.42  21
   0  -5  20 127.482 435.878  24
   0  -5  20 476.022 429.159  21
   0  -5  20-128.364 502.456  16
   0  -5  19 64387.0 2583.77  21
   0  -5  19 63653.6 2602.43  24
   0  -5  19 65247.6 2736.28  16
   0  -5  18 5312.70 825.394  21
   0  -5  18 5605.19 834.850  24
   0  -5  17 35554.0 1896.54  21
   0  -5  17 35111.5 1934.45  24
   0  -5  17 33033.1 1782.36  12
   0  -5  16 27777.2 2872.20   2
   0  -5  16 27595.2 1571.95  12
   0  -5  16 31092.4 1726.42  21
   0  -5  16 29995.0 1751.20  24
   0  -5  15 34347.9 1813.97  24
   0  -5  15 31609.3 1645.18  12
   0  -5  15 31720.7 3045.28   2
   0  -5  15 31959.7 1709.23  21
   0  -5  14 29083.4 1597.89  24
   0  -5  14 29521.4 2822.52   2
   0  -5  14 29066.2 1513.98  12
   0  -5  14 29220.1 1560.55  21
   0  -5  13 8491.37 1490.13   2
   0  -5  12 66548.8 3916.56   2
   0  -5  11 1416.06 709.186   2
   0  -5  10 133671. 5176.03   2
   0  -5   9 2674.46 854.549   2
   0  -5   8 195961. 5858.76   2
   0  -5   7 46709.4 2817.10   2
   0  -5   6 104127. 4058.75   2
   0  -5   5 122954. 4257.68   2
   0  -5   4 3049.48 758.342   2
   0  -5   4 2253.45 858.877   4
   0  -5   3 118498. 3976.26   2
   0  -5   3 108088. 4784.35   4
   0  -5   2 55533.3 3639.25   4
   0  -5   2 51170.0 2531.88   2
   0  -5   1 129147. 3917.17   2
   0   5  -1 127723. 4378.16   1
   0  -5   0 22552.6 1686.18   2
   0   5   0 19673.9 1834.39   1
   0   5   1 73857.2 3585.92   1
   0   5   2 1211.47 810.659   1
   0   5   3 143303. 5776.36   1
   0   5   4 30960.8 2999.57   1
   0   5   5 92038.4 5450.47   1
   0   5   6 91147.4 5751.57   1
   0   5   7 16389.9 2832.14   1
   0   5   8 19897.7 3175.85   1
   0   5   9 6700.23 2215.00   1
   0   5  10 78169.4 6890.31   1
   0   5  11 284.154 361.782   7
   0   5  11 2247.47 1639.32   1
   0  -5 -12 107438. 3618.05  17
   0   5  12 95398.1 3157.97   7
   0   5  13 1786.12 666.368  13
   0   5  13 427.321 416.170   7
   0   5  13 836.578 1487.08   1
   0  -5 -13-48.4727 569.875  17
   0   5  14 17017.6 1472.80   7
   0   5  14 19024.1 1513.26  13
   0  -5 -14 17372.9 1679.99  17
   0   5  15 6308.47 981.071   7
   0  -5 -15 5464.35 1032.71  17
   0   5  15 5146.94 2205.50   1
   0   5  15 5905.31 930.147  13
   0  -5 -16 629.148 753.800  17
   0   5  16 879.255 597.335   7
   0   5  16 1718.36 588.844  13
   0  -5 -17 3356.11 961.550  17
   0   5  17 2848.04 608.951  13
   0   5  17 3928.62 805.340   7
   0   5  18-97.6205 521.779  13
   0  -5 -18-789.511 967.386  17
   0   5  18 255.621 518.355   7
   0  -5 -19 5495.02 1217.36  17
   0   5  19 5819.52 961.354   7
   0   5  19 5999.56 773.990  13
   0  -5 -20 3606.21 860.390  17
   0   5  20 4420.05 595.305  13
   0  -5 -21 18359.7 1566.74  17
   0  -5 -22-439.101 490.076  17
   0  -6  24 8238.84 679.271  21
   0  -6  24 8219.46 789.589  16
   0  -6  23 5473.42 740.224  16
   0  -6  23 4498.27 594.634  21
   0  -6  22 40045.9 1792.26  21
   0  -6  22 41063.0 2028.93  16
   0  -6  21 1419.29 477.641  21
   0  -6  21 859.780 426.968  16
   0  -6  20 44276.4 2287.66  16
   0  -6  20 43035.8 2058.37  21
   0  -6  20 40854.9 2019.55  24
   0  -6  19-403.950 484.624  24
   0  -6  19-364.975 574.842  16
   0  -6  19 262.687 376.898  21
   0  -6  18 74551.5 2983.30  16
   0  -6  18 69728.3 2635.48  21
   0  -6  18 68016.6 2644.73  24
   0  -6  17 2910.62 641.522  24
   0  -6  17 3559.89 693.484  21
   0  -6  16 144547. 3731.56  24
   0  -6  16 141383. 3623.22  21
   0  -6  16 133445. 6546.35   2
   0  -6  16 136553. 3449.85  12
   0  -6  15 17659.4 1299.85  24
   0  -6  15 16780.6 1201.37  12
   0  -6  15 15139.1 1112.02  27
   0  -6  15 15987.2 2261.92   2
   0  -6  15 18224.7 1302.03  21
   0  -6  14 21945.2 1368.52  24
   0  -6  14 22087.8 1333.31  27
   0  -6  14 21055.0 1370.83  21
   0  -6  14 23079.2 2623.36   2
   0  -6  14 22265.2 1323.94  12
   0  -6  13 58724.8 2138.54  27
   0  -6  13 60311.3 4080.72   2
   0  -6  13 59098.4 2183.06  21
   0  -6  12 1220.61 732.728   2
   0  -6  11 53098.0 3625.66   2
   0  -6  10 1375.16 695.225   2
   0  -6   9 66856.7 3822.21   2
   0  -6   8 690.124 629.851   2
   0  -6   7 39630.1 2822.34   2
   0  -6   6 60628.1 3883.64   4
   0  -6   6 64374.8 3505.73   2
   0  -6   5 60216.8 3896.14   4
   0  -6   5 70464.5 3617.06   2
   0  -6   4 115126. 5505.87   4
   0  -6   4 122897. 4610.90   2
   0  -6   3 19517.6 2535.02   4
   0  -6   3 19606.4 1899.63   2
   0  -6   2 88574.1 5197.64   4
   0  -6   2 77516.8 3576.21   2
   0   6  -2 82249.4 4068.26   1
   0  -6   1 24226.9 2032.54   2
   0   6  -1 23243.8 2242.11   1
   0   6   0 36898.6 2800.22   1
   0   6   1 6993.15 1454.48   1
   0   6   2 188927. 6599.01   1
   0   6   3 7853.92 1666.86   1
   0   6   4 61444.7 4351.18   1
   0   6   5 53205.1 4350.68   1
   0   6   6 25946.9 3327.99   1
   0   6   7 38045.2 4177.21   1
   0   6   8 32795.4 4136.77   1
   0   6   9 81013.8 6714.74   1
   0   6  10 11932.3 2998.36   1
   0   6  10 11134.7 1070.13   7
   0  -6 -10 9856.57 1023.77  17
   0   6  11 129571. 3691.35   7
   0  -6 -11 137190. 3904.88  17
   0  -6 -12 7497.20 1074.88  17
   0   6  12 8428.61 2678.51   1
   0   6  12 6896.26 999.714   7
   0  -6 -13 57591.6 2854.39  17
   0   6  13 58607.6 2744.12   7
   0   6  13 53217.5 2447.94  13
   0   6  14 10772.9 3198.00   1
   0  -6 -14 10501.4 1340.14  17
   0   6  14 11527.2 1363.03   7
   0   6  14 11746.4 1256.57  13
   0  -6 -15 10274.9 1377.60  17
   0   6  15 8855.85 1086.94  13
   0   6  15 8328.59 1189.27   7
   0  -6 -16 20951.4 1847.66  17
   0   6  16 18788.5 1678.27   7
   0   6  16 17830.5 1440.73  13
   0  -6 -17 1106.51 707.996  17
   0   6  17 15.4160 630.056  13
   0   6  17 49.3537 556.916   7
   0   6  18 10992.4 1008.60  13
   0  -6 -18 11072.4 1343.37  17
   0   6  18 10687.4 1217.94   7
   0  -6 -19 3450.16 743.755  17
   0   6  19 4976.09 674.652  13
   0   6  19 4396.70 780.564   7
   0  -6 -20 21055.8 1509.31  17
   0   6  20 19705.1 1054.31  13
   0  -6 -21-367.459 448.337  17
   0  -7  24 15744.0 879.479  21
   0  -7  24 17302.6 1086.09  16
   0  -7  23 2205.46 419.316  21
   0  -7  23 2274.41 494.789  16
   0  -7  22 974.422 337.183  21
   0  -7  22 1118.66 387.718  16
   0  -7  21 13490.7 1244.49  16
   0  -7  21 12111.0 1037.90  21
   0  -7  20 792.001 415.469  21
   0  -7  20 573.870 550.104  16
   0  -7  19 29500.8 1641.71  24
   0  -7  19 29861.7 1700.56  21
   0  -7  19 32931.6 1994.79  16
   0  -7  18 5727.50 798.994  21
   0  -7  18 5797.64 883.547  16
   0  -7  18 5482.21 727.990  24
   0  -7  17 28490.3 1555.80  27
   0  -7  17 35422.3 2080.19  16
   0  -7  17 32412.1 1724.12  24
   0  -7  17 33301.3 1797.03  21
   0  -7  16 9785.31 965.352  24
   0  -7  16 9795.48 1816.85   2
   0  -7  16 10576.7 1129.79  16
   0  -7  16 9806.99 1003.16  21
   0  -7  16 8725.02 888.903  27
   0  -7  15 50903.4 2121.71  27
   0  -7  15 49206.5 2031.75  24
   0  -7  15 48903.2 2120.62  21
   0  -7  15 55037.9 2458.83  16
   0  -7  15 48754.8 4029.07   2
   0  -7  15 49488.6 2016.84  12
   0  -7  14 22594.4 1449.36  21
   0  -7  14 22559.3 1424.25  27
   0  -7  14 19501.1 2510.79   2
   0  -7  13 2961.47 570.622  21
   0  -7  13 1768.96 809.320   2
   0  -7  13 2630.03 517.486  27
   0  -7  13 2771.66 553.247  15
   0  -7  12 95219.2 5251.52   2
   0  -7  12 79433.6 2431.97   9
   0  -7  12 94642.1 2806.57  27
   0  -7  12 77144.1 2211.51  15
   0  -7  12 86735.2 2696.89  21
   0  -7  11 1444.35 404.305  27
   0  -7  11 1824.66 800.257   2
   0  -7  11 1704.50 428.265  21
   0  -7  10 89241.1 4882.21   2
   0  -7   9 1407.02 822.594   4
   0  -7   9 2534.14 925.681   2
   0  -7   8 79075.1 4937.10   4
   0  -7   8 79326.6 4464.21   2
   0  -7   7 7340.84 1400.66   2
   0  -7   7 5601.17 1367.14   4
   0  -7   6 73900.8 4677.04   4
   0  -7   6 83044.3 4392.45   2
   0  -7   5 33421.7 3275.95   4
   0  -7   5 37167.0 2929.22   2
   0  -7   4 38048.4 2925.03   2
   0  -7   4 36481.7 3555.66   4
   0  -7   3 69475.4 5009.36   4
   0  -7   3 66863.1 3788.79   2
   0   7  -3 63157.7 4136.98   1
   0   7  -2 9743.30 1720.21   1
   0  -7   2 12079.8 1632.81   2
   0   7  -1 26531.6 2760.47   1
   0   7   0 385.097 748.259   1
   0   7   1 15343.7 2158.28   1
   0   7   2 3442.84 1176.77   1
   0   7   3 40003.6 3647.95   1
   0   7   4 5205.62 1491.55   1
   0   7   5 52879.7 4526.15   1
   0   7   6 5220.55 1848.49   1
   0   7   7 46619.2 4717.48   1
   0  -7  -8 14570.1 1039.67  26
   0  -7  -8 14473.7 1125.75  17
   0   7   9 20895.4 3588.88   1
   0  -7  -9 18865.6 1359.76  17
   0  -7 -10 32851.2 1866.71  17
   0   7  10 39928.1 5123.95   1
   0  -7 -11 313.705 405.715  17
   0   7  11 1936.83 1867.33   1
   0   7  12 58808.9 2626.17   7
   0  -7 -12 66376.5 2849.67  17
   0   7  13 3905.17 807.849   7
   0   7  13 5771.03 1028.58  13
   0  -7 -13 3879.94 815.778  17
   0   7  14 7320.02 1110.18  13
   0  -7 -14 7207.91 1093.91  17
   0   7  14 4910.09 867.521   7
   0   7  15 7188.54 1029.85   7
   0  -7 -15 9139.53 1235.79  17
   0   7  15 8816.70 1143.70  13
   0   7  16 4432.75 828.020  13
   0   7  16 2222.51 603.830   7
   0  -7 -16 4837.91 945.779  17
   0   7  17 4888.17 742.315  13
   0   7  17 3422.17 697.892   7
   0  -7 -17 4089.90 835.856  17
   0  -7 -18 6355.23 921.638  22
   0   7  18 8388.19 842.215  13
   0   7  19 19992.4 1091.45  13
   0  -7 -19 18663.1 1328.02  17
   0  -8  23 6488.03 721.017  16
   0  -8  23 5751.47 592.638  21
   0  -8  22 1707.77 386.770  21
   0  -8  22 1560.97 442.537  16
   0  -8  21 225.721 403.114  16
   0  -8  21 204.056 376.255  21
   0  -8  20 6634.63 900.607  16
   0  -8  20 5852.00 751.135  21
   0  -8  19 1880.68 516.663  21
   0  -8  19 1497.21 503.271  16
   0  -8  18 41916.6 1987.85  21
   0  -8  18 44484.8 2247.56  16
   0  -8  17 276.477 450.287  27
   0  -8  17 1330.45 490.945  21
   0  -8  17 1170.29 487.330  16
   0  -8  16 53693.1 2296.87  21
   0  -8  16 54821.3 2289.26  27
   0  -8  16 61020.3 2594.12  16
   0  -8  15 1917.57 470.612  27
   0  -8  15 2836.53 601.407  21
   0  -8  15 1761.01 500.703  16
   0  -8  15 2603.51 985.041   2
   0  -8  15 1708.70 1023.55   4
   0  -8  14 13896.1 2562.87   4
   0  -8  14 13756.3 1092.77   9
   0  -8  14 15455.3 1281.39  16
   0  -8  14 14821.6 2283.98   2
   0  -8  14 14844.2 1218.57  21
   0  -8  14 16191.3 1271.27  27
   0  -8  13 33714.3 3799.42   4
   0  -8  13 34309.2 1811.67  27
   0  -8  13 32583.9 1786.82  21
   0  -8  13 28192.4 1434.71  15
   0  -8  13 33631.0 3353.59   2
   0  -8  13 29665.2 1600.61   9
   0  -8  13 33908.8 1853.09  16
   0  -8  12 4993.73 735.156  27
   0  -8  12 3993.35 645.122  21
   0  -8  12 4370.18 625.150  15
   0  -8  12 4569.73 1429.56   4
   0  -8  12 3525.25 582.573   9
   0  -8  12 4906.08 724.851  16
   0  -8  12 3727.83 1152.59   2
   0  -8  11 37615.8 1577.29  15
   0  -8  11 45426.3 2004.23  16
   0  -8  11 46183.8 3853.39   2
   0  -8  11 48351.3 2054.14  27
   0  -8  11 46425.3 4344.26   4
   0  -8  11 43458.9 2041.50  21
   0  -8  11 39462.6 1830.63   9
   0  -8  10 12244.8 1081.94  21
   0  -8  10 13899.6 2123.35   2
   0  -8  10 14363.3 1100.05  27
   0  -8  10 13762.4 2343.70   4
   0  -8  10 11239.5 859.877  15
   0  -8  10 11305.6 995.188   9
   0  -8  10 12313.9 1032.88  16
   0  -8   9 43862.0 2007.98  21
   0  -8   9 50003.2 3919.78   2
   0  -8   9 43230.7 1898.84   9
   0  -8   9 50143.6 1974.95  27
   0  -8   9 48470.2 4237.07   4
   0  -8   8 30122.3 3015.24   2
   0  -8   8 28431.1 3363.36   4
   0  -8   7 78992.5 4775.45   2
   0  -8   7 71012.3 5139.65   4
   0  -8   6 188.499 660.486   2
   0  -8   6 455.845 853.420   4
   0  -8   5 36763.8 3181.30   2
   0   8  -5 36087.4 3500.88   1
   0  -8   5 35969.7 3788.53   4
   0  -8   4 47456.2 3577.04   2
   0   8  -4 45367.8 3927.95   1
   0  -8   3 25449.8 2596.82   2
   0   8  -3 22971.3 2852.62   1
   0   8  -2 38111.4 3589.89   1
   0   8  -1 1621.55 1002.04   1
   0   8   0 31149.9 3299.00   1
   0   8   1 1109.19 816.302   1
   0   8   2 47254.3 4204.88   1
   0   8   3 5037.07 1495.34   1
   0   8   4 19277.1 2857.44   1
   0   8   5 2704.83 1056.32   1
   0  -8  -5 3009.98 540.693  26
   0   8   6 11402.4 2524.03   1
   0  -8  -6 9683.50 880.132  26
   0  -8  -7 6951.80 786.971  26
   0  -8  -7 5792.16 732.900  17
   0   8   8 1668.54 1275.19   1
   0  -8  -8 246.090 291.431  17
   0  -8  -8 298.850 429.151  26
   0  -8  -9 16751.8 1225.35  26
   0  -8  -9 13896.9 1178.14  17
   0  -8 -10-141.226 400.586  17
   0   8  10 841.520 1303.96   1
   0  -8 -11 20345.3 1517.35  17
   0   8  11 24000.9 4174.16   1
   0  -8 -12 5940.55 869.294  17
   0   8  13 16933.3 1585.82  13
   0  -8 -13 13470.2 1308.47  17
   0   8  14 3766.32 890.795  13
   0  -8 -14 1981.57 570.841  17
   0   8  15 20563.9 1602.54  13
   0  -8 -15 20373.3 1596.37  17
   0   8  16 20047.3 1430.94  13
   0  -8 -16 18416.3 1437.41  17
   0  -8 -17 15633.8 1276.95  17
   0  -8 -17 12663.2 1075.59  20
   0   8  17 15470.1 1162.02  13
   0  -8 -17 10786.7 1191.04  22
   0   8  18 16391.0 1040.12  13
   0  -8 -18 13387.3 1022.22  20
   0   8  19 4760.17 512.260  13
   0  -9  22 6307.81 702.481  16
   0  -9  21 3062.32 520.100  21
   0  -9  21 3140.07 572.479  16
   0  -9  20 5787.97 763.417  16
   0  -9  20 6590.87 768.957  21
   0  -9  19 22654.3 1346.57  27
   0  -9  19 24548.5 1594.85  16
   0  -9  19 24521.5 1469.86  21
   0  -9  18-405.165 453.867  27
   0  -9  18-167.971 449.558  16
   0  -9  18 257.321 348.018  21
   0  -9  17 56170.7 2325.05  27
   0  -9  17 55206.1 2296.23  21
   0  -9  17 58821.3 2486.29  16
   0  -9  16-361.988 440.819  16
   0  -9  16 304.827 366.895  21
   0  -9  16-242.359 529.619  27
   0  -9  15 30416.8 1787.06  16
   0  -9  15 28688.6 1595.33   9
   0  -9  15 28231.9 1712.84  21
   0  -9  15 28955.1 1757.38  27
   0  -9  14 16735.8 1349.15  16
   0  -9  14 15287.6 1109.55  15
   0  -9  14 16867.1 2826.78   4
   0  -9  14 14665.9 2397.22   2
   0  -9  14 17739.0 1385.46  21
   0  -9  14 18349.5 1399.61  27
   0  -9  14 15066.3 1206.17   9
   0  -9  13 3163.63 1254.27   4
   0  -9  13 3776.15 673.273  21
   0  -9  13 3633.29 1212.98   2
   0  -9  13 4286.63 710.738   9
   0  -9  13 3965.68 699.632  27
   0  -9  13 3828.36 678.386  16
   0  -9  13 3705.87 625.910  15
   0  -9  12 12519.8 2479.28   4
   0  -9  12 14572.2 1230.95  27
   0  -9  12 11785.4 1092.28   9
   0  -9  12 11928.2 1127.57  16
   0  -9  12 12425.7 1230.71  21
   0  -9  12 12099.0 1003.75  15
   0  -9  12 13558.0 2288.58   2
   0  -9  11 34180.3 1819.26  27
   0  -9  11 31304.2 1731.35  16
   0  -9  11 30932.8 1734.04   9
   0  -9  11 32941.8 3478.47   2
   0  -9  11 29449.6 1478.43  15
   0  -9  11 30606.1 1845.21  21
   0  -9  11 32609.3 3875.65   4
   0  -9  10 15524.5 1071.51  15
   0  -9  10 16549.0 2497.35   2
   0  -9  10 14617.5 1086.60  19
   0  -9  10 16085.7 1278.48   9
   0  -9  10 14548.5 1154.27  16
   0  -9  10 16666.9 1403.03  21
   0  -9  10 14262.6 2529.44   4
   0  -9  10 17499.6 1295.57  27
   0  -9   9 34892.6 1568.92  15
   0  -9   9 36473.7 1893.41   9
   0  -9   9 35913.0 2016.23  21
   0  -9   9 35919.8 3965.73   4
   0  -9   9 40094.4 1881.54  27
   0  -9   9 40218.8 3805.06   2
   0  -9   9 37050.5 1710.36  19
   0  -9   8 31836.5 3792.03   4
   0  -9   8 37457.5 3637.36   2
   0  -9   8 37409.2 1823.54  27
   0  -9   8 35515.2 1864.84   9
   0  -9   8 33707.2 1960.91  21
   0  -9   8 36081.6 1685.38  19
   0  -9   8 32786.6 1561.52  15
   0  -9   7 10551.5 1972.82   2
   0  -9   7 11264.9 1085.38   9
   0  -9   7 9758.96 1106.32  21
   0  -9   7 9551.54 2202.67   4
   0  -9   7 9297.55 857.072  15
   0   9  -7 10293.0 2119.87   1
   0  -9   7 10861.0 979.880  27
   0  -9   7 11018.7 953.831  19
   0  -9   6 29955.5 1894.59  21
   0  -9   6 34655.0 1655.80  19
   0  -9   6 32154.6 3765.40   4
   0   9  -6 33243.7 3736.46   1
   0  -9   6 35603.1 1707.75  27
   0  -9   6 34544.0 1853.16   9
   0  -9   6 32430.1 3328.86   2
   0  -9   5 13198.7 1057.55  27
   0  -9   5 11364.5 1116.96   9
   0   9  -5 11193.7 2220.39   1
   0  -9   5 11033.5 1174.55  21
   0  -9   5 11452.1 2008.86   2
   0  -9   5 13403.9 1052.85  19
   0  -9   5 12004.1 954.818  20
   0  -9   4 11893.1 1170.69   9
   0   9  -4 11101.1 2250.57   1
   0  -9   4 13435.6 1060.98  19
   0  -9   4 10370.5 875.695  20
   0   9  -3 28953.9 3493.17   1
   0  -9   3 31588.0 1626.92  19
   0  -9   3 34124.2 1667.93  26
   0  -9   3 32082.2 1908.15   9
   0  -9   3 32833.0 1543.55  20
   0  -9   2 20046.7 1316.87  19
   0  -9   2 20116.3 1634.08   9
   0   9  -2 16654.3 2749.78   1
   0  -9   2 21466.3 1359.94  26
   0  -9   2 18966.5 1283.23  20
   0  -9   1 40600.0 1766.65  20
   0  -9   1 40269.6 1777.42  26
   0   9  -1 39170.8 4099.21   1
   0  -9   1 39342.3 1814.38  19
   0  -9   1 39866.9 2358.28   9
   0  -9   0 10706.8 1003.26  19
   0  -9   0 10080.1 1304.90   9
   0  -9   0 9988.55 952.722  20
   0  -9   0 12004.5 1039.19  26
   0   9   0 8854.98 2010.79   1
   0  -9  -1 62532.0 3298.77   9
   0   9   1 63759.0 5288.18   1
   0  -9  -1 70246.8 2490.31  19
   0  -9  -1 64517.5 2260.14  26
   0  -9  -1 67006.2 2353.35  20
   0  -9  -2 930.873 505.382  26
   0   9   2 950.153 944.935   1
   0  -9  -2 484.705 444.540  20
   0  -9  -2 529.871 433.068  19
   0  -9  -2 1956.29 971.105   9
   0  -9  -3 63462.0 2283.37  26
   0  -9  -3 57270.7 3250.38   9
   0   9   3 70009.5 5746.55   1
   0  -9  -3 70455.6 2461.99  20
   0  -9  -3 76802.5 2779.39  19
   0  -9  -4 4270.12 712.565  26
   0  -9  -4 5425.38 863.576  19
   0  -9  -4 3626.96 624.527  20
   0   9   4 3508.52 1517.28   1
   0  -9  -5 14125.2 1140.75  26
   0   9   5 14808.1 2865.68   1
   0  -9  -5 16161.2 1452.94  19
   0  -9  -5 13004.4 1164.77  20
   0  -9  -6 19783.4 1359.84  26
   0   9   6 19757.9 3479.93   1
   0  -9  -7 1606.98 472.581  26
   0   9   7 2311.81 1580.53   1
   0  -9  -8 28749.3 1676.13  26
   0   9   8 31586.7 4518.64   1
   0  -9  -8 26153.9 1555.03  17
   0   9   9 2432.34 1641.21   1
   0  -9  -9 2375.24 569.761  26
   0  -9  -9 2413.82 574.810  17
   0  -9 -10 12582.0 1143.15  26
   0  -9 -10 9369.00 1013.06  17
   0  -9 -11 205.463 347.098  17
   0  -9 -12 9887.81 1070.02  17
   0   9  12 15446.3 1627.76  13
   0   9  13 168.175 750.443  13
   0  -9 -13-599.437 537.675  17
   0   9  14 8269.65 1180.77  13
   0  -9 -14 6894.99 975.111  20
   0   9  15 1688.37 638.275  13
   0  -9 -15 823.577 553.480  20
   0  -9 -16 16345.7 1204.32  20
   0   9  16 18150.8 1270.15  13
   0  -9 -17 3352.75 566.756  20
   0  -9 -17 3466.33 634.734  22
   0   9  17 5042.12 626.274  13
   0   9  18 4654.05 508.340  13
   0  -9 -18 2563.44 481.968  22
   0 -10  21 3197.45 506.458  16
   0 -10  20 23041.5 1215.93  27
   0 -10  20 26366.0 1426.20  16
   0 -10  20 28142.2 1412.17  21
   0 -10  19 976.407 406.987  21
   0 -10  19 1118.22 392.439  16
   0 -10  19 474.254 352.163  27
   0 -10  18 43249.2 1986.70  16
   0 -10  18 46115.9 1979.33  21
   0 -10  18 43179.0 1956.81  27
   0 -10  17-77.8038 463.388  27
   0 -10  17 430.806 433.484  21
   0 -10  17-70.6859 330.489  16
   0 -10  16 64656.3 2498.86  16
   0 -10  16 63540.4 2492.83  21
   0 -10  16 68776.5 2625.45  27
   0 -10  15 2294.41 531.109  16
   0 -10  15 3151.24 611.838   9
   0 -10  15 2562.73 631.213  21
   0 -10  15 3197.58 639.577  27
   0 -10  14 14381.6 1325.24  21
   0 -10  14 13322.3 1187.63   9
   0 -10  14 14441.7 1275.13  27
   0 -10  14 14363.8 1219.25  16
   0 -10  14 13740.7 1080.92  15
   0 -10  13 7553.09 937.532   9
   0 -10  13 7444.61 983.233  21
   0 -10  13 7841.45 909.981  16
   0 -10  13 8119.05 864.030  15
   0 -10  13 7958.68 949.168  27
   0 -10  12 4204.14 755.665  27
   0 -10  12 4116.19 1547.08   4
   0 -10  12 4508.96 703.123  16
   0 -10  12 4257.41 814.914  21
   0 -10  12 4624.40 700.781  15
   0 -10  12 4473.13 767.682   9
   0 -10  12 2321.50 1157.61   2
   0 -10  11 8763.41 915.062  19
   0 -10  11 9027.49 2131.97   4
   0 -10  11 9297.52 916.497  15
   0 -10  11 10034.2 1052.44  27
   0 -10  11 8984.83 1020.61   9
   0 -10  11 8105.23 1924.28   2
   0 -10  11 9383.34 1149.45  21
   0 -10  10 18039.4 1538.61  21
   0 -10  10 18580.0 1241.12  15
   0 -10  10 19570.9 1437.26  27
   0 -10  10 17817.9 1279.39  19
   0 -10  10 19213.8 3097.47   4
   0 -10  10 17662.9 2726.14   2
   0 -10  10 18747.6 1462.89   9
   0 -10   9 32172.7 1681.15  19
   0  10  -9 26240.0 3590.84   1
   0 -10   9 29023.7 3780.78   4
   0 -10   9 35669.9 1886.11  27
   0 -10   9 33748.7 2075.10  21
   0 -10   9 33801.2 1937.45   9
   0 -10   9 33282.3 3719.64   2
   0 -10   9 32019.3 1587.74  15
   0 -10   8 235.942 383.057  27
   0 -10   8 1096.44 931.020   2
   0 -10   8 39.9975 429.925  21
   0  10  -8 543.555 879.838   1
   0 -10   8-406.858 511.717  19
   0 -10   8 934.209 556.729   9
   0 -10   8 83.2136 396.879  15
   0 -10   7 60720.6 2819.87  21
   0 -10   7 65110.8 5044.58   2
   0  10  -7 63903.4 5611.70   1
   0 -10   7 66629.2 2429.44  19
   0 -10   7 67539.8 2524.92  27
   0 -10   7 60379.6 2219.67  15
   0 -10   7 66111.7 2722.66   9
   0 -10   6 488.819 419.470  27
   0 -10   6 454.991 497.733  21
   0  10  -6 1274.58 1114.90   1
   0 -10   6 631.491 438.937  19
   0 -10   6 899.304 625.763   9
   0  10  -5 31690.7 3920.91   1
   0 -10   5 30214.2 2091.50  21
   0 -10   5 32219.1 1617.77  20
   0 -10   5 35227.2 1792.86  19
   0 -10   5 33577.3 1758.38  27
   0 -10   5 32646.1 2040.37   9
   0 -10   4 6906.14 858.745  27
   0  10  -4 5825.68 1860.58   1
   0 -10   4 5496.29 760.862  20
   0 -10   4 6762.72 864.018  19
   0 -10   4 7512.28 1122.74   9
   0 -10   3 35592.8 1751.33  20
   0 -10   3 36793.7 1886.41  19
   0  10  -3 33824.3 4120.37   1
   0 -10   3 34973.5 1771.92  27
   0 -10   3 35471.1 2194.14   9
   0 -10   2 35530.3 2291.32   9
   0  10  -2 37911.0 4388.84   1
   0 -10   2 34411.3 1716.45  27
   0 -10   2 38227.3 1892.26  26
   0 -10   2 37862.1 1905.26  19
   0 -10   2 40720.6 1902.88  20
   0 -10   1 17862.3 1735.97   9
   0 -10   1 15883.6 1091.09  22
   0  10  -1 14309.5 2754.85   1
   0 -10   1 19350.5 1412.75  26
   0 -10   1 14141.6 1105.80  27
   0 -10   1 18304.3 1367.79  19
   0 -10   1 17359.7 1334.37  20
   0  10   0 34243.2 4369.43   1
   0 -10   0 38754.8 1990.65  19
   0 -10   0 38492.3 1972.94  20
   0 -10   0 38720.7 2640.25   9
   0 -10   0 38187.6 1903.44  26
   0 -10  -1 54275.2 2376.36  19
   0 -10  -1 51910.5 2241.58  26
   0 -10  -1 53415.7 3156.42   9
   0  10   1 50330.5 5244.47   1
   0 -10  -1 50218.4 2271.58  20
   0 -10  -2 52322.5 2290.50  20
   0 -10  -2 43362.3 3111.63   9
   0 -10  -2 51293.9 2372.65  19
   0  10   2 51024.7 5355.66   1
   0 -10  -2 45816.9 2097.21  26
   0 -10  -3 6012.00 923.473  19
   0  10   3 6423.09 2166.95   1
   0 -10  -3 6187.12 905.760  20
   0 -10  -3 5298.06 847.893  26
   0 -10  -4 27573.1 1724.93  20
   0 -10  -4 27595.1 1677.41  26
   0  10   4 28658.2 4224.71   1
   0 -10  -4 29604.2 1961.90  19
   0 -10  -5 5414.74 972.221  19
   0 -10  -5 5019.77 822.830  20
   0  10   5 8089.91 2430.84   1
   0 -10  -5 5710.52 864.497  26
   0 -10  -6 3683.70 760.897  20
   0 -10  -6 3547.81 744.099  26
   0  10   6 4625.77 2097.17   1
   0  10   7 24353.8 4245.31   1
   0 -10  -7 24239.1 1616.03  20
   0 -10  -7 24514.8 1612.46  26
   0 -10  -8 1951.54 669.899  20
   0 -10  -8 3046.04 766.733  26
   0 -10  -9 22597.3 1524.09  26
   0 -10  -9 21265.4 1551.64  20
   0 -10 -10 6035.83 908.056  20
   0 -10 -10 6108.74 830.182  26
   0  10  11 12451.9 1577.89  13
   0 -10 -11 10272.8 1157.15  20
   0  10  12 378.677 770.847  13
   0 -10 -12-555.718 691.097  20
   0 -10 -13 4439.03 843.236  20
   0 -10 -13 5945.43 858.931  22
   0  10  14 1024.86 600.954  13
   0 -10 -14 451.614 516.056  22
   0 -10 -14 263.732 523.091  20
   0  10  15 11167.7 1067.08  13
   0 -10 -15 8790.27 897.299  20
   0 -10 -15 9142.77 991.793  22
   0 -10 -16 5207.60 588.607  20
   0 -10 -16 5390.64 694.098  22
   0  10  16 7222.49 703.148  13
   0  10  17 7317.22 623.171  13
   0 -10 -17 4659.66 527.288  22
   0 -11  20 3240.02 448.789  27
   0 -11  19 36285.7 1604.40  27
   0 -11  18 1815.64 464.583  21
   0 -11  18 756.564 349.908  27
   0 -11  17 23589.0 1417.51  21
   0 -11  17 21824.0 1314.52  16
   0 -11  17 24643.8 1496.67  27
   0 -11  16 300.839 264.731  16
   0 -11  16 1052.26 460.470  21
   0 -11  16 187.907 510.520  27
   0 -11  15 21254.0 1369.41  16
   0 -11  15 22316.1 1524.73  21
   0 -11  15 23469.0 1553.12  27
   0 -11  15 20442.1 1355.38   9
   0 -11  14 6091.32 758.992  16
   0 -11  14 4852.10 746.820   9
   0 -11  14 5874.86 858.149  21
   0 -11  14 5601.08 704.265  15
   0 -11  14 6664.82 887.835  27
   0 -11  13 20792.6 1479.29   9
   0 -11  13 22481.5 1570.43  27
   0 -11  13 20768.1 1571.71  21
   0 -11  13 20590.2 1289.25  15
   0 -11  12 22251.8 1586.12  27
   0 -11  12 19346.5 1286.08  19
   0 -11  12 20563.4 1347.45  15
   0 -11  12 20310.1 1625.87  21
   0 -11  12 21399.6 1550.02   9
   0 -11  11 8112.36 1169.84  21
   0 -11  11 10326.8 1115.33  27
   0 -11  11 11386.8 1223.28   9
   0 -11  11 7823.19 899.880  19
   0 -11  11 9308.13 932.787  15
   0 -11  10 71471.1 3070.37  21
   0 -11  10 71228.4 2858.42   9
   0 -11  10 74491.7 2821.64  27
   0 -11  10 66815.2 2313.53  15
   0 -11  10 65100.3 2450.20  19
   0 -11   9 972.810 657.194  21
   0 -11   9 905.530 536.433  27
   0 -11   9 1607.07 716.169   9
   0 -11   9 275.151 442.284  19
   0 -11   9 760.656 482.444  15
   0 -11   8 50121.7 2663.30  21
   0 -11   8 55606.3 2428.62  27
   0 -11   8 55784.9 2619.01   9
   0 -11   8 51148.3 2217.25  19
   0 -11   8 49958.1 2034.31  15
   0 -11   7 9331.26 1062.05  27
   0 -11   7 8443.40 975.931  19
   0 -11   7 8841.19 964.301  15
   0 -11   7 7617.85 1173.45  21
   0 -11   7 9891.83 1237.51   9
   0 -11   6 45549.5 1979.71  15
   0 -11   6 50885.7 2291.32  27
   0 -11   6 50083.6 2593.59   9
   0 -11   6 45638.4 2133.48  19
   0  11  -5 5572.07 2118.18   1
   0 -11   5 5650.29 831.990  27
   0 -11   5 5426.40 1024.57   9
   0 -11   5 4256.02 762.963  19
   0 -11   4 11890.9 1150.49  19
   0 -11   4 12978.2 1151.23  20
   0 -11   4 10518.5 1353.37   9
   0 -11   4 11336.9 1086.32  27
   0  11  -4 12972.7 2773.94   1
   0 -11   3 1371.80 760.724   9
   0 -11   3 275.089 448.388  27
   0 -11   3 996.435 510.341  19
   0  11  -3 2662.04 1333.71   1
   0 -11   3 1574.20 583.177  20
   0 -11   2 1277.45 435.181  27
   0 -11   2 1763.46 663.983  20
   0  11  -2 1482.12 1054.46   1
   0 -11   2 1753.54 567.783  19
   0 -11   2 2086.89 877.357   9
   0 -11   1 14332.5 1306.32  20
   0  11  -1 11151.8 2625.78   1
   0 -11   1 11876.7 1196.93  19
   0 -11   1 13266.9 1691.36   9
   0 -11   0 1004.54 650.295  26
   0 -11   0 696.658 373.901  22
   0 -11   0 445.552 629.711  20
   0  11   0 684.387 1206.67   1
   0 -11   0-71.6479 652.197  19
   0  11   1 35833.6 4899.27   1
   0 -11  -1 34163.1 2003.18  19
   0 -11  -1 33713.8 1896.25  26
   0 -11  -1 32519.1 1681.84  22
   0 -11  -1 40045.3 2078.74  20
   0  11   2-812.708 1397.44   1
   0 -11  -2 1042.18 675.757  20
   0 -11  -2 240.124 677.034  19
   0 -11  -2 1193.26 614.086  26
   0 -11  -2 585.471 361.362  22
   0 -11  -3 33405.9 1903.17  26
   0  11   3 36706.5 5056.73   1
   0 -11  -3 34944.4 2163.57  19
   0 -11  -3 36695.2 2004.62  20
   0 -11  -4-347.842 710.907  20
   0 -11  -4-538.526 672.668  19
   0 -11  -4-65.4178 555.641  26
   0 -11  -5 24642.5 1947.24  19
   0 -11  -5 21067.8 1561.97  26
   0 -11  -5 22645.5 1623.32  20
   0 -11  -6 23392.6 1598.68  20
   0 -11  -6 25073.2 1671.50  26
   0 -11  -7 18706.8 1436.11  26
   0 -11  -7 16341.1 1427.13  20
   0 -11  -8 32222.1 1840.21  26
   0 -11  -8 36869.5 1939.88  20
   0 -11  -9 9209.77 1113.69  20
   0 -11 -10 10864.7 1187.43  20
   0 -11 -10 11864.4 1283.36  22
   0  11  11 15331.2 1599.64  13
   0 -11 -11 13587.1 1248.52  22
   0 -11 -11 12552.4 1174.19  20
   0 -11 -12 13850.7 1240.04  22
   0  11  12 15602.1 1427.12  13
   0 -11 -12 12202.3 1083.93  20
   0 -11 -13 92.9430 528.096  20
   0 -11 -13 333.053 429.281  22
   0  11  13 759.232 602.270  13
   0 -11 -14 13647.5 955.792  20
   0 -11 -14 13586.8 1069.27  22
   0  11  14 16621.8 1167.97  13
   0 -11 -15 7153.13 706.774  22
   0 -11 -15 7702.92 629.484  20
   0  11  15 8465.88 708.428  13
   0  11  16 8239.88 590.390  13
   0 -12  19 296.432 241.604  27
   0 -12  18 6499.66 709.315  27
   0 -12  17-357.530 476.434  27
   0 -12  16 8606.04 870.408  21
   0 -12  16 9895.00 943.682  27
   0 -12  15 1162.11 477.140   9
   0 -12  15 444.417 349.726  21
   0 -12  15 45.4135 481.861  27
   0 -12  14 32323.3 1774.03  21
   0 -12  14 34071.0 1781.15   9
   0 -12  14 37533.7 1899.04  27
   0 -12  13 14491.7 1062.06  15
   0 -12  13 15103.0 1287.92  27
   0 -12  13 13305.5 1270.10  21
   0 -12  13 13765.3 1219.44   9
   0 -12  12 27739.9 1735.15  27
   0 -12  12 25036.6 1428.22  19
   0 -12  12 26717.6 1429.26  15
   0 -12  12 25222.2 1668.59   9
   0 -12  12 25044.7 1773.31  21
   0 -12  11 38496.0 1744.58  15
   0 -12  11 37937.2 2057.79   9
   0 -12  11 35502.4 1775.39  19
   0 -12  11 40361.7 2097.88  27
   0 -12  11 38329.6 2182.09  21
   0 -12  10 5027.06 780.685  19
   0 -12  10 6264.88 918.540  27
   0 -12  10 5750.62 1056.00  21
   0 -12  10 5509.43 936.757   9
   0 -12  10 5063.78 722.534  15
   0 -12   9 43533.8 2065.26  19
   0 -12   9 47598.5 2309.66  27
   0 -12   9 41940.7 1853.36  15
   0 -12   9 45905.8 2388.91   9
   0 -12   8 1062.68 522.569  19
   0 -12   8 1538.27 648.766  27
   0 -12   8 1025.24 524.950  15
   0 -12   8 1401.77 680.554   9
   0 -12   7 51768.0 2306.39  19
   0 -12   7 50986.1 2081.42  15
   0 -12   7 55335.3 2462.03  27
   0 -12   7 51993.3 2718.73   9
   0 -12   6 744.619 583.903  19
   0 -12   6-4.71480 700.008   9
   0 -12   6-46.4711 544.472  15
   0 -12   6 806.225 577.986  27
   0 -12   5 43948.4 2617.51   9
   0 -12   5 45685.9 2217.81  19
   0 -12   5 43288.7 2136.63  27
   0 -12   4 8502.84 1092.07  19
   0 -12   4 9538.92 1435.69   9
   0 -12   4 7488.36 949.688  27
   0 -12   3 45847.8 2152.69  20
   0 -12   3 42359.1 2218.86  19
   0 -12   3 36299.1 1904.91  27
   0 -12   3 40995.5 2683.43   9
   0 -12   2 21953.6 1465.62  27
   0 -12   2 25267.5 2254.00   9
   0 -12   2 26435.8 1781.72  19
   0 -12   1 4788.19 925.506  19
   0 -12   1 4843.97 1038.05  20
   0 -12   0 48584.6 2334.03  20
   0 -12   0 45922.3 2370.04  19
   0 -12  -1 532.114 389.920  22
   0 -12  -1 144.604 565.383  19
   0 -12  -1-123.170 721.453  20
   0 -12  -2 50210.1 2366.59  20
   0 -12  -2 47760.2 2478.84  19
   0 -12  -3 452.751 376.517  22
   0 -12  -3 1020.59 634.656  19
   0 -12  -3 163.771 660.167  20
   0 -12  -4 21971.3 1434.12  22
   0 -12  -4 24732.8 1657.50  20
   0 -12  -4 23876.0 1825.51  19
   0 -12  -5 558.604 611.356  19
   0 -12  -5-447.338 756.493  20
   0 -12  -5-509.561 481.493  22
   0 -12  -6 23558.0 1568.01  20
   0 -12  -6 23178.7 1510.13  22
   0 -12  -7 13728.3 1223.73  20
   0 -12  -7 15194.0 1261.13  22
   0 -12  -8 21370.6 1494.73  22
   0 -12  -8 20697.0 1420.81  20
   0 -12  -9 13571.7 1211.37  22
   0 -12  -9 10152.0 1069.05  20
   0  12   9 12339.4 1314.09  13
   0 -12 -10 8927.01 922.503  20
   0 -12 -10 10487.6 1038.28  22
   0  12  10 9792.69 1157.51  13
   0  12  11 9687.79 1008.96  13
   0 -12 -11 10181.9 973.058  22
   0 -12 -11 7685.02 829.668  20
   0  12  12 1657.93 516.014  13
   0 -12 -12 618.711 395.001  20
   0 -12 -12 811.345 366.885  22
   0 -12 -13 10482.9 813.594  22
   0  12  13 11764.8 845.203  13
   0 -12 -13 11221.2 754.166  20
   0 -12 -14 1264.50 292.595  22
   0  12  14 1514.44 297.111  13
   0 -13  18-236.040 255.141  27
   0 -13  17 2296.22 424.052  27
   0 -13  16-235.672 376.544  27
   0 -13  15 19633.2 1247.62  27
   0 -13  14 4028.64 690.557   9
   0 -13  14 3553.42 629.436  27
   0 -13  13 47244.8 2046.86  27
   0 -13  13 45045.4 2015.63   9
   0 -13  12 11316.6 1116.84   9
   0 -13  12 10489.7 1054.70  27
   0 -13  12 10875.0 855.272  15
   0 -13  11 15914.8 1290.75  27
   0 -13  11 16665.4 1432.15   9
   0 -13  11 14999.4 1158.21  19
   0 -13  11 15661.3 1044.50  15
   0 -13  10 10539.0 918.667  15
   0 -13  10 11189.7 1065.02  19
   0 -13  10 10987.0 1218.90   9
   0 -13  10 10426.0 1062.98  27
   0 -13   9 669.517 448.913  19
   0 -13   9-344.684 510.111  15
   0 -13   9 410.338 470.708  27
   0 -13   8 17396.1 1617.41   9
   0 -13   8 18873.7 1449.95  27
   0 -13   8 16728.0 1296.20  19
   0 -13   8 16469.1 1172.99  15
   0 -13   7 1363.93 650.250  15
   0 -13   7 1455.04 604.271  19
   0 -13   7 1662.02 636.589  27
   0 -13   7 3485.68 1042.61   9
   0 -13   6 52558.6 2767.71   9
   0 -13   6 48887.8 2210.42  27
   0 -13   6 47636.1 1986.01  15
   0 -13   6 50207.2 2260.80  19
   0 -13   5 4818.57 1205.06   9
   0 -13   5 3583.80 730.079  27
   0 -13   5 3067.62 809.654  19
   0 -13   5 3376.76 852.160  15
   0 -13   4 31532.3 2411.47   9
   0 -13   4 32283.1 1741.49  15
   0 -13   4 31400.6 1737.37  27
   0 -13   4 34137.5 1968.11  19
   0 -13   3 22202.8 1641.82  19
   0 -13   3 19620.2 1348.52  27
   0 -13   2 3333.69 840.639  19
   0 -13   2 5436.63 1157.56  20
   0 -13   1 48129.7 2389.88  19
   0 -13   1 56060.1 2324.31  20
   0 -13   0 1181.77 673.131  19
   0 -13   0 1107.54 825.871  20
   0 -13  -1 24166.2 1593.69  20
   0 -13  -1 22901.5 1722.72  19
   0 -13  -2 508.931 607.908  19
   0 -13  -2 427.262 329.956  22
   0 -13  -2-36.9974 663.475  20
   0 -13  -3 17530.5 1169.90  22
   0 -13  -3 21081.9 1466.11  20
   0 -13  -3 18883.5 1592.29  19
   0 -13  -4-48.5369 646.840  20
   0 -13  -4 212.513 333.779  22
   0 -13  -5 10698.1 1030.10  20
   0 -13  -5 9978.69 897.259  22
   0 -13  -6 7703.45 802.215  22
   0 -13  -6 8136.81 910.713  20
   0 -13  -7 8707.73 863.673  22
   0 -13  -7 8463.86 934.596  20
   0 -13  -8 21413.5 1251.86  20
   0  13   8 18941.3 1367.22  13
   0 -13  -8 21193.6 1272.94  22
   0 -13  -9 946.936 375.522  22
   0 -13  -9 669.478 399.636  20
   0  13   9 882.709 462.173  13
   0 -13 -10 9281.60 775.052  22
   0  13  10 8323.61 774.436  13
   0 -13 -10 8438.05 734.592  20
   0  13  11 94.5040 249.848  13
   0 -13 -11-100.556 322.225  20
   0 -13 -11-203.641 281.547  22
   0 -13 -12 4098.04 428.645  22
   0  13  12 4078.63 407.568  13
   0 -14  16 16284.8 928.465  27
   0 -14  15 341.610 290.861  27
   0 -14  14 26320.4 1319.68  27
   0 -14  13 4317.29 620.261  27
   0 -14  12 7829.61 836.897  27
   0 -14  11 2402.07 545.676  27
   0 -14  10-146.397 409.045  27
   0 -14  10 575.205 423.686  19
   0 -14  10-433.750 408.665  15
   0 -14   9 2671.57 486.203  15
   0 -14   9 3502.96 637.806  19
   0 -14   9 3002.38 594.836  27
   0 -14   8 838.584 431.554  15
   0 -14   8 1038.95 484.467  19
   0 -14   8 801.821 430.300  27
   0 -14   7 15412.6 1204.32  19
   0 -14   7 16445.4 1079.25  15
   0 -14   7 15591.9 1210.41  27
   0 -14   6 2041.95 681.271  19
   0 -14   6 2451.91 611.331  27
   0 -14   6 1839.59 657.807  15
   0 -14   5 39041.5 1701.77  15
   0 -14   5 39461.4 1924.94  19
   0 -14   4 3021.94 780.630  19
   0 -14   4 2557.53 836.181  15
   0 -14   3 20728.5 1366.40  15
   0 -14   3 21131.8 1521.27  19
   0 -14   2 20080.3 1489.51  19
   0 -14   2 22116.9 1389.50  15
   0 -14   1 1874.04 655.243  19
   0 -14   0 11866.6 1194.63  19
   0 -14  -1 1984.47 629.907  19
   0 -14  -2 9842.49 1074.91  19
   0 -14  -2 10781.4 986.080  20
   0 -14  -3 2046.11 571.762  20
   0 -14  -4 10153.6 891.941  20
   0 -14  -5 547.972 406.821  20
   0  14   5 1170.98 468.092  13
   0 -14  -6 7630.58 717.644  20
   0  14   6 5234.88 699.388  13
   0 -14  -7 11665.9 805.922  20
   0  14   7 9496.99 817.797  13
   0 -14  -8 844.920 258.796  22
   0 -14  -8 1240.47 366.595  20
   0  14   8 1227.79 351.181  13
   0 -14  -9 13993.1 710.984  22
   0 -15  12 11453.5 829.606  27
   0 -15  11 4070.19 559.258  27
   0 -15  10 8986.42 787.870  27
   0 -15   8 10613.4 736.069  15
   0 -15   7 2472.20 539.423  19
   0 -15   7 2331.33 485.174  15
   0 -15   6 18183.7 1142.20  19
   0 -15   6 18383.9 1008.46  15
   0 -15   5 2662.89 583.633  15
   0 -15   5 3062.21 646.242  19
   0 -15   4 23828.0 1367.16  19
   0 -15   4 22777.4 1142.51  15
   0 -15   3 2779.65 636.473  19
   0 -15   3 2569.69 528.145  15
   0 -15   2 2367.09 576.986  19
   0 -15   2 2569.55 486.425  15
   0 -15   1 1505.40 510.821  19
   0 -15   1 1281.43 407.901  15
   0 -15   0 3490.02 489.129  15
   0 -15  -1 879.335 333.756  15
   0 -15  -2 5006.43 528.479  15
   0 -15  -3 7441.63 593.045  15
   0 -15  -4 729.000 263.181  15
   0 -15  -5 16480.9 769.440  15
   0 -15  -6 2524.79 327.276  15
   0 -16   5 16560.6 745.862  15
   0 -16   4 2283.96 389.319  15
   0 -16   3 9438.72 588.939  15
   0 -16   2 5837.68 464.712  15
   0 -16   1 2583.34 323.894  15
   0 -16   0 4269.48 378.723  15
   0 -16  -1 2403.24 273.969  15
   1 -16  -3 16959.2 709.825  15
   1 -16  -2-65.6688 224.230  15
   1 -16  -1 8971.65 584.204  15
   1 -16   0 112.432 240.430  15
   1 -16   1 6843.68 562.351  15
   1 -16   2 1074.53 341.465  15
   1 -16   3 4942.24 537.765  15
   1 -16   4 19449.7 944.968  15
   1 -16   5 3658.72 550.742  15
   1 -16   6 5588.29 542.531  15
   1 -16   7 1071.80 309.160  15
   1 -16   8 6552.76 517.858  15
   1 -15  -7 14959.2 724.419  15
   1 -15  -6 2494.51 376.129  15
   1 -15  -5 7709.25 623.893  15
   1 -15  -4 11963.5 787.745  15
   1 -15  -3 763.554 369.110  15
   1 -15  -2 9806.30 762.079  15
   1 -15  -1-110.742 421.313  15
   1 -15   0 7888.40 781.171  15
   1 -15   1-102.759 405.979  15
   1 -15   2 3039.80 550.822  15
   1 -15   3 6700.89 887.337  19
   1 -15   3 6099.51 756.798  15
   1 -15   4 15651.8 1199.56  19
   1 -15   4 16791.1 1159.12  15
   1 -15   5 26996.9 1383.17  15
   1 -15   5 24164.2 1415.44  19
   1 -15   6 15405.9 1060.72  15
   1 -15   7 13487.0 940.253  15
   1 -15   8 1904.15 453.248  15
   1 -15   9 4892.27 639.846  27
   1 -15   9 4663.00 539.850  15
   1 -15  10-264.157 285.445  27
   1 -15  10-549.046 347.183  15
   1 -15  11 6961.53 707.765  27
   1 -15  12 1507.53 377.737  27
   1 -15  13 15707.6 951.800  27
   1 -15  14 3542.09 451.196  27
   1 -15  15 3220.40 381.364  27
  -1  14  10 8434.10 632.846  13
   1 -14 -10 10520.2 712.965  22
  -1  14   9 3425.01 509.928  13
   1 -14  -9 4407.73 525.131  22
   1 -14  -9 4522.08 550.160  20
   1 -14  -8 15079.5 955.794  20
   1 -14  -8 15590.3 972.690  22
  -1  14   7 606.846 397.412  13
   1 -14  -7 374.105 304.698  22
   1 -14  -7-369.973 429.646  20
   1 -14  -6 15102.0 1051.09  20
   1 -14  -6 13816.3 962.892  22
  -1  14   6 11540.4 1008.63  13
   1 -14  -5 9202.66 910.636  20
   1 -14  -5 9710.71 818.751  22
   1 -14  -4 4476.09 594.064  22
   1 -14  -4 5473.93 785.839  20
   1 -14  -3 17532.2 1264.74  20
   1 -14  -2 8802.52 1091.45  19
   1 -14  -2 7955.96 981.294  20
   1 -14  -1 15835.4 1392.03  19
   1 -14   0 2652.53 783.334  19
   1 -14   1 17132.2 1448.55  19
   1 -14   2-1154.95 662.298  15
   1 -14   2 1419.96 731.699  19
   1 -14   3 18241.3 1460.71  19
   1 -14   3 16067.1 1246.55  15
   1 -14   4 20813.9 1420.34  15
   1 -14   4 23139.7 1619.68  19
   1 -14   5 22361.6 1543.82  19
   1 -14   5 18203.4 1264.96  27
   1 -14   5 20550.8 1398.81  15
   1 -14   6 16898.0 1242.21  27
   1 -14   6 19715.6 1333.45  15
   1 -14   6 18789.8 1401.54  19
   1 -14   7 8766.38 909.688  15
   1 -14   7 7398.28 874.171  27
   1 -14   7 8373.17 996.044  19
   1 -14   8 9481.21 976.358  27
   1 -14   8 9575.95 879.837  15
   1 -14   8 10176.0 1022.90  19
   1 -14   9-552.988 476.312  27
   1 -14   9-233.782 430.063  15
   1 -14  10 7805.97 757.431  15
   1 -14  10 6874.77 830.771  27
   1 -14  11 6308.44 658.632  15
   1 -14  11 5849.04 753.331  27
   1 -14  12 6436.96 762.528  27
   1 -14  12 7206.96 674.471  15
   1 -14  13 3543.76 556.505  27
   1 -14  14 11595.4 909.457  27
   1 -14  15 4715.04 578.649  27
   1 -14  16 5803.64 582.389  27
   1 -14  17 7753.86 612.259  27
   1 -13 -13 8244.24 604.817  22
   1 -13 -12-98.0708 317.329  22
   1 -13 -12-763.843 362.959  20
  -1  13  12-44.9794 303.329  13
   1 -13 -11 16358.2 1096.49  22
  -1  13  11 15588.0 1113.92  13
   1 -13 -11 16507.1 1015.62  20
   1 -13 -10 1032.40 515.119  20
  -1  13  10 1185.19 481.461  13
   1 -13 -10 319.851 356.099  22
   1 -13  -9 20779.6 1343.71  22
  -1  13   9 17699.5 1330.80  13
   1 -13  -9 20768.6 1287.37  20
   1 -13  -8 328.220 396.033  22
  -1  13   8 1139.67 615.927  13
   1 -13  -8 241.335 495.714  20
  -1  13   7 7923.75 999.591  13
   1 -13  -7 10141.8 973.842  22
   1 -13  -7 8822.47 928.797  20
   1 -13  -6 1459.31 455.958  22
   1 -13  -6 519.324 589.691  20
   1 -13  -5 3509.35 633.869  22
   1 -13  -5 3352.89 729.454  20
   1 -13  -4 23964.8 1441.74  22
   1 -13  -4 27236.2 1656.03  20
   1 -13  -4 26876.9 1900.94  19
   1 -13  -3 3906.86 917.359  19
   1 -13  -3 2328.21 823.355  20
   1 -13  -3 2488.79 593.780  22
   1 -13  -2 29532.0 1571.92  22
   1 -13  -2 36715.1 2008.15  20
   1 -13  -2 33236.0 2075.28  19
   1 -13  -1 3630.96 890.275  19
   1 -13  -1 3267.11 947.295  20
   1 -13  -1 2785.99 559.770  22
   1 -13   0 39120.1 2050.91  20
   1 -13   0 35481.8 2089.39  19
   1 -13   1 2854.87 1122.76  20
   1 -13   1 2297.98 836.684  19
   1 -13   2 44641.0 2288.37  19
   1 -13   3 10053.6 1222.89  19
   1 -13   3 7660.22 878.846  27
   1 -13   4 37233.5 1878.08  27
   1 -13   4 40250.4 1974.95  15
   1 -13   4 39374.9 2100.13  19
   1 -13   5 50547.1 2758.82   9
   1 -13   5 44225.8 2076.88  27
   1 -13   5 49740.3 2302.31  19
   1 -13   5 48937.1 2156.49  15
   1 -13   6 21248.8 1866.15   9
   1 -13   6 17428.2 1386.82  27
   1 -13   6 19350.2 1484.39  19
   1 -13   6 20114.3 1467.81  15
   1 -13   7 49341.2 2060.38  15
   1 -13   7 49924.7 2220.36  19
   1 -13   7 48174.1 2594.64   9
   1 -13   7 47955.6 2203.01  27
   1 -13   8 2793.48 662.255  27
   1 -13   8 4360.94 804.331  19
   1 -13   8 2577.25 636.413  15
   1 -13   8 4989.45 1062.47   9
   1 -13   9 29320.9 1930.31   9
   1 -13   9 30625.1 1777.64  27
   1 -13   9 30786.1 1579.90  15
   1 -13   9 28944.6 1667.67  19
   1 -13  10 2005.17 588.128  27
   1 -13  10 2975.78 645.085  15
   1 -13  10 2974.17 669.095  19
   1 -13  10 4294.73 883.344   9
   1 -13  11 29808.0 1560.33  19
   1 -13  11 33523.1 1557.64  15
   1 -13  11 29790.2 1803.47   9
   1 -13  11 32320.9 1792.77  27
   1 -13  12 5255.25 851.696   9
   1 -13  12 3075.25 627.437  27
   1 -13  12 4828.45 678.685  15
   1 -13  13 35438.2 1777.97  27
   1 -13  13 36647.7 1515.78  15
   1 -13  14 7244.17 828.693  27
   1 -13  15 9236.94 888.376  27
   1 -13  16 21164.3 1243.59  27
   1 -13  17 544.415 306.885  27
   1 -13  18 10879.6 783.864  27
   1 -13  19-439.281 248.244  27
   1 -12 -15 3649.32 434.072  22
  -1  12  15 6151.52 532.770  13
  -1  12  14 3255.26 535.191  13
   1 -12 -14 2399.32 459.928  22
   1 -12 -13 899.934 390.584  20
   1 -12 -13 401.620 392.213  22
  -1  12  13 1174.69 451.639  13
   1 -12 -12 11554.9 959.304  20
  -1  12  12 13896.3 1238.49  13
   1 -12 -12 11753.0 1050.76  22
  -1  12  11-111.724 623.283  13
   1 -12 -11 61.8429 502.409  20
   1 -12 -11 137.347 448.498  22
   1 -12 -10 30969.0 1695.51  20
   1 -12 -10 32176.1 1800.82  22
  -1  12  10 30264.9 1943.16  13
   1 -12  -9 4368.51 755.229  22
  -1  12   9 3847.91 1007.46  13
   1 -12  -9 3829.12 829.373  20
   1 -12  -8 8554.12 1035.07  20
   1 -12  -8 8894.17 1030.09  22
   1 -12  -7 3746.88 724.265  22
   1 -12  -7 3379.09 803.845  20
   1 -12  -6 4290.36 1008.54  19
   1 -12  -6 3519.81 692.191  22
   1 -12  -6 3491.46 766.909  20
   1 -12  -5 16468.7 1404.51  20
   1 -12  -5 17848.4 1662.95  19
   1 -12  -5 16451.3 1295.56  22
   1 -12  -4 12637.8 1430.77  19
   1 -12  -4 10876.5 1272.00  20
   1 -12  -4 10498.4 1062.52  22
   1 -12  -3 49063.0 2123.67  22
   1 -12  -3 54054.3 2392.94  20
   1 -12  -3 48326.3 2540.90  19
   1 -12  -2 25035.6 1768.33  20
   1 -12  -2 25155.4 1838.44  19
   1 -12  -2 22924.5 1466.69  22
   1 -12  -1 38120.1 1835.52  22
   1 -12  -1 45603.3 2246.64  20
   1 -12  -1 42390.3 2278.28  19
   1 -12   0 2326.27 528.301  22
   1 -12   0 1682.58 685.164  19
   1 -12   0 1907.91 858.922  20
  -1  12   0 1508.95 1140.56   1
   1 -12   1 27354.3 1800.36  19
   1 -12   1 24314.3 1400.01  22
   1 -12   1 27441.5 1783.12  20
   1 -12   2 3177.01 593.869  27
  -1  12  -2 2842.02 1657.35   1
   1 -12   2 3597.39 801.408  19
   1 -12   2 4126.30 968.388  20
  -1  12  -3 18851.5 3577.50   1
   1 -12   3 24319.2 1645.37  19
   1 -12   3 25922.1 1638.64  20
   1 -12   3 20439.7 1394.12  27
   1 -12   3 25709.8 2090.78   9
   1 -12   4 3428.18 648.928  27
   1 -12   4 4951.92 1164.08   9
   1 -12   4 3738.12 787.835  19
  -1  12  -4 1554.66 1127.93   1
   1 -12   5 12592.5 1149.56  27
   1 -12   5 14561.4 1545.19   9
  -1  12  -5 9750.45 2654.31   1
   1 -12   5 11952.2 1124.37  15
   1 -12   5 12805.2 1232.19  19
   1 -12   6 11718.1 1404.06   9
   1 -12   6 10394.8 1059.47  15
   1 -12   6 9376.43 1063.43  27
   1 -12   6 10826.8 1147.94  19
   1 -12   7 21131.8 1511.16  27
   1 -12   7 20449.0 1702.48   9
   1 -12   7 21334.6 1428.18  15
   1 -12   7 21457.7 1500.37  19
   1 -12   8 36257.6 1976.83  27
   1 -12   8 35034.8 1772.94  15
   1 -12   8 34208.5 1852.18  19
   1 -12   8 34864.3 2121.79   9
   1 -12   9 3655.95 744.065  27
   1 -12   9 4070.63 882.189   9
   1 -12   9 4265.90 778.029  19
   1 -12   9 4002.72 940.037  21
   1 -12   9 4160.75 746.060  15
   1 -12  10 53069.5 2215.59  19
   1 -12  10 59824.4 2221.87  15
   1 -12  10 61003.2 2518.82  27
   1 -12  10 53570.8 2694.08  21
   1 -12  10 56964.6 2533.55   9
   1 -12  11 1243.88 584.591  15
   1 -12  11 1403.69 560.855  19
   1 -12  11 446.369 464.480  27
   1 -12  11 941.037 557.756  21
   1 -12  11 1376.67 638.446   9
   1 -12  12 42420.1 2100.99   9
   1 -12  12 41714.0 2253.44  21
   1 -12  12 46959.3 2172.83  27
   1 -12  12 46303.3 1911.14  15
   1 -12  13 2769.78 622.680  15
   1 -12  13 2082.80 607.897  21
   1 -12  13 3089.52 708.805   9
   1 -12  13 2354.25 591.432  27
   1 -12  14 27980.0 1585.55   9
   1 -12  14 27195.8 1620.88  21
   1 -12  15 21417.5 1393.60  27
   1 -12  16 4045.88 631.285  27
   1 -12  17 24163.9 1377.64  27
   1 -12  18 904.938 323.902  27
   1 -12  19 12324.5 848.696  27
  -1  11  17-16.4721 187.788  13
  -1  11  16 11028.2 833.152  13
   1 -11 -16 7212.80 714.128  22
   1 -11 -15 679.871 383.188  22
   1 -11 -15 348.586 342.183  20
   1 -11 -14 5129.44 727.074  22
   1 -11 -14 4424.09 629.062  20
   1 -11 -13 8232.64 899.750  20
   1 -11 -13 7759.03 951.474  22
  -1  11  13 9730.11 1185.91  13
  -1  11  12 3401.12 921.578  13
   1 -11 -12 2096.20 648.387  22
   1 -11 -12 2517.03 711.795  20
   1 -11 -11 48393.1 2324.24  22
  -1  11  11 49528.1 2729.84  13
   1 -11 -11 42486.8 2077.32  20
   1 -11 -10 1473.52 631.837  22
   1 -11 -10 1666.55 723.975  20
  -1  11  10 2585.13 1012.86  13
   1 -11  -9 27161.7 1785.80  22
   1 -11  -9 23986.5 1625.06  20
   1 -11  -8 842.224 636.053  20
   1 -11  -8 811.531 501.608  22
   1 -11  -7 9360.39 1097.57  20
   1 -11  -7 10430.0 1133.71  22
   1 -11  -6 2734.54 702.337  20
   1 -11  -6 3622.95 706.464  26
   1 -11  -6 4046.03 968.801  19
   1 -11  -6 3344.74 678.414  22
   1 -11  -5 8775.05 984.277  22
   1 -11  -5 8908.22 1241.46  19
   1 -11  -5 8863.96 1046.67  20
   1 -11  -5 7590.48 913.206  26
  -1  11   5 11493.9 3033.92   1
   1 -11  -4 17978.6 1423.05  26
  -1  11   4 19934.4 3616.16   1
   1 -11  -4 18935.5 1508.95  20
   1 -11  -4 21204.6 1740.99  19
   1 -11  -4 20395.2 1422.17  22
   1 -11  -3 12661.6 1224.05  26
   1 -11  -3 12812.7 1131.94  22
   1 -11  -3 12545.1 1337.70  19
   1 -11  -3 14197.9 1325.40  20
  -1  11   3 13755.8 3250.85   1
   1 -11  -2 55928.6 2431.55  20
   1 -11  -2 50106.3 2110.86  22
   1 -11  -2 53242.6 2500.60  19
  -1  11   2 49672.9 5687.83   1
   1 -11  -1 4245.30 676.084  22
   1 -11  -1 3404.15 750.219  19
   1 -11  -1 4359.13 877.143  20
   1 -11   0 26008.3 1702.32  19
   1 -11   0 24741.1 1445.71  22
  -1  11   0 25670.1 3938.61   1
   1 -11   0 23031.3 2269.36   9
   1 -11   0 27418.6 1738.89  20
   1 -11   1 11123.6 1140.14  19
   1 -11   1 9388.65 890.456  22
   1 -11   1 12572.4 1631.79   9
   1 -11   1 11120.9 1179.11  20
  -1  11  -1 8457.05 2378.99   1
  -1  11  -2 1473.12 1339.79   1
   1 -11   2 3417.21 694.131  19
   1 -11   2 4961.45 1153.72   9
   1 -11   2 3492.96 814.362  20
   1 -11   2 3646.65 618.038  27
   1 -11   3 30924.8 1736.54  20
   1 -11   3 28508.0 1599.63  27
   1 -11   3 31919.0 1840.57  19
   1 -11   3 27370.6 2119.24   9
  -1  11  -3 26185.7 3824.09   1
   1 -11   4 18242.3 1384.14  20
   1 -11   4 16892.4 1582.84   9
   1 -11   4 16662.3 1366.55  19
  -1  11  -4 15067.7 2973.87   1
   1 -11   4 16708.3 1268.63  27
   1 -11   5 16976.1 1547.91   9
  -1  11  -5 14767.7 2821.59   1
   1 -11   5 18881.6 1431.15  19
   1 -11   5 17705.0 1350.01  27
   1 -11   6 16782.0 1321.52  27
   1 -11   6 15011.3 1229.00  15
   1 -11   6 15096.8 1263.38  19
   1 -11   6 14271.7 1452.26   9
  -1  11  -6 15268.8 2949.56   1
   1 -11   6 13414.4 1535.56  21
   1 -11   7 62044.0 2738.43   9
  -1  11  -7 55318.7 5506.80   1
   1 -11   7 64219.8 2357.40  15
   1 -11   7 69610.6 2633.00  27
   1 -11   7 65999.3 2509.85  19
   1 -11   7 59061.0 4934.04   2
   1 -11   7 58548.0 2939.30  21
   1 -11   8 11835.7 1352.10  21
   1 -11   8 11442.3 1104.44  19
  -1  11  -8 9576.08 2384.22   1
   1 -11   8 8545.34 2000.40   2
   1 -11   8 11700.4 1161.86  27
   1 -11   8 10712.1 1207.01   9
   1 -11   8 11102.0 1054.37  15
   1 -11   9 38431.0 2002.19  27
   1 -11   9 37378.0 4035.11   2
   1 -11   9 36789.7 1856.92  19
   1 -11   9 38660.8 2112.78   9
   1 -11   9 36104.1 2252.12  21
   1 -11   9 39820.2 1823.05  15
   1 -11  10 1799.36 567.862  19
   1 -11  10 1714.71 954.298   2
   1 -11  10 1041.97 491.044  27
   1 -11  10 1651.79 563.555  15
   1 -11  10 1620.36 630.273  21
   1 -11  10 692.747 589.525   9
   1 -11  11 30662.3 1646.98  19
   1 -11  11 34263.3 1894.04  27
   1 -11  11 33574.8 1683.71  15
   1 -11  11 33429.5 2102.95  21
   1 -11  11 31655.2 1879.51   9
   1 -11  12 605.774 493.827  21
   1 -11  12 125.762 485.247  27
   1 -11  12 550.539 486.753  15
   1 -11  12 213.265 483.576   9
   1 -11  13 17326.0 1254.88  16
   1 -11  13 16644.1 1181.47  15
   1 -11  13 15622.5 1287.11   9
   1 -11  13 16559.9 1421.98  21
   1 -11  13 18087.5 1398.41  27
   1 -11  14 9580.20 944.993  16
   1 -11  14 11013.3 969.520  15
   1 -11  14 11080.7 1101.05  27
   1 -11  14 9419.22 980.954   9
   1 -11  14 10007.6 1077.22  21
   1 -11  15 15930.2 1280.68  27
   1 -11  15 13727.2 1115.20  16
   1 -11  15 14306.6 1235.47  21
   1 -11  16 41222.9 1960.24  27
   1 -11  16 36732.3 1846.00  21
   1 -11  16 36255.9 1769.08  16
   1 -11  17 5598.80 700.276  16
   1 -11  17 6272.38 798.779  27
   1 -11  18 14183.3 1048.15  16
   1 -11  18 15095.8 1124.98  27
   1 -11  19 60.7734 347.830  27
   1 -11  19 302.803 260.297  16
   1 -11  20 14647.2 904.639  27
  -1  10  18-37.6529 229.251  13
  -1  10  17 9078.47 819.345  13
   1 -10 -17 5141.43 691.886  22
   1 -10 -16 814.364 405.522  22
  -1  10  16-647.142 640.411  13
   1 -10 -15 13636.7 1248.70  22
   1 -10 -15 12249.0 1027.97  20
  -1  10  14 2095.50 737.127  13
   1 -10 -14 292.079 604.444  20
   1 -10 -14 725.901 542.598  22
   1 -10 -13 4820.36 835.126  20
   1 -10 -13 6019.92 883.962  22
  -1  10  12 32447.6 2284.90  13
   1 -10 -12 26286.1 1662.27  20
  -1  10  11 1185.01 903.483  13
   1 -10 -11 100.762 627.394  20
   1 -10 -10 25407.5 1685.83  20
   1 -10  -9-58.1864 630.502  20
   1 -10  -8 14162.7 1283.02  20
  -1  10   8 18112.3 3549.31   1
   1 -10  -8 18447.5 1349.33  26
  -1  10   7 1291.04 1285.23   1
   1 -10  -7-183.112 612.426  20
   1 -10  -7 311.139 476.996  26
   1 -10  -6 28002.1 1694.67  20
  -1  10   6 33218.9 4615.09   1
   1 -10  -6 34746.1 2223.12  19
   1 -10  -6 30166.5 1706.61  26
  -1  10   5 396.167 1163.22   1
   1 -10  -5 1192.85 546.879  20
   1 -10  -5 1481.40 636.394  19
   1 -10  -5 2597.68 621.556  26
   1 -10  -4 25916.7 1669.41  20
   1 -10  -4 27897.0 1863.93  19
   1 -10  -4 27042.1 1595.95  26
  -1  10   4 29126.1 4105.72   1
   1 -10  -3 42600.0 1985.04  26
  -1  10   3 43072.2 4946.78   1
   1 -10  -3 44562.5 2254.18  19
   1 -10  -3 42404.8 2063.37  20
   1 -10  -2 4365.47 787.034  26
  -1  10   2 3050.33 1491.68   1
   1 -10  -2 3105.97 747.439  20
   1 -10  -2 3714.62 689.527  19
   1 -10  -1 96219.7 2950.39  20
   1 -10  -1 92890.8 2822.85  26
   1 -10  -1 82964.7 3922.05   9
   1 -10  -1 82182.3 2523.90  22
   1 -10  -1 89876.3 2989.74  19
  -1  10   1 85323.7 6674.39   1
   1 -10   0 6883.00 1319.63   9
   1 -10   0 4694.85 743.006  19
   1 -10   0 5125.96 820.747  26
  -1  10   0 7284.50 2159.54   1
   1 -10   0 5544.51 910.297  20
   1 -10   0 5420.12 697.252  22
  -1  10  -1 24146.1 3506.39   1
   1 -10   1 27094.4 1615.47  19
   1 -10   1 25683.9 2028.51   9
   1 -10   1 23761.4 1326.86  22
   1 -10   1 26282.4 1592.07  20
   1 -10   2 9830.65 1241.58   9
   1 -10   2 9849.98 897.468  27
   1 -10   2 10508.4 1050.13  19
   1 -10   2 9487.26 1007.77  20
  -1  10  -2 8873.78 2197.03   1
   1 -10   3 11883.7 1058.33  20
   1 -10   3 10046.1 1180.12   9
   1 -10   3 11732.0 1082.67  19
   1 -10   3 11477.0 1001.56  27
  -1  10  -3 10365.9 2198.59   1
   1 -10   4 5192.92 886.690   9
   1 -10   4 5222.72 1421.66   2
   1 -10   4 3906.87 854.687  21
   1 -10   4 5490.90 757.141  19
  -1  10  -4 2851.14 1389.85   1
   1 -10   4 5803.66 743.611  27
   1 -10   4 4925.55 750.135  20
   1 -10   5 10118.5 1283.76  21
   1 -10   5 10408.5 998.524  19
   1 -10   5 8128.06 1771.30   2
  -1  10  -5 10269.8 2249.08   1
   1 -10   5 12787.2 1102.57  27
   1 -10   5 12158.3 1220.80   9
   1 -10   6 45657.6 2005.74  19
   1 -10   6 42456.5 3890.03   2
  -1  10  -6 41050.7 4431.94   1
   1 -10   6 49811.1 2104.33  27
   1 -10   6 41315.7 1869.73  15
   1 -10   6 45286.7 2241.67   9
   1 -10   6 38243.5 2307.07  21
   1 -10   7 7516.62 1090.02  21
   1 -10   7 8973.07 942.250  27
   1 -10   7 6668.13 1655.35   2
  -1  10  -7 5821.78 1892.25   1
   1 -10   7 8379.47 1030.17   9
   1 -10   7 7380.45 856.255  19
   1 -10   7 7039.68 831.014  15
   1 -10   8 33088.9 1904.05   9
   1 -10   8 32354.3 3521.85   2
   1 -10   8 34604.3 1819.12  27
   1 -10   8 30326.9 1994.52  21
   1 -10   8 31316.9 1651.72  19
   1 -10   8 30931.1 3914.57   4
   1 -10   8 30192.7 1575.20  15
   1 -10   9 386.378 446.193  21
   1 -10   9 1053.39 829.776   2
   1 -10   9 601.941 415.187  15
   1 -10   9 276.263 350.377  27
   1 -10   9 39.3696 411.970  19
   1 -10   9 1892.97 1240.39   4
   1 -10   9 1076.34 536.066   9
   1 -10  10 19544.5 1254.94  15
   1 -10  10 20262.5 1429.53  27
   1 -10  10 20968.3 1661.92  21
   1 -10  10 20758.7 1506.69   9
   1 -10  10 19245.3 2809.78   2
   1 -10  10 17955.4 3103.71   4
   1 -10  10 17994.3 1242.65  19
   1 -10  11-632.803 700.524   2
   1 -10  11-214.935 306.635  16
   1 -10  11-258.857 821.307   4
   1 -10  11 702.708 512.216   9
   1 -10  11 48.6185 323.973  19
   1 -10  11 158.982 420.021  15
   1 -10  11-593.301 508.931  27
   1 -10  11-459.301 430.169  21
   1 -10  12 10906.9 965.364  15
   1 -10  12 12042.6 1140.38  27
   1 -10  12 12028.6 1246.55  21
   1 -10  12 12977.7 1162.43   9
   1 -10  12 11479.3 1063.76  16
   1 -10  12 10160.6 2060.03   2
   1 -10  12 10769.7 2404.05   4
   1 -10  13 5829.04 825.428  27
   1 -10  13 5826.27 800.893   9
   1 -10  13 4972.62 715.750  16
   1 -10  13 5178.65 719.951  15
   1 -10  13 5590.49 858.074  21
   1 -10  13 6836.78 1744.24   2
   1 -10  14 10041.1 1038.79  27
   1 -10  14 8897.71 925.078   9
   1 -10  14 9085.61 907.568  15
   1 -10  14 9183.72 979.149  16
   1 -10  14 8942.44 1029.87  21
   1 -10  15 32966.4 1852.76  27
   1 -10  15 28531.0 1720.83  21
   1 -10  15 29855.0 1715.54  16
   1 -10  16 13060.6 1146.17  16
   1 -10  16 13749.0 1198.92  27
   1 -10  16 13519.3 1169.78  21
   1 -10  17 23572.2 1461.41  21
   1 -10  17 23874.1 1502.14  27
   1 -10  17 23008.1 1497.25  16
   1 -10  18 9645.72 947.312  27
   1 -10  18 10336.0 961.942  21
   1 -10  18 10475.8 997.066  16
   1 -10  19 18938.6 1275.97  16
   1 -10  19 17389.1 1163.68  27
   1 -10  20-695.627 394.084  27
   1 -10  20-358.507 356.768  16
   1 -10  21 8484.33 772.735  16
   1 -10  22 635.240 243.333  16
  -1   9  19-208.310 230.507  13
   1  -9 -18 5988.57 740.083  22
  -1   9  18 11328.2 925.209  13
  -1   9  17-509.862 542.302  13
   1  -9 -17 316.181 458.671  22
   1  -9 -16 20287.7 1591.98  22
   1  -9 -16 18534.2 1271.93  20
  -1   9  15 4984.86 945.172  13
   1  -9 -15 4254.66 842.620  22
   1  -9 -15 3317.42 720.210  20
  -1   9  14 20224.7 1718.90  13
   1  -9 -14 16321.5 1472.75  17
   1  -9 -13 12071.7 1265.64  17
   1  -9 -13 9527.24 1099.27  20
  -1   9  12 20502.5 1837.49  13
   1  -9 -12 17446.5 1487.37  17
   1  -9 -11 24806.0 1692.31  17
   1  -9 -10 1248.50 466.494  17
  -1   9  10 1419.74 1337.38   1
   1  -9  -9 9712.56 1065.96  17
  -1   9   9 10184.7 2692.17   1
  -1   9   8 7386.61 2417.08   1
   1  -9  -8 9121.69 1084.72  26
   1  -9  -8 7132.27 885.879  17
   1  -9  -7 13028.3 1147.24  20
  -1   9   7 17064.8 3133.62   1
   1  -9  -7 16542.6 1216.95  26
  -1   9   6 10257.0 2407.50   1
   1  -9  -6 7533.67 910.911  20
   1  -9  -6 9157.63 937.014  26
   1  -9  -5 83209.5 3014.79  19
  -1   9   5 72070.8 6002.21   1
   1  -9  -5 73424.4 2412.03  26
   1  -9  -5 69314.8 2411.31  20
  -1   9   4 4838.79 1709.22   1
   1  -9  -4 6065.24 840.657  19
   1  -9  -4 6252.11 772.115  26
   1  -9  -4 4181.65 682.502  20
   1  -9  -3 44149.0 1836.18  26
  -1   9   3 40697.2 4332.17   1
   1  -9  -3 46771.5 2086.07  19
   1  -9  -3 44886.8 1919.26  20
   1  -9  -2 63106.6 2220.31  20
   1  -9  -2 58197.6 2067.64  26
   1  -9  -2 64225.5 2365.05  19
  -1   9   2 61544.9 5144.47   1
  -1   9   1 2811.73 1296.43   1
   1  -9  -1 2789.93 547.396  19
   1  -9  -1 3135.08 586.065  26
   1  -9  -1 2704.86 584.307  20
  -1   9   0 25864.5 3288.90   1
  -1   9  -1-1599.14 1428.91   1
  -1   9  -2 32900.4 3702.41   1
   1  -9   2 33673.0 3055.13   2
  -1   9  -3 13288.9 2428.44   1
   1  -9   3 16248.4 2152.87   2
  -1   9  -4 69273.9 5297.66   1
   1  -9   4 66320.9 4407.69   2
   1  -9   5 1397.30 496.793   9
   1  -9   5 1263.58 859.874   2
  -1   9  -5 410.632 719.266   1
   1  -9   6 40937.4 4286.48   4
   1  -9   6 48533.7 1940.38  27
   1  -9   6 45570.5 3742.84   2
   1  -9   6 43986.4 2003.51   9
   1  -9   6 45053.8 1863.01  19
   1  -9   7 67686.8 2519.06   9
   1  -9   7 78615.6 2511.15  27
   1  -9   7 65439.8 5333.23   4
   1  -9   7 67746.4 2162.39  15
   1  -9   7 72279.6 4813.81   2
   1  -9   7 70353.6 2313.64  19
   1  -9   8 1452.63 776.074   2
   1  -9   8 2402.64 613.295  21
   1  -9   8 2264.58 1251.75   4
   1  -9   8 2571.61 507.965  27
   1  -9   8 3123.43 625.203   9
   1  -9   8 1953.54 447.955  15
   1  -9   8 1668.21 372.112  19
   1  -9   9 61811.9 2316.53  27
   1  -9   9 59323.9 2343.14   9
   1  -9   9 60643.8 4538.07   2
   1  -9   9 54854.0 2476.97  21
   1  -9   9 56835.3 5043.31   4
   1  -9   9 54052.0 2009.47  19
   1  -9   9 52827.0 1886.20  15
   1  -9  10 7700.31 1682.01   2
   1  -9  10 9151.25 960.580   9
   1  -9  10 7059.70 853.798  16
   1  -9  10 7478.04 770.141  15
   1  -9  10 7206.07 936.511  21
   1  -9  10 6871.22 723.288  19
   1  -9  10 7840.03 889.229  27
   1  -9  10 7064.12 1864.57   4
   1  -9  11 15139.3 1063.37  15
   1  -9  11 18314.3 1315.20  27
   1  -9  11 15102.2 1178.24  16
   1  -9  11 15380.6 1318.08  21
   1  -9  11 16372.5 1265.48   9
   1  -9  11 17872.9 2825.20   4
   1  -9  11 15279.7 2356.69   2
   1  -9  12-78.3193 394.016  21
   1  -9  12-3.25724 425.503  27
   1  -9  12 243.530 261.769  16
   1  -9  12 230.190 635.003   2
   1  -9  12 725.722 415.262   9
   1  -9  12 296.288 384.014  15
   1  -9  12-989.991 926.427   4
   1  -9  13 9184.80 1897.47   2
   1  -9  13 9406.58 2079.36   4
   1  -9  13 9463.90 1022.95  21
   1  -9  13 9573.14 1001.94  16
   1  -9  13 9848.68 916.357  15
   1  -9  13 10637.4 1018.73   9
   1  -9  13 10543.9 1046.81  27
   1  -9  14 3954.37 1304.98   2
   1  -9  14 3576.02 1434.51   4
   1  -9  14 4318.28 719.060  27
   1  -9  14 3968.93 657.762  16
   1  -9  14 4295.30 718.350  21
   1  -9  15 36496.3 1937.63  16
   1  -9  15 35850.2 1877.01  21
   1  -9  15 37396.2 1972.49  27
   1  -9  16 60100.5 2394.09  21
   1  -9  16 64584.1 2600.22  16
   1  -9  16 65287.8 2545.54  27
   1  -9  17 9371.26 1070.66  16
   1  -9  17 10280.0 1032.65  27
   1  -9  17 10151.4 1002.35  21
   1  -9  18 10536.1 984.500  27
   1  -9  18 10822.3 1011.66  21
   1  -9  18 12094.0 1169.56  16
   1  -9  19 1883.55 530.372  16
   1  -9  19 1757.39 456.491  21
   1  -9  19 1884.26 448.064  27
   1  -9  20 14479.1 1170.54  16
   1  -9  20 14042.8 1045.84  21
   1  -9  21-213.654 347.871  16
   1  -9  22 11375.4 916.538  16
   1  -9  23 3520.70 478.323  16
  -1   8  20 704.311 269.375  13
  -1   8  19 23439.5 1248.65  13
  -1   8  18 518.767 477.930  13
   1  -8 -18 12.5934 458.843  22
   1  -8 -18 561.607 457.648  17
   1  -8 -17 16601.7 1231.18  20
  -1   8  17 21438.3 1474.62  13
   1  -8 -17 20862.2 1626.01  17
   1  -8 -17 17390.6 1515.78  22
   1  -8 -16 3621.98 875.241  17
   1  -8 -16 3084.01 753.585  22
  -1   8  16 3205.07 786.157  13
  -1   8  15 23928.6 1783.05  13
   1  -8 -15 22209.6 1764.11  17
  -1   8  14 17074.7 1564.86  13
   1  -8 -14 18342.8 1627.57  17
   1  -8 -13 7432.25 1041.22  17
  -1   8  13 9098.40 1247.45  13
   1  -8 -12 24039.0 1765.43  17
  -1   8  12 26383.7 1899.70  13
  -1   8  12 23918.1 4254.84   1
   1  -8 -11 6322.37 897.157  17
  -1   8  11 6516.15 2349.09   1
  -1   8  10 3551.31 1750.73   1
   1  -8 -10 4678.85 782.352  17
   1  -8  -9-757.991 512.522  17
  -1   8   9-319.234 1215.96   1
  -1   8   8 14287.2 2882.46   1
   1  -8  -8 11917.7 1074.96  17
   1  -8  -7 918.353 377.348  26
  -1   8   7 878.436 1162.69   1
   1  -8  -7 53.9960 378.159  17
  -1   8   6 68088.2 5494.91   1
  -1   8   5 19931.5 2941.34   1
  -1   8   4 25231.3 3178.51   1
  -1   8   3 34311.7 3535.84   1
  -1   8   2 14471.0 2288.43   1
  -1   8   1 31986.7 3332.83   1
  -1   8   0-420.285 973.321   1
   1  -8   1 50178.2 3350.72   2
  -1   8  -1 50364.1 4159.73   1
   1  -8   2 17785.8 2056.43   2
  -1   8  -2 15771.3 2422.11   1
   1  -8   3 68192.0 4036.27   2
  -1   8  -3 67150.2 4757.00   1
   1  -8   4 42718.0 4232.20   4
   1  -8   4 42543.7 3213.70   2
   1  -8   5 48513.7 4323.95   4
   1  -8   5 52436.9 3614.63   2
   1  -8   6 46819.1 3486.00   2
   1  -8   6 41596.9 3952.77   4
   1  -8   7 6422.66 1597.45   4
   1  -8   7 6069.54 1385.61   2
   1  -8   8 99096.0 5265.28   2
   1  -8   8 95596.9 5925.83   4
   1  -8   9 1106.56 821.439   4
   1  -8   9 1209.43 680.012   2
   1  -8  10 81228.8 2557.50   9
   1  -8  10 74414.9 2100.78  15
   1  -8  10 89167.4 5190.77   2
   1  -8  10 75112.1 2618.93  21
   1  -8  10 88349.0 5979.68   4
   1  -8  11 1120.06 395.185  15
   1  -8  11 1145.92 426.386   9
   1  -8  11-347.509 1186.46   4
   1  -8  11 1172.37 423.084  21
   1  -8  11 971.974 710.092   2
   1  -8  12 56605.5 4268.88   2
   1  -8  12 50980.4 2028.48   9
   1  -8  12 50121.6 2193.88  21
   1  -8  12 58417.0 4969.41   4
   1  -8  12 46438.5 1757.21  15
   1  -8  13 1145.09 420.334  21
   1  -8  13 2075.13 913.504   2
   1  -8  13 1176.37 375.213  27
   1  -8  13 1110.58 405.039  15
   1  -8  14 21753.6 1446.47  21
   1  -8  14 23949.7 2888.82   2
   1  -8  14 26089.6 1575.22  27
   1  -8  15 21274.2 1443.92  27
   1  -8  15 17545.8 2514.10   2
   1  -8  15 20524.6 1307.53  12
   1  -8  15 18341.5 1360.48  21
   1  -8  16 26886.8 1617.75  21
   1  -8  16 28594.9 1569.81  12
   1  -8  16 27948.0 1520.22  24
   1  -8  16 28406.2 1662.73  27
   1  -8  16 30734.2 1863.54  16
   1  -8  17 50978.4 2401.26  16
   1  -8  17 49368.4 2140.43  21
   1  -8  17 44171.1 2010.57  27
   1  -8  17 46337.0 1953.94  24
   1  -8  18 8765.74 882.973  24
   1  -8  18 8145.50 858.319  27
   1  -8  18 9348.40 1064.23  16
   1  -8  18 8741.27 939.995  21
   1  -8  19 17844.7 1261.17  21
   1  -8  19 16796.0 1165.42  24
   1  -8  19 18185.3 1454.36  16
   1  -8  20 2414.37 494.148  21
   1  -8  20 2850.27 616.396  16
   1  -8  21 2641.19 584.817  16
   1  -8  21 3032.99 513.839  21
   1  -8  22 2673.64 530.927  16
   1  -8  23 7632.62 750.890  16
   1  -8  24 1452.36 315.348  16
  -1   7  21 3018.54 393.598  13
  -1   7  20 30956.3 1380.31  13
   1  -7 -20 29852.8 1768.96  17
  -1   7  19 650.657 422.314  13
   1  -7 -19 134.874 520.980  17
  -1   7  18 26284.7 1548.43  13
   1  -7 -18 26598.6 1939.75  17
  -1   7  17-432.276 692.207  13
   1  -7 -17 1484.05 774.380  17
  -1   7  17 858.006 502.736   7
  -1   7  16 21949.4 1614.71   7
  -1   7  16 25500.7 1747.31  13
   1  -7 -16 25427.8 1972.32  17
  -1   7  15 6904.82 958.680   7
   1  -7 -15 8735.15 1216.44  17
  -1   7  15 8837.12 1143.62  13
  -1   7  14 20722.0 1625.54  13
   1  -7 -14 19776.6 1708.10  17
  -1   7  14 17126.2 1435.63   7
  -1   7  13 27011.4 1718.60   7
  -1   7  13 29487.0 1886.80  13
  -1   7  13 29149.2 4697.65   1
   1  -7 -13 29599.6 2017.51  17
  -1   7  12 46397.6 5772.71   1
   1  -7 -12 43514.1 2297.70  17
  -1   7  12 43278.6 2225.99  13
  -1   7  11 60448.2 6382.33   1
   1  -7 -11 52640.9 2417.11  17
   1  -7 -10 432.365 415.647  17
  -1   7  10-112.730 1662.62   1
   1  -7  -9 34564.8 1770.41  17
  -1   7   9 36182.0 4421.52   1
  -1   7   8 10839.0 2391.03   1
  -1   7   7 71230.6 5550.38   1
  -1   7   6 34129.0 3703.51   1
  -1   7   5 72168.3 5004.82   1
  -1   7   4 35347.1 3394.84   1
  -1   7   3 9851.92 1784.04   1
  -1   7   2 24581.0 2686.28   1
  -1   7   1 50.2363 897.334   1
  -1   7   0 60011.5 3988.42   1
   1  -7   0 53605.4 3113.36   2
  -1   7  -1-324.837 928.129   1
   1  -7   1-114.500 527.210   2
  -1   7  -2 182979. 7005.57   1
   1  -7   2 181171. 5787.63   2
   1  -7   3 102.985 1179.00   4
   1  -7   3 2.89996 522.275   2
   1  -7   4 89431.1 4267.08   2
   1  -7   4 90472.1 5497.82   4
   1  -7   5 701.902 848.871   4
   1  -7   5 700.074 571.218   2
   1  -7   6 49326.6 3329.54   2
   1  -7   6 42492.2 3610.28   4
   1  -7   7 139772. 5631.58   2
   1  -7   7 128322. 6249.50   4
   1  -7   8 9464.50 1594.76   2
   1  -7   8 8693.13 1722.01   4
   1  -7   9 128832. 5731.98   2
   1  -7  10 47495.4 3570.13   2
   1  -7  11 44179.1 3526.88   2
   1  -7  12 14525.3 1126.40  21
   1  -7  12 15408.4 2129.86   2
   1  -7  12 13057.2 942.394  15
   1  -7  13 55838.7 2041.66  12
   1  -7  13 52576.7 2147.49  21
   1  -7  13 54128.3 4074.85   2
   1  -7  13 49295.5 1842.63  15
   1  -7  14 3096.12 1123.65   2
   1  -7  14 1883.83 424.137  12
   1  -7  14 2972.44 560.227  24
   1  -7  14 2422.41 546.468  21
   1  -7  15 37366.6 1839.19  27
   1  -7  15 35359.0 1760.91  12
   1  -7  15 35626.7 1807.82  24
   1  -7  15 37619.1 3557.22   2
   1  -7  15 36343.7 1819.51  21
   1  -7  16 44445.2 1973.53  27
   1  -7  16 47913.9 2076.97  12
   1  -7  16 46698.3 4031.52   2
   1  -7  16 49221.3 2137.63  24
   1  -7  16 46078.0 2073.59  21
   1  -7  17 2608.03 497.021  27
   1  -7  17 3608.28 641.622  24
   1  -7  17 3645.96 651.492  12
   1  -7  17 3400.64 606.110  21
   1  -7  18 62547.4 2446.93  24
   1  -7  18 66424.6 2824.35  16
   1  -7  18 57349.7 2336.60  21
   1  -7  19 4030.49 698.521  21
   1  -7  19 3943.16 675.949  24
   1  -7  19 4293.08 837.948  16
   1  -7  20 57524.9 2242.45  21
   1  -7  20 59036.7 2318.13  24
   1  -7  20 64674.1 2745.69  16
   1  -7  21-255.982 359.327  24
   1  -7  21-380.699 355.135  21
   1  -7  21-71.9930 460.224  16
   1  -7  22 20144.7 1182.88  21
   1  -7  22 20906.5 1420.55  16
   1  -7  23 396.053 296.363  16
   1  -7  24 14455.6 956.822  16
   1  -6 -21 26170.5 1796.69  17
  -1   6  21 24483.3 1186.97  13
  -1   6  20 8343.22 832.916  13
   1  -6 -20 9565.68 1243.78  17
   1  -6 -19 27192.5 2044.86  17
  -1   6  19 26145.6 1519.98  13
   1  -6 -18 2323.03 893.297  17
  -1   6  18 1660.46 550.184  13
  -1   6  18 1297.75 526.223   7
   1  -6 -17 8621.59 1264.89  17
  -1   6  17 6225.44 885.014  13
  -1   6  17 6537.21 1029.88   7
  -1   6  16 288.149 537.337  13
   1  -6 -16-139.729 679.191  17
  -1   6  16-153.841 538.074   7
  -1   6  15 18671.0 1526.01  13
  -1   6  15 20263.1 1669.46   7
   1  -6 -15 20337.7 1775.75  17
  -1   6  14 11292.7 1256.94   7
  -1   6  14 11099.9 1191.05  13
  -1   6  14 11766.9 3303.61   1
   1  -6 -14 11739.7 1325.07  17
  -1   6  13 15423.4 1355.18  13
   1  -6 -13 14035.0 1399.05  17
  -1   6  13 12453.5 1244.58   7
  -1   6  13 14986.1 3399.34   1
  -1   6  12 39472.4 2004.78   7
  -1   6  12 35486.8 1924.80  13
   1  -6 -12 40600.0 2174.65  17
  -1   6  11 11699.5 1096.87   7
  -1   6  11 15648.7 3306.37   1
   1  -6 -11 15061.6 1268.15  17
   1  -6 -10 35373.0 1827.42  17
  -1   6  10 39526.3 4784.60   1
  -1   6   9-824.961 1633.69   1
  -1   6   8 101714. 6747.27   1
  -1   6   7 25281.2 3195.50   1
  -1   6   6 100810. 5865.28   1
  -1   6   5 88419.1 5236.68   1
  -1   6   4 6383.84 1544.65   1
  -1   6   3 50172.0 3483.48   1
  -1   6   2 17265.7 2095.22   1
  -1   6   1 40263.3 2968.97   1
   1  -6  -1 38752.3 2404.93   2
   1  -6   0 5790.73 1005.79   2
  -1   6   0 7160.88 1357.51   1
  -1   6  -1 122082. 4972.19   1
   1  -6   1 121592. 4161.75   2
   1  -6   2 10788.0 1345.81   2
   1  -6   2 11092.6 2173.38   4
   1  -6   3 118930. 5821.92   4
   1  -6   3 123196. 4373.38   2
   1  -6   4 47246.7 2836.35   2
   1  -6   4 40827.1 3311.04   4
   1  -6   5 113758. 4433.20   2
   1  -6   5 102763. 5052.03   4
   1  -6   6 42910.5 2875.60   2
   1  -6   7 52704.3 3268.50   2
   1  -6   8 28523.7 2501.73   2
   1  -6   9 48057.4 3300.85   2
   1  -6  10 114549. 5217.48   2
   1  -6  11 20850.7 2318.25   2
   1  -6  12 61797.6 4064.11   2
   1  -6  13 118.192 523.651   2
   1  -6  13 104.513 227.560  12
   1  -6  13 26.0567 270.281  21
   1  -6  14 53484.3 4008.06   2
   1  -6  14 54252.2 2237.34  24
   1  -6  14 50473.9 2080.53  21
   1  -6  14 50015.6 1994.89  12
   1  -6  15 1317.22 469.864  21
   1  -6  15 1654.17 462.472  12
   1  -6  15 2494.03 992.937   2
   1  -6  15 1515.34 447.556  24
   1  -6  16 47736.8 2077.61  12
   1  -6  16 49842.0 2161.37  21
   1  -6  16 50613.1 2274.75  24
   1  -6  16 44224.1 3844.72   2
   1  -6  16 44020.7 1859.90  27
   1  -6  17 23067.3 1587.37  24
   1  -6  17 22130.2 1482.49  21
   1  -6  17 19764.9 2603.43   2
   1  -6  17 22403.5 1461.32  12
   1  -6  18 19904.8 1436.22  21
   1  -6  18 19931.7 1489.26  24
   1  -6  18 18165.9 1368.81  12
   1  -6  19 57115.4 2387.65  21
   1  -6  19 59966.9 2521.13  24
   1  -6  20 10615.4 1092.00  24
   1  -6  20 11049.2 1060.22  21
   1  -6  20 10537.2 1183.07  16
   1  -6  21 51166.9 2093.54  21
   1  -6  21 55507.6 2488.68  16
   1  -6  21 54780.1 2290.29  24
   1  -6  22 938.492 353.579  21
   1  -6  22 808.816 390.312  16
   1  -6  22 708.160 360.229  24
   1  -6  23 27008.6 1276.23  21
   1  -6  23 27992.6 1544.38  16
   1  -6  24 712.420 306.268  16
   1  -6  25 10290.1 694.354  16
   1  -5 -23 4905.06 806.961  17
   1  -5 -22 18438.0 1595.32  17
   1  -5 -21 3757.16 960.936  17
  -1   5  21 4107.36 592.948  13
   1  -5 -20 10080.9 1382.26  17
  -1   5  20 11587.5 1001.23  13
   1  -5 -19-541.799 781.226  17
  -1   5  19-38.8625 490.447   7
  -1   5  19 331.491 458.517  13
  -1   5  18 2508.62 602.582  13
  -1   5  18 1262.99 632.662   7
   1  -5 -18 1946.51 801.326  17
  -1   5  17 358.026 483.971   7
  -1   5  17-303.192 613.705  13
   1  -5 -17 437.977 694.354  17
  -1   5  16 1640.54 617.095  13
   1  -5 -16 1361.01 674.308  17
  -1   5  16 1292.51 540.994   7
  -1   5  15 7204.30 1027.09   7
  -1   5  15 7371.22 1003.29  13
  -1   5  15 8382.29 2741.27   1
   1  -5 -15 8462.54 1175.73  17
  -1   5  14 2709.03 685.101   7
   1  -5 -14 2607.00 689.407  17
  -1   5  14 2653.63 639.820  13
  -1   5  14 3533.23 1593.12   1
  -1   5  13 21087.5 4014.50   1
  -1   5  13 18059.0 1407.75   7
   1  -5 -13 19593.8 1577.63  17
  -1   5  13 17525.4 1383.82  13
  -1   5  12 59344.2 2322.67  13
  -1   5  12 64061.2 2435.98   7
   1  -5 -12 64589.6 2656.59  17
   1  -5 -11 51743.9 2234.93  17
  -1   5  11 60779.8 6031.10   1
  -1   5  10 11244.0 2598.52   1
  -1   5   9 47509.1 4738.88   1
  -1   5   8 88.0984 1185.87   1
  -1   5   7 33440.3 3581.61   1
  -1   5   6 1288.92 1155.04   1
  -1   5   5 34147.8 3218.28   1
  -1   5   4 19987.2 2293.38   1
  -1   5   3 31887.2 2594.77   1
  -1   5   2 22409.4 2073.60   1
   1  -5  -1 27671.6 1719.74   2
  -1   5   1 27282.5 2144.59   1
  -1   5   0 45200.9 2721.51   1
   1  -5   0 47967.1 2212.63   2
   1  -5   1 1198.13 772.963   4
   1  -5   1 1759.43 532.443   2
   1  -5   2 70712.6 2852.89   2
   1  -5   2 72881.2 4134.53   4
   1  -5   3 66150.7 2887.01   2
   1  -5   3 57561.1 3573.20   4
   1  -5   4 52541.8 2724.23   2
   1  -5   5 68751.4 3213.40   2
   1  -5   6 171794. 5273.02   2
   1  -5   7 37026.9 2567.18   2
   1  -5   8 42967.5 2850.97   2
   1  -5   9 87976.1 4235.29   2
   1  -5  10-244.053 708.150   2
   1  -5  11 66608.6 3897.56   2
   1  -5  12 81802.5 4514.76   2
   1  -5  13 15366.2 2040.61   2
   1  -5  14 9892.95 1718.89   2
   1  -5  14 9950.80 916.105  12
   1  -5  15 11282.2 1016.64  12
   1  -5  15 11898.3 1064.54  21
   1  -5  15 13381.5 1159.77  24
   1  -5  15 9911.42 1785.04   2
   1  -5  16 727.641 370.126  24
   1  -5  16 425.893 345.859  12
   1  -5  16 921.451 383.990  21
   1  -5  16 561.663 632.727   2
   1  -5  17 30105.5 1752.66  21
   1  -5  17 28716.9 1686.16  12
   1  -5  17 27586.7 1763.34  24
   1  -5  18 27646.3 1786.74  24
   1  -5  18 29018.2 1732.36  12
   1  -5  18 28015.1 1738.94  21
   1  -5  19 8963.32 1070.94  24
   1  -5  19 9410.68 1035.41  21
   1  -5  20 55756.4 2530.22  16
   1  -5  20 56138.9 2354.80  21
   1  -5  20 56384.5 2492.22  24
   1  -5  21 1556.23 522.397  24
   1  -5  21 1116.07 458.927  21
   1  -5  21 1093.78 495.492  16
   1  -5  22 37330.0 1940.28  16
   1  -5  22 35609.5 1675.74  21
   1  -5  22 39011.5 1924.93  24
   1  -5  23 944.424 368.018  16
   1  -5  23 565.703 278.320  21
   1  -5  24 7704.71 632.923  21
   1  -5  24 7297.00 715.726  16
   1  -5  25 4609.59 476.514  16
   1  -4 -24 11463.3 1078.86  17
   1  -4 -23 9770.03 1233.33  17
   1  -4 -22 9778.94 1314.46  17
   1  -4 -21 40810.0 2723.15  17
  -1   4  21 37274.3 1698.30  13
  -1   4  20 13217.7 1120.62  13
   1  -4 -20 15717.2 1822.55  17
  -1   4  19 23025.3 1540.42  13
  -1   4  19 20919.1 1605.67   7
   1  -4 -19 26176.3 2244.15  17
   1  -4 -18 357.615 878.902  17
  -1   4  18 424.901 522.018  13
  -1   4  18 358.797 477.899   7
  -1   4  17 12905.2 1335.90   7
   1  -4 -17 13658.5 1607.71  17
  -1   4  17 12386.4 1181.83  13
  -1   4  16 509.412 574.050  13
  -1   4  16 1124.54 483.186   7
   1  -4 -16 454.369 709.739  17
  -1   4  16 1463.79 1696.26   1
  -1   4  15 20854.5 1509.07  13
   1  -4 -15 20593.3 1738.25  17
  -1   4  15 18474.0 3846.08   1
  -1   4  15 18578.2 1415.35   7
  -1   4  14 13768.9 1209.61  13
  -1   4  14 16902.1 3733.84   1
  -1   4  14 14415.6 1249.88   7
  -1   4  13 34476.1 1807.97   7
  -1   4  13 43735.5 5556.22   1
  -1   4  13 39169.2 1885.01  13
  -1   4  12 28343.5 4140.30   1
  -1   4  11 90804.6 7025.46   1
  -1   4  10 51879.4 5019.17   1
  -1   4   9 13460.0 2538.40   1
  -1   4   8 14643.6 2539.95   1
  -1   4   7 971.868 1321.26   1
  -1   4   6 41139.0 3538.75   1
  -1   4   5 3163.90 1211.62   1
  -1   4   4 180152. 6038.42   1
  -1   4   3 37383.6 2514.03   1
  -1   4   2 280982. 6238.88   1
   1  -4  -2 284223. 4929.29   2
  -1   4   1 107135. 3616.95   1
   1  -4  -1 103825. 2797.02   2
   1  -4   0 38180.9 1713.23   2
   1  -4   1 45294.1 2925.97   4
   1  -4   1 43568.9 1908.90   2
   1  -4   2 2198.12 538.595   2
   1  -4   2 1174.87 587.953   4
   1  -4   3 3743.81 686.290   2
   1  -4   4 49936.5 2440.77   2
   1  -4   5 46016.5 2476.29   2
   1  -4   6 43480.2 1351.42   5
   1  -4   6 72196.5 3262.19   2
   1  -4   7 63144.2 1830.50   5
   1  -4   7 90903.4 3803.49   2
   1  -4   8 142233. 4965.72   2
   1  -4   9 17272.6 1832.97   2
   1  -4  10 197807. 6338.31   2
   1  -4  11 53496.8 3459.47   2
   1  -4  12 80532.8 4400.92   2
   1  -4  13 84214.9 4674.02   2
   1  -4  14 29908.1 1632.72  12
   1  -4  14 29804.5 2877.08   2
   1  -4  15 96.3672 285.898   7
   1  -4  15 174.935 537.659   2
   1  -4  15 384.720 353.992  12
   1  -4  16 20843.5 1506.70  24
   1  -4  16 18964.1 2400.06   2
   1  -4  16 19997.4 1459.42  12
   1  -4  16 20793.0 1255.70   7
   1  -4  17 1113.39 354.622   7
   1  -4  17 1329.79 481.137  24
   1  -4  17 1966.69 569.325  12
   1  -4  18 4676.25 788.253  24
   1  -4  18 4839.46 799.625  12
   1  -4  19 39315.2 2119.04  24
   1  -4  20-557.440 530.820  21
   1  -4  20 19.7913 422.502  24
   1  -4  21 29663.2 1810.07  24
   1  -4  21 30451.9 1698.84  21
   1  -4  21 26731.2 1698.80  16
   1  -4  22 5889.25 801.429  16
   1  -4  22 5882.90 749.815  21
   1  -4  22 5548.14 819.102  24
   1  -4  23 6514.49 696.847  21
   1  -4  23 5300.62 692.015  16
   1  -4  24-135.339 253.028  21
   1  -4  24-329.706 277.715  16
  -1   3  25 18341.4 819.374  21
   1  -3 -24-793.746 602.050  17
   1  -3 -23 1582.51 681.910  17
   1  -3 -22 4698.12 1107.48  17
  -1   3  21 22581.8 1360.92  13
   1  -3 -21 26238.4 2353.47  17
  -1   3  20 30784.2 1793.08   7
  -1   3  20 33310.7 1752.83  13
   1  -3 -19 27710.3 2466.08  17
  -1   3  19 23759.2 1546.57  13
  -1   3  19 23182.8 1589.04   7
   1  -3 -18 88998.1 4099.95  17
  -1   3  18 81941.5 2860.32  13
  -1   3  17 226.937 412.085   7
  -1   3  17 269.320 410.432  24
  -1   3  17-43.6316 492.113  13
  -1   3  17-1246.87 1304.51   1
   1  -3 -17-2079.32 1072.22  17
  -1   3  17-284.494 811.879   6
  -1   3  16 51231.4 2252.72  13
  -1   3  16 47498.4 2222.77   7
  -1   3  16 52938.7 5424.45   6
  -1   3  16 56804.8 6355.35   1
  -1   3  16 40185.5 2156.19  24
  -1   3  15 4301.03 707.212  24
  -1   3  15 5495.17 778.649   7
  -1   3  15 5944.41 815.429  13
  -1   3  14 34252.0 1775.69  13
  -1   3  14 30576.4 1631.46   7
  -1   3  14 36979.5 5041.65   1
  -1   3  13 3434.81 592.106   7
  -1   3  13 2926.56 1737.28   1
  -1   3  12 39926.7 4839.23   1
  -1   3  11 28625.5 3897.72   1
  -1   3  10 18354.3 3002.02   1
  -1   3   9 129474. 7032.72   1
  -1   3   8 14780.3 2479.25   1
  -1   3   7 80986.8 4852.11   1
  -1   3   6 15892.4 2067.01   1
  -1   3   5 28988.6 2461.11   1
  -1   3   4 1048.38 666.343   1
  -1   3   3 217976. 5483.35   1
   1  -3  -2 97930.6 2442.93   2
  -1   3   2 91911.3 3228.71   1
  -1   3   1 384179. 5814.68   1
   1  -3  -1 384895. 4371.36   2
   1  -3   0 506318. 5253.43   2
   1  -3   0 561854. 8186.55   4
   1  -3   1 46044.2 1769.28   2
   1  -3   1 44417.5 2342.96   4
   1  -3   2 3632.72 596.830   2
   1  -3   3 2372.96 547.680   2
   1  -3   4 28418.4 760.775   5
   1  -3   4 56766.5 2474.54   2
   1  -3   5 4037.99 784.791   2
   1  -3   6 345999. 6869.94   2
   1  -3   7 24559.7 1973.98   2
   1  -3   8 181216. 5480.59   2
   1  -3   9 66126.1 3895.55   6
   1  -3   9 81221.7 3899.67   2
   1  -3  10 11576.1 1755.87   6
   1  -3  10 12140.4 1626.80   2
   1  -3  11 68718.7 3874.03   2
   1  -3  11 61885.4 4206.80   6
   1  -3  12 13320.8 2074.43   6
   1  -3  12 15080.9 1938.12   2
   1  -3  13 24976.5 2553.69   2
   1  -3  14-219.886 740.026   2
   1  -3  14 406.178 371.832  12
   1  -3  15 22840.8 2604.35   2
   1  -3  15 25794.0 1406.71   7
   1  -3  15 22031.4 1509.71  12
   1  -3  16 232.151 406.486  12
   1  -3  16 37.0926 323.928   7
   1  -3  17 12954.3 1232.87  24
   1  -3  17 14488.9 1426.61  12
   1  -3  17 15701.2 1211.93   7
   1  -3  18 32927.2 1754.63   7
   1  -3  18 28926.4 1819.19  24
   1  -3  18 32433.7 2108.95  12
   1  -3  19 194.749 438.961  24
   1  -3  19-127.048 398.149   7
   1  -3  20 40144.9 2187.25  24
   1  -3  21 807.072 454.140  24
   1  -3  21 451.702 381.743  16
   1  -3  22 28513.7 1731.49  24
   1  -3  22 26022.2 1497.29  21
   1  -3  22 23982.9 1521.12  16
   1  -3  23-1.94196 305.130  21
   1  -3  23 87.4617 270.449  16
   1  -3  23-618.098 550.962  24
  -1   3 -24 3477.88 536.926  17
   1  -3  24 2673.59 424.942  16
   1  -3  25-178.680 226.919  21
  -1   2  25 3286.04 434.659  21
   1  -2 -25 3179.63 507.146  17
   1  -2 -24 6166.09 919.256  17
   1  -2 -23 3012.07 796.267  17
   1  -2 -22 12719.6 1650.89  17
   1  -2 -21 14773.5 1863.08  17
  -1   2  21 11930.6 1012.54  13
  -1   2  20 15553.8 1263.13   7
  -1   2  20 15373.7 1192.67  13
  -1   2  19 54080.2 2242.41  13
  -1   2  19 50471.1 2224.34   7
  -1   2  18 4644.98 748.387  13
  -1   2  18 4381.07 953.659  24
  -1   2  18 3328.93 655.064   7
  -1   2  18 1721.37 1226.02   1
  -1   2  18 3726.62 1483.30   6
  -1   2  17 101441. 7289.91   6
  -1   2  17 98629.1 3001.12  13
  -1   2  17 89133.3 2971.79   7
  -1   2  17 93627.4 3544.78  24
  -1   2  17 98660.8 7967.35   1
  -1   2  16 203.096 369.048   7
  -1   2  16 1081.76 1074.09   6
  -1   2  16 97.1142 397.093  13
  -1   2  16-145.989 1059.86   1
  -1   2  16 248.569 399.997  24
  -1   2  15 28405.2 4369.72   1
  -1   2  15 26618.2 1697.28  24
  -1   2  15 31347.2 3907.93   6
  -1   2  15 27998.1 1568.59  13
  -1   2  15 28097.3 1565.41   7
  -1   2  14 4479.58 682.801  24
  -1   2  14 4544.57 639.467  13
  -1   2  14 5065.10 681.818   7
  -1   2  14 5804.23 2143.65   1
  -1   2  13 10832.3 2609.59   1
  -1   2  12 4269.65 1960.09   1
  -1   2  11-145.384 1470.73   1
  -1   2  10 136173. 7705.90   1
  -1   2  10 111462. 3613.12   2
  -1   2   9 8705.89 2137.27   1
  -1   2   8 169414. 7241.96   1
  -1   2   7 3979.79 1295.22   1
  -1   2   6 205977. 6618.04   1
  -1   2   5 60552.7 3272.89   1
  -1   2   4 95101.7 3684.48   1
  -1   2   3 48309.8 2371.15   1
  -1   2   2 30511.1 1606.70   1
   1  -2  -2 34150.0 1130.56   2
   1  -2  -1 23275.9 807.028   2
   1  -2   0 135826. 2298.49   2
   1  -2   0 153599. 3215.87   4
   1  -2   1 167299. 3058.94   2
   1  -2   2 3964.46 590.608   2
   1  -2   2 3650.64 314.483   3
   1  -2   3 4845.83 295.927   3
   1  -2   3 5993.28 767.188   2
   1  -2   4 723.727 118.665   3
   1  -2   4 840.968 416.097   6
   1  -2   4 1492.92 496.700   2
   1  -2   5 54923.7 2609.07   6
   1  -2   5 62670.6 2634.09   2
   1  -2   6 36556.9 2132.74   2
   1  -2   6 30476.6 2069.41   6
   1  -2   7 99914.7 3738.31   2
   1  -2   7 89377.7 3756.26   6
   1  -2   8 58443.8 3010.02   2
   1  -2   8 47809.7 2953.05   6
   1  -2   9 31740.3 2408.81   2
   1  -2   9 28666.3 2502.89   6
   1  -2  10 37502.1 3032.79   6
   1  -2  10 43229.5 2951.04   2
   1  -2  11 769.493 625.202   6
   1  -2  11 1194.95 674.451   2
   1  -2  12 37258.2 3011.95   2
   1  -2  12 34312.6 3343.10   6
   1  -2  13 5752.36 1281.25   2
   1  -2  13 5575.02 1465.06   6
   1  -2  14 55011.8 3924.07   2
   1  -2  14 62802.9 4995.00   6
   1  -2  14 60771.0 2582.98  12
   1  -2  15 302.428 439.332  12
   1  -2  15-400.387 1126.67   6
   1  -2  15 342.096 292.258   7
   1  -2  15-94.2772 568.644   2
   1  -2  16 76071.0 2637.27   7
   1  -2  16 72436.8 5896.59   6
   1  -2  16 75582.6 3183.24  12
   1  -2  17 19829.1 1548.06  24
   1  -2  17 22036.1 1507.72   7
   1  -2  17 21318.4 1803.39  12
   1  -2  18 14092.7 1242.42   7
   1  -2  18 13398.9 1512.83  12
   1  -2  18 11146.5 1230.65  24
   1  -2  19 62423.6 2814.23  24
   1  -2  19 70203.1 2673.58   7
   1  -2  20 2843.25 736.270  24
   1  -2  20 2285.40 603.710   7
   1  -2  21 25415.1 1791.24  24
   1  -2  21 19019.0 1443.30  16
   1  -2  22-322.541 341.861  16
   1  -2  22-869.204 625.381  24
  -1   2 -23 10719.2 1220.32  17
   1  -2  23 11487.0 931.527  21
  -1   2 -24-190.013 363.302  17
   1  -2  24-415.357 318.183  21
   1  -2  25 8377.82 591.315  21
  -1   2 -25 5259.50 530.430  17
  -1   1  26 4843.63 419.856  21
  -1   1  25 9430.23 732.277  21
   1  -1 -25 7018.49 720.478  17
   1  -1 -24 7285.69 940.578  17
   1  -1 -23 4646.94 912.365  17
   1  -1 -22 4306.18 1039.77  17
  -1   1  21 9169.13 856.686  13
   1  -1 -21 13762.2 1734.80  17
  -1   1  20 20426.5 1337.24  13
  -1   1  20 18642.7 1823.41  24
  -1   1  20 18834.7 1407.25   7
  -1   1  19 245.712 590.068  24
  -1   1  19-337.016 517.591   7
  -1   1  19-249.353 438.143  13
  -1   1  18 48009.5 2646.52  24
  -1   1  18 46760.2 2040.78  13
  -1   1  18 44403.1 2060.32   7
  -1   1  18 47742.2 5014.64   6
  -1   1  17 1394.04 576.152  24
  -1   1  17 1137.30 415.589   7
  -1   1  17 1649.91 482.391  13
  -1   1  17 1009.85 1009.69   6
  -1   1  16 26520.4 1484.42  13
  -1   1  16 22137.1 3727.38   1
  -1   1  16 25178.1 1508.51   7
  -1   1  16 30703.1 3767.86   6
  -1   1  16 26260.4 1838.83  24
  -1   1  15 1338.81 389.287  13
  -1   1  15 2937.35 1571.90   1
  -1   1  15 2047.71 1109.23   6
  -1   1  15 1600.34 524.523  24
  -1   1  15 1165.98 424.955   7
  -1   1  14 14849.5 1104.53   7
  -1   1  14 16308.3 2616.16   6
  -1   1  14 15886.6 3132.76   1
  -1   1  13 6471.96 1670.51   6
  -1   1  13 5647.06 1941.15   1
  -1   1  12 22737.2 3557.75   1
  -1   1  11 41351.1 2304.33   2
  -1   1  11 48504.3 4850.32   1
  -1   1  10 65466.8 5296.08   1
  -1   1  10 51340.4 2433.89   2
  -1   1   9 300024. 10325.6   1
  -1   1   9 246865. 5025.30   2
  -1   1   8 14833.0 1159.85   2
  -1   1   8 20203.9 2652.81   1
  -1   1   7 82550.7 4571.56   1
  -1   1   7 60513.3 2073.22   2
  -1   1   6 3319.58 1038.04   1
  -1   1   5 14196.5 1621.70   1
  -1   1   4 25910.8 1877.89   1
  -1   1   3 25592.7 1524.46   1
  -1   1   2 290391. 4023.54   1
   1  -1  -1 174251. 2497.44   3
   1  -1  -1 137671. 1466.32   2
   1  -1   0 465227. 3038.05   4
   1  -1   0 442004. 3451.73   3
   1  -1   1 35729.3 995.826   3
   1  -1   1 37198.0 1062.38   6
   1  -1   2 247733. 3494.69   6
   1  -1   2 214637. 3388.83   3
   1  -1   3 71698.8 3221.07   1
   1  -1   4 894116. 12343.4   1
   1  -1   5 73269.8 3934.58   1
   1  -1   6 157997. 5927.80   1
   1  -1   7 108021. 5308.23   1
   1  -1   8 111469. 4607.63   6
   1  -1   8 118003. 4186.55   2
   1  -1   8 115331. 5726.50   1
   1  -1   9 30445.1 3237.17   1
   1  -1   9 31253.7 2683.79   6
   1  -1   9 32844.4 2401.46   2
   1  -1  10 34421.3 2621.69   2
   1  -1  10 33289.2 3538.25   1
   1  -1  10 39427.6 3242.10   6
   1  -1  11 26018.9 2854.61   6
   1  -1  11 24352.7 2342.73   2
   1  -1  11 24115.4 3229.05   1
   1  -1  12 625.393 762.021   6
   1  -1  12 1319.79 760.043   2
   1  -1  12 179.763 1274.49   1
   1  -1  13 98589.5 6068.84   6
   1  -1  13 96240.6 5094.98   2
   1  -1  14 524.027 274.852   7
   1  -1  14 369.160 412.145  12
   1  -1  14-318.498 1028.33   6
   1  -1  14-304.303 801.816   2
   1  -1  15 120459. 7299.20   6
   1  -1  15 122961. 3313.42   7
   1  -1  15 116685. 3965.08  12
   1  -1  16 10730.6 2374.68   6
   1  -1  16 12406.9 1136.90   7
   1  -1  16 12998.1 1339.30  24
   1  -1  16 11082.3 1359.99  12
   1  -1  17 60115.2 3158.45  12
   1  -1  17 55178.5 2733.85  24
   1  -1  17 56016.8 5365.10   6
   1  -1  17 62281.7 2519.14   7
   1  -1  18 33818.9 2174.57  24
   1  -1  18 34281.4 4229.01   6
   1  -1  18 38102.2 2044.44   7
   1  -1  19 10289.6 1129.69   7
   1  -1  19 9543.32 1247.10  24
   1  -1  20 25553.7 1644.93   7
   1  -1  20 24915.6 1902.37  24
   1  -1  21 8747.31 984.942   7
   1  -1  21 6402.94 989.300  24
   1  -1  22 22717.7 1639.37  24
  -1   1 -23 335.324 623.248  17
  -1   1 -24 20185.8 1424.79  17
   1  -1  24 20691.4 1087.86  21
   1  -1  25 2592.37 348.934  21
  -1   1 -25 1677.65 376.033  17
  -1   0  26 10776.7 656.766  21
   1   0 -25 635.679 265.664  17
  -1   0  25 1080.03 329.158  21
  -1   0  24 16294.9 1134.03  21
   1   0 -24 12845.8 1083.21  17
   1   0 -23 2899.07 735.633  17
   1   0 -22 20712.6 1839.15  17
  -1   0  21 6825.94 774.367  13
   1   0 -21 8383.61 1304.29  17
  -1   0  20 2568.70 494.852  13
  -1   0  20 2589.18 790.405  24
  -1   0  19 25712.7 1515.68  13
  -1   0  19 28710.8 2085.22  24
  -1   0  19 28590.8 1734.87   7
  -1   0  18 3604.09 788.701  24
  -1   0  18 2792.41 533.261  13
  -1   0  18 3265.27 1404.61   6
  -1   0  18 2399.69 587.160   7
  -1   0  17 31077.3 1755.20   7
  -1   0  17 34261.0 2118.99  24
  -1   0  17 29794.1 1581.86  13
  -1   0  17 32431.5 4016.31   6
  -1   0  16 5511.35 843.120  24
  -1   0  16 6661.74 821.596   7
  -1   0  16 6811.63 756.301  13
  -1   0  16 5913.20 1727.45   6
  -1   0  15 15614.5 2961.88   1
  -1   0  15 15386.9 1057.77  13
  -1   0  15 16040.0 1179.75   7
  -1   0  15 17847.4 1393.26  24
  -1   0  15 18526.4 2796.10   6
  -1   0  14 1048.50 1157.43   1
  -1   0  14-561.773 937.886   6
  -1   0  13 45232.1 4662.73   1
  -1   0  13 42036.5 3771.55   6
  -1   0  12 23235.3 1829.27   2
  -1   0  12 23855.2 3465.87   1
  -1   0  12 23978.6 2700.20   6
  -1   0  11 15417.6 2112.32   6
  -1   0  11 14771.4 1398.34   2
  -1   0  11 14059.2 2633.61   1
  -1   0  10 143222. 4084.92   2
  -1   0  10 157488. 7459.08   1
  -1   0  10 148468. 5886.05   6
  -1   0   9 34246.9 3368.16   1
  -1   0   9 35107.8 1887.60   2
  -1   0   9 33154.7 2671.57   6
  -1   0   8 98421.2 5199.89   1
  -1   0   8 97364.1 2960.43   2
  -1   0   7 12658.2 1000.48   2
  -1   0   7 11513.1 1746.37   1
  -1   0   6 52977.2 1786.31   2
  -1   0   6 51278.0 3154.49   1
  -1   0   5 1211.07 290.673   2
  -1   0   5 939.493 661.286   1
  -1   0   4 24595.7 889.325   2
  -1   0   4 24077.6 1638.74   1
  -1   0   3 77207.0 1270.19   2
  -1   0   3 75948.9 2300.33   1
  -1   0   3 76012.8 2098.94   6
  -1   0   2 64304.6 1521.83   1
  -1   0   2 64099.3 1527.59   6
   1   0  -2 68278.1 1476.00   3
   1   0  -1 240136. 3026.06   3
  -1   0   1 251486. 3087.21   5
   1   0   0 154514. 3514.17   3
   1   0   0 135703. 2435.01   1
   1   0   1 259904. 4503.10   1
   1   0   2 1430.62 534.390   1
   1   0   3 46080.5 2678.28   1
   1   0   4 21389.1 2132.98   1
   1   0   5 102591. 4711.10   1
   1   0   6 80621.5 4559.82   1
   1   0   7 20378.6 2637.08   1
   1   0   8 5919.58 1864.06   1
   1   0   9 56810.7 4778.97   1
   1   0  10 119930. 7215.99   1
   1   0  11 3730.15 990.362   2
   1   0  11 4715.75 1793.05   1
   1   0  12 103340. 6002.01   6
   1   0  12 102553. 5088.06   2
   1   0  13 3939.25 1439.52   6
   1   0  13 3829.77 1779.78   1
   1   0  13 4094.74 1096.79   2
   1   0  14 59738.3 2190.61   7
   1   0  14 54414.5 2550.47  12
   1   0  15 8080.68 902.870   7
   1   0  15 6893.98 1863.57   6
   1   0  15 7677.86 1099.94  12
   1   0  16 30508.4 3837.51   6
   1   0  16 33710.1 2324.73  12
   1   0  16 36080.6 2291.97  24
   1   0  16 32929.6 1787.52   7
   1   0  17 10008.4 1066.13   7
   1   0  17 10481.7 1345.91  24
   1   0  17 9633.76 2288.97   6
   1   0  18 9993.74 2234.56   6
   1   0  18 10980.2 1384.36  24
   1   0  18 10382.1 1111.69   7
   1   0  19 11872.1 1412.10  24
   1   0  19 10676.4 1156.22   7
   1   0  20 9547.18 1266.69  24
   1   0  20 10959.4 1142.48   7
   1   0  21 11994.8 1357.83  24
   1   0  21 11795.4 1084.69   7
  -1   0 -22-1163.20 1137.98  17
  -1   0 -23 27259.5 2106.55  17
  -1   0 -24 3588.61 693.519  17
   1   0  24 3718.60 489.196  21
   1   0  25 20675.3 848.813  21
  -1   0 -25 18746.0 1049.35  17
  -1  -1  26-170.525 218.861  21
  -1  -1  25 16591.2 993.402  21
   1   1 -24 700.529 384.558  17
  -1  -1  24 738.228 388.810  21
   1   1 -23 19410.3 1374.61  17
   1   1 -22 1211.77 615.511  17
  -1  -1  21 23677.0 1715.50  16
  -1  -1  21 25766.0 1845.95  24
  -1  -1  20 16389.4 1526.25  24
  -1  -1  20 14228.0 1360.39  16
  -1  -1  20 14337.9 1121.55  13
  -1  -1  19 398.539 342.265  13
  -1  -1  19 512.120 464.422  24
  -1  -1  19 122.893 421.882  16
  -1  -1  18 29544.6 1599.55  13
  -1  -1  18 33962.5 1855.49   7
  -1  -1  18 31245.9 1963.33  24
  -1  -1  17 4078.89 704.516   7
  -1  -1  17 3940.48 606.017  13
  -1  -1  17 3794.61 751.115  24
  -1  -1  17 3795.28 1468.57   6
  -1  -1  16 61533.2 2181.96  13
  -1  -1  16 61342.4 2284.77   7
  -1  -1  16 61510.1 2592.80  24
  -1  -1  15 697.928 398.782  24
  -1  -1  15 658.586 374.497   7
  -1  -1  15-403.069 1082.13   6
  -1  -1  14 77113.5 5306.95   6
  -1  -1  13 3614.26 1152.31   6
  -1  -1  12 22320.7 2556.41   6
  -1  -1  12 24106.3 1892.19   2
  -1  -1  11 41873.6 3330.19   6
  -1  -1  11 37886.8 3452.69   1
  -1  -1  11 41874.4 2415.85   2
  -1  -1  10 53047.7 3742.48   1
  -1  -1  10 58512.4 2656.30   2
  -1  -1  10 54081.3 3541.07   6
  -1  -1   9 82256.6 3999.99   6
  -1  -1   9 86669.5 3029.51   2
  -1  -1   8 515.179 297.276   2
  -1  -1   8 482.765 487.952   6
  -1  -1   8-67.0328 636.555   1
  -1  -1   7 14928.8 1532.01   6
  -1  -1   7 12896.2 1596.50   1
  -1  -1   7 17251.5 1176.64   2
  -1  -1   6 31391.9 1461.35   2
  -1  -1   6 26019.0 2005.83   1
  -1  -1   6 29466.9 1903.70   6
  -1  -1   5 35113.0 2049.91   1
  -1  -1   5 38567.0 1983.89   6
  -1  -1   5 39907.2 1503.43   2
  -1  -1   4 14037.0 815.333   2
   1   1  -4 13262.6 691.968   3
  -1  -1   4 13635.8 1084.34   6
   1   1  -3 11108.7 684.455   3
  -1  -1   3 11239.1 767.934   5
  -1  -1   3 12501.2 713.566   2
   1   1  -2 6401.08 757.326   3
  -1  -1   2 7072.14 670.253   5
  -1  -1   2 7389.54 553.875   2
  -1  -1   1 72487.7 2935.36   5
   1   1  -1 74677.9 1394.03   1
  -1  -1   1 67670.3 1915.76   4
   1   1   0 110875. 2307.84   1
   1   1   1 114697. 3006.03   1
   1   1   2 21094.8 1552.97   1
   1   1   3 492.644 634.133   1
   1   1   4 237605. 6623.46   1
   1   1   5 8705.57 1579.15   1
   1   1   6 38616.5 3323.75   1
   1   1   7 2795.05 1132.97   1
   1   1   8 1447.76 1393.66   1
   1   1   9 26638.9 3746.49   1
   1   1  10 44630.6 4812.99   1
   1   1  11 113774. 8010.77   1
   1   1  12 7833.23 1537.54   2
   1   1  12 10328.2 2751.06   1
   1   1  13 87743.2 5058.23   2
   1   1  13 73240.5 2334.00   7
   1   1  14 10446.2 992.801   7
   1   1  14 13508.0 2965.20   1
   1   1  14 8571.97 1071.38  12
   1   1  14 11521.9 2352.04   6
   1   1  15 12724.4 1110.30   7
   1   1  15 15118.9 2721.15   6
   1   1  15 11669.3 943.674  13
   1   1  15 11893.7 1334.11  12
   1   1  15 14064.8 1451.91  24
   1   1  16 19926.9 3194.02   6
   1   1  16 21134.2 1467.57   7
   1   1  16 18550.4 1192.73  13
   1   1  16 19714.1 1787.53  24
   1   1  17 4066.52 603.478  13
   1   1  17 3449.90 870.091  24
   1   1  17 5402.96 793.983   7
   1   1  17 5781.21 1766.45   6
   1   1  18 15452.3 1659.61  24
   1   1  18 15749.5 1345.85   7
   1   1  18 13462.3 1020.76  13
   1   1  19 3595.89 886.155  24
   1   1  19 4086.67 752.390   7
   1   1  20 14894.8 1290.71   7
   1   1  20 12323.1 1433.07  24
   1   1  21 418.193 518.434  24
   1   1  21 1932.53 574.233   7
  -1  -1 -22 29938.9 2545.86  17
  -1  -1 -23 2897.25 846.806  17
  -1  -1 -24 12211.8 1153.51  17
  -1  -2  26 20408.9 927.228  21
  -1  -2  25 1700.66 373.424  21
  -1  -2  24 28989.8 1454.54  21
  -1  -2  23 7807.91 888.632  21
  -1  -2  23 6806.59 827.893  16
  -1  -2  22 20152.6 1479.74  16
  -1  -2  22 23565.1 1555.39  21
  -1  -2  21 3019.34 749.639  24
  -1  -2  21 2299.12 562.687  16
  -1  -2  20 16375.8 1450.52  24
  -1  -2  20 13724.4 1294.42  16
  -1  -2  19 24328.3 1492.64  13
  -1  -2  19 23188.8 1642.50  16
  -1  -2  19 24919.0 1742.86  24
  -1  -2  18 32406.9 1711.43  13
  -1  -2  18 33861.8 1997.63  24
  -1  -2  18 31400.3 1898.47  16
  -1  -2  17 47375.3 2016.02  13
  -1  -2  17 52791.1 2145.40   7
  -1  -2  17 49634.5 2366.43  24
  -1  -2  16 1400.16 471.834  24
  -1  -2  16 1121.53 377.119  13
  -1  -2  16 1433.75 433.224   7
  -1  -2  15 115275. 3279.73  24
  -1  -2  15 117365. 3362.65  12
  -1  -2  15 116835. 3050.12   7
  -1  -2  14 4451.73 1455.04   6
  -1  -2  13 68453.7 3466.57   2
  -1  -2  13 79488.2 5098.22   6
  -1  -2  12 100247. 4038.88   2
  -1  -2  12 104473. 5528.77   6
  -1  -2  11 14745.6 2034.31   6
  -1  -2  11 16051.9 1559.44   2
  -1  -2  10 177079. 4789.80   2
  -1  -2  10 183748. 6552.61   6
  -1  -2   9 27012.0 1776.46   2
  -1  -2   9 25511.6 2319.40   6
  -1  -2   8 194566. 5915.61   6
  -1  -2   8 185279. 4314.25   2
  -1  -2   7 457.048 334.663   2
  -1  -2   6 128442. 3239.16   2
  -1  -2   6 121568. 3130.36   5
  -1  -2   5 28320.8 1420.97   5
  -1  -2   5 30993.9 1524.27   2
   1   2  -5 29969.2 1026.18   3
  -1  -2   4 420678. 5266.49   2
   1   2  -4 403990. 4814.70   3
  -1  -2   3 148097. 3538.43   5
  -1  -2   3 156786. 3101.30   2
   1   2  -3 152701. 4705.44   3
  -1  -2   2 111092. 2576.49   2
  -1  -2   1 1531.30 496.505   4
   1   2  -1 1678.23 366.685   1
  -1  -2   1 2011.74 449.566   2
   1   2   0 33555.1 1697.80   1
   1   2   1 20732.5 1538.50   1
   1   2   2 5784.70 1003.70   1
   1   2   3 57774.2 3155.09   1
   1   2   4 3644.49 1068.45   1
   1   2   5 40422.2 3242.37   1
   1   2   6 21027.5 2672.12   1
   1   2   7 33066.2 3640.56   1
   1   2   8 10380.7 2334.79   1
   1   2   9 58150.1 5571.80   1
   1   2  10 119185. 8151.61   1
   1   2  11 57394.4 5836.49   1
   1   2  12 43946.7 5405.86   1
   1   2  13 3009.41 568.641   7
   1   2  13 3630.05 1768.78   1
   1   2  14 22733.0 1366.47  13
   1   2  14 20584.7 1404.29   7
   1   2  14 18562.5 1562.95  24
   1   2  15 14099.8 1421.44  24
   1   2  15 13630.7 2700.07   6
   1   2  15 14573.4 1221.20   7
   1   2  15 14021.7 1100.88  13
   1   2  16 8311.03 2795.18   1
   1   2  16 5792.80 845.652   7
   1   2  16 6354.02 1862.09   6
   1   2  16 5663.62 955.771  24
   1   2  16 6143.67 742.050  13
   1   2  17 27916.1 4423.30   1
   1   2  17 24108.7 3629.62   6
   1   2  17 25504.5 1701.38   7
   1   2  17 22767.7 1882.17  24
   1   2  17 23847.6 1408.90  13
   1   2  18 12024.1 1183.82   7
   1   2  18 12211.7 1015.11  13
   1   2  18 9671.90 1284.19  24
   1   2  19 11279.1 924.556  13
   1   2  19 12108.1 1222.66   7
   1   2  19 9178.38 1241.85  24
   1   2  20 7753.72 987.475   7
   1   2  20 5604.46 914.146  24
  -1  -2 -21 35713.4 2866.92  17
   1   2  21 31368.2 1707.35   7
  -1  -2 -22 1929.87 808.727  17
  -1  -2 -23 16329.4 1475.81  17
  -1  -2 -24 6425.17 760.395  17
  -1  -3  26-475.906 247.624  21
  -1  -3  25 30799.8 1312.33  21
  -1  -3  24 12116.1 984.260  16
  -1  -3  24 14067.2 1015.84  21
  -1  -3  23 20537.3 1376.80  16
  -1  -3  23 22358.1 1391.29  21
  -1  -3  22 7688.29 905.454  21
  -1  -3  22 6162.07 832.871  16
  -1  -3  21 4033.05 729.636  24
  -1  -3  21 4195.62 749.579  21
  -1  -3  21 3012.56 638.815  16
  -1  -3  20 2891.73 669.527  16
  -1  -3  20 2523.91 616.479  24
  -1  -3  19 36859.1 2038.61  16
  -1  -3  19 39721.4 2116.17  24
  -1  -3  18 15167.5 1343.38  24
  -1  -3  18 14439.3 1278.96  16
  -1  -3  17 68085.8 2670.14  24
  -1  -3  16 103261. 3195.33  24
  -1  -3  15 3679.63 622.418  24
  -1  -3  15 3931.87 721.157  12
  -1  -3  14 127878. 5174.98   2
  -1  -3  14 130196. 5236.40   5
  -1  -3  13 31432.2 2473.45   5
  -1  -3  13 34161.1 2581.82   2
  -1  -3  12 37868.6 2579.60   5
  -1  -3  12 38782.3 2632.99   2
  -1  -3  11 24686.5 1987.86   2
  -1  -3  11 24126.4 1954.49   5
  -1  -3  10 88954.7 3542.81   5
  -1  -3  10 91019.2 3606.98   2
  -1  -3   9 27316.8 1869.20   5
  -1  -3   9 28370.8 1926.34   2
  -1  -3   8 138741. 3912.35   5
  -1  -3   8 146665. 4166.40   2
  -1  -3   7 123455. 3481.50   5
  -1  -3   7 135628. 3844.60   2
  -1  -3   6 23776.0 1513.89   5
   1   3  -6 23457.4 869.263   3
  -1  -3   5 110420. 3256.27   2
   1   3  -5 107771. 2714.14   3
   1   3  -4 33588.3 2440.34   3
  -1  -3   4 30417.4 2049.72   5
  -1  -3   4 34249.6 1777.80   2
  -1  -3   3 28137.9 1585.13   2
  -1  -3   2 47468.9 2462.95   4
  -1  -3   2 44815.8 1949.87   2
  -1  -3   1 18486.7 1626.26   4
   1   3  -1 16520.7 1260.60   1
  -1  -3   1 20568.2 1365.60   2
   1   3   0 79728.4 3045.32   1
   1   3   1 725.004 442.574   1
   1   3   2 83644.1 3832.31   1
   1   3   3 48998.4 3225.09   1
   1   3   4 87832.2 4584.95   1
   1   3   5 189.390 952.034   1
   1   3   6 114186. 6239.36   1
   1   3   7 11890.1 2544.19   1
   1   3   8 27955.9 3732.83   1
   1   3   9 18736.2 3337.81   1
   1   3  10 56821.4 5811.43   1
   1   3  11 26974.4 4477.81   1
   1   3  12 21230.0 4051.95   1
   1   3  12 13858.8 1091.01   7
   1   3  13 14346.8 1177.45  13
   1   3  13 13127.3 1124.04   7
   1   3  14-259.795 478.253   7
   1   3  14-392.455 1220.63   1
   1   3  14 678.058 427.900  13
   1   3  15 5306.19 796.558   7
   1   3  15 5864.14 831.846  13
   1   3  16 6807.63 982.275   7
   1   3  16 11221.2 3132.13   1
   1   3  16 6961.19 811.014  13
   1   3  16 6757.04 2027.26   6
   1   3  17 25671.4 1761.73   7
   1   3  17 21964.1 1394.38  13
   1   3  18 25524.2 1791.22   7
   1   3  18 24099.1 1417.94  13
   1   3  19 47720.1 2315.46   7
   1   3  19 42276.3 1759.54  13
  -1  -3 -20 18357.3 2111.92  17
   1   3  20 16388.6 1331.35   7
   1   3  21 10296.9 998.686   7
  -1  -3 -21 10244.1 1386.55  17
  -1  -3 -22 12736.6 1344.53  17
  -1  -3 -23-64.9781 465.684  17
  -1  -3 -24 5190.17 585.570  17
  -1  -4  26 17721.6 823.723  21
  -1  -4  25 2168.86 376.904  21
  -1  -4  24 23015.8 1260.12  21
  -1  -4  24 22185.2 1309.04  16
  -1  -4  23 8651.48 885.051  21
  -1  -4  23 6409.44 786.417  16
  -1  -4  22 22770.4 1547.83  16
  -1  -4  22 27225.7 1621.94  21
  -1  -4  21 11590.3 1130.21  21
  -1  -4  21 9673.01 1045.93  16
  -1  -4  20 6800.86 920.314  16
  -1  -4  20 7691.52 958.758  24
  -1  -4  20 6820.04 902.431  21
  -1  -4  19 9876.61 1075.21  24
  -1  -4  19 10923.6 1127.82  21
  -1  -4  19 9018.00 1064.19  16
  -1  -4  18 22040.8 1528.09  21
  -1  -4  18 19738.2 1501.13  16
  -1  -4  18 19572.8 1474.89  24
  -1  -4  17 14794.9 1281.27  24
  -1  -4  17 15771.0 1277.36  21
  -1  -4  17 14171.0 1298.57  16
  -1  -4  16 1110.19 447.684  24
  -1  -4  15 62085.9 3903.36   2
  -1  -4  15 61137.5 2400.05  24
  -1  -4  15 57197.5 2228.57  12
  -1  -4  14 20049.2 1321.44  24
  -1  -4  14 20823.4 2204.97   2
  -1  -4  13 16394.1 1911.61   2
  -1  -4  12 52358.4 3203.69   2
  -1  -4  12 48037.1 2846.74   5
  -1  -4  11 20533.8 1938.46   2
  -1  -4  11 18126.5 1689.07   5
  -1  -4  10 10063.6 1206.61   5
  -1  -4  10 12052.4 1431.86   2
  -1  -4   9 130018. 4462.73   2
  -1  -4   9 116803. 4004.78   5
  -1  -4   8 85991.3 3501.84   2
  -1  -4   8 78175.0 3208.38   5
  -1  -4   7 19908.5 1683.68   5
  -1  -4   7 21678.5 1751.96   2
  -1  -4   6 222996. 5968.12   5
  -1  -4   6 241441. 5568.94   2
   1   4  -5 29915.3 2236.55   3
  -1  -4   5 27442.8 1891.79   2
  -1  -4   4 236794. 5310.92   2
  -1  -4   4 231269. 6148.72   4
  -1  -4   3 149591. 4108.61   2
  -1  -4   3 149286. 5001.73   4
  -1  -4   2 23632.9 2063.49   4
   1   4  -2 20458.7 1564.26   1
  -1  -4   2 24521.3 1667.47   2
   1   4  -1 20679.6 1654.19   1
  -1  -4   1 21213.2 2024.77   4
   1   4   0 33582.6 2183.17   1
   1   4   1 39455.1 2643.26   1
   1   4   2 17841.7 1952.54   1
   1   4   3 235943. 7446.08   1
   1   4   4 3575.83 1382.20   1
   1   4   5 179491. 7638.60   1
   1   4   6 5879.36 1929.72   1
   1   4   7 22195.5 3211.88   1
   1   4   8 22964.7 3512.60   1
   1   4   9 20943.6 3554.22   1
   1   4  10 65421.4 6467.39   1
   1   4  11 19268.3 1370.01   7
   1   4  11 28691.3 4708.22   1
   1   4  12 59653.8 6797.98   1
   1   4  12 39653.7 2027.21   7
   1   4  13 1262.11 565.227  13
   1   4  13-126.624 1412.52   1
   1   4  13-32.7612 479.421   7
   1   4  14 17231.6 1504.45   7
   1   4  14 18586.8 1436.21  13
   1   4  15-277.585 529.600   7
   1   4  15 242.037 448.021  13
   1   4  15-48.2694 1451.71   1
   1   4  16 10944.2 1061.93  13
   1   4  16 9876.05 1266.70   7
   1   4  17 1453.20 434.815  13
   1   4  17 930.866 525.481   7
  -1  -4 -17 1677.24 782.244  17
   1   4  18 23038.9 1385.38  13
   1   4  18 27510.8 1924.82   7
  -1  -4 -18 29484.1 2372.24  17
   1   4  19 5764.29 698.830  13
   1   4  19 5262.99 901.040   7
  -1  -4 -19 5515.22 1196.54  17
  -1  -4 -20 20178.0 1755.75  17
   1   4  20 19508.1 1443.80   7
  -1  -4 -21 8874.43 1143.65  17
  -1  -4 -22 15.4154 470.170  17
  -1  -4 -23 5970.46 655.273  17
  -1  -5  26 418.257 181.484  21
  -1  -5  25 26305.6 1129.24  21
  -1  -5  24 2715.75 466.359  21
  -1  -5  24 2629.72 494.460  16
  -1  -5  23 6259.38 736.445  21
  -1  -5  23 5922.05 757.321  16
  -1  -5  22 4716.48 730.809  16
  -1  -5  22 5534.44 751.614  21
  -1  -5  21 6336.96 891.175  16
  -1  -5  21 7705.03 917.559  21
  -1  -5  20 33236.5 1991.02  16
  -1  -5  20 33693.6 1864.23  21
  -1  -5  20 31794.7 1825.27  24
  -1  -5  19 8166.88 1018.20  16
  -1  -5  19 7640.06 948.422  24
  -1  -5  19 9201.82 1021.24  21
  -1  -5  18 51866.6 2335.78  24
  -1  -5  18 52141.8 2310.92  21
  -1  -5  18 53699.2 2517.02  16
  -1  -5  17 765.632 397.387  24
  -1  -5  17 734.153 418.238  21
  -1  -5  17 395.638 366.775  16
  -1  -5  16 48182.1 2173.31  24
  -1  -5  16 52015.9 2394.51  16
  -1  -5  16 47442.9 2108.20  21
  -1  -5  15 20511.4 1373.91  21
  -1  -5  15 18388.8 2253.03   2
  -1  -5  15 22506.2 1453.09  24
  -1  -5  14 55356.2 2151.24  21
  -1  -5  14 60340.3 3942.43   2
  -1  -5  14 55302.5 2079.67  12
  -1  -5  14 57500.5 2177.61  24
  -1  -5  13 72974.8 4179.11   2
  -1  -5  13 68268.9 2293.23  21
  -1  -5  12 36869.0 2902.54   2
  -1  -5  11 1440.83 664.688   2
  -1  -5  10 61449.2 3453.89   2
  -1  -5   9 9810.20 1395.93   2
  -1  -5   8 38309.8 2603.81   2
  -1  -5   7 68723.1 3433.98   2
  -1  -5   6 26139.6 2116.77   2
   1   5  -6 22544.6 1649.32   3
   1   5  -5 137653. 5389.09   3
  -1  -5   5 154596. 4944.14   2
  -1  -5   5 147552. 5514.40   4
  -1  -5   4 24066.2 2365.13   4
  -1  -5   4 28915.0 2159.68   2
  -1  -5   3 152671. 4755.24   2
  -1  -5   3 151543. 5891.84   4
   1   5  -2 11950.5 1426.98   1
  -1  -5   2 14546.3 1516.01   2
  -1  -5   2 15133.0 2026.66   4
   1   5  -1 91863.9 3902.38   1
   1   5   0 25644.4 2175.67   1
   1   5   1 56130.6 3389.22   1
   1   5   2 180138. 6443.06   1
   1   5   3 13319.4 2055.18   1
   1   5   4 184539. 7509.49   1
   1   5   5 15919.9 2572.25   1
   1   5   6 92877.7 6174.53   1
   1   5   7 24474.1 3550.68   1
   1   5   8 22603.1 3635.34   1
   1   5   9 77311.4 6936.79   1
   1   5  10 17881.0 3593.02   1
   1   5  10 13977.3 1238.99   7
   1   5  11 67530.1 2775.79   7
   1   5  11 90274.5 8174.89   1
   1   5  12 5923.53 961.801   7
   1   5  12 7298.39 2672.88   1
   1   5  13 50650.7 2304.56  13
  -1  -5 -13 54651.1 2858.79  17
   1   5  13 56386.3 2703.68   7
   1   5  14 1929.48 1629.48   1
   1   5  14 419.243 575.774   7
  -1  -5 -14 146.533 782.040  17
   1   5  14 1572.06 655.686  13
   1   5  15 47450.0 2632.07   7
  -1  -5 -15 48026.4 2864.71  17
   1   5  15 43065.8 2144.05  13
  -1  -5 -16 13366.8 1571.54  17
   1   5  16 14410.1 1495.71   7
   1   5  16 12948.4 1192.14  13
   1   5  17 15701.1 1223.58  13
  -1  -5 -17 18370.5 1745.34  17
   1   5  17 18039.8 1647.70   7
   1   5  18 3317.92 794.879   7
  -1  -5 -18 4418.45 950.449  17
   1   5  18 3721.36 588.716  13
  -1  -5 -19 3920.61 797.753  17
   1   5  19 4174.18 780.525   7
  -1  -5 -20 4181.75 813.277  17
   1   5  20 2797.44 578.634   7
  -1  -5 -21 2965.96 572.362  17
  -1  -5 -22 12418.2 898.639  17
  -1  -6  25 4001.75 445.720  21
  -1  -6  24 14482.5 929.337  21
  -1  -6  24 13324.6 1004.40  16
  -1  -6  23 772.834 319.567  21
  -1  -6  23 418.017 343.594  16
  -1  -6  22 11608.4 1011.58  21
  -1  -6  22 11775.9 1109.06  16
  -1  -6  21 11406.9 1162.20  16
  -1  -6  21 12137.7 1101.37  21
  -1  -6  20 27632.2 1645.15  21
  -1  -6  20 28835.7 1866.10  16
  -1  -6  19 31690.0 1993.90  16
  -1  -6  19 31457.5 1791.17  21
  -1  -6  18 47011.5 2167.76  24
  -1  -6  18 47302.3 2179.18  21
  -1  -6  18 50305.7 2474.77  16
  -1  -6  17 52517.5 2253.16  24
  -1  -6  17 56287.4 2611.60  16
  -1  -6  17 52622.0 2291.37  21
  -1  -6  16 1750.38 508.481  21
  -1  -6  16 1277.20 386.649  24
  -1  -6  16 513.259 415.568  27
  -1  -6  16 1759.79 534.877  16
  -1  -6  15 28017.8 1568.05  24
  -1  -6  15 25630.9 1469.24  27
  -1  -6  15 27061.2 1588.55  21
  -1  -6  15 29138.9 1782.91  16
  -1  -6  15 25746.2 2836.96   2
  -1  -6  14 38583.5 3351.32   2
  -1  -6  14 37078.2 1761.20  27
  -1  -6  14 40827.0 2005.52  16
  -1  -6  14 38121.8 1825.48  21
  -1  -6  14 37372.1 1724.72  24
  -1  -6  13 26032.0 1484.78  21
  -1  -6  13 29300.5 1559.24  27
  -1  -6  13 29313.4 2839.28   2
  -1  -6  13 29254.1 1658.15  16
  -1  -6  12 18708.6 1259.77  16
  -1  -6  12 17510.3 1173.88  21
  -1  -6  12 17151.0 2087.98   2
  -1  -6  11 40366.0 3135.02   2
  -1  -6  10 4468.75 1080.76   2
  -1  -6   9 12815.7 1747.75   2
  -1  -6   8 13567.8 1740.18   2
  -1  -6   7 3808.08 1101.84   4
  -1  -6   7 4251.51 1072.59   2
  -1  -6   6 143466. 5391.67   2
  -1  -6   6 130980. 5759.32   4
  -1  -6   5 21247.2 2405.81   4
  -1  -6   5 23934.5 2241.07   2
   1   6  -5 17164.0 2012.17   3
  -1  -6   4 202392. 6268.42   2
  -1  -6   4 202030. 7406.09   4
   1   6  -4 194311. 6317.62   1
   1   6  -3 2781.72 916.350   1
  -1  -6   3 4234.26 1096.09   2
  -1  -6   3 4502.32 1467.85   4
   1   6  -2 41218.3 2969.59   1
   1   6  -1 296.480 653.676   1
   1   6   0 40464.0 3072.44   1
   1   6   1 50172.5 3568.28   1
   1   6   2 7745.70 1628.17   1
   1   6   3 115963. 6028.05   1
   1   6   4 3054.89 1294.90   1
   1   6   5 20655.3 3036.52   1
   1   6   6 4891.68 1671.33   1
   1   6   7 39570.5 4519.79   1
   1   6   8 12658.3 2867.54   1
   1   6   9 56923.4 2451.54   7
  -1  -6  -9 51901.9 2177.31  17
  -1  -6 -10 26813.6 1744.09  17
   1   6  10 27294.9 1857.38   7
   1   6  11 23371.4 1756.18   7
  -1  -6 -11 25437.5 1743.40  17
   1   6  12 65118.9 2990.96   7
  -1  -6 -12 62347.2 2869.45  17
   1   6  13 4146.01 885.976  13
  -1  -6 -13 3376.50 816.358  17
   1   6  13 2393.81 1789.69   1
   1   6  13 2654.36 759.473   7
   1   6  14 25768.9 2034.85   7
   1   6  14 25137.7 1703.44  13
  -1  -6 -14 25874.5 1966.31  17
   1   6  15 324.005 597.999   7
   1   6  15 1194.16 606.266  13
  -1  -6 -15 728.341 611.118  17
   1   6  16 13878.8 1496.92   7
  -1  -6 -16 12752.7 1383.08  17
   1   6  16 14653.0 1241.80  13
  -1  -6 -17 2701.93 710.719  17
   1   6  17 1484.71 454.564  13
   1   6  17 1609.84 615.979   7
   1   6  18 2475.86 456.715  13
   1   6  18 1544.26 560.065   7
  -1  -6 -18 889.401 554.140  17
   1   6  19 636.910 387.896   7
  -1  -6 -19 1582.98 517.737  17
  -1  -6 -20 1761.45 432.586  17
  -1  -6 -21 10190.5 783.850  17
  -1  -7  25 15122.9 758.097  21
  -1  -7  24 241.665 231.008  21
  -1  -7  23 3566.92 579.137  16
  -1  -7  23 4384.65 575.451  21
  -1  -7  22 10570.4 935.702  21
  -1  -7  22 11156.7 1064.55  16
  -1  -7  21 11897.1 1043.38  21
  -1  -7  21 12540.2 1183.75  16
  -1  -7  20 24735.2 1523.30  21
  -1  -7  20 24932.7 1752.80  16
  -1  -7  19 29441.5 1917.67  16
  -1  -7  19 26397.2 1612.20  21
  -1  -7  18 26047.3 1604.64  21
  -1  -7  18 28393.4 1903.21  16
  -1  -7  17 27595.5 1815.62  16
  -1  -7  17 24693.3 1573.23  21
  -1  -7  16 28918.5 1611.29  27
  -1  -7  16 33074.2 1780.74  21
  -1  -7  16 34351.1 2003.04  16
  -1  -7  16 30849.6 3226.87   2
  -1  -7  15 307.675 406.958  27
  -1  -7  15 107.190 380.606   9
  -1  -7  15 740.158 375.264  16
  -1  -7  15 909.626 426.109  21
  -1  -7  15 674.699 631.365   2
  -1  -7  14 30513.9 3147.74   2
  -1  -7  14 29837.5 1676.40  21
  -1  -7  14 28775.4 1547.55   9
  -1  -7  14 33047.9 1847.52  16
  -1  -7  14 30288.2 1676.78  27
  -1  -7  13 21297.5 2586.57   2
  -1  -7  13 22680.2 1427.65  21
  -1  -7  13 20176.2 1314.18   9
  -1  -7  13 23744.4 1485.73  27
  -1  -7  13 23794.6 1536.72  16
  -1  -7  12 35910.8 1793.50  21
  -1  -7  12 37999.9 1880.02  16
  -1  -7  12 37858.8 3361.36   2
  -1  -7  12 38204.1 1817.81  27
  -1  -7  12 33499.3 1667.57   9
  -1  -7  11 33117.4 1640.24  27
  -1  -7  11 30145.9 1588.27  21
  -1  -7  11 31129.6 1630.24  16
  -1  -7  11 31466.4 2980.60   2
  -1  -7  11 28771.3 1528.42   9
  -1  -7  10 33731.1 3040.62   2
  -1  -7  10 30035.6 3204.42   4
  -1  -7   9 46387.2 3871.34   4
  -1  -7   9 46842.6 3532.99   2
  -1  -7   8 635.404 627.109   4
  -1  -7   8 223.587 646.184   2
  -1  -7   7 21045.9 2548.08   4
  -1  -7   7 21809.8 2400.80   2
  -1  -7   6 617.216 694.810   2
  -1  -7   6 827.647 820.821   4
   1   7  -5 69085.1 4321.01   1
  -1  -7   5 64493.5 4043.35   2
  -1  -7   5 65276.6 4585.01   4
   1   7  -4-59.0402 810.647   1
  -1  -7   4 1320.65 895.633   2
  -1  -7   4 981.852 993.023   4
   1   7  -3 77515.2 4581.35   1
   1   7  -2 5990.31 1397.02   1
   1   7  -1 26255.8 2728.81   1
   1   7   0 13380.6 2049.93   1
   1   7   1 3034.78 1159.76   1
   1   7   2 57048.9 4370.96   1
   1   7   3 867.789 946.750   1
   1   7   4 21348.5 2971.82   1
   1   7   5 818.885 1151.27   1
   1   7   6 22033.8 3387.38   1
   1   7   7-1099.25 1308.69   1
  -1  -7  -8 14910.4 1145.09  17
   1   7   8 24068.6 3880.86   1
   1   7   9 3814.63 1970.16   1
  -1  -7  -9 1969.71 505.941  17
   1   7  10 8139.32 1014.92   7
  -1  -7 -10 8185.62 955.638  17
  -1  -7 -11 11952.7 1157.00  26
  -1  -7 -11 9839.13 1102.31  17
   1   7  11 8961.89 1084.78   7
  -1  -7 -12 1422.88 534.244  17
   1   7  12 880.954 450.654   7
   1   7  12 2920.22 1615.20   1
   1   7  13 24241.7 1797.14  13
  -1  -7 -13 23052.4 1681.89  17
   1   7  13 22359.7 1801.40   7
   1   7  14 458.441 584.254  13
  -1  -7 -14 54.8855 441.890  17
   1   7  14-59.2493 602.433   7
   1   7  15 17428.0 1384.27  13
  -1  -7 -15 18062.1 1503.79  17
   1   7  16 4021.22 702.852  13
   1   7  16 3401.71 743.704   7
  -1  -7 -16 3013.94 705.041  17
   1   7  17 13733.0 1209.40   7
  -1  -7 -17 13326.9 1184.25  17
   1   7  17 13964.7 1041.84  13
   1   7  18 5719.37 600.216  13
  -1  -7 -18 3753.53 742.087  22
  -1  -7 -18 4924.23 688.689  17
   1   7  18 4334.95 630.619   7
  -1  -7 -19 5680.37 643.377  17
  -1  -7 -19 5474.95 633.689  20
  -1  -8  24 32209.9 1188.56  21
  -1  -8  23 230.965 248.735  21
  -1  -8  22 13717.2 1110.54  16
  -1  -8  22 12398.3 947.009  21
  -1  -8  21 8384.54 960.979  16
  -1  -8  21 7964.17 838.326  21
  -1  -8  20 27362.1 1739.87  16
  -1  -8  20 24118.6 1484.43  21
  -1  -8  19 21951.0 1603.42  16
  -1  -8  19 21655.2 1441.30  21
  -1  -8  18 14911.0 1152.62  27
  -1  -8  18 17214.5 1461.66  16
  -1  -8  18 17599.5 1328.66  21
  -1  -8  17 9208.53 934.065  27
  -1  -8  17 10850.5 1065.31  21
  -1  -8  17 11478.1 1171.89  16
  -1  -8  16 17408.4 1310.31  27
  -1  -8  16 18819.1 1380.81  21
  -1  -8  16 19825.9 1509.20  16
  -1  -8  16 16366.1 1195.97   9
  -1  -8  15 22575.5 1542.73  27
  -1  -8  15 19901.1 1339.91   9
  -1  -8  15 21498.9 1477.81  21
  -1  -8  15 21861.8 2852.08   2
  -1  -8  15 22990.3 1624.61  16
  -1  -8  15 21347.6 3113.80   4
  -1  -8  14 330.785 712.292   4
  -1  -8  14 400.078 338.120   9
  -1  -8  14 1054.39 818.698   2
  -1  -8  14 256.820 389.412  27
  -1  -8  14 621.754 370.074  21
  -1  -8  14 635.092 371.368  16
  -1  -8  13 49229.9 1901.70  15
  -1  -8  13 53503.6 4794.11   4
  -1  -8  13 50375.1 2251.47  21
  -1  -8  13 53827.9 2345.00  16
  -1  -8  13 48680.5 2116.35   9
  -1  -8  13 53061.7 2306.81  27
  -1  -8  13 50161.2 4165.64   2
  -1  -8  12 10211.2 1010.37  27
  -1  -8  12 10330.1 1936.30   2
  -1  -8  12 9427.56 944.808   9
  -1  -8  12 9914.18 2068.76   4
  -1  -8  12 9495.68 1003.26  21
  -1  -8  12 9363.53 864.329  15
  -1  -8  12 9187.96 970.571  16
  -1  -8  11 34370.3 1779.71   9
  -1  -8  11 39711.5 1896.44  27
  -1  -8  11 33634.3 1508.43  15
  -1  -8  11 37042.9 3824.77   4
  -1  -8  11 36910.2 1909.39  21
  -1  -8  11 37608.5 3547.72   2
  -1  -8  11 37526.3 1880.06  16
  -1  -8  10 26222.6 1371.02  19
  -1  -8  10 29161.2 3325.39   4
  -1  -8  10 28544.7 1602.94  16
  -1  -8  10 27180.4 1594.53   9
  -1  -8  10 30296.6 1617.50  27
  -1  -8  10 28219.6 3068.10   2
  -1  -8  10 28139.9 1649.11  21
  -1  -8  10 25751.8 1301.54  15
  -1  -8   9 55850.9 2014.66  19
  -1  -8   9 60255.9 4725.48   4
  -1  -8   9 62927.6 4483.46   2
  -1  -8   9 57221.3 2291.57   9
  -1  -8   9 54699.6 2279.42  21
  -1  -8   9 61754.4 2237.45  27
  -1  -8   8 33846.3 1622.47  27
  -1  -8   8 32352.9 3434.15   4
  -1  -8   8 31335.8 3177.67   2
  -1  -8   8 30500.5 1706.01  21
  -1  -8   8 30207.9 1662.57   9
  -1  -8   7 31480.1 3174.35   2
  -1  -8   7 28426.3 1608.83   9
  -1  -8   7 27104.8 3162.37   4
   1   8  -7 32091.2 3350.61   1
   1   8  -6 38815.8 3662.08   1
  -1  -8   6 36062.3 3691.97   4
  -1  -8   6 40046.5 3527.28   2
  -1  -8   5 4659.72 1418.18   4
   1   8  -5 5011.30 1458.05   1
   1   8  -4 56700.7 4400.19   1
   1   8  -3-455.060 996.637   1
   1   8  -2 51303.7 4242.48   1
   1   8  -1 45769.8 4040.03   1
   1   8   0 6865.12 1661.64   1
   1   8   1 26350.9 3264.54   1
   1   8   2 2503.00 1252.97   1
  -1  -8  -2 1467.41 423.544  26
  -1  -8  -3 30718.9 1704.68  19
  -1  -8  -3 27521.7 1487.35  26
   1   8   3 27298.4 3386.28   1
  -1  -8  -4-95.7352 472.007  26
  -1  -8  -4 285.592 376.380  19
   1   8   4 958.582 1010.60   1
   1   8   5 38754.6 4469.15   1
  -1  -8  -5 31316.3 1638.44  26
  -1  -8  -6 2634.14 555.672  26
   1   8   6 3845.68 1732.84   1
   1   8   7 25460.8 3877.31   1
  -1  -8  -7 21114.8 1424.04  26
  -1  -8  -8 8307.12 979.103  26
   1   8   8 10562.3 2726.24   1
   1   8   9 4934.51 2151.78   1
  -1  -8  -9 2991.88 630.965  26
  -1  -8  -9 3890.30 639.667  17
  -1  -8 -10 1607.12 480.543  17
   1   8  10 338.904 1442.15   1
  -1  -8 -10 1251.72 511.068  26
  -1  -8 -11 1124.18 505.890  26
  -1  -8 -11 1472.84 467.848  17
  -1  -8 -12 22490.4 1514.08  17
  -1  -8 -13 722.829 415.753  17
   1   8  13 889.502 712.037  13
   1   8  14 16966.8 1428.89  13
  -1  -8 -14 15978.1 1279.41  17
   1   8  15-544.138 516.552  13
  -1  -8 -15 210.869 374.844  17
   1   8  16 26184.2 1422.86  13
   1   8  17-347.730 374.800  13
  -1  -8 -17-488.275 499.671  20
  -1  -8 -17-201.378 452.596  22
  -1  -8 -18 6427.01 749.985  22
  -1  -8 -18 6785.37 665.935  20
  -1  -9  23 19505.6 980.412  21
  -1  -9  22 2068.06 410.295  21
  -1  -9  21 13671.8 1074.00  16
  -1  -9  21 14048.7 1029.23  21
  -1  -9  20 14185.4 1102.96  21
  -1  -9  20 13548.7 1140.77  16
  -1  -9  19 14999.0 1248.92  16
  -1  -9  19 12187.1 991.639  27
  -1  -9  19 14360.6 1161.61  21
  -1  -9  18 20975.9 1442.60  21
  -1  -9  18 21584.1 1517.86  16
  -1  -9  18 17956.2 1270.57  27
  -1  -9  17 10371.5 1079.38  16
  -1  -9  17 9772.30 1015.27  21
  -1  -9  17 9764.89 1005.32  27
  -1  -9  16 25786.5 1674.84  27
  -1  -9  16 26689.1 1665.35  21
  -1  -9  16 26946.5 1731.52  16
  -1  -9  16 24642.7 1501.44   9
  -1  -9  15 889.122 425.391  27
  -1  -9  15 837.862 425.025   9
  -1  -9  15 616.610 435.539  21
  -1  -9  15 1178.22 493.906  16
  -1  -9  14 45294.6 2211.90  27
  -1  -9  14 39908.6 1976.41   9
  -1  -9  14 37708.7 4173.66   4
  -1  -9  14 44082.3 2180.95  16
  -1  -9  14 42266.0 2134.32  21
  -1  -9  14 41669.7 4002.50   2
  -1  -9  13 3267.50 695.957  27
  -1  -9  13 1537.61 463.704   9
  -1  -9  13 1199.91 1060.29   4
  -1  -9  13 2530.75 613.247  16
  -1  -9  13 3232.98 1231.18   2
  -1  -9  13 2452.78 620.022  21
  -1  -9  13 2522.05 532.153  15
  -1  -9  12 52852.4 2305.69   9
  -1  -9  12 56247.6 2411.22  27
  -1  -9  12 50949.3 1978.48  15
  -1  -9  12 49024.9 4717.81   4
  -1  -9  12 52089.7 4484.04   2
  -1  -9  12 54479.7 2334.52  16
  -1  -9  12 52548.7 2426.24  21
  -1  -9  11 2391.20 517.989  15
  -1  -9  11 3242.76 673.532  27
  -1  -9  11 2762.91 1097.90   2
  -1  -9  11 1753.69 490.925   9
  -1  -9  11 1214.97 1170.50   4
  -1  -9  11 2926.59 700.955  21
  -1  -9  11 1875.22 412.459  19
  -1  -9  11 2318.94 560.757  16
  -1  -9  10 71522.1 2605.37  27
  -1  -9  10 67555.3 2494.60  16
  -1  -9  10 68129.5 2778.51  21
  -1  -9  10 60872.3 5141.09   4
  -1  -9  10 67090.1 2632.21   9
  -1  -9  10 65198.7 2311.49  19
  -1  -9  10 66967.0 5062.23   2
  -1  -9  10 64895.6 2159.77  15
  -1  -9   9 6834.23 885.448   9
  -1  -9   9 7843.44 994.630  21
  -1  -9   9 8283.93 1854.77   2
  -1  -9   9 7948.53 915.955  27
  -1  -9   9 7299.09 809.645  19
  -1  -9   9 7447.81 1861.97   4
  -1  -9   9 6600.79 761.188  15
  -1  -9   8 32903.4 1867.90   9
  -1  -9   8 34336.6 1984.03  21
  -1  -9   8 34968.6 3675.47   2
  -1  -9   8 36062.8 1743.38  19
  -1  -9   8 35883.7 1799.47  27
  -1  -9   8 29615.6 3602.04   4
  -1  -9   8 28422.0 1486.59  15
  -1  -9   7 12981.5 1227.93   9
  -1  -9   7 12174.4 1049.55  19
  -1  -9   7 11640.6 1185.41  21
  -1  -9   7 10376.6 2229.51   4
   1   9  -7 13692.4 2478.03   1
  -1  -9   7 12963.3 1110.45  27
  -1  -9   6 50834.8 2115.00  27
   1   9  -6 49917.9 4569.06   1
  -1  -9   6 47499.0 1828.43  20
  -1  -9   6 45500.8 2322.73  21
  -1  -9   6 50554.5 2368.35   9
  -1  -9   6 50513.8 2066.59  19
   1   9  -5 42618.5 4229.94   1
  -1  -9   5 40311.5 1869.35  19
  -1  -9   5 39471.5 2153.22   9
  -1  -9   5 37821.2 1638.68  20
  -1  -9   5 41205.2 1887.05  27
  -1  -9   5 34110.0 2098.92  21
  -1  -9   4 2275.29 585.895  27
  -1  -9   4 1199.81 577.326  26
   1   9  -4 1316.26 1299.19   1
  -1  -9   4 1134.84 520.956  20
  -1  -9   4 1496.35 653.788   9
  -1  -9   4 1299.95 504.855  19
  -1  -9   4 1382.96 613.340  21
  -1  -9   3 100168. 2954.34  19
   1   9  -3 102337. 6567.89   1
  -1  -9   3 96875.3 2852.18  27
  -1  -9   3 96596.8 2672.39  20
  -1  -9   3 106544. 2975.12  26
  -1  -9   3 103057. 3558.44   9
   1   9  -2 30635.7 3692.77   1
  -1  -9   2 28636.5 2000.52   9
  -1  -9   2 26528.1 1497.92  27
  -1  -9   2 31686.0 1710.70  26
  -1  -9   2 28810.2 1646.86  19
  -1  -9   2 28299.9 1541.17  20
  -1  -9   1 53148.5 2043.73  27
  -1  -9   1 59712.8 2251.25  26
  -1  -9   1 57360.3 2318.71  19
  -1  -9   1 59784.0 2973.37   9
  -1  -9   1 60555.3 2197.59  20
   1   9  -1 56622.3 5007.88   1
  -1  -9   0 26245.7 2090.18   9
   1   9   0 26049.9 3583.62   1
  -1  -9   0 26281.4 1539.31  26
  -1  -9   0 26579.8 1622.10  19
  -1  -9   0 27269.1 1540.41  20
  -1  -9  -1 43142.9 2798.71   9
   1   9   1 44258.1 4618.02   1
  -1  -9  -1 47357.8 2172.10  19
  -1  -9  -1 44183.9 1984.21  26
  -1  -9  -1 46087.1 2028.56  20
  -1  -9  -2 24692.7 2207.45   9
   1   9   2 26466.2 3684.69   1
  -1  -9  -2 21733.2 1453.56  20
  -1  -9  -2 21383.0 1426.72  26
  -1  -9  -2 25220.1 1634.81  19
   1   9   3 29135.4 3952.56   1
  -1  -9  -3 31992.8 1915.59  19
  -1  -9  -3 28801.6 1678.79  20
  -1  -9  -3 27838.2 1630.72  26
  -1  -9  -4 22064.8 1507.84  20
  -1  -9  -4 20870.4 1422.42  26
  -1  -9  -4 27364.9 1848.30  19
   1   9   4 25373.0 3880.35   1
  -1  -9  -5 1317.84 552.379  26
   1   9   5 1499.54 1413.24   1
  -1  -9  -5 1496.73 579.250  19
   1   9   6 53663.3 5848.29   1
  -1  -9  -6 45295.6 2148.46  26
   1   9   7 7908.63 2530.17   1
  -1  -9  -7 5435.44 872.758  26
  -1  -9  -8 37532.6 2015.71  26
   1   9   8 37975.8 5245.12   1
  -1  -9  -9 5979.88 884.103  26
  -1  -9 -10 70.6835 607.282  26
  -1  -9 -11 1427.45 583.678  26
  -1  -9 -11-19.2773 382.582  17
   1   9  12 1545.60 784.016  13
   1   9  13 10415.6 1246.76  13
  -1  -9 -14 1171.78 589.418  20
   1   9  14 2488.26 694.329  13
  -1  -9 -15 28537.3 1551.54  20
   1   9  15 30621.2 1549.43  13
   1   9  16-762.654 396.639  13
  -1  -9 -16-59.1627 414.648  22
  -1  -9 -16-268.672 400.726  20
  -1  -9 -17 7111.32 731.496  22
  -1  -9 -17 7434.32 630.569  20
  -1 -10  22 25849.1 1124.69  21
  -1 -10  21 9041.67 771.755  21
  -1 -10  20 31426.2 1500.57  21
  -1 -10  20 25990.0 1277.65  27
  -1 -10  19 37774.3 1750.30  21
  -1 -10  19 33012.2 1606.59  27
  -1 -10  18 2878.92 555.241  27
  -1 -10  18 4070.21 693.322  21
  -1 -10  18 3391.76 608.552  16
  -1 -10  17 29264.2 1682.03  21
  -1 -10  17 27698.3 1651.57  27
  -1 -10  17 26123.3 1573.51  16
  -1 -10  16 2162.59 540.887  16
  -1 -10  16 1999.34 536.954  27
  -1 -10  16 2462.26 583.080   9
  -1 -10  16 2293.58 612.056  21
  -1 -10  15 38570.3 1966.31  16
  -1 -10  15 37932.3 1909.29   9
  -1 -10  15 41960.8 2145.39  27
  -1 -10  15 41456.6 2122.04  21
  -1 -10  14 1865.11 603.709  27
  -1 -10  14 2078.92 531.690  15
  -1 -10  14 1934.25 525.487  16
  -1 -10  14 737.884 455.848   9
  -1 -10  14 1510.58 553.129  21
  -1 -10  13 37234.2 1699.89  15
  -1 -10  13 37061.1 1960.96   9
  -1 -10  13 37743.5 2107.88  21
  -1 -10  13 35964.4 1924.56  16
  -1 -10  13 41745.8 2146.27  27
  -1 -10  12 5760.63 890.168  27
  -1 -10  12 4761.11 705.412  15
  -1 -10  12 4056.24 609.408  19
  -1 -10  12 4213.10 809.393  21
  -1 -10  12 4553.09 718.811  16
  -1 -10  12 3905.93 757.862   9
  -1 -10  11 19566.4 1501.20   9
  -1 -10  11 15050.8 2742.91   4
  -1 -10  11 20838.1 1529.69  27
  -1 -10  11 17304.3 1273.44  19
  -1 -10  11 17880.7 1552.19  21
  -1 -10  11 18873.9 1238.88  15
  -1 -10  10 14430.2 1162.66  19
  -1 -10  10 15578.5 1365.78   9
  -1 -10  10 15014.2 1113.98  15
  -1 -10  10 17915.5 1409.62  27
  -1 -10  10 13674.4 2635.28   4
  -1 -10  10 16288.4 1531.31  21
  -1 -10   9 6889.09 812.074  15
  -1 -10   9 7330.42 1013.60   9
  -1 -10   9 7278.00 846.296  19
  -1 -10   9 6672.96 1047.77  21
  -1 -10   9 7965.49 991.295  27
  -1 -10   8 33321.1 1865.93  27
  -1 -10   8 29285.1 1653.62  19
  -1 -10   8 26818.4 1879.15  21
  -1 -10   8 26906.6 1500.59  15
  -1 -10   8 31240.3 1962.45   9
  -1 -10   7 18311.7 1264.83  15
  -1 -10   7 17774.3 1618.85  21
  -1 -10   7 21316.8 1440.35  19
  -1 -10   7 22169.2 1530.66  27
  -1 -10   7 20853.8 1663.06   9
  -1 -10   6 48414.2 2213.75  27
  -1 -10   6 45911.3 2095.29  19
  -1 -10   6 47687.7 2484.28   9
  -1 -10   6 43814.1 2426.63  21
  -1 -10   5 3534.14 707.756  27
  -1 -10   5 3593.21 916.931  21
  -1 -10   5 2956.21 627.226  20
  -1 -10   5 4863.80 962.556   9
  -1 -10   5 4924.06 829.772  19
  -1 -10   4 42460.1 2438.35   9
   1  10  -4 39749.2 4596.26   1
  -1 -10   4 39074.2 1990.58  27
  -1 -10   4 37176.3 1788.51  20
  -1 -10   4 37983.2 1958.74  19
  -1 -10   3 43759.8 2118.08  19
  -1 -10   3 43677.9 1978.27  20
  -1 -10   3 45496.9 2152.37  26
  -1 -10   3 45557.3 2594.02   9
   1  10  -3 37978.2 4473.12   1
  -1 -10   3 41518.6 2021.93  27
  -1 -10   2 31757.2 1830.91  19
  -1 -10   2 32208.6 1737.69  20
   1  10  -2 25447.7 3720.69   1
  -1 -10   2 36140.0 1944.18  26
  -1 -10   2 28916.0 1666.01  27
  -1 -10   2 31490.7 2259.46   9
  -1 -10   1 40491.9 2021.33  26
   1  10  -1 35038.5 4434.99   1
  -1 -10   1 30868.6 1678.71  27
  -1 -10   1 35967.0 1882.10  20
  -1 -10   1 35786.3 1963.42  19
  -1 -10   1 34773.2 2422.19   9
  -1 -10   0 19649.6 1495.90  19
  -1 -10   0 19951.9 1477.46  26
  -1 -10   0 17892.8 1891.77   9
  -1 -10   0 19230.6 1478.14  20
   1  10   0 16844.3 3318.47   1
  -1 -10  -1 607.961 548.301  20
  -1 -10  -1 1050.88 637.297  26
  -1 -10  -1 1195.40 568.017  19
  -1 -10  -1 2386.31 1041.81   9
   1  10   1 1323.07 1342.67   1
   1  10   2 30902.1 4373.54   1
  -1 -10  -2 34589.7 1964.14  20
  -1 -10  -2 35410.6 2060.41  19
  -1 -10  -2 30816.4 2600.22   9
  -1 -10  -2 30690.2 1788.48  26
  -1 -10  -3 4591.80 865.899  19
   1  10   3 7566.05 2535.14   1
  -1 -10  -3 4840.79 820.064  20
  -1 -10  -3 6024.76 883.640  26
   1  10   4 3117.57 1941.90   1
  -1 -10  -4 2255.73 635.635  26
  -1 -10  -4 2359.40 677.445  20
  -1 -10  -4 2047.95 611.669  19
  -1 -10  -5 39356.0 2063.41  26
  -1 -10  -5 39960.5 2398.62  19
  -1 -10  -5 39668.4 2048.87  20
   1  10   5 38391.1 5309.85   1
  -1 -10  -6 7481.66 999.665  26
  -1 -10  -6 7299.47 1013.78  20
  -1 -10  -7 68556.7 2669.21  20
  -1 -10  -7 72561.5 2838.11  26
  -1 -10  -8 27208.1 1740.55  20
  -1 -10  -8 29741.9 1843.51  26
  -1 -10  -9 13560.2 1250.80  20
  -1 -10  -9 15893.2 1382.43  26
  -1 -10 -10 2538.56 656.700  26
  -1 -10 -10 2331.14 650.985  20
  -1 -10 -11 4529.11 827.665  20
  -1 -10 -11 4340.28 742.084  26
   1  10  12 10054.8 1165.85  13
  -1 -10 -12 8174.96 951.732  20
  -1 -10 -13 2536.40 597.110  20
   1  10  13 4694.38 829.503  13
  -1 -10 -14 21110.6 1426.00  22
  -1 -10 -14 19904.7 1222.62  20
   1  10  14 22639.2 1307.37  13
   1  10  15-111.566 307.035  13
  -1 -10 -15-222.874 433.633  20
  -1 -10 -15 167.523 333.752  22
   1  10  16 22084.6 945.958  13
  -1 -10 -16 16116.0 939.465  22
  -1 -11  20 7274.18 669.076  21
  -1 -11  20 6266.86 573.434  27
  -1 -11  19 11817.7 925.035  21
  -1 -11  19 11441.1 909.726  27
  -1 -11  18 17304.0 1180.58  21
  -1 -11  18 16760.3 1174.33  27
  -1 -11  17 319.159 344.538  21
  -1 -11  17-4.38580 424.363  27
  -1 -11  16 25705.9 1580.98  21
  -1 -11  16 25820.2 1591.40  27
  -1 -11  16 24942.9 1451.86   9
  -1 -11  15 1744.15 566.759  21
  -1 -11  15 2141.16 523.915   9
  -1 -11  15 1936.18 581.782  27
  -1 -11  14 33691.9 1910.04  27
  -1 -11  14 31953.3 1794.45   9
  -1 -11  14 32372.6 1901.11  21
  -1 -11  13 6.22693 485.078  21
  -1 -11  13 350.250 514.306   9
  -1 -11  13-133.807 558.470  27
  -1 -11  13 331.594 368.239  15
  -1 -11  12 27904.5 1894.73  21
  -1 -11  12 26436.5 1432.66  15
  -1 -11  12 23092.7 1435.83  19
  -1 -11  12 29534.7 1826.54   9
  -1 -11  12 28885.7 1807.31  27
  -1 -11  11 18955.3 1519.64   9
  -1 -11  11 17592.9 1575.27  21
  -1 -11  11 17250.4 1197.39  15
  -1 -11  11 14582.1 1177.34  19
  -1 -11  11 17163.5 1448.18  27
  -1 -11  10 11328.9 1058.19  19
  -1 -11  10 10357.4 1280.77  21
  -1 -11  10 12927.6 1329.97   9
  -1 -11  10 11873.4 1238.34  27
  -1 -11  10 9898.69 924.322  15
  -1 -11   9 40053.8 2356.92  21
  -1 -11   9 42968.2 2345.98   9
  -1 -11   9 37056.5 1900.74  19
  -1 -11   9 42094.5 2190.53  27
  -1 -11   9 37917.5 1745.57  15
  -1 -11   8 426.486 445.584  15
  -1 -11   8 1469.29 575.798  27
  -1 -11   8 1550.06 715.505  21
  -1 -11   8-95.6566 597.524  19
  -1 -11   8 2412.10 843.813   9
  -1 -11   7 57698.0 2414.64  19
  -1 -11   7 64817.0 2981.41   9
  -1 -11   7 55083.4 2739.18  21
  -1 -11   7 64080.3 2684.53  27
  -1 -11   7 54631.8 2118.73  15
  -1 -11   6 4840.12 862.452  27
  -1 -11   6 7934.30 1222.84   9
  -1 -11   6 7043.61 968.423  19
  -1 -11   5 35376.3 1761.41  20
  -1 -11   5 35503.8 1978.57  27
  -1 -11   5 39223.3 2464.39   9
  -1 -11   5 35952.9 1956.71  19
  -1 -11   4 3474.49 968.313   9
  -1 -11   4 3207.87 720.104  20
  -1 -11   4 2678.81 686.751  27
  -1 -11   4 4160.51 821.796  19
  -1 -11   3 18655.0 1432.20  27
  -1 -11   3 17506.8 1837.92   9
  -1 -11   3 20324.1 1545.55  19
  -1 -11   3 17515.4 1373.63  20
  -1 -11   2 14680.8 1330.68  19
  -1 -11   2 11923.4 1136.64  27
  -1 -11   2 13521.1 1218.08  20
  -1 -11   2 12178.7 1604.81   9
  -1 -11   1 14267.7 1365.50  19
  -1 -11   1 16102.8 1360.58  20
  -1 -11   1 15831.3 1435.44  26
  -1 -11   1 13118.5 1153.51  27
  -1 -11   1 11682.2 1623.04   9
  -1 -11   0 8671.96 1089.66  19
  -1 -11   0 8781.51 876.333  22
  -1 -11   0 9328.97 1539.18   9
  -1 -11   0 11157.2 1250.68  26
  -1 -11   0 10917.5 1166.05  20
  -1 -11  -1 28261.7 1885.85  19
  -1 -11  -1 31334.0 1896.25  26
  -1 -11  -1 33163.2 1901.60  20
  -1 -11  -2 8362.94 1063.06  19
  -1 -11  -2 11603.4 1226.55  20
  -1 -11  -2 10233.9 1168.77  26
  -1 -11  -3 10853.3 1211.67  26
  -1 -11  -3 11844.2 1235.90  20
  -1 -11  -3 9645.55 1159.79  19
  -1 -11  -4 18186.1 1468.12  26
  -1 -11  -4 19734.1 1470.45  20
  -1 -11  -4 18525.2 1640.33  19
  -1 -11  -5 329.033 617.276  19
  -1 -11  -5-545.852 625.586  26
  -1 -11  -6 54620.8 2349.30  20
  -1 -11  -6 52938.5 2410.54  26
  -1 -11  -7 4146.26 877.366  20
  -1 -11  -7 2979.55 780.149  26
  -1 -11  -8 44660.5 2180.64  26
  -1 -11  -8 47593.0 2116.01  20
  -1 -11  -9 4463.44 790.272  26
  -1 -11  -9 3082.61 749.919  20
  -1 -11 -10 16736.6 1272.40  20
  -1 -11 -11 989.371 490.981  20
   1  11  11 2141.12 704.589  13
  -1 -11 -11 1569.66 542.036  22
  -1 -11 -12 18236.0 1303.85  22
  -1 -11 -12 16230.2 1148.52  20
   1  11  12 19095.2 1282.22  13
   1  11  13 15019.1 1008.21  13
  -1 -11 -13 12924.8 928.090  20
  -1 -11 -13 13098.3 1010.39  22
  -1 -11 -14 1420.99 374.579  20
  -1 -11 -14 1999.16 400.944  22
   1  11  14 1942.86 367.850  13
   1  11  15 29362.5 969.331  13
  -1 -12  19 3632.37 475.393  27
  -1 -12  18 862.050 316.085  27
  -1 -12  18 326.743 246.560  21
  -1 -12  17 501.469 299.356  21
  -1 -12  17 620.152 350.244  27
  -1 -12  16 5143.68 699.416  21
  -1 -12  16 6370.81 784.201  27
  -1 -12  15 20033.5 1316.05   9
  -1 -12  15 22669.9 1472.48  27
  -1 -12  15 20860.6 1381.13  21
  -1 -12  14 3461.35 691.368  21
  -1 -12  14 3135.88 655.664   9
  -1 -12  14 3359.99 703.561  27
  -1 -12  13 43255.7 2145.65  21
  -1 -12  13 47273.2 2219.63  27
  -1 -12  13 42621.4 2041.63   9
  -1 -12  12 6305.64 921.198   9
  -1 -12  12 6456.49 919.423  27
  -1 -12  12 6352.12 781.448  19
  -1 -12  12 5059.44 654.040  15
  -1 -12  12 7065.63 1015.55  21
  -1 -12  11 26096.1 1740.54  27
  -1 -12  11 23712.5 1682.95   9
  -1 -12  11 22535.7 1449.65  19
  -1 -12  11 24413.5 1341.02  15
  -1 -12  11 24473.8 1761.05  21
  -1 -12  10 21310.8 1596.52  27
  -1 -12  10 18381.2 1352.52  19
  -1 -12  10 17600.8 1162.41  15
  -1 -12  10 19872.4 1603.82   9
  -1 -12   9 22484.3 1756.66   9
  -1 -12   9 20501.9 1441.59  19
  -1 -12   9 19890.7 1268.84  15
  -1 -12   9 23758.4 1685.90  27
  -1 -12   8 24348.8 1579.61  19
  -1 -12   8 27287.6 1959.73   9
  -1 -12   8 28517.5 1838.28  27
  -1 -12   8 23822.8 1396.76  15
  -1 -12   7 23573.3 1705.37  27
  -1 -12   7 18716.9 1282.80  15
  -1 -12   7 21024.0 1501.83  19
  -1 -12   7 22563.1 1866.46   9
  -1 -12   6 43010.4 2213.52  27
  -1 -12   6 41402.2 2097.63  19
  -1 -12   6 45751.9 2665.81   9
  -1 -12   6 37332.7 1765.13  15
  -1 -12   5 4665.48 857.008  27
  -1 -12   5 4903.19 1132.99   9
  -1 -12   5 3179.26 728.153  19
  -1 -12   4 24736.5 1697.27  19
  -1 -12   4 27708.4 2212.96   9
  -1 -12   4 25049.2 1651.57  27
  -1 -12   3 4212.22 894.127  20
  -1 -12   3 2465.71 628.794  27
  -1 -12   3 4066.84 1082.20   9
  -1 -12   3 1712.73 609.423  19
  -1 -12   2 11442.5 1632.36   9
  -1 -12   2 13356.1 1272.96  20
  -1 -12   2 10642.1 1143.59  19
  -1 -12   2 10253.8 1052.94  27
  -1 -12   1 11398.6 1132.14  20
  -1 -12   1 10446.2 1529.87   9
  -1 -12   1 7565.82 1021.39  19
  -1 -12   0 1698.12 656.089  20
  -1 -12   0 595.832 715.489  19
  -1 -12  -1 5203.21 679.485  22
  -1 -12  -1 5695.76 884.008  19
  -1 -12  -2 3979.57 611.419  22
  -1 -12  -2 4366.52 876.459  19
  -1 -12  -2 5254.73 922.371  20
  -1 -12  -3 8963.34 1154.92  19
  -1 -12  -3 10473.4 1152.21  20
  -1 -12  -3 8882.13 884.759  22
  -1 -12  -4 1058.70 407.482  22
  -1 -12  -4 1719.82 714.188  19
  -1 -12  -4 815.254 624.052  20
  -1 -12  -5 18460.6 1268.10  22
  -1 -12  -5 20699.7 1497.45  20
  -1 -12  -5 17282.1 1507.83  19
  -1 -12  -6 3179.50 797.359  20
  -1 -12  -6 2604.95 585.065  22
  -1 -12  -7 27311.7 1551.58  20
  -1 -12  -7 26978.8 1542.23  22
  -1 -12  -8 3040.41 616.397  22
  -1 -12  -8 2018.99 579.399  20
   1  12   9 11460.7 1106.59  13
  -1 -12  -9 10087.5 927.805  20
  -1 -12  -9 11287.0 995.631  22
  -1 -12 -10-23.3648 505.433  20
  -1 -12 -10 1223.33 416.398  22
  -1 -12 -11 16403.3 1004.49  20
  -1 -12 -11 15970.4 1040.99  22
   1  12  11 15431.6 1018.26  13
   1  12  12 5286.29 549.026  13
  -1 -12 -12 5155.05 547.520  22
  -1 -12 -12 5360.60 545.139  20
   1  12  13 1476.79 266.668  13
  -1 -12 -13 1606.03 285.993  22
  -1 -13  17 1805.08 379.747  27
  -1 -13  16 5996.75 666.935  27
  -1 -13  15 7649.52 784.670   9
  -1 -13  15 7908.49 808.477  27
  -1 -13  14 19496.3 1276.47   9
  -1 -13  14 22597.8 1373.51  27
  -1 -13  13 3874.67 713.984   9
  -1 -13  13 2537.53 591.743  27
  -1 -13  12 23395.8 1494.79  27
  -1 -13  12 20317.4 1424.06   9
  -1 -13  11 809.808 425.095  19
  -1 -13  11 1581.05 646.515   9
  -1 -13  11 996.806 528.131  27
  -1 -13  10 12363.6 1313.55   9
  -1 -13  10 10265.3 825.894  15
  -1 -13  10 11904.3 1159.78  27
  -1 -13  10 9707.05 976.784  19
  -1 -13   9 12280.7 1339.60   9
  -1 -13   9 10547.0 1035.36  19
  -1 -13   9 13635.6 1260.87  27
  -1 -13   9 11723.3 919.877  15
  -1 -13   8 7740.86 1178.60   9
  -1 -13   8 7111.87 952.142  27
  -1 -13   8 6739.58 865.190  19
  -1 -13   8 6613.00 743.573  15
  -1 -13   7 9201.69 1009.61  19
  -1 -13   7 11403.9 1416.83   9
  -1 -13   7 10515.6 1127.74  27
  -1 -13   7 9742.16 913.892  15
  -1 -13   6 15074.0 1305.75  27
  -1 -13   6 14664.2 1252.54  19
  -1 -13   6 13507.7 1063.64  15
  -1 -13   5 10479.5 1438.33   9
  -1 -13   5 9633.67 1070.92  19
  -1 -13   5 8502.95 980.241  27
  -1 -13   5 8246.18 878.629  15
  -1 -13   4-209.507 633.601  19
  -1 -13   4-175.771 513.008  15
  -1 -13   3 20748.6 1588.85  19
  -1 -13   2 13820.0 1332.44  19
  -1 -13   2 16384.0 1325.86  20
  -1 -13   1 11930.2 1165.90  20
  -1 -13   1 10476.2 1208.58  19
  -1 -13   0 12389.7 1141.86  20
  -1 -13   0 10196.4 1163.56  19
  -1 -13  -1 9250.27 1140.30  19
  -1 -13  -1 11367.7 1125.40  20
  -1 -13  -2 14625.4 1213.38  20
  -1 -13  -2 13084.5 1297.12  19
  -1 -13  -3 6169.66 916.281  19
  -1 -13  -3 6961.96 915.094  20
  -1 -13  -4 9055.36 922.083  20
  -1 -13  -4 8028.88 952.436  19
  -1 -13  -5-491.218 532.202  20
  -1 -13  -5-73.2044 263.780  22
  -1 -13  -6 7002.68 680.223  22
  -1 -13  -6 7288.27 780.529  20
  -1 -13  -7 270.144 266.085  22
  -1 -13  -7 69.4604 400.487  20
  -1 -13  -8 3807.62 551.479  20
  -1 -13  -8 3426.42 468.174  22
   1  13   8 4419.73 627.294  13
  -1 -13  -9 4527.28 536.270  20
   1  13   9 4814.56 580.098  13
  -1 -13  -9 4635.14 508.504  22
   1  13  10 1957.52 356.531  13
  -1 -13 -10 1325.90 295.191  22
  -1 -13 -10 1997.57 404.424  20
  -1 -14  14 2963.53 506.113  27
  -1 -14  13 27859.2 1379.88  27
  -1 -14  12 922.905 424.516  27
  -1 -14  11 25454.3 1424.23  27
  -1 -14  11 20184.2 1303.18   9
  -1 -14  10 5113.79 796.578   9
  -1 -14  10 5828.55 708.643  19
  -1 -14  10 6385.82 804.684  27
  -1 -14   9 8249.43 844.825  19
  -1 -14   9 10371.3 997.145  27
  -1 -14   9 9445.61 1067.42   9
  -1 -14   8 11882.0 1203.54   9
  -1 -14   8 13292.1 1113.65  27
  -1 -14   8 11690.0 1003.21  19
  -1 -14   7 9134.20 770.626  15
  -1 -14   7 10023.8 961.511  19
  -1 -14   6 12347.5 915.324  15
  -1 -14   6 11525.2 1037.46  19
  -1 -14   5 12136.4 1108.95  19
  -1 -14   5 14999.7 1056.26  15
  -1 -14   4 36103.6 1525.15  15
  -1 -14   4 35337.7 1803.92  19
  -1 -14   3 4367.45 889.793  15
  -1 -14   3 1430.25 678.733  19
  -1 -14   2 37806.0 1581.88  15
  -1 -14   2 39154.5 1976.91  19
  -1 -14   1 1264.22 571.380  19
  -1 -14   0 14871.2 1257.22  19
  -1 -14  -1 1871.55 569.438  19
  -1 -14  -2 5687.74 739.232  19
  -1 -14  -2 6185.18 703.329  20
  -1 -14  -3 8232.36 748.279  20
  -1 -14  -4 3809.70 529.783  20
   1  14   5 5071.43 626.803  13
  -1 -14  -5 6351.02 608.326  20
  -1 -14  -6 2864.59 421.206  20
   1  14   6 2197.16 443.486  13
   1  14   7 8758.79 652.793  13
  -1 -14  -7 10577.5 654.106  20
  -1 -15   8 6254.59 636.052  19
  -1 -15   7 7226.51 700.427  19
  -1 -15   6 1349.64 432.795  19
  -1 -15   5 12884.1 937.884  19
  -1 -15   4 2599.96 526.334  15
  -1 -15   4 1563.23 487.333  19
  -1 -15   3 22014.3 1229.51  19
  -1 -15   3 21263.6 974.355  15
  -1 -15   2 1621.94 484.058  19
  -1 -15   2 2897.11 523.914  15
  -1 -15   1 26880.5 1055.81  15
  -1 -15   1 29125.1 1371.19  19
  -1 -15   0-361.523 279.439  15
  -1 -15  -1 9025.79 601.995  15
  -1 -15  -2 5463.84 459.752  15
  -1 -15  -3 733.104 214.163  15
  -1 -15  -4 6163.10 424.128  15
   2 -17   3 15994.3 655.545  15
   2 -17   4 2376.60 362.693  15
   2 -17   5 9876.33 526.148  15
   2 -16  -4 2825.59 358.799  15
   2 -16  -3 13121.7 726.553  15
   2 -16  -2 1988.31 372.778  15
   2 -16  -1 7520.65 624.222  15
   2 -16   0 3700.91 482.412  15
   2 -16   1-451.437 342.805  15
   2 -16   2 6824.71 629.978  15
   2 -16   3 1922.87 544.445  15
   2 -16   4 22854.1 1105.45  15
   2 -16   5 2793.20 607.862  15
   2 -16   6 9329.04 732.441  15
   2 -16   7 2.03824 320.677  15
   2 -16   8 3778.92 470.356  15
   2 -16   9 17322.5 847.700  15
   2 -16  12 1300.01 273.657  27
   2 -15  -8 5103.31 464.080  15
   2 -15  -8 5239.16 483.119  22
   2 -15  -7-200.536 308.440  15
   2 -15  -7 58.1714 200.457  22
   2 -15  -6 13886.1 836.659  15
   2 -15  -5-67.6299 345.423  15
   2 -15  -4 29814.3 1304.96  15
   2 -15  -3 3238.32 539.329  15
   2 -15  -2 25511.0 1287.13  15
   2 -15  -1 10161.7 913.917  15
   2 -15   0 1350.92 556.413  15
   2 -15   1 20860.4 1245.63  15
   2 -15   2 3155.89 824.501  15
   2 -15   3 17240.6 1187.30  15
   2 -15   4 2628.09 811.862  15
   2 -15   5 30096.2 1501.95  15
   2 -15   6 2448.73 705.417  15
   2 -15   7 15053.1 1044.34  15
   2 -15   8 7599.36 784.690  27
   2 -15   8 8588.14 806.238  15
   2 -15   9 449.132 326.848  27
   2 -15   9 644.750 373.685  15
   2 -15  10 9616.86 849.190  27
   2 -15  10 10769.8 799.515  15
   2 -15  11-378.004 335.101  27
   2 -15  11 545.122 351.285  15
   2 -15  12 5598.75 626.951  27
   2 -15  13 1104.71 313.061  27
   2 -15  14 2757.76 397.970  27
   2 -15  15-354.854 259.607  27
   2 -14 -11 19054.5 1003.29  22
  -2  14  10 3894.01 519.031  13
   2 -14 -10 5496.16 636.434  22
   2 -14  -9 7899.42 768.646  22
  -2  14   9 6046.44 697.429  13
   2 -14  -8 1234.23 422.831  22
  -2  14   8 821.622 359.973  13
   2 -14  -8 1165.48 481.120  20
   2 -14  -7 9082.45 853.867  20
   2 -14  -7 8915.67 848.518  22
  -2  14   6 615.066 436.428  13
   2 -14  -6 953.476 499.302  20
   2 -14  -6 142.180 344.742  22
   2 -14  -5 34371.2 1647.27  20
   2 -14  -5 32091.9 1549.28  22
   2 -14  -4 4531.54 820.173  20
   2 -14  -4 3787.39 618.135  22
   2 -14  -3 38140.0 1687.14  22
   2 -14  -3 41989.2 1905.16  20
   2 -14  -2 15023.9 1092.14  22
   2 -14  -1 6013.91 1004.15  19
   2 -14   0 22829.2 1668.34  19
   2 -14   1 2147.14 786.686  19
   2 -14   1-350.545 688.551  15
   2 -14   2 18673.7 1327.42  15
   2 -14   2 20866.8 1601.22  19
   2 -14   3 3879.82 966.855  19
   2 -14   3-672.298 886.072  15
   2 -14   4 73561.3 2572.46  15
   2 -14   4 68936.3 2666.96  19
   2 -14   5 5473.36 991.993  19
   2 -14   5 3255.42 635.638  27
   2 -14   5 6530.83 1246.99  15
   2 -14   6 38776.8 1949.68  19
   2 -14   6 38121.3 1839.57  27
   2 -14   6 44237.1 1957.76  15
   2 -14   7 17154.3 1273.78  27
   2 -14   7 19306.2 1341.54  15
   2 -14   7 19124.8 1410.05  19
   2 -14   8 10043.7 993.688  27
   2 -14   8 11183.1 1027.57  15
   2 -14   9 26351.8 1534.94  27
   2 -14   9 30837.7 1522.26  15
   2 -14  10 269.571 434.647  15
   2 -14  10-84.3293 419.451  27
   2 -14  11 10299.3 944.904  27
   2 -14  11 12630.0 940.449  15
   2 -14  12 684.770 406.902  15
   2 -14  12-885.753 519.411  27
   2 -14  13 9703.37 887.947  27
   2 -14  14-596.484 428.743  27
   2 -14  15 21204.2 1162.06  27
   2 -14  16 5291.91 577.973  27
   2 -14  17 12996.3 791.579  27
  -2  13  13 7811.76 683.922  13
   2 -13 -13 7115.39 688.740  22
  -2  13  12 14024.7 1005.63  13
   2 -13 -12 15148.9 876.104  20
   2 -13 -12 15243.2 1061.88  22
   2 -13 -11 6319.70 763.137  22
   2 -13 -11 6586.28 710.301  20
  -2  13  11 6728.07 786.527  13
   2 -13 -10 15153.0 1181.41  22
   2 -13 -10 14668.5 1077.89  20
  -2  13  10 12186.8 1129.13  13
  -2  13   9 2435.85 646.115  13
   2 -13  -9 1926.52 537.757  20
   2 -13  -9 2444.79 579.379  22
   2 -13  -8 1072.41 467.896  22
   2 -13  -8 272.964 586.379  20
  -2  13   8 1026.98 512.193  13
   2 -13  -7 98.8994 472.231  22
   2 -13  -7-413.816 613.333  20
  -2  13   7 347.583 430.693  13
   2 -13  -6 8155.26 905.628  22
   2 -13  -6 8190.54 960.792  20
   2 -13  -5 1735.82 511.164  22
   2 -13  -5 1968.66 692.561  20
   2 -13  -4 18364.4 1313.38  22
   2 -13  -4 21455.2 1477.28  20
   2 -13  -3 20888.9 1383.98  22
   2 -13  -3 22693.1 1762.03  19
   2 -13  -3 26387.9 1633.79  20
   2 -13  -2 10618.6 1014.01  22
   2 -13  -2 12326.7 1073.05  23
   2 -13  -2 13493.2 1384.22  19
   2 -13  -2 12384.4 1273.78  20
   2 -13  -1 21640.1 1349.62  23
   2 -13  -1 22967.3 1430.41  22
   2 -13  -1 24803.7 1789.65  19
   2 -13  -1 24397.9 1657.14  20
   2 -13   0 6555.77 1042.94  19
   2 -13   0 7183.67 1176.30  20
   2 -13   0 6552.31 811.304  22
   2 -13   1 20138.2 1294.94  22
   2 -13   1 22627.0 1700.59  19
   2 -13   2 2820.62 820.729  19
   2 -13   3 31339.6 1648.19  27
   2 -13   3 36000.2 1923.88  15
   2 -13   3 34365.8 2022.41  19
   2 -13   4 1471.99 931.187  15
   2 -13   4 2140.86 822.346  19
   2 -13   4 1288.25 505.864  27
   2 -13   5 60734.6 2372.76  27
   2 -13   5 66291.2 2639.17  19
   2 -13   6 19147.1 1474.19  19
   2 -13   6 17968.8 1356.62  27
   2 -13   6 21876.1 1604.51  15
   2 -13   7 44583.1 2098.38  27
   2 -13   7 46374.6 2155.62  19
   2 -13   7 48718.4 2108.23  15
   2 -13   8 34236.3 1749.60  15
   2 -13   8 31299.7 1776.92  19
   2 -13   8 32349.9 1810.08  27
   2 -13   8 33451.1 2045.82   9
   2 -13   9 813.296 538.638  15
   2 -13   9 2161.06 664.760  19
   2 -13   9 1393.61 521.087  27
   2 -13  10 28143.3 1666.29  27
   2 -13  10 30726.6 1604.66  15
   2 -13  11 2783.23 659.258  15
   2 -13  11 1425.71 451.000  27
   2 -13  12 20557.8 1256.13  15
   2 -13  12 19514.3 1348.85  27
   2 -13  13 1330.05 459.513  27
   2 -13  13 3410.24 615.057  15
   2 -13  14 46829.7 1949.00  27
   2 -13  15 4643.43 670.738  27
   2 -13  16 51249.7 1878.18  27
   2 -13  17 16351.8 1029.27  27
   2 -13  18 5257.33 551.229  27
   2 -13  19 6040.37 490.448  27
  -2  12  15 442.238 332.260  13
   2 -12 -15-456.898 390.210  22
  -2  12  14 7749.19 835.397  13
   2 -12 -14 7526.18 792.736  22
   2 -12 -13 1709.04 445.701  20
   2 -12 -13 1383.55 454.172  22
  -2  12  13 2013.87 618.247  13
   2 -12 -12 10583.4 1023.90  22
  -2  12  12 10646.9 1133.48  13
   2 -12 -12 10455.5 941.952  20
  -2  12  11 12031.5 1283.42  13
   2 -12 -11 11855.4 1121.77  22
   2 -12 -11 11149.5 1024.25  20
   2 -12 -10 6175.77 880.160  22
   2 -12 -10 5403.26 829.496  20
  -2  12  10 6902.61 1086.00  13
   2 -12  -9 7210.12 913.549  20
   2 -12  -9 8310.37 987.688  22
  -2  12   9 7838.44 1155.16  13
  -2  12   8 411.619 594.351  13
   2 -12  -8-252.267 507.287  22
   2 -12  -8-709.816 644.802  20
   2 -12  -7 5996.07 887.095  22
   2 -12  -7 5754.27 873.216  20
   2 -12  -6 479.885 457.040  22
   2 -12  -6 364.499 568.744  20
   2 -12  -5 30987.8 1817.67  20
   2 -12  -5 30380.6 1742.46  22
   2 -12  -5 29477.1 2137.67  19
   2 -12  -4 18189.6 1463.68  20
   2 -12  -4 15843.5 1281.63  22
   2 -12  -4 15791.7 1553.86  19
   2 -12  -3 28085.1 1960.04  19
   2 -12  -3 29992.1 1838.66  20
   2 -12  -3 27102.1 1609.79  22
   2 -12  -2 13694.3 1378.71  19
   2 -12  -2 12643.3 1111.06  22
   2 -12  -2 14281.4 1362.58  20
   2 -12  -1 3436.39 622.731  22
   2 -12  -1 3555.40 894.483  20
   2 -12  -1 3663.75 859.102  19
  -2  12   1 3712.71 1651.53   1
   2 -12   0 8493.62 892.430  23
  -2  12   0 7748.36 2531.09   1
   2 -12   0 8042.54 881.519  22
   2 -12   0 8821.83 1138.47  19
   2 -12   0 9425.36 1105.74  20
   2 -12   1 1805.56 756.107  20
   2 -12   1 1971.48 678.710  19
   2 -12   1 1725.57 494.670  22
   2 -12   2 8046.95 861.521  27
   2 -12   2 8647.96 881.636  22
   2 -12   2 10025.3 1158.18  19
   2 -12   2 10177.4 1165.32  20
  -2  12  -2 7349.01 2281.64   1
   2 -12   3 6937.40 1002.14  19
   2 -12   3 6319.80 1269.91   9
   2 -12   3 5077.36 723.299  27
   2 -12   4 25192.8 1712.75  19
  -2  12  -4 23560.2 3880.99   1
   2 -12   4 22417.3 1450.14  27
   2 -12   4 22513.1 1954.81   9
   2 -12   4 23343.9 1566.25  15
   2 -12   5 2415.73 717.519  15
   2 -12   5 2744.59 770.028  19
  -2  12  -5-594.044 1187.21   1
   2 -12   5 4252.73 1030.15   9
   2 -12   5 993.314 432.562  27
   2 -12   6 42281.4 2054.22  27
   2 -12   6 48546.7 2129.59  15
   2 -12   6 42402.0 2116.29  19
   2 -12   6 43047.9 2426.10   9
  -2  12  -7 36182.0 4881.03   1
   2 -12   7 50479.4 2202.94  15
   2 -12   7 47269.6 2440.53   9
   2 -12   7 45116.7 2144.77  27
   2 -12   7 39024.4 4043.09   2
   2 -12   7 46408.1 2171.09  19
   2 -12   8 31028.2 1764.56  19
   2 -12   8 33102.3 2025.78   9
   2 -12   8 34162.8 1890.92  27
   2 -12   8 34918.0 1827.11  15
   2 -12   9 29701.4 1752.14  27
   2 -12   9 24476.8 1832.91  21
   2 -12   9 27710.4 1656.34  19
   2 -12   9 29952.0 1884.17   9
   2 -12   9 32025.7 1694.62  15
   2 -12  10 6576.55 1007.32  21
   2 -12  10 5769.89 972.857   9
   2 -12  10 5543.36 826.129  19
   2 -12  10 7911.30 944.304  15
   2 -12  10 5743.02 803.948  27
   2 -12  11 23284.5 1676.74  21
   2 -12  11 24658.9 1662.79   9
   2 -12  11 22020.7 1358.79   8
   2 -12  11 25767.0 1638.96  27
   2 -12  12 9544.58 1074.84   9
   2 -12  12 9884.12 968.440  15
   2 -12  12 7264.34 761.599   8
   2 -12  12 8731.77 982.321  27
   2 -12  13 48384.6 2146.20  27
   2 -12  13 47080.7 1891.66  15
   2 -12  14-213.698 495.828  27
   2 -12  15 61330.6 2295.79  27
   2 -12  16 17763.0 1225.44  27
   2 -12  17 18428.6 1191.44  27
   2 -12  18 8122.35 748.249  27
   2 -12  19-315.842 300.504  27
  -2  11  17 7514.76 691.589  13
   2 -11 -16 1074.04 385.985  22
  -2  11  16 2696.78 578.050  13
  -2  11  15 10207.9 1045.83  13
   2 -11 -15 9082.88 947.620  22
  -2  11  14-523.390 698.656  13
   2 -11 -14-663.263 562.573  22
   2 -11 -14 12.1690 412.987  20
   2 -11 -13 18703.8 1256.00  20
   2 -11 -13 20765.7 1473.37  22
  -2  11  12 4878.18 1073.09  13
   2 -11 -12 2621.44 640.552  22
   2 -11 -12 3109.69 685.261  20
   2 -11 -11 18870.2 1456.20  22
   2 -11 -11 15599.9 1226.20  20
  -2  11  10 16425.7 1714.91  13
   2 -11 -10 16503.7 1355.45  22
   2 -11 -10 12549.7 1205.56  20
   2 -11  -9 2503.96 678.010  22
   2 -11  -9 2147.05 648.197  20
   2 -11  -8 29231.6 1785.20  22
   2 -11  -8 25015.3 1645.59  20
   2 -11  -7 434.620 542.610  20
   2 -11  -7 233.470 459.285  22
   2 -11  -6 38240.5 1967.94  20
   2 -11  -6 41036.1 2046.94  22
   2 -11  -6 41223.6 2518.18  19
  -2  11   6 37888.5 5204.88   1
  -2  11   5 3797.82 1800.97   1
   2 -11  -5 4748.46 909.716  20
   2 -11  -5 6667.03 1130.53  19
   2 -11  -5 5267.84 805.552  22
   2 -11  -4 28577.0 1783.68  20
   2 -11  -4 29940.5 1690.79  22
  -2  11   4 29047.6 4524.82   1
   2 -11  -4 31163.5 2002.46  19
  -2  11   3 13739.3 3045.22   1
   2 -11  -3 13580.4 1276.83  20
   2 -11  -3 12983.3 1288.70  19
   2 -11  -3 13265.8 1145.35  22
   2 -11  -2 44655.9 2239.93  19
   2 -11  -2 43009.6 1951.83  22
  -2  11   2 42685.5 5253.76   1
   2 -11  -2 46614.8 2138.07  20
   2 -11  -1 16382.8 1204.32  22
  -2  11   1 17380.5 3364.93   1
   2 -11  -1 17328.3 1394.76  19
   2 -11  -1 19480.1 1480.72  20
   2 -11   0 4720.12 929.996  20
  -2  11   0 4693.82 1877.83   1
   2 -11   0 3932.72 727.527  19
   2 -11   1 13679.0 1063.74  22
   2 -11   1 16934.1 1342.48  20
   2 -11   1 16232.2 1359.19  19
  -2  11  -1 13136.8 2891.93   1
   2 -11   1 13904.8 1697.28   9
   2 -11   2-83.5051 285.993  22
   2 -11   2-424.433 388.558  27
   2 -11   2 166.436 617.005  20
  -2  11  -2-1381.44 1494.70   1
   2 -11   2-1009.48 651.198  19
   2 -11   3 14211.5 1235.52  20
   2 -11   3 11938.9 1024.38  27
  -2  11  -3 10246.3 2573.14   1
   2 -11   3 13901.0 1247.72  19
   2 -11   3 12573.5 1478.44   9
  -2  11  -4 1668.67 1229.53   1
   2 -11   4 542.827 504.731  19
   2 -11   4 1946.92 768.835   9
   2 -11   4 699.285 673.543   2
   2 -11   4 1067.16 414.544  27
   2 -11   5 3993.35 713.247  15
   2 -11   5 3838.71 1305.74   2
   2 -11   5 5687.30 1007.43   9
   2 -11   5 4432.28 768.869  19
   2 -11   5 4486.37 703.695  27
  -2  11  -5 2364.89 1480.42   1
   2 -11   6 43244.0 2515.92  21
   2 -11   6 45778.1 4146.40   2
   2 -11   6 51291.7 2165.77  15
   2 -11   6 47165.7 2399.09   9
   2 -11   6 48948.4 2198.35  19
  -2  11  -6 42260.2 4908.12   1
   2 -11   6 53351.7 2229.83  27
   2 -11   7 9391.68 1014.03  19
   2 -11   7 7819.85 1773.15   2
   2 -11   7 9800.92 1062.83  27
  -2  11  -7 8316.75 2280.52   1
   2 -11   7 10006.6 1190.55   9
   2 -11   7 9091.53 1240.16  21
   2 -11   7 9385.62 995.964  15
   2 -11   8 4530.08 1432.03   2
   2 -11   8 5301.38 780.749  19
   2 -11   8 4461.83 884.553  21
   2 -11   8 4881.29 766.777  27
   2 -11   8 6214.87 947.449   9
  -2  11  -8 4046.15 1756.97   1
   2 -11   8 4724.24 750.108  15
   2 -11   9 16398.5 1300.06  27
   2 -11   9 17525.6 1278.75  15
   2 -11   9 15555.3 1400.06   9
   2 -11   9 14644.8 2506.05   2
   2 -11   9 15945.7 1529.22  21
   2 -11   9 14806.9 1197.92  19
   2 -11  10 5643.97 802.550  19
   2 -11  10 4769.02 1505.51   2
   2 -11  10 5186.41 859.120   9
   2 -11  10 7346.38 920.035  15
   2 -11  10 5146.36 775.236  27
   2 -11  10 5203.90 931.576  21
   2 -11  10 5770.51 1897.22   4
   2 -11  11 11888.9 1187.61   9
   2 -11  11 12930.9 1159.29  27
   2 -11  11 11596.2 1260.53  21
   2 -11  11 11368.2 1020.98  19
   2 -11  11 10812.7 980.725   8
   2 -11  11 13634.4 1120.24  15
   2 -11  12 19027.9 1413.74   9
   2 -11  12 17910.5 1497.46  21
   2 -11  12 19516.9 1290.82  15
   2 -11  12 20004.2 1447.59  27
   2 -11  12 16485.6 1158.87   8
   2 -11  13 2779.82 607.910  15
   2 -11  13 2339.56 598.725  21
   2 -11  13 2086.00 561.727  27
   2 -11  13 2947.13 676.058   9
   2 -11  13 1820.27 464.292  16
   2 -11  14 42556.0 2059.07  27
   2 -11  14 41025.4 2033.44  21
   2 -11  14 36552.3 1793.56  16
   2 -11  15 9099.85 913.570  16
   2 -11  15 10426.1 1053.98  27
   2 -11  16 42239.9 1972.17  27
   2 -11  16 38750.9 1818.94  16
   2 -11  17 13836.1 1101.93  27
   2 -11  17 11548.9 989.765  16
   2 -11  18 8581.33 813.786  16
   2 -11  18 6229.01 737.693  27
   2 -11  19 5492.98 616.688  27
   2 -11  19 5692.59 645.764  16
   2 -11  20 379.160 238.411  16
   2 -11  20-246.717 315.728  27
  -2  10  19 1715.87 330.855  13
  -2  10  18 8887.35 820.360  13
   2 -10 -17 1621.01 527.752  22
  -2  10  17 3157.04 676.999  13
  -2  10  16 12956.0 1232.03  13
   2 -10 -16 9513.07 1043.75  22
   2 -10 -15 2375.21 615.430  22
  -2  10  15 2754.45 785.132  13
   2 -10 -14 22932.5 1618.83  22
   2 -10 -14 19684.6 1288.06  20
   2 -10 -13 52.7021 609.061  20
   2 -10 -13 311.810 611.496  22
  -2  10  13 1440.36 818.362  13
   2 -10 -12 32455.5 1920.50  22
   2 -10 -12 31043.5 1746.39  20
   2 -10 -11 10185.9 1065.59  20
   2 -10 -11 10651.1 1152.81  22
  -2  10  11 12546.0 1545.73  13
   2 -10 -10 4945.62 804.067  20
   2 -10 -10 5217.58 810.783  22
  -2  10   9 26288.2 4382.09   1
   2 -10  -9 24039.5 1556.35  20
   2 -10  -8 5664.05 867.037  20
  -2  10   8 6793.82 2213.08   1
  -2  10   7 44457.2 5275.02   1
   2 -10  -7 48201.6 1998.35  26
   2 -10  -7 43615.6 2016.23  20
  -2  10   6 23240.1 3861.13   1
   2 -10  -6 28135.2 1905.39  19
   2 -10  -6 26357.2 1516.70  26
   2 -10  -6 23716.8 1500.14  20
   2 -10  -5 57919.2 2620.02  19
   2 -10  -5 55111.0 2165.31  26
   2 -10  -5 54752.2 2222.58  22
   2 -10  -5 52644.8 2228.75  20
   2 -10  -4 3853.29 705.642  26
  -2  10   4 3590.76 1641.24   1
   2 -10  -4 3363.06 751.080  19
   2 -10  -4 4239.96 675.305  22
   2 -10  -4 4448.24 776.360  20
   2 -10  -3 30240.6 1666.67  20
   2 -10  -3 31947.7 1631.81  22
   2 -10  -3 32255.4 1868.39  19
  -2  10   3 30102.5 4086.58   1
  -2  10   2 14181.6 2823.02   1
   2 -10  -2 16878.8 1305.80  20
   2 -10  -2 17597.8 1214.08  22
   2 -10  -2 17860.3 1333.58  19
   2 -10  -1 29462.0 1668.88  20
   2 -10  -1 28005.5 1475.32  22
  -2  10   1 29136.2 3992.83   1
   2 -10  -1 27018.2 1627.95  19
   2 -10   0 48789.5 2677.96   9
   2 -10   0 62704.3 2335.41  20
   2 -10   0 53921.7 2009.35  22
  -2  10   0 54615.8 5298.97   1
   2 -10   0 59611.2 2361.76  19
   2 -10   1 10179.0 895.671  22
   2 -10   1 12126.8 1192.74  20
   2 -10   1 10761.8 1363.02   9
   2 -10   1 8519.38 934.021  19
  -2  10  -1 7392.63 2134.48   1
   2 -10   2 22120.3 1380.80  20
   2 -10   2 20971.1 1421.40  19
  -2  10  -2 19654.7 3114.76   1
   2 -10   2 15877.4 2275.08   2
   2 -10   2 17273.9 1165.82  27
   2 -10   2 18035.2 1584.86   9
   2 -10   3 2583.31 743.413   9
   2 -10   3 1410.88 751.106   2
   2 -10   3 2435.23 505.915  27
   2 -10   3 1750.91 517.201  20
   2 -10   3 1056.08 423.245  19
  -2  10  -3 1663.01 996.419   1
   2 -10   4 8347.01 1692.82   2
   2 -10   4 9542.14 951.898  19
  -2  10  -4 7577.79 2045.78   1
   2 -10   4 9764.70 1120.86   9
   2 -10   4 8664.37 891.686  27
   2 -10   5-272.263 495.832  15
   2 -10   5 464.420 599.589   2
  -2  10  -5-682.645 1279.59   1
   2 -10   5-178.550 525.742   9
   2 -10   5-722.408 555.329  19
   2 -10   5 125.651 309.592  27
   2 -10   6 20396.2 1331.18  15
   2 -10   6 17002.7 2442.30   2
   2 -10   6 22692.4 1433.84  27
   2 -10   6 21151.8 1358.69  19
   2 -10   6 19585.2 1475.05   9
   2 -10   7 8587.65 1754.48   2
   2 -10   7 12679.4 1104.75  27
   2 -10   7 10124.1 1240.55  21
   2 -10   7 11509.7 1028.11  19
   2 -10   7 11071.8 1135.29   9
   2 -10   7 10216.4 2440.00   4
   2 -10   7 10863.5 991.372  15
   2 -10   8 34617.3 1709.28  19
   2 -10   8 34638.9 2141.83  21
   2 -10   8 36786.7 4392.57   4
   2 -10   8 36593.8 3623.54   2
   2 -10   8 36135.6 1940.82   9
   2 -10   8 37359.2 1729.21  15
   2 -10   8 40827.7 1947.43  27
   2 -10   9 1022.23 493.098  15
   2 -10   9 1121.00 584.712   9
   2 -10   9 1193.70 460.094  27
   2 -10   9 930.252 437.597  19
   2 -10   9 1637.35 581.154  21
   2 -10   9 2267.14 1325.17   4
   2 -10   9 1007.77 727.957   2
   2 -10  10 39704.8 1941.54  27
   2 -10  10 37180.3 1941.16   9
   2 -10  10 32317.3 1627.66  19
   2 -10  10 36621.4 1700.57  15
   2 -10  10 36455.5 2147.14  21
   2 -10  10 36159.8 3732.89   2
   2 -10  10 36955.2 4447.19   4
   2 -10  11 6265.67 1586.53   2
   2 -10  11 6631.29 868.725  27
   2 -10  11 5051.97 682.686   8
   2 -10  11 5196.39 796.351   9
   2 -10  11 5681.82 1756.10   4
   2 -10  11 6095.62 913.668  21
   2 -10  11 6063.97 790.895  16
   2 -10  11 6642.38 787.580  15
   2 -10  12 6001.63 818.772  27
   2 -10  12 5097.48 1506.10   2
   2 -10  12 5197.70 728.049  15
   2 -10  12 5730.36 807.615   9
   2 -10  12 5644.07 858.529  21
   2 -10  12 4805.53 717.424  16
   2 -10  12 3255.83 1448.54   4
   2 -10  12 5254.83 670.042   8
   2 -10  13 20188.4 1432.10  27
   2 -10  13 16146.8 2847.90   4
   2 -10  13 19078.1 1249.11  15
   2 -10  13 18859.6 1364.65  16
   2 -10  13 19344.0 1499.30  21
   2 -10  13 18504.6 1304.94   9
   2 -10  13 17143.8 1149.73   8
   2 -10  14 3733.93 692.484  21
   2 -10  14 3899.91 667.996  27
   2 -10  14 3387.12 632.719  16
   2 -10  15 27109.1 1677.15  27
   2 -10  15 24958.5 1561.54  21
   2 -10  15 24761.5 1589.89  16
   2 -10  16 4759.35 707.825  21
   2 -10  16 4472.12 699.384  27
   2 -10  16 3567.89 634.712  16
   2 -10  17 16192.9 1260.72  16
   2 -10  17 16635.6 1266.52  27
   2 -10  18 932.372 341.680  16
   2 -10  18 852.958 359.260  27
   2 -10  19 16956.7 1127.47  27
   2 -10  19 17332.9 1228.33  16
   2 -10  20 9334.40 876.735  16
   2 -10  20 7987.79 683.880  27
   2 -10  21 6912.31 698.551  16
   2 -10  22 11651.7 790.255  16
  -2   9  20 6068.94 561.190  13
  -2   9  19 8043.06 776.721  13
  -2   9  18 1064.64 518.481  13
   2  -9 -18 1020.20 468.953  22
   2  -9 -17 17410.6 1423.50  22
  -2   9  17 24174.6 1586.15  13
   2  -9 -16-115.900 556.159  22
  -2   9  16-804.739 788.522  13
   2  -9 -15 51025.2 2472.96  22
  -2   9  15 59302.2 2778.99  13
  -2   9  14 2209.39 856.363  13
   2  -9 -14 1442.13 630.541  22
   2  -9 -14 986.562 474.851  20
   2  -9 -14 962.938 531.320  17
   2  -9 -13 28907.3 1853.31  22
   2  -9 -13 28412.8 1984.11  17
  -2   9  13 31662.5 2160.28  13
   2  -9 -13 24129.6 1517.50  20
  -2   9  12 4219.20 1001.05  13
   2  -9 -12 3962.27 810.784  17
   2  -9 -12 2005.40 518.539  20
  -2   9  11 15086.0 1545.14  13
   2  -9 -11 10145.9 984.395  20
   2  -9 -11 13055.7 1292.04  17
  -2   9  11 13162.0 3117.32   1
   2  -9 -10 6109.78 904.065  17
   2  -9 -10 6690.11 811.814  20
  -2   9  10 7924.11 2436.46   1
  -2   9   9-591.490 1329.04   1
   2  -9  -9-964.012 738.405  20
   2  -9  -9 354.158 379.411  17
  -2   9   8 19696.4 3357.38   1
   2  -9  -8 16986.0 1216.58  20
   2  -9  -7 6618.67 813.752  20
  -2   9   7 7252.01 2115.66   1
   2  -9  -6 34316.9 1606.27  26
  -2   9   6 32061.0 4023.22   1
   2  -9  -6 30973.8 1585.64  20
   2  -9  -6 34491.8 1866.32  19
   2  -9  -5 11198.2 962.428  26
   2  -9  -5 11310.7 1111.02  19
   2  -9  -5 9973.07 942.869  20
  -2   9   5 10001.3 2333.75   1
   2  -9  -4 38739.5 1720.52  20
   2  -9  -4 39794.2 1704.86  26
   2  -9  -4 40971.9 1946.78  19
  -2   9   4 38764.5 4200.28   1
  -2   9   3 1447.10 1123.65   1
   2  -9  -3 2614.41 564.606  20
  -2   9   2 34588.2 3907.33   1
  -2   9   1 55400.3 4869.12   1
  -2   9   0 12121.6 2319.81   1
   2  -9   1 107643. 5231.79   2
  -2   9  -1 112399. 6925.23   1
   2  -9   2 37402.3 3083.31   2
  -2   9  -2 37718.2 4044.35   1
  -2   9  -3 57340.6 4871.54   1
   2  -9   3 54963.5 3809.53   2
   2  -9   4 18017.1 2204.81   2
   2  -9   5 27741.7 3738.72   4
   2  -9   5 24308.1 2634.20   2
   2  -9   6 4272.12 603.542  15
   2  -9   6 5639.57 765.395   9
   2  -9   6 3350.52 1263.41   4
   2  -9   6 4111.27 1208.04   2
   2  -9   7 76202.3 4788.36   2
   2  -9   7 74197.3 5790.60   4
   2  -9   7 74398.2 2593.21   9
   2  -9   7 68747.1 2243.98  19
   2  -9   7 72343.7 2184.27  15
   2  -9   8 6616.03 1821.86   4
   2  -9   8 7126.06 748.208  19
   2  -9   8 9504.49 980.186   9
   2  -9   8 7702.15 1660.60   2
   2  -9   8 7868.40 796.588  15
   2  -9   9 32945.2 1902.94  21
   2  -9   9 33115.6 1516.14  15
   2  -9   9 35811.3 4061.30   4
   2  -9   9 29680.2 1442.51  19
   2  -9   9 35937.1 1822.34   9
   2  -9   9 37252.0 3508.33   2
   2  -9  10 49443.2 4073.16   2
   2  -9  10 47656.6 2060.47   9
   2  -9  10 43702.9 1736.52  15
   2  -9  10 44906.8 2207.14  21
   2  -9  10 48312.8 4736.84   4
   2  -9  11 1359.91 464.578  15
   2  -9  11 852.916 382.524   9
   2  -9  11 1862.81 1003.11   2
   2  -9  11 987.262 424.376  21
   2  -9  11 854.174 303.220   8
   2  -9  11 1692.14 1243.98   4
   2  -9  12 8278.49 956.783  21
   2  -9  12 6823.39 752.757   8
   2  -9  12 7119.76 1825.42   4
   2  -9  12 8664.06 1770.68   2
   2  -9  12 8331.67 812.549  15
   2  -9  13 681.412 340.726  21
   2  -9  13 1661.47 527.604  15
   2  -9  13 2192.67 976.200   2
   2  -9  13 1503.90 972.404   4
   2  -9  14 19279.5 1406.63  27
   2  -9  14 17135.6 2506.19   2
   2  -9  14 18183.8 1358.24  21
   2  -9  14 16654.8 2840.66   4
   2  -9  15-226.688 317.201  21
   2  -9  15-226.018 484.358  27
   2  -9  16 54583.0 2092.53  12
   2  -9  16 59375.8 2416.01  27
   2  -9  16 52825.4 2194.03  21
   2  -9  16 54594.9 2383.30  16
   2  -9  17 3382.90 562.047  12
   2  -9  17 3077.79 575.796  27
   2  -9  17 2980.07 590.393  21
   2  -9  17 2931.87 621.466  16
   2  -9  18 19865.5 1329.65  27
   2  -9  18 18483.6 1223.73  21
   2  -9  18 21192.0 1500.13  16
   2  -9  19 6365.88 860.743  16
   2  -9  19 5754.67 724.061  27
   2  -9  20 7055.48 843.349  16
   2  -9  21 17109.3 1182.52  16
   2  -9  22 707.126 309.783  16
   2  -9  23 4305.12 499.814  16
  -2   8  21 10864.4 719.730  13
  -2   8  20 2914.76 504.812  13
  -2   8  19 5301.86 749.808  13
   2  -8 -18 9216.68 1003.13  22
  -2   8  18 14515.5 1228.05  13
  -2   8  17-129.883 666.441  13
   2  -8 -17 250.345 487.783  22
   2  -8 -17 609.151 570.511  17
  -2   8  16 36491.2 2092.96  13
   2  -8 -16 32888.7 2039.51  22
   2  -8 -16 38061.2 2345.59  17
  -2   8  15 848.291 608.618  13
   2  -8 -15 142.594 539.596  22
   2  -8 -15 1465.31 682.534  17
   2  -8 -14 40842.2 2370.81  17
  -2   8  14 40491.2 2275.62  13
  -2   8  13 6992.26 1058.03  13
   2  -8 -13 7465.54 1054.69  17
   2  -8 -12 55911.0 2594.71  17
  -2   8  12 52891.2 2495.81  13
  -2   8  12 48161.5 5814.90   1
  -2   8  11 7752.15 1069.58  13
   2  -8 -11 6065.00 874.865  17
  -2   8  11 5742.63 1999.18   1
   2  -8 -10 309.356 459.222  17
  -2   8  10 742.384 1193.60   1
  -2   8   9 18118.3 3175.94   1
   2  -8  -9 16823.7 1320.65  17
  -2   8   8 1101.70 1173.59   1
   2  -8  -8 680.418 357.412  17
  -2   8   7 39096.1 4245.52   1
   2  -8  -7 41561.5 1904.90  17
  -2   8   6-339.612 849.361   1
  -2   8   5 48888.0 4384.24   1
  -2   8   4 4742.87 1537.69   1
  -2   8   3 17270.0 2560.93   1
  -2   8   2 9577.16 2002.60   1
  -2   8   1 24614.4 2947.43   1
   2  -8   0 79045.8 4066.35   2
  -2   8   0 86784.4 5453.87   1
   2  -8   1 17932.1 1964.40   2
  -2   8  -1 20304.9 2711.95   1
  -2   8  -2 84245.2 5437.33   1
   2  -8   2 85536.5 4227.62   2
   2  -8   3 5732.01 1156.97   2
   2  -8   4 36485.7 4020.99   4
   2  -8   4 34244.3 2811.60   2
   2  -8   5 1963.84 784.243   2
   2  -8   5 1511.11 912.342   4
   2  -8   6 104440. 6328.32   4
   2  -8   6 115486. 5322.53   2
   2  -8   7 24841.2 3119.22   4
   2  -8   7 26499.8 2689.37   2
   2  -8   8 124784. 6946.20   4
   2  -8   8 131924. 5994.65   2
   2  -8   9 81954.4 5742.50   4
   2  -8   9 85560.4 4974.17   2
   2  -8   9 68796.5 1995.87  15
   2  -8  10 42452.7 3619.44   2
   2  -8  10 42185.0 4187.86   4
   2  -8  10 36386.2 1506.39  15
   2  -8  11 97627.5 2490.28  15
   2  -8  11 114163. 6925.83   4
   2  -8  11 89556.2 2468.68   8
   2  -8  11 109767. 5865.13   2
   2  -8  11 101996. 3086.29  21
   2  -8  12 2103.75 571.291  21
   2  -8  12 2051.32 429.309   8
   2  -8  12 2230.25 1017.28   2
   2  -8  12 2545.79 531.616  15
   2  -8  13 28901.2 3132.17   2
   2  -8  13 26306.0 1580.27  21
   2  -8  13 28669.6 1523.93  12
   2  -8  14 179.878 507.714   2
   2  -8  14-21.4482 300.020  12
   2  -8  14 71.4374 275.522  21
   2  -8  15 29084.6 1586.28  24
   2  -8  15 30631.5 1650.56  12
   2  -8  15 25872.9 1563.86  21
   2  -8  15 26919.2 3159.63   2
   2  -8  16 156.744 365.171  12
   2  -8  16-294.223 519.847  27
   2  -8  16 92.1511 294.298  24
   2  -8  16 166.426 279.564  21
   2  -8  17 68299.3 2511.76  12
   2  -8  17 65903.5 2434.03  24
   2  -8  17 65445.6 2473.11  27
   2  -8  17 63400.6 2381.18  21
   2  -8  18 6903.37 812.292  27
   2  -8  18 7670.01 838.928  21
   2  -8  18 7911.64 885.905  12
   2  -8  18 7299.27 837.458  24
   2  -8  19 23181.4 1371.59  21
   2  -8  19 27268.6 1762.07  16
   2  -8  19 24232.2 1436.33  24
   2  -8  20 35284.3 1640.76  24
   2  -8  20 40457.8 2052.18  16
   2  -8  21 1745.01 518.150  16
   2  -8  22 19385.5 1254.41  16
   2  -8  23 50.4837 249.558  16
   2  -8  24 5224.19 508.270  16
  -2   7  22 8330.72 597.785  13
  -2   7  21 1120.26 372.826  13
  -2   7  20 25894.3 1394.57  13
   2  -7 -20 24231.2 1809.55  17
  -2   7  19 6845.16 859.689  13
   2  -7 -19 5326.25 987.091  17
  -2   7  18 7174.39 953.451  13
   2  -7 -18 6194.06 1055.32  17
   2  -7 -17 25852.9 1971.69  17
   2  -7 -17 20762.3 1538.11  22
  -2   7  17 22953.2 1616.91  13
  -2   7  16 214.363 575.821  13
   2  -7 -16-492.878 636.920  22
   2  -7 -16 165.930 611.183  17
  -2   7  16-206.327 414.001   7
  -2   7  15 54606.3 2501.77  13
  -2   7  15 49688.2 2249.48   7
  -2   7  14 1801.27 490.547   7
  -2   7  14 2672.85 719.656  13
  -2   7  14 747.949 1235.68   1
   2  -7 -14 3123.70 785.469  17
  -2   7  13 36759.2 1996.31  13
   2  -7 -13 35898.1 2143.81  17
  -2   7  13 38370.3 5319.66   1
  -2   7  12 1375.37 621.271  13
  -2   7  12 772.151 1404.33   1
   2  -7 -12 659.357 494.925  17
  -2   7  11 42515.4 2042.42  13
   2  -7 -11 48583.9 2262.39  17
  -2   7  11 51210.9 5544.94   1
   2  -7 -10 11009.5 1049.65  17
  -2   7  10 9739.35 2475.64   1
  -2   7   9 3237.16 1658.32   1
   2  -7  -9 2796.66 535.860  17
  -2   7   8 83189.5 6090.75   1
  -2   7   7 298.507 997.525   1
  -2   7   6 98937.7 5938.46   1
  -2   7   5 10086.4 1942.77   1
  -2   7   4 30894.2 3069.46   1
  -2   7   3 14993.7 2200.79   1
  -2   7   2 56392.7 3955.24   1
   2  -7  -1 34244.4 2439.48   2
  -2   7   1 36165.2 3294.07   1
  -2   7   0 9249.01 1733.69   1
   2  -7   0 7317.70 1163.49   2
   2  -7   1 70156.9 3458.92   2
   2  -7   2 8230.28 1228.90   2
   2  -7   3 38067.0 2648.79   2
   2  -7   3 42047.4 4167.66   4
   2  -7   4 3524.68 1381.17   4
   2  -7   4 5467.82 1113.27   2
   2  -7   5 83393.4 5134.39   4
   2  -7   5 88905.5 4255.12   2
   2  -7   6 21260.3 2206.23   2
   2  -7   6 20491.9 2610.34   4
   2  -7   7 87926.3 5256.73   4
   2  -7   7 94552.4 4641.24   2
   2  -7   8 55368.2 3687.19   2
   2  -7   9 91613.2 4879.78   2
   2  -7  10 70633.0 4396.85   2
   2  -7  11 23960.3 2648.44   2
   2  -7  11 20134.1 1124.65  15
   2  -7  12 93367.3 2805.31  21
   2  -7  12 90647.5 2414.65  15
   2  -7  12 99669.9 2728.85  12
   2  -7  13 567.421 296.353  21
   2  -7  13 427.183 578.931   2
   2  -7  13 358.085 282.821  12
   2  -7  14 17842.4 1271.97  21
   2  -7  14 19521.6 2589.23   2
   2  -7  14 19826.9 1330.11  12
   2  -7  15 6801.54 860.314  24
   2  -7  15 6550.75 791.032  21
   2  -7  15 6194.10 805.239  12
   2  -7  15 5746.38 1436.45   2
   2  -7  16 42257.4 2080.10  24
   2  -7  16 37455.8 1861.94  21
   2  -7  16 34977.9 3547.47   2
   2  -7  16 42622.7 2015.62  12
   2  -7  17 6968.62 876.731  24
   2  -7  17 7142.14 817.584  27
   2  -7  17 7100.66 866.605  21
   2  -7  17 7675.31 901.907  12
   2  -7  18 67785.5 2635.80  24
   2  -7  18 67201.3 2577.16  12
   2  -7  18 62652.9 2396.50  21
   2  -7  19 46497.7 2133.71  12
   2  -7  19 40282.7 1891.59  21
   2  -7  19 44699.9 2112.99  24
   2  -7  20 13290.8 1055.22  21
   2  -7  20 14319.0 1371.02  16
   2  -7  20 13441.7 1157.99  24
   2  -7  21 23538.0 1425.82  24
   2  -7  21 25596.1 1645.46  16
   2  -7  22 726.776 315.141  24
   2  -7  22 908.582 406.901  16
   2  -7  23 8457.60 805.224  16
   2  -7  24-219.656 261.973  16
  -2   6  22-62.3222 312.196  13
  -2   6  21 40119.1 1681.39  13
   2  -6 -21 42069.9 2413.04  17
  -2   6  20 1758.88 521.806  13
   2  -6 -20 1417.19 738.554  17
  -2   6  19 23803.0 1529.45  13
   2  -6 -19 24534.4 1966.19  17
  -2   6  18 13819.7 1245.19  13
   2  -6 -18 14082.2 1559.17  17
  -2   6  17 656.548 445.056   7
   2  -6 -17 621.314 584.579  17
  -2   6  17 8.34813 617.332  13
  -2   6  16 7421.96 1014.15   7
   2  -6 -16 8477.11 1215.45  17
  -2   6  16 8834.21 1048.11  13
   2  -6 -15 2301.10 707.894  17
  -2   6  15 2231.58 677.843  13
  -2   6  15 1933.21 527.596   7
  -2   6  14 3978.21 751.054  13
  -2   6  14 2928.22 649.690   7
  -2   6  14 4055.80 2118.04   1
   2  -6 -14 3523.05 751.583  17
   2  -6 -13-77.0395 464.240  17
  -2   6  13-61.7581 354.635   7
  -2   6  13 341.195 480.916  13
  -2   6  13 1568.90 1609.70   1
  -2   6  12 13701.7 1174.62  13
  -2   6  12 12119.6 1093.09   7
  -2   6  12 15296.1 3274.09   1
   2  -6 -12 14675.1 1271.11  17
  -2   6  11 859.437 404.874  13
  -2   6  11 313.662 1271.71   1
   2  -6 -11 254.360 379.091  17
  -2   6  10 43751.2 4780.11   1
   2  -6 -10 42546.8 1913.05  17
  -2   6   9 61297.1 5315.14   1
  -2   6   8 40465.6 4129.41   1
  -2   6   7 96760.4 5927.32   1
  -2   6   6 1856.95 1204.37   1
  -2   6   5 28819.3 2976.45   1
  -2   6   4 3289.79 1143.53   1
  -2   6   3 26444.5 2574.58   1
   2  -6  -2 2432.51 689.281   2
  -2   6   2 2009.62 995.210   1
  -2   6   1 31267.0 2656.64   1
   2  -6  -1 32404.2 2032.20   2
   2  -6   0 2665.40 697.131   2
   2  -6   1 511.495 420.410   2
   2  -6   2 48896.9 2613.27   2
   2  -6   2 50679.4 4227.75   4
   2  -6   3 2993.41 1216.18   4
   2  -6   3 3379.19 817.512   2
   2  -6   4 132398. 4626.41   2
   2  -6   4 125681. 5813.00   4
   2  -6   5 7273.12 1227.60   2
   2  -6   5 5900.56 1396.76   4
   2  -6   6 120773. 4833.57   2
   2  -6   7 12666.6 1701.22   2
   2  -6   8 44487.2 3186.91   2
   2  -6   9 32021.2 2802.12   2
   2  -6  10 27613.0 2638.72   2
   2  -6  11 42399.2 3382.58   2
   2  -6  12 120.404 557.181   2
   2  -6  13 28454.8 2951.08   2
   2  -6  13 28984.7 1542.51  12
   2  -6  13 26690.6 1503.75  21
   2  -6  14 7149.66 815.479  12
   2  -6  14 5464.69 1373.96   2
   2  -6  14 5234.02 719.615  21
   2  -6  15 14816.5 1179.84  21
   2  -6  15 16010.7 1224.89  12
   2  -6  15 12296.9 2062.42   2
   2  -6  16 2901.59 980.493   2
   2  -6  16 2468.84 558.608  12
   2  -6  16 2616.38 567.272  21
   2  -6  16 2772.65 610.618  24
   2  -6  17 9278.90 1838.24   2
   2  -6  17 11080.4 1085.11  12
   2  -6  17 9944.32 1020.36  21
   2  -6  17 10704.1 1113.28  24
   2  -6  18 28419.5 1741.04  12
   2  -6  18 25013.0 1585.76  21
   2  -6  18 28808.0 1797.64  24
   2  -6  19 31190.6 1725.00  21
   2  -6  19 30878.5 1809.97  12
   2  -6  19 32001.9 1892.52  24
   2  -6  20 31197.5 1813.07  24
   2  -6  20 26291.8 1523.53  21
   2  -6  21 16940.5 1311.33  24
   2  -6  21 15996.8 1119.48  21
   2  -6  21 16562.3 1380.30  16
   2  -6  22 20259.2 1329.19  24
   2  -6  22 20886.3 1426.59  16
   2  -6  23 785.774 321.805  16
   2  -6  24 9182.02 738.901  16
   2  -5 -23 2862.13 749.310  17
   2  -5 -22 40634.1 2416.09  17
  -2   5  22 36033.8 1535.42  13
  -2   5  21 2206.68 539.421  13
   2  -5 -21 875.074 786.876  17
  -2   5  20 38640.2 1888.48  13
   2  -5 -20 38301.2 2527.98  17
  -2   5  19 12046.6 1181.06  13
   2  -5 -19 10821.0 1408.77  17
  -2   5  18 4864.57 855.541  13
  -2   5  18 4036.33 792.052   7
   2  -5 -18 4886.58 1025.33  17
  -2   5  17 12722.1 1201.56  13
  -2   5  17 14339.8 1369.19   7
   2  -5 -17 15304.4 1567.30  17
  -2   5  16 335.063 591.619  13
   2  -5 -16 1018.45 573.294  17
  -2   5  16 372.019 432.305   7
  -2   5  15 8566.40 1042.46   7
  -2   5  15 9341.55 1056.09  13
  -2   5  15 10973.6 3077.10   1
   2  -5 -15 10679.5 1329.41  17
  -2   5  14 972.955 422.153  13
  -2   5  14 1344.02 1429.78   1
   2  -5 -14 1090.33 531.513  17
  -2   5  14 1504.17 534.462   7
  -2   5  13 8804.20 942.284   7
  -2   5  13 10358.6 2684.46   1
   2  -5 -13 11312.5 1152.16  17
  -2   5  13 11057.7 1037.28  13
  -2   5  12 1554.91 1413.44   1
  -2   5  12 1568.77 476.317  13
   2  -5 -12 1452.68 411.110  17
  -2   5  12 1219.53 449.730   7
  -2   5  11 64893.6 5859.97   1
  -2   5  10 21785.7 3327.87   1
  -2   5   9 32473.3 3700.13   1
  -2   5   8 68815.9 5100.28   1
  -2   5   7 20441.9 2712.90   1
  -2   5   6 56278.4 4044.96   1
  -2   5   5 6262.62 1555.32   1
  -2   5   4 31190.7 2662.03   1
  -2   5   3 9436.28 1426.62   1
  -2   5   2 216278. 6012.09   1
   2  -5  -2 208925. 4303.24   2
   2  -5  -1 8023.92 896.991   2
  -2   5   1 7008.92 1163.26   1
   2  -5   0 209705. 4463.16   2
   2  -5   1 91210.0 4752.86   4
   2  -5   1 80939.3 2925.55   2
   2  -5   2 67953.9 4101.12   4
   2  -5   2 68069.9 2825.64   2
   2  -5   3 138359. 4248.47   2
   2  -5   3 124300. 5255.62   4
   2  -5   4 140.855 453.610   2
   2  -5   5 147343. 4884.94   2
   2  -5   6 5931.72 1150.26   2
   2  -5   7 44376.1 2949.02   2
   2  -5   8 10181.4 1554.59   2
   2  -5   9 19068.3 2127.82   2
   2  -5  10 41599.0 3162.79   2
   2  -5  11 515.172 560.737   2
   2  -5  12 56522.1 3955.76   2
   2  -5  13 423.634 259.983  12
   2  -5  13 304.089 500.454   2
   2  -5  14 15002.0 1181.70  12
   2  -5  14 15691.7 2235.51   2
   2  -5  15 493.441 537.819   2
   2  -5  15 634.431 399.867  12
   2  -5  16 19670.2 2551.85   2
   2  -5  16 26332.4 1646.47  12
   2  -5  17 11447.9 1106.74  21
   2  -5  17 12103.2 1215.07  24
   2  -5  17 11415.6 1151.81  12
   2  -5  17 7967.97 1532.25   2
   2  -5  18 10939.4 1154.30  12
   2  -5  18 10455.2 1145.92  24
   2  -5  18 10177.3 1069.28  21
   2  -5  19 13860.9 1212.76  21
   2  -5  19 15752.4 1402.85  24
   2  -5  19 14722.4 1330.19  12
   2  -5  20 23070.8 1481.71  21
   2  -5  20 24605.1 1683.16  24
   2  -5  21 5435.47 699.057  21
   2  -5  21 6626.02 900.568  24
   2  -5  21 5901.43 839.939  16
   2  -5  22 5095.55 630.255  21
   2  -5  22 5675.04 793.873  24
   2  -5  22 4728.46 724.213  16
   2  -5  23 6623.94 744.731  16
   2  -5  23 6954.22 768.098  24
   2  -5  24-213.435 253.354  16
   2  -4 -23 32262.6 2140.93  17
  -2   4  22 680.999 347.632  13
   2  -4 -22 1430.31 791.669  17
  -2   4  21 56715.6 2231.24  13
   2  -4 -21 63068.7 3292.55  17
  -2   4  20 8767.71 982.997  13
   2  -4 -20 9359.67 1425.14  17
  -2   4  19 23615.6 1619.43  13
   2  -4 -19 22701.1 2056.90  17
  -2   4  18 43768.4 2223.41   7
   2  -4 -18 51091.4 2851.64  17
  -2   4  18 48926.9 2311.23  13
  -2   4  17-531.723 1174.58   1
  -2   4  17 518.308 492.273  13
  -2   4  17 356.959 785.619   6
   2  -4 -17 355.673 596.104  17
  -2   4  17 382.550 407.868   7
  -2   4  16 25612.3 1698.30   7
  -2   4  16 27789.2 1723.00  13
  -2   4  16 27879.9 4079.70   6
  -2   4  16 23897.4 4248.80   1
   2  -4 -16 29393.7 2046.14  17
  -2   4  15 5553.56 2430.78   1
  -2   4  15 3257.81 686.493  13
  -2   4  15 3299.40 692.900   7
   2  -4 -15 3915.54 802.717  17
  -2   4  14 38797.1 5129.08   1
   2  -4 -14 36960.9 2082.11  17
  -2   4  14 36630.6 1879.87   7
  -2   4  14 37541.9 1864.05  13
  -2   4  13 48.7643 291.573   7
   2  -4 -13-770.532 541.920  17
  -2   4  13-66.8284 387.319  13
  -2   4  13-1613.22 1853.74   1
  -2   4  12 96236.3 7157.95   1
  -2   4  11 8184.71 2199.68   1
  -2   4  10 102274. 6563.93   1
  -2   4   9 45241.5 4175.57   1
  -2   4   8 6461.93 1820.65   1
  -2   4   7 20538.6 2546.55   1
  -2   4   6 11037.1 1833.66   1
  -2   4   5 52940.2 3339.56   1
  -2   4   4 34344.6 2482.79   1
  -2   4   3 63846.4 3090.07   1
   2  -4  -3 63801.4 2168.40   2
   2  -4  -2 5603.24 611.033   2
  -2   4   2 6100.97 989.403   1
   2  -4  -1 246983. 4027.87   2
   2  -4   0 28661.1 1504.19   2
   2  -4   1 251279. 6501.12   4
   2  -4   1 240979. 4609.21   2
   2  -4   2 146504. 3883.99   2
   2  -4   2 136492. 4861.78   4
   2  -4   3 36385.8 2119.71   2
   2  -4   4 45051.4 2522.59   2
   2  -4   5 36325.7 2371.56   2
   2  -4   6 217618. 6067.36   2
   2  -4   7 10275.5 1458.80   2
   2  -4   8 147621. 5430.79   2
   2  -4   9 42761.6 3087.80   2
   2  -4  10 64308.0 3914.58   2
   2  -4  11 82488.9 4540.75   2
   2  -4  12 15486.8 2099.29   2
   2  -4  13 68693.3 2459.23  12
   2  -4  13 69505.8 4583.91   2
   2  -4  14 3400.56 608.125  12
   2  -4  14 4918.95 1290.22   2
   2  -4  15 24610.4 1340.48   7
   2  -4  15 24489.5 2928.43   2
   2  -4  15 25990.3 1667.20  12
   2  -4  16-189.132 341.644   7
   2  -4  16-777.657 463.310  12
   2  -4  16 653.588 670.966   2
   2  -4  17 6508.60 769.286   7
   2  -4  17 5684.44 887.942  12
   2  -4  18 3303.91 694.189  12
   2  -4  18 3841.60 610.636   7
   2  -4  18 3758.68 815.672  24
   2  -4  19 20688.0 1625.26  24
   2  -4  19 21447.9 1713.52  12
   2  -4  20 8734.38 1069.73  24
   2  -4  20 8251.03 933.700  21
   2  -4  21 15400.0 1174.22  21
   2  -4  21 17419.5 1380.44  24
   2  -4  22 14829.1 1047.24  21
   2  -4  22 15887.8 1265.43  24
   2  -4  22 12563.9 1093.97  16
   2  -4  23 112.708 348.335  24
   2  -4  23-61.0461 300.161  16
  -2   4 -24 5535.09 589.615  17
   2  -4  24 7112.83 625.722  16
  -2   3  25 1488.63 294.061  21
   2  -3 -24 9501.48 1073.49  17
   2  -3 -23-838.049 730.241  17
   2  -3 -22 23613.9 1995.22  17
  -2   3  22 18930.4 1235.59  13
  -2   3  21 3988.98 691.065  13
   2  -3 -21 2417.75 896.172  17
  -2   3  20 40436.4 2004.68  13
   2  -3 -20 44277.9 2894.78  17
  -2   3  19 49003.3 2242.00  13
   2  -3 -19 49484.1 2974.11  17
   2  -3 -18 15027.8 1680.74  17
  -2   3  18 13265.2 1232.83  13
  -2   3  17 55234.7 2374.94  13
   2  -3 -17 56798.1 2892.04  17
  -2   3  17 46270.5 2165.73   7
  -2   3  17 46603.3 5593.59   1
  -2   3  17 51899.1 5481.48   6
  -2   3  16 14635.0 3363.11   1
  -2   3  16 13312.6 1183.61  13
   2  -3 -16 14259.0 1426.83  17
  -2   3  16 12625.2 1157.01   7
  -2   3  16 14627.0 2929.54   6
  -2   3  15 60042.5 2432.44   7
  -2   3  15 66570.0 2483.14  13
  -2   3  15 66306.2 5742.82   6
  -2   3  15 51900.4 2243.44  24
  -2   3  15 64851.6 6621.41   1
  -2   3  14-179.886 397.282  13
  -2   3  14 344.226 252.615  24
  -2   3  14 871.267 435.956   7
  -2   3  14 573.907 1162.70   1
  -2   3  13 53124.5 5546.76   1
  -2   3  12 3910.05 1532.42   1
  -2   3  11 35168.6 4025.28   1
  -2   3  10 19018.9 2853.31   1
  -2   3   9 82830.7 5262.60   1
  -2   3   8 47789.3 3755.30   1
  -2   3   7 5882.73 1376.14   1
  -2   3   6 84279.6 4115.61   1
  -2   3   5 72831.8 3548.85   1
  -2   3   4 12431.0 1384.71   1
   2  -3  -3 316.549 186.567   2
  -2   3   3 80.5809 402.504   1
  -2   3   2 230730. 4792.30   1
   2  -3  -2 201325. 2768.70   2
   2  -3  -1 28208.2 1200.55   2
   2  -3   0 194200. 4068.86   4
   2  -3   0 204645. 3666.31   2
   2  -3   1 8782.15 770.279   3
   2  -3   1 6942.62 941.283   4
   2  -3   1 8629.59 889.428   2
  -2   3  -1 6378.63 502.878   5
   2  -3   2 4741.23 530.817   3
   2  -3   2 5331.74 783.840   2
   2  -3   3 77669.1 1898.43   3
   2  -3   3 87033.7 3125.54   2
   2  -3   4 14626.9 1378.54   2
   2  -3   4 12361.4 712.654   3
   2  -3   5 61896.9 2969.96   2
   2  -3   5 50350.7 1349.37   3
   2  -3   6 287.959 115.415   3
   2  -3   6 134.662 452.176   2
   2  -3   7 65510.8 3555.70   6
   2  -3   7 72441.5 3545.64   2
   2  -3   8 132.844 669.523   6
   2  -3   8 528.616 571.521   2
   2  -3   9 122021. 5052.37   2
   2  -3   9 109251. 5018.95   6
   2  -3  10 61416.3 3996.01   6
   2  -3  10 73539.5 4150.62   2
   2  -3  11 57946.3 3887.13   2
   2  -3  11 53458.1 3945.66   6
   2  -3  12 85757.5 5312.29   6
   2  -3  12 92614.8 5089.59   2
   2  -3  13 7767.06 1598.64   2
   2  -3  13 8794.81 1805.45   6
   2  -3  14 30443.0 1497.09   7
   2  -3  14 28075.0 3046.12   2
   2  -3  14 26636.6 1702.60  12
   2  -3  15 3299.05 703.915  12
   2  -3  15 3348.03 550.658   7
   2  -3  15 2148.90 806.827   2
   2  -3  16 39432.8 1863.37   7
   2  -3  16 32419.3 3433.49   2
   2  -3  16 36301.2 2136.21  12
   2  -3  17-41.0994 601.654  12
   2  -3  17-57.0047 419.774   7
   2  -3  18 23340.2 1722.19  24
   2  -3  18 24722.6 1555.91   7
   2  -3  18 25188.7 1878.29  12
   2  -3  19 16788.1 1635.28  12
   2  -3  19 15949.5 1463.01  24
   2  -3  19 17981.6 1319.01   7
   2  -3  20 23236.0 1702.67  24
   2  -3  20 22829.9 1442.12   7
   2  -3  21 13636.5 1265.84  24
   2  -3  22 629.583 337.976  21
   2  -3  22-303.813 402.111  16
   2  -3  22 236.791 395.376  24
   2  -3  23 23688.3 1175.39  21
   2  -3  23 23085.8 1386.21  24
  -2   3 -24 26.1703 357.272  17
  -2   2  25 17938.0 974.189  21
   2  -2 -25 13601.6 961.281  17
   2  -2 -24-356.432 414.703  17
   2  -2 -23 7858.72 1048.95  17
   2  -2 -22-85.0634 679.028  17
  -2   2  22-706.160 481.949  13
  -2   2  21 13229.5 1130.58  13
   2  -2 -21 14069.0 1632.28  17
  -2   2  20 8455.82 940.329  13
   2  -2 -20 7143.91 1211.31  17
  -2   2  19 16294.6 1313.98  13
   2  -2 -19 17363.7 1780.58  17
  -2   2  18 32204.8 1806.60   7
  -2   2  18 41311.6 4774.41   6
  -2   2  18 29567.4 4387.98   1
   2  -2 -18 39994.8 2560.79  17
  -2   2  18 38876.9 1984.09  13
  -2   2  17 17276.3 1325.73   7
  -2   2  17 16316.0 3250.16   1
  -2   2  17 17233.9 1530.03  24
  -2   2  17 23770.7 3557.28   6
  -2   2  17 21791.0 1466.21  13
  -2   2  16 37355.5 1872.82   7
  -2   2  16 38859.7 5026.61   1
  -2   2  16 37148.5 2079.38  24
  -2   2  16 45556.2 4754.75   6
  -2   2  16 42419.4 1963.64  13
  -2   2  15 5935.78 740.399  13
  -2   2  15 6153.69 769.424   7
  -2   2  15 5059.49 1997.36   1
  -2   2  15 5414.33 789.001  24
  -2   2  15 7520.48 1978.57   6
  -2   2  14 40388.3 1850.01   7
  -2   2  14 44961.3 4323.59   6
  -2   2  14 41995.8 4965.18   1
  -2   2  14 38954.8 1722.69  13
  -2   2  13 2697.09 1630.37   1
  -2   2  12 26949.6 3751.27   1
  -2   2  11 37943.7 4234.02   1
  -2   2  10 102870. 6215.52   1
  -2   2   9 22582.5 2826.87   1
  -2   2   8 76831.9 4553.05   1
  -2   2   7 143616. 5581.87   1
  -2   2   6 3778.78 963.704   1
  -2   2   5 475374. 8160.18   1
  -2   2   4 120703. 3706.32   1
  -2   2   3 234065. 4582.56   1
   2  -2  -2 19842.5 706.778   2
  -2   2   2 22013.2 1260.58   1
   2  -2  -1 3677.25 511.173   3
   2  -2  -1 3193.13 403.958   2
   2  -2   0 1052.79 277.052   4
  -2   2   0 885.806 269.342   5
   2  -2   0 891.543 336.928   2
   2  -2   0 1151.82 313.553   3
   2  -2   1 1433.67 340.639   3
   2  -2   2 32427.5 1328.49   3
   2  -2   3 5975.51 776.020   6
   2  -2   3 5715.90 624.510   3
   2  -2   4 365638. 6302.56   6
   2  -2   4 351288. 5168.88   3
   2  -2   5 10006.6 1178.90   6
   2  -2   5 8993.08 940.186   3
   2  -2   6 184544. 5161.51   6
   2  -2   6 194855. 5306.97   2
   2  -2   7 9209.07 1035.39   3
   2  -2   7 11090.8 1433.82   6
   2  -2   7 11368.1 1449.30   2
   2  -2   8 18062.7 1931.39   2
   2  -2   8 13803.1 1312.69   3
   2  -2   8 15816.3 1807.43   6
   2  -2   9 2415.10 989.559   6
   2  -2   9 2508.08 870.617   2
   2  -2   9 2122.50 585.475   3
   2  -2  10 77049.6 4432.67   6
   2  -2  10 80501.5 4340.27   2
   2  -2  11 24257.4 2732.69   6
   2  -2  11 26026.8 2631.97   2
   2  -2  12 53185.1 4217.71   6
   2  -2  12 51902.2 3897.35   2
   2  -2  13 43567.8 3757.24   2
   2  -2  13 43444.1 4102.71   6
   2  -2  14 7125.04 786.007   7
   2  -2  14 6799.93 1739.95   6
   2  -2  14 5687.53 924.292  12
   2  -2  14 6265.92 1466.32   2
   2  -2  15 61979.4 5415.18   6
   2  -2  15 62384.5 2380.07   7
   2  -2  15 59848.0 2963.18  12
   2  -2  15 55426.6 4456.99   2
   2  -2  16 161.997 392.708   7
   2  -2  16 249.378 523.797  12
   2  -2  16-76.5438 1001.91   6
   2  -2  17 69079.1 2638.46   7
   2  -2  17 66999.3 3222.42  12
   2  -2  18 10329.2 1089.17   7
   2  -2  18 9453.49 1183.12  24
   2  -2  18 8860.59 1297.14  12
   2  -2  19 46928.0 2190.33   7
   2  -2  19 45178.4 2451.09  24
   2  -2  20 12977.8 1372.11  24
   2  -2  20 12681.1 1140.41   7
   2  -2  21 17703.7 1257.17   7
   2  -2  21 13354.5 1170.81  16
   2  -2  21 15489.4 1386.78  24
   2  -2  22 27490.9 1503.02  16
   2  -2  22 37015.5 1954.67  24
   2  -2  23 221.556 250.917  21
   2  -2  23-295.110 420.191  24
  -2   2 -24 21915.3 1396.99  17
  -2   1  26 14697.6 766.953  21
  -2   1  25 456.147 291.130  21
   2  -1 -25-41.1387 247.250  17
   2  -1 -24 18067.5 1248.52  17
   2  -1 -23-356.574 475.031  17
  -2   1  22 8360.06 877.293  13
   2  -1 -22 7141.02 1013.89  17
  -2   1  21-742.063 586.506  13
   2  -1 -21-780.724 662.692  17
  -2   1  20 10027.1 987.586  13
   2  -1 -20 11404.7 1399.57  17
  -2   1  19 6213.44 816.738  13
   2  -1 -19 6166.92 1099.45  17
  -2   1  18 27157.6 3764.10   6
  -2   1  18 26737.1 1965.80  24
  -2   1  18 21677.3 1443.12   7
  -2   1  18 24817.8 1534.83  13
  -2   1  17 16209.9 2885.03   6
  -2   1  17 15860.2 1219.84  13
  -2   1  17 18196.4 1551.89  24
  -2   1  17 15171.6 1242.76   7
  -2   1  16 16775.8 1267.77   7
  -2   1  16 16361.8 3031.69   1
  -2   1  16 17223.2 1235.92  13
  -2   1  16 18830.1 1480.55  24
  -2   1  16 17123.4 2802.77   6
  -2   1  15 26927.8 1522.51   7
  -2   1  15 27415.7 1441.72  13
  -2   1  15 27508.8 1734.67  24
  -2   1  15 24511.3 3714.74   1
  -2   1  15 32059.0 3650.59   6
  -2   1  14 1719.89 1037.74   6
  -2   1  14 1215.52 1244.80   1
  -2   1  13 28188.0 3089.34   6
  -2   1  13 28510.1 3828.39   1
  -2   1  12 10014.4 1805.16   6
  -2   1  12 8085.05 2133.11   1
  -2   1  11 62802.7 5170.23   1
  -2   1  11 59740.4 3933.32   6
  -2   1  10 48246.6 4258.64   1
  -2   1   9 177325. 7489.98   1
  -2   1   9 130110. 2470.73   2
  -2   1   8 22217.0 2473.04   1
  -2   1   8 16346.6 770.842   2
  -2   1   7 5428.08 376.702   2
  -2   1   7 8476.50 1521.09   1
  -2   1   6 122023. 4594.27   1
  -2   1   6 59342.7 970.051   2
  -2   1   5 720.289 552.252   1
   2  -1  -4 920757. 8159.84   3
  -2   1   4 999999. 9663.99   1
  -2   1   3 53583.7 1793.19   1
   2  -1  -3 49077.6 1793.84   3
  -2   1   2 68865.6 1686.74   1
  -2   1   2 63317.5 1898.60   5
   2  -1  -2 68404.6 2040.10   3
   2  -1  -1 38190.8 1532.26   3
  -2   1   1 36257.9 1437.78   5
   2  -1   0 55806.9 1987.79   3
  -2   1   0 64219.6 2399.43   5
   2  -1   1 12106.5 1089.49   3
   2  -1   2 7085.28 977.113   3
   2  -1   3 335693. 6560.57   3
   2  -1   3 323968. 7451.36   1
   2  -1   4 15250.4 1835.69   1
   2  -1   4 15527.8 1523.88   3
   2  -1   5 162600. 6167.29   1
   2  -1   6 39208.3 3233.88   1
   2  -1   7 64626.6 4423.71   1
   2  -1   8 339.422 1179.25   1
   2  -1   9 8861.57 1880.08   1
   2  -1  10 5182.89 1692.14   1
   2  -1  10 5047.40 1322.76   6
   2  -1  10 5933.36 1338.08   2
   2  -1  11 11207.8 1960.30   6
   2  -1  11 12885.0 1898.14   2
   2  -1  12 11216.7 2055.47   6
   2  -1  12 14224.1 2119.46   2
   2  -1  13 21085.8 2638.36   2
   2  -1  13 22068.4 2995.71   6
   2  -1  14 96017.6 2833.60   7
   2  -1  14 105318. 6774.63   6
   2  -1  14 105278. 6060.49   2
   2  -1  14 106793. 3808.01  12
   2  -1  15-89.8386 801.502   6
   2  -1  15-141.173 437.547   7
   2  -1  15 154.431 469.451  12
   2  -1  15-306.337 579.423   2
   2  -1  16 89906.1 3004.58   7
   2  -1  16 82588.1 3649.21  12
   2  -1  16 82898.7 6437.50   6
   2  -1  17 570.437 410.113   7
   2  -1  17 1523.17 631.511  24
   2  -1  17 2087.68 1200.02   6
   2  -1  17 1295.83 694.129  12
   2  -1  18 45544.5 2245.66   7
   2  -1  18 40872.8 2472.15  24
   2  -1  18 41839.5 2717.10  12
   2  -1  19 1088.80 491.703   7
   2  -1  19 1158.45 609.369  24
   2  -1  20 36026.9 1978.02   7
   2  -1  20 34480.2 2168.50  24
   2  -1  21 9505.96 1024.87   7
   2  -1  21 8087.99 1090.90  24
   2  -1  22 4144.00 731.046  24
   2  -1  23 23515.5 1171.98  21
  -2   1 -23 27865.0 2002.59  17
  -2   1 -24 566.095 395.938  17
  -2   0  26 6354.56 550.954  21
  -2   0  25 39094.1 1554.05  21
  -2   0  24 1059.47 463.497  21
   2   0 -24 888.392 360.870  17
   2   0 -23 21104.7 1382.10  17
  -2   0  22 39.5344 333.343  13
   2   0 -22 164.489 469.316  17
  -2   0  21 5383.01 743.672  13
   2   0 -21 5282.24 872.930  17
   2   0 -20 1116.06 536.514  17
  -2   0  20 427.385 419.865  13
  -2   0  19 10327.2 1230.22  24
  -2   0  19 9287.97 966.379  13
  -2   0  18 12603.1 2597.33   6
  -2   0  18 10730.3 1262.16  24
  -2   0  18 11537.6 1054.03  13
  -2   0  17 7709.03 1955.86   6
  -2   0  17 6915.20 821.128   7
  -2   0  17 6902.38 794.802  13
  -2   0  17 8129.56 1096.09  24
  -2   0  17 6657.62 929.085  16
  -2   0  16 34153.7 1749.67   7
  -2   0  16 32719.2 1617.73  13
  -2   0  16 35183.1 2029.80  24
  -2   0  16 37839.5 4003.40   6
  -2   0  16 32349.5 1831.55  16
  -2   0  15 1285.39 395.909   7
  -2   0  15 1267.58 345.059  13
  -2   0  15 1592.14 858.414   6
  -2   0  15 1507.52 503.141  24
  -2   0  14 27965.6 3108.39   6
  -2   0  14 27542.4 3470.72   1
  -2   0  13 2386.19 1262.12   1
  -2   0  13 3379.69 1081.01   6
  -2   0  12 32070.0 3027.06   6
  -2   0  12 30179.1 3476.73   1
  -2   0  11 503.905 649.850   6
  -2   0  11 1070.53 1017.28   1
  -2   0  10 68285.4 2292.29   2
  -2   0  10 76374.4 4088.62   6
  -2   0  10 77646.5 4789.39   1
  -2   0   9 11797.8 1543.55   6
  -2   0   9 10392.8 847.550   2
  -2   0   9 10082.2 1706.35   1
  -2   0   8 117888. 5137.73   1
  -2   0   8 124647. 2655.59   2
  -2   0   8 125207. 4534.83   6
  -2   0   7 74039.2 3670.74   1
  -2   0   7 77980.5 1922.80   2
  -2   0   7 76243.5 3271.82   6
   2   0  -6 106320. 2801.07   3
  -2   0   6 107566. 3544.20   6
  -2   0   6 113484. 2124.68   2
  -2   0   6 103197. 3891.66   1
   2   0  -5 18615.5 1149.05   3
  -2   0   5 14807.4 1361.47   1
  -2   0   5 16992.5 1306.15   6
  -2   0   5 18307.6 806.133   2
  -2   0   4 36823.4 1662.64   6
   2   0  -4 39936.6 1662.77   3
  -2   0   3 40527.9 1700.08   5
   2   0  -3 42491.5 1744.86   3
  -2   0   2 35240.7 1624.53   5
   2   0  -2 31934.2 1624.44   3
  -2   0   1 50625.7 2309.67   5
  -2   0   1 48338.9 1256.15   4
   2   0   0 1346.34 697.688   3
   2   0   0 915.185 409.150   1
   2   0   1 108378. 3587.81   1
   2   0   1 120099. 4388.04   3
   2   0   2 34179.3 2330.04   1
   2   0   3 88279.3 4044.65   1
   2   0   4 335944. 8439.72   1
   2   0   5 24108.1 2568.77   1
   2   0   6 129611. 6021.99   1
   2   0   7 21135.2 2890.13   1
   2   0   8 13081.6 2441.91   1
   2   0   9 2764.51 1532.36   1
   2   0  10 66263.2 5471.71   1
   2   0  11 4192.69 1612.14   1
   2   0  12 12740.2 2750.31   1
   2   0  12 10415.1 1886.23   2
   2   0  13 40233.7 3715.51   2
   2   0  13 38831.4 1812.42   7
   2   0  13 34470.4 2043.95  12
   2   0  13 44729.9 4289.89   6
   2   0  14 338.217 681.945   6
   2   0  14 804.132 385.165   7
   2   0  14 550.246 507.700  12
   2   0  14-77.3894 752.888   2
   2   0  15 47834.3 2144.39   7
   2   0  15 44122.4 2607.18  12
   2   0  16 2824.18 807.692  12
   2   0  16 3123.53 1303.32   6
   2   0  16 2955.38 647.093   7
   2   0  17 29504.3 1785.66   7
   2   0  17 32438.1 4059.20   6
   2   0  17 26515.1 2179.40  12
   2   0  17 31511.4 2292.79  24
   2   0  18 690.088 545.163   7
   2   0  18 1020.84 601.483  24
   2   0  19 15846.7 1326.77   7
   2   0  19 13946.1 1515.12  24
   2   0  20 976.529 497.505   7
   2   0  20 137.687 485.666  24
   2   0  21 4074.61 690.766   7
   2   0  21 4210.16 793.278  24
   2   0  22 13836.3 1190.04  24
  -2   0 -22 18298.9 1961.90  17
  -2   0 -23-462.727 585.245  17
  -2   0 -24 19318.6 1265.76  17
  -2  -1  26 15717.3 867.928  21
  -2  -1  25 7457.52 734.929  21
  -2  -1  24 48772.3 1954.94  21
  -2  -1  23 91.2234 525.720  21
   2   1 -22 23533.3 1433.78  17
   2   1 -21 1630.66 582.634  17
  -2  -1  21 1140.08 434.662  13
  -2  -1  21 1063.17 495.651  16
  -2  -1  20 10990.9 1034.60  13
  -2  -1  20 11943.3 1242.06  16
  -2  -1  19 9524.93 971.751  13
  -2  -1  19 9622.75 1140.28  16
  -2  -1  19 9671.07 1193.49  24
  -2  -1  18 16631.5 1256.42  13
  -2  -1  18 16900.7 2519.40   5
  -2  -1  18 17456.3 1474.65  24
  -2  -1  18 16462.4 1427.87  16
  -2  -1  17 33757.8 1721.04  13
  -2  -1  17 33963.6 1994.99  24
  -2  -1  17 32849.1 1941.25  16
  -2  -1  16 28422.0 1528.85  13
  -2  -1  16 27694.0 3541.60   6
  -2  -1  16 30459.7 1835.90  24
  -2  -1  16 25938.0 1645.91  16
  -2  -1  15 96355.0 6057.65   6
  -2  -1  15 92712.8 2616.66  13
  -2  -1  15 101115. 3176.10  24
  -2  -1  15 90269.0 2912.79  16
  -2  -1  15 83542.9 2514.24   7
  -2  -1  14 13484.3 2248.90   6
  -2  -1  13 80922.9 5040.58   6
  -2  -1  12 2335.90 903.838   6
  -2  -1  11 59081.6 3806.93   6
  -2  -1  11 57173.4 2547.81   2
  -2  -1  10 2528.69 559.192   2
  -2  -1  10 2410.35 924.464   6
  -2  -1   9 132665. 5068.84   6
  -2  -1   9 126507. 3312.29   2
  -2  -1   8 122660. 3076.77   2
  -2  -1   8 128412. 4666.59   6
   2   1  -7 4025.52 539.899   3
  -2  -1   7 5097.65 907.745   6
  -2  -1   7 4564.23 593.397   2
   2   1  -6 372438. 5079.34   3
  -2  -1   6 386698. 4926.09   2
  -2  -1   6 397742. 6334.44   5
  -2  -1   6 383604. 6862.83   6
  -2  -1   5 1100.74 287.679   2
   2   1  -5 1045.05 353.950   3
  -2  -1   5 1377.43 452.637   5
  -2  -1   4 57189.5 2228.81   5
  -2  -1   4 63027.0 1911.14   2
   2   1  -4 58069.0 2262.86   3
  -2  -1   3 6901.53 856.361   5
   2   1  -3 5925.14 914.684   3
   2   1  -2 3816.05 989.394   3
   2   1  -2 3825.34 300.260   1
  -2  -1   2 5001.76 910.654   5
  -2  -1   1 3114.10 556.987   4
   2   1  -1 3264.52 442.048   1
   2   1  -1 3105.28 996.066   3
   2   1   0 682321. 7155.96   1
   2   1   1 136746. 3833.83   1
   2   1   2 357182. 7137.45   1
   2   1   3 181372. 5715.19   1
   2   1   4 50385.2 3428.16   1
   2   1   5 111038. 5445.47   1
   2   1   6 8522.44 1921.57   1
   2   1   7 8760.40 2118.26   1
   2   1   8 15657.5 2844.64   1
   2   1   9 80274.5 6113.94   1
   2   1  10 17098.1 3233.76   1
   2   1  11 141622. 8769.14   1
   2   1  12 42898.1 5208.80   1
   2   1  13 3847.64 1855.53   1
   2   1  13 2518.60 532.445   7
   2   1  13 2317.99 1011.77   2
   2   1  13 2293.19 604.376  12
   2   1  14 69698.3 2571.88   7
   2   1  14 78918.5 5911.57   6
   2   1  15 5247.38 945.581  12
   2   1  15 6943.07 892.561   7
   2   1  15 6320.08 1843.18   6
   2   1  16 18589.1 1437.95   7
   2   1  16 20986.4 3222.28   6
   2   1  16 15440.6 1648.56  24
   2   1  17 1078.01 522.384  24
   2   1  17 1019.46 490.029   7
   2   1  18 15581.5 1371.79   7
   2   1  18 15839.5 1654.05  24
   2   1  19 881.823 514.671  24
   2   1  19 89.3311 665.934   7
   2   1  20 3593.20 684.275   7
   2   1  20 3723.77 793.834  24
   2   1  21 11351.9 1129.88  24
   2   1  21 10717.3 1004.54   7
  -2  -1 -21 10923.6 1657.07  17
  -2  -1 -22 82.7698 682.258  17
  -2  -1 -23 19236.6 1473.23  17
  -2  -1 -24-470.805 351.928  17
  -2  -2  26 9880.33 693.554  21
  -2  -2  25 36061.0 1504.84  21
  -2  -2  24 576.990 370.269  21
  -2  -2  23 24387.8 1510.68  21
  -2  -2  23 24223.6 1553.04  16
  -2  -2  22-568.612 556.487  21
  -2  -2  22-149.466 379.330  16
  -2  -2  21 20395.6 1569.32  16
  -2  -2  21 19180.0 1348.31  13
  -2  -2  21 23752.8 1606.25  21
  -2  -2  20 12955.7 1144.98  13
  -2  -2  20 13153.6 1298.64  16
  -2  -2  19 31884.9 1791.39  13
  -2  -2  19 29411.8 1904.21  24
  -2  -2  19 30070.4 1895.94  16
  -2  -2  18 1708.46 500.891  13
  -2  -2  18 963.997 467.585  16
  -2  -2  18 1509.00 568.571  24
  -2  -2  17 47466.1 2309.84  24
  -2  -2  17 46554.0 2066.84  13
  -2  -2  17 43689.4 3680.59   5
  -2  -2  17 45381.3 2250.79  16
  -2  -2  16 62588.8 2273.63  13
  -2  -2  16 63409.7 4273.92   5
  -2  -2  16 64993.6 2617.15  24
  -2  -2  16 60811.7 2515.09  16
  -2  -2  15 38036.9 1708.58  13
  -2  -2  15 42716.9 2064.82  16
  -2  -2  15 41995.1 3343.95   5
  -2  -2  15 43389.0 2049.68  24
  -2  -2  14 146420. 5939.23   5
  -2  -2  13 1318.75 570.789   5
  -2  -2  12 114784. 4816.14   5
  -2  -2  12 116772. 4104.08   2
  -2  -2  11 237.435 368.065   2
  -2  -2  11 486.728 518.788   5
  -2  -2  10 186492. 5535.25   5
  -2  -2  10 176027. 4540.81   2
  -2  -2   9 42077.3 2518.86   5
  -2  -2   9 39278.5 2062.06   2
  -2  -2   8 109199. 3270.39   2
  -2  -2   8 113510. 3846.67   5
   2   2  -7 203189. 3675.54   3
  -2  -2   7 211318. 4996.24   5
  -2  -2   7 214560. 4417.54   2
  -2  -2   6 1577.16 475.557   5
  -2  -2   6 2141.04 505.307   2
   2   2  -6 2057.14 450.574   3
   2   2  -5 75338.1 2822.13   3
  -2  -2   5 74007.1 2822.32   5
  -2  -2   5 80337.3 2575.16   2
  -2  -2   4 69183.3 2382.23   2
  -2  -2   4 63327.3 2783.39   5
   2   2  -4 63023.8 3275.59   3
  -2  -2   3 136893. 4669.09   5
   2   2  -3 126470. 5562.08   3
  -2  -2   3 131646. 3358.88   2
   2   2  -2 12548.8 898.266   1
   2   2  -2 14221.5 2156.82   3
  -2  -2   2 11971.1 1118.27   4
   2   2  -1 5073.68 676.730   1
  -2  -2   1 4430.21 750.863   4
   2   2   0 21897.0 1558.90   1
   2   2   1 229815. 5452.56   1
   2   2   2 11367.9 1443.75   1
   2   2   3 75090.3 3879.01   1
   2   2   4 38450.4 3103.24   1
   2   2   5 576.029 964.938   1
   2   2   6 25922.5 3144.28   1
   2   2   7 1846.02 1599.67   1
   2   2   8 85344.5 6374.13   1
   2   2   9 105.581 1368.28   1
   2   2  10 274450. 12578.9   1
   2   2  11 2750.31 1309.98   1
   2   2  12 23273.4 1412.85   7
   2   2  12 36652.0 5031.12   1
  -2  -2 -13 12941.3 1406.19  18
   2   2  13 11362.9 1078.44   7
   2   2  13 15771.7 3441.48   1
   2   2  13 8176.41 1006.47  12
   2   2  13 10814.3 937.515  13
   2   2  14 213.421 363.998   7
   2   2  14 342.892 344.487  13
  -2  -2 -14-200.690 643.549  18
   2   2  14-710.872 1532.49   1
   2   2  15 24674.4 3508.11   6
   2   2  15 21198.4 1536.23   7
   2   2  15 18963.5 1681.92  24
   2   2  15 21626.4 1316.36  13
   2   2  16 984.407 520.582  24
   2   2  16 1198.99 498.587   7
   2   2  16 394.504 673.141   6
   2   2  16 303.571 417.975  13
   2   2  17 25323.9 1717.23   7
   2   2  17 21240.1 1774.91  24
   2   2  18-407.440 702.388   7
   2   2  18 302.532 432.898  24
   2   2  19 11879.8 1266.95  24
   2   2  19 14787.8 1321.43   7
   2   2  20 1012.56 501.890   7
   2   2  20 1439.19 513.287  24
  -2  -2 -20 1032.56 834.747  17
   2   2  21 11820.9 1025.85   7
  -2  -2 -21 14046.7 1579.75  17
  -2  -2 -22 26397.8 1802.35  17
  -2  -2 -23 2379.18 525.675  17
  -2  -3  26 12965.7 769.133  21
  -2  -3  25 2467.16 435.733  21
  -2  -3  24 44342.7 1797.99  21
  -2  -3  23 7225.50 857.158  21
  -2  -3  23 6005.75 804.994  16
  -2  -3  22 33214.7 1817.66  21
  -2  -3  22 28622.3 1723.27  16
  -2  -3  21 4905.59 790.097  16
  -2  -3  21 6456.82 889.688  21
  -2  -3  20 26734.7 1678.73  21
  -2  -3  20 23455.6 1665.76  16
  -2  -3  19 1836.63 570.045  24
  -2  -3  19 1326.67 476.751  13
  -2  -3  19 2070.40 582.574  16
  -2  -3  19 2045.84 573.773  21
  -2  -3  18 84266.5 3038.60  24
  -2  -3  18 86249.4 2938.68  13
  -2  -3  18 87448.5 3144.27  16
  -2  -3  17 6142.39 893.243  16
  -2  -3  17 6265.76 875.460  24
  -2  -3  17 6397.52 832.110  13
  -2  -3  16 20779.5 1512.86  16
  -2  -3  16 18967.3 1316.68  13
  -2  -3  16 19766.6 1472.61  24
  -2  -3  15 57610.5 2503.41  16
  -2  -3  15 55436.6 2149.93  13
  -2  -3  15 56879.6 3813.70   5
  -2  -3  15 61383.2 2397.72  24
  -2  -3  14 280.726 418.029   5
  -2  -3  13 130341. 4881.48   2
  -2  -3  13 121714. 5163.07   5
  -2  -3  12 4571.59 921.491   2
  -2  -3  12 5571.53 1096.67   5
  -2  -3  11 38488.2 2675.34   5
  -2  -3  11 37313.0 2403.11   2
  -2  -3  10 5266.15 982.141   5
  -2  -3  10 5957.66 921.952   2
  -2  -3   9 62994.4 3121.64   5
  -2  -3   9 67346.1 2967.23   2
  -2  -3   8 32579.2 2151.42   5
  -2  -3   8 34573.3 2085.66   2
   2   3  -8 32278.1 1370.91   3
   2   3  -7 57841.4 2126.23   3
  -2  -3   7 56572.3 2595.30   2
  -2  -3   7 52350.2 2684.87   5
  -2  -3   6 176420. 5034.48   5
   2   3  -6 187701. 4561.28   3
  -2  -3   6 192111. 4633.23   2
  -2  -3   5 94660.4 3233.23   2
   2   3  -5 97364.9 4252.30   3
  -2  -3   5 90105.8 3824.64   5
  -2  -3   4 161151. 4176.69   2
   2   3  -4 156383. 6500.76   3
   2   3  -3 4693.34 1397.90   3
  -2  -3   3 2846.26 731.580   4
   2   3  -3 2683.09 523.485   1
  -2  -3   2 5953.85 986.461   4
   2   3  -2 6480.88 816.954   1
   2   3  -1 316.047 381.724   1
   2   3   0 135741. 4350.40   1
   2   3   1 89836.9 3863.51   1
   2   3   2 89223.9 4195.19   1
   2   3   3 66818.5 3955.09   1
   2   3   4 982.698 1037.74   1
   2   3   5 6595.63 1791.27   1
   2   3   6 375.081 1248.36   1
   2   3   7 60742.3 5234.22   1
   2   3   8-565.687 1682.80   1
   2   3   9 177402. 10137.8   1
   2   3  10 4813.41 2123.11   1
  -2  -3 -11 47573.6 2384.70  18
   2   3  11 41517.8 2000.76   7
   2   3  12 1914.09 502.830   7
  -2  -3 -12 2082.44 673.894  18
   2   3  12 3585.04 1982.04   1
   2   3  13 8289.30 930.008  13
  -2  -3 -13 8550.42 1177.09  18
   2   3  13 7681.92 971.576   7
   2   3  14 6439.18 858.711  13
   2   3  14 7561.23 1020.88   7
   2   3  15-216.879 544.179   7
   2   3  15-52.5883 1302.12   1
   2   3  15-319.276 429.745  13
   2   3  16 20395.1 1608.64   7
   2   3  16 19070.5 1276.22  13
   2   3  17-265.127 706.289   7
   2   3  17-657.256 491.953  13
   2   3  18 48375.9 2399.36   7
   2   3  19 572.150 551.683   7
  -2  -3 -19 1178.99 728.973  17
   2   3  20 24411.9 1550.98   7
  -2  -3 -20 26787.8 1978.82  17
   2   3  21 3306.05 556.108   7
  -2  -3 -21 2935.53 713.201  17
  -2  -3 -22 10076.1 979.295  17
  -2  -3 -23 8366.11 718.213  17
  -2  -4  26 3440.52 408.521  21
  -2  -4  25 23615.9 1145.95  21
  -2  -4  24-320.259 389.180  21
  -2  -4  23 39638.7 1797.57  21
  -2  -4  23 32858.9 1721.92  16
  -2  -4  22 2809.90 614.731  21
  -2  -4  22 1798.88 509.338  16
  -2  -4  21 38325.4 2038.91  16
  -2  -4  21 41799.2 2033.69  21
  -2  -4  20 7840.88 951.119  21
  -2  -4  20 6397.06 909.971  16
  -2  -4  19 23502.8 1666.53  16
  -2  -4  19 24518.3 1604.83  21
  -2  -4  18 2701.64 619.054  24
  -2  -4  18 2044.56 515.028  21
  -2  -4  18 2180.38 612.957  16
  -2  -4  17 2863.37 644.000  24
  -2  -4  17 2879.18 661.044  16
  -2  -4  17 2728.98 575.897  21
  -2  -4  16 38636.0 1923.44  21
  -2  -4  16 38659.8 1979.62  24
  -2  -4  16 40044.9 2176.12  16
  -2  -4  15 5085.13 711.602  13
  -2  -4  15 6275.54 843.588  16
  -2  -4  15 5844.02 754.929  21
  -2  -4  15 6125.31 795.798  24
  -2  -4  14 62340.3 2271.39  24
  -2  -4  14 66197.7 3857.64   2
  -2  -4  14 65086.1 2306.23  21
  -2  -4  14 69786.2 2567.01  16
  -2  -4  13 4771.22 1047.27   2
  -2  -4  13 3926.11 979.381   5
  -2  -4  12 77896.2 3997.46   5
  -2  -4  12 80757.7 3977.94   2
  -2  -4  11 1834.51 663.867   2
  -2  -4  11 1788.63 718.466   5
  -2  -4  10 55110.1 3214.27   5
  -2  -4  10 56114.0 3087.59   2
  -2  -4   9 24313.5 2148.97   5
  -2  -4   9 25506.0 2036.43   2
  -2  -4   8 11455.3 1551.56   5
  -2  -4   8 13068.3 1463.09   2
   2   4  -7 10528.4 1062.15   3
  -2  -4   7 10766.9 1560.05   5
  -2  -4   7 12077.3 1423.59   2
  -2  -4   6 6544.83 1078.43   2
   2   4  -6 5918.44 1071.76   3
  -2  -4   5 68724.6 3152.90   2
  -2  -4   5 68820.4 3447.10   4
   2   4  -5 65755.3 4061.15   3
  -2  -4   4 50325.0 2680.26   2
  -2  -4   4 46730.7 2859.36   4
   2   4  -3 150760. 4178.19   1
  -2  -4   3 158231. 5299.37   4
   2   4  -2 5452.04 882.094   1
  -2  -4   2 5208.31 1092.03   4
   2   4  -1 59523.9 2950.38   1
   2   4   0 55641.0 3127.35   1
   2   4   1 87050.9 4246.88   1
   2   4   2 231582. 7365.06   1
   2   4   3 76776.6 4630.74   1
   2   4   4 125391. 6303.17   1
   2   4   5 27448.4 3309.56   1
   2   4   6 126152. 7279.54   1
   2   4   7 6209.99 1990.38   1
   2   4   8 93925.4 7222.37   1
   2   4   9 20568.7 3724.88   1
   2   4  10 36896.2 1984.24   7
  -2  -4 -10 36970.3 2067.67  18
   2   4  11 16440.6 1425.91   7
  -2  -4 -11 19830.0 1635.47  18
   2   4  12 15128.8 3773.95   1
   2   4  12 10178.8 1196.31   7
   2   4  13 16873.1 1515.64   7
   2   4  13 17403.5 1351.80  13
   2   4  14 4097.67 751.827  13
   2   4  14 3462.70 2186.88   1
   2   4  14 3988.86 845.287   7
   2   4  15 21980.2 1849.42   7
   2   4  15 23023.6 1495.99  13
   2   4  16-551.890 475.174  13
   2   4  16-258.058 583.939   7
   2   4  17 31993.6 1566.28  13
   2   4  17 38949.7 2264.54   7
  -2  -4 -17 37079.1 2463.19  17
   2   4  18 958.108 531.397   7
  -2  -4 -18 1214.06 693.637  17
   2   4  19 26515.1 1705.29   7
  -2  -4 -19 25770.4 1825.22  17
   2   4  20 759.008 426.244   7
  -2  -4 -20 1212.28 519.547  17
   2   4  21 14993.5 1008.11   7
  -2  -4 -21 12935.9 1046.45  17
  -2  -4 -22 3118.99 482.732  17
  -2  -5  26 6025.04 489.651  21
  -2  -5  25 4538.22 510.894  21
  -2  -5  24 12113.6 912.232  21
  -2  -5  23 161.258 355.938  21
  -2  -5  23 361.681 328.644  16
  -2  -5  22 31432.9 1688.82  21
  -2  -5  22 25982.2 1617.10  16
  -2  -5  21 3984.68 683.589  21
  -2  -5  21 3632.04 732.337  16
  -2  -5  20 56775.9 2363.52  21
  -2  -5  20 57052.7 2570.34  16
  -2  -5  19 2715.05 616.185  21
  -2  -5  19 2519.71 620.844  16
  -2  -5  18 34611.7 2069.04  16
  -2  -5  18 32968.4 1823.19  21
  -2  -5  17 11217.8 1082.08  21
  -2  -5  17 11353.5 1188.33  16
  -2  -5  16 465.681 372.810  16
  -2  -5  16 405.169 325.805  24
  -2  -5  16 787.667 398.135  21
  -2  -5  15 55326.4 2224.35  24
  -2  -5  15 62680.2 2629.66  16
  -2  -5  15 60285.2 2312.75  21
  -2  -5  14 340.992 287.876  24
  -2  -5  14 486.643 612.767   2
  -2  -5  14-41.7653 296.878   9
  -2  -5  14 190.018 309.150  21
  -2  -5  14 223.373 322.727  16
  -2  -5  13 96745.8 2953.63  16
  -2  -5  13 91525.9 2699.26  21
  -2  -5  13 95668.9 4829.85   2
  -2  -5  12 1025.32 530.190   2
  -2  -5  11 15621.7 1841.94   2
  -2  -5  10-48.6615 442.252   2
  -2  -5   9 32727.5 2523.45   2
  -2  -5   8 11982.0 1553.77   2
  -2  -5   7 2606.78 859.101   2
  -2  -5   7 2112.16 850.863   4
  -2  -5   6 67929.3 3870.99   4
   2   5  -6 65015.8 3771.11   3
  -2  -5   6 71108.9 3649.02   2
   2   5  -5 35456.3 2349.24   1
   2   5  -5 33363.6 2984.38   3
  -2  -5   5 34612.3 2542.61   2
  -2  -5   5 31003.7 2645.36   4
   2   5  -4 96691.8 5205.12   3
  -2  -5   4 98052.2 4720.36   4
   2   5  -4 101145. 3929.71   1
   2   5  -3 6724.52 1106.58   1
  -2  -5   3 9058.07 1670.71   4
   2   5  -2 141215. 4850.86   1
   2   5  -1 978.598 680.676   1
   2   5   0 143624. 5512.46   1
   2   5   1 42969.0 3291.45   1
   2   5   2 62935.5 4194.75   1
   2   5   3 64979.1 4548.52   1
   2   5   4 29411.9 3376.64   1
   2   5   5 76186.4 5578.13   1
   2   5   6 227.413 1186.47   1
   2   5   7 82633.5 6746.15   1
  -2  -5  -8 30550.5 1791.74  18
   2   5   8 41603.2 5023.75   1
   2   5   9 33792.8 4814.52   1
   2   5   9 29700.4 1957.00   7
  -2  -5  -9 27540.1 1762.38  18
   2   5  10 20363.1 1673.85   7
   2   5  10 27112.7 4711.39   1
   2   5  11 16359.8 3823.96   1
   2   5  11 15369.5 1475.68   7
   2   5  12 30848.5 2161.60   7
   2   5  12 43737.6 6131.67   1
   2   5  13 25501.9 4512.55   1
   2   5  13 19977.9 1534.99  13
   2   5  13 21238.9 1848.78   7
  -2  -5 -13 20670.1 1733.30  17
   2   5  14 43195.0 2515.64   7
   2   5  14 40987.6 2023.71  13
  -2  -5 -14 46250.5 2602.17  17
   2   5  15 3127.07 659.460  13
  -2  -5 -15 3214.18 852.458  17
   2   5  15 2644.88 814.396   7
   2   5  16 40917.7 2443.66   7
   2   5  16 35430.4 1726.76  13
  -2  -5 -16 41066.7 2370.27  17
   2   5  17-650.462 463.201  13
   2   5  17-964.592 782.295   7
  -2  -5 -17-447.759 523.758  17
   2   5  18 10741.7 1185.78   7
  -2  -5 -18 8843.48 1039.89  17
   2   5  19 2736.72 602.786   7
  -2  -5 -19 2740.55 580.175  17
   2   5  20 1099.71 339.019   7
  -2  -5 -20 1315.25 404.838  17
  -2  -5 -21-2.93550 275.687  17
  -2  -6  26 9601.17 559.797  21
  -2  -6  25 846.347 262.786  21
  -2  -6  24 8494.66 733.257  21
  -2  -6  23 9765.28 868.041  21
  -2  -6  23 10001.3 944.876  16
  -2  -6  22 1822.43 501.680  16
  -2  -6  22 1428.34 403.228  21
  -2  -6  21 51787.3 2162.11  21
  -2  -6  21 50588.5 2370.49  16
  -2  -6  20 969.968 439.787  21
  -2  -6  20 797.542 468.625  16
  -2  -6  19 46409.4 2158.32  21
  -2  -6  19 47515.4 2427.77  16
  -2  -6  18 8252.50 963.110  21
  -2  -6  18 7997.83 1018.53  16
  -2  -6  17 17662.2 1335.48  21
  -2  -6  17 18544.5 1521.59  16
  -2  -6  16 29568.4 1696.13  21
  -2  -6  16 32326.1 1976.28  16
  -2  -6  16 26456.2 1546.50  27
  -2  -6  15 1698.44 503.105  21
  -2  -6  15 1397.96 586.770   2
  -2  -6  15 1427.04 448.846   9
  -2  -6  15 1655.86 516.623  16
  -2  -6  15 959.958 388.876  27
  -2  -6  14 85233.2 2712.90   9
  -2  -6  14 87207.1 5068.99   2
  -2  -6  14 90959.0 2839.86  21
  -2  -6  14 85793.1 2796.26  27
  -2  -6  14 94093.4 3103.51  16
  -2  -6  13 4822.37 1206.37   2
  -2  -6  13 4000.14 616.596   9
  -2  -6  13 4520.87 660.180  21
  -2  -6  13 4658.34 696.299  16
  -2  -6  13 4591.99 694.818  27
  -2  -6  12 91556.4 2715.09  21
  -2  -6  12 93972.8 2813.25  27
  -2  -6  12 88404.0 2750.35   9
  -2  -6  12 90423.0 4894.95   2
  -2  -6  12 93364.8 2844.00  16
  -2  -6  11 4519.99 1161.98   2
  -2  -6  10 28182.1 2643.95   2
  -2  -6   9 17105.8 2038.97   2
  -2  -6   9 15369.4 2120.68   4
  -2  -6   8 7500.20 1386.94   2
  -2  -6   8 7312.23 1485.21   4
  -2  -6   7 62644.6 3812.56   2
  -2  -6   7 59143.8 3931.91   4
  -2  -6   6 4196.79 1148.29   2
   2   6  -6 3173.21 968.351   1
   2   6  -6 2110.02 877.053   3
  -2  -6   6 2310.25 926.990   4
   2   6  -5 57793.2 3438.69   1
  -2  -6   5 62080.2 4084.24   4
   2   6  -4 14980.4 1809.99   1
   2   6  -4 12269.1 1960.50   3
  -2  -6   4 15892.1 2248.06   4
   2   6  -3 48961.1 3221.75   1
   2   6  -2 2073.18 930.980   1
   2   6  -1 47368.4 3340.12   1
   2   6   0 1667.34 815.187   1
   2   6   1 30274.6 3020.29   1
   2   6   2 4867.71 1412.67   1
   2   6   3 24353.1 3010.02   1
   2   6   4 10482.8 2157.74   1
   2   6   5 3041.03 1388.33   1
   2   6   6 66295.5 5759.40   1
   2   6   7 316.073 1136.68   1
   2   6   8 36786.7 2204.76   7
  -2  -6  -8 32481.2 1631.93  17
   2   6   9 1754.78 674.787   7
  -2  -6  -9 1287.59 446.740  17
   2   6  10 10396.6 1267.03   7
  -2  -6 -10 7931.65 919.047  17
   2   6  11 7395.90 2669.97   1
   2   6  11 3659.37 851.671   7
  -2  -6 -11 5569.96 871.754  17
   2   6  12 27301.9 2064.73   7
  -2  -6 -12 25362.5 1738.71  17
   2   6  13 12811.3 1472.03   7
  -2  -6 -13 12947.3 1307.84  17
   2   6  13 14067.4 1310.25  13
   2   6  14 13096.9 1445.88   7
  -2  -6 -14 12373.8 1283.02  17
   2   6  14 13851.2 1226.10  13
   2   6  15 26906.6 1560.68  13
   2   6  15 29031.8 2058.31   7
  -2  -6 -15 28197.1 1822.00  17
   2   6  16-471.981 380.689  13
  -2  -6 -16-509.164 527.026  17
   2   6  17 9165.47 780.768  13
   2   6  17 8130.59 1016.23   7
  -2  -6 -17 7816.93 882.120  17
   2   6  18 4683.45 722.231   7
  -2  -6 -18 4464.66 657.111  17
   2   6  19 2394.06 465.705   7
  -2  -6 -19 1274.58 351.342  17
  -2  -7  25 9917.70 643.798  21
  -2  -7  24 7915.81 674.873  21
  -2  -7  23 701.233 321.705  21
  -2  -7  22 58762.7 2097.37  21
  -2  -7  22 57638.7 2328.00  16
  -2  -7  21 4664.56 801.592  16
  -2  -7  21 5799.61 787.024  21
  -2  -7  20 56529.0 2271.93  21
  -2  -7  20 60135.3 2642.62  16
  -2  -7  19 4332.72 727.631  21
  -2  -7  19 3715.18 750.827  16
  -2  -7  18 32175.1 1779.90  21
  -2  -7  18 33129.7 2045.66  16
  -2  -7  17 937.986 335.113  27
  -2  -7  17 1220.89 561.550  16
  -2  -7  17 1461.20 507.405  21
  -2  -7  17 344.113 420.335   9
  -2  -7  16 32217.2 1758.58  27
  -2  -7  16 34559.7 1864.13  21
  -2  -7  16 37282.1 2117.66  16
  -2  -7  16 33141.4 1713.53   9
  -2  -7  15 20560.4 1487.29  27
  -2  -7  15 21898.5 1626.54  16
  -2  -7  15 21184.4 1447.73  21
  -2  -7  15 18647.6 1318.76   9
  -2  -7  15 19556.6 2556.26   2
  -2  -7  14 29473.2 1736.49  27
  -2  -7  14 29571.3 1701.34  21
  -2  -7  14 28535.6 1633.95   9
  -2  -7  14 28418.0 3088.07   2
  -2  -7  14 29646.2 1814.47  16
  -2  -7  14 29142.6 3486.85   4
  -2  -7  13 63976.1 2410.68   9
  -2  -7  13 69577.0 2520.01  21
  -2  -7  13 64552.2 4566.43   2
  -2  -7  13 70087.1 5238.90   4
  -2  -7  13 70625.2 2602.38  27
  -2  -7  13 66973.6 2612.73  16
  -2  -7  12 1679.61 459.820  16
  -2  -7  12 958.633 397.635  21
  -2  -7  12 1028.10 751.084   2
  -2  -7  12 620.205 807.453   4
  -2  -7  12 1513.02 450.215   9
  -2  -7  12 2029.78 502.037  27
  -2  -7  11 73458.9 5105.80   4
  -2  -7  11 66878.5 4470.56   2
  -2  -7  11 67394.9 2396.47  21
  -2  -7  11 65991.4 2458.60   9
  -2  -7  11 72421.5 2505.10  27
  -2  -7  11 72614.5 2558.28  16
  -2  -7  10 14305.5 1152.68   9
  -2  -7  10 15899.7 1158.73  27
  -2  -7  10 15232.8 1181.09  16
  -2  -7  10 14723.8 2281.23   4
  -2  -7  10 14141.2 2086.11   2
  -2  -7  10 14725.5 1126.87  21
  -2  -7   9 29894.3 2944.19   2
  -2  -7   9 26679.2 1489.58  21
  -2  -7   9 31815.3 3235.54   4
  -2  -7   9 29965.1 1647.28   9
  -2  -7   9 31415.7 1553.92  27
  -2  -7   8 18324.2 2485.59   4
  -2  -7   8 19487.4 2404.80   2
  -2  -7   7 18247.7 2483.42   4
   2   7  -7 21654.4 2447.48   1
  -2  -7   7 20332.2 2443.35   2
   2   7  -6 30287.3 2848.18   1
  -2  -7   6 27747.7 3039.34   4
  -2  -7   5 53831.8 4200.71   4
   2   7  -5 57725.3 3884.51   1
   2   7  -4 91305.8 5328.54   3
   2   7  -4 124978. 5707.12   1
   2   7  -3 1787.49 972.487   1
   2   7  -2 101863. 5312.95   1
   2   7  -1 271.689 754.895   1
   2   7   0 25654.6 2915.81   1
   2   7   1 664.088 718.686   1
   2   7   2 10512.0 2026.48   1
   2   7   3 12231.2 2393.04   1
   2   7   4 7956.90 2028.11   1
   2   7   5 29667.4 3939.20   1
   2   7   6 1870.09 1397.34   1
   2   7   7 41544.6 5118.29   1
   2   7   8 988.704 454.181   7
   2   7   8 3049.97 1821.75   1
   2   7   9 5377.81 894.012   7
   2   7   9 5029.65 1720.65   1
  -2  -7  -9 5400.80 709.141  17
   2   7  10 933.965 463.788   7
  -2  -7 -10 1646.04 441.190  17
   2   7  11 8978.60 1169.79   7
  -2  -7 -11 7878.25 890.595  17
  -2  -7 -12 8171.45 1049.98  26
   2   7  12 6731.39 1019.59   7
  -2  -7 -12 7124.67 908.164  17
   2   7  13 23505.8 1797.27   7
   2   7  13 26084.6 1717.56  13
  -2  -7 -13 21788.2 1485.27  17
   2   7  14 18450.5 1366.18  13
  -2  -7 -14 19034.8 1376.71  17
   2   7  14 17457.9 1529.65   7
   2   7  15 2477.86 587.818  13
   2   7  15 1510.29 586.823   7
  -2  -7 -15 1746.85 493.123  17
   2   7  16 27891.8 1674.60   7
   2   7  16 26261.7 1308.67  13
   2   7  17-106.591 391.356   7
   2   7  18 4340.69 503.601   7
  -2  -7 -18 3391.88 619.268  22
  -2  -8  24 6432.16 564.468  21
  -2  -8  23 32957.0 1385.36  21
  -2  -8  22 603.179 385.801  21
  -2  -8  21 37985.7 1747.77  21
  -2  -8  21 37678.1 1892.32  16
  -2  -8  20 2785.73 641.770  16
  -2  -8  20 2789.31 580.312  21
  -2  -8  19 22443.8 1602.02  16
  -2  -8  19 21224.6 1427.84  21
  -2  -8  18 1805.50 443.312  27
  -2  -8  18 2904.21 614.013  21
  -2  -8  18 2561.01 650.159  16
  -2  -8  17 11446.7 1037.29   9
  -2  -8  17 12948.8 1172.34  21
  -2  -8  17 12340.3 1113.30  27
  -2  -8  17 14036.5 1347.77  16
  -2  -8  16 2552.08 560.647  27
  -2  -8  16 2642.37 531.454   9
  -2  -8  16 3416.79 652.380  21
  -2  -8  16 2815.50 695.360  16
  -2  -8  15 35985.3 1965.32  27
  -2  -8  15 35932.4 1948.96  21
  -2  -8  15 31425.2 3746.90   4
  -2  -8  15 38742.4 2098.34  16
  -2  -8  15 35519.8 1844.71   9
  -2  -8  14 30569.2 1745.80   9
  -2  -8  14 28520.1 3578.80   4
  -2  -8  14 31532.9 1819.10  21
  -2  -8  14 30953.2 1852.69  16
  -2  -8  14 33512.4 1910.95  27
  -2  -8  14 28589.6 3286.00   2
  -2  -8  13 12732.5 1186.61  21
  -2  -8  13 14077.1 1254.15  27
  -2  -8  13 12812.5 1149.84   9
  -2  -8  13 12714.3 2180.39   2
  -2  -8  13 13329.0 1246.87  16
  -2  -8  13 13037.4 2381.98   4
  -2  -8  12 91030.0 3046.19  21
  -2  -8  12 94878.5 3077.44  27
  -2  -8  12 88083.2 6026.86   4
  -2  -8  12 86777.7 2915.17   9
  -2  -8  12 84096.1 5440.58   2
  -2  -8  12 92745.2 3065.04  16
  -2  -8  11 165.416 620.714   2
  -2  -8  11 992.088 427.546  19
  -2  -8  11-8.67975 787.735   4
  -2  -8  11 1165.30 465.615  21
  -2  -8  11 1466.58 546.291  27
  -2  -8  11 217.437 411.325   9
  -2  -8  11 1471.74 499.801  16
  -2  -8  10 78146.8 2489.65  19
  -2  -8  10 81092.3 2834.09   9
  -2  -8  10 85580.6 2785.01  27
  -2  -8  10 82285.5 5588.43   4
  -2  -8  10 81475.4 2766.52  16
  -2  -8  10 83714.4 2854.47  21
  -2  -8   9 4123.09 664.342  27
  -2  -8   9 4079.25 700.842   9
  -2  -8   9 3777.11 1374.43   4
  -2  -8   9 3338.40 569.812  19
  -2  -8   9 3876.85 613.406  16
  -2  -8   9 3363.92 678.649  21
  -2  -8   8 42827.0 2048.69  21
  -2  -8   8 43970.8 1927.12  27
  -2  -8   8 42290.7 3941.02   4
  -2  -8   8 46101.1 2185.78   9
  -2  -8   8 43160.2 1874.90  19
  -2  -8   7 1088.39 465.384  21
  -2  -8   7 614.458 368.436  19
  -2  -8   7 1309.69 926.464   4
  -2  -8   7 1115.84 442.410   9
  -2  -8   7 1459.40 468.855  27
  -2  -8   6 78177.3 2818.83  21
  -2  -8   6 84681.6 2614.37  19
  -2  -8   6 82674.4 2616.03  27
  -2  -8   6 85933.8 3007.47   9
  -2  -8   5 16264.4 1173.22  19
  -2  -8   5 15483.0 1313.37   9
  -2  -8   5 16823.2 1207.70  27
  -2  -8   5 12886.6 1226.08  21
  -2  -8   4 27138.8 1530.26  19
  -2  -8   4 23083.4 1670.30  21
  -2  -8   4 27022.1 1754.13   9
   2   8  -4 27038.4 3060.86   1
   2   8  -3 117854. 6256.52   1
  -2  -8   3 113827. 3110.39  19
  -2  -8   3 117155. 2976.31  26
  -2  -8   2 651.499 547.706  26
  -2  -8   2 728.097 387.034  19
  -2  -8   1 102204. 2851.58  26
  -2  -8   1 98326.5 2612.90  20
  -2  -8   1 104947. 3076.05  19
  -2  -8   0 2824.13 574.815  26
   2   8   0 2300.70 1162.74   1
  -2  -8   0 2122.49 494.617  20
  -2  -8   0 2689.85 557.411  19
  -2  -8  -1 26766.7 1523.84  26
  -2  -8  -1 25383.6 1411.80  20
   2   8   1 26793.3 3361.03   1
  -2  -8  -1 28722.1 1690.76  19
  -2  -8  -2 10140.9 1064.31  19
   2   8   2 8658.40 2098.20   1
  -2  -8  -2 8786.92 915.885  26
  -2  -8  -3 16216.0 1366.88  19
  -2  -8  -3 11635.9 1039.27  26
   2   8   3 14606.3 2842.78   1
  -2  -8  -4 13084.1 1261.19  19
  -2  -8  -4 10362.0 995.985  26
   2   8   4 10370.2 2493.88   1
   2   8   5 18957.9 3401.55   1
  -2  -8  -5 13876.1 1162.07  26
  -2  -8  -6 49473.2 2259.86  26
   2   8   6 66493.3 6387.62   1
  -2  -8  -7 13105.8 1251.21  26
   2   8   7 17177.9 3537.29   1
   2   8   8 26269.3 4315.83   1
  -2  -8  -8 23905.3 1655.06  26
   2   8   9 3048.76 1779.10   1
  -2  -8  -9 1854.18 675.021  26
  -2  -8 -10-106.464 698.814  26
  -2  -8 -11 1297.07 571.303  26
  -2  -8 -11 406.786 278.291  17
  -2  -8 -12 15249.0 1337.76  26
   2   8  13 6003.90 847.026   7
   2   8  13 9059.88 1073.42  13
   2   8  14 7230.43 857.254   7
   2   8  14 8248.41 910.350  13
   2   8  15 19016.4 1141.56  13
  -2  -8 -16-628.341 583.375  20
   2   8  16 1036.61 351.358  13
  -2  -8 -17 10163.7 787.178  20
  -2  -8 -17 8283.49 811.779  22
  -2  -9  23 3467.98 441.578  21
  -2  -9  22 31479.4 1381.55  21
  -2  -9  21 3577.58 578.300  21
  -2  -9  20 19760.3 1266.61  21
  -2  -9  19 4313.83 695.391  21
  -2  -9  19 3644.49 579.926  27
  -2  -9  18 6123.43 760.471  27
  -2  -9  18 6028.53 812.818  21
  -2  -9  18 6932.06 890.274  16
  -2  -9  17 3876.72 653.933   9
  -2  -9  17 4137.83 687.720  27
  -2  -9  17 4592.20 775.250  16
  -2  -9  17 4203.95 704.885  21
  -2  -9  16 20607.9 1508.32  21
  -2  -9  16 20286.2 1488.55  27
  -2  -9  16 19067.4 1376.85   9
  -2  -9  16 19999.7 1530.48  16
  -2  -9  15 29787.2 1856.93  27
  -2  -9  15 31446.8 1902.60  21
  -2  -9  15 29874.8 1836.22  16
  -2  -9  15 29740.4 1742.00   9
  -2  -9  14 10629.0 1074.49   9
  -2  -9  14 11683.5 1204.63  27
  -2  -9  14 11251.6 1169.98  21
  -2  -9  14 10999.9 1151.48  16
  -2  -9  13 62369.3 5341.40   4
  -2  -9  13 69187.7 2799.92  21
  -2  -9  13 66339.8 2665.61  16
  -2  -9  13 64718.4 2605.84   9
  -2  -9  13 72021.8 2825.68  27
  -2  -9  12 1625.48 946.266   4
  -2  -9  12 4138.99 783.925  27
  -2  -9  12 3768.72 643.698  19
  -2  -9  12 3832.40 790.393  21
  -2  -9  12 2071.32 574.966   9
  -2  -9  12 4284.47 744.775  16
  -2  -9  11 42459.4 1936.98  19
  -2  -9  11 42253.1 4338.19   4
  -2  -9  11 45332.6 2215.03   9
  -2  -9  11 47865.2 2245.64  27
  -2  -9  11 45618.7 2280.49  21
  -2  -9  10 2619.52 539.150  15
  -2  -9  10 2369.78 623.202  27
  -2  -9  10 2108.88 634.861  21
  -2  -9  10 2732.15 1249.70   4
  -2  -9  10 2247.52 547.769  19
  -2  -9  10 2020.25 565.183   9
  -2  -9   9 35385.3 1890.48  27
  -2  -9   9 30931.7 1536.11  15
  -2  -9   9 30760.5 3609.76   4
  -2  -9   9 35926.3 1819.80  19
  -2  -9   9 33884.9 1978.05  21
  -2  -9   9 34470.0 1989.97   9
  -2  -9   8 150.938 379.526  15
  -2  -9   8 107.750 453.962  21
  -2  -9   8 584.076 423.478  19
  -2  -9   8 208.337 498.069   9
  -2  -9   8 203.547 388.575  27
  -2  -9   7 58504.7 2670.82   9
  -2  -9   7 54112.9 2487.04  21
  -2  -9   7 57034.6 2271.93  19
  -2  -9   7 56903.7 2358.77  27
  -2  -9   6 1626.41 579.692   9
  -2  -9   6 2079.67 568.709  27
  -2  -9   6 2107.09 553.545  19
  -2  -9   6 1694.86 505.899  20
  -2  -9   6 1475.22 597.887  21
  -2  -9   5 21592.1 1703.31  21
  -2  -9   5 22689.3 1482.17  19
  -2  -9   5 23424.8 1550.97  27
  -2  -9   5 22388.8 1727.67   9
  -2  -9   5 20060.0 1243.06  20
  -2  -9   5 25519.8 1535.08  26
  -2  -9   4 74051.8 2532.96  26
  -2  -9   4 64605.3 2184.83  20
  -2  -9   4 65303.9 2897.71  21
  -2  -9   4 68621.0 2566.58  19
  -2  -9   4 69047.4 3021.08   9
  -2  -9   4 66843.8 2562.84  27
  -2  -9   3 913.380 567.327  27
  -2  -9   3 699.578 562.419  19
  -2  -9   3 978.417 645.783  20
  -2  -9   3 1649.85 782.380   9
  -2  -9   3 1712.23 804.960  26
  -2  -9   2 99417.4 2782.79  20
  -2  -9   2 92307.4 2905.81  27
  -2  -9   2 101409. 3810.66   9
  -2  -9   2 99697.2 3182.31  19
   2   9  -1 8344.56 2158.69   1
  -2  -9   1 10125.0 1360.62   9
  -2  -9   1 7634.29 888.747  20
  -2  -9   1 7773.22 992.054  19
  -2  -9   1 8081.60 1021.50  26
  -2  -9   1 7368.43 858.453  27
   2   9   0 42617.1 4561.80   1
  -2  -9   0 46305.6 2115.00  26
  -2  -9   0 46740.8 2269.25  19
  -2  -9   0 50158.8 2883.11   9
  -2  -9   0 46314.4 2022.79  20
  -2  -9  -1 1365.93 509.428  26
  -2  -9  -1 764.100 540.076  20
  -2  -9  -1 1522.60 721.297   9
   2   9   1 1832.23 1199.06   1
  -2  -9  -1 1782.12 578.767  19
  -2  -9  -2 19285.1 1402.77  20
  -2  -9  -2 20515.8 1446.05  26
  -2  -9  -2 21026.2 1578.19  19
   2   9   2 19256.4 3334.47   1
  -2  -9  -3 5357.54 831.145  26
  -2  -9  -3 5743.53 921.177  19
   2   9   3 6702.05 2291.90   1
  -2  -9  -3 4953.34 825.791  20
  -2  -9  -4 9503.09 1076.76  26
  -2  -9  -4 10613.1 1148.32  20
  -2  -9  -4 11934.1 1294.40  19
   2   9   4 13843.1 3255.26   1
   2   9   5 38171.7 5021.28   1
  -2  -9  -5 38798.8 2354.10  19
  -2  -9  -5 32491.6 1884.26  26
   2   9   6 29544.5 4686.65   1
  -2  -9  -6 5555.76 910.592  26
  -2  -9  -7 57895.8 2563.31  26
  -2  -9  -8-491.746 747.446  26
  -2  -9  -9 18413.8 1496.84  26
  -2  -9 -10 1353.57 595.545  26
  -2  -9 -11 4210.61 788.968  26
  -2  -9 -12 11370.1 1062.16  26
   2   9  12 14464.1 1285.15  13
  -2  -9 -13 7403.19 929.401  20
   2   9  13 9624.24 992.686  13
  -2  -9 -14 8958.53 898.792  20
   2   9  14 9563.65 852.501  13
   2   9  15 10179.2 769.636  13
  -2  -9 -15 9733.00 827.912  20
  -2  -9 -16 11391.2 767.398  20
  -2  -9 -16 11168.2 863.077  22
  -2 -10  22 1503.51 313.585  21
  -2 -10  21 11609.1 841.672  21
  -2 -10  20 644.797 326.401  21
  -2 -10  19 13097.1 1043.38  21
  -2 -10  19 12332.0 983.942  27
  -2 -10  18 20375.6 1379.88  21
  -2 -10  18 18430.7 1282.41  27
  -2 -10  17 11471.5 1005.73   9
  -2 -10  17 10639.5 1050.45  27
  -2 -10  17 11257.5 1090.57  21
  -2 -10  16 25471.6 1669.62  27
  -2 -10  16 26229.4 1671.53  21
  -2 -10  16 24152.5 1513.50   9
  -2 -10  15 24320.0 1676.82  27
  -2 -10  15 24049.2 1677.89  21
  -2 -10  15 24069.2 1568.91   9
  -2 -10  14 39323.6 2135.27  27
  -2 -10  14 38270.8 2099.31  21
  -2 -10  14 35031.9 1935.08   9
  -2 -10  13 2669.46 705.139  21
  -2 -10  13 1939.15 600.080  27
  -2 -10  13 2276.14 619.736   9
  -2 -10  12 30675.9 1962.11  21
  -2 -10  12 25228.1 1491.31  19
  -2 -10  12 28017.8 1795.02   9
  -2 -10  12 28705.3 1825.80  27
  -2 -10  11 7025.18 1047.64  21
  -2 -10  11 7854.14 976.882  27
  -2 -10  11 6684.00 828.017  19
  -2 -10  11 6793.44 956.041   9
  -2 -10  10 22099.1 1722.01  21
  -2 -10  10 22084.9 1335.07  15
  -2 -10  10 23813.2 1529.25  19
  -2 -10  10 24319.0 1745.55   9
  -2 -10  10 25117.7 1695.63  27
  -2 -10   9 14160.1 1303.53  27
  -2 -10   9 14150.2 1214.23  19
  -2 -10   9 12276.5 1320.00  21
  -2 -10   9 14785.2 1405.17   9
  -2 -10   9 13007.9 1045.96  15
  -2 -10   8 20049.5 1318.97  15
  -2 -10   8 22169.7 1620.59  27
  -2 -10   8 23196.6 1757.50  21
  -2 -10   8 23513.8 1553.46  19
  -2 -10   8 24778.0 1844.67   9
  -2 -10   7 5082.74 866.691  27
  -2 -10   7 5354.56 824.550  19
  -2 -10   7 5776.86 1014.20   9
  -2 -10   7 4183.89 900.349  21
  -2 -10   6 28076.1 1799.15  27
  -2 -10   6 23458.0 1810.65  21
  -2 -10   6 27372.3 1689.50  19
  -2 -10   6 28810.9 2067.73   9
  -2 -10   6 26347.6 1457.74  20
  -2 -10   5 7286.00 840.552  20
  -2 -10   5 10042.8 1319.22   9
  -2 -10   5 9051.50 1026.83  19
  -2 -10   5 8730.19 1070.48  27
  -2 -10   4 13377.4 1299.14  27
  -2 -10   4 13617.2 1278.34  19
  -2 -10   4 15581.5 1614.76   9
  -2 -10   4 12637.6 1097.90  20
  -2 -10   4 15749.6 1384.72  26
  -2 -10   3 51626.3 2308.90  26
  -2 -10   3 47384.3 2279.81  19
  -2 -10   3 51462.7 2864.53   9
  -2 -10   3 42698.8 2135.47  27
  -2 -10   3 47508.4 2028.64  20
  -2 -10   2 7867.20 1334.07   9
  -2 -10   2 5609.48 880.003  20
  -2 -10   2 6596.35 904.078  27
  -2 -10   2 6862.93 990.356  19
  -2 -10   2 7968.80 1118.30  26
  -2 -10   1 25596.1 2207.52   9
  -2 -10   1 29097.5 1875.31  19
  -2 -10   1 24464.1 1571.42  27
  -2 -10   1 29064.8 1678.02  20
  -2 -10   1 30196.3 1831.51  26
  -2 -10   0 1651.82 678.699  26
  -2 -10   0 995.655 578.213  20
  -2 -10   0 1463.32 635.923  19
  -2 -10   0 358.864 665.257   9
  -2 -10  -1 22726.8 1727.79  19
  -2 -10  -1 21934.7 1528.03  20
  -2 -10  -1 20663.4 1529.29  26
  -2 -10  -1 18637.8 1848.23   9
  -2 -10  -2 38.2204 633.172  26
  -2 -10  -2 1132.76 562.491  19
  -2 -10  -2-588.273 738.578  20
  -2 -10  -3 20837.1 1724.20  19
  -2 -10  -3 18006.1 1421.66  26
  -2 -10  -3 19657.2 1467.29  20
  -2 -10  -4 8541.43 1036.79  26
  -2 -10  -4 9639.37 1070.16  20
  -2 -10  -4 9992.33 1230.55  19
  -2 -10  -5 6250.75 952.275  26
  -2 -10  -5 6183.29 936.677  20
  -2 -10  -5 7033.63 1084.28  19
  -2 -10  -6 52504.2 2282.20  20
  -2 -10  -6 49241.5 2365.56  26
  -2 -10  -7 1479.85 666.189  26
  -2 -10  -7 1809.09 664.996  20
  -2 -10  -8 58991.0 2347.72  20
  -2 -10  -8 52100.0 2416.29  26
  -2 -10  -9 2878.18 736.384  26
  -2 -10  -9 2490.29 718.963  20
  -2 -10 -10 18392.0 1396.14  26
  -2 -10 -10 17463.5 1331.24  20
  -2 -10 -11 4117.48 703.287  26
   2  10  11 6157.10 913.443  13
  -2 -10 -11 4173.35 721.924  20
  -2 -10 -12 14144.0 1092.84  20
   2  10  12 15384.4 1160.14  13
   2  10  13 10561.4 870.365  13
  -2 -10 -13 8192.27 801.640  20
   2  10  14 6220.29 605.711  13
  -2 -10 -14 6144.02 680.814  22
  -2 -10 -14 4881.19 569.187  20
   2  10  15 6449.39 489.792  13
  -2 -10 -15 4992.24 528.002  22
  -2 -10 -15 5549.44 506.610  20
  -2 -11  21 3351.49 409.633  21
  -2 -11  20 8506.87 720.437  21
  -2 -11  19-141.628 303.787  21
  -2 -11  18 13103.9 1034.46  27
  -2 -11  18 13840.2 1038.22  21
  -2 -11  17 11234.0 1035.44  27
  -2 -11  17 10253.9 997.482  21
  -2 -11  16 33548.7 1777.32  21
  -2 -11  16 33244.5 1807.90  27
  -2 -11  16 32989.6 1667.12   9
  -2 -11  15 7726.80 971.041  21
  -2 -11  15 9432.10 1073.78  27
  -2 -11  15 8686.61 973.157   9
  -2 -11  14 14939.4 1319.43  27
  -2 -11  14 15545.0 1283.30   9
  -2 -11  14 14858.0 1331.69  21
  -2 -11  13 8590.87 1064.18  21
  -2 -11  13 9659.50 1081.67  27
  -2 -11  13 9647.06 1095.85   9
  -2 -11  12 229.284 581.488  27
  -2 -11  12-632.060 582.286  19
  -2 -11  12 834.819 531.009  21
  -2 -11  12 870.616 573.610   9
  -2 -11  11 19135.6 1346.71  19
  -2 -11  11 20391.3 1656.88  21
  -2 -11  11 22481.4 1646.14  27
  -2 -11  11 23069.0 1668.32   9
  -2 -11  11 20133.2 1215.24  15
  -2 -11  10 3863.37 659.909  19
  -2 -11  10 5446.13 704.408  15
  -2 -11  10 5948.18 1029.65  21
  -2 -11  10 5390.84 898.112  27
  -2 -11  10 6855.94 1054.17   9
  -2 -11   9 34259.6 2136.71   9
  -2 -11   9 27023.1 1459.13  15
  -2 -11   9 33251.0 2021.30  27
  -2 -11   9 28945.5 1704.20  19
  -2 -11   9 28507.6 1991.20  21
  -2 -11   8 34610.2 1654.86  15
  -2 -11   8 38488.1 1985.31  19
  -2 -11   8 42551.5 2285.88  27
  -2 -11   8 45075.0 2534.96   9
  -2 -11   7 44948.4 2339.24  27
  -2 -11   7 41544.0 2078.99  19
  -2 -11   7 48577.6 2696.37   9
  -2 -11   6 20388.0 1517.95  19
  -2 -11   6 24195.2 1989.40   9
  -2 -11   6 21163.3 1688.26  27
  -2 -11   5 18146.2 1515.22  27
  -2 -11   5 18061.3 1473.53  19
  -2 -11   5 19824.8 1856.75   9
  -2 -11   5 16555.4 1268.08  20
  -2 -11   4 33019.9 2329.72   9
  -2 -11   4 32142.7 1922.12  19
  -2 -11   4 29579.1 1590.32  20
  -2 -11   4 29833.3 1874.15  27
  -2 -11   3 924.063 627.733  19
  -2 -11   3 408.347 586.785  20
  -2 -11   3 93.7447 712.852   9
  -2 -11   3 874.455 531.577  27
  -2 -11   2 29831.1 2272.96   9
  -2 -11   2 34788.4 2091.27  19
  -2 -11   2 36728.2 2076.10  26
  -2 -11   2 35278.3 1826.44  20
  -2 -11   1 334.983 685.675  26
  -2 -11   1 684.032 633.622  20
  -2 -11   1-20.7957 590.192  19
  -2 -11   1 1057.30 775.703   9
  -2 -11   0 14279.0 1404.44  19
  -2 -11   0 14130.6 1372.15  26
  -2 -11   0 12448.0 1507.67   9
  -2 -11   0 15133.3 1307.54  20
  -2 -11  -1-43.6079 578.205  26
  -2 -11  -1-956.664 829.003  19
  -2 -11  -1-365.163 584.075  20
  -2 -11  -2 8798.00 1134.68  19
  -2 -11  -2 9792.97 1166.79  26
  -2 -11  -2 11269.6 1152.81  20
  -2 -11  -3 4420.39 833.702  26
  -2 -11  -3 4385.44 808.675  20
  -2 -11  -3 3364.83 802.465  19
  -2 -11  -4 2556.18 726.411  20
  -2 -11  -4 4055.80 892.968  19
  -2 -11  -4 3332.09 784.487  26
  -2 -11  -5 5868.70 832.712  20
  -2 -11  -5 6363.51 918.462  26
  -2 -11  -5 5779.61 950.829  19
  -2 -11  -6 2003.80 687.910  26
  -2 -11  -6 1470.57 629.229  20
  -2 -11  -7 20361.6 1373.85  20
  -2 -11  -7 17913.9 1409.26  26
  -2 -11  -8-391.150 632.252  26
  -2 -11  -8-842.607 646.089  20
  -2 -11  -9 30812.3 1592.50  20
  -2 -11  -9 29283.4 1602.91  26
  -2 -11 -10 1999.60 570.279  20
  -2 -11 -10 1262.20 429.090  22
   2  11  10 3065.83 673.047  13
  -2 -11 -11 27742.0 1447.12  22
  -2 -11 -11 28899.8 1387.10  20
   2  11  11 27004.8 1384.70  13
  -2 -11 -12 3177.71 498.728  22
  -2 -11 -12 3652.65 516.487  20
   2  11  12 4097.31 551.476  13
  -2 -11 -13 5392.52 534.493  22
   2  11  13 5909.09 515.574  13
  -2 -11 -13 4493.85 447.646  20
  -2 -12  18 2784.63 465.763  21
  -2 -12  17 7911.24 769.275  21
  -2 -12  17 9038.09 852.746  27
  -2 -12  16 3765.21 629.236  27
  -2 -12  16 3368.89 581.397  21
  -2 -12  16 1939.53 466.177   9
  -2 -12  15 11058.8 964.371   9
  -2 -12  15 11187.2 1024.37  21
  -2 -12  15 12432.3 1095.27  27
  -2 -12  14 1444.52 517.304  27
  -2 -12  14 1451.31 517.926  21
  -2 -12  14 516.454 443.820   9
  -2 -12  13 6414.59 885.802  27
  -2 -12  13 6112.51 843.213   9
  -2 -12  13 6384.09 897.188  21
  -2 -12  12 13760.1 1264.93  27
  -2 -12  12 13382.2 1241.44   9
  -2 -12  12 10836.5 945.154  19
  -2 -12  11 1032.40 423.858  19
  -2 -12  11 1827.08 672.745  27
  -2 -12  11 2397.86 728.357   9
  -2 -12  10 55130.7 2512.26  27
  -2 -12  10 47026.2 2084.04  19
  -2 -12  10 53060.1 2488.06   9
  -2 -12   9 2039.33 752.814  27
  -2 -12   9 901.459 433.518  15
  -2 -12   9 475.426 520.071  19
  -2 -12   8 37354.0 2123.31  27
  -2 -12   8 31490.2 1776.54  19
  -2 -12   8 37884.9 2258.86   9
  -2 -12   8 29811.4 1464.69  15
  -2 -12   7 15531.6 1566.46   9
  -2 -12   7 15824.5 1453.59  27
  -2 -12   7 13230.1 1190.49  19
  -2 -12   7 11017.5 958.879  15
  -2 -12   6 13723.2 1068.31  15
  -2 -12   6 17323.1 1459.35  27
  -2 -12   6 16423.3 1340.45  19
  -2 -12   6 17000.2 1691.43   9
  -2 -12   5 13458.7 1296.00  27
  -2 -12   5 15842.0 1656.42   9
  -2 -12   5 12585.8 1221.24  19
  -2 -12   4 489.603 680.314  19
  -2 -12   4 2029.34 835.211   9
  -2 -12   3 14714.5 1170.58  20
  -2 -12   3 11779.0 1212.87  19
  -2 -12   3 12867.0 1499.44   9
  -2 -12   2 1811.53 645.502  20
  -2 -12   2 739.423 730.020  19
  -2 -12   1 18203.2 1329.09  20
  -2 -12   1 15893.0 1466.96  19
  -2 -12   0 1548.15 674.722  20
  -2 -12   0 829.230 670.836  19
  -2 -12  -1 13348.4 1174.99  20
  -2 -12  -1 10248.6 1220.89  19
  -2 -12  -2 5840.14 875.184  20
  -2 -12  -2 3865.47 812.316  19
  -2 -12  -2 4327.51 830.714  26
  -2 -12  -3 3764.25 562.144  22
  -2 -12  -3 4258.92 807.347  26
  -2 -12  -3 4984.58 883.057  19
  -2 -12  -3 5536.24 839.837  20
  -2 -12  -4 6400.89 910.651  26
  -2 -12  -4 4466.26 604.806  22
  -2 -12  -4 5911.84 868.543  19
  -2 -12  -4 6738.56 859.266  20
  -2 -12  -5 927.358 524.985  20
  -2 -12  -5 1457.44 536.121  26
  -2 -12  -5 1022.86 362.040  22
  -2 -12  -6 5105.02 640.515  22
  -2 -12  -6 6112.75 747.751  20
  -2 -12  -7 1059.27 486.972  20
  -2 -12  -7 888.386 368.211  22
  -2 -12  -8 8677.02 792.714  22
  -2 -12  -8 8871.72 806.816  20
  -2 -12  -9-458.672 336.929  22
   2  12   9 137.752 359.984  13
  -2 -12 -10 8822.29 691.245  20
  -2 -12 -10 8679.64 697.067  22
   2  12  10 9176.88 736.323  13
  -2 -12 -11-181.665 222.239  22
  -2 -12 -11-786.930 346.586  20
   2  12  11-342.469 251.633  13
  -2 -13  15 2992.10 531.500   9
  -2 -13  14 9487.42 873.594   9
  -2 -13  14 10431.5 928.634  27
  -2 -13  13 12534.2 1072.58  27
  -2 -13  13 10829.3 969.482   9
  -2 -13  12 11913.6 1094.43  27
  -2 -13  12 10521.1 1006.54   9
  -2 -13  11 26336.2 1600.71   9
  -2 -13  11 29952.5 1706.60  27
  -2 -13  11 25305.1 1377.34  19
  -2 -13  10 1321.96 599.267  27
  -2 -13  10 764.590 453.835  19
  -2 -13  10 1829.87 652.881   9
  -2 -13   9 51131.0 2272.98  27
  -2 -13   9 48503.7 2268.79   9
  -2 -13   9 45380.7 1954.77  19
  -2 -13   8 3863.37 817.233  27
  -2 -13   8 2137.90 788.490   9
  -2 -13   8 2039.68 604.728  19
  -2 -13   7 21755.6 1706.80   9
  -2 -13   7 19290.3 1361.30  19
  -2 -13   7 18192.8 1081.42  15
  -2 -13   6 1662.36 503.036  15
  -2 -13   6 1194.06 559.130  19
  -2 -13   6 2628.45 842.241   9
  -2 -13   5 10417.0 888.212  15
  -2 -13   5 10184.2 1066.21  19
  -2 -13   5 11643.7 1316.42   9
  -2 -13   4 8099.26 903.614  15
  -2 -13   4 6999.95 1059.63   9
  -2 -13   4 7456.24 975.765  19
  -2 -13   3 24868.8 1669.98  19
  -2 -13   2 39020.0 2078.58  19
  -2 -13   1 6087.56 896.107  20
  -2 -13   1 4763.61 895.269  19
  -2 -13   0 70593.8 2235.33  20
  -2 -13   0 58479.9 2538.81  19
  -2 -13  -1 4251.56 767.679  19
  -2 -13  -1 5689.30 805.859  20
  -2 -13  -2 26952.8 1376.82  20
  -2 -13  -2 21065.7 1419.60  19
  -2 -13  -3 7356.50 773.149  20
  -2 -13  -3 5602.24 738.546  19
  -2 -13  -4 9689.86 844.236  20
  -2 -13  -5 1813.62 422.418  20
  -2 -13  -6 5427.59 593.297  20
  -2 -13  -7 9290.34 699.082  20
   2  13   7 8052.36 723.442  13
  -2 -13  -8-115.504 294.367  20
   2  13   8 643.144 285.993  13
   2  13   9 8594.04 573.245  13
  -2 -13  -9 10548.6 593.642  20
  -2 -14  12 26561.4 1274.26   9
  -2 -14  11 8387.91 806.436   9
  -2 -14  10 23529.0 1331.71   9
  -2 -14  10 22741.3 1164.38  19
  -2 -14   9 1752.77 578.246   9
  -2 -14   9 398.689 388.166  19
  -2 -14   8 5714.83 694.891  19
  -2 -14   7 829.761 385.607  19
  -2 -14   6 2292.56 519.473  19
  -2 -14   5 2491.80 554.580  19
  -2 -14   4 15143.5 1129.89  19
  -2 -14   3 14288.8 922.487  15
  -2 -14   3 13263.2 1090.61  19
  -2 -14   2 20928.6 1069.95  15
  -2 -14   2 21217.7 1328.09  19
  -2 -14   1 36404.9 1342.23  15
  -2 -14   1 41546.9 1818.85  19
  -2 -14   0 937.987 473.556  19
  -2 -14  -1 32196.4 1442.86  19
  -2 -14  -2 6042.30 598.713  19
   2  14   5 9025.23 664.575  13
  -2 -15   8 3471.96 438.242  19
  -2 -15   7 4345.44 483.761  19
  -2 -15   6 13446.9 797.427  19
  -2 -15   5 4886.13 525.962  19
  -2 -15   4 10668.6 743.519  19
  -2 -15   3 10773.5 747.673  19
  -2 -15   2 11891.3 767.489  19
   3 -17   0 2696.64 311.046  15
   3 -17   1 7108.67 489.409  15
   3 -17   2 6484.57 497.388  15
   3 -17   3 10922.4 627.918   8
   3 -17   3 13930.0 700.649  15
   3 -17   4 12079.3 673.882  15
   3 -17   4 8576.94 552.738   8
   3 -17   5 4820.81 456.535  15
   3 -17   6 5056.97 432.182  15
   3 -17   7 391.131 201.871  15
   3 -16  -5 106.222 217.811  15
   3 -16  -4 22686.3 956.759  15
   3 -16  -3 1104.26 355.718  15
   3 -16  -2 13951.3 829.052  15
   3 -16  -1 802.913 356.675  15
   3 -16   0 7861.50 675.737  15
   3 -16   1 12344.4 852.156  15
   3 -16   2 8085.03 790.776  15
   3 -16   3 18096.6 1068.84  15
   3 -16   4 18888.6 1122.79  15
   3 -16   5 28915.8 1312.43  15
   3 -16   6 492.205 314.028   8
   3 -16   6 1114.24 495.678  15
   3 -16   7 7881.11 696.125  15
   3 -16   8 3446.57 501.574  15
   3 -16   9 10218.2 707.709  15
   3 -16  12 2142.37 336.472  27
   3 -15  -8 228.787 245.139  22
   3 -15  -8-331.116 312.943  15
   3 -15  -7 10762.3 727.769  15
   3 -15  -7 11437.5 827.428  22
   3 -15  -6 2463.40 442.808  15
   3 -15  -6 2550.56 468.833  22
   3 -15  -5 33006.3 1358.78  15
   3 -15  -5 30638.9 1363.76  22
   3 -15  -4 2194.90 534.656  15
   3 -15  -4 1542.11 412.957  22
   3 -15  -3 41773.4 1615.23  15
   3 -15  -2 1452.40 564.371  15
   3 -15  -1 21426.6 1231.32  15
   3 -15   0 17962.8 1203.11  15
   3 -15   1 7940.57 980.272  15
   3 -15   2 35187.5 1639.22  15
   3 -15   3 6592.00 1097.64  15
   3 -15   4 35180.7 1643.31  15
   3 -15   5 4569.40 941.492  15
   3 -15   6 37694.2 1684.71  15
   3 -15   7 2852.00 722.101  15
   3 -15   8 21849.9 1276.32  27
   3 -15   8 21393.2 1196.49   8
   3 -15   9 4427.88 622.768  27
   3 -15   9 6451.24 721.327  15
   3 -15  10 10696.6 878.960  27
   3 -15  10 13549.8 921.720  15
   3 -15  11 4577.61 599.263  27
   3 -15  12 6461.47 676.373  27
   3 -15  13 5626.63 605.766  27
   3 -15  14 1723.46 344.815  27
   3 -15  15 9000.21 660.368  27
   3 -14 -12 3455.99 427.422  23
   3 -14 -12 3704.29 479.890  22
   3 -14 -11 13983.5 873.781  23
   3 -14 -11 14647.3 965.599  22
  -3  14  10 1447.65 362.645  13
   3 -14 -10 2599.61 499.498  22
   3 -14 -10 2045.17 410.379  23
   3 -14  -9 5646.73 647.808  23
  -3  14   9 4350.38 541.256  13
   3 -14  -9 6300.58 729.209  22
  -3  14   8 3932.06 567.779  13
   3 -14  -8 4715.88 592.692  23
   3 -14  -8 5879.85 715.340  22
  -3  14   7 2472.46 455.083  13
   3 -14  -7 1573.12 412.027  23
   3 -14  -6 13362.3 1085.18  22
   3 -14  -6 12196.0 956.889  23
   3 -14  -5 4906.07 698.025  22
   3 -14  -5 4837.73 674.022  23
   3 -14  -4 19758.0 1248.52  23
   3 -14  -4 21239.2 1341.85  22
   3 -14  -3 397.512 390.214  22
   3 -14  -2 25857.3 1460.39  22
   3 -14  -1 4625.04 683.059  22
   3 -14   0 6230.98 862.800  15
   3 -14   0 6303.25 771.509  22
   3 -14   1 21892.7 1454.46  15
   3 -14   2 855.255 877.121  15
   3 -14   3 16542.1 1319.52  15
   3 -14   4 3130.91 1001.98  15
   3 -14   5 44452.9 1926.86  27
   3 -14   5 58354.7 2275.42  15
   3 -14   6 4013.98 687.054  27
   3 -14   6 5606.10 1094.65  15
   3 -14   7 52905.9 2159.91  15
   3 -14   7 43092.7 1939.55  27
   3 -14   8 1772.91 655.769  15
   3 -14   8 1360.89 465.664  27
   3 -14   9 17106.7 1238.19  27
   3 -14   9 15307.5 1105.52   8
   3 -14  10 7956.04 855.661  27
   3 -14  10 7561.67 754.671   8
   3 -14  11 4388.28 685.721  15
   3 -14  11 1801.16 458.914  27
   3 -14  12 20050.7 1263.14  27
   3 -14  13 8.43708 368.277  27
   3 -14  14 35444.8 1543.74  27
   3 -14  15-439.759 376.197  27
   3 -14  16 20883.4 1072.40  27
   3 -14  17-465.710 258.497  27
  -3  13  14 10721.8 725.297  13
   3 -13 -14 10796.8 796.774  23
   3 -13 -14 9135.77 757.366  22
  -3  13  13 2065.78 437.669  13
   3 -13 -13 2265.02 478.328  22
   3 -13 -12 10317.9 935.130  22
  -3  13  12 8134.55 795.224  13
  -3  13  11 3498.66 599.546  13
   3 -13 -11 5587.88 729.579  22
   3 -13 -11 5262.78 644.441  20
   3 -13 -10 5003.66 666.839  20
  -3  13  10 4712.89 692.203  13
   3 -13 -10 5631.73 772.073  22
   3 -13  -9 485.707 442.973  22
  -3  13   9-24.2790 448.750  13
   3 -13  -9 570.874 466.649  20
   3 -13  -8 2984.88 609.071  20
   3 -13  -8 3585.18 692.438  22
  -3  13   8 2457.20 581.330  13
  -3  13   7 1643.45 538.552  13
   3 -13  -7 2782.33 721.429  20
   3 -13  -7 2847.32 636.397  22
   3 -13  -6 10040.9 1032.70  22
   3 -13  -6 10560.3 1034.10  20
   3 -13  -5 8214.34 951.548  22
   3 -13  -5 7627.65 967.551  20
   3 -13  -4-137.005 547.548  20
   3 -13  -4-47.6237 400.910  22
   3 -13  -3 23156.0 1484.86  23
   3 -13  -3 22365.4 1473.86  20
   3 -13  -3 20342.8 1395.45  22
   3 -13  -2 7711.24 913.172  22
   3 -13  -2 7951.41 938.176  23
   3 -13  -2 9139.15 1134.93  20
   3 -13  -1 15750.8 1228.27  23
   3 -13  -1 15286.0 1207.31  22
   3 -13  -1 17860.5 1560.28  19
   3 -13  -1 16445.6 1386.26  20
   3 -13   0 7103.87 856.488  23
   3 -13   0 9901.05 1215.93  19
   3 -13   0 7423.57 873.453  22
   3 -13   1 6143.85 794.303  22
   3 -13   1 4538.36 680.242  23
   3 -13   2-774.306 736.952  15
   3 -13   2 795.691 405.339  22
   3 -13   3 7996.87 980.162  15
   3 -13   3 5674.52 728.927  27
   3 -13   4 9173.14 928.155  27
   3 -13   4 13244.6 1316.48  19
   3 -13   4 11778.3 1200.34  15
   3 -13   5 1493.46 742.340  15
   3 -13   5 343.893 426.617  27
   3 -13   5 2310.57 759.809  19
   3 -13   6 42571.0 2006.53  27
   3 -13   6 46489.6 2208.60  19
   3 -13   7-118.223 639.685  15
   3 -13   7-518.390 525.411  27
   3 -13   8 29684.3 1708.65  27
   3 -13   8 35779.9 1856.17  15
   3 -13   9 3457.47 748.815  15
   3 -13   9 1648.26 510.252  27
   3 -13  10 17391.1 1311.96  27
   3 -13  10 16774.7 1208.56   8
   3 -13  11 21928.1 1450.27  27
   3 -13  11 18839.7 1207.53   8
   3 -13  12 4820.49 746.921  15
   3 -13  12 3592.72 640.873  27
   3 -13  13 40241.9 1866.02  27
   3 -13  14 3154.44 609.499  27
   3 -13  15 44022.5 1806.14  27
   3 -13  16 2430.96 488.378  27
   3 -13  17 24713.7 1208.42  27
   3 -13  18 717.802 251.914  27
   3 -12 -16 2836.28 447.354  22
  -3  12  16 3808.21 491.439  13
  -3  12  15 17566.9 1147.74  13
   3 -12 -15 14184.7 1033.80  22
  -3  12  14 2455.01 574.345  13
   3 -12 -14 2406.42 549.322  22
  -3  12  13 17911.5 1349.95  13
   3 -12 -13 18003.7 1291.41  22
  -3  12  12-393.352 565.749  13
   3 -12 -12 316.925 383.518  20
   3 -12 -12 225.407 426.015  22
  -3  12  11 19508.8 1540.51  13
   3 -12 -11 19456.6 1395.05  22
   3 -12 -11 16845.7 1175.90  20
   3 -12 -10 265.374 555.032  22
  -3  12  10 1110.72 610.824  13
   3 -12 -10 1280.55 528.365  20
  -3  12   9 10020.3 1183.93  13
   3 -12  -9 10943.0 1119.69  22
   3 -12  -9 9220.29 983.572  20
   3 -12  -8 8899.12 1017.57  22
   3 -12  -8 6222.89 842.830  20
  -3  12   8 6462.06 965.679  13
   3 -12  -7 5025.10 809.316  22
   3 -12  -7 4348.61 803.719  20
  -3  12   7 4137.91 804.766  13
   3 -12  -6 22468.3 1536.01  22
   3 -12  -6 20572.5 1446.74  20
   3 -12  -5 1720.25 585.932  22
   3 -12  -5 2181.15 696.978  20
   3 -12  -4 34070.1 1883.39  22
   3 -12  -4 32529.0 1780.62  20
   3 -12  -3 4582.44 976.281  19
   3 -12  -3 2764.88 629.273  22
   3 -12  -3 2615.07 753.102  20
   3 -12  -2 24282.4 1787.77  19
   3 -12  -2 22169.4 1450.02  22
  -3  12   2 18354.3 3621.68   1
   3 -12  -2 22675.6 1528.60  20
  -3  12   1 4443.93 2130.14   1
   3 -12  -1 6568.10 849.410  22
   3 -12  -1 6116.63 987.900  20
   3 -12  -1 8366.97 1149.75  19
   3 -12   0 30788.8 1968.10  19
  -3  12   0 29257.2 4527.47   1
   3 -12   0 28714.2 1729.17  20
   3 -12   0 27940.3 1594.90  22
   3 -12   0 27190.0 1604.08  23
   3 -12   1 8112.18 909.166  23
   3 -12   1 9069.57 957.666  22
  -3  12  -1 7296.77 2547.14   1
   3 -12   2 9802.08 926.695  27
   3 -12   2 14305.4 1145.92  22
   3 -12   2 16338.5 1443.94  19
   3 -12   2 11836.0 1030.60  23
  -3  12  -2 12552.7 3077.90   1
   3 -12   3 887.300 400.552  27
   3 -12   3 1161.79 659.243  15
   3 -12   4 5345.53 743.925  27
   3 -12   4 8441.18 1091.32  19
  -3  12  -4 4341.72 1631.44   1
   3 -12   4 6895.58 898.023  15
   3 -12   5 10949.5 1052.36  27
   3 -12   5 9650.69 2064.93   2
   3 -12   5 12816.2 1283.75  19
  -3  12  -5 8827.35 2645.17   1
   3 -12   5 12055.3 1168.65  15
   3 -12   6 862.727 864.555   2
  -3  12  -6-1567.98 1394.26   1
   3 -12   6 952.465 620.236  19
   3 -12   6-819.294 444.681  27
   3 -12   6-346.653 632.229  15
  -3  12  -7 40034.3 5278.48   1
   3 -12   7 37689.8 3985.67   2
   3 -12   7 47953.0 2209.96  19
   3 -12   7 47961.9 2164.99  27
   3 -12   8 1002.80 600.781  15
   3 -12   8-648.590 586.650  27
   3 -12   8 1399.12 643.130  19
   3 -12   9 8229.74 957.404  27
   3 -12   9 9731.69 1050.79  15
   3 -12  10 10100.5 1001.03   8
   3 -12  10 10367.6 1036.72  27
   3 -12  11 3976.99 695.005  27
   3 -12  11 3893.77 635.234   8
   3 -12  11 5794.29 849.592  15
   3 -12  12 6201.99 805.269  27
   3 -12  12 8751.08 944.409  15
   3 -12  12 6654.95 757.179   8
   3 -12  13 7670.40 911.268  27
   3 -12  13 6277.30 713.678   8
   3 -12  14 34421.0 1762.25  27
   3 -12  15 5922.11 753.183  27
   3 -12  16 38192.2 1733.90  27
   3 -12  17-41.6851 346.237  27
   3 -12  18 9097.15 758.267  27
   3 -12  19 12126.4 774.144  27
  -3  11  18 6323.66 603.790  13
   3 -11 -17 9019.84 807.443  22
  -3  11  17 16323.3 1115.88  13
  -3  11  16 15367.1 1219.04  13
   3 -11 -16 11447.8 1031.43  22
  -3  11  15 12072.4 1189.27  13
   3 -11 -15 9486.87 1004.56  22
  -3  11  14 16055.2 1429.09  13
   3 -11 -14 14133.6 1220.12  22
  -3  11  13 6829.38 1101.24  13
   3 -11 -13 5426.62 822.074  22
   3 -11 -12 21285.0 1511.08  22
   3 -11 -12 18726.0 1212.14  20
   3 -11 -11-256.595 499.339  20
   3 -11 -11-93.5938 510.063  22
  -3  11  11 547.230 715.315  13
   3 -11 -10 21307.2 1442.87  20
  -3  11  10 27874.5 2015.17  13
   3 -11 -10 25822.7 1696.00  22
   3 -11  -9 18347.0 1445.22  22
  -3  11   9 17910.3 1622.83  13
   3 -11  -9 16217.0 1290.88  20
  -3  11   8 24881.9 1816.21  13
   3 -11  -8 23632.8 1523.91  20
   3 -11  -8 27293.0 1743.79  22
   3 -11  -7 37816.9 1992.15  22
   3 -11  -7 31045.5 1709.06  20
  -3  11   6 4854.00 2031.28   1
   3 -11  -6 2958.35 662.711  22
   3 -11  -6 3666.02 775.009  20
   3 -11  -5 34395.6 1784.64  20
   3 -11  -5 37578.4 2220.54  19
   3 -11  -5 37972.4 1939.86  22
  -3  11   5 31352.8 4766.27   1
  -3  11   4-479.089 1611.02   1
   3 -11  -4-48.0293 394.509  22
   3 -11  -4 248.976 596.839  20
   3 -11  -4 1633.57 769.867  19
   3 -11  -3 51155.6 2144.93  22
  -3  11   3 47308.4 5552.63   1
   3 -11  -3 51680.0 2168.85  20
   3 -11  -3 54411.9 2514.56  19
  -3  11   2 3829.26 1792.44   1
   3 -11  -2 3759.41 850.329  20
   3 -11  -2 2991.19 776.952  19
   3 -11  -2 1906.76 560.909  22
   3 -11  -1 77487.9 2552.43  22
   3 -11  -1 81900.2 2687.51  20
  -3  11   1 73644.7 6727.82   1
   3 -11  -1 81364.8 2912.13  19
  -3  11   0 4997.99 2008.76   1
   3 -11   0 5528.97 768.296  22
   3 -11   0 5720.25 1109.71  20
   3 -11   0 6503.09 997.706  19
   3 -11   1 51034.2 2039.80  22
  -3  11  -1 48104.6 5344.47   1
   3 -11   1 47347.4 2015.63  23
   3 -11   1 55645.5 2268.46  20
   3 -11   1 54145.4 2389.19  19
  -3  11  -2 15683.8 3157.78   1
   3 -11   2 20885.1 1351.39  23
   3 -11   2 21608.9 1356.11  22
   3 -11   2 26086.4 1700.85  19
   3 -11   2 20446.6 1269.19  27
   3 -11   3 1868.81 450.365  27
   3 -11   3 1161.72 846.166   2
   3 -11   3 3627.86 978.147   9
   3 -11   3 3132.54 759.116  19
  -3  11  -3 698.057 1408.84   1
   3 -11   3 2327.59 491.372  22
   3 -11   4 18137.3 1332.78  15
   3 -11   4 16629.2 1221.91  27
  -3  11  -4 15294.9 3058.50   1
   3 -11   4 12011.2 2170.01   2
   3 -11   4 19555.4 1476.63  19
   3 -11   4 15871.0 1570.27   9
   3 -11   5 4194.88 934.602   9
   3 -11   5 3463.61 1173.26   2
   3 -11   5 3712.86 695.040  15
   3 -11   5 3007.42 594.404  27
  -3  11  -5 2176.48 1339.92   1
   3 -11   5 4510.77 817.858  19
   3 -11   6 15372.3 2414.76   2
   3 -11   6 16719.2 1524.96   9
  -3  11  -6 13223.9 3047.40   1
   3 -11   6 16922.8 1274.13  27
   3 -11   6 17393.0 1349.93  19
   3 -11   6 18665.5 1319.33  15
   3 -11   7 2476.46 646.245  15
   3 -11   7 3002.00 830.248   9
   3 -11   7 551.931 666.895   2
   3 -11   7 2968.43 691.161  19
   3 -11   7 1391.29 441.446  27
   3 -11   8 37265.4 3786.55   2
   3 -11   8 37227.5 2117.20   9
   3 -11   8 42818.2 2044.68  27
   3 -11   8 36820.2 1881.66  19
   3 -11   8 44198.7 1963.73  15
   3 -11   9 6784.98 1666.85   2
   3 -11   9 7866.48 910.996  27
   3 -11   9 9340.77 1018.64  15
   3 -11   9 7662.65 1076.97   9
   3 -11  10 35180.2 1875.30  27
   3 -11  10 29581.0 3521.95   2
   3 -11  10 32080.5 1864.20   9
   3 -11  10 36309.1 1760.06  15
   3 -11  10 30725.3 1658.84   8
   3 -11  11 6669.21 850.473  27
   3 -11  11 6226.13 776.342   8
   3 -11  11 7922.63 1017.31   9
   3 -11  11 7345.95 883.468  15
   3 -11  12 6461.92 837.370  15
   3 -11  12 6674.22 881.152  27
   3 -11  12 5400.16 715.584   8
   3 -11  13 12045.4 1101.30  27
   3 -11  13 9847.10 959.801  16
   3 -11  13 9250.17 880.195   8
   3 -11  14 10545.9 1048.55  27
   3 -11  14 8601.05 812.334   8
   3 -11  14 9743.97 951.138  16
   3 -11  15 15074.0 1159.41  16
   3 -11  15 16890.8 1274.02  27
   3 -11  16 6044.78 787.142  27
   3 -11  16 5514.12 718.667  16
   3 -11  17 21990.4 1348.58  27
   3 -11  17 19669.1 1264.28  16
   3 -11  18 106.030 240.416  16
   3 -11  18 264.295 281.886  27
   3 -11  19 7046.76 705.710  16
   3 -11  19 6817.26 652.564  27
   3 -11  20 6196.50 530.050  27
  -3  10  19 7857.19 726.838  13
  -3  10  18 7364.79 833.222  13
   3 -10 -18 2999.95 513.646  22
   3 -10 -17 16167.2 1258.30  22
  -3  10  17 24108.7 1573.35  13
  -3  10  16 5203.75 894.848  13
   3 -10 -16 2661.13 642.707  22
  -3  10  15 17097.3 1521.63  13
   3 -10 -15 13803.4 1253.88  22
  -3  10  14 5676.35 1020.31  13
   3 -10 -14 4729.77 783.352  22
  -3  10  13 19441.4 1717.33  13
   3 -10 -13 16701.5 1375.87  22
  -3  10  12 2026.87 824.898  13
   3 -10 -12 792.687 536.638  22
   3 -10 -12 845.591 430.352  20
   3 -10 -11 30870.2 1857.54  22
   3 -10 -11 26454.4 1500.98  20
  -3  10  11 32563.2 2182.18  13
   3 -10 -10 11911.8 1196.78  22
  -3  10  10 10605.4 1317.73  13
   3 -10 -10 9259.99 959.621  20
   3 -10  -9 41259.9 1919.82  20
  -3  10   9 48296.9 2485.66  13
   3 -10  -9 47154.7 2231.72  22
  -3  10   9 44219.7 5495.24   1
   3 -10  -8 48976.4 2234.64  22
  -3  10   8 45123.0 5368.18   1
   3 -10  -8 42412.1 1962.47  20
   3 -10  -7 45860.1 2121.13  22
   3 -10  -7 40501.2 1881.53  20
  -3  10   7 41319.7 5013.41   1
   3 -10  -6 16747.5 1427.47  19
   3 -10  -6 17878.5 1317.52  22
  -3  10   6 13970.0 2966.02   1
   3 -10  -6 15288.9 1170.72  20
   3 -10  -5 3964.52 680.038  22
   3 -10  -5 3725.43 708.074  20
   3 -10  -5 4010.20 837.455  19
  -3  10   5 2302.58 1456.57   1
   3 -10  -4 10851.9 1044.19  20
  -3  10   4 10780.8 2578.19   1
   3 -10  -4 11483.8 1173.06  19
   3 -10  -4 10956.8 992.402  22
  -3  10   3 2705.52 1480.65   1
   3 -10  -3 1916.63 474.693  22
   3 -10  -3 1777.84 552.638  20
   3 -10  -3 1664.32 606.621  19
   3 -10  -2 89042.5 2653.55  22
  -3  10   2 83847.8 6723.18   1
   3 -10  -2 85501.2 2606.53  20
   3 -10  -2 90338.6 2920.07  19
   3 -10  -1 1601.08 690.789  20
   3 -10  -1 290.511 340.917  22
   3 -10  -1 828.698 481.641  19
  -3  10   1 1547.53 1381.16   1
   3 -10   0 147809. 3300.32  22
   3 -10   0 152038. 3391.54  20
   3 -10   0 158343. 3782.33  19
   3 -10   1 27836.5 1687.25  20
   3 -10   1 26619.5 1427.50  22
   3 -10   1 29976.8 1695.39  19
   3 -10   1 23644.2 2724.99   2
  -3  10  -2 21851.6 3367.76   1
   3 -10   2 22730.4 2599.77   2
   3 -10   2 28390.6 1423.95  22
   3 -10   2 27749.0 1448.87  23
   3 -10   2 31352.4 1687.05  19
   3 -10   2 23726.6 1694.46   9
   3 -10   2 28708.9 1553.43  20
   3 -10   3 42265.1 3534.37   2
  -3  10  -3 39835.5 4531.37   1
   3 -10   3 42124.0 2173.20   9
   3 -10   4 544.401 405.611  15
   3 -10   4 318.407 575.170   2
  -3  10  -4-775.138 1609.44   1
   3 -10   4 720.650 451.444  19
   3 -10   4 1456.70 642.780   9
   3 -10   5 47060.9 2293.22   9
   3 -10   5 55432.0 2202.48  19
   3 -10   5 48239.1 3876.94   2
   3 -10   5 59096.9 2142.50  15
   3 -10   6 518.884 424.376  15
   3 -10   6-136.593 702.219   2
   3 -10   6 947.212 603.389   9
   3 -10   6 196.718 385.729  19
   3 -10   7 86702.5 2551.98  15
   3 -10   7 78235.3 5137.68   2
   3 -10   7 72569.6 6104.24   4
   3 -10   7 80004.7 2559.71  19
   3 -10   7 77137.1 2825.88   9
   3 -10   8 12559.6 1214.90   9
   3 -10   8 11491.8 1023.87  19
   3 -10   8 11797.5 2120.80   2
   3 -10   8 9252.94 2262.59   4
   3 -10   8 13228.7 1087.88  15
   3 -10   9 51528.2 5102.60   4
   3 -10   9 54008.2 4429.71   2
   3 -10   9 47557.2 1961.84  19
   3 -10   9 55546.3 2369.90   9
   3 -10   9 56548.1 2085.52  15
   3 -10  10 95.1036 434.793  15
   3 -10  10 642.562 384.137   8
   3 -10  10 178.256 820.079   2
   3 -10  10-569.559 1034.36   4
   3 -10  10 1183.84 581.867   9
   3 -10  11 21193.8 1439.36   9
   3 -10  11 21618.6 3288.03   4
   3 -10  11 23003.8 2978.85   2
   3 -10  11 24879.6 1413.97  15
   3 -10  11 21828.6 1340.59   8
   3 -10  12 26710.2 3248.48   2
   3 -10  12 24942.9 3488.73   4
   3 -10  12 28416.1 1512.06  15
   3 -10  12 24199.8 1403.11   8
   3 -10  13 179.830 276.377   8
   3 -10  14 11199.1 1083.49  27
   3 -10  14 8349.82 828.867   8
   3 -10  15 1424.26 411.390   8
   3 -10  15 1412.79 390.467  27
   3 -10  16 15407.8 1244.32  27
   3 -10  16 14595.5 1209.20  16
   3 -10  17-89.7682 428.595  27
   3 -10  17 38.4705 351.218  16
   3 -10  18 21723.2 1332.96  27
   3 -10  18 20927.0 1401.63  16
   3 -10  19 221.052 267.973  27
   3 -10  19-22.7221 298.276  16
   3 -10  20 16855.2 1104.18  16
   3 -10  21 1031.72 304.226  16
   3 -10  22 5938.33 532.429  16
  -3   9  20 123.108 295.717  13
  -3   9  19 4933.16 698.098  13
  -3   9  18 21949.5 1492.08  13
   3  -9 -18 13269.2 1107.46  22
  -3   9  17 2627.50 752.666  13
   3  -9 -17 921.859 461.198  22
  -3   9  16 33393.0 2004.47  13
   3  -9 -16 26864.9 1762.46  22
  -3   9  15 2915.97 796.212  13
   3  -9 -15 2118.92 577.340  22
   3  -9 -14 16508.2 1385.63  22
  -3   9  14 18150.1 1597.76  13
  -3   9  13 176.598 665.798  13
   3  -9 -13 789.084 508.173  22
   3  -9 -12 22007.5 1561.82  22
  -3   9  12 22450.0 1725.53  13
  -3   9  11-294.168 569.449  13
   3  -9 -11-433.103 573.024  22
   3  -9 -11-542.380 569.826  20
  -3   9  11-1094.68 1074.51   1
  -3   9  10 22450.7 3820.71   1
   3  -9 -10 24571.3 1597.11  22
  -3   9  10 22651.5 1645.17  13
   3  -9 -10 19382.0 1264.18  20
   3  -9  -9 34653.6 1872.28  22
   3  -9  -9 27779.3 1515.63  20
  -3   9   9 29291.8 4247.99   1
   3  -9  -8 29388.7 1691.96  22
  -3   9   8 25622.3 3864.24   1
   3  -9  -8 24658.1 1425.61  20
  -3   9   7 8206.66 2284.34   1
   3  -9  -7 11045.2 1023.98  22
   3  -9  -7 8577.91 887.850  20
  -3   9   6 5235.57 1723.15   1
   3  -9  -6 6065.49 798.201  19
   3  -9  -6 6370.58 778.146  20
   3  -9  -6 6881.17 809.252  22
  -3   9   5 788.510 947.911   1
   3  -9  -5 1758.99 471.005  22
   3  -9  -5 1961.97 519.670  19
   3  -9  -5 1151.56 480.229  20
   3  -9  -4 3175.47 532.902  20
   3  -9  -4 3613.57 568.736  22
   3  -9  -4 2627.19 552.026  19
  -3   9   3 12887.3 2517.47   1
   3  -9  -3 12150.5 951.191  22
  -3   9   2 646.885 891.393   1
  -3   9   1 90810.0 6383.39   1
   3  -9   0 5328.03 1269.88   2
  -3   9   0 3985.57 1533.11   1
   3  -9   1 58036.6 3739.79   2
  -3   9  -1 61610.0 5193.90   1
  -3   9  -2 44444.9 4465.35   1
   3  -9   2 40024.6 3086.74   2
   3  -9   3 257.855 651.366   2
   3  -9   4 55365.8 3756.47   2
   3  -9   5 920.796 645.805   2
   3  -9   5 1961.34 1192.38   4
   3  -9   6 54831.8 5035.49   4
   3  -9   6 61732.7 4169.63   2
   3  -9   6 60014.7 1950.90  15
   3  -9   7 5307.01 1645.23   4
   3  -9   7 5478.67 1395.43   2
   3  -9   7 4548.31 655.496  19
   3  -9   7 4557.77 735.247   9
   3  -9   7 5721.05 673.701  15
   3  -9   8 96172.7 2500.73  15
   3  -9   8 90694.2 2832.99   9
   3  -9   8 100752. 5596.15   2
   3  -9   8 99461.8 6678.70   4
   3  -9   9 1780.00 902.663   2
   3  -9   9 1182.93 451.491  15
   3  -9   9-84.5726 782.853   4
   3  -9   9 2190.35 492.545  19
   3  -9   9 1426.80 496.157   9
   3  -9  10 52293.0 2093.13   9
   3  -9  10 63199.8 5347.44   4
   3  -9  10 61638.5 4601.38   2
   3  -9  10 56064.3 1974.81  15
   3  -9  10 52126.7 1975.76   8
   3  -9  11 48827.1 1852.41  15
   3  -9  11 51388.5 4247.52   2
   3  -9  11 44908.8 4532.98   4
   3  -9  11 43353.8 1825.55   8
   3  -9  12 3955.25 1245.64   2
   3  -9  12 4501.16 700.447  15
   3  -9  12 4121.07 614.425   8
   3  -9  12 4709.44 1473.89   4
   3  -9  13 68831.4 5570.04   4
   3  -9  13 73814.6 2482.08  12
   3  -9  13 70344.2 5132.21   2
   3  -9  13 60389.3 2150.81   8
   3  -9  14 770.675 394.336   8
   3  -9  14 494.580 714.354   2
   3  -9  14 376.788 342.185  12
   3  -9  15 27662.0 1572.47  12
   3  -9  15 20347.8 1227.36   8
   3  -9  16-66.3017 310.030  12
   3  -9  16-410.712 474.575  27
   3  -9  17 27755.3 1636.51  27
   3  -9  17 29589.9 1602.29  12
   3  -9  18 532.752 340.958  27
   3  -9  18 873.894 333.245  12
   3  -9  18 832.195 401.352  16
   3  -9  19 24648.1 1344.37  27
   3  -9  19 28045.0 1644.34  16
   3  -9  20 3833.08 639.928  16
   3  -9  21 10288.9 891.194  16
   3  -9  22 3238.86 482.009  16
   3  -9  23 419.098 180.433  16
  -3   8  21 5270.28 602.619  13
  -3   8  20 12477.7 1008.22  13
  -3   8  19 1293.09 520.764  13
  -3   8  18 7434.47 997.849  13
  -3   8  17 20879.5 1551.43  13
   3  -8 -17 21710.3 1787.21  17
  -3   8  16 4263.91 814.602  13
   3  -8 -16 2766.86 639.185  22
   3  -8 -16 3968.38 919.884  17
   3  -8 -15 29628.8 1822.12  22
   3  -8 -15 35012.9 2220.42  17
  -3   8  15 31599.5 1937.43  13
   3  -8 -14 7513.02 1159.08  17
  -3   8  14 6106.21 971.681  13
   3  -8 -14 5514.06 884.343  22
   3  -8 -13 31577.4 1834.47  22
  -3   8  13 31931.9 1924.36  13
   3  -8 -13 36203.5 2152.00  17
  -3   8  13 29891.1 4767.18   1
  -3   8  12 338.452 1033.90   1
  -3   8  12 953.827 584.502  13
   3  -8 -12 832.135 596.528  17
  -3   8  11 35087.7 1924.61  13
   3  -8 -11 40570.8 2136.56  17
  -3   8  11 42290.9 5128.62   1
  -3   8  10 13083.0 1204.34  13
   3  -8 -10 14911.1 1323.27  17
  -3   8  10 11623.0 2735.91   1
   3  -8  -9 12163.3 961.861  20
  -3   8   9 14215.3 2806.40   1
   3  -8  -9 13667.6 1220.63  17
   3  -8  -8 24274.8 1562.18  17
  -3   8   8 21733.6 3354.54   1
  -3   8   7 1494.08 1138.97   1
   3  -8  -7 1295.29 419.214  17
  -3   8   6 1478.30 1042.90   1
  -3   8   5 1838.40 1119.37   1
  -3   8   4 10720.7 2123.18   1
  -3   8   3 6152.28 1662.49   1
  -3   8   2 122405. 6602.06   1
   3  -8  -1 3860.48 970.350   2
  -3   8   1 3752.20 1360.40   1
  -3   8   0 108947. 6242.68   1
   3  -8   0 101822. 4518.68   2
  -3   8  -1 23879.6 3015.01   1
   3  -8   1 22176.2 2119.44   2
   3  -8   2 22836.8 2127.15   2
   3  -8   3 22620.8 2180.62   2
   3  -8   4 6693.92 1297.08   2
   3  -8   4 6395.35 1796.81   4
   3  -8   5 21603.8 2284.44   2
   3  -8   5 21434.2 3018.11   4
   3  -8   6 34106.0 3665.31   4
   3  -8   6 35195.7 2989.83   2
   3  -8   7 89570.0 4875.03   2
   3  -8   7 78341.6 5458.61   4
   3  -8   8 4462.37 1295.76   2
   3  -8   8 3673.79 1311.30   4
   3  -8   9 136880. 6364.93   2
   3  -8   9 133874. 7298.29   4
   3  -8   9 117672. 2650.34  15
   3  -8  10 27560.4 1408.30   8
   3  -8  10 28685.3 1363.53  15
   3  -8  10 32602.4 3231.53   2
   3  -8  10 29478.4 3522.93   4
   3  -8  11 32430.1 1474.43  15
   3  -8  11 29845.8 1475.91   8
   3  -8  12 68979.2 4864.34   2
   3  -8  12 71500.3 2502.00  12
   3  -8  12 62336.6 2087.63  15
   3  -8  12 60381.8 2119.53   8
   3  -8  13 698.469 344.702   8
   3  -8  13 668.383 966.113   2
   3  -8  13 647.489 327.627  12
   3  -8  14 28938.4 3256.05   2
   3  -8  14 30857.6 1725.32  12
   3  -8  14 25018.0 1406.45   8
   3  -8  15 6521.09 839.474  12
   3  -8  15 6311.45 813.551  24
   3  -8  15 5697.20 689.488   8
   3  -8  15 6132.13 1611.07   2
   3  -8  16 74102.3 2660.94  24
   3  -8  16 78407.5 2770.69  12
   3  -8  17 660.118 443.887  12
   3  -8  17 674.582 374.428  24
   3  -8  17 817.592 424.632  27
   3  -8  17 909.402 364.843  21
   3  -8  18 34065.0 1711.83  27
   3  -8  18 35722.4 1801.80  24
   3  -8  18 38415.6 1922.16  12
   3  -8  19 1077.63 405.277  24
   3  -8  19 1106.90 463.660  12
   3  -8  20 24471.8 1363.79  24
   3  -8  20 26673.0 1641.09  16
   3  -8  21 20269.0 1353.43  16
   3  -8  22 2687.62 479.762  16
   3  -8  23 14849.0 906.032  16
  -3   7  22 4171.15 516.679  13
  -3   7  21 13187.5 973.117  13
  -3   7  20 3268.06 609.076  13
  -3   7  19 25308.5 1573.60  13
   3  -7 -19 22829.6 1850.52  17
  -3   7  18 9759.03 1066.37  13
   3  -7 -18 10649.3 1330.61  17
  -3   7  17 11786.3 1257.79  13
   3  -7 -17 8434.71 891.564  22
   3  -7 -17 10985.6 1332.62  17
  -3   7  16 26539.3 1708.08  13
   3  -7 -16 23380.4 1520.07  22
  -3   7  15 5497.13 869.960  13
   3  -7 -15 5430.74 776.084  22
  -3   7  14 15393.6 1308.30  13
  -3   7  14 12510.0 3126.38   1
   3  -7 -14 18182.7 1579.82  17
   3  -7 -14 15548.9 1257.99  22
  -3   7  13 2458.30 1698.47   1
  -3   7  13 2720.52 660.654  13
   3  -7 -13 3288.08 805.237  17
  -3   7  12 22251.3 1483.52  13
   3  -7 -12 24900.8 1668.89  17
  -3   7  12 23207.9 4027.68   1
  -3   7  11 1808.39 550.830  13
  -3   7  11 1291.37 1447.34   1
   3  -7 -11 813.694 421.084  17
  -3   7  10 19687.0 1312.38  13
  -3   7  10 21568.3 3458.91   1
   3  -7 -10 21258.5 1428.45  17
   3  -7  -9 31928.9 1680.30  17
  -3   7   9 33293.5 4075.91   1
  -3   7   8 10717.7 2323.32   1
  -3   7   7 22630.3 3064.88   1
  -3   7   6 12766.1 2247.88   1
  -3   7   5 30023.7 3196.18   1
  -3   7   4 9289.27 1857.65   1
  -3   7   3 34721.2 3246.23   1
  -3   7   2 3264.26 1212.78   1
   3  -7  -2 4045.40 900.874   2
  -3   7   1 58876.4 4186.27   1
   3  -7  -1 55824.5 2993.89   2
  -3   7   0 18408.7 2463.11   1
   3  -7   0 16330.9 1656.53   2
   3  -7   1 17379.1 1684.67   2
   3  -7   2 6986.49 1177.54   2
   3  -7   3 4588.92 999.120   2
   3  -7   3 5943.62 1838.74   4
   3  -7   4 1384.67 691.756   2
   3  -7   4 2202.33 1063.57   4
   3  -7   5 8606.19 1405.23   2
   3  -7   5 6714.54 1588.02   4
   3  -7   6 54478.0 3547.60   2
   3  -7   6 51832.7 4073.52   4
   3  -7   7 674.754 622.943   2
   3  -7   7 667.687 679.028   4
   3  -7   8 66418.3 4164.24   2
   3  -7   9 9275.91 1625.33   2
   3  -7  10 73533.1 4600.45   2
   3  -7  10 61923.7 1931.36  15
   3  -7  11 28528.2 2991.39   2
   3  -7  11 26140.6 1309.70  15
   3  -7  11 24350.3 1332.98   8
   3  -7  12 51396.6 2124.39  12
   3  -7  12 51441.4 4090.48   2
   3  -7  12 43728.2 1806.25   8
   3  -7  13 20880.9 2693.72   2
   3  -7  13 22176.8 1473.10  12
   3  -7  13 18257.9 1211.85   8
   3  -7  14 10965.5 1071.16  12
   3  -7  14 8003.70 1734.79   2
   3  -7  14 8861.13 864.856   8
   3  -7  15 5810.34 1528.62   2
   3  -7  15 9085.73 993.606  12
   3  -7  15 6437.39 775.348  21
   3  -7  15 6602.51 744.041   8
   3  -7  16-52.6538 494.179   2
   3  -7  16 199.398 374.634  12
   3  -7  16 671.577 350.284  21
   3  -7  17 53647.7 2121.77  21
   3  -7  17 59471.4 2491.22  12
   3  -7  17 60005.5 2560.09  24
   3  -7  18-51.9421 467.531  12
   3  -7  18 198.768 406.583  24
   3  -7  18 286.364 333.968  21
   3  -7  19 55523.7 2362.47  12
   3  -7  19 55550.9 2379.76  24
   3  -7  20 6347.47 826.665  24
   3  -7  21 16924.9 1178.11  24
   3  -7  21 17543.1 1330.83  16
   3  -7  22 21615.6 1208.60  24
   3  -7  22 22717.9 1358.43  16
   3  -7  23 730.096 293.057  16
   3  -7  24 17265.3 863.374  16
  -3   6  23 169.668 224.121  13
  -3   6  22 13556.6 961.819  13
  -3   6  21 4186.61 665.458  13
   3  -6 -21 3644.00 842.027  17
  -3   6  20 30298.6 1653.78  13
   3  -6 -20 26045.8 1975.28  17
  -3   6  19 2664.60 680.518  13
   3  -6 -19 3104.57 847.997  17
  -3   6  18 25588.9 1658.33  13
   3  -6 -18 23722.7 1924.42  17
  -3   6  17 12123.4 1181.09  13
   3  -6 -17 13441.5 1469.97  17
  -3   6  16 19454.5 1465.03  13
   3  -6 -16 21789.3 1734.43  17
  -3   6  15 12872.3 1206.56   7
   3  -6 -15 12807.6 1082.34  22
  -3   6  15 14904.0 3790.58   1
  -3   6  15 14445.6 1251.06  13
   3  -6 -15 16201.8 1501.91  17
  -3   6  14 2914.93 609.768   7
  -3   6  14 3055.93 600.990  13
   3  -6 -14 3779.95 776.778  17
  -3   6  13 1610.68 509.427  13
   3  -6 -13 1142.65 436.088  17
  -3   6  13 1008.42 327.587   7
  -3   6  13 1710.74 1273.24   1
  -3   6  12 8462.93 2502.02   1
  -3   6  12 8366.67 912.893  13
   3  -6 -12 8952.60 993.374  17
  -3   6  11 22033.1 1380.30  13
  -3   6  11 22063.9 3528.62   1
   3  -6 -11 23693.0 1504.37  17
  -3   6  10 2047.03 1386.38   1
  -3   6   9 103008. 6686.47   1
  -3   6   8 41908.6 4075.21   1
  -3   6   7 23095.8 2863.66   1
  -3   6   6 69772.4 4640.47   1
  -3   6   5 7507.54 1609.04   1
  -3   6   4 37253.8 3110.28   1
  -3   6   3 6944.89 1416.11   1
   3  -6  -3 7586.04 993.012   2
  -3   6   2 72951.8 4152.58   1
   3  -6  -2 69767.1 2915.04   2
   3  -6  -1 975.361 442.899   2
  -3   6   1 591.426 742.182   1
   3  -6   0 8939.16 1115.36   2
   3  -6   1 45208.2 2467.65   2
   3  -6   2 50525.9 2690.99   2
   3  -6   2 54962.3 4102.30   4
   3  -6   3 186464. 5435.11   2
   3  -6   3 177298. 7080.70   4
   3  -6   4 38620.5 3301.37   4
   3  -6   4 42653.2 2761.77   2
   3  -6   5 62835.4 4123.73   4
   3  -6   5 72129.9 3796.73   2
   3  -6   6 22741.6 2242.62   2
   3  -6   7 62270.4 3795.37   2
   3  -6   8 4819.84 1178.09   2
   3  -6   9 58915.8 3931.81   2
   3  -6  10 15600.1 2118.11   2
   3  -6  11 27945.2 2901.30   2
   3  -6  12 3201.62 1024.79   2
   3  -6  12 3319.73 526.566   8
   3  -6  13 24098.7 2853.35   2
   3  -6  13 25700.3 1565.63  12
   3  -6  13 21592.7 1313.10   8
   3  -6  14 775.219 363.787   8
   3  -6  14 1610.00 498.356  12
   3  -6  14 620.298 308.369  21
   3  -6  14 1103.54 733.103   2
   3  -6  15 6256.31 1526.78   2
   3  -6  15 9220.97 1045.46  12
   3  -6  15 7801.10 868.363  21
   3  -6  15 8028.88 835.049   8
   3  -6  16 22171.4 1554.19  12
   3  -6  16 16132.0 2473.98   2
   3  -6  16 19175.7 1332.37  21
   3  -6  16 17815.3 1208.39   8
   3  -6  17 4300.44 775.194  12
   3  -6  17 4208.78 665.039  21
   3  -6  18 29034.6 1798.99  12
   3  -6  18 30230.7 1910.89  24
   3  -6  18 26312.3 1520.38  21
   3  -6  19 433.915 416.551  24
   3  -6  19-2.91291 452.265  12
   3  -6  19-41.6655 329.924  21
   3  -6  20 39761.0 2045.49  24
   3  -6  20 36668.9 1952.64  12
   3  -6  21 1312.41 469.948  24
   3  -6  22 9454.59 885.537  24
   3  -6  22 9467.87 926.689  16
   3  -6  23 12180.6 881.026  24
   3  -6  23 11808.3 901.587  16
   3  -6  24 1444.80 289.785  16
  -3   5  24 1984.49 339.521  21
  -3   5  23 27447.0 1270.93  13
  -3   5  22 1473.85 433.620  13
   3  -5 -22 2294.03 832.702  17
  -3   5  21 44179.4 1966.05  13
   3  -5 -21 48228.7 2715.33  17
  -3   5  20 517.532 502.889  13
   3  -5 -20 1683.63 803.498  17
  -3   5  19 49668.1 2269.88  13
   3  -5 -19 46670.7 2669.76  17
  -3   5  18 17582.4 1434.95  13
   3  -5 -18 18417.5 1690.03  17
  -3   5  17 16999.4 1391.51  13
   3  -5 -17 14519.6 1480.41  17
  -3   5  16 10763.1 1159.61   7
  -3   5  16 9918.09 2847.29   1
  -3   5  16 9916.85 1044.61  13
   3  -5 -16 11855.0 1317.20  17
  -3   5  16 11529.5 2730.48   6
  -3   5  15 11225.5 1128.24   7
  -3   5  15 9895.24 1042.74  13
  -3   5  15 10212.7 2841.46   1
   3  -5 -15 11616.9 1235.02  17
  -3   5  14 36002.6 5042.79   1
  -3   5  14 39008.7 1976.65   7
  -3   5  14 37527.5 1893.83  13
   3  -5 -14 42444.1 2165.95  17
  -3   5  13 181.909 311.510   7
  -3   5  13 520.494 1314.31   1
   3  -5 -13 508.407 423.282  17
  -3   5  13 291.155 353.402  13
  -3   5  12 33243.4 1667.16  13
   3  -5 -12 37093.0 1857.71  17
  -3   5  12 35882.2 4514.58   1
  -3   5  11 311.148 1168.49   1
  -3   5  10 63913.0 5286.51   1
  -3   5   9 1405.48 1047.67   1
  -3   5   8 132402. 6608.33   1
  -3   5   7 32893.3 3237.65   1
  -3   5   6 124153. 5711.83   1
  -3   5   5 212858. 6921.69   1
  -3   5   4 2016.60 932.663   1
   3  -5  -3 106519. 2959.95   2
  -3   5   3 109421. 4529.68   1
  -3   5   2 12248.0 1548.66   1
   3  -5  -2 11510.7 992.387   2
   3  -5  -1 44840.4 2016.03   2
   3  -5   0 105.470 289.789   2
  -3   5   0 182.401 207.603   5
   3  -5   1 37179.2 2701.35   4
   3  -5   1 36779.6 2054.19   2
   3  -5   2 53854.5 2646.55   2
   3  -5   2 50694.7 3285.71   4
   3  -5   3 148833. 4711.04   2
   3  -5   3 126434. 5240.05   4
   3  -5   4 142994. 4875.91   2
   3  -5   5 80791.3 3912.92   2
   3  -5   6 77399.9 3999.67   2
   3  -5   7 4806.33 1190.53   2
   3  -5   8 10234.1 1638.09   2
   3  -5   9 70.6787 604.892   2
   3  -5  10 64353.1 4223.71   2
   3  -5  11 354.988 563.931   2
   3  -5  12 57395.2 4267.36   2
   3  -5  13 15294.5 1247.30  12
   3  -5  13 16530.8 2395.46   2
   3  -5  13 12277.2 999.551   8
   3  -5  14 7237.12 894.800  12
   3  -5  14 6008.77 731.341   8
   3  -5  14 6699.61 1630.02   2
   3  -5  15 16404.9 2507.31   2
   3  -5  15 20755.7 1521.90  12
   3  -5  15 18570.7 1265.32   8
   3  -5  16 380.638 422.719  12
   3  -5  16-76.6345 522.582   2
   3  -5  17 12773.5 1135.99  21
   3  -5  17 14635.5 1336.84  12
   3  -5  18-119.839 558.482  12
   3  -5  18-287.145 515.505  24
   3  -5  18-260.520 417.806  21
   3  -5  19 26260.2 1544.97  21
   3  -5  19 25757.5 1754.43  12
   3  -5  19 29856.9 1904.99  24
   3  -5  20 2528.22 638.158  12
   3  -5  20 3655.03 784.574  24
   3  -5  20 3950.54 599.853  21
   3  -5  21 22016.6 1502.33  24
   3  -5  22 3659.46 631.015  24
   3  -5  22 3308.70 596.510  16
   3  -5  23 7930.82 783.474  24
   3  -5  23 6909.79 700.143  16
   3  -5  24 6926.29 555.091  16
  -3   4  23 4362.40 602.016  13
   3  -4 -23 4674.91 910.282  17
  -3   4  22 31395.1 1618.24  13
   3  -4 -22 34803.6 2271.98  17
  -3   4  21-440.788 501.176  13
   3  -4 -21 1858.14 920.767  17
  -3   4  20 38902.3 2010.73  13
   3  -4 -20 36742.8 2389.36  17
  -3   4  19 7232.40 965.782  13
   3  -4 -19 8095.58 1233.67  17
  -3   4  18 36877.9 2009.50  13
   3  -4 -18 36712.4 2291.96  17
  -3   4  17 11438.6 1157.76  13
  -3   4  17 11309.7 2648.80   6
   3  -4 -17 10507.3 1265.96  17
  -3   4  17 8705.90 2723.58   1
  -3   4  16 10878.3 1135.53   7
  -3   4  16 12633.7 1160.23  13
  -3   4  16 10305.4 2960.22   1
  -3   4  16 11941.2 2567.53   6
   3  -4 -16 9674.16 1119.86  17
  -3   4  15 32735.8 4860.47   1
   3  -4 -15 38367.3 2102.47  17
  -3   4  15 39391.1 1953.41  13
  -3   4  15 36426.6 1945.29   7
  -3   4  15 41382.3 4644.73   6
  -3   4  14-971.473 447.803   7
  -3   4  14 544.541 1512.71   1
  -3   4  14-28.4865 464.991  13
   3  -4 -14 411.261 486.515  17
  -3   4  13 71732.2 2476.31   7
  -3   4  13 70563.2 2402.85  13
   3  -4 -13 71868.9 2594.19  17
  -3   4  13 64660.0 6077.60   1
  -3   4  12 3262.96 1584.00   1
  -3   4  11 114393. 7081.90   1
  -3   4  10 954.820 1152.96   1
  -3   4   9 57567.5 4367.77   1
  -3   4   8 205.830 884.662   1
  -3   4   7 21629.2 2470.33   1
  -3   4   6 27023.5 2512.09   1
  -3   4   5 66711.8 3588.15   1
  -3   4   4 197258. 5651.57   1
   3  -4  -3 1334.73 311.215   2
  -3   4   3 1380.11 630.363   1
   3  -4  -2 109809. 2599.28   2
  -3   4   2 125154. 4124.68   1
   3  -4  -1 4329.08 610.680   2
  -3   4   0 33046.3 1367.71   5
   3  -4   0 36387.7 1822.75   2
  -3   4  -1 755.285 343.948   5
   3  -4   1 1735.59 460.381   3
   3  -4   1 1587.92 523.834   2
   3  -4   1 1206.35 510.283   4
   3  -4   2 170860. 3778.66   3
   3  -4   2 174784. 4741.76   2
   3  -4   3 48629.5 1951.58   3
   3  -4   3 51226.5 2736.75   2
   3  -4   4 36222.3 1587.94   3
   3  -4   4 38733.1 2520.43   2
   3  -4   5 32279.3 1434.57   3
   3  -4   5 35734.9 2529.67   2
   3  -4   6 26407.1 1199.72   3
   3  -4   6 31115.8 2511.98   2
   3  -4   7 44769.9 3114.84   2
   3  -4   8 9013.99 1558.85   2
   3  -4   9 49455.7 3554.41   2
   3  -4  10-225.138 717.011   2
   3  -4  11 113574. 5869.56   2
   3  -4  12 40578.8 3632.24   2
   3  -4  13 53969.2 4374.34   2
   3  -4  13 43453.0 1844.61   8
   3  -4  13 51359.9 2284.68  12
   3  -4  14 65263.8 4865.46   2
   3  -4  14 55681.2 2162.38   8
   3  -4  14 64391.4 2625.53  12
   3  -4  15 5692.69 671.553   7
   3  -4  15 6481.99 953.411  12
   3  -4  15 4632.05 1456.65   2
   3  -4  16 31996.6 1614.51   7
   3  -4  16 28617.0 1971.22  12
   3  -4  16 28003.4 3357.26   2
   3  -4  17-446.384 423.842   7
   3  -4  17-38.5323 518.515  12
   3  -4  18 11168.6 972.257   7
   3  -4  18 10379.0 1179.74  12
   3  -4  19 1921.18 632.612  12
   3  -4  19 2653.01 720.018  24
   3  -4  19 1623.85 397.872   7
   3  -4  20 30337.3 1857.20  24
   3  -4  20 26752.6 1516.47  21
   3  -4  20 25508.8 1750.76  12
   3  -4  21-34.2643 446.137  24
   3  -4  22 13504.0 1107.40  24
   3  -4  22 11983.2 1003.91  16
   3  -4  23 14571.6 1029.91  24
   3  -4  23 12767.2 889.358  16
  -3   4 -24 1381.17 365.962  17
  -3   3  25 4233.36 467.962  21
   3  -3 -24 5405.97 761.828  17
  -3   3  23 7798.12 813.228  13
   3  -3 -23 8072.28 1053.73  17
  -3   3  22-1152.30 620.866  13
   3  -3 -22 1868.18 766.867  17
  -3   3  21 19123.2 1406.84  13
   3  -3 -21 17517.7 1603.52  17
  -3   3  20-25.7385 510.412  13
   3  -3 -20 1391.56 755.067  17
  -3   3  19 29066.9 1777.94  13
   3  -3 -19 27120.4 1995.74  17
  -3   3  18 6754.46 2019.89   6
  -3   3  18 8301.34 1034.63  13
   3  -3 -18 7635.97 1114.38  17
  -3   3  17 31482.9 4143.94   6
  -3   3  17 33360.0 1864.93  13
   3  -3 -17 28670.5 1929.15  17
  -3   3  16 5771.44 815.272   7
  -3   3  16 7470.99 918.486  13
  -3   3  16 8125.82 2134.21   6
  -3   3  16 5411.56 1914.99   1
   3  -3 -16 6157.57 947.596  17
  -3   3  15 27452.6 1594.49  13
  -3   3  15 21283.7 3728.04   1
  -3   3  15 24605.2 1538.26   7
  -3   3  15 26150.9 3542.64   6
   3  -3 -15 25218.4 1652.70  17
  -3   3  14 61996.5 2395.92   7
  -3   3  14 58291.5 5867.70   1
  -3   3  14 66462.8 2333.40  13
  -3   3  14 71563.6 5521.30   6
   3  -3 -14 66742.2 2545.87  17
  -3   3  13-253.510 998.490   1
  -3   3  12 66458.2 5575.27   1
  -3   3  11 432.363 921.585   1
  -3   3  10 111420. 6192.56   1
  -3   3   9 3878.52 1279.96   1
  -3   3   8 35686.5 3029.94   1
  -3   3   7 28218.6 2555.59   1
  -3   3   6 25175.3 2181.61   1
  -3   3   5 104357. 4028.84   1
  -3   3   4 4979.10 864.231   1
   3  -3  -3 430377. 6707.91   3
  -3   3   3 393082. 6744.08   1
   3  -3  -2 4236.67 497.366   2
   3  -3  -2 5828.85 810.856   3
  -3   3   1 135523. 2971.29   5
   3  -3  -1 145598. 3210.13   2
   3  -3   0 1262.52 424.212   2
   3  -3   0 941.159 380.029   3
  -3   3   0 1053.14 342.125   5
   3  -3   1 56436.8 2468.32   2
   3  -3   1 51580.7 1954.93   4
   3  -3   1 54375.3 2124.27   3
   3  -3   2 965.366 339.732   3
   3  -3   2 1162.10 516.688   2
   3  -3   3 41221.2 2351.57   2
   3  -3   3 36019.9 1712.91   3
   3  -3   4 144751. 4614.17   2
   3  -3   4 128014. 3232.50   3
   3  -3   5 13343.6 1540.09   2
   3  -3   5 11485.0 987.317   3
   3  -3   6 41967.7 2814.73   2
   3  -3   6 40054.8 2792.75   6
   3  -3   6 34914.8 1720.81   3
   3  -3   7 4322.59 982.328   6
   3  -3   7 6470.25 1309.02   2
   3  -3   7 4810.90 673.230   3
   3  -3   8 37455.5 2891.47   6
   3  -3   8 44919.3 3269.68   2
   3  -3   9 2460.35 893.962   6
   3  -3   9 4046.72 1092.75   2
   3  -3  10 152797. 6456.18   6
   3  -3  10 170073. 6843.87   2
   3  -3  11 2785.53 1004.44   6
   3  -3  11 4477.35 1311.70   2
   3  -3  12 91297.7 5602.32   6
   3  -3  12 93477.3 5557.74   2
   3  -3  13 70499.0 2819.12  12
   3  -3  13 62762.0 4777.02   2
   3  -3  13 61599.7 4889.27   6
   3  -3  14 18148.9 1224.79   7
   3  -3  14 19277.9 1642.64  12
   3  -3  14 15378.7 2475.19   2
   3  -3  15 49423.5 2057.52   7
   3  -3  15 41883.7 4121.30   2
   3  -3  15 42548.7 2369.96  12
   3  -3  16 7423.54 853.877   7
   3  -3  16 7680.92 1918.62   2
   3  -3  16 7607.01 1077.45  12
   3  -3  17 13855.0 1459.43  12
   3  -3  17 13876.8 1155.06   7
   3  -3  18-488.209 676.996  12
   3  -3  18-682.026 553.409   7
   3  -3  19 25395.3 1971.89  12
   3  -3  19 24459.3 1487.57   7
   3  -3  19 25822.7 1864.53  24
   3  -3  20 977.181 387.741   7
   3  -3  20 1035.94 543.037  24
   3  -3  21 17430.7 1368.98  24
   3  -3  21 19753.5 1221.04  21
   3  -3  22 33056.7 1708.72  24
   3  -3  22 24779.8 1361.57  16
   3  -3  23 8390.16 798.450  24
   3  -3  23 5832.10 565.761  16
  -3   3 -24 15425.0 1026.04  17
  -3   2  25 13226.0 847.532  21
   3  -2 -24 10103.3 928.180  17
  -3   2  24 13299.1 998.463  21
  -3   2  23 217.665 333.085  13
   3  -2 -23 586.986 431.590  17
  -3   2  22 3533.45 625.385  13
   3  -2 -22 3588.52 745.213  17
   3  -2 -21 3191.82 801.812  17
  -3   2  21 2693.57 603.405  13
  -3   2  20 7178.52 918.665  13
   3  -2 -20 7063.92 1041.85  17
  -3   2  19 295.690 465.609  13
   3  -2 -19 685.777 549.828  17
  -3   2  18 56636.8 2407.88  13
  -3   2  18 55991.2 5459.35   6
   3  -2 -18 53278.0 2600.05  17
  -3   2  17-94.5030 394.608  13
  -3   2  17 58.6764 741.019   6
  -3   2  17-1342.63 1000.52   1
   3  -2 -17 56.5800 462.308  17
  -3   2  16 80049.4 2752.48   7
  -3   2  16 87898.9 2814.06  13
  -3   2  16 77808.8 6600.04   1
  -3   2  16 89128.1 6398.47   6
   3  -2 -16 83824.7 3025.01  17
  -3   2  15 21532.4 1354.77  13
  -3   2  15 19297.8 1322.54   7
   3  -2 -15 20130.8 1442.89  17
  -3   2  15 20444.1 3402.39   1
  -3   2  15 21126.8 3004.41   6
  -3   2  14 14190.6 1117.40   7
  -3   2  14 14047.4 1141.44  24
  -3   2  14 14509.0 1062.15  13
  -3   2  14 15964.6 2951.48   1
  -3   2  14 15247.2 2439.87   6
  -3   2  13 39495.1 4478.59   1
  -3   2  13 41438.1 3772.46   6
  -3   2  12 6308.26 1840.92   1
  -3   2  12 6448.24 1493.10   6
  -3   2  11 45537.8 4312.78   1
  -3   2  10 9093.70 1924.72   1
  -3   2   9 96398.4 5265.75   1
  -3   2   8 5597.74 1345.82   1
  -3   2   7 28803.0 2382.96   1
  -3   2   6 251861. 6164.41   1
  -3   2   5 24500.8 1741.37   1
   3  -2  -5 23900.5 1621.89   3
   3  -2  -4 235517. 4930.55   3
  -3   2   4 224712. 4669.13   1
   3  -2  -3 6027.66 797.335   3
   3  -2  -3 4126.99 391.938   2
  -3   2   3 5371.16 752.525   5
  -3   2   3 5733.70 718.808   1
   3  -2  -2 153137. 3729.44   3
  -3   2   2 122466. 3091.66   5
  -3   2   1 259.648 292.167   5
   3  -2  -1 505.200 359.704   3
  -3   2   0 222197. 4814.93   5
   3  -2   0 196732. 4240.24   3
   3  -2   1 3004.41 621.284   3
   3  -2   2 49546.8 2338.39   3
   3  -2   3 280664. 5046.61   6
   3  -2   3 289373. 6000.35   3
   3  -2   4 15668.2 1489.71   3
   3  -2   4 17369.6 1424.65   6
   3  -2   5 154194. 4661.58   3
   3  -2   5 148642. 4481.09   6
   3  -2   6 965.085 503.637   3
   3  -2   6 397.379 489.551   6
   3  -2   7 42867.3 2823.88   6
   3  -2   7 45033.2 2618.00   3
   3  -2   8 107.515 369.473   3
   3  -2   8 145.270 573.187   6
   3  -2   9 57445.1 2991.91   3
   3  -2   9 65890.0 4132.11   2
   3  -2   9 59979.0 3834.04   6
   3  -2  10-1851.40 900.906   6
   3  -2  10 334.270 728.926   2
   3  -2  11 75773.1 4883.44   6
   3  -2  11 77223.2 4863.72   2
   3  -2  12 16332.3 2420.84   6
   3  -2  12 19162.2 2545.01   2
   3  -2  13 18444.3 2712.48   6
   3  -2  13 18835.9 1276.49   7
   3  -2  13 19084.2 1590.90  12
   3  -2  13 16520.1 2482.88   2
   3  -2  14 49755.6 2088.04   7
   3  -2  14 51217.2 2673.78  12
   3  -2  14 52472.5 4772.90   6
   3  -2  14 48717.0 4429.49   2
   3  -2  15 8152.27 939.086   7
   3  -2  15 7093.82 1910.32   6
   3  -2  15 6570.91 1086.79  12
   3  -2  15 5366.95 1534.12   2
   3  -2  16 30234.9 3580.01   2
   3  -2  16 32446.7 1830.82   7
   3  -2  16 32403.9 4131.92   6
   3  -2  16 28279.2 2109.95  12
   3  -2  17 10972.2 1096.76   7
   3  -2  17 8281.86 1260.56  12
   3  -2  18 34350.1 1883.37   7
   3  -2  18 31683.6 2114.40  24
   3  -2  18 31859.9 2236.90  12
   3  -2  19 130.961 422.816   7
   3  -2  19-293.359 680.525  12
   3  -2  19 705.333 515.691  24
   3  -2  20 48867.2 2411.77  24
   3  -2  20 47757.1 2042.45   7
   3  -2  21 16905.1 1156.50   7
   3  -2  21 16619.8 1353.20  24
   3  -2  22 25426.3 1494.44  24
   3  -2  23 23386.6 1236.23  24
  -3   2 -24 9594.72 829.086  17
  -3   1  26 20289.7 908.706  21
  -3   1  25 26740.8 1252.17  21
  -3   1  24 12856.3 1026.81  21
   3  -1 -24 8032.84 744.314  17
  -3   1  23 12876.4 1029.78  13
   3  -1 -23 8962.05 901.528  17
  -3   1  22-63.3167 384.972  13
   3  -1 -22 581.417 463.848  17
  -3   1  21 9000.41 963.373  13
   3  -1 -21 8626.15 1020.14  17
  -3   1  20-489.451 558.143  13
   3  -1 -20 402.647 434.644  17
  -3   1  19 21949.6 1496.39  13
   3  -1 -19 18006.4 1493.16  17
  -3   1  18 4529.77 723.148  13
  -3   1  18 6522.54 1975.86   6
   3  -1 -18 4942.41 851.038  17
  -3   1  17 45637.0 4604.03   6
  -3   1  17 42658.1 1995.34  13
   3  -1 -17 40079.5 2092.35  17
  -3   1  16 2362.83 577.775  24
  -3   1  16 2966.50 1215.06   6
  -3   1  16 1059.46 917.196   1
   3  -1 -16 950.219 425.113  17
  -3   1  16 2442.41 532.203  13
  -3   1  15 16814.2 1155.76  13
  -3   1  15 18678.0 2707.77   6
  -3   1  15 13458.6 2525.97   1
  -3   1  15 17850.0 1406.61  24
  -3   1  15 16606.5 1211.69   7
  -3   1  14 32401.9 3826.93   1
  -3   1  14 34833.7 3467.57   6
  -3   1  13 4315.39 1179.91   6
  -3   1  13 4070.77 1533.53   1
  -3   1  12 16419.0 2152.42   6
  -3   1  12 14176.8 2556.61   1
  -3   1  11 526.253 609.726   6
  -3   1  11-30.9002 812.947   1
  -3   1  10 38965.3 3671.01   1
  -3   1  10 43498.6 3073.69   6
  -3   1   9 3372.52 890.196   6
  -3   1   9 3511.04 1215.74   1
  -3   1   8 52562.7 2937.47   6
  -3   1   8 53738.2 3638.05   1
  -3   1   7 5523.89 924.225   6
  -3   1   7 7001.47 1194.27   1
   3  -1  -6 38971.6 2080.27   3
  -3   1   6 45211.9 2526.30   1
  -3   1   6 39680.5 2153.72   6
   3  -1  -5 187179. 4449.59   3
  -3   1   5 199784. 4541.33   1
   3  -1  -4 33432.4 1871.87   3
  -3   1   4 37798.8 1638.70   1
  -3   1   4 32090.9 1451.91   6
  -3   1   4 31844.0 1802.11   5
  -3   1   3 138863. 3566.25   5
   3  -1  -3 145785. 3852.52   3
  -3   1   2 6391.96 821.961   5
   3  -1  -2 7006.92 910.915   3
  -3   1   1 10957.8 1172.95   5
   3  -1  -1 10176.6 1115.74   3
   3  -1   0 11499.7 1296.11   3
   3  -1   1 113682. 4222.62   3
   3  -1   2 3376.18 843.351   3
   3  -1   3 2880.60 778.942   3
   3  -1   4 55790.9 3165.30   3
   3  -1   5 15332.8 2016.71   1
   3  -1   5 15843.4 1766.62   3
   3  -1   6 108816. 5499.64   1
   3  -1   6 115210. 4853.97   3
   3  -1   7 21252.0 2674.59   1
   3  -1   7 21043.9 2197.28   3
   3  -1   8 124570. 6591.85   1
   3  -1   8 124144. 5349.68   3
   3  -1   9 1881.68 780.373   3
   3  -1  10 20079.0 2278.11   3
   3  -1  10 22880.6 2668.78   6
   3  -1  11 249.227 638.390   2
   3  -1  11 945.140 774.678   6
   3  -1  12 2281.25 969.133   6
   3  -1  12 2430.95 1017.54   2
   3  -1  13 25318.8 1514.18   7
   3  -1  13 22627.1 1804.61  12
   3  -1  13 24153.2 3045.87   2
   3  -1  13 29289.9 3518.90   6
   3  -1  14 7829.17 918.097   7
   3  -1  14 8638.02 2050.37   6
   3  -1  14 6619.95 1057.48  12
   3  -1  14 5713.34 1587.97   2
   3  -1  15 27935.6 1686.84   7
   3  -1  15 25599.9 2025.81  12
   3  -1  15 27089.1 3408.50   2
   3  -1  15 31530.4 3876.72   6
   3  -1  16 9091.83 1253.46  12
   3  -1  16 11128.5 1126.40   7
   3  -1  16 10176.7 2291.24   6
   3  -1  17 14242.5 1267.14   7
   3  -1  17 11053.3 1392.26  12
   3  -1  18 9594.39 1324.66  12
   3  -1  18 9639.23 1090.17   7
   3  -1  18 11556.4 1401.99  24
   3  -1  19 28027.2 1749.17   7
   3  -1  19 27153.3 1965.05  24
   3  -1  20-164.881 440.854   7
   3  -1  20 460.681 522.721  24
   3  -1  21 25851.7 1458.89   7
   3  -1  21 24404.0 1619.25  24
   3  -1  22 13706.0 1083.35  24
  -3   1 -23 13201.5 1233.70  17
  -3   1 -24 3428.90 526.647  17
  -3   0  26 8890.72 650.620  21
  -3   0  25 41925.3 1614.85  21
  -3   0  24 34092.8 1640.64  21
  -3   0  23 6440.20 856.570  21
  -3   0  23 6054.86 739.507  13
  -3   0  22 21463.8 1399.87  13
  -3   0  21-198.270 379.710  13
   3   0 -21-624.309 461.339  17
  -3   0  20 25329.4 1623.06  13
   3   0 -20 19823.7 1429.46  17
  -3   0  19 956.142 405.638  13
   3   0 -19 553.108 401.505  17
  -3   0  18 38924.5 1937.80  13
  -3   0  18 38122.4 3964.74   5
   3   0 -18 34613.1 1866.69  17
  -3   0  18 36977.9 2100.57  16
  -3   0  17 8164.72 880.407  13
   3   0 -17 6531.55 821.319  17
  -3   0  17 9662.16 1961.12   5
  -3   0  17 8086.22 981.836  16
  -3   0  16 31313.6 1626.48  13
  -3   0  16 31755.0 1918.63  24
  -3   0  16 33098.6 3702.20   6
  -3   0  16 31373.0 1820.23  16
  -3   0  15 43483.3 1829.26  13
  -3   0  15 43672.5 4041.71   6
  -3   0  15 48669.4 2282.75  24
  -3   0  14 8630.12 1721.43   6
  -3   0  13 52511.6 4090.18   1
  -3   0  13 55318.2 4098.93   6
  -3   0  12 1069.82 803.334   1
  -3   0  12 794.760 683.449   6
  -3   0  11 22223.3 2507.44   1
  -3   0  11 22749.4 2371.91   6
  -3   0  10 2385.73 907.615   1
  -3   0  10 2951.66 907.533   6
  -3   0   9 169704. 5612.92   6
  -3   0   9 144507. 5357.45   1
  -3   0   8 143.571 470.860   6
  -3   0   8 69.2261 461.462   1
   3   0  -7 165652. 4297.92   3
  -3   0   7 174605. 4890.79   6
   3   0  -6 5449.10 831.350   3
  -3   0   6 4387.72 738.567   6
  -3   0   6 5154.11 878.510   5
  -3   0   6 3688.06 662.720   1
  -3   0   5 15588.1 1374.51   5
   3   0  -5 14825.2 1322.71   3
  -3   0   4 4513.26 741.614   5
   3   0  -4 4620.04 807.605   3
   3   0  -3 640.489 459.111   3
  -3   0   3 823.274 454.312   5
  -3   0   2 5506.81 515.339   4
   3   0  -2 4981.46 994.238   3
  -3   0   2 5232.86 918.025   5
  -3   0   1 9074.08 1438.14   5
   3   0  -1 5895.49 1180.51   3
   3   0   0 370698. 8423.76   3
   3   0   1 102372. 4538.31   3
   3   0   1 92632.2 3564.13   1
   3   0   2 153205. 5155.26   1
   3   0   2 172735. 6056.94   3
   3   0   3 17411.1 1955.04   1
   3   0   3 16916.5 1985.35   3
   3   0   4 113397. 5233.64   1
   3   0   5 75833.7 4559.71   1
   3   0   6 47644.3 3886.33   1
   3   0   7 173359. 7701.75   1
   3   0   8 3947.65 1718.58   1
   3   0   9 85759.7 5961.36   1
   3   0  10 297.502 1377.83   1
   3   0  11 7408.87 2120.11   1
   3   0  12 10894.6 988.810   7
   3   0  12 14699.1 2480.54   6
   3   0  12 15777.7 3048.57   1
   3   0  13 4346.40 647.444   7
   3   0  13 3771.96 799.640  12
   3   0  13 6189.72 1771.64   6
  -3   0 -13 6024.32 1058.82  18
   3   0  13 4744.11 1458.33   2
   3   0  14 45636.9 2197.68   7
   3   0  14 51568.0 4814.55   6
   3   0  14 39372.5 2363.70  12
   3   0  14 45210.3 4339.47   2
   3   0  15 9445.19 1028.95   7
   3   0  15 10695.9 2276.33   6
   3   0  15 7778.33 1151.58  12
   3   0  16 37018.0 2035.22   7
   3   0  16 39746.6 4410.97   6
   3   0  16 31864.7 2259.87  12
   3   0  17 8789.26 1061.21   7
   3   0  17 8557.92 1254.24  24
   3   0  17 7226.74 1150.42  12
   3   0  18 27662.3 1779.88   7
   3   0  18 22362.6 1882.82  24
   3   0  19-954.735 699.494   7
   3   0  19 46.1170 530.937  24
   3   0  20 3716.62 662.204   7
   3   0  20 3923.12 777.369  24
   3   0  21 2163.87 512.138  24
   3   0  21 1431.63 412.808   7
  -3   0 -22 7013.03 1106.75  17
  -3   0 -23 2446.95 618.555  17
  -3   0 -24 4592.30 502.846  17
  -3  -1  26 15245.9 854.071  21
  -3  -1  25 7391.87 718.575  21
  -3  -1  24 39602.8 1771.26  21
  -3  -1  23 27431.0 1593.56  21
  -3  -1  22 18041.4 1317.31  13
  -3  -1  22 21056.4 1479.35  21
  -3  -1  21 38460.7 1970.15  13
  -3  -1  21 42009.7 2299.82  16
  -3  -1  20 390.402 390.863  13
  -3  -1  20-196.794 447.510  16
  -3  -1  19 45620.7 2130.09  13
  -3  -1  19 48279.9 2452.90  16
  -3  -1  18 8280.60 938.588  13
  -3  -1  18 10392.3 1975.28   5
  -3  -1  18 7745.16 1001.96  16
  -3  -1  17 36807.8 1846.41  13
  -3  -1  17 37859.5 2106.50  16
  -3  -1  17 40628.0 3791.93   5
  -3  -1  16 47017.6 3907.63   5
  -3  -1  16 45159.4 1955.08  13
  -3  -1  16 50592.8 2398.42  24
  -3  -1  16 45819.5 2289.09  16
  -3  -1  15 51777.4 2307.96  24
  -3  -1  15 44573.7 1877.73  13
  -3  -1  15 49137.0 3870.00   5
  -3  -1  15 49452.6 2255.32  16
  -3  -1  14 56660.4 3940.49   5
  -3  -1  13 48239.0 3480.19   5
  -3  -1  12 126610. 5384.72   5
  -3  -1  11 17926.5 1990.86   5
  -3  -1  10 92489.0 4213.01   5
  -3  -1  10 85543.4 3011.68   2
  -3  -1   9 52395.5 3051.33   5
  -3  -1   9 47964.0 2148.17   2
   3   1  -8 96709.8 3232.27   3
  -3  -1   8 102759. 3011.63   2
   3   1  -7 25783.4 1756.75   3
  -3  -1   7 27966.6 2025.91   5
  -3  -1   7 25033.4 1469.12   2
  -3  -1   6 39471.7 2312.08   5
   3   1  -6 43100.2 2379.54   3
   3   1  -5 3038.60 717.047   3
  -3  -1   5 3171.70 727.123   5
  -3  -1   4 69967.1 3055.53   5
   3   1  -4 62317.8 3311.21   3
  -3  -1   3 95620.3 3896.52   5
   3   1  -3 84529.1 4353.17   3
   3   1  -2 528.581 805.153   3
  -3  -1   2 157.543 281.518   4
   3   1  -1 78509.1 2502.60   1
   3   1  -1 98815.4 5076.67   3
   3   1   0 9079.66 1096.94   1
   3   1   0 12186.7 1887.35   3
   3   1   1 309358. 6857.70   1
   3   1   1 353822. 9487.97   3
   3   1   2 3783.66 1028.54   1
   3   1   3 172052. 6273.86   1
   3   1   4 27417.3 2787.56   1
   3   1   5 69186.1 4644.23   1
   3   1   6 78371.6 5285.68   1
   3   1   7 10760.3 2264.89   1
   3   1   8 110179. 6906.37   1
   3   1   9 29288.1 3792.67   1
   3   1  10 114570. 7632.88   1
   3   1  11 1186.39 1202.67   1
   3   1  12 16075.9 1224.86   7
   3   1  12 12217.9 1194.93  12
   3   1  12 23456.2 3815.83   1
  -3  -1 -12 19957.7 1775.85  18
   3   1  13 9773.37 1137.38  12
   3   1  13 12667.5 1130.68   7
  -3  -1 -13 13528.5 1588.43  18
   3   1  14 23725.4 3234.29   2
   3   1  14 32790.7 3917.76   6
  -3  -1 -14 29985.8 2381.89  18
   3   1  14 22113.2 1718.16  12
   3   1  14 28465.0 1744.72   7
   3   1  15 30720.9 1856.85   7
  -3  -1 -15 27994.7 2255.26  18
   3   1  15 30197.4 3812.47   6
   3   1  15 24558.9 1855.85  12
   3   1  16 11594.9 1206.11   7
   3   1  16 11610.0 2441.46   6
   3   1  17 21832.6 1609.54   7
   3   1  17 16473.3 1660.14  24
   3   1  18 188.318 464.557  24
   3   1  18-209.429 579.358   7
   3   1  19 1810.51 600.260  24
   3   1  19 1859.61 569.763   7
   3   1  20 426.471 519.517   7
   3   1  20 615.263 392.188  24
   3   1  21 2801.11 535.253   7
   3   1  21 2037.16 425.485  24
  -3  -1 -22 2044.61 661.041  17
  -3  -1 -23 11097.2 909.730  17
  -3  -2  26 897.171 258.696  21
  -3  -2  25 10637.7 836.238  21
  -3  -2  24 7311.87 767.038  21
  -3  -2  23 6657.59 811.301  21
  -3  -2  22 26178.5 1701.91  16
  -3  -2  22 29122.6 1693.08  21
  -3  -2  21 6537.01 849.202  13
  -3  -2  21 6337.92 890.268  21
  -3  -2  21 5490.74 866.960  16
  -3  -2  20 41803.5 2118.88  13
  -3  -2  20 44948.1 2174.33  21
  -3  -2  20 41671.5 2241.63  16
  -3  -2  19 382.493 404.163  13
  -3  -2  19 442.392 380.758  16
  -3  -2  18 48251.7 2221.79  13
  -3  -2  18 49876.7 2455.29  16
  -3  -2  17 5182.16 758.557  13
  -3  -2  17 3047.91 970.982   5
  -3  -2  17 5093.75 823.432  16
  -3  -2  16 59403.9 4298.73   5
  -3  -2  16 57126.9 2278.70  13
  -3  -2  16 58619.6 2522.40  24
  -3  -2  16 61835.2 2663.90  16
  -3  -2  15 53763.1 2113.45  13
  -3  -2  15 56410.1 2380.86  24
  -3  -2  15 54676.7 3988.63   5
  -3  -2  15 61199.2 2539.52  16
  -3  -2  14 100266. 5219.82   5
  -3  -2  13 69739.0 4205.89   5
  -3  -2  12 34094.9 2837.50   5
  -3  -2  11 137145. 5395.52   5
  -3  -2  11 132729. 4399.47   2
  -3  -2  10 234.169 398.717   2
  -3  -2  10 239.499 565.835   5
  -3  -2   9 170580. 5480.21   5
  -3  -2   9 167911. 4581.91   2
   3   2  -8 79201.8 3038.90   3
  -3  -2   8 78044.3 3558.08   5
  -3  -2   8 81413.9 3109.91   2
  -3  -2   7 32718.0 2236.22   5
  -3  -2   7 33230.0 1964.58   2
   3   2  -7 36011.9 2227.50   3
   3   2  -6 102935. 4075.94   3
  -3  -2   6 98215.9 3874.83   5
  -3  -2   5 150438. 4938.60   5
   3   2  -5 155047. 5711.03   3
  -3  -2   4 45336.5 2987.24   5
   3   2  -4 44122.0 3545.08   3
  -3  -2   3 65651.5 2613.18   4
   3   2  -3 57008.8 1595.36   1
  -3  -2   2 119336. 3626.48   4
   3   2  -2 122015. 2880.25   1
   3   2  -1 9578.09 1925.79   3
   3   2  -1 8768.30 953.538   1
   3   2   0 260533. 5830.70   1
   3   2   1 5495.53 1102.42   1
   3   2   2 92321.8 4377.89   1
   3   2   3 838.056 847.964   1
   3   2   4 40798.5 3496.02   1
   3   2   5 10389.8 2145.04   1
   3   2   6 22411.1 3134.57   1
   3   2   7 125066. 7405.72   1
   3   2   8 2424.99 1508.64   1
   3   2   9 85787.7 6751.01   1
   3   2  10 13512.1 2943.63   1
   3   2  11 17967.8 1321.19   7
  -3  -2 -11 18414.4 1612.47  18
   3   2  12 485.972 360.581   7
  -3  -2 -12 750.609 575.660  18
   3   2  12 960.995 1327.76   1
   3   2  13 25682.4 1641.44   7
  -3  -2 -13 27600.8 2194.49  18
  -3  -2 -14 12597.5 1608.36  18
   3   2  14 11553.9 1209.34   7
   3   2  15 30058.8 1902.75   7
   3   2  15 22650.5 1806.20  24
   3   2  15 27238.4 3667.84   6
  -3  -2 -15 27312.1 2325.72  18
   3   2  16 23576.2 1734.46   7
   3   2  16 18516.9 1621.48  24
   3   2  17 8638.38 1108.66   7
   3   2  17 7237.00 1022.29  24
   3   2  18 13457.2 1276.52   7
   3   2  18 9116.92 1018.23  24
   3   2  19-924.816 716.459   7
   3   2  20 6985.78 823.113   7
  -3  -2 -20 7750.11 1145.38  17
   3   2  21-269.284 414.744   7
  -3  -2 -21 701.274 548.124  17
  -3  -2 -22 19203.7 1231.17  17
  -3  -2 -23 1863.80 355.347  17
  -3  -3  26 9747.35 681.375  21
  -3  -3  25 5705.83 600.498  21
  -3  -3  24 5913.95 689.509  21
  -3  -3  23 42393.9 1900.46  21
  -3  -3  22 788.793 430.082  21
  -3  -3  22 1137.29 439.348  16
  -3  -3  21 41883.0 2047.89  21
  -3  -3  21 38013.0 2067.65  16
  -3  -3  20 293.490 408.961  21
  -3  -3  20-236.678 404.468  16
  -3  -3  19 31461.6 1797.67  21
  -3  -3  19 30141.8 1924.85  16
  -3  -3  18 219.769 436.580  13
  -3  -3  18-391.712 472.398  21
  -3  -3  18-93.0046 413.739  16
  -3  -3  17 9622.89 1009.13  13
  -3  -3  17 10332.9 1042.25  21
  -3  -3  17 9856.38 1152.43  16
  -3  -3  16 23463.7 1521.22  13
  -3  -3  16 24572.8 1515.89  21
  -3  -3  16 26367.4 1761.09  16
  -3  -3  15 31275.8 1690.90  13
  -3  -3  15 31554.5 1689.29  21
  -3  -3  15 32476.0 1760.12  24
  -3  -3  15 29935.6 2935.63   5
  -3  -3  15 34657.1 1936.73  16
  -3  -3  14 24616.2 1470.76  24
  -3  -3  14 28416.1 2785.83   5
  -3  -3  14 26482.7 1484.85  21
  -3  -3  14 28638.7 1671.41  16
  -3  -3  13 59649.2 3883.91   5
  -3  -3  12 71901.9 4130.82   5
  -3  -3  12 73013.0 3690.92   2
  -3  -3  11 1521.35 639.062   5
  -3  -3  11 1194.27 544.423   2
  -3  -3  10 73944.4 3881.88   5
  -3  -3  10 78858.3 3585.14   2
   3   3  -9 49790.1 2310.28   3
  -3  -3   9 53201.9 2869.10   2
  -3  -3   9 48456.0 3078.81   5
  -3  -3   8 106064. 3954.59   2
  -3  -3   8 103477. 4399.25   5
   3   3  -8 109150. 3810.51   3
  -3  -3   7 27864.8 2348.19   5
  -3  -3   7 29239.6 2077.40   2
   3   3  -7 29624.0 2245.42   3
  -3  -3   6 136486. 5279.86   5
   3   3  -6 139482. 5557.78   3
   3   3  -5 19640.4 1136.30   1
  -3  -3   5 19895.8 1737.77   4
   3   3  -5 20806.9 2556.93   3
  -3  -3   4 167767. 4863.72   4
   3   3  -4 181704. 3537.69   1
   3   3  -3 62374.5 2307.89   1
  -3  -3   3 53462.6 2781.73   4
   3   3  -2 30049.8 1798.90   1
   3   3  -2 34650.7 3435.63   3
   3   3  -1 47083.5 2509.86   1
   3   3   0 3328.19 886.289   1
   3   3   1 111922. 4696.54   1
   3   3   2 55986.9 3693.95   1
   3   3   3 13894.5 2151.91   1
   3   3   4 46314.1 3923.31   1
   3   3   5 8713.89 2002.92   1
   3   3   6 141650. 7784.09   1
   3   3   7 14581.4 2951.32   1
   3   3   8 122513. 8142.26   1
   3   3   9 237.434 1277.37   1
   3   3  10 50851.9 2320.86   7
  -3  -3 -10 53421.4 2623.05  18
   3   3  11 418.684 395.174   7
  -3  -3 -11 650.386 589.862  18
   3   3  12 31065.4 1936.32   7
  -3  -3 -12 33488.7 2342.56  18
  -3  -3 -13 286.324 667.245  18
   3   3  13 1357.03 524.975  13
   3   3  13 473.119 617.860   7
   3   3  13 771.503 1782.36   1
   3   3  14 22438.1 1373.94  13
   3   3  14 25100.0 1811.03   7
   3   3  15 13916.2 1401.96   7
   3   3  15 15298.1 1117.18  13
   3   3  16 4998.69 917.197   7
   3   3  17 19770.9 1572.35   7
   3   3  18 3531.81 761.244   7
  -3  -3 -18 3998.13 910.632  17
   3   3  19 25433.8 1598.86   7
  -3  -3 -19 27143.9 1824.48  17
   3   3  20-703.713 511.830   7
  -3  -3 -20-181.658 474.539  17
   3   3  21 25873.5 1215.97   7
  -3  -3 -21 24980.0 1379.30  17
  -3  -3 -22-114.889 254.116  17
  -3  -4  26 159.732 193.660  21
  -3  -4  25 10491.6 789.235  21
  -3  -4  24 28786.7 1418.01  21
  -3  -4  23 7948.43 865.209  21
  -3  -4  22 52298.1 2183.02  21
  -3  -4  22 43749.2 2078.88  16
  -3  -4  21 5382.95 806.153  21
  -3  -4  21 5553.49 837.315  16
  -3  -4  20 13968.0 1215.47  21
  -3  -4  20 12030.8 1221.99  16
  -3  -4  19-97.5137 439.312  21
  -3  -4  19 130.250 391.784  16
  -3  -4  18 4720.83 773.473  21
  -3  -4  18 5173.60 842.548  16
  -3  -4  17 466.373 351.200  21
  -3  -4  17 1343.92 515.419  16
  -3  -4  16 7928.73 895.466  21
  -3  -4  16 8280.31 1037.75  16
  -3  -4  15 12689.1 1076.62  21
  -3  -4  15 12200.6 1088.72   9
  -3  -4  15 12245.4 1224.24  16
  -3  -4  14 63199.8 2303.51  21
  -3  -4  14 61105.2 2392.28   9
  -3  -4  14 64066.4 2509.10  16
  -3  -4  13 37435.0 3145.29   5
  -3  -4  13 38111.6 1724.46  21
  -3  -4  13 37088.9 2929.41   2
  -3  -4  13 36881.0 1847.45  16
  -3  -4  12 7605.97 1381.65   5
  -3  -4  12 8716.96 1392.05   2
  -3  -4  11 20778.7 2273.72   5
  -3  -4  11 19952.3 2012.39   2
  -3  -4  10 13023.2 1795.97   5
  -3  -4  10 13424.2 1657.65   2
  -3  -4   9 13481.3 1912.79   5
  -3  -4   9 13775.6 1660.80   2
  -3  -4   8 757.772 607.807   2
   3   4  -8 1016.26 569.461   3
  -3  -4   8 1046.38 743.753   5
   3   4  -7 52702.1 3331.93   3
   3   4  -6 808.415 776.827   3
   3   4  -6 115.092 365.616   1
  -3  -4   6-167.362 740.539   4
   3   4  -5 163060. 4007.94   1
   3   4  -5 170696. 7179.90   3
  -3  -4   5 155269. 5294.21   4
   3   4  -4 20690.8 1516.03   1
  -3  -4   4 19761.9 1979.47   4
   3   4  -4 21136.9 2690.10   3
   3   4  -3 40196.6 2239.63   1
  -3  -4   3 39300.8 2761.69   4
   3   4  -3 43401.2 3761.92   3
   3   4  -2 132167. 4398.97   1
   3   4  -2 126552. 6437.51   3
   3   4  -1-182.957 689.788   1
   3   4   0 81180.7 4047.80   1
   3   4   1 22173.4 2360.04   1
   3   4   2 78754.5 4661.24   1
   3   4   3 14481.7 2293.75   1
   3   4   4 115413. 6498.59   1
   3   4   5 50770.1 4665.53   1
   3   4   6 46031.8 4704.50   1
   3   4   7 105790. 7534.43   1
   3   4   8 1100.05 1232.50   1
  -3  -4  -8 541.339 447.748  18
   3   4   9 12222.7 1316.21   7
  -3  -4  -9 13574.8 1338.72  18
   3   4   9 15962.1 3357.11   1
   3   4  10 10124.5 2831.78   1
   3   4  10 6781.16 1023.68   7
  -3  -4 -10 9257.60 1237.71  18
   3   4  11 20812.0 1693.53   7
  -3  -4 -11 21852.3 1831.50  18
   3   4  12 9207.58 1227.25   7
  -3  -4 -12 10131.0 1429.30  18
   3   4  12 11277.6 3168.11   1
   3   4  13 43454.6 2423.05   7
   3   4  13 36535.4 1830.02  13
   3   4  14 9816.87 972.990  13
   3   4  14 9796.17 1216.22   7
   3   4  15 8330.77 1170.20   7
   3   4  15 7275.98 809.118  13
   3   4  16 20857.0 1662.42   7
   3   4  16 19253.8 1168.72  13
   3   4  17 550.136 500.316   7
  -3  -4 -17 1002.21 577.472  17
   3   4  18 27561.1 1731.84   7
  -3  -4 -18 24952.8 1653.21  17
  -3  -4 -19-42.6619 409.818  17
   3   4  19-425.693 453.401   7
   3   4  20 16673.0 1041.35   7
  -3  -4 -20 13769.5 1000.84  17
  -3  -4 -21 271.876 254.878  17
  -3  -5  26 10059.0 632.858  21
  -3  -5  25 1856.88 365.980  21
  -3  -5  24 22417.4 1212.02  21
  -3  -5  23 16479.1 1129.60  21
  -3  -5  22 35155.5 1728.66  21
  -3  -5  22 32044.6 1787.87  16
  -3  -5  21 42921.1 1982.40  21
  -3  -5  21 40360.9 2135.37  16
  -3  -5  20 10272.3 1056.45  21
  -3  -5  20 11324.4 1223.11  16
  -3  -5  19 21357.0 1458.21  21
  -3  -5  19 22717.4 1734.12  16
  -3  -5  18 1575.34 487.155  21
  -3  -5  18 1809.25 561.013  16
  -3  -5  17 16427.0 1296.02  21
  -3  -5  17 17778.0 1530.88  16
  -3  -5  16 15725.8 1214.04   9
  -3  -5  16 16524.4 1282.57  21
  -3  -5  16 17401.6 1495.77  16
  -3  -5  15 37464.7 1868.89  21
  -3  -5  15 37123.0 1902.04   9
  -3  -5  15 38846.2 2083.61  16
  -3  -5  14 35864.4 1838.02  27
  -3  -5  14 41069.7 1892.83  21
  -3  -5  14 39191.0 1965.92   9
  -3  -5  14 39170.5 2038.21  16
  -3  -5  14 38274.6 3255.40   2
  -3  -5  13 28949.3 1626.25  27
  -3  -5  13 28396.8 2710.22   2
  -3  -5  13 30845.0 1599.73  21
  -3  -5  13 29209.6 1694.58   9
  -3  -5  13 29154.6 1680.93  16
  -3  -5  12 33251.7 1603.23  21
  -3  -5  12 30505.9 2748.48   2
  -3  -5  12 31225.2 1673.81  16
  -3  -5  11 1511.65 692.646   2
  -3  -5  10 23802.5 2368.17   2
  -3  -5   9 3537.30 993.691   2
  -3  -5   8 20983.4 2278.12   4
   3   5  -7 2122.29 851.961   3
  -3  -5   7 2629.12 978.151   4
  -3  -5   6 36857.0 2920.68   4
   3   5  -6 31693.7 3000.93   3
   3   5  -5 1182.50 873.154   3
   3   5  -5 1528.58 653.446   1
  -3  -5   5 491.440 646.979   4
   3   5  -4 85575.3 3577.53   1
  -3  -5   4 84697.5 4478.23   4
   3   5  -4 84797.0 5119.81   3
   3   5  -3 150698. 4961.33   1
   3   5  -3 140015. 6663.84   3
   3   5  -2-711.299 803.944   1
   3   5  -2 13.8923 882.996   3
   3   5  -1 67232.9 3810.06   1
   3   5   0 3229.13 1010.11   1
   3   5   1 5354.46 1327.23   1
   3   5   2 2275.47 1161.99   1
   3   5   3 56493.1 4538.50   1
   3   5   4 2143.55 1372.63   1
   3   5   5 79441.9 6044.56   1
   3   5   6 55459.5 5423.54   1
   3   5   7 8007.57 1130.97   7
   3   5   7 9726.06 2644.20   1
  -3  -5  -7 8197.73 976.097  18
   3   5   8 18247.0 3742.70   1
   3   5   8 16864.3 1594.73   7
  -3  -5  -8 17208.4 1498.78  18
   3   5   9-928.779 1622.04   1
   3   5   9-20.1331 501.245   7
  -3  -5  -9 181.792 476.352  18
   3   5  10 10293.0 2800.93   1
   3   5  10 8760.09 1196.77   7
  -3  -5 -10 8879.55 1176.35  18
   3   5  11 821.930 1224.88   1
   3   5  11 1246.34 628.667   7
   3   5  12 36329.0 5292.47   1
   3   5  12 30619.8 2148.41   7
   3   5  13 5916.34 809.047  13
   3   5  13 5572.40 1043.45   7
  -3  -5 -13 6708.66 1024.38  17
   3   5  14 32429.9 2203.41   7
   3   5  14 31375.4 1639.35  13
  -3  -5 -14 29951.1 1949.55  17
   3   5  15 17995.1 1623.88   7
  -3  -5 -15 18749.3 1525.03  17
   3   5  15 15052.7 1089.47  13
   3   5  16 10596.7 1205.81   7
  -3  -5 -16 9377.01 1019.55  17
   3   5  17 18516.4 1463.22   7
  -3  -5 -17 14673.4 1186.11  17
   3   5  18-489.738 589.177   7
  -3  -5 -18 104.953 363.370  17
   3   5  19 10324.2 835.500   7
  -3  -5 -19 8104.93 720.802  17
   3   5  20-204.896 250.887   7
  -3  -6  25 8146.45 629.713  21
  -3  -6  24 3152.98 474.603  21
  -3  -6  23 16398.6 1090.15  21
  -3  -6  22 25281.5 1429.13  21
  -3  -6  21 7005.65 842.307  21
  -3  -6  21 6931.14 940.783  16
  -3  -6  20 52609.9 2208.08  21
  -3  -6  20 52862.9 2518.24  16
  -3  -6  19 1788.96 529.112  21
  -3  -6  19 1467.40 583.373  16
  -3  -6  18 37988.9 1925.49  21
  -3  -6  18 38192.9 2256.59  16
  -3  -6  17-162.802 352.437   9
  -3  -6  17 225.402 398.985  21
  -3  -6  17-129.140 437.442  16
  -3  -6  16 52581.0 2257.65  21
  -3  -6  16 48663.0 2156.04   9
  -3  -6  16 51947.3 2521.52  16
  -3  -6  15 16640.6 1300.86  27
  -3  -6  15 19274.5 1392.93  21
  -3  -6  15 18339.6 1354.18   9
  -3  -6  15 18960.4 1497.04  16
  -3  -6  14 65879.9 2588.06  27
  -3  -6  14 71493.1 2657.56   9
  -3  -6  14 69075.0 2716.60  16
  -3  -6  14 71527.7 2562.25  21
  -3  -6  13 71621.8 2666.47  27
  -3  -6  13 73644.0 2538.58  21
  -3  -6  13 71359.6 2633.66   9
  -3  -6  13 67574.1 2571.10  16
  -3  -6  12 24942.2 1565.41  27
  -3  -6  12 24816.7 1478.70  21
  -3  -6  12 24153.2 2954.57   4
  -3  -6  12 25382.6 1601.91   9
  -3  -6  12 26005.7 1597.91  16
  -3  -6  11 47580.3 2076.10  27
  -3  -6  11 46743.4 1928.91  21
  -3  -6  11 46707.2 3907.49   4
  -3  -6  11 46962.1 2115.52   9
  -3  -6  11 44587.5 2011.97  16
  -3  -6  10 991.702 632.691   4
  -3  -6  10 2190.06 523.906   9
  -3  -6  10 1514.15 399.932  21
  -3  -6   9 22395.8 2567.73   4
  -3  -6   8 290.092 515.169   4
  -3  -6   7 26629.8 2774.50   4
   3   6  -6 11456.3 1815.13   3
  -3  -6   6 14000.0 2064.86   4
  -3  -6   5 30206.7 2960.50   4
   3   6  -5 20999.3 2446.71   3
   3   6  -4 60158.4 4312.14   3
   3   6  -3 8610.32 1373.44   1
   3   6  -3 8510.65 1828.68   3
   3   6  -2 122136. 5309.73   1
   3   6  -2 116128. 6749.96   3
   3   6  -1 6368.84 1345.05   1
   3   6   0 50436.5 3813.95   1
   3   6   1 14812.4 2303.94   1
   3   6   2 26639.6 3168.22   1
   3   6   3 791.203 987.557   1
   3   6   4 27108.3 3625.97   1
   3   6   5 6999.44 2019.86   1
  -3  -6  -5 5677.87 800.797  18
   3   6   6 38859.6 2394.34   7
  -3  -6  -6 39023.0 2090.81  18
   3   6   7 29634.2 4447.91   1
  -3  -6  -7 27463.7 1874.35  18
   3   6   7 25100.3 1949.85   7
   3   6   8 7804.23 1212.74   7
   3   6   8 11596.4 3101.80   1
   3   6   9 10347.6 1336.09   7
   3   6   9 14124.7 3295.98   1
   3   6  10 645.538 1414.88   1
   3   6  10-395.885 680.957   7
  -3  -6 -10-276.372 308.328  17
   3   6  11 11681.8 1408.28   7
   3   6  11 12980.5 3160.54   1
  -3  -6 -11 9451.91 994.936  17
   3   6  12 807.548 554.099   7
  -3  -6 -12 1060.11 437.178  17
   3   6  13 46532.3 2590.19   7
  -3  -6 -13 41772.7 2052.37  17
   3   6  13 43843.8 1969.17  13
   3   6  14 968.845 454.433  13
   3   6  14-34.2456 602.680   7
  -3  -6 -14 378.462 420.944  17
   3   6  15 24584.3 1308.24  13
  -3  -6 -15 23789.9 1458.44  17
   3   6  16 15317.5 1305.73   7
   3   6  17 1956.65 488.925   7
   3   6  18 16530.4 1006.92   7
  -3  -7  25 1780.59 296.369  21
  -3  -7  24 10781.8 768.625  21
  -3  -7  23 16666.3 1042.44  21
  -3  -7  22 2931.35 534.029  21
  -3  -7  21 40371.2 1819.15  21
  -3  -7  20 63.9086 399.211  21
  -3  -7  20 122.817 420.697  16
  -3  -7  19 43352.2 2282.11  16
  -3  -7  19 41123.5 2009.82  21
  -3  -7  18-63.4277 372.552   9
  -3  -7  18 291.392 420.652  21
  -3  -7  18-75.0481 462.909  16
  -3  -7  17 64041.8 2522.10  21
  -3  -7  17 64480.5 2829.26  16
  -3  -7  17 57773.4 2325.94   9
  -3  -7  16 196.673 391.248  21
  -3  -7  16 344.037 403.928  27
  -3  -7  16 337.567 361.754   9
  -3  -7  16 555.257 460.465  16
  -3  -7  15 56503.3 2386.41   9
  -3  -7  15 51215.7 2363.50  27
  -3  -7  15 53454.2 4803.13   4
  -3  -7  15 56765.3 2580.00  16
  -3  -7  15 58892.2 2438.07  21
  -3  -7  14 10513.8 2138.03   4
  -3  -7  14 12502.1 1144.07  21
  -3  -7  14 12456.3 1161.98   9
  -3  -7  14 11165.5 1137.13  27
  -3  -7  14 11911.9 1202.87  16
  -3  -7  13 60695.8 2433.01  21
  -3  -7  13 62755.0 2595.92  27
  -3  -7  13 60751.8 4924.11   4
  -3  -7  13 59570.0 2453.97   9
  -3  -7  13 61859.3 2566.72  16
  -3  -7  12 108313. 3305.27  27
  -3  -7  12 107761. 3170.52  21
  -3  -7  12 105114. 3246.04   9
  -3  -7  12 104513. 6307.64   4
  -3  -7  12 105418. 3265.86  16
  -3  -7  11 14039.7 1224.57   9
  -3  -7  11 13869.5 1191.17  27
  -3  -7  11 13846.3 1143.64  21
  -3  -7  11 12130.2 993.549  19
  -3  -7  11 12643.6 2180.46   4
  -3  -7  11 14486.9 1236.86  16
  -3  -7  10 114796. 3388.41   9
  -3  -7  10 115597. 3251.26  27
  -3  -7  10 113189. 6231.77   4
  -3  -7  10 109801. 2963.65  19
  -3  -7  10 112267. 3251.15  16
  -3  -7  10 114347. 3168.05  21
  -3  -7   9 1906.63 999.262   4
  -3  -7   9 2062.97 488.850  19
  -3  -7   9 2140.41 521.711  21
  -3  -7   9 2401.68 519.766  27
  -3  -7   9 2313.86 543.665   9
  -3  -7   8 70197.7 2436.57  27
  -3  -7   8 75911.5 2810.14   9
  -3  -7   8 68196.4 4785.93   4
  -3  -7   8 70886.7 2422.11  19
  -3  -7   8 70898.7 2493.07  21
  -3  -7   7 273.122 353.144  27
  -3  -7   7 654.879 768.665   4
  -3  -7   7 146.859 420.969   9
  -3  -7   7 570.606 357.846  21
  -3  -7   6 57754.5 2337.44  21
  -3  -7   6 63737.3 4589.31   4
   3   7  -5 20587.4 2462.08   3
   3   7  -4 31204.0 3206.73   3
   3   7  -3 89685.2 5847.26   3
   3   7  -2 27688.5 3638.35   3
   3   7  -1 34422.0 3257.38   1
   3   7   0 9375.41 1796.32   1
  -3  -7  -1 28469.2 1736.49  19
   3   7   1 29655.0 3384.18   1
  -3  -7  -2 3812.87 724.321  19
   3   7   2 3759.99 1366.25   1
  -3  -7  -3 22278.0 1587.79  19
   3   7   3 20197.2 3129.54   1
  -3  -7  -4 14971.0 1380.56  19
   3   7   4 18682.6 3196.17   1
   3   7   5 26227.9 3879.46   1
   3   7   6 15827.7 1524.76   7
   3   7   6 21196.1 3730.52   1
   3   7   7 28652.7 4479.47   1
   3   7   7 24388.2 1852.38   7
   3   7   8 4645.75 856.457   7
   3   7   8 9326.02 2768.21   1
   3   7   9 8259.85 1137.68   7
   3   7   9 6513.52 2231.74   1
   3   7  10 6515.55 1022.50   7
   3   7  11 5157.10 928.973   7
   3   7  12 28427.1 1932.93   7
  -3  -7 -12 27174.4 1749.02  26
   3   7  13 2196.66 611.548  13
   3   7  13 1864.80 636.659   7
  -3  -7 -13 1335.05 614.456  26
   3   7  14 17226.0 1377.01   7
   3   7  14 17540.6 1148.92  13
   3   7  15 1442.86 383.625  13
   3   7  15 476.168 362.623   7
   3   7  16 7352.99 752.010   7
   3   7  17 5494.97 536.458   7
  -3  -7 -18 476.128 279.240  20
  -3  -8  24 16864.6 861.895  21
  -3  -8  23 10072.8 770.032  21
  -3  -8  22 20979.9 1190.84  21
  -3  -8  21 131.571 339.208  21
  -3  -8  20 18589.6 1281.66  21
  -3  -8  19-185.519 484.981  21
  -3  -8  18 16863.6 1329.73  21
  -3  -8  18 13468.0 1125.04  27
  -3  -8  18 14488.0 1130.09   9
  -3  -8  17 1862.75 547.683  27
  -3  -8  17 1615.89 529.382  21
  -3  -8  16 36584.8 2008.35  27
  -3  -8  16 35593.5 1907.71   9
  -3  -8  16 38528.6 2034.62  21
  -3  -8  16 35412.8 2073.91  16
  -3  -8  15 693.148 429.327  27
  -3  -8  15 573.093 446.540  21
  -3  -8  15 199.089 548.837   9
  -3  -8  15 1833.98 567.221  16
  -3  -8  14 25859.7 1736.58  27
  -3  -8  14 22522.0 3197.27   4
  -3  -8  14 24593.1 1640.94   9
  -3  -8  14 27365.5 1750.81  21
  -3  -8  14 25973.8 1756.48  16
  -3  -8  13 25586.3 1713.33  27
  -3  -8  13 24380.6 1657.39  21
  -3  -8  13 20996.4 2977.61   4
  -3  -8  13 24054.1 1614.74   9
  -3  -8  13 23002.5 1612.50  16
  -3  -8  12 7623.33 974.384  21
  -3  -8  12 7781.38 833.554  19
  -3  -8  12 8157.48 994.363   9
  -3  -8  12 7987.44 1956.34   4
  -3  -8  12 7667.12 975.541  27
  -3  -8  11 88660.5 3045.10  27
  -3  -8  11 80836.2 2644.77  19
  -3  -8  11 85599.6 3018.60  21
  -3  -8  11 84724.9 3001.39   9
  -3  -8  11 83391.1 5804.95   4
  -3  -8  10 1950.49 580.458  21
  -3  -8  10 2173.05 581.205  27
  -3  -8  10 1896.08 1015.26   4
  -3  -8  10 2219.38 506.511  19
  -3  -8  10 2821.01 650.974   9
  -3  -8   9 68458.5 2584.21  27
  -3  -8   9 62409.4 2540.91  21
  -3  -8   9 62002.5 4887.24   4
  -3  -8   9 66272.9 2442.34  19
  -3  -8   9 66269.3 2728.77   9
  -3  -8   8 163.250 696.139   4
  -3  -8   8 93.8211 386.426  21
  -3  -8   8 561.473 420.191  27
  -3  -8   8 633.260 413.435  19
  -3  -8   8-30.3420 564.932   9
  -3  -8   7 47806.9 2159.75  27
  -3  -8   7 48950.5 2121.12  19
  -3  -8   7 54862.4 2561.20   9
  -3  -8   7 49059.2 1894.00  26
  -3  -8   7 49366.4 2270.85  21
  -3  -8   6 1756.93 596.388  21
  -3  -8   6 2413.35 590.257  19
  -3  -8   6 2793.84 695.853   9
  -3  -8   6 2307.63 519.569  26
  -3  -8   6 2241.74 567.210  27
  -3  -8   5 26617.2 1648.44  27
  -3  -8   5 27240.0 1473.84  26
  -3  -8   5 28119.7 1659.09  19
  -3  -8   5 28457.6 1918.80   9
  -3  -8   5 24635.8 1693.46  21
  -3  -8   4 43024.0 1878.25  26
  -3  -8   4 40794.1 1983.92  27
  -3  -8   4 39923.0 2201.82  21
  -3  -8   4 35430.0 1589.38  20
  -3  -8   4 41135.9 2016.47  19
  -3  -8   4 45627.5 2420.82   9
  -3  -8   3 43235.0 2024.69  27
  -3  -8   3 47342.4 2011.31  26
  -3  -8   3 46118.2 2508.47   9
  -3  -8   3 40497.2 1682.88  20
  -3  -8   3 47972.1 2220.03  19
  -3  -8   2 49692.4 2081.80  26
  -3  -8   2 44157.0 2016.98  27
  -3  -8   2 43733.3 1770.89  20
  -3  -8   2 49957.6 2309.60  19
  -3  -8   2 46148.6 2486.93   9
   3   8  -2 48816.8 4974.06   3
  -3  -8   1 21557.5 1416.85  27
  -3  -8   1 26646.3 1562.42  26
  -3  -8   1 26137.4 1930.45   9
  -3  -8   1 29035.2 1827.66  19
   3   8  -1 29842.0 4305.76   3
  -3  -8   1 24742.5 1385.76  20
  -3  -8   0 49624.1 2114.36  26
  -3  -8   0 51649.8 2434.29  19
  -3  -8   0 52148.6 2738.32   9
  -3  -8   0 45731.7 1927.33  20
  -3  -8  -1 1698.71 487.903  20
  -3  -8  -1 2603.35 588.888  26
  -3  -8  -2 34258.2 1816.53  26
  -3  -8  -2 34947.6 2082.25  19
  -3  -8  -3 33617.4 1830.57  26
  -3  -8  -3 38152.2 2182.21  19
  -3  -8  -4 23467.1 1585.62  26
  -3  -8  -4 28054.0 1927.64  19
  -3  -8  -5 13624.9 1265.89  26
  -3  -8  -6 24349.1 1673.91  26
  -3  -8  -7 6672.79 930.653  26
  -3  -8  -8 9937.80 1108.50  26
  -3  -8  -9 11307.8 1148.07  26
  -3  -8 -10-174.272 712.567  26
   3   8  10 941.132 426.094   7
   3   8  11 17234.7 1392.52   7
  -3  -8 -11 19993.1 1473.70  26
   3   8  12 1114.34 468.854   7
  -3  -8 -12 1077.85 520.092  26
   3   8  13 12223.9 1021.30   7
   3   8  13 13512.9 1040.25  13
  -3  -8 -13 10363.3 964.110  26
   3   8  14 1766.24 430.354  13
  -3  -8 -15 2624.37 516.480  20
  -3  -8 -16 1671.88 393.274  20
  -3  -8 -17 9957.78 606.554  20
  -3  -9  23 5944.93 540.645  21
  -3  -9  22 9651.74 756.071  21
  -3  -9  21 9007.72 797.809  21
  -3  -9  20-51.0718 363.677  21
  -3  -9  19 7237.85 753.076  27
  -3  -9  19 8310.29 887.749  21
  -3  -9  18 2712.89 618.225  21
  -3  -9  18 2855.83 568.356  27
  -3  -9  18 2177.02 475.584   9
  -3  -9  17 11686.9 1117.09  27
  -3  -9  17 13946.2 1229.87  21
  -3  -9  17 11670.3 1060.98   9
  -3  -9  16 1111.40 523.804  21
  -3  -9  16 1430.51 592.950  27
  -3  -9  16 580.757 487.850   9
  -3  -9  15 13786.5 1299.73  27
  -3  -9  15 13198.8 1271.93  21
  -3  -9  15 11136.7 1129.45   9
  -3  -9  14 12502.4 1243.77  27
  -3  -9  14 12139.5 1232.16  21
  -3  -9  14 11379.8 1134.59   9
  -3  -9  13 1308.57 525.732  27
  -3  -9  13 2413.65 684.766  21
  -3  -9  13 1179.93 502.856   9
  -3  -9  12 49201.2 2397.47  27
  -3  -9  12 48851.3 2397.65  21
  -3  -9  12 45079.5 1998.50  19
  -3  -9  12 46666.4 2278.64   9
  -3  -9  11 218.031 498.317  27
  -3  -9  11 662.448 512.272  21
  -3  -9  11 1166.79 1032.45   4
  -3  -9  11 975.132 438.139  19
  -3  -9  11-165.756 619.895   9
  -3  -9  10 49618.8 2371.48  27
  -3  -9  10 49782.7 2411.85  21
  -3  -9  10 48925.1 2155.65  19
  -3  -9  10 50702.5 2448.04   9
  -3  -9   9 3657.89 763.183  27
  -3  -9   9 2876.56 750.941  21
  -3  -9   9 3141.10 643.633  19
  -3  -9   9 2504.22 669.070   9
  -3  -9   8 26166.9 1792.66  21
  -3  -9   8 29611.3 1816.62  27
  -3  -9   8 27174.2 1636.39  19
  -3  -9   8 30626.3 1998.73   9
  -3  -9   7 31.1866 441.198  27
  -3  -9   7-311.231 500.826  19
  -3  -9   7-290.377 620.826   9
  -3  -9   7-244.604 458.319  21
  -3  -9   6 14921.2 1336.18  27
  -3  -9   6 16220.6 1227.22  26
  -3  -9   6 13961.4 1062.19  20
  -3  -9   6 14125.6 1218.58  19
  -3  -9   6 15227.0 1483.63   9
  -3  -9   6 13633.8 1380.12  21
  -3  -9   5 3503.53 685.576  26
[truncated: 1,170,872 more chars]
