# Supplementary material for: The inverse-trans-influence in tetravalent lanthanide and actinide bis(carbene) complexes
Source: Nat Commun. 2017 Feb 3;8:14137. doi: 10.1038/ncomms14137 (PMC5296655; doi:10.1038/ncomms14137)
Supplement: Supplementary Data 7 — Crystallographic Information File for 3Th [file ncomms14137-s8.cif]

data_3Th
_nottingham_internal_coll_name    THERLT
_nottingham_internal_coll_number  13846
_nottingham_internal_coll_client  EL/STL
_nottingham_internal_coll_type    custom
_nottingham_internal_coll_frame_method 'omega scans'
_nottingham_internal_coll_frame_time '4.0000, 16.0000'
_nottingham_internal_coll_frame_width 1.0000
_nottingham_internal_coll_user    pczel
_nottingham_internal_coll_date    29/07/2014
_nottingham_internal_coll_location NOTTS
_nottingham_internal_NCS_number   ?
_nottingham_internal_process_date 29/07/2014
_nottingham_internal_process_user pczel
_nottingham_internal_solution_date 29/7/2014
_nottingham_internal_solution_user pczel
_nottingham_internal_refinement_date 10/2/2016
_nottingham_internal_refinement_user pczel/pczwl
_nottingham_internal_self_archive_date ?
_nottingham_internal_self_validation_date ?
_nottingham_internal_self_validation_user ?
_nottingham_internal_validation_date 10/2/2016
_nottingham_internal_validation_user pczwl
_nottingham_internal_archive_date 10/2/2016
_refine_special_details
;
The solvent toluene molecule is disordered across the centre of symmetry. Aromatic C-C 
bonds of this molecule were restrained to be approximately equal, and the C-C 
1,3-distances of the methyl group were restrained to be approxiamtely equal. 
Enhanced rigid bond and similarity restraints were applied to the thermail paramters 
of the toluene molecule.
;
_audit_creation_date              2016-02-10
_audit_creation_method
;
Olex2 1.2
(compiled 2015.09.30 svn.r3233 for OlexSys, GUI svn.r5103)
;
_shelx_SHELXL_version_number      '2014/7'
_publ_contact_author_address      ?
_publ_contact_author_email        ?
_publ_contact_author_name         ''
_publ_contact_author_phone        ?
_publ_section_references
;
Dolomanov, O.V., Bourhis, L.J., Gildea, R.J, Howard, J.A.K. & Puschmann, H.
 (2009), J. Appl. Cryst. 42, 339-341.

Sheldrick, G.M. (2008). Acta Cryst. A64, 112-122.

Sheldrick, G.M. (2015). Acta Cryst. C71, 3-8.
;
_chemical_name_common             ?
_chemical_name_systematic         ?
_chemical_formula_moiety          'C62 H76 N4 P4 Si4 Th, 0.5(C7 H8)'
_chemical_formula_sum             'C65.50 H80 N4 P4 Si4 Th'
_chemical_formula_weight          1391.61
_chemical_melting_point           ?
_chemical_oxdiff_formula          'C62 H76 N4 P4 Si4 Th'
loop_
  _atom_type_symbol
  _atom_type_description
  _atom_type_scat_dispersion_real
  _atom_type_scat_dispersion_imag
  _atom_type_scat_source
 'C' 'C' 0.0181 0.0091 'International Tables Vol C Tables 4.2.6.8 and 6.1.1.4'
 'H' 'H' 0.0000 0.0000 'International Tables Vol C Tables 4.2.6.8 and 6.1.1.4'
 'N' 'N' 0.0311 0.0180 'International Tables Vol C Tables 4.2.6.8 and 6.1.1.4'
 'P' 'P' 0.2955 0.4335 'International Tables Vol C Tables 4.2.6.8 and 6.1.1.4'
 'Si' 'Si' 0.2541 0.3302 'International Tables Vol C Tables 4.2.6.8 and 6.1.1.4'
 'Th' 'Th' -4.1491 12.3296
 'International Tables Vol C Tables 4.2.6.8 and 6.1.1.4'

_shelx_space_group_comment
;
The symmetry employed for this shelxl refinement is uniquely defined
by the following loop, which should always be used as a source of
symmetry information in preference to the above space-group names.
They are only intended as comments.
;
_space_group_crystal_system       'triclinic'
_space_group_IT_number            2
_space_group_name_H-M_alt         'P -1'
_space_group_name_Hall            '-P 1'
loop_
  _space_group_symop_operation_xyz
 'x, y, z'
 '-x, -y, -z'

_cell_length_a                    12.9528(3)
_cell_length_b                    14.0462(5)
_cell_length_c                    19.2134(3)
_cell_angle_alpha                 95.067(2)
_cell_angle_beta                  92.9824(18)
_cell_angle_gamma                 110.180(3)
_cell_volume                      3255.49(16)
_cell_formula_units_Z             2
_cell_measurement_reflns_used     14722
_cell_measurement_temperature     120(2)
_cell_measurement_theta_max       73.6120
_cell_measurement_theta_min       3.6400
_shelx_estimated_absorpt_T_max    ?
_shelx_estimated_absorpt_T_min    ?
_exptl_absorpt_coefficient_mu     9.340
_exptl_absorpt_correction_T_max   0.355
_exptl_absorpt_correction_T_min   0.135
_exptl_absorpt_correction_type    gaussian
_exptl_absorpt_process_details
;
CrysAlisPro, Agilent Technologies,
Version 1.171.37.33 (release 27-03-2014 CrysAlis171 .NET)
(compiled Mar 27 2014,17:12:48)
Numerical absorption correction based on gaussian integration over
			a multifaceted crystal model
Empirical absorption correction using spherical harmonics,
 implemented in SCALE3 ABSPACK scaling algorithm.
;
_exptl_absorpt_special_details    ?
_exptl_crystal_colour             'clear colourless'
_exptl_crystal_colour_lustre      clear
_exptl_crystal_colour_modifier    .
_exptl_crystal_colour_primary     colourless
_exptl_crystal_density_diffrn     1.420
_exptl_crystal_density_meas       ?
_exptl_crystal_density_method     ?
_exptl_crystal_description        plank
_exptl_crystal_F_000              1414
_exptl_crystal_size_max           0.2106
_exptl_crystal_size_mid           0.1311
_exptl_crystal_size_min           0.0869
_exptl_transmission_factor_max    ?
_exptl_transmission_factor_min    ?
_diffrn_reflns_av_R_equivalents   0.0226
_diffrn_reflns_av_unetI/netI      0.0271
_diffrn_reflns_Laue_measured_fraction_full 0.997
_diffrn_reflns_Laue_measured_fraction_max 0.969
_diffrn_reflns_limit_h_max        15
_diffrn_reflns_limit_h_min        -16
_diffrn_reflns_limit_k_max        15
_diffrn_reflns_limit_k_min        -17
_diffrn_reflns_limit_l_max        23
_diffrn_reflns_limit_l_min        -14
_diffrn_reflns_number             23373
_diffrn_reflns_point_group_measured_fraction_full 0.997
_diffrn_reflns_point_group_measured_fraction_max 0.969
_diffrn_reflns_theta_full         67.684
_diffrn_reflns_theta_max          73.696
_diffrn_reflns_theta_min          4.007
_diffrn_ambient_environment       N~2~
_diffrn_ambient_temperature       120(2)
_diffrn_detector                  'CCD area detector'
_diffrn_detector_area_resol_mean  10.6296
_diffrn_detector_type             'Agilent Diffraction Atlas detector'
_diffrn_measured_fraction_theta_full 0.997
_diffrn_measured_fraction_theta_max 0.969
_diffrn_measurement_details
;
#__ type_ start__ end____ width___ exp.time_
  1 omega  -35.00   43.00   1.0000    4.0000
omega____ theta____ kappa____ phi______ frames
    -       39.7650  -38.0000   60.0000 78

#__ type_ start__ end____ width___ exp.time_
  2 omega   14.00  109.00   1.0000    4.0000
omega____ theta____ kappa____ phi______ frames
    -       39.7650   50.0000    7.0000 95

#__ type_ start__ end____ width___ exp.time_
  3 omega  100.00  178.00   1.0000   16.0000
omega____ theta____ kappa____ phi______ frames
    -      105.4214   45.0000  -90.0000 78

#__ type_ start__ end____ width___ exp.time_
  4 omega   88.00  120.00   1.0000   16.0000
omega____ theta____ kappa____ phi______ frames
    -      105.4214 -125.0000    0.0000 32

#__ type_ start__ end____ width___ exp.time_
  5 omega   69.00  115.00   1.0000   16.0000
omega____ theta____ kappa____ phi______ frames
    -      105.4214 -125.0000  120.0000 46

#__ type_ start__ end____ width___ exp.time_
  6 omega   38.00   91.00   1.0000   16.0000
omega____ theta____ kappa____ phi______ frames
    -      105.4214  -30.0000  120.0000 53

#__ type_ start__ end____ width___ exp.time_
  7 omega   38.00  109.00   1.0000   16.0000
omega____ theta____ kappa____ phi______ frames
    -      105.4214  -94.0000  150.0000 71

#__ type_ start__ end____ width___ exp.time_
  8 omega   32.00  158.00   1.0000   16.0000
omega____ theta____ kappa____ phi______ frames
    -      105.4214  -15.0000   90.0000 126

#__ type_ start__ end____ width___ exp.time_
  9 omega   54.00  136.00   1.0000   16.0000
omega____ theta____ kappa____ phi______ frames
    -      105.4214  -77.0000  -60.0000 82

#__ type_ start__ end____ width___ exp.time_
 10 omega   48.00  103.00   1.0000   16.0000
omega____ theta____ kappa____ phi______ frames
    -      105.4214  -94.0000 -150.0000 55

#__ type_ start__ end____ width___ exp.time_
 11 omega   38.00   91.00   1.0000   16.0000
omega____ theta____ kappa____ phi______ frames
    -      105.4214  -30.0000 -120.0000 53

#__ type_ start__ end____ width___ exp.time_
 12 omega   33.00  107.00   1.0000   16.0000
omega____ theta____ kappa____ phi______ frames
    -      105.4214  -61.0000 -150.0000 74

#__ type_ start__ end____ width___ exp.time_
 13 omega   30.00   89.00   1.0000   16.0000
omega____ theta____ kappa____ phi______ frames
    -      105.4214  -30.0000  -60.0000 59

#__ type_ start__ end____ width___ exp.time_
 14 omega   30.00   82.00   1.0000   16.0000
omega____ theta____ kappa____ phi______ frames
    -      105.4214  -30.0000    0.0000 52

#__ type_ start__ end____ width___ exp.time_
 15 omega   35.00   76.00   1.0000   16.0000
omega____ theta____ kappa____ phi______ frames
    -      105.4214 -125.0000  150.0000 41

#__ type_ start__ end____ width___ exp.time_
 16 omega  -29.00   65.00   1.0000    4.0000
omega____ theta____ kappa____ phi______ frames
    -       39.7650  -57.0000 -150.0000 94

#__ type_ start__ end____ width___ exp.time_
 17 omega  -80.00  -37.00   1.0000    4.0000
omega____ theta____ kappa____ phi______ frames
    -      -39.7650  -38.0000  120.0000 43

#__ type_ start__ end____ width___ exp.time_
 18 omega  -96.00  -53.00   1.0000    4.0000
omega____ theta____ kappa____ phi______ frames
    -      -39.7650  125.0000   60.0000 43
;
_diffrn_measurement_device        '\k-geometry diffractometer'
_diffrn_measurement_device_type   'GV1000, Atlas'
_diffrn_measurement_method        '\w scans'
_diffrn_orient_matrix_UB_11       0.0496257000
_diffrn_orient_matrix_UB_12       -0.0825126000
_diffrn_orient_matrix_UB_13       -0.0206381000
_diffrn_orient_matrix_UB_21       0.1075050000
_diffrn_orient_matrix_UB_22       0.0631822000
_diffrn_orient_matrix_UB_23       0.0454425000
_diffrn_orient_matrix_UB_31       -0.0464996000
_diffrn_orient_matrix_UB_32       -0.0550836000
_diffrn_orient_matrix_UB_33       0.0635373000
_diffrn_radiation_collimation     'focusing mirrors'
_diffrn_radiation_monochromator   mirror
_diffrn_radiation_probe           x-ray
_diffrn_radiation_type            CuK\a
_diffrn_radiation_wavelength      1.54184
_diffrn_source                    'microfocus sealed tube'
_diffrn_source_target             Cu
_diffrn_source_type               'Agilent Diffraction microfocus tube'
_reflns_Friedel_coverage          0.000
_reflns_Friedel_fraction_full     .
_reflns_Friedel_fraction_max      .
_reflns_number_gt                 12556
_reflns_number_total              12741
_reflns_odcompleteness_completeness 99.93
_reflns_odcompleteness_iscentric  1
_reflns_odcompleteness_theta      66.97
_reflns_special_details
;
 Reflections were merged by SHELXL according to the crystal
 class for the calculation of statistics and refinement.
 
 _reflns_Friedel_fraction is defined as the number of unique
 Friedel pairs measured divided by the number that would be
 possible theoretically, ignoring centric projections and
 systematic absences.
;
_reflns_threshold_expression      'I > 2\s(I)'
_computing_cell_refinement
;
CrysAlisPro, Agilent Technologies,
Version 1.171.37.33 (release 27-03-2014 CrysAlis171 .NET)
(compiled Mar 27 2014,17:12:48)
;
_computing_data_collection
;
CrysAlisPro, Agilent Technologies,
Version 1.171.37.33 (release 27-03-2014 CrysAlis171 .NET)
(compiled Mar 27 2014,17:12:48)
;
_computing_data_reduction
;
CrysAlisPro, Agilent Technologies,
Version 1.171.37.33 (release 27-03-2014 CrysAlis171 .NET)
(compiled Mar 27 2014,17:12:48)
;
_computing_molecular_graphics     'Olex2 (Dolomanov et al., 2009)'
_computing_publication_material   'Olex2 (Dolomanov et al., 2009)'
_computing_structure_refinement   'ShelXL (Sheldrick, 2015)'
_computing_structure_solution     'ShelXS (Sheldrick, 2008)'
_refine_diff_density_max          1.707
_refine_diff_density_min          -1.375
_refine_diff_density_rms          0.080
_refine_ls_extinction_coef        .
_refine_ls_extinction_method      none
_refine_ls_goodness_of_fit_ref    1.045
_refine_ls_hydrogen_treatment     constr
_refine_ls_matrix_type            full
_refine_ls_number_parameters      751
_refine_ls_number_reflns          12741
_refine_ls_number_restraints      103
_refine_ls_R_factor_all           0.0236
_refine_ls_R_factor_gt            0.0233
_refine_ls_restrained_S_all       1.051
_refine_ls_shift/su_max           0.002
_refine_ls_shift/su_mean          0.000
_refine_ls_structure_factor_coef  Fsqd
_refine_ls_weighting_details
'w=1/[\s^2^(Fo^2^)+(0.0383P)^2^+1.9838P] where P=(Fo^2^+2Fc^2^)/3'
_refine_ls_weighting_scheme       calc
_refine_ls_wR_factor_gt           0.0609
_refine_ls_wR_factor_ref          0.0611
_olex2_refinement_description
;
1. Fixed Uiso
 At 1.2 times of:
  All C(H) groups
 At 1.5 times of:
  All C(H,H,H) groups
2. Restrained distances
 C65-C64 \\sim C69-C64 \\sim C69-C68 \\sim C68-C67 \\sim C67-C66 \\sim C66-C65
 with sigma of 0.02
 C65-C63 \\sim C63-C69
 with sigma of 0.02
3. Uiso/Uaniso restraints and constraints
C63 \\sim C64 \\sim C65 \\sim C66 \\sim C67 \\sim C68 \\sim C69: within 2A with
sigma of 0.01 and sigma for terminal atoms of 0.02
4. Rigid body (RIGU) restrains
 C63, C64, C65, C66, C67, C68, C69
 with sigma for 1-2 distances of 0.004 and sigma for 1-3 distances of 0.004
5. Others
 Fixed Sof: C63(0.5) H63A(0.5) H63B(0.5) H63C(0.5) C64(0.5) C65(0.5) H65(0.5)
 C66(0.5) H66(0.5) C67(0.5) H67(0.5) C68(0.5) H68(0.5) C69(0.5) H69(0.5)
6.a Me refined with riding coordinates:
 C63(H63A,H63B,H63C)
6.b Aromatic/amide H refined with riding coordinates:
 C3(H3), C4(H4), C5(H5), C6(H6), C7(H7), C9(H9), C10(H10), C11(H11), C12(H12),
 C13(H13), C18(H18), C19(H19), C20(H20), C21(H21), C22(H22), C24(H24), C25(H25),
  C26(H26), C27(H27), C28(H28), C34(H34), C35(H35), C36(H36), C37(H37),
 C38(H38), C40(H40), C41(H41), C42(H42), C43(H43), C44(H44), C49(H49), C50(H50),
  C51(H51), C52(H52), C53(H53), C55(H55), C56(H56), C57(H57), C58(H58),
 C59(H59), C65(H65), C66(H66), C67(H67), C68(H68), C69(H69)
6.c Idealised Me refined as rotating group:
 C14(H14A,H14B,H14C), C15(H15A,H15B,H15C), C16(H16A,H16B,H16C), C29(H29A,H29B,
 H29C), C30(H30A,H30B,H30C), C31(H31A,H31B,H31C), C45(H45A,H45B,H45C), C46(H46A,
 H46B,H46C), C47(H47A,H47B,H47C), C60(H60A,H60B,H60C), C61(H61A,H61B,H61C),
 C62(H62A,H62B,H62C)
;
_atom_sites_solution_hydrogens    geom
_atom_sites_solution_primary      direct
_atom_sites_solution_secondary    difmap
loop_
  _atom_site_label
  _atom_site_type_symbol
  _atom_site_fract_x
  _atom_site_fract_y
  _atom_site_fract_z
  _atom_site_U_iso_or_equiv
  _atom_site_adp_type
  _atom_site_occupancy
  _atom_site_site_symmetry_order
  _atom_site_calc_flag
  _atom_site_refinement_flags_posn
  _atom_site_refinement_flags_adp
  _atom_site_refinement_flags_occupancy
  _atom_site_disorder_assembly
  _atom_site_disorder_group
 Th1 Th 0.76113(2) 0.23313(2) 0.23770(2) 0.01771(4) Uani 1 1 d . . . . .
 P1 P 0.53579(5) 0.05692(4) 0.24833(3) 0.01929(11) Uani 1 1 d . . . . .
 P2 P 0.73555(5) 0.12131(4) 0.37436(3) 0.01979(11) Uani 1 1 d . . . . .
 P3 P 0.93384(5) 0.29428(5) 0.12537(3) 0.01958(11) Uani 1 1 d . . . . .
 P4 P 0.83289(5) 0.45832(4) 0.19871(3) 0.01985(12) Uani 1 1 d . . . . .
 Si1 Si 0.49306(6) 0.14477(6) 0.11415(4) 0.02669(14) Uani 1 1 d . . . . .
 Si2 Si 0.97309(6) 0.27427(5) 0.39679(4) 0.02570(14) Uani 1 1 d . . . . .
 Si3 Si 0.91962(6) 0.07514(5) 0.14522(4) 0.02292(13) Uani 1 1 d . . . . .
 Si4 Si 0.67845(6) 0.44969(5) 0.31723(4) 0.02293(13) Uani 1 1 d . . . . .
 N1 N 0.57083(17) 0.13377(16) 0.18755(11) 0.0212(4) Uani 1 1 d . . . . .
 N2 N 0.84324(17) 0.21331(16) 0.35332(11) 0.0224(4) Uani 1 1 d . . . . .
 N3 N 0.88808(17) 0.18608(16) 0.15966(11) 0.0228(4) Uani 1 1 d . . . . .
 N4 N 0.74838(17) 0.40481(15) 0.25588(11) 0.0222(4) Uani 1 1 d . . . . .
 C1 C 0.6432(2) 0.09916(19) 0.30695(13) 0.0214(5) Uani 1 1 d . . . . .
 C2 C 0.4046(2) 0.04830(19) 0.28336(14) 0.0238(5) Uani 1 1 d . . . . .
 C3 C 0.4056(2) 0.0865(2) 0.35263(15) 0.0296(6) Uani 1 1 d . . . . .
 H3 H 0.4740 0.1198 0.3800 0.035 Uiso 1 1 calc R . . . .
 C4 C 0.3070(3) 0.0765(2) 0.38214(17) 0.0368(6) Uani 1 1 d . . . . .
 H4 H 0.3080 0.1029 0.4295 0.044 Uiso 1 1 calc R . . . .
 C5 C 0.2073(3) 0.0278(2) 0.34207(19) 0.0393(7) Uani 1 1 d . . . . .
 H5 H 0.1399 0.0200 0.3623 0.047 Uiso 1 1 calc R . . . .
 C6 C 0.2055(2) -0.0095(2) 0.27287(18) 0.0354(6) Uani 1 1 d . . . . .
 H6 H 0.1370 -0.0419 0.2454 0.042 Uiso 1 1 calc R . . . .
 C7 C 0.3040(2) 0.0006(2) 0.24344(15) 0.0299(5) Uani 1 1 d . . . . .
 H7 H 0.3027 -0.0252 0.1959 0.036 Uiso 1 1 calc R . . . .
 C8 C 0.5103(2) -0.07376(19) 0.21024(13) 0.0232(5) Uani 1 1 d . . . . .
 C9 C 0.4390(2) -0.1589(2) 0.23729(14) 0.0287(5) Uani 1 1 d . . . . .
 H9 H 0.3927 -0.1501 0.2722 0.034 Uiso 1 1 calc R . . . .
 C10 C 0.4353(3) -0.2568(2) 0.21330(17) 0.0362(6) Uani 1 1 d . . . . .
 H10 H 0.3858 -0.3143 0.2315 0.043 Uiso 1 1 calc R . . . .
 C11 C 0.5036(3) -0.2707(2) 0.16299(18) 0.0384(7) Uani 1 1 d . . . . .
 H11 H 0.5023 -0.3373 0.1476 0.046 Uiso 1 1 calc R . . . .
 C12 C 0.5736(3) -0.1864(2) 0.13552(17) 0.0362(6) Uani 1 1 d . . . . .
 H12 H 0.6199 -0.1955 0.1007 0.043 Uiso 1 1 calc R . . . .
 C13 C 0.5767(2) -0.0890(2) 0.15852(15) 0.0297(5) Uani 1 1 d . . . . .
 H13 H 0.6244 -0.0319 0.1389 0.036 Uiso 1 1 calc R . . . .
 C14 C 0.4017(3) 0.2192(3) 0.1381(2) 0.0430(7) Uani 1 1 d . . . . .
 H14A H 0.3466 0.1813 0.1681 0.064 Uiso 1 1 calc GR . . . .
 H14B H 0.3643 0.2296 0.0953 0.064 Uiso 1 1 calc GR . . . .
 H14C H 0.4466 0.2856 0.1634 0.064 Uiso 1 1 calc GR . . . .
 C15 C 0.5945(3) 0.2136(2) 0.05387(15) 0.0359(6) Uani 1 1 d . . . . .
 H15A H 0.6458 0.2776 0.0791 0.054 Uiso 1 1 calc GR . . . .
 H15B H 0.5551 0.2287 0.0138 0.054 Uiso 1 1 calc GR . . . .
 H15C H 0.6359 0.1708 0.0371 0.054 Uiso 1 1 calc GR . . . .
 C16 C 0.4033(3) 0.0192(3) 0.06562(16) 0.0422(8) Uani 1 1 d . . . . .
 H16A H 0.4444 -0.0278 0.0629 0.063 Uiso 1 1 calc GR . . . .
 H16B H 0.3812 0.0295 0.0181 0.063 Uiso 1 1 calc GR . . . .
 H16C H 0.3373 -0.0099 0.0905 0.063 Uiso 1 1 calc GR . . . .
 C17 C 0.7644(2) 0.0071(2) 0.39411(13) 0.0242(5) Uani 1 1 d . . . . .
 C18 C 0.8403(2) 0.0075(2) 0.44834(15) 0.0301(6) Uani 1 1 d . . . . .
 H18 H 0.8788 0.0690 0.4778 0.036 Uiso 1 1 calc R . . . .
 C19 C 0.8601(3) -0.0814(2) 0.45982(17) 0.0361(6) Uani 1 1 d . . . . .
 H19 H 0.9124 -0.0801 0.4968 0.043 Uiso 1 1 calc R . . . .
 C20 C 0.8038(3) -0.1717(2) 0.41748(18) 0.0397(7) Uani 1 1 d . . . . .
 H20 H 0.8178 -0.2322 0.4251 0.048 Uiso 1 1 calc R . . . .
 C21 C 0.7275(3) -0.1733(2) 0.36415(18) 0.0422(7) Uani 1 1 d . . . . .
 H21 H 0.6882 -0.2353 0.3354 0.051 Uiso 1 1 calc R . . . .
 C22 C 0.7075(3) -0.0840(2) 0.35213(15) 0.0325(6) Uani 1 1 d . . . . .
 H22 H 0.6549 -0.0857 0.3152 0.039 Uiso 1 1 calc R . . . .
 C23 C 0.6940(2) 0.1636(2) 0.45747(13) 0.0233(5) Uani 1 1 d . . . . .
 C24 C 0.7142(2) 0.2673(2) 0.47434(14) 0.0301(6) Uani 1 1 d . . . . .
 H24 H 0.7544 0.3148 0.4446 0.036 Uiso 1 1 calc R . . . .
 C25 C 0.6763(3) 0.3020(2) 0.53407(16) 0.0366(6) Uani 1 1 d . . . . .
 H25 H 0.6919 0.3730 0.5454 0.044 Uiso 1 1 calc R . . . .
 C26 C 0.6156(3) 0.2335(2) 0.57731(15) 0.0340(6) Uani 1 1 d . . . . .
 H26 H 0.5878 0.2570 0.6175 0.041 Uiso 1 1 calc R . . . .
 C27 C 0.5960(3) 0.1302(2) 0.56132(15) 0.0336(6) Uani 1 1 d . . . . .
 H27 H 0.5553 0.0830 0.5911 0.040 Uiso 1 1 calc R . . . .
 C28 C 0.6352(2) 0.0951(2) 0.50204(14) 0.0300(6) Uani 1 1 d . . . . .
 H28 H 0.6219 0.0243 0.4918 0.036 Uiso 1 1 calc R . . . .
 C29 C 1.0295(3) 0.4022(2) 0.36492(18) 0.0387(7) Uani 1 1 d . . . . .
 H29A H 1.0235 0.3943 0.3135 0.058 Uiso 1 1 calc GR . . . .
 H29B H 1.1072 0.4353 0.3828 0.058 Uiso 1 1 calc GR . . . .
 H29C H 0.9873 0.4444 0.3817 0.058 Uiso 1 1 calc GR . . . .
 C30 C 1.0655(2) 0.2002(3) 0.37584(17) 0.0377(7) Uani 1 1 d . . . . .
 H30A H 1.0320 0.1306 0.3883 0.057 Uiso 1 1 calc GR . . . .
 H30B H 1.1374 0.2335 0.4027 0.057 Uiso 1 1 calc GR . . . .
 H30C H 1.0755 0.1977 0.3256 0.057 Uiso 1 1 calc GR . . . .
 C31 C 0.9784(3) 0.2962(3) 0.49479(16) 0.0401(7) Uani 1 1 d . . . . .
 H31A H 0.9418 0.3448 0.5079 0.060 Uiso 1 1 calc GR . . . .
 H31B H 1.0556 0.3239 0.5145 0.060 Uiso 1 1 calc GR . . . .
 H31C H 0.9406 0.2314 0.5132 0.060 Uiso 1 1 calc GR . . . .
 C32 C 0.8681(2) 0.36481(19) 0.16270(13) 0.0226(5) Uani 1 1 d . . . . .
 C33 C 0.9119(2) 0.27480(19) 0.02971(13) 0.0227(5) Uani 1 1 d . . . . .
 C34 C 0.8486(2) 0.3214(2) -0.00509(15) 0.0305(6) Uani 1 1 d . . . . .
 H34 H 0.8195 0.3656 0.0209 0.037 Uiso 1 1 calc R . . . .
 C35 C 0.8277(3) 0.3037(3) -0.07797(16) 0.0364(6) Uani 1 1 d . . . . .
 H35 H 0.7840 0.3354 -0.1012 0.044 Uiso 1 1 calc R . . . .
 C36 C 0.8702(3) 0.2401(2) -0.11650(15) 0.0344(6) Uani 1 1 d . . . . .
 H36 H 0.8551 0.2275 -0.1660 0.041 Uiso 1 1 calc R . . . .
 C37 C 0.9350(3) 0.1948(2) -0.08244(15) 0.0322(6) Uani 1 1 d . . . . .
 H37 H 0.9651 0.1518 -0.1088 0.039 Uiso 1 1 calc R . . . .
 C38 C 0.9559(2) 0.2122(2) -0.00991(14) 0.0273(5) Uani 1 1 d . . . . .
 H38 H 1.0007 0.1811 0.0130 0.033 Uiso 1 1 calc R . . . .
 C39 C 1.0839(2) 0.35173(19) 0.14077(13) 0.0230(5) Uani 1 1 d . . . . .
 C40 C 1.1441(2) 0.4206(2) 0.09711(15) 0.0287(5) Uani 1 1 d . . . . .
 H40 H 1.1081 0.4322 0.0561 0.034 Uiso 1 1 calc R . . . .
 C41 C 1.2570(2) 0.4726(2) 0.11337(17) 0.0343(6) Uani 1 1 d . . . . .
 H41 H 1.2976 0.5190 0.0831 0.041 Uiso 1 1 calc R . . . .
 C42 C 1.3101(2) 0.4571(2) 0.17334(18) 0.0362(6) Uani 1 1 d . . . . .
 H42 H 1.3870 0.4927 0.1842 0.043 Uiso 1 1 calc R . . . .
 C43 C 1.2505(3) 0.3893(2) 0.21755(17) 0.0362(6) Uani 1 1 d . . . . .
 H43 H 1.2865 0.3786 0.2589 0.043 Uiso 1 1 calc R . . . .
 C44 C 1.1385(2) 0.3372(2) 0.20123(15) 0.0283(5) Uani 1 1 d . . . . .
 H44 H 1.0982 0.2910 0.2317 0.034 Uiso 1 1 calc R . . . .
 C45 C 1.0703(2) 0.0977(2) 0.13724(16) 0.0320(6) Uani 1 1 d . . . . .
 H45A H 1.0982 0.1470 0.1035 0.048 Uiso 1 1 calc GR . . . .
 H45B H 1.0793 0.0331 0.1209 0.048 Uiso 1 1 calc GR . . . .
 H45C H 1.1118 0.1247 0.1831 0.048 Uiso 1 1 calc GR . . . .
 C46 C 0.8413(2) -0.0109(2) 0.06493(15) 0.0310(6) Uani 1 1 d . . . . .
 H46A H 0.7637 -0.0165 0.0636 0.046 Uiso 1 1 calc GR . . . .
 H46B H 0.8463 -0.0787 0.0665 0.046 Uiso 1 1 calc GR . . . .
 H46C H 0.8731 0.0177 0.0229 0.046 Uiso 1 1 calc GR . . . .
 C47 C 0.8785(3) 0.0026(2) 0.22210(16) 0.0335(6) Uani 1 1 d . . . . .
 H47A H 0.9186 0.0449 0.2651 0.050 Uiso 1 1 calc GR . . . .
 H47B H 0.8963 -0.0598 0.2163 0.050 Uiso 1 1 calc GR . . . .
 H47C H 0.7989 -0.0153 0.2253 0.050 Uiso 1 1 calc GR . . . .
 C48 C 0.9460(2) 0.57056(19) 0.24087(13) 0.0236(5) Uani 1 1 d . . . . .
 C49 C 1.0527(2) 0.5686(2) 0.24744(14) 0.0268(5) Uani 1 1 d . . . . .
 H49 H 1.0678 0.5118 0.2259 0.032 Uiso 1 1 calc R . . . .
 C50 C 1.1379(2) 0.6498(2) 0.28555(15) 0.0310(6) Uani 1 1 d . . . . .
 H50 H 1.2101 0.6471 0.2910 0.037 Uiso 1 1 calc R . . . .
 C51 C 1.1176(2) 0.7341(2) 0.31536(15) 0.0331(6) Uani 1 1 d . . . . .
 H51 H 1.1756 0.7890 0.3414 0.040 Uiso 1 1 calc R . . . .
 C52 C 1.0118(3) 0.7383(2) 0.30711(16) 0.0320(6) Uani 1 1 d . . . . .
 H52 H 0.9979 0.7966 0.3268 0.038 Uiso 1 1 calc R . . . .
 C53 C 0.9269(2) 0.6571(2) 0.27008(15) 0.0285(5) Uani 1 1 d . . . . .
 H53 H 0.8549 0.6603 0.2645 0.034 Uiso 1 1 calc R . . . .
 C54 C 0.7627(2) 0.51536(19) 0.13867(13) 0.0234(5) Uani 1 1 d . . . . .
 C55 C 0.8218(2) 0.5996(2) 0.10600(15) 0.0299(6) Uani 1 1 d . . . . .
 H55 H 0.9000 0.6274 0.1141 0.036 Uiso 1 1 calc R . . . .
 C56 C 0.7673(3) 0.6435(2) 0.06159(16) 0.0338(6) Uani 1 1 d . . . . .
 H56 H 0.8084 0.7016 0.0401 0.041 Uiso 1 1 calc R . . . .
 C57 C 0.6539(3) 0.6032(2) 0.04863(15) 0.0329(6) Uani 1 1 d . . . . .
 H57 H 0.6168 0.6340 0.0189 0.040 Uiso 1 1 calc R . . . .
 C58 C 0.5942(2) 0.5173(2) 0.07930(15) 0.0319(6) Uani 1 1 d . . . . .
 H58 H 0.5163 0.4880 0.0694 0.038 Uiso 1 1 calc R . . . .
 C59 C 0.6485(2) 0.4741(2) 0.12452(14) 0.0277(5) Uani 1 1 d . . . . .
 H59 H 0.6072 0.4159 0.1459 0.033 Uiso 1 1 calc R . . . .
 C60 C 0.6118(2) 0.5393(2) 0.28507(16) 0.0318(6) Uani 1 1 d . . . . .
 H60A H 0.6668 0.5945 0.2649 0.048 Uiso 1 1 calc GR . . . .
 H60B H 0.5826 0.5682 0.3244 0.048 Uiso 1 1 calc GR . . . .
 H60C H 0.5514 0.5019 0.2492 0.048 Uiso 1 1 calc GR . . . .
 C61 C 0.7719(2) 0.5183(2) 0.39745(15) 0.0327(6) Uani 1 1 d . . . . .
 H61A H 0.8145 0.4771 0.4128 0.049 Uiso 1 1 calc GR . . . .
 H61B H 0.7276 0.5296 0.4350 0.049 Uiso 1 1 calc GR . . . .
 H61C H 0.8225 0.5842 0.3866 0.049 Uiso 1 1 calc GR . . . .
 C62 C 0.5658(2) 0.3359(2) 0.34033(16) 0.0319(6) Uani 1 1 d . . . . .
 H62A H 0.5082 0.3101 0.3012 0.048 Uiso 1 1 calc GR . . . .
 H62B H 0.5341 0.3551 0.3822 0.048 Uiso 1 1 calc GR . . . .
 H62C H 0.5957 0.2826 0.3498 0.048 Uiso 1 1 calc GR . . . .
 C63 C 0.6256(15) 0.5563(13) 0.5746(9) 0.100(5) Uani 0.5 1 d D U P A -1
 H63A H 0.6316 0.5107 0.6091 0.150 Uiso 0.5 1 calc R . P A -1
 H63B H 0.6931 0.5776 0.5503 0.150 Uiso 0.5 1 calc R . P A -1
 H63C H 0.6156 0.6167 0.5986 0.150 Uiso 0.5 1 calc R . P A -1
 C64 C 0.5230(9) 0.4983(8) 0.5194(5) 0.067(2) Uani 0.5 1 d D U P A -1
 C65 C 0.4540(8) 0.3956(8) 0.5232(5) 0.066(2) Uani 0.5 1 d D U P A -1
 H65 H 0.4681 0.3585 0.5593 0.079 Uiso 0.5 1 calc R . P A -1
 C66 C 0.3685(6) 0.3524(6) 0.4745(4) 0.0546(16) Uani 0.5 1 d D U P A -1
 H66 H 0.3201 0.2844 0.4764 0.066 Uiso 0.5 1 calc R . P A -1
 C67 C 0.3515(9) 0.4048(7) 0.4233(6) 0.0508(18) Uani 0.5 1 d D U P A -1
 H67 H 0.2913 0.3721 0.3888 0.061 Uiso 0.5 1 calc R . P A -1
 C68 C 0.4183(6) 0.5062(6) 0.4179(5) 0.0522(16) Uani 0.5 1 d D U P A -1
 H68 H 0.4037 0.5408 0.3805 0.063 Uiso 0.5 1 calc R . P A -1
 C69 C 0.5032(7) 0.5534(7) 0.4665(5) 0.0519(18) Uani 0.5 1 d D U P A -1
 H69 H 0.5486 0.6225 0.4650 0.062 Uiso 0.5 1 calc R . P A -1

loop_
  _atom_site_aniso_label
  _atom_site_aniso_U_11
  _atom_site_aniso_U_22
  _atom_site_aniso_U_33
  _atom_site_aniso_U_23
  _atom_site_aniso_U_13
  _atom_site_aniso_U_12
 Th1 0.01776(5) 0.01625(5) 0.01704(5) 0.00319(3) 0.00132(3) 0.00306(3)
 P1 0.0179(3) 0.0175(3) 0.0192(3) 0.0029(2) 0.0014(2) 0.0020(2)
 P2 0.0215(3) 0.0186(3) 0.0175(3) 0.0042(2) 0.0010(2) 0.0044(2)
 P3 0.0191(3) 0.0190(3) 0.0193(3) 0.0042(2) 0.0031(2) 0.0044(2)
 P4 0.0203(3) 0.0156(3) 0.0216(3) 0.0032(2) 0.0016(2) 0.0034(2)
 Si1 0.0239(3) 0.0268(3) 0.0235(3) 0.0069(3) -0.0038(3) 0.0013(3)
 Si2 0.0216(3) 0.0260(3) 0.0253(3) 0.0060(3) -0.0024(3) 0.0029(3)
 Si3 0.0249(3) 0.0197(3) 0.0241(3) 0.0044(2) 0.0043(2) 0.0070(3)
 Si4 0.0243(3) 0.0192(3) 0.0234(3) 0.0007(2) 0.0044(2) 0.0054(3)
 N1 0.0229(10) 0.0195(10) 0.0191(9) 0.0035(8) 0.0013(8) 0.0044(8)
 N2 0.0239(10) 0.0212(10) 0.0196(10) 0.0045(8) 0.0009(8) 0.0046(8)
 N3 0.0231(10) 0.0198(10) 0.0225(10) 0.0075(8) 0.0010(8) 0.0028(8)
 N4 0.0241(10) 0.0171(9) 0.0228(10) 0.0026(8) 0.0023(8) 0.0040(8)
 C1 0.0222(11) 0.0206(11) 0.0195(11) 0.0033(9) 0.0016(9) 0.0050(9)
 C2 0.0210(11) 0.0212(12) 0.0280(13) 0.0081(10) 0.0055(9) 0.0044(9)
 C3 0.0319(14) 0.0227(12) 0.0328(14) 0.0042(10) 0.0088(11) 0.0071(11)
 C4 0.0401(16) 0.0317(15) 0.0399(16) 0.0056(12) 0.0189(13) 0.0117(12)
 C5 0.0318(15) 0.0335(15) 0.059(2) 0.0143(14) 0.0213(14) 0.0147(12)
 C6 0.0241(13) 0.0333(15) 0.0495(18) 0.0149(13) 0.0054(12) 0.0082(11)
 C7 0.0260(13) 0.0311(14) 0.0314(14) 0.0092(11) 0.0028(10) 0.0071(11)
 C8 0.0233(12) 0.0201(12) 0.0222(12) 0.0020(9) -0.0009(9) 0.0032(9)
 C9 0.0305(13) 0.0240(13) 0.0280(13) 0.0029(10) 0.0083(11) 0.0040(11)
 C10 0.0392(16) 0.0215(13) 0.0418(16) 0.0044(12) 0.0128(13) 0.0016(12)
 C11 0.0402(16) 0.0215(13) 0.0496(18) -0.0022(12) 0.0124(14) 0.0062(12)
 C12 0.0355(15) 0.0269(14) 0.0421(16) -0.0018(12) 0.0138(12) 0.0055(12)
 C13 0.0277(13) 0.0247(13) 0.0330(14) 0.0035(11) 0.0070(11) 0.0041(10)
 C14 0.0303(15) 0.0404(17) 0.061(2) 0.0190(15) 0.0004(14) 0.0135(13)
 C15 0.0370(15) 0.0337(15) 0.0246(13) 0.0083(11) -0.0020(11) -0.0036(12)
 C16 0.0397(16) 0.0413(17) 0.0269(14) 0.0054(12) -0.0080(12) -0.0081(13)
 C17 0.0259(12) 0.0232(12) 0.0244(12) 0.0079(10) 0.0060(10) 0.0079(10)
 C18 0.0313(14) 0.0282(14) 0.0312(14) 0.0092(11) 0.0020(11) 0.0096(11)
 C19 0.0350(15) 0.0385(16) 0.0392(16) 0.0167(13) 0.0018(12) 0.0158(13)
 C20 0.0505(18) 0.0300(15) 0.0470(18) 0.0151(13) 0.0107(14) 0.0213(14)
 C21 0.058(2) 0.0234(14) 0.0445(18) 0.0026(12) 0.0007(15) 0.0142(14)
 C22 0.0409(16) 0.0264(14) 0.0296(14) 0.0050(11) -0.0017(12) 0.0113(12)
 C23 0.0221(11) 0.0246(12) 0.0215(12) 0.0047(9) 0.0005(9) 0.0059(10)
 C24 0.0398(15) 0.0250(13) 0.0247(13) 0.0053(10) 0.0073(11) 0.0089(11)
 C25 0.0473(17) 0.0285(14) 0.0349(15) 0.0009(12) 0.0077(13) 0.0147(13)
 C26 0.0393(16) 0.0402(16) 0.0251(13) 0.0018(12) 0.0064(11) 0.0173(13)
 C27 0.0390(15) 0.0338(15) 0.0267(14) 0.0092(11) 0.0089(11) 0.0090(12)
 C28 0.0360(14) 0.0274(13) 0.0253(13) 0.0061(10) 0.0069(11) 0.0080(11)
 C29 0.0303(14) 0.0313(15) 0.0474(18) 0.0113(13) -0.0002(12) 0.0009(12)
 C30 0.0280(14) 0.0462(18) 0.0433(17) 0.0152(14) 0.0032(12) 0.0161(13)
 C31 0.0413(16) 0.0426(17) 0.0261(14) 0.0010(12) -0.0106(12) 0.0044(13)
 C32 0.0198(11) 0.0207(11) 0.0249(12) 0.0053(9) 0.0015(9) 0.0036(9)
 C33 0.0228(11) 0.0202(11) 0.0205(11) 0.0031(9) 0.0042(9) 0.0014(9)
 C34 0.0328(14) 0.0334(14) 0.0264(14) 0.0061(11) 0.0038(11) 0.0122(12)
 C35 0.0405(16) 0.0431(17) 0.0266(14) 0.0121(12) -0.0003(12) 0.0144(13)
 C36 0.0428(16) 0.0305(14) 0.0207(13) 0.0049(10) 0.0017(11) 0.0010(12)
 C37 0.0428(16) 0.0241(13) 0.0252(13) 0.0032(10) 0.0089(11) 0.0050(12)
 C38 0.0330(13) 0.0231(12) 0.0244(13) 0.0049(10) 0.0058(10) 0.0071(10)
 C39 0.0224(12) 0.0205(11) 0.0248(12) 0.0019(9) 0.0047(9) 0.0055(9)
 C40 0.0247(13) 0.0287(13) 0.0291(13) 0.0053(11) 0.0039(10) 0.0041(11)
 C41 0.0276(14) 0.0295(14) 0.0412(16) 0.0068(12) 0.0087(12) 0.0026(11)
 C42 0.0242(13) 0.0302(14) 0.0490(18) -0.0007(13) 0.0010(12) 0.0046(11)
 C43 0.0311(14) 0.0352(15) 0.0402(16) 0.0050(12) -0.0048(12) 0.0102(12)
 C44 0.0253(13) 0.0275(13) 0.0304(13) 0.0068(10) 0.0024(10) 0.0063(10)
 C45 0.0296(14) 0.0299(14) 0.0401(16) 0.0060(12) 0.0057(11) 0.0140(11)
 C46 0.0363(14) 0.0250(13) 0.0282(13) 0.0008(10) 0.0067(11) 0.0065(11)
 C47 0.0394(15) 0.0287(14) 0.0333(15) 0.0097(11) 0.0068(12) 0.0109(12)
 C48 0.0250(12) 0.0205(12) 0.0217(12) 0.0042(9) 0.0023(9) 0.0028(10)
 C49 0.0259(13) 0.0233(12) 0.0279(13) 0.0060(10) 0.0015(10) 0.0042(10)
 C50 0.0245(13) 0.0298(14) 0.0329(14) 0.0069(11) -0.0019(11) 0.0019(11)
 C51 0.0330(14) 0.0263(13) 0.0279(14) 0.0019(11) -0.0006(11) -0.0038(11)
 C52 0.0352(15) 0.0235(13) 0.0309(14) 0.0000(11) 0.0059(11) 0.0027(11)
 C53 0.0284(13) 0.0212(12) 0.0324(14) 0.0020(10) 0.0046(10) 0.0041(10)
 C54 0.0269(12) 0.0204(11) 0.0229(12) 0.0032(9) 0.0024(9) 0.0081(10)
 C55 0.0291(13) 0.0279(13) 0.0323(14) 0.0100(11) 0.0049(11) 0.0076(11)
 C56 0.0393(16) 0.0300(14) 0.0335(15) 0.0122(11) 0.0051(12) 0.0115(12)
 C57 0.0408(16) 0.0349(15) 0.0278(14) 0.0055(11) -0.0008(11) 0.0194(13)
 C58 0.0281(13) 0.0349(15) 0.0315(14) 0.0012(11) -0.0038(11) 0.0111(12)
 C59 0.0282(13) 0.0266(13) 0.0257(13) 0.0033(10) -0.0003(10) 0.0066(11)
 C60 0.0319(14) 0.0263(13) 0.0387(15) 0.0005(11) 0.0048(11) 0.0127(11)
 C61 0.0368(15) 0.0283(14) 0.0273(13) -0.0027(11) 0.0019(11) 0.0057(11)
 C62 0.0325(14) 0.0250(13) 0.0365(15) 0.0041(11) 0.0119(12) 0.0063(11)
 C63 0.088(9) 0.139(12) 0.085(7) -0.016(8) -0.001(7) 0.063(8)
 C64 0.068(5) 0.095(5) 0.056(4) -0.002(4) 0.017(3) 0.052(4)
 C65 0.072(5) 0.097(5) 0.055(4) 0.011(4) 0.026(3) 0.058(4)
 C66 0.057(4) 0.059(4) 0.060(4) 0.010(3) 0.034(3) 0.030(3)
 C67 0.045(4) 0.052(4) 0.060(4) 0.006(3) 0.027(3) 0.019(3)
 C68 0.047(3) 0.049(4) 0.066(4) 0.009(3) 0.025(3) 0.019(3)
 C69 0.048(4) 0.052(5) 0.063(4) 0.003(4) 0.023(3) 0.024(4)

_geom_special_details
;
 All esds (except the esd in the dihedral angle between two l.s. planes)
 are estimated using the full covariance matrix.  The cell esds are taken
 into account individually in the estimation of esds in distances, angles
 and torsion angles; correlations between esds in cell parameters are only
 used when they are defined by crystal symmetry.  An approximate (isotropic)
 treatment of cell esds is used for estimating esds involving l.s. planes.
;
loop_
  _geom_bond_atom_site_label_1
  _geom_bond_atom_site_label_2
  _geom_bond_distance
  _geom_bond_site_symmetry_2
  _geom_bond_publ_flag
 Th1 N1 2.469(2) . ?
 Th1 N2 2.492(2) . ?
 Th1 N3 2.494(2) . ?
 Th1 N4 2.469(2) . ?
 Th1 C1 2.513(2) . ?
 Th1 C32 2.516(2) . ?
 P1 N1 1.635(2) . ?
 P1 C1 1.645(3) . ?
 P1 C2 1.830(3) . ?
 P1 C8 1.826(3) . ?
 P2 N2 1.639(2) . ?
 P2 C1 1.648(3) . ?
 P2 C17 1.834(3) . ?
 P2 C23 1.826(3) . ?
 P3 N3 1.640(2) . ?
 P3 C32 1.655(3) . ?
 P3 C33 1.827(3) . ?
 P3 C39 1.826(3) . ?
 P4 N4 1.635(2) . ?
 P4 C32 1.643(3) . ?
 P4 C48 1.829(3) . ?
 P4 C54 1.832(3) . ?
 Si1 N1 1.739(2) . ?
 Si1 C14 1.879(3) . ?
 Si1 C15 1.866(3) . ?
 Si1 C16 1.875(3) . ?
 Si2 N2 1.730(2) . ?
 Si2 C29 1.864(3) . ?
 Si2 C30 1.875(3) . ?
 Si2 C31 1.875(3) . ?
 Si3 N3 1.746(2) . ?
 Si3 C45 1.883(3) . ?
 Si3 C46 1.879(3) . ?
 Si3 C47 1.865(3) . ?
 Si4 N4 1.727(2) . ?
 Si4 C60 1.882(3) . ?
 Si4 C61 1.873(3) . ?
 Si4 C62 1.862(3) . ?
 C2 C3 1.388(4) . ?
 C2 C7 1.392(4) . ?
 C3 H3 0.9500 . ?
 C3 C4 1.392(4) . ?
 C4 H4 0.9500 . ?
 C4 C5 1.386(5) . ?
 C5 H5 0.9500 . ?
 C5 C6 1.381(5) . ?
 C6 H6 0.9500 . ?
 C6 C7 1.390(4) . ?
 C7 H7 0.9500 . ?
 C8 C9 1.396(4) . ?
 C8 C13 1.397(4) . ?
 C9 H9 0.9500 . ?
 C9 C10 1.396(4) . ?
 C10 H10 0.9500 . ?
 C10 C11 1.389(4) . ?
 C11 H11 0.9500 . ?
 C11 C12 1.386(4) . ?
 C12 H12 0.9500 . ?
 C12 C13 1.388(4) . ?
 C13 H13 0.9500 . ?
 C14 H14A 0.9800 . ?
 C14 H14B 0.9800 . ?
 C14 H14C 0.9800 . ?
 C15 H15A 0.9800 . ?
 C15 H15B 0.9800 . ?
 C15 H15C 0.9800 . ?
 C16 H16A 0.9800 . ?
 C16 H16B 0.9800 . ?
 C16 H16C 0.9800 . ?
 C17 C18 1.393(4) . ?
 C17 C22 1.392(4) . ?
 C18 H18 0.9500 . ?
 C18 C19 1.392(4) . ?
 C19 H19 0.9500 . ?
 C19 C20 1.385(5) . ?
 C20 H20 0.9500 . ?
 C20 C21 1.380(5) . ?
 C21 H21 0.9500 . ?
 C21 C22 1.401(4) . ?
 C22 H22 0.9500 . ?
 C23 C24 1.393(4) . ?
 C23 C28 1.395(4) . ?
 C24 H24 0.9500 . ?
 C24 C25 1.386(4) . ?
 C25 H25 0.9500 . ?
 C25 C26 1.386(4) . ?
 C26 H26 0.9500 . ?
 C26 C27 1.386(4) . ?
 C27 H27 0.9500 . ?
 C27 C28 1.390(4) . ?
 C28 H28 0.9500 . ?
 C29 H29A 0.9800 . ?
 C29 H29B 0.9800 . ?
 C29 H29C 0.9800 . ?
 C30 H30A 0.9800 . ?
 C30 H30B 0.9800 . ?
 C30 H30C 0.9800 . ?
 C31 H31A 0.9800 . ?
 C31 H31B 0.9800 . ?
 C31 H31C 0.9800 . ?
 C33 C34 1.393(4) . ?
 C33 C38 1.397(4) . ?
 C34 H34 0.9500 . ?
 C34 C35 1.396(4) . ?
 C35 H35 0.9500 . ?
 C35 C36 1.384(5) . ?
 C36 H36 0.9500 . ?
 C36 C37 1.386(5) . ?
 C37 H37 0.9500 . ?
 C37 C38 1.389(4) . ?
 C38 H38 0.9500 . ?
 C39 C40 1.392(4) . ?
 C39 C44 1.395(4) . ?
 C40 H40 0.9500 . ?
 C40 C41 1.394(4) . ?
 C41 H41 0.9500 . ?
 C41 C42 1.383(5) . ?
 C42 H42 0.9500 . ?
 C42 C43 1.389(5) . ?
 C43 H43 0.9500 . ?
 C43 C44 1.385(4) . ?
 C44 H44 0.9500 . ?
 C45 H45A 0.9800 . ?
 C45 H45B 0.9800 . ?
 C45 H45C 0.9800 . ?
 C46 H46A 0.9800 . ?
 C46 H46B 0.9800 . ?
 C46 H46C 0.9800 . ?
 C47 H47A 0.9800 . ?
 C47 H47B 0.9800 . ?
 C47 H47C 0.9800 . ?
 C48 C49 1.391(4) . ?
 C48 C53 1.398(4) . ?
 C49 H49 0.9500 . ?
 C49 C50 1.398(4) . ?
 C50 H50 0.9500 . ?
 C50 C51 1.381(4) . ?
 C51 H51 0.9500 . ?
 C51 C52 1.393(5) . ?
 C52 H52 0.9500 . ?
 C52 C53 1.388(4) . ?
 C53 H53 0.9500 . ?
 C54 C55 1.392(4) . ?
 C54 C59 1.391(4) . ?
 C55 H55 0.9500 . ?
 C55 C56 1.392(4) . ?
 C56 H56 0.9500 . ?
 C56 C57 1.380(4) . ?
 C57 H57 0.9500 . ?
 C57 C58 1.389(4) . ?
 C58 H58 0.9500 . ?
 C58 C59 1.394(4) . ?
 C59 H59 0.9500 . ?
 C60 H60A 0.9800 . ?
 C60 H60B 0.9800 . ?
 C60 H60C 0.9800 . ?
 C61 H61A 0.9800 . ?
 C61 H61B 0.9800 . ?
 C61 H61C 0.9800 . ?
 C62 H62A 0.9800 . ?
 C62 H62B 0.9800 . ?
 C62 H62C 0.9800 . ?
 C63 H63A 0.9800 . ?
 C63 H63B 0.9800 . ?
 C63 H63C 0.9800 . ?
 C63 C64 1.58(2) . ?
 C64 C65 1.422(11) . ?
 C64 C69 1.395(11) . ?
 C65 H65 0.9500 . ?
 C65 C66 1.342(10) . ?
 C66 H66 0.9500 . ?
 C66 C67 1.333(11) . ?
 C67 H67 0.9500 . ?
 C67 C68 1.405(10) . ?
 C68 H68 0.9500 . ?
 C68 C69 1.342(10) . ?
 C69 H69 0.9500 . ?

loop_
  _geom_angle_atom_site_label_1
  _geom_angle_atom_site_label_2
  _geom_angle_atom_site_label_3
  _geom_angle
  _geom_angle_site_symmetry_1
  _geom_angle_site_symmetry_3
  _geom_angle_publ_flag
 N1 Th1 N2 124.78(7) . . ?
 N1 Th1 N3 107.07(7) . . ?
 N1 Th1 N4 99.82(7) . . ?
 N1 Th1 C1 62.42(7) . . ?
 N1 Th1 C32 113.79(7) . . ?
 N2 Th1 N3 99.37(7) . . ?
 N2 Th1 C1 62.38(7) . . ?
 N2 Th1 C32 121.39(7) . . ?
 N3 Th1 C1 118.06(7) . . ?
 N3 Th1 C32 62.71(8) . . ?
 N4 Th1 N2 103.50(7) . . ?
 N4 Th1 N3 124.61(7) . . ?
 N4 Th1 C1 117.27(8) . . ?
 N4 Th1 C32 62.25(8) . . ?
 C1 Th1 C32 176.20(7) . . ?
 N1 P1 C1 103.82(12) . . ?
 N1 P1 C2 114.32(11) . . ?
 N1 P1 C8 109.34(11) . . ?
 C1 P1 C2 114.43(12) . . ?
 C1 P1 C8 112.13(12) . . ?
 C8 P1 C2 102.98(12) . . ?
 N2 P2 C1 104.11(12) . . ?
 N2 P2 C17 113.94(12) . . ?
 N2 P2 C23 108.77(12) . . ?
 C1 P2 C17 113.10(13) . . ?
 C1 P2 C23 114.48(12) . . ?
 C23 P2 C17 102.70(12) . . ?
 N3 P3 C32 104.55(12) . . ?
 N3 P3 C33 111.73(11) . . ?
 N3 P3 C39 110.81(12) . . ?
 C32 P3 C33 113.88(12) . . ?
 C32 P3 C39 113.53(12) . . ?
 C39 P3 C33 102.56(11) . . ?
 N4 P4 C32 103.66(12) . . ?
 N4 P4 C48 110.77(11) . . ?
 N4 P4 C54 108.99(12) . . ?
 C32 P4 C48 116.11(13) . . ?
 C32 P4 C54 115.55(12) . . ?
 C48 P4 C54 101.80(12) . . ?
 N1 Si1 C14 111.39(14) . . ?
 N1 Si1 C15 106.04(12) . . ?
 N1 Si1 C16 113.90(13) . . ?
 C15 Si1 C14 109.85(15) . . ?
 C15 Si1 C16 107.87(14) . . ?
 C16 Si1 C14 107.70(17) . . ?
 N2 Si2 C29 106.82(12) . . ?
 N2 Si2 C30 110.34(13) . . ?
 N2 Si2 C31 115.97(13) . . ?
 C29 Si2 C30 109.53(15) . . ?
 C29 Si2 C31 106.99(16) . . ?
 C30 Si2 C31 107.05(15) . . ?
 N3 Si3 C45 114.61(12) . . ?
 N3 Si3 C46 113.31(12) . . ?
 N3 Si3 C47 107.09(12) . . ?
 C46 Si3 C45 106.86(13) . . ?
 C47 Si3 C45 107.48(14) . . ?
 C47 Si3 C46 107.12(13) . . ?
 N4 Si4 C60 114.64(12) . . ?
 N4 Si4 C61 111.36(12) . . ?
 N4 Si4 C62 106.40(12) . . ?
 C61 Si4 C60 107.04(14) . . ?
 C62 Si4 C60 107.14(14) . . ?
 C62 Si4 C61 110.17(14) . . ?
 P1 N1 Th1 97.73(9) . . ?
 P1 N1 Si1 130.03(13) . . ?
 Si1 N1 Th1 132.13(11) . . ?
 P2 N2 Th1 97.26(9) . . ?
 P2 N2 Si2 131.08(13) . . ?
 Si2 N2 Th1 131.64(11) . . ?
 P3 N3 Th1 96.97(10) . . ?
 P3 N3 Si3 130.77(14) . . ?
 Si3 N3 Th1 132.26(11) . . ?
 P4 N4 Th1 98.00(10) . . ?
 P4 N4 Si4 133.74(13) . . ?
 Si4 N4 Th1 128.04(11) . . ?
 P1 C1 Th1 95.78(11) . . ?
 P1 C1 P2 167.92(18) . . ?
 P2 C1 Th1 96.24(11) . . ?
 C3 C2 P1 118.8(2) . . ?
 C3 C2 C7 119.4(2) . . ?
 C7 C2 P1 121.8(2) . . ?
 C2 C3 H3 119.8 . . ?
 C2 C3 C4 120.4(3) . . ?
 C4 C3 H3 119.8 . . ?
 C3 C4 H4 120.2 . . ?
 C5 C4 C3 119.7(3) . . ?
 C5 C4 H4 120.2 . . ?
 C4 C5 H5 119.8 . . ?
 C6 C5 C4 120.4(3) . . ?
 C6 C5 H5 119.8 . . ?
 C5 C6 H6 120.1 . . ?
 C5 C6 C7 119.9(3) . . ?
 C7 C6 H6 120.1 . . ?
 C2 C7 H7 119.9 . . ?
 C6 C7 C2 120.3(3) . . ?
 C6 C7 H7 119.9 . . ?
 C9 C8 P1 122.7(2) . . ?
 C9 C8 C13 118.6(2) . . ?
 C13 C8 P1 117.96(19) . . ?
 C8 C9 H9 119.8 . . ?
 C10 C9 C8 120.3(3) . . ?
 C10 C9 H9 119.8 . . ?
 C9 C10 H10 119.8 . . ?
 C11 C10 C9 120.4(3) . . ?
 C11 C10 H10 119.8 . . ?
 C10 C11 H11 120.3 . . ?
 C12 C11 C10 119.3(3) . . ?
 C12 C11 H11 120.3 . . ?
 C11 C12 H12 119.8 . . ?
 C11 C12 C13 120.5(3) . . ?
 C13 C12 H12 119.8 . . ?
 C8 C13 H13 119.6 . . ?
 C12 C13 C8 120.7(3) . . ?
 C12 C13 H13 119.6 . . ?
 Si1 C14 H14A 109.5 . . ?
 Si1 C14 H14B 109.5 . . ?
 Si1 C14 H14C 109.5 . . ?
 H14A C14 H14B 109.5 . . ?
 H14A C14 H14C 109.5 . . ?
 H14B C14 H14C 109.5 . . ?
 Si1 C15 H15A 109.5 . . ?
 Si1 C15 H15B 109.5 . . ?
 Si1 C15 H15C 109.5 . . ?
 H15A C15 H15B 109.5 . . ?
 H15A C15 H15C 109.5 . . ?
 H15B C15 H15C 109.5 . . ?
 Si1 C16 H16A 109.5 . . ?
 Si1 C16 H16B 109.5 . . ?
 Si1 C16 H16C 109.5 . . ?
 H16A C16 H16B 109.5 . . ?
 H16A C16 H16C 109.5 . . ?
 H16B C16 H16C 109.5 . . ?
 C18 C17 P2 123.4(2) . . ?
 C22 C17 P2 117.7(2) . . ?
 C22 C17 C18 118.9(3) . . ?
 C17 C18 H18 119.7 . . ?
 C19 C18 C17 120.7(3) . . ?
 C19 C18 H18 119.7 . . ?
 C18 C19 H19 119.9 . . ?
 C20 C19 C18 120.1(3) . . ?
 C20 C19 H19 119.9 . . ?
 C19 C20 H20 120.1 . . ?
 C21 C20 C19 119.7(3) . . ?
 C21 C20 H20 120.1 . . ?
 C20 C21 H21 119.8 . . ?
 C20 C21 C22 120.4(3) . . ?
 C22 C21 H21 119.8 . . ?
 C17 C22 C21 120.2(3) . . ?
 C17 C22 H22 119.9 . . ?
 C21 C22 H22 119.9 . . ?
 C24 C23 P2 118.8(2) . . ?
 C24 C23 C28 118.7(2) . . ?
 C28 C23 P2 122.3(2) . . ?
 C23 C24 H24 119.6 . . ?
 C25 C24 C23 120.8(3) . . ?
 C25 C24 H24 119.6 . . ?
 C24 C25 H25 119.8 . . ?
 C24 C25 C26 120.3(3) . . ?
 C26 C25 H25 119.8 . . ?
 C25 C26 H26 120.3 . . ?
 C25 C26 C27 119.4(3) . . ?
 C27 C26 H26 120.3 . . ?
 C26 C27 H27 119.7 . . ?
 C26 C27 C28 120.6(3) . . ?
 C28 C27 H27 119.7 . . ?
 C23 C28 H28 119.9 . . ?
 C27 C28 C23 120.3(3) . . ?
 C27 C28 H28 119.9 . . ?
 Si2 C29 H29A 109.5 . . ?
 Si2 C29 H29B 109.5 . . ?
 Si2 C29 H29C 109.5 . . ?
 H29A C29 H29B 109.5 . . ?
 H29A C29 H29C 109.5 . . ?
 H29B C29 H29C 109.5 . . ?
 Si2 C30 H30A 109.5 . . ?
 Si2 C30 H30B 109.5 . . ?
 Si2 C30 H30C 109.5 . . ?
 H30A C30 H30B 109.5 . . ?
 H30A C30 H30C 109.5 . . ?
 H30B C30 H30C 109.5 . . ?
 Si2 C31 H31A 109.5 . . ?
 Si2 C31 H31B 109.5 . . ?
 Si2 C31 H31C 109.5 . . ?
 H31A C31 H31B 109.5 . . ?
 H31A C31 H31C 109.5 . . ?
 H31B C31 H31C 109.5 . . ?
 P3 C32 Th1 95.76(11) . . ?
 P4 C32 Th1 96.01(11) . . ?
 P4 C32 P3 165.44(17) . . ?
 C34 C33 P3 120.0(2) . . ?
 C34 C33 C38 118.7(2) . . ?
 C38 C33 P3 121.4(2) . . ?
 C33 C34 H34 119.8 . . ?
 C33 C34 C35 120.4(3) . . ?
 C35 C34 H34 119.8 . . ?
 C34 C35 H35 119.8 . . ?
 C36 C35 C34 120.4(3) . . ?
 C36 C35 H35 119.8 . . ?
 C35 C36 H36 120.2 . . ?
 C35 C36 C37 119.6(3) . . ?
 C37 C36 H36 120.2 . . ?
 C36 C37 H37 119.9 . . ?
 C36 C37 C38 120.2(3) . . ?
 C38 C37 H37 119.9 . . ?
 C33 C38 H38 119.6 . . ?
 C37 C38 C33 120.8(3) . . ?
 C37 C38 H38 119.6 . . ?
 C40 C39 P3 120.5(2) . . ?
 C40 C39 C44 118.7(2) . . ?
 C44 C39 P3 120.3(2) . . ?
 C39 C40 H40 119.9 . . ?
 C39 C40 C41 120.3(3) . . ?
 C41 C40 H40 119.9 . . ?
 C40 C41 H41 119.8 . . ?
 C42 C41 C40 120.4(3) . . ?
 C42 C41 H41 119.8 . . ?
 C41 C42 H42 120.1 . . ?
 C41 C42 C43 119.7(3) . . ?
 C43 C42 H42 120.1 . . ?
 C42 C43 H43 120.1 . . ?
 C44 C43 C42 119.9(3) . . ?
 C44 C43 H43 120.1 . . ?
 C39 C44 H44 119.5 . . ?
 C43 C44 C39 121.0(3) . . ?
 C43 C44 H44 119.5 . . ?
 Si3 C45 H45A 109.5 . . ?
 Si3 C45 H45B 109.5 . . ?
 Si3 C45 H45C 109.5 . . ?
 H45A C45 H45B 109.5 . . ?
 H45A C45 H45C 109.5 . . ?
 H45B C45 H45C 109.5 . . ?
 Si3 C46 H46A 109.5 . . ?
 Si3 C46 H46B 109.5 . . ?
 Si3 C46 H46C 109.5 . . ?
 H46A C46 H46B 109.5 . . ?
 H46A C46 H46C 109.5 . . ?
 H46B C46 H46C 109.5 . . ?
 Si3 C47 H47A 109.5 . . ?
 Si3 C47 H47B 109.5 . . ?
 Si3 C47 H47C 109.5 . . ?
 H47A C47 H47B 109.5 . . ?
 H47A C47 H47C 109.5 . . ?
 H47B C47 H47C 109.5 . . ?
 C49 C48 P4 119.8(2) . . ?
 C49 C48 C53 118.8(2) . . ?
 C53 C48 P4 121.3(2) . . ?
 C48 C49 H49 119.8 . . ?
 C48 C49 C50 120.3(3) . . ?
 C50 C49 H49 119.8 . . ?
 C49 C50 H50 119.8 . . ?
 C51 C50 C49 120.3(3) . . ?
 C51 C50 H50 119.8 . . ?
 C50 C51 H51 120.1 . . ?
 C50 C51 C52 119.8(3) . . ?
 C52 C51 H51 120.1 . . ?
 C51 C52 H52 120.0 . . ?
 C53 C52 C51 119.9(3) . . ?
 C53 C52 H52 120.0 . . ?
 C48 C53 H53 119.6 . . ?
 C52 C53 C48 120.8(3) . . ?
 C52 C53 H53 119.6 . . ?
 C55 C54 P4 121.1(2) . . ?
 C59 C54 P4 120.1(2) . . ?
 C59 C54 C55 118.8(2) . . ?
 C54 C55 H55 119.7 . . ?
 C54 C55 C56 120.5(3) . . ?
 C56 C55 H55 119.7 . . ?
 C55 C56 H56 119.8 . . ?
 C57 C56 C55 120.4(3) . . ?
 C57 C56 H56 119.8 . . ?
 C56 C57 H57 120.2 . . ?
 C56 C57 C58 119.6(3) . . ?
 C58 C57 H57 120.2 . . ?
 C57 C58 H58 120.0 . . ?
 C57 C58 C59 120.1(3) . . ?
 C59 C58 H58 120.0 . . ?
 C54 C59 C58 120.6(3) . . ?
 C54 C59 H59 119.7 . . ?
 C58 C59 H59 119.7 . . ?
 Si4 C60 H60A 109.5 . . ?
 Si4 C60 H60B 109.5 . . ?
 Si4 C60 H60C 109.5 . . ?
 H60A C60 H60B 109.5 . . ?
 H60A C60 H60C 109.5 . . ?
 H60B C60 H60C 109.5 . . ?
 Si4 C61 H61A 109.5 . . ?
 Si4 C61 H61B 109.5 . . ?
 Si4 C61 H61C 109.5 . . ?
 H61A C61 H61B 109.5 . . ?
 H61A C61 H61C 109.5 . . ?
 H61B C61 H61C 109.5 . . ?
 Si4 C62 H62A 109.5 . . ?
 Si4 C62 H62B 109.5 . . ?
 Si4 C62 H62C 109.5 . . ?
 H62A C62 H62B 109.5 . . ?
 H62A C62 H62C 109.5 . . ?
 H62B C62 H62C 109.5 . . ?
 H63A C63 H63B 109.5 . . ?
 H63A C63 H63C 109.5 . . ?
 H63B C63 H63C 109.5 . . ?
 C64 C63 H63A 109.5 . . ?
 C64 C63 H63B 109.5 . . ?
 C64 C63 H63C 109.5 . . ?
 C65 C64 C63 122.2(8) . . ?
 C69 C64 C63 116.5(10) . . ?
 C69 C64 C65 121.3(9) . . ?
 C64 C65 H65 120.9 . . ?
 C66 C65 C64 118.3(9) . . ?
 C66 C65 H65 120.9 . . ?
 C65 C66 H66 120.0 . . ?
 C67 C66 C65 120.0(9) . . ?
 C67 C66 H66 120.0 . . ?
 C66 C67 H67 118.5 . . ?
 C66 C67 C68 123.1(10) . . ?
 C68 C67 H67 118.5 . . ?
 C67 C68 H68 120.5 . . ?
 C69 C68 C67 119.0(9) . . ?
 C69 C68 H68 120.5 . . ?
 C64 C69 H69 120.9 . . ?
 C68 C69 C64 118.3(10) . . ?
 C68 C69 H69 120.9 . . ?

loop_
  _geom_torsion_atom_site_label_1
  _geom_torsion_atom_site_label_2
  _geom_torsion_atom_site_label_3
  _geom_torsion_atom_site_label_4
  _geom_torsion
  _geom_torsion_site_symmetry_1
  _geom_torsion_site_symmetry_2
  _geom_torsion_site_symmetry_3
  _geom_torsion_site_symmetry_4
  _geom_torsion_publ_flag
 P1 C2 C3 C4 -176.6(2) . . . . ?
 P1 C2 C7 C6 176.5(2) . . . . ?
 P1 C8 C9 C10 -170.0(2) . . . . ?
 P1 C8 C13 C12 169.7(2) . . . . ?
 P2 C17 C18 C19 -178.7(2) . . . . ?
 P2 C17 C22 C21 179.0(3) . . . . ?
 P2 C23 C24 C25 174.8(2) . . . . ?
 P2 C23 C28 C27 -173.7(2) . . . . ?
 P3 C33 C34 C35 -177.4(2) . . . . ?
 P3 C33 C38 C37 177.4(2) . . . . ?
 P3 C39 C40 C41 173.0(2) . . . . ?
 P3 C39 C44 C43 -172.8(2) . . . . ?
 P4 C48 C49 C50 -173.7(2) . . . . ?
 P4 C48 C53 C52 174.5(2) . . . . ?
 P4 C54 C55 C56 -178.7(2) . . . . ?
 P4 C54 C59 C58 179.6(2) . . . . ?
 N1 P1 C1 Th1 -4.39(12) . . . . ?
 N1 P1 C1 P2 -178.7(8) . . . . ?
 N1 P1 C2 C3 -113.0(2) . . . . ?
 N1 P1 C2 C7 69.9(2) . . . . ?
 N1 P1 C8 C9 -153.2(2) . . . . ?
 N1 P1 C8 C13 36.2(2) . . . . ?
 N2 P2 C1 Th1 -0.67(12) . . . . ?
 N2 P2 C1 P1 173.6(8) . . . . ?
 N2 P2 C17 C18 60.7(3) . . . . ?
 N2 P2 C17 C22 -118.9(2) . . . . ?
 N2 P2 C23 C24 29.5(2) . . . . ?
 N2 P2 C23 C28 -155.6(2) . . . . ?
 N3 P3 C32 Th1 0.35(12) . . . . ?
 N3 P3 C32 P4 144.2(7) . . . . ?
 N3 P3 C33 C34 120.9(2) . . . . ?
 N3 P3 C33 C38 -58.0(2) . . . . ?
 N3 P3 C39 C40 156.6(2) . . . . ?
 N3 P3 C39 C44 -31.4(3) . . . . ?
 N4 P4 C32 Th1 -2.60(12) . . . . ?
 N4 P4 C32 P3 -146.4(7) . . . . ?
 N4 P4 C48 C49 111.1(2) . . . . ?
 N4 P4 C48 C53 -65.5(2) . . . . ?
 N4 P4 C54 C55 151.9(2) . . . . ?
 N4 P4 C54 C59 -28.7(2) . . . . ?
 C1 P1 N1 Th1 4.48(12) . . . . ?
 C1 P1 N1 Si1 -172.09(16) . . . . ?
 C1 P1 C2 C3 6.5(3) . . . . ?
 C1 P1 C2 C7 -170.6(2) . . . . ?
 C1 P1 C8 C9 92.2(2) . . . . ?
 C1 P1 C8 C13 -78.4(2) . . . . ?
 C1 P2 N2 Th1 0.68(12) . . . . ?
 C1 P2 N2 Si2 -177.86(17) . . . . ?
 C1 P2 C17 C18 179.4(2) . . . . ?
 C1 P2 C17 C22 -0.3(3) . . . . ?
 C1 P2 C23 C24 -86.4(2) . . . . ?
 C1 P2 C23 C28 88.5(2) . . . . ?
 C2 P1 N1 Th1 129.82(11) . . . . ?
 C2 P1 N1 Si1 -46.7(2) . . . . ?
 C2 P1 C1 Th1 -129.66(10) . . . . ?
 C2 P1 C1 P2 56.0(9) . . . . ?
 C2 P1 C8 C9 -31.3(3) . . . . ?
 C2 P1 C8 C13 158.1(2) . . . . ?
 C2 C3 C4 C5 0.1(4) . . . . ?
 C3 C2 C7 C6 -0.6(4) . . . . ?
 C3 C4 C5 C6 -0.9(5) . . . . ?
 C4 C5 C6 C7 0.9(5) . . . . ?
 C5 C6 C7 C2 -0.2(4) . . . . ?
 C7 C2 C3 C4 0.6(4) . . . . ?
 C8 P1 N1 Th1 -115.35(10) . . . . ?
 C8 P1 N1 Si1 68.08(19) . . . . ?
 C8 P1 C1 Th1 113.53(11) . . . . ?
 C8 P1 C1 P2 -60.8(9) . . . . ?
 C8 P1 C2 C3 128.5(2) . . . . ?
 C8 P1 C2 C7 -48.6(2) . . . . ?
 C8 C9 C10 C11 0.9(5) . . . . ?
 C9 C8 C13 C12 -1.4(4) . . . . ?
 C9 C10 C11 C12 -1.5(5) . . . . ?
 C10 C11 C12 C13 0.7(5) . . . . ?
 C11 C12 C13 C8 0.7(5) . . . . ?
 C13 C8 C9 C10 0.6(4) . . . . ?
 C14 Si1 N1 Th1 -96.16(17) . . . . ?
 C14 Si1 N1 P1 79.3(2) . . . . ?
 C15 Si1 N1 Th1 23.32(19) . . . . ?
 C15 Si1 N1 P1 -161.26(17) . . . . ?
 C16 Si1 N1 Th1 141.79(16) . . . . ?
 C16 Si1 N1 P1 -42.8(2) . . . . ?
 C17 P2 N2 Th1 124.33(11) . . . . ?
 C17 P2 N2 Si2 -54.2(2) . . . . ?
 C17 P2 C1 Th1 -124.87(10) . . . . ?
 C17 P2 C1 P1 49.4(9) . . . . ?
 C17 P2 C23 C24 150.6(2) . . . . ?
 C17 P2 C23 C28 -34.5(3) . . . . ?
 C17 C18 C19 C20 -0.4(5) . . . . ?
 C18 C17 C22 C21 -0.6(4) . . . . ?
 C18 C19 C20 C21 -0.4(5) . . . . ?
 C19 C20 C21 C22 0.7(5) . . . . ?
 C20 C21 C22 C17 -0.2(5) . . . . ?
 C22 C17 C18 C19 0.9(4) . . . . ?
 C23 P2 N2 Th1 -121.79(10) . . . . ?
 C23 P2 N2 Si2 59.7(2) . . . . ?
 C23 P2 C1 Th1 117.95(11) . . . . ?
 C23 P2 C1 P1 -67.7(9) . . . . ?
 C23 P2 C17 C18 -56.7(2) . . . . ?
 C23 P2 C17 C22 123.7(2) . . . . ?
 C23 C24 C25 C26 -1.3(5) . . . . ?
 C24 C23 C28 C27 1.2(4) . . . . ?
 C24 C25 C26 C27 1.8(5) . . . . ?
 C25 C26 C27 C28 -0.9(5) . . . . ?
 C26 C27 C28 C23 -0.6(5) . . . . ?
 C28 C23 C24 C25 -0.3(4) . . . . ?
 C29 Si2 N2 Th1 26.1(2) . . . . ?
 C29 Si2 N2 P2 -155.85(19) . . . . ?
 C30 Si2 N2 Th1 -92.89(17) . . . . ?
 C30 Si2 N2 P2 85.2(2) . . . . ?
 C31 Si2 N2 Th1 145.22(16) . . . . ?
 C31 Si2 N2 P2 -36.7(2) . . . . ?
 C32 P3 N3 Th1 -0.35(12) . . . . ?
 C32 P3 N3 Si3 179.69(17) . . . . ?
 C32 P3 C33 C34 2.7(3) . . . . ?
 C32 P3 C33 C38 -176.1(2) . . . . ?
 C32 P3 C39 C40 -86.1(2) . . . . ?
 C32 P3 C39 C44 85.9(2) . . . . ?
 C32 P4 N4 Th1 2.66(12) . . . . ?
 C32 P4 N4 Si4 177.37(18) . . . . ?
 C32 P4 C48 C49 -6.7(3) . . . . ?
 C32 P4 C48 C53 176.6(2) . . . . ?
 C32 P4 C54 C55 -91.9(2) . . . . ?
 C32 P4 C54 C59 87.5(2) . . . . ?
 C33 P3 N3 Th1 -123.98(10) . . . . ?
 C33 P3 N3 Si3 56.1(2) . . . . ?
 C33 P3 C32 Th1 122.58(10) . . . . ?
 C33 P3 C32 P4 -93.6(7) . . . . ?
 C33 P3 C39 C40 37.2(2) . . . . ?
 C33 P3 C39 C44 -150.8(2) . . . . ?
 C33 C34 C35 C36 -0.4(5) . . . . ?
 C34 C33 C38 C37 -1.4(4) . . . . ?
 C34 C35 C36 C37 -0.8(5) . . . . ?
 C35 C36 C37 C38 0.8(4) . . . . ?
 C36 C37 C38 C33 0.3(4) . . . . ?
 C38 C33 C34 C35 1.5(4) . . . . ?
 C39 P3 N3 Th1 122.32(10) . . . . ?
 C39 P3 N3 Si3 -57.6(2) . . . . ?
 C39 P3 C32 Th1 -120.54(11) . . . . ?
 C39 P3 C32 P4 23.3(7) . . . . ?
 C39 P3 C33 C34 -120.4(2) . . . . ?
 C39 P3 C33 C38 60.8(2) . . . . ?
 C39 C40 C41 C42 -0.6(4) . . . . ?
 C40 C39 C44 C43 -0.6(4) . . . . ?
 C40 C41 C42 C43 0.0(5) . . . . ?
 C41 C42 C43 C44 0.3(5) . . . . ?
 C42 C43 C44 C39 0.0(5) . . . . ?
 C44 C39 C40 C41 0.9(4) . . . . ?
 C45 Si3 N3 Th1 -138.81(15) . . . . ?
 C45 Si3 N3 P3 41.1(2) . . . . ?
 C46 Si3 N3 Th1 98.18(16) . . . . ?
 C46 Si3 N3 P3 -81.87(19) . . . . ?
 C47 Si3 N3 Th1 -19.71(19) . . . . ?
 C47 Si3 N3 P3 160.24(17) . . . . ?
 C48 P4 N4 Th1 -122.55(10) . . . . ?
 C48 P4 N4 Si4 52.2(2) . . . . ?
 C48 P4 C32 Th1 119.11(11) . . . . ?
 C48 P4 C32 P3 -24.7(7) . . . . ?
 C48 P4 C54 C55 34.8(2) . . . . ?
 C48 P4 C54 C59 -145.7(2) . . . . ?
 C48 C49 C50 C51 -1.8(4) . . . . ?
 C49 C48 C53 C52 -2.2(4) . . . . ?
 C49 C50 C51 C52 -0.3(4) . . . . ?
 C50 C51 C52 C53 1.2(4) . . . . ?
 C51 C52 C53 C48 0.1(4) . . . . ?
 C53 C48 C49 C50 3.1(4) . . . . ?
 C54 P4 N4 Th1 126.24(10) . . . . ?
 C54 P4 N4 Si4 -59.0(2) . . . . ?
 C54 P4 C32 Th1 -121.77(11) . . . . ?
 C54 P4 C32 P3 94.4(7) . . . . ?
 C54 P4 C48 C49 -133.1(2) . . . . ?
 C54 P4 C48 C53 50.2(2) . . . . ?
 C54 C55 C56 C57 -0.9(5) . . . . ?
 C55 C54 C59 C58 -1.0(4) . . . . ?
 C55 C56 C57 C58 -1.0(5) . . . . ?
 C56 C57 C58 C59 1.9(4) . . . . ?
 C57 C58 C59 C54 -0.9(4) . . . . ?
 C59 C54 C55 C56 1.9(4) . . . . ?
 C60 Si4 N4 Th1 -143.11(14) . . . . ?
 C60 Si4 N4 P4 43.5(2) . . . . ?
 C61 Si4 N4 Th1 95.18(16) . . . . ?
 C61 Si4 N4 P4 -78.2(2) . . . . ?
 C62 Si4 N4 Th1 -24.89(18) . . . . ?
 C62 Si4 N4 P4 161.77(18) . . . . ?
 C63 C64 C65 C66 179.7(10) . . . . ?
 C63 C64 C69 C68 178.7(11) . . . . ?
 C64 C65 C66 C67 1.5(13) . . . . ?
 C65 C64 C69 C68 -1.4(13) . . . . ?
 C65 C66 C67 C68 -1.3(15) . . . . ?
 C66 C67 C68 C69 -0.4(16) . . . . ?
 C67 C68 C69 C64 1.7(13) . . . . ?
 C69 C64 C65 C66 -0.2(14) . . . . ?

_shelx_res_file
;
    therlt.res created by SHELXL-2014/7

TITL THERLT in P-1
CELL 1.54184 12.952793 14.04621 19.213433 95.0668 92.9824 110.1799
ZERR 2 0.000345 0.000468 0.000337 0.002 0.0018 0.0027
LATT 1
SFAC C H N P Si Th
UNIT 131 160 8 8 8 2
SADI C65 C64 C69 C64 C69 C68 C68 C67 C67 C66 C66 C65
SADI C65 C63 C63 C69
SIMU 0.01 0.02 2 C63 > C69
RIGU C63 C64 C65 C66 C67 C68 C69

L.S. 12
PLAN  40
TEMP -153(2)
FREE Th1 P3
FREE Th1 P4
FREE Th1 P1
FREE Th1 P2
MORE -1
BOND $H
CONF
fmap 2
acta
OMIT -1 1 1
OMIT -1 1 3
OMIT 1 0 1
OMIT -1 0 1
OMIT -2 2 1
OMIT 0 -1 1
OMIT -1 0 2
OMIT 1 0 0
OMIT -2 2 3
OMIT -2 1 0
OMIT 1 -1 1
OMIT 0 -1 2
OMIT 0 1 2
OMIT -2 0 3
OMIT -2 2 0
OMIT -2 1 2
OMIT -1 -1 3
OMIT 2 -2 1
OMIT 8 -5 20
OMIT 8 -7 19
OMIT 9 -8 18
REM <olex2.extras>
REM <HklSrc "%.\\THERLT.hkl">
REM </olex2.extras>

WGHT    0.038300    1.983800
FVAR       2.61901
TH1   6    0.761131    0.233132    0.237699    11.00000    0.01776    0.01625 =
         0.01704    0.00319    0.00132    0.00306
P1    4    0.535785    0.056916    0.248327    11.00000    0.01791    0.01748 =
         0.01923    0.00288    0.00143    0.00197
P2    4    0.735546    0.121311    0.374360    11.00000    0.02149    0.01862 =
         0.01750    0.00421    0.00100    0.00442
P3    4    0.933842    0.294276    0.125366    11.00000    0.01914    0.01903 =
         0.01926    0.00419    0.00313    0.00435
P4    4    0.832891    0.458320    0.198708    11.00000    0.02028    0.01556 =
         0.02159    0.00325    0.00164    0.00339
SI1   5    0.493062    0.144772    0.114151    11.00000    0.02386    0.02681 =
         0.02354    0.00693   -0.00381    0.00135
SI2   5    0.973086    0.274266    0.396786    11.00000    0.02156    0.02599 =
         0.02534    0.00604   -0.00245    0.00291
SI3   5    0.919625    0.075137    0.145222    11.00000    0.02491    0.01974 =
         0.02408    0.00437    0.00433    0.00705
SI4   5    0.678454    0.449693    0.317232    11.00000    0.02434    0.01923 =
         0.02337    0.00068    0.00439    0.00540
N1    3    0.570830    0.133774    0.187552    11.00000    0.02288    0.01949 =
         0.01911    0.00346    0.00125    0.00443
N2    3    0.843245    0.213309    0.353324    11.00000    0.02393    0.02123 =
         0.01962    0.00455    0.00090    0.00461
N3    3    0.888078    0.186079    0.159658    11.00000    0.02307    0.01983 =
         0.02250    0.00751    0.00101    0.00279
N4    3    0.748385    0.404814    0.255883    11.00000    0.02407    0.01714 =
         0.02283    0.00263    0.00225    0.00395
C1    1    0.643204    0.099161    0.306951    11.00000    0.02223    0.02058 =
         0.01955    0.00332    0.00157    0.00502
C2    1    0.404587    0.048296    0.283363    11.00000    0.02097    0.02123 =
         0.02801    0.00808    0.00546    0.00437
C3    1    0.405598    0.086544    0.352629    11.00000    0.03195    0.02273 =
         0.03284    0.00417    0.00876    0.00705
AFIX  43
H3    2    0.473969    0.119774    0.380048    11.00000   -1.20000
AFIX   0
C4    1    0.306973    0.076478    0.382141    11.00000    0.04008    0.03166 =
         0.03986    0.00564    0.01886    0.01167
AFIX  43
H4    2    0.307968    0.102871    0.429530    11.00000   -1.20000
AFIX   0
C5    1    0.207338    0.027777    0.342067    11.00000    0.03184    0.03352 =
         0.05866    0.01431    0.02129    0.01469
AFIX  43
H5    2    0.139932    0.019974    0.362314    11.00000   -1.20000
AFIX   0
C6    1    0.205488   -0.009468    0.272874    11.00000    0.02406    0.03332 =
         0.04947    0.01495    0.00538    0.00816
AFIX  43
H6    2    0.137011   -0.041908    0.245426    11.00000   -1.20000
AFIX   0
C7    1    0.304023    0.000591    0.243443    11.00000    0.02597    0.03112 =
         0.03143    0.00915    0.00284    0.00707
AFIX  43
H7    2    0.302695   -0.025214    0.195875    11.00000   -1.20000
AFIX   0
C8    1    0.510259   -0.073761    0.210242    11.00000    0.02332    0.02015 =
         0.02219    0.00202   -0.00091    0.00315
C9    1    0.438974   -0.158869    0.237292    11.00000    0.03046    0.02401 =
         0.02797    0.00286    0.00825    0.00399
AFIX  43
H9    2    0.392714   -0.150068    0.272203    11.00000   -1.20000
AFIX   0
C10   1    0.435344   -0.256795    0.213302    11.00000    0.03915    0.02152 =
         0.04180    0.00444    0.01281    0.00157
AFIX  43
H10   2    0.385844   -0.314343    0.231505    11.00000   -1.20000
AFIX   0
C11   1    0.503626   -0.270676    0.162987    11.00000    0.04020    0.02147 =
         0.04964   -0.00221    0.01237    0.00616
AFIX  43
H11   2    0.502341   -0.337255    0.147557    11.00000   -1.20000
AFIX   0
C12   1    0.573641   -0.186449    0.135520    11.00000    0.03546    0.02689 =
         0.04211   -0.00180    0.01380    0.00554
AFIX  43
H12   2    0.619916   -0.195506    0.100694    11.00000   -1.20000
AFIX   0
C13   1    0.576657   -0.088955    0.158515    11.00000    0.02775    0.02472 =
         0.03300    0.00353    0.00695    0.00409
AFIX  43
H13   2    0.624402   -0.031937    0.138860    11.00000   -1.20000
AFIX   0
C14   1    0.401710    0.219222    0.138113    11.00000    0.03031    0.04043 =
         0.06111    0.01901    0.00042    0.01351
AFIX 137
H14A  2    0.346573    0.181269    0.168093    11.00000   -1.50000
H14B  2    0.364265    0.229618    0.095345    11.00000   -1.50000
H14C  2    0.446648    0.285607    0.163399    11.00000   -1.50000
AFIX   0
C15   1    0.594526    0.213638    0.053870    11.00000    0.03700    0.03373 =
         0.02456    0.00830   -0.00195   -0.00363
AFIX 137
H15A  2    0.645819    0.277575    0.079068    11.00000   -1.50000
H15B  2    0.555142    0.228748    0.013809    11.00000   -1.50000
H15C  2    0.635892    0.170750    0.037080    11.00000   -1.50000
AFIX   0
C16   1    0.403301    0.019153    0.065621    11.00000    0.03967    0.04131 =
         0.02691    0.00536   -0.00801   -0.00813
AFIX 137
H16A  2    0.444427   -0.027790    0.062925    11.00000   -1.50000
H16B  2    0.381229    0.029464    0.018121    11.00000   -1.50000
H16C  2    0.337332   -0.009872    0.090453    11.00000   -1.50000
AFIX   0
C17   1    0.764399    0.007137    0.394110    11.00000    0.02588    0.02316 =
         0.02439    0.00794    0.00602    0.00787
C18   1    0.840263    0.007484    0.448337    11.00000    0.03133    0.02818 =
         0.03125    0.00924    0.00200    0.00959
AFIX  43
H18   2    0.878821    0.068993    0.477782    11.00000   -1.20000
AFIX   0
C19   1    0.860147   -0.081394    0.459816    11.00000    0.03503    0.03848 =
         0.03918    0.01666    0.00183    0.01577
AFIX  43
H19   2    0.912433   -0.080147    0.496764    11.00000   -1.20000
AFIX   0
C20   1    0.803849   -0.171651    0.417475    11.00000    0.05051    0.02997 =
         0.04702    0.01512    0.01074    0.02132
AFIX  43
H20   2    0.817769   -0.232199    0.425121    11.00000   -1.20000
AFIX   0
C21   1    0.727478   -0.173254    0.364154    11.00000    0.05804    0.02339 =
         0.04451    0.00259    0.00073    0.01420
AFIX  43
H21   2    0.688230   -0.235279    0.335422    11.00000   -1.20000
AFIX   0
C22   1    0.707465   -0.083996    0.352131    11.00000    0.04092    0.02636 =
         0.02959    0.00501   -0.00174    0.01126
AFIX  43
H22   2    0.654905   -0.085656    0.315234    11.00000   -1.20000
AFIX   0
C23   1    0.693998    0.163584    0.457470    11.00000    0.02214    0.02460 =
         0.02151    0.00470    0.00054    0.00592
C24   1    0.714189    0.267294    0.474344    11.00000    0.03979    0.02497 =
         0.02465    0.00526    0.00728    0.00887
AFIX  43
H24   2    0.754409    0.314788    0.444563    11.00000   -1.20000
AFIX   0
C25   1    0.676281    0.301978    0.534069    11.00000    0.04729    0.02847 =
         0.03494    0.00092    0.00768    0.01469
AFIX  43
H25   2    0.691934    0.373046    0.545429    11.00000   -1.20000
AFIX   0
C26   1    0.615633    0.233464    0.577311    11.00000    0.03935    0.04016 =
         0.02511    0.00176    0.00635    0.01726
AFIX  43
H26   2    0.587813    0.257050    0.617518    11.00000   -1.20000
AFIX   0
C27   1    0.595964    0.130202    0.561323    11.00000    0.03897    0.03376 =
         0.02673    0.00918    0.00892    0.00899
AFIX  43
H27   2    0.555332    0.082995    0.591138    11.00000   -1.20000
AFIX   0
C28   1    0.635188    0.095137    0.502037    11.00000    0.03596    0.02744 =
         0.02528    0.00606    0.00686    0.00802
AFIX  43
H28   2    0.621891    0.024278    0.491828    11.00000   -1.20000
AFIX   0
C29   1    1.029479    0.402229    0.364916    11.00000    0.03034    0.03133 =
         0.04743    0.01126   -0.00017    0.00095
AFIX 137
H29A  2    1.023537    0.394253    0.313515    11.00000   -1.50000
H29B  2    1.107207    0.435312    0.382774    11.00000   -1.50000
H29C  2    0.987343    0.444401    0.381702    11.00000   -1.50000
AFIX   0
C30   1    1.065527    0.200192    0.375838    11.00000    0.02797    0.04621 =
         0.04331    0.01525    0.00315    0.01610
AFIX 137
H30A  2    1.031995    0.130587    0.388252    11.00000   -1.50000
H30B  2    1.137449    0.233545    0.402733    11.00000   -1.50000
H30C  2    1.075464    0.197719    0.325578    11.00000   -1.50000
AFIX   0
C31   1    0.978406    0.296203    0.494794    11.00000    0.04130    0.04260 =
         0.02609    0.00101   -0.01057    0.00440
AFIX 137
H31A  2    0.941792    0.344818    0.507935    11.00000   -1.50000
H31B  2    1.055580    0.323879    0.514516    11.00000   -1.50000
H31C  2    0.940628    0.231379    0.513163    11.00000   -1.50000
AFIX   0
C32   1    0.868149    0.364814    0.162704    11.00000    0.01977    0.02070 =
         0.02488    0.00532    0.00148    0.00358
C33   1    0.911948    0.274804    0.029708    11.00000    0.02282    0.02024 =
         0.02047    0.00314    0.00415    0.00138
C34   1    0.848608    0.321431   -0.005087    11.00000    0.03275    0.03337 =
         0.02638    0.00614    0.00385    0.01221
AFIX  43
H34   2    0.819481    0.365563    0.020918    11.00000   -1.20000
AFIX   0
C35   1    0.827697    0.303659   -0.077967    11.00000    0.04047    0.04314 =
         0.02658    0.01214   -0.00034    0.01440
AFIX  43
H35   2    0.784016    0.335432   -0.101248    11.00000   -1.20000
AFIX   0
C36   1    0.870195    0.240057   -0.116504    11.00000    0.04284    0.03054 =
         0.02066    0.00494    0.00167    0.00104
AFIX  43
H36   2    0.855052    0.227476   -0.166040    11.00000   -1.20000
AFIX   0
C37   1    0.934990    0.194791   -0.082441    11.00000    0.04281    0.02408 =
         0.02520    0.00321    0.00888    0.00503
AFIX  43
H37   2    0.965146    0.151783   -0.108754    11.00000   -1.20000
AFIX   0
C38   1    0.955931    0.212174   -0.009912    11.00000    0.03296    0.02313 =
         0.02440    0.00490    0.00580    0.00710
AFIX  43
H38   2    1.000691    0.181097    0.013002    11.00000   -1.20000
AFIX   0
C39   1    1.083940    0.351726    0.140772    11.00000    0.02239    0.02047 =
         0.02483    0.00187    0.00473    0.00549
C40   1    1.144113    0.420580    0.097113    11.00000    0.02469    0.02865 =
         0.02911    0.00530    0.00393    0.00406
AFIX  43
H40   2    1.108121    0.432167    0.056068    11.00000   -1.20000
AFIX   0
C41   1    1.256968    0.472606    0.113366    11.00000    0.02759    0.02951 =
         0.04116    0.00679    0.00871    0.00256
AFIX  43
H41   2    1.297635    0.518972    0.083074    11.00000   -1.20000
AFIX   0
C42   1    1.310088    0.457114    0.173340    11.00000    0.02419    0.03016 =
         0.04902   -0.00066    0.00100    0.00455
AFIX  43
H42   2    1.386999    0.492729    0.184242    11.00000   -1.20000
AFIX   0
C43   1    1.250503    0.389273    0.217547    11.00000    0.03111    0.03524 =
         0.04015    0.00498   -0.00483    0.01016
AFIX  43
H43   2    1.286521    0.378576    0.258904    11.00000   -1.20000
AFIX   0
C44   1    1.138468    0.337235    0.201234    11.00000    0.02526    0.02748 =
         0.03040    0.00678    0.00241    0.00625
AFIX  43
H44   2    1.098152    0.290964    0.231696    11.00000   -1.20000
AFIX   0
C45   1    1.070310    0.097699    0.137237    11.00000    0.02956    0.02988 =
         0.04010    0.00598    0.00572    0.01398
AFIX 137
H45A  2    1.098223    0.146962    0.103510    11.00000   -1.50000
H45B  2    1.079311    0.033143    0.120946    11.00000   -1.50000
H45C  2    1.111811    0.124735    0.183099    11.00000   -1.50000
AFIX   0
C46   1    0.841297   -0.010917    0.064929    11.00000    0.03626    0.02504 =
         0.02818    0.00078    0.00667    0.00648
AFIX 137
H46A  2    0.763652   -0.016548    0.063556    11.00000   -1.50000
H46B  2    0.846331   -0.078744    0.066460    11.00000   -1.50000
H46C  2    0.873063    0.017670    0.022902    11.00000   -1.50000
AFIX   0
C47   1    0.878488    0.002613    0.222103    11.00000    0.03942    0.02866 =
         0.03328    0.00973    0.00684    0.01089
AFIX 137
H47A  2    0.918629    0.044897    0.265074    11.00000   -1.50000
H47B  2    0.896316   -0.059837    0.216293    11.00000   -1.50000
H47C  2    0.798897   -0.015337    0.225348    11.00000   -1.50000
AFIX   0
C48   1    0.946034    0.570562    0.240868    11.00000    0.02503    0.02049 =
         0.02169    0.00418    0.00235    0.00283
C49   1    1.052694    0.568620    0.247436    11.00000    0.02593    0.02334 =
         0.02794    0.00598    0.00147    0.00418
AFIX  43
H49   2    1.067758    0.511839    0.225928    11.00000   -1.20000
AFIX   0
C50   1    1.137870    0.649847    0.285547    11.00000    0.02450    0.02977 =
         0.03294    0.00692   -0.00187    0.00189
AFIX  43
H50   2    1.210067    0.647081    0.290962    11.00000   -1.20000
AFIX   0
C51   1    1.117587    0.734080    0.315361    11.00000    0.03304    0.02631 =
         0.02794    0.00193   -0.00063   -0.00384
AFIX  43
H51   2    1.175581    0.788977    0.341415    11.00000   -1.20000
AFIX   0
C52   1    1.011841    0.738281    0.307106    11.00000    0.03522    0.02350 =
         0.03092   -0.00001    0.00587    0.00274
AFIX  43
H52   2    0.997857    0.796636    0.326790    11.00000   -1.20000
AFIX   0
C53   1    0.926912    0.657092    0.270080    11.00000    0.02840    0.02119 =
         0.03243    0.00202    0.00456    0.00413
AFIX  43
H53   2    0.854940    0.660348    0.264518    11.00000   -1.20000
AFIX   0
C54   1    0.762660    0.515359    0.138666    11.00000    0.02688    0.02043 =
         0.02291    0.00318    0.00244    0.00807
C55   1    0.821803    0.599616    0.106000    11.00000    0.02906    0.02793 =
         0.03234    0.01000    0.00494    0.00761
AFIX  43
H55   2    0.900001    0.627377    0.114065    11.00000   -1.20000
AFIX   0
C56   1    0.767261    0.643540    0.061592    11.00000    0.03927    0.03000 =
         0.03354    0.01224    0.00506    0.01148
AFIX  43
H56   2    0.808380    0.701621    0.040093    11.00000   -1.20000
AFIX   0
C57   1    0.653853    0.603217    0.048626    11.00000    0.04076    0.03494 =
         0.02778    0.00546   -0.00080    0.01935
AFIX  43
H57   2    0.616769    0.634021    0.018906    11.00000   -1.20000
AFIX   0
C58   1    0.594208    0.517286    0.079296    11.00000    0.02806    0.03490 =
         0.03146    0.00122   -0.00381    0.01114
AFIX  43
H58   2    0.516343    0.487967    0.069426    11.00000   -1.20000
AFIX   0
C59   1    0.648498    0.474060    0.124524    11.00000    0.02817    0.02662 =
         0.02569    0.00333   -0.00032    0.00663
AFIX  43
H59   2    0.607193    0.415898    0.145879    11.00000   -1.20000
AFIX   0
C60   1    0.611820    0.539314    0.285067    11.00000    0.03190    0.02634 =
         0.03874    0.00049    0.00475    0.01269
AFIX 137
H60A  2    0.666786    0.594548    0.264860    11.00000   -1.50000
H60B  2    0.582603    0.568181    0.324405    11.00000   -1.50000
H60C  2    0.551380    0.501873    0.249189    11.00000   -1.50000
AFIX   0
C61   1    0.771916    0.518327    0.397452    11.00000    0.03681    0.02830 =
         0.02727   -0.00268    0.00187    0.00567
AFIX 137
H61A  2    0.814498    0.477063    0.412757    11.00000   -1.50000
H61B  2    0.727602    0.529590    0.434995    11.00000   -1.50000
H61C  2    0.822547    0.584237    0.386574    11.00000   -1.50000
AFIX   0
C62   1    0.565768    0.335881    0.340327    11.00000    0.03248    0.02499 =
         0.03647    0.00409    0.01189    0.00628
AFIX 137
H62A  2    0.508223    0.310060    0.301158    11.00000   -1.50000
H62B  2    0.534063    0.355069    0.382181    11.00000   -1.50000
H62C  2    0.595700    0.282602    0.349801    11.00000   -1.50000
AFIX   0

PART -1
C63   1    0.625596    0.556343    0.574614    10.50000    0.08799    0.13900 =
         0.08477   -0.01600   -0.00058    0.06268
AFIX  33
H63A  2    0.631560    0.510691    0.609111    10.50000   -1.50000
H63B  2    0.693143    0.577555    0.550268    10.50000   -1.50000
H63C  2    0.615594    0.616679    0.598600    10.50000   -1.50000
AFIX   0
C64   1    0.522967    0.498335    0.519446    10.50000    0.06841    0.09474 =
         0.05647   -0.00222    0.01739    0.05249
C65   1    0.454031    0.395588    0.523232    10.50000    0.07156    0.09657 =
         0.05453    0.01073    0.02608    0.05770
AFIX  43
H65   2    0.468143    0.358505    0.559346    10.50000   -1.20000
AFIX   0
C66   1    0.368523    0.352357    0.474475    10.50000    0.05665    0.05878 =
         0.05952    0.00993    0.03373    0.02956
AFIX  43
H66   2    0.320133    0.284351    0.476440    10.50000   -1.20000
AFIX   0
C67   1    0.351467    0.404799    0.423294    10.50000    0.04466    0.05197 =
         0.05991    0.00553    0.02688    0.01922
AFIX  43
H67   2    0.291296    0.372080    0.388832    10.50000   -1.20000
AFIX   0
C68   1    0.418308    0.506194    0.417927    10.50000    0.04685    0.04870 =
         0.06598    0.00937    0.02490    0.01934
AFIX  43
H68   2    0.403657    0.540840    0.380458    10.50000   -1.20000
AFIX   0
C69   1    0.503205    0.553397    0.466547    10.50000    0.04761    0.05159 =
         0.06329    0.00325    0.02332    0.02428
AFIX  43
H69   2    0.548637    0.622506    0.464962    10.50000   -1.20000
AFIX   0
HKLF 4

REM  THERLT in P-1
REM R1 =  0.0233 for   12556 Fo > 4sig(Fo)  and  0.0236 for all   12741 data
REM    751 parameters refined using    103 restraints

END

WGHT      0.0383      1.9838

REM Highest difference peak  1.707,  deepest hole -1.375,  1-sigma level  0.080
Q1    1   0.7234  0.2681  0.2413  11.00000  0.05    1.71
Q2    1   0.8003  0.1942  0.2358  11.00000  0.05    1.43
Q3    1   0.6987  0.2102  0.2754  11.00000  0.05    0.92
Q4    1   0.7822  0.3005  0.1869  11.00000  0.05    0.83
Q5    1   0.7425  0.2082  0.1693  11.00000  0.05    0.81
Q6    1   0.5853  0.6502  0.4909  11.00000  0.05    0.80
Q7    1   0.7814  0.2541  0.3079  11.00000  0.05    0.79
Q8    1   0.8261  0.2575  0.1971  11.00000  0.05    0.75
Q9    1   0.7225  0.1493  0.2761  11.00000  0.05    0.69
Q10   1   0.6435  0.2980  0.2497  11.00000  0.05    0.52
Q11   1   0.8435  0.3930  0.1881  11.00000  0.05    0.52
Q12   1   0.7008  0.2095  0.3301  11.00000  0.05    0.51
Q13   1   0.9035  0.1301  0.1553  11.00000  0.05    0.48
Q14   1   0.7632  0.0604  0.3858  11.00000  0.05    0.46
Q15   1   0.8142  0.2565  0.1425  11.00000  0.05    0.46
Q16   1   0.6763  0.3375  0.2236  11.00000  0.05    0.46
Q17   1   1.0311  0.2411  0.3892  11.00000  0.05    0.45
Q18   1   0.8760  0.1650  0.2294  11.00000  0.05    0.45
Q19   1   0.7019  0.0841  0.2921  11.00000  0.05    0.44
Q20   1   0.4624  0.0655  0.2586  11.00000  0.05    0.43
Q21   1   0.8066  0.1563  0.3302  11.00000  0.05    0.43
Q22   1   0.7901  0.3863  0.3002  11.00000  0.05    0.43
Q23   1   0.6212  0.0796  0.2218  11.00000  0.05    0.42
Q24   1   0.8803  0.3159  0.1396  11.00000  0.05    0.42
Q25   1   0.8375  0.3330  0.2371  11.00000  0.05    0.42
Q26   1   0.5420  0.5392  0.5098  11.00000  0.05    0.41
Q27   1   0.8013  0.2379  0.3529  11.00000  0.05    0.41
Q28   1   0.8393  0.3978  0.2541  11.00000  0.05    0.40
Q29   1   0.9416  0.2868  0.2320  11.00000  0.05    0.39
Q30   1   0.9016  0.3945  0.2491  11.00000  0.05    0.39
Q31   1   0.5432 -0.0048  0.2330  11.00000  0.05    0.38
Q32   1   0.6638  0.0835  0.3373  11.00000  0.05    0.38
Q33   1   0.5845  0.1620  0.2523  11.00000  0.05    0.38
Q34   1   0.5507  0.1841  0.0786  11.00000  0.05    0.37
Q35   1   0.7229  0.0762  0.1768  11.00000  0.05    0.37
Q36   1   0.7846  0.4927  0.1663  11.00000  0.05    0.36
Q37   1   0.5844  0.1868  0.2091  11.00000  0.05    0.36
Q38   1   0.6407  0.4897  0.3103  11.00000  0.05    0.35
Q39   1   0.9233  0.2854  0.0688  11.00000  0.05    0.35
Q40   1   0.4581  0.1935  0.1267  11.00000  0.05    0.34
;
_shelx_res_checksum               32079
_shelx_hkl_file
;
 -16   6  -1 2958.13 134.262   8
 -16   6   0 2884.17 134.833   8
 -16   6   1 10396.2 301.200   8
 -16   7  -1 4332.61 168.173   8
 -16   7   0 2966.84 136.460   8
 -16   7   1 1134.82 83.2610   8
 -15   1   1 8887.77 267.713  12
 -15   1   2 9076.36 281.609  12
 -15   1   3 17703.8 469.751  12
 -15   1   4 46.8747 39.4256  12
 -15   1   5 37586.4 866.697  12
 -15   1   6 174.218 48.5370  12
 -15   1   7 20759.9 523.394  12
 -15   2  -5 5883.67 202.154   8
 -15   2  -4 13169.0 366.320   8
 -15   2  -3 4623.15 188.885   8
 -15   2  -2 14227.0 401.829   8
 -15   2  -1 2768.16 146.696   8
 -15   2   0 18157.8 477.440  12
 -15   2   0 20656.9 511.201   8
 -15   2   1 2881.12 146.838   8
 -15   2   1 2577.55 139.227  12
 -15   2   2 19416.8 515.661  12
 -15   2   3 3939.44 185.347  12
 -15   2   4 37069.5 876.221  12
 -15   2   5 558.483 74.7426  12
 -15   2   6 38716.3 903.343  12
 -15   2   7 650.190 74.5717  12
 -15   2   8 17331.6 459.856  12
 -15   3  -6 8727.05 264.805   8
 -15   3  -5 11152.3 329.928   8
 -15   3  -4 1000.84 89.8328   8
 -15   3  -3 17510.5 480.244   8
 -15   3  -2 1870.35 126.940   8
 -15   3  -1 31224.0 764.846   8
 -15   3   0 822.699 91.7946   8
 -15   3   0 699.351 75.2895  12
 -15   3   1 20337.3 546.281  12
 -15   3   1 21155.0 556.759   8
 -15   3   2 89.4484 46.7997  12
 -15   3   2 196.648 59.5721   8
 -15   3   3 11306.0 355.956   8
 -15   3   3 12926.4 389.466  12
 -15   3   4 568.694 82.4616  12
 -15   3   5 25843.0 669.558  12
 -15   3   6 921.504 94.8571  12
 -15   3   7 21433.8 565.357  12
 -15   3   8 2431.06 136.472  12
 -15   3   9 11062.7 322.020  12
 -15   4  -6 10221.4 305.745   8
 -15   4  -5 16097.3 440.359   8
 -15   4  -4 19779.9 528.677   8
 -15   4  -3 3520.81 178.659   8
 -15   4  -2 35572.2 861.539   8
 -15   4  -1 3752.76 165.196  12
 -15   4  -1 4225.60 202.598   8
 -15   4   0 32896.6 804.566  12
 -15   4   0 35661.3 844.050   8
 -15   4   1 946.514 95.3427  12
 -15   4   1 1033.09 101.384   8
 -15   4   2 6733.83 264.646  12
 -15   4   2 6318.49 256.433   8
 -15   4   3 562.484 82.5558  12
 -15   4   3 652.662 83.5457   8
 -15   4   4 8161.53 286.624   8
 -15   4   4 8726.29 311.720  12
 -15   4   5 9835.54 340.830  12
 -15   4   6 13792.9 422.876  12
 -15   4   7 5263.60 223.254  12
 -15   4   8 9248.62 306.686  12
 -15   4   9 3648.45 159.087  12
 -15   5  -7 6657.04 219.138   8
 -15   5  -6 9451.82 292.416   8
 -15   5  -5 9987.13 317.907   8
 -15   5  -4 17667.3 490.154   8
 -15   5  -3 26160.9 673.379   8
 -15   5  -2 1590.15 127.836   8
 -15   5  -1 29967.0 721.731   8
 -15   5  -1 25467.9 653.231  12
 -15   5   0 755.574 99.2006   8
 -15   5   0 764.972 85.2734  12
 -15   5   1 19316.1 542.142   8
 -15   5   1 18688.2 525.184  12
 -15   5   2 29.4170 55.2424   8
 -15   5   3 6823.35 267.760   8
 -15   5   4 1124.53 101.300   8
 -15   5   5 14185.3 409.231   8
 -15   5   6 11260.2 372.998  12
 -15   5   7 19557.7 532.960  12
 -15   5   8 13399.3 400.029  12
 -15   5   9 3670.54 160.836  12
 -15   6  -6 9738.61 298.939   8
 -15   6  -5 16612.9 457.189   8
 -15   6  -4 24852.4 636.311   8
 -15   6  -3 3509.49 182.214   8
 -15   6  -2 15891.5 471.902   8
 -15   6  -1 13.7724 62.4667   8
 -15   6  -1 94.7478 41.9665  12
 -15   6   0 19084.9 545.195   8
 -15   6   1 384.614 80.5863   8
 -15   6   2 19023.9 540.415   8
 -15   6   3 313.167 75.8465   8
 -15   6   4 22603.0 595.423   6
 -15   6   4 21374.6 580.906   8
 -15   6   5 2042.52 138.776   6
 -15   6   5 1774.60 124.512   8
 -15   6   6 18781.4 504.873   8
 -15   6   6 21012.5 538.658   6
 -15   6   7 5766.36 224.380   6
 -15   6   8 12858.8 356.362   6
 -15   6   8 11235.6 353.235  12
 -15   6   9 6749.05 229.241  12
 -15   7  -6 3427.72 154.183   8
 -15   7  -5 21886.2 558.317   8
 -15   7  -4 202.331 57.8936   8
 -15   7  -3 17130.1 486.158   8
 -15   7  -2 482.477 75.7868   8
 -15   7  -1 9722.21 339.811   8
 -15   7   0 249.859 72.8317   8
 -15   7   1 14099.5 437.472   8
 -15   7   2 1186.16 117.740   8
 -15   7   3 28825.9 732.522   8
 -15   7   3 28962.2 725.779   6
 -15   7   4 1325.91 114.712   6
 -15   7   4 1443.15 119.185   8
 -15   7   5 32295.5 812.207   8
 -15   7   5 37079.3 837.348   6
 -15   7   6 1988.68 130.553   6
 -15   7   6 1513.35 108.787   8
 -15   7   7 7780.36 259.969   8
 -15   7   7 10071.7 299.991   6
 -15   7   8 5389.94 201.684   6
 -15   7   9 3876.42 150.449   6
 -15   7   9 2939.19 135.606  12
 -15   8  -5 593.875 70.3796   8
 -15   8  -4 17145.9 465.971   8
 -15   8  -3 3912.46 184.703   8
 -15   8  -2 22933.8 600.749   8
 -15   8  -1 2606.51 159.456   8
 -15   8   0 26379.8 680.905   8
 -15   8   1 3175.40 178.963   8
 -15   8   2 14881.2 447.525   8
 -15   8   3 17093.6 493.290   8
 -15   8   3 17735.7 484.737   6
 -15   8   4 26237.7 651.839   6
 -15   8   4 25644.0 656.716   8
 -15   8   5 15283.2 424.736   6
 -15   8   5 14363.0 419.049   8
 -15   8   6 15318.5 411.404   6
 -15   8   6 13516.7 394.384   8
 -15   8   7 4706.42 182.202   8
 -15   8   7 5811.59 207.600   6
 -15   8   8 3145.49 142.994   6
 -15   9  -5 9937.57 289.988   8
 -15   9  -4 3837.75 166.621   8
 -15   9  -3 22632.1 570.742   8
 -15   9  -2 452.019 70.7835   8
 -15   9  -1 36406.0 860.399   8
 -15   9   0 3432.07 174.978   8
 -15   9   1 25465.9 649.485   8
 -15   9   2 16907.8 477.289   8
 -15   9   3 5676.17 214.651   6
 -15   9   3 5540.69 229.612   8
 -15   9   4 22262.8 581.678   8
 -15   9   4 23204.7 571.776   6
 -15   9   5 4499.79 183.017   6
 -15   9   5 4169.06 183.848   8
 -15   9   6 10800.7 313.959   6
 -15   9   6 10206.4 310.136   8
 -15   9   7 3989.12 161.576   6
 -15  10  -3 401.550 59.0353   8
 -15  10  -2 18883.8 484.265   8
 -15  10  -1 245.423 54.1512   8
 -15  10   0 23895.5 596.479   8
 -15  10   1 7890.68 269.921   8
 -15  10   2 1913.40 123.457   8
 -15  10   3 25354.3 609.808   6
 -15  10   3 27556.1 649.754   8
 -15  10   4 362.688 53.4748   6
 -15  10   4 389.425 62.6364   8
 -15  10   5 11813.5 322.313   6
 -15  10   5 11738.3 338.298   8
 -15  11  -1 21091.9 509.986   8
 -15  11   0 758.926 71.2489   8
 -15  11   1 8296.87 260.457   8
 -15  11   2 5823.95 206.176   8
 -15  11   3 958.000 77.2692   8
 -14  -2   2 6213.03 217.963  12
 -14  -2   3 21695.6 548.876  12
 -14  -2   4 3651.10 168.052  12
 -14  -2   5 11858.5 354.589  12
 -14  -2   6 519.475 65.1201  12
 -14  -2   7 6412.43 228.432  12
 -14  -1  -4 6145.71 213.563   8
 -14  -1  -3 19390.8 495.065   8
 -14  -1  -2 15238.3 415.095   8
 -14  -1   0 26627.9 638.137  12
 -14  -1   1 9017.95 298.864  12
 -14  -1   2 15433.5 447.031  12
 -14  -1   3 3382.11 181.572  12
 -14  -1   4 11384.2 375.275  12
 -14  -1   5 4643.65 214.995  12
 -14  -1   6 8814.89 313.686  12
 -14  -1   7 172.695 51.0258  12
 -14  -1   8 5683.64 226.851  12
 -14  -1   9 171.607 45.2574  12
 -14   0  -6 19539.7 500.685   8
 -14   0  -5 2185.45 131.051   8
 -14   0  -4 26400.7 666.724   8
 -14   0  -3 17486.9 494.363   8
 -14   0  -2 15196.1 452.082   8
 -14   0  -1 34237.4 837.827   8
 -14   0   0 4980.84 217.531  12
 -14   0   0 5297.12 227.348   8
 -14   0   1 13998.0 432.182  12
 -14   0   2 7873.43 308.640  12
 -14   0   3 6535.35 281.242  12
 -14   0   4 8939.59 340.900  12
 -14   0   5 40577.0 998.832  12
 -14   0   6 5970.42 264.185  12
 -14   0   7 28435.7 742.088  12
 -14   0   8 580.386 81.5221  12
 -14   0   9 10684.0 350.017  12
 -14   0  10 1534.07 105.410  12
 -14   1  -8 8443.25 260.783   8
 -14   1  -7 19017.2 499.029   8
 -14   1  -6 1872.44 127.431   8
 -14   1  -5 32003.4 792.399   8
 -14   1  -4 11577.1 384.552   8
 -14   1  -3 24447.8 663.427   8
 -14   1  -2 26905.5 718.317   8
 -14   1  -1 6881.53 265.581  12
 -14   1  -1 7281.83 296.317   8
 -14   1   0 15134.1 468.546  12
 -14   1   0 15457.2 480.873   8
 -14   1   1 8782.96 342.480  12
 -14   1   1 8958.35 337.220   8
 -14   1   2 6164.70 264.421   8
 -14   1   2 5982.54 278.872  12
 -14   1   3 13481.5 457.614  12
 -14   1   4 51195.5 1231.58  12
 -14   1   5 98.1784 72.3284  12
 -14   1   6 89912.4 1983.06  12
 -14   1   7 99.0296 66.8450  12
 -14   1   8 27339.5 732.339  12
 -14   1   9 2733.80 168.030  12
 -14   1  10 13827.1 411.628  12
 -14   1  11 2940.04 142.348  12
 -14   2  -9 19286.9 476.584   8
 -14   2  -8 15924.1 434.112   8
 -14   2  -7 8125.72 286.820   8
 -14   2  -6 19783.4 549.448   8
 -14   2  -5 4445.32 218.983   8
 -14   2  -4 8909.91 338.457   8
 -14   2  -3 25539.3 704.998   8
 -14   2  -2 360.591 88.0178   8
 -14   2  -1 24221.8 677.911   8
 -14   2  -1 23047.9 636.247  12
 -14   2   0 430.456 74.1217  12
 -14   2   0 170.173 75.8791   8
 -14   2   1 8301.35 335.310   8
 -14   2   1 8098.67 335.431  12
 -14   2   2 328.597 85.8745  12
 -14   2   2 431.722 90.2016   8
 -14   2   3 11257.4 417.069  12
 -14   2   3 10489.5 381.543   8
 -14   2   4 6.26458 64.6836  12
 -14   2   4 115.304 61.4640   8
 -14   2   5 60571.1 1436.06  12
 -14   2   6 822.681 114.295  12
 -14   2   7 47202.8 1153.79  12
 -14   2   8 8346.86 334.325  12
 -14   2   9 18738.2 501.058  10
 -14   2   9 20522.6 572.139  12
 -14   2  10 3825.07 167.530  10
 -14   2  10 3472.74 182.327  12
 -14   2  11 11778.9 336.011  10
 -14   2  11 11559.1 348.264  12
 -14   3  -9 2838.61 138.427   8
 -14   3  -8 19132.4 511.217   8
 -14   3  -7 9782.43 333.352   8
 -14   3  -6 6024.78 259.859   8
 -14   3  -5 9237.02 348.280   8
 -14   3  -4 15717.4 502.889   8
 -14   3  -3 802.575 112.902   8
 -14   3  -2 25293.7 719.242   8
 -14   3  -1 544.328 105.093   8
 -14   3  -1 504.019 83.4853  12
 -14   3   0 32677.8 859.467  12
 -14   3   0 33303.5 881.715   8
 -14   3   1 714.624 105.865  12
 -14   3   1 854.460 121.820   8
 -14   3   2 21400.3 637.921   8
 -14   3   2 22052.5 655.832  12
 -14   3   3 91.1080 64.5908   8
 -14   3   4 14990.6 481.763   8
 -14   3   5 3251.48 189.519   8
 -14   3   6 18861.0 596.271  12
 -14   3   7 355.864 89.6498  12
 -14   3   8 7726.02 324.444  12
 -14   3   8 7159.07 262.980  10
 -14   3   9 3544.14 172.662  10
 -14   3   9 3638.95 204.040  12
 -14   3  10 8435.02 284.281  10
 -14   3  10 8556.19 310.551  12
 -14   3  11 1926.34 122.223  12
 -14   3  11 2251.04 125.646  10
 -14   3  12 13089.6 361.706  10
 -14   4  -9 17047.0 452.708   8
 -14   4  -8 4921.33 209.892   8
 -14   4  -7 10841.7 362.545   8
 -14   4  -6 8175.70 317.122   8
 -14   4  -5 4431.53 233.483   8
 -14   4  -4 8315.80 339.492   8
 -14   4  -3 10491.3 399.183   8
 -14   4  -2 2263.73 178.884   8
 -14   4  -2 1742.21 132.139  12
 -14   4  -1 38830.7 1002.80   8
 -14   4   0 5932.85 295.864   8
 -14   4   1 52291.3 1271.47   8
 -14   4   2 29.9307 94.9186   8
 -14   4   3 14042.8 482.209   8
 -14   4   3 15126.5 500.444   6
 -14   4   4 845.552 113.631   8
 -14   4   4 979.793 127.109   6
 -14   4   5 5300.67 256.225   8
 -14   4   5 6113.39 280.555   6
 -14   4   6 6719.50 291.259   6
 -14   4   6 6208.71 268.744   8
 -14   4   7 3677.52 181.793  10
 -14   4   7 4344.67 220.054   6
 -14   4   8 3873.55 187.889  10
 -14   4   8 4163.62 210.571   6
 -14   4   9 10872.5 359.011   6
 -14   4   9 10310.8 340.416  10
 -14   4   9 11065.8 387.998  12
 -14   4  10 9879.52 324.732   6
 -14   4  10 9757.97 319.037  10
 -14   4  10 9681.33 336.136  12
 -14   4  11 9356.94 292.747  10
 -14   4  11 8028.13 281.193  12
 -14   4  12 8689.79 273.371  10
 -14   5  -9 5293.14 204.436   8
 -14   5  -8 14269.9 417.761   8
 -14   5  -7 3083.84 178.414   8
 -14   5  -6 5443.53 251.062   8
 -14   5  -5 9117.13 349.574   8
 -14   5  -4 8726.60 350.627   8
 -14   5  -3 17920.6 564.864   8
 -14   5  -2 29738.4 816.741   8
 -14   5  -1 12269.0 448.815   8
 -14   5   0 62070.0 1465.81   8
 -14   5   1 976.999 137.621   8
 -14   5   1 1106.96 138.993   6
 -14   5   2 42263.0 1052.82   6
 -14   5   2 41116.5 1054.32   8
 -14   5   3 1187.86 139.380   8
 -14   5   3 1238.08 138.440   6
 -14   5   4 27028.6 747.824   6
 -14   5   4 26980.6 745.003   8
 -14   5   5 2699.83 180.907   8
 -14   5   5 2827.03 191.765   6
 -14   5   6 12318.8 415.349   8
 -14   5   6 12927.9 435.231   6
 -14   5   7 3357.42 188.104   8
 -14   5   7 3478.41 179.323  10
 -14   5   8 18132.1 524.179  10
 -14   5   8 20264.2 557.382   6
 -14   5   9 10740.2 357.482  10
 -14   5   9 11812.2 374.454   6
 -14   5  10 24332.4 609.649   6
 -14   5  10 23816.7 606.697  10
 -14   5  10 22374.9 614.864  12
 -14   5  11 13020.7 366.781  10
 -14   5  11 13478.2 361.705   6
 -14   5  12 4637.17 182.686  10
 -14   6  -9 22465.5 558.954   8
 -14   6  -8 5056.20 214.820   8
 -14   6  -7 27764.9 711.000   8
 -14   6  -6 2832.40 174.395   8
 -14   6  -5 20240.4 590.515   8
 -14   6  -4 5807.97 274.019   8
 -14   6  -3 36158.9 935.724   8
 -14   6  -2 13576.2 473.791   8
 -14   6  -1 26702.3 755.095   8
 -14   6   0 602.995 108.869   6
 -14   6   0 668.623 122.898   8
 -14   6   1 44156.6 1100.89   8
 -14   6   1 43241.0 1077.84   6
 -14   6   2 7146.66 322.924   8
 -14   6   2 7310.33 316.861   6
 -14   6   3 26249.1 722.094   6
 -14   6   3 25100.4 723.224   8
 -14   6   4 93.0637 84.8419   6
 -14   6   4 311.393 84.4986   8
 -14   6   5 29110.8 767.849   6
 -14   6   5 27561.9 757.399   8
 -14   6   6 565.408 93.7565   8
 -14   6   6 391.067 92.8759   6
 -14   6   6 448.294 74.0775  10
 -14   6   7 37167.4 916.411   8
 -14   6   7 35893.3 895.747  10
 -14   6   8 5987.36 243.764   8
 -14   6   8 5851.85 244.600  10
 -14   6   8 6366.11 263.037   6
 -14   6   9 33161.7 787.552   6
 -14   6   9 30261.6 769.856  10
 -14   6  10 29596.5 693.162   6
 -14   6  10 26002.8 676.733  10
 -14   6  11 7666.05 264.661  12
 -14   6  11 8488.25 281.023  10
 -14   6  12 5216.88 193.702  10
 -14   7  -9 5974.03 209.134   8
 -14   7  -8 25419.9 634.518   8
 -14   7  -7 552.065 84.7329   8
 -14   7  -6 24252.2 651.110   8
 -14   7  -5 327.161 77.1114   8
 -14   7  -4 25173.5 696.804   8
 -14   7  -3 21.0016 71.7175   8
 -14   7  -2 27792.7 767.032   8
 -14   7  -1 228.606 89.9337   8
 -14   7   0 15116.2 505.631   8
 -14   7   0 15076.0 477.624   6
 -14   7   1 19683.8 597.278   8
 -14   7   1 18455.7 564.056   6
 -14   7   2 16680.0 516.014   6
 -14   7   2 15917.4 527.297   8
 -14   7   3 17506.9 536.330   6
 -14   7   3 17132.4 547.331   8
 -14   7   4 30866.2 820.179   6
 -14   7   4 32166.3 843.230   8
 -14   7   5 685.944 105.541   8
 -14   7   5 658.689 99.4185   6
 -14   7   6 33527.6 870.387   8
 -14   7   6 36281.0 885.666   6
 -14   7   7 2873.59 174.542   8
 -14   7   7 3038.39 180.446   6
 -14   7   8 15877.4 477.413   8
 -14   7   8 18839.1 509.754   6
 -14   7   9 15890.2 454.657   8
 -14   7   9 19251.9 498.798   6
 -14   7  10 5708.70 225.978  10
 -14   7  10 6727.44 240.765   6
 -14   7  11 21566.8 536.511  10
 -14   7  11 18158.6 506.198  12
 -14   7  12 3533.82 146.871  10
 -14   8  -8 12331.4 355.104   8
 -14   8  -7 21756.4 570.773   8
 -14   8  -6 78.8975 52.6293   8
 -14   8  -5 18348.4 534.894   8
 -14   8  -4 2687.96 172.983   8
 -14   8  -3 17993.1 544.788   8
 -14   8  -2 2116.39 164.870   8
 -14   8  -1 23732.7 676.510   8
 -14   8   0 1581.14 150.423   8
 -14   8   0 1564.40 135.512   6
 -14   8   1 17477.4 548.560   8
 -14   8   1 17296.8 515.887   6
 -14   8   2 28003.4 752.570   8
 -14   8   2 25545.3 703.534   6
 -14   8   3 5978.11 282.614   8
 -14   8   3 6280.77 271.518   6
 -14   8   4 15942.7 490.761   6
 -14   8   4 16155.9 510.891   8
 -14   8   5 22059.4 606.801   6
 -14   8   5 20902.1 611.665   8
 -14   8   6 1015.26 111.753   8
 -14   8   6 1085.87 116.330   6
 -14   8   7 4858.40 229.553   8
 -14   8   7 5669.37 241.098   6
 -14   8   8 10854.5 348.095   6
 -14   8   8 9910.45 334.160   8
 -14   8   9 1076.00 90.6480   8
 -14   8   9 1196.31 103.300   6
 -14   8  10 22131.2 556.067   6
 -14   8  11 1322.83 89.4942   6
 -14   8  11 921.343 76.1247  10
 -14   9  -7 2962.13 148.924   8
 -14   9  -6 17583.4 486.413   8
 -14   9  -5 341.164 69.0342   8
 -14   9  -4 16252.4 485.601   8
 -14   9  -3 918.836 107.326   8
 -14   9  -2 23851.9 658.220   8
 -14   9  -1 156.244 77.0668   8
 -14   9   0 14339.8 436.667   6
 -14   9   0 14919.6 476.661   8
 -14   9   1 6351.12 262.676   6
 -14   9   1 7077.91 301.599   8
 -14   9   2 11853.5 383.772   6
 -14   9   2 11644.2 411.491   8
 -14   9   3 13289.2 450.783   8
 -14   9   3 13969.2 427.734   6
 -14   9   4 9237.85 352.815   8
 -14   9   4 9677.80 335.595   6
 -14   9   5 11144.4 366.769   6
 -14   9   5 10790.3 379.869   8
 -14   9   6 4976.81 219.647   6
 -14   9   6 4499.82 220.318   8
 -14   9   7 7947.15 294.491   8
 -14   9   7 8529.57 297.040   6
 -14   9   8 408.276 71.7424   6
 -14   9   8 275.789 61.5706   8
 -14   9   9 22202.1 566.341   8
 -14   9   9 24877.3 589.654   6
 -14   9  10 284.546 55.6043   6
 -14  10  -6 546.201 67.8294   8
 -14  10  -5 13825.0 401.866   8
 -14  10  -4 3123.06 170.116   8
 -14  10  -3 26802.8 688.317   8
 -14  10  -2 792.707 97.8336   8
 -14  10  -1 22013.4 605.811   8
 -14  10   0 316.449 78.6411   8
 -14  10   0 372.719 65.7373   6
 -14  10   1 11803.7 367.134   6
 -14  10   1 12935.9 413.591   8
 -14  10   2 11654.3 390.826   8
 -14  10   2 10873.2 349.733   6
 -14  10   3 10912.1 345.124   6
 -14  10   3 10926.9 377.008   8
 -14  10   4 7169.70 288.613   8
 -14  10   4 7154.17 264.643   6
 -14  10   5 9760.23 320.817   6
 -14  10   5 9865.81 342.094   8
 -14  10   6 6170.72 251.024   8
 -14  10   6 6549.35 242.265   6
 -14  10   7 5339.23 218.564   8
 -14  10   7 5487.17 214.334   6
 -14  10   8 12746.5 357.755   6
 -14  10   8 11974.8 354.595   8
 -14  10   9 2742.26 128.884   8
 -14  10   9 3157.38 141.686   6
 -14  11  -4 21708.0 545.841   8
 -14  11  -3 451.785 66.8006   8
 -14  11  -2 25397.9 639.081   8
 -14  11  -1 1347.88 112.886   8
 -14  11   0 28289.7 710.580   8
 -14  11   1 3238.71 174.698   8
 -14  11   2 6253.14 221.788   6
 -14  11   2 6782.76 264.498   8
 -14  11   3 18508.6 485.063   6
 -14  11   3 20053.1 533.545   8
 -14  11   4 4302.52 197.807   8
 -14  11   4 4079.57 171.597   6
 -14  11   5 5763.91 231.812   8
 -14  11   5 5807.82 211.316   6
 -14  11   6 9012.68 277.529   6
 -14  11   6 9107.20 298.263   8
 -14  11   7 6137.52 225.247   8
 -14  11   7 6442.09 215.080   6
 -14  11   8 13156.9 357.991   8
 -14  11   8 13583.2 352.803   6
 -14  12  -2 11118.2 319.425   8
 -14  12  -1 12717.6 360.597   8
 -14  12   0 23454.1 580.697   8
 -14  12   1 3648.00 167.341   8
 -14  12   2 13544.2 385.885   8
 -14  12   3 5839.99 220.210   8
 -14  12   4 16390.9 440.460   8
 -14  12   5 5824.08 211.499   8
 -14  12   6 11534.4 326.025   8
 -13  -4   1 15494.6 407.163  12
 -13  -4   2 456.506 59.3810  12
 -13  -4   3 10521.3 329.755  12
 -13  -4   4 5155.25 212.013  12
 -13  -4   5 6766.22 251.364  12
 -13  -4   6 39766.8 918.641  12
 -13  -4   7 318.380 56.5136  12
 -13  -4   8 33695.4 776.888  12
 -13  -3   0 4776.44 200.471  12
 -13  -3   1 707.535 83.7107  12
 -13  -3   2 18580.9 530.095  12
 -13  -3   3 3110.18 182.833  12
 -13  -3   4 19930.7 572.931  12
 -13  -3   5 17910.5 529.958  12
 -13  -3   6 5225.32 240.443  12
 -13  -3   7 34699.7 858.434  12
 -13  -3   8 156.389 60.5499  12
 -13  -3   9 10771.8 341.483  12
 -13  -3  10 124.856 41.3400  12
 -13  -2  -6 174.970 53.4856   8
 -13  -2  -5 24685.9 635.273   8
 -13  -2  -4 5978.02 247.811   8
 -13  -2  -3 18514.6 527.938   8
 -13  -2  -2 11398.8 381.986   8
 -13  -2  -1 10768.8 361.548   8
 -13  -2  -1 9905.84 336.220  12
 -13  -2   0 4013.32 206.453  12
 -13  -2   1 6554.57 284.450  12
 -13  -2   2 5355.00 267.733  12
 -13  -2   3 15165.1 503.450  12
 -13  -2   4 37455.8 969.130  12
 -13  -2   5 22379.3 659.562  12
 -13  -2   6 33200.4 875.563  12
 -13  -2   7 2221.85 168.200  12
 -13  -2   8 5831.29 268.764  12
 -13  -2   9 680.425 96.1071  12
 -13  -2  10 7801.58 288.019  12
 -13  -2  11 2296.17 129.634  12
 -13  -1  -8 28704.6 697.263   8
 -13  -1  -7 626.585 87.0753   8
 -13  -1  -6 27800.4 722.695   8
 -13  -1  -5 1048.97 114.236   8
 -13  -1  -4 28168.5 758.692   8
 -13  -1  -3 20190.2 601.789   8
 -13  -1  -2 20901.7 621.384   8
 -13  -1  -1 37720.2 941.842  12
 -13  -1  -1 38378.3 972.976   8
 -13  -1   0 11396.6 410.802  12
 -13  -1   0 11102.9 408.409   8
 -13  -1   1 14652.3 493.871  12
 -13  -1   1 13404.2 457.733   8
 -13  -1   2 1860.76 168.667  12
 -13  -1   3 21955.6 677.779  12
 -13  -1   4 12979.3 486.066  12
 -13  -1   5 40069.1 1054.19  12
 -13  -1   6 17679.7 583.540  12
 -13  -1   7 15821.8 537.853  12
 -13  -1   8 198.083 73.3456  12
 -13  -1   9 10790.9 397.787  12
 -13  -1   9 10397.3 339.489  10
 -13  -1  10 314.521 71.8695  12
 -13  -1  10 295.447 62.4737  10
 -13  -1  11 22714.6 570.508  10
 -13  -1  11 21127.8 583.175  12
 -13  -1  12 669.994 75.5150  10
 -13  -1  12 555.683 65.3340  12
 -13   0  -9 14076.7 406.394   8
 -13   0  -8 2683.60 159.890   8
 -13   0  -7 14653.1 462.492   8
 -13   0  -6 511.537 93.9913   8
 -13   0  -5 21577.3 640.223   8
 -13   0  -4 17365.0 558.718   8
 -13   0  -3 33943.7 913.560   8
 -13   0  -2 28544.5 808.801   8
 -13   0  -1 31888.0 855.585  12
 -13   0  -1 32188.9 883.941   8
 -13   0   0 29428.9 847.593  12
 -13   0   0 33466.0 883.654   8
 -13   0   1 14864.2 519.342   8
 -13   0   1 15771.7 547.838  12
 -13   0   2 19830.3 625.740   8
 -13   0   2 21685.0 677.131  12
 -13   0   3 6518.73 338.338  12
 -13   0   4 44188.6 1162.07  12
 -13   0   5 9489.42 419.165  12
 -13   0   6 64870.0 1569.38  12
 -13   0   7 3007.65 222.531  12
 -13   0   8 23716.8 649.368  10
 -13   0   8 25477.9 742.367  12
 -13   0   9 2251.37 181.039  12
 -13   0   9 2148.73 149.389  10
 -13   0  10 33041.9 821.108  10
 -13   0  10 32442.3 864.960  12
 -13   0  11 2833.82 163.884  10
 -13   0  11 2607.90 169.484  12
 -13   0  12 24077.3 640.096  12
 -13   0  12 27915.2 667.675  10
 -13   0  13 990.151 89.8691  10
 -13   1 -10 12315.7 365.173   8
 -13   1  -9 28611.1 723.663   8
 -13   1  -8 8413.67 322.313   8
 -13   1  -7 3205.05 197.398   8
 -13   1  -6 10233.9 394.574   8
 -13   1  -5 1769.85 164.013   8
 -13   1  -4 20605.7 649.056   8
 -13   1  -3 29043.4 835.079   8
 -13   1  -2 23752.0 678.502  12
 -13   1  -2 24002.0 734.784   8
 -13   1  -1 28882.6 838.094   8
 -13   1  -1 28426.8 806.031  12
 -13   1   0 11599.5 450.660  12
 -13   1   0 11359.2 457.069   8
 -13   1   1 12305.3 482.598  12
 -13   1   1 11974.1 469.363   8
 -13   1   2 708.264 129.685  12
 -13   1   2 623.945 112.668   8
 -13   1   3 15564.1 540.556   8
 -13   1   3 16645.1 590.200  12
 -13   1   4 123.342 86.3883  12
 -13   1   4 159.009 82.7358   8
 -13   1   5 43202.2 1161.07  12
 -13   1   6 118.425 92.7647  12
 -13   1   7 49866.3 1264.49  12
 -13   1   7 47691.5 1146.95  10
 -13   1   8 2840.76 223.869  12
 -13   1   8 3121.60 189.548  10
 -13   1   9 47663.4 1143.24  10
 -13   1   9 48157.9 1220.60  12
 -13   1  10 19027.9 560.785  10
 -13   1  10 19248.6 600.348  12
 -13   1  11 23592.6 681.206  12
 -13   1  11 26259.8 681.775  10
 -13   1  12 10157.9 352.777  12
 -13   1  12 11991.6 379.317  10
 -13   1  13 14110.7 419.890  10
 -13   1  14 5274.49 205.873  10
 -13   2 -11 4391.18 179.012   8
 -13   2 -10 13019.6 392.988   8
 -13   2  -9 18451.1 532.002   8
 -13   2  -8 10627.0 383.521   8
 -13   2  -7 18179.0 567.233   8
 -13   2  -6 2142.05 177.387   8
 -13   2  -5 8906.57 381.400   8
 -13   2  -4 10545.8 431.337   8
 -13   2  -3 2786.00 218.822   8
 -13   2  -2 16258.3 571.060   8
 -13   2  -2 15198.0 514.500  12
 -13   2  -1 3662.41 250.575   8
 -13   2  -1 3666.12 233.401  12
 -13   2   0 8659.72 390.225  12
 -13   2   0 9291.55 410.614   8
 -13   2   1 598.894 117.926   8
 -13   2   2 12377.8 479.377   8
 -13   2   3 169.971 88.5832   8
 -13   2   4 13909.9 506.384   8
 -13   2   4 14852.7 529.359   6
 -13   2   5 284.392 86.0533   8
 -13   2   5 273.140 105.301   6
 -13   2   6 47095.6 1187.62   6
 -13   2   7 147.956 96.8169   6
 -13   2   7 127.256 63.8153  10
 -13   2   8 38162.1 986.203  10
 -13   2   8 38497.0 996.972   6
 -13   2   8 41044.7 1082.14  12
 -13   2   9 9006.27 353.910  10
 -13   2   9 8831.29 391.984  12
 -13   2   9 8597.92 345.544   6
 -13   2  10 32564.2 871.429  12
 -13   2  10 30001.6 803.039   6
 -13   2  10 32457.2 837.133  10
 -13   2  11 8989.16 335.235  10
 -13   2  11 7239.84 321.013  12
 -13   2  12 3785.55 202.556  12
 -13   2  12 4979.12 231.192  10
 -13   2  13 2622.74 158.750  10
 -13   2  14 7607.30 267.090  10
 -13   3 -11 531.997 70.1294   8
 -13   3 -10 12837.4 397.775   8
 -13   3  -9 10766.3 376.537   8
 -13   3  -8 53984.4 1275.55   8
 -13   3  -7 8575.67 359.387   8
 -13   3  -6 33135.5 904.694   8
 -13   3  -5 8377.18 377.152   8
 -13   3  -4 2136.89 193.389   8
 -13   3  -3 18065.6 615.730   8
 -13   3  -2 2753.75 221.802   8
 -13   3  -1 17371.1 606.024   8
 -13   3   0 11725.5 475.257   8
 -13   3   1 39800.0 1070.00   8
 -13   3   1 38796.8 1053.17   6
 -13   3   2 93.5376 87.7143   8
 -13   3   2 364.498 116.569   6
 -13   3   3 23642.6 721.343   6
 -13   3   3 22470.5 708.164   8
 -13   3   4 1028.91 139.281   6
 -13   3   4 945.507 132.913   8
 -13   3   5 16715.3 564.482   6
 -13   3   5 15840.7 544.292   8
 -13   3   6-73.7110 62.4982  10
 -13   3   6 158.937 74.4822   8
 -13   3   6 170.150 105.929   6
 -13   3   7 17183.1 564.730   6
 -13   3   7 17617.5 556.156  10
 -13   3   8 545.774 109.678   6
 -13   3   8 567.335 99.0419  10
 -13   3   9 13845.0 482.614  10
 -13   3   9 13892.9 467.632   6
 -13   3  10 3416.08 212.704  10
 -13   3  10 3577.10 204.796   6
 -13   3  10 3628.46 230.471  12
 -13   3  11 9058.75 363.317  12
 -13   3  11 9299.23 337.121   6
 -13   3  12 4985.91 235.188  10
 -13   3  12 3799.49 199.506  12
 -13   3  13 4230.96 208.803  10
 -13   3  14 9603.06 316.784  10
 -13   3  15 11598.8 332.032  10
 -13   4 -11 19941.5 518.790   8
 -13   4 -10 1177.06 109.717   8
 -13   4  -9 25766.9 693.560   8
 -13   4  -8 14071.9 470.944   8
 -13   4  -7 28874.9 801.372   8
 -13   4  -6 15420.8 531.352   8
 -13   4  -5 7524.31 354.826   8
 -13   4  -4 8816.77 392.760   8
 -13   4  -3 3141.44 232.648   8
 -13   4  -2 26474.0 800.306   8
 -13   4  -1 13092.1 507.001   8
 -13   4   0 67204.0 1613.07   8
 -13   4   0 65670.5 1587.52   6
 -13   4   1 10543.7 441.035   6
 -13   4   1 11257.4 462.764   8
 -13   4   2 82969.8 1893.46   6
 -13   4   2 80557.5 1901.60   8
 -13   4   3 258.965 101.310   6
 -13   4   3 460.359 111.489   8
 -13   4   4 32000.0 887.246   6
 -13   4   4 30737.2 877.212   8
 -13   4   5 2794.90 204.845   8
 -13   4   5 3293.83 226.236   6
 -13   4   6 17096.4 566.976   8
 -13   4   6 17989.2 580.232   6
 -13   4   6 17429.2 555.967  10
 -13   4   7 2272.30 178.913  10
 -13   4   7 1947.12 165.673   8
 -13   4   7 2283.40 183.870   6
 -13   4   8 9340.82 362.836   8
 -13   4   8 9679.20 381.696   6
 -13   4   8 10392.5 398.095  10
 -13   4   9 3216.64 209.142  10
 -13   4   9 3190.94 202.187   6
 -13   4  10 20472.9 603.696   6
 -13   4  10 22012.9 638.615  10
 -13   4  11 4301.04 230.521  10
 -13   4  11 3920.78 203.102   6
 -13   4  11 3597.94 216.057  12
 -13   4  12 8526.20 297.403   6
 -13   4  12 9945.79 344.376  10
 -13   4  13 4355.98 213.480  10
 -13   4  14 8423.35 289.239  10
 -13   4  15 13908.4 378.683  10
 -13   5 -11 2227.97 128.311   8
 -13   5 -10 16786.4 482.288   8
 -13   5  -9 15062.7 471.999   8
 -13   5  -8 19567.1 585.677   8
 -13   5  -7 35689.6 937.053   8
 -13   5  -6 774.755 126.024   8
 -13   5  -5 20437.9 650.062   8
 -13   5  -4 2243.98 195.192   8
 -13   5  -3 21177.2 678.069   8
 -13   5  -2 18153.7 618.785   8
 -13   5  -1 49361.2 1248.85   6
 -13   5  -1 51187.2 1288.51   8
 -13   5   0 8652.96 395.104   8
 -13   5   0 8314.51 382.713   6
 -13   5   1 113865. 2505.56   6
 -13   5   1 113828. 2532.17   8
 -13   5   2 86.2082 99.0422   6
 -13   5   2 70.9844 100.569   8
 -13   5   3 49127.7 1202.06   8
 -13   5   3 42323.2 1147.96   6
 -13   5   4 101.410 81.0331   8
 -13   5   4-53.7339 105.026   6
 -13   5   5 25332.1 754.390   8
 -13   5   5 26033.4 756.738   6
 -13   5   6 3538.03 225.422   6
 -13   5   6 3293.49 221.672   8
 -13   5   7 15462.0 512.655   6
 -13   5   7 14197.9 496.499   8
 -13   5   8 11843.9 430.291   8
 -13   5   8 12841.2 446.736   6
 -13   5   9 45988.3 1089.85   8
 -13   5   9 44531.2 1104.79   6
 -13   5  10 7913.75 319.407   6
 -13   5  11 37795.0 935.556  10
 -13   5  11 35585.7 891.546   6
 -13   5  12 3685.78 199.541  10
 -13   5  12 3143.73 165.639   6
 -13   5  13 12892.3 388.465  10
 -13   5  13 10954.7 336.784   6
 -13   5  14 8305.86 285.107  10
 -13   5  15 5761.57 202.456  10
 -13   6 -10 13236.5 403.824   8
 -13   6  -9 10409.7 364.877   8
 -13   6  -8 39890.5 995.348   8
 -13   6  -7 737.212 114.708   8
 -13   6  -6 30850.4 848.595   8
 -13   6  -5 211.347 95.3586   8
 -13   6  -4 12832.0 481.303   8
 -13   6  -3 6898.22 340.193   8
 -13   6  -2 13777.3 484.484   6
 -13   6  -2 13667.9 510.350   8
 -13   6  -1 2034.39 186.448   8
 -13   6  -1 1873.82 170.651   6
 -13   6   0 21493.1 654.902   6
 -13   6   0 21007.2 680.628   8
 -13   6   1 4795.66 289.645   8
 -13   6   1 5109.07 282.290   6
 -13   6   2 59860.8 1447.28   6
 -13   6   2 60931.6 1477.41   8
 -13   6   3 7372.87 357.799   8
 -13   6   3 8272.21 361.185   6
 -13   6   4 20809.1 643.337   6
 -13   6   4 19811.3 645.577   8
 -13   6   5 200.865 91.7484   6
 -13   6   5 456.260 101.710   8
 -13   6   6 15622.2 531.568   8
 -13   6   6 15671.8 528.780   6
 -13   6   7 7428.82 332.417   8
 -13   6   7 8142.18 345.773   6
 -13   6   8 42852.0 1053.22   6
 -13   6   8 40918.7 1038.17   8
 -13   6   9 34711.1 870.724   6
 -13   6   9 32231.7 845.336   8
 -13   6  10 42980.8 1046.32   8
 -13   6  10 47685.0 1088.68   6
 -13   6  11 15172.3 457.855   6
 -13   6  12 10978.4 352.432   6
 -13   6  12 11510.0 380.186  10
 -13   6  13 3033.38 147.115   6
 -13   6  13 2998.17 164.036  10
 -13   6  14 990.232 85.7568  10
 -13   7  -9 15819.3 471.733   8
 -13   7  -8 4925.14 243.315   8
 -13   7  -7 33480.4 877.053   8
 -13   7  -6 1033.26 131.690   8
 -13   7  -5 36012.6 956.427   8
 -13   7  -4 999.552 138.335   8
 -13   7  -3 31423.7 876.364   8
 -13   7  -2 5415.11 291.757   8
 -13   7  -2 4994.98 262.425   6
 -13   7  -1 10905.2 445.969   8
 -13   7  -1 11433.0 420.898   6
 -13   7   0 10894.4 415.762   6
 -13   7   0 11094.0 444.867   8
 -13   7   1 23690.3 728.334   8
 -13   7   1 23431.7 691.728   6
 -13   7   2 45315.0 1155.35   6
 -13   7   2 47926.1 1201.82   8
 -13   7   3 16596.1 551.728   6
 -13   7   3 17040.3 577.522   8
 -13   7   4 897.826 131.508   6
 -13   7   4 867.454 136.981   8
 -13   7   5 14181.1 491.822   6
 -13   7   5 13974.3 500.881   8
 -13   7   6 390.964 100.431   6
 -13   7   6 360.567 93.3640   8
 -13   7   7 7748.21 338.441   8
 -13   7   7 8444.93 347.746   6
 -13   7   8 13647.0 455.710   6
 -13   7   8 12787.2 444.269   8
 -13   7   9 17038.3 519.789   8
 -13   7   9 17848.6 534.674   6
 -13   7  10 19533.4 543.758   6
 -13   7  10 17521.3 514.513   8
 -13   7  11 6239.65 253.102   6
 -13   7  12 15673.5 439.310   6
 -13   7  13 679.624 78.8001  10
 -13   7  13 729.206 74.4927   6
 -13   7  14 8479.17 267.993  10
 -13   8  -8 9382.06 340.211   8
 -13   8  -7 11694.3 410.576   8
 -13   8  -6 31753.7 841.706   8
 -13   8  -5 7277.44 322.879   8
 -13   8  -4 55050.9 1331.38   8
 -13   8  -3 193.819 87.2201   8
 -13   8  -2 35902.6 927.039   6
 -13   8  -2 37164.0 975.974   8
 -13   8  -1 1012.31 123.576   6
 -13   8  -1 1120.59 147.061   8
 -13   8   0 10238.8 389.540   6
 -13   8   0 10800.4 431.140   8
 -13   8   1 7279.59 347.814   8
 -13   8   1 6960.17 315.096   6
 -13   8   2 16869.9 573.073   8
 -13   8   2 16562.0 533.683   6
 -13   8   3 16355.7 557.983   8
 -13   8   3 15968.7 523.480   6
 -13   8   4 17100.0 571.838   8
 -13   8   4 17186.1 549.381   6
 -13   8   5 2092.73 182.838   8
 -13   8   5 2047.28 168.251   6
 -13   8   6 10842.5 402.694   6
 -13   8   6 10210.1 403.259   8
 -13   8   7 4284.94 232.651   6
 -13   8   7 3639.85 220.264   8
 -13   8   8 2035.86 158.106   6
 -13   8   8 1757.06 147.967   8
 -13   8   9 10847.1 374.847   6
 -13   8   9 10321.2 364.775   8
 -13   8  10 4255.82 209.736   6
 -13   8  10 4188.82 199.481   8
 -13   8  11 15351.6 439.061   8
 -13   8  11 18001.4 476.242   6
 -13   8  12 332.704 63.3324   6
 -13   8  13 13644.8 391.926  10
 -13   8  13 15097.8 383.539   6
 -13   9  -7 3624.93 198.393   8
 -13   9  -6 381.403 80.3354   8
 -13   9  -5 29725.1 797.286   8
 -13   9  -4 763.054 115.643   8
 -13   9  -3 56731.8 1351.81   8
 -13   9  -2 1804.62 147.846   6
 -13   9  -2 1885.32 172.626   8
 -13   9  -1 23515.1 653.632   6
 -13   9  -1 23727.3 700.500   8
 -13   9   0 6294.80 278.623   6
 -13   9   0 6525.51 316.998   8
 -13   9   1 13633.8 450.639   6
 -13   9   1 13485.3 486.231   8
 -13   9   2 436.392 96.3429   6
 -13   9   2 538.028 125.481   8
 -13   9   3 32955.7 901.588   8
 -13   9   3 33632.8 865.193   6
 -13   9   4 5960.52 274.513   6
 -13   9   4 5535.50 288.349   8
 -13   9   5 29795.9 816.840   8
 -13   9   5 29422.2 788.044   6
 -13   9   6 17283.0 546.944   8
 -13   9   6 17246.9 532.625   6
 -13   9   7 2770.65 181.505   6
 -13   9   7 2666.68 182.698   8
 -13   9   8 16047.8 497.435   8
 -13   9   8 16673.6 498.044   6
 -13   9   9 2598.12 162.090   6
 -13   9   9 2443.84 157.579   8
 -13   9  10 11078.2 352.818   6
 -13   9  10 10387.6 339.956   8
 -13   9  11 1101.17 95.1594   6
 -13   9  11 914.345 79.6105   8
 -13   9  12 17822.7 457.185   6
 -13  10  -6 17811.1 513.771   8
 -13  10  -5 901.780 104.259   8
 -13  10  -4 33879.7 866.880   8
 -13  10  -3 497.142 96.9672   8
 -13  10  -2 35485.0 913.795   8
 -13  10  -1 735.349 116.295   8
 -13  10   0 29635.9 755.426   6
 -13  10   0 29640.6 807.619   8
 -13  10   1 339.147 104.987   8
 -13  10   1 366.003 83.1193   6
 -13  10   2 35852.7 936.100   8
 -13  10   2 35888.0 888.912   6
 -13  10   3 4439.63 222.989   6
 -13  10   3 4639.09 255.832   8
 -13  10   4 38532.9 986.582   8
 -13  10   4 38859.7 946.395   6
 -13  10   5 19428.7 586.796   8
 -13  10   5 19282.1 556.047   6
 -13  10   6 17272.7 529.312   8
 -13  10   6 16816.5 503.713   6
 -13  10   7 29922.9 781.584   8
 -13  10   7 30233.5 764.528   6
 -13  10   8 6224.70 262.667   8
 -13  10   8 6518.63 259.484   6
 -13  10   9 13578.5 399.442   6
 -13  10   9 12473.0 393.696   8
 -13  10  10 10682.2 334.272   8
 -13  10  10 11760.8 347.612   6
 -13  10  11 17994.7 447.777   6
 -13  10  11 16012.9 423.555   8
 -13  10  12 4533.28 164.314   6
 -13  11  -5 30769.7 759.058   8
 -13  11  -4 2685.81 164.411   8
 -13  11  -3 19180.7 549.198   8
 -13  11  -2 3232.40 192.504   8
 -13  11  -1 9618.99 358.118   8
 -13  11   0 1754.86 154.776   8
 -13  11   1 32705.0 835.057   8
 -13  11   1 31486.4 774.894   6
 -13  11   2 7573.52 280.880   6
 -13  11   2 8005.43 322.265   8
 -13  11   3 16164.9 463.809   6
 -13  11   3 16222.2 504.902   8
 -13  11   4 24794.7 641.376   6
 -13  11   4 25060.2 684.149   8
 -13  11   5 2592.24 170.612   8
 -13  11   5 2386.38 147.385   6
 -13  11   6 17747.8 498.799   6
 -13  11   6 18463.1 531.272   8
 -13  11   7 7411.22 269.589   6
 -13  11   7 7438.53 286.988   8
 -13  11   8 22284.2 589.981   8
 -13  11   8 22819.2 579.348   6
 -13  11   9 15420.4 411.927   6
 -13  11   9 14081.7 410.074   8
 -13  11  10 14406.5 396.359   8
 -13  11  10 16174.0 407.357   6
 -13  12  -3 4828.44 207.435   8
 -13  12  -2 1117.07 104.126   8
 -13  12  -1 10398.3 350.252   8
 -13  12   0 7616.99 289.204   8
 -13  12   1 7536.96 289.741   8
 -13  12   2 16787.1 491.481   8
 -13  12   3 19271.7 505.348   6
 -13  12   3 20826.1 561.672   8
 -13  12   4 18381.1 512.043   8
 -13  12   4 17396.5 465.366   6
 -13  12   5 17726.0 473.416   6
 -13  12   5 19085.8 517.990   8
 -13  12   6 346.460 60.2731   6
 -13  12   6 343.783 67.5377   8
 -13  12   7 9019.53 301.536   8
 -13  12   7 9092.92 279.039   6
 -13  12   8 1609.23 97.6859   6
 -13  12   8 1521.62 106.435   8
 -13  12   9 5061.83 183.922   8
 -13  13  -2 5179.69 193.312   8
 -13  13  -1 1491.24 104.552   8
 -13  13   0 24912.4 616.923   8
 -13  13   1 14066.4 401.520   8
 -13  13   2 11484.2 349.149   8
 -13  13   3 13372.8 385.719   8
 -13  13   4 12548.1 365.277   8
 -13  13   5 1624.95 107.219   8
 -13  13   6 11818.1 338.341   8
 -13  13   7 265.617 48.6904   8
 -12  -6   2 16816.3 440.166  12
 -12  -6   3 12653.1 366.259  12
 -12  -6   4 14783.0 413.847  12
 -12  -6   5 12297.9 363.466  12
 -12  -6   6 6375.38 231.387  12
 -12  -6   7 9008.88 283.548  12
 -12  -5   0 6677.08 243.005  12
 -12  -5   1 13909.3 416.777  12
 -12  -5   2 1965.10 136.849  12
 -12  -5   3 16820.1 500.536  12
 -12  -5   4 5280.73 243.007  12
 -12  -5   5 12403.6 408.492  12
 -12  -5   6 15035.4 461.403  12
 -12  -5   7 1644.77 126.772  12
 -12  -5   8 17756.2 499.266  12
 -12  -5   9 704.932 81.9408  12
 -12  -4  -1 7282.10 274.258  12
 -12  -4   0 19910.9 567.800  12
 -12  -4   1 660.741 98.3267  12
 -12  -4   2 10881.2 405.217  12
 -12  -4   3 993.505 120.501  12
 -12  -4   4 33818.3 901.642  12
 -12  -4   5 2556.89 185.781  12
 -12  -4   6 16420.9 531.326  12
 -12  -4   7 31377.4 834.123  12
 -12  -4   8 364.062 81.5318  12
 -12  -4   9 20035.8 577.818  12
 -12  -4  10 755.118 79.4142  10
 -12  -4  10 994.189 102.466  12
 -12  -4  11 13492.9 395.050  12
 -12  -3  -6 279.088 73.9756   8
 -12  -3  -5 44829.6 1082.20   8
 -12  -3  -4 4580.30 235.561   8
 -12  -3  -3 41641.8 1037.50   8
 -12  -3  -2 2479.96 178.156   8
 -12  -3  -1 13418.8 457.830   8
 -12  -3  -1 13616.9 448.484  12
 -12  -3   0 2900.93 196.779  12
 -12  -3   1 4480.85 255.720  12
 -12  -3   2 914.583 128.162  12
 -12  -3   3 28448.6 831.330  12
 -12  -3   4 7101.43 349.466  12
 -12  -3   5 42137.8 1112.97  12
 -12  -3   6 27589.6 806.106  12
 -12  -3   7 5731.22 301.265  12
 -12  -3   8 34123.2 904.525  12
 -12  -3   8 32201.2 822.093  10
 -12  -3   9 3255.22 187.125  10
 -12  -3   9 3322.90 212.157  12
 -12  -3  10 36982.6 941.122  12
 -12  -3  10 36939.8 901.209  10
 -12  -3  11 7857.26 306.824  12
 -12  -3  11 8020.15 295.802  10
 -12  -3  12 12431.0 379.933  12
 -12  -3  12 12944.3 390.455  10
 -12  -3  13 2219.81 129.879  10
 -12  -2  -8 43257.7 1034.78   8
 -12  -2  -7 323.454 81.0442   8
 -12  -2  -6 42187.6 1057.01   8
 -12  -2  -5 8035.81 348.318   8
 -12  -2  -4 51958.2 1282.95   8
 -12  -2  -3 30005.7 848.250   8
 -12  -2  -2 41548.5 1064.99   8
 -12  -2  -2 38860.4 995.158  12
 -12  -2  -1 6229.68 316.953   8
 -12  -2  -1 6464.82 307.990  12
 -12  -2   0 6099.72 307.991   8
 -12  -2   0 6394.54 322.602  12
 -12  -2   1 13299.6 502.138  12
 -12  -2   1 12286.4 460.569   8
 -12  -2   2 9942.20 440.514  12
 -12  -2   3 53592.1 1377.91  12
 -12  -2   4 37359.0 1051.65  12
 -12  -2   5 34014.2 981.067  12
 -12  -2   6 20367.5 685.055  12
 -12  -2   7 25437.4 707.731  10
 -12  -2   7 25295.5 785.891  12
 -12  -2   8 1643.84 171.422  12
 -12  -2   8 2001.87 161.421  10
 -12  -2   9 25799.8 769.863  12
 -12  -2   9 26003.7 722.162  10
 -12  -2  10 4100.86 223.300  10
 -12  -2  10 3793.47 234.200  12
 -12  -2  11 29427.2 775.750  10
 -12  -2  11 28901.5 793.000  12
 -12  -2  12 7460.68 294.408  10
 -12  -2  12 6546.40 278.151  12
 -12  -2  13 13064.4 411.134  10
 -12  -2  14 20.8223 46.1733  10
 -12  -1 -10 307.541 69.7241   8
 -12  -1  -9 62408.9 1421.02   8
 -12  -1  -8 245.665 84.6729   8
 -12  -1  -7 26725.7 760.442   8
 -12  -1  -6 4211.85 251.428   8
 -12  -1  -5 23026.4 709.533   8
 -12  -1  -4 18693.8 628.048   8
 -12  -1  -3 30002.1 877.063   8
 -12  -1  -2 7133.86 331.584  12
 -12  -1  -2 7654.38 369.709   8
 -12  -1  -1 29111.7 841.680  12
 -12  -1  -1 29399.0 865.233   8
 -12  -1   0 15611.9 578.497  12
 -12  -1   0 17716.7 602.258   8
 -12  -1   1 9600.53 419.569   8
 -12  -1   1 9931.50 442.239  12
 -12  -1   2 44826.7 1186.21   8
 -12  -1   2 48304.6 1261.14  12
 -12  -1   3 12664.7 529.792  12
 -12  -1   4 61074.4 1554.64  12
 -12  -1   5 17253.5 637.470  12
 -12  -1   6 35995.5 1043.44  12
 -12  -1   7 5041.01 268.312  10
 -12  -1   7 4874.42 310.702  12
 -12  -1   8 32933.0 895.497  10
 -12  -1   8 33222.7 962.068  12
 -12  -1   9 1346.99 162.645  12
 -12  -1   9 1526.51 156.710  10
 -12  -1  10 55463.1 1341.34  10
 -12  -1  10 55420.4 1383.11  12
 -12  -1  11 655.021 111.823  12
 -12  -1  11 450.616 91.3458  10
 -12  -1  12 22679.4 639.413  10
 -12  -1  12 20288.1 620.329  12
 -12  -1  13 781.060 104.924  10
 -12  -1  14 16130.2 480.436  10
 -12  -1  15 336.694 64.4076  10
 -12   0 -11 787.091 91.2441   8
 -12   0 -10 34740.4 873.769   8
 -12   0  -9 140.453 81.6499   8
 -12   0  -8 26509.5 761.379   8
 -12   0  -7 836.999 129.779   8
 -12   0  -6 7192.95 350.895   8
 -12   0  -5 17428.8 612.969   8
 -12   0  -4 3433.32 248.739   8
 -12   0  -3 11616.8 487.299   8
 -12   0  -2 28207.3 824.615  12
 -12   0  -2 29501.3 885.393   8
 -12   0  -1 2353.34 217.230   8
 -12   0  -1 1926.28 186.214  12
 -12   0   0 49472.1 1309.75   8
 -12   0   0 50036.7 1307.61  12
 -12   0   1 48178.6 1286.22   8
 -12   0   1 50409.0 1313.12  12
 -12   0   2 6985.35 358.010   8
 -12   0   2 6826.02 374.580  12
 -12   0   3 69975.5 1721.38   8
 -12   0   3 75220.9 1801.47  12
 -12   0   4 341.206 121.552  12
 -12   0   5 38011.2 1101.20  12
 -12   0   6 2394.62 186.337  10
 -12   0   6 2719.21 242.997  12
 -12   0   7 21255.9 735.490  12
 -12   0   7 21092.3 663.330  10
 -12   0   8 918.910 152.435  12
 -12   0   8 854.453 122.714  10
 -12   0   9 42233.5 1099.82  10
 -12   0   9 41677.2 1151.33  12
 -12   0  10 4894.09 298.051  12
 -12   0  10 5278.77 287.543  10
 -12   0  11 47696.6 1195.24  10
 -12   0  11 47314.6 1221.54  12
 -12   0  12 20289.2 634.134  12
 -12   0  12 22033.8 650.727  10
 -12   0  13 13982.0 457.940  12
 -12   0  13 17078.7 519.575  10
 -12   0  14 5060.46 245.884  10
 -12   0  15 12433.1 393.919  10
 -12   0  16 1391.58 100.390  10
 -12   1 -12 81.7073 46.2599   8
 -12   1 -11 13357.0 425.480   8
 -12   1 -10 1391.07 139.482   8
 -12   1  -9 36152.4 956.286   8
 -12   1  -8 3728.71 240.961   8
 -12   1  -7 12295.0 481.236   8
 -12   1  -6 6804.05 347.858   8
 -12   1  -5 2104.10 202.695   8
 -12   1  -4 12809.1 517.422   8
 -12   1  -3 18082.6 648.170   8
 -12   1  -2 5847.64 341.769   8
 -12   1  -2 5544.99 303.550  12
 -12   1  -1 58033.2 1460.16  12
 -12   1  -1 58559.4 1499.29   8
 -12   1   0 8252.94 408.430   8
 -12   1   1 19446.2 679.357   8
 -12   1   2 11368.6 484.983   8
 -12   1   3 364.484 129.518   6
 -12   1   3 232.509 96.7790   8
 -12   1   4 6278.62 345.785   6
 -12   1   4 6082.75 331.940   8
 -12   1   5 133.997 78.9915   8
 -12   1   5 175.582 114.289   6
 -12   1   6 24218.1 757.547   6
 -12   1   6 23879.2 729.525  10
 -12   1   7 12598.6 485.627  10
 -12   1   7 12817.8 496.419   6
 -12   1   8 32362.1 967.625  12
 -12   1   8 30919.7 889.950  10
 -12   1   8 30141.4 873.883   6
 -12   1   9 340.488 99.8118  10
 -12   1   9 219.745 103.584  12
 -12   1   9 264.412 88.0146   6
 -12   1  10 81168.7 1868.42  12
 -12   1  10 77532.2 1745.64   7
 -12   1  10 78267.7 1810.70  10
 -12   1  11 5230.86 300.581  12
 -12   1  11 5152.06 261.568   7
 -12   1  11 5630.21 300.587  10
 -12   1  12 14216.6 468.476   7
 -12   1  12 13680.2 501.582  12
 -12   1  13 13868.9 439.316   7
 -12   1  13 12640.1 439.779  12
 -12   1  14 8485.92 332.091  10
 -12   1  14 7190.12 279.482   7
 -12   1  15 5059.38 232.782  10
 -12   1  16 11597.1 354.053  10
 -12   2 -12 7428.26 274.126   8
 -12   2 -11 696.162 98.4445   8
 -12   2 -10 32324.7 862.055   8
 -12   2  -9 6701.25 321.922   8
 -12   2  -8 68183.3 1629.49   8
 -12   2  -7 7142.28 358.796   8
 -12   2  -6 14969.6 564.888   8
 -12   2  -5 8708.26 414.528   8
 -12   2  -4 12383.0 516.560   8
 -12   2  -3 16463.8 615.283   8
 -12   2  -2 47095.8 1269.48   8
 -12   2  -1 18685.6 668.844   8
 -12   2   0 16285.6 611.186   6
 -12   2   0 17389.5 632.774   8
 -12   2   1 26179.8 815.286   8
 -12   2   1 23777.7 782.772   6
 -12   2   2 1431.45 173.649   8
 -12   2   2 1459.07 186.489   6
 -12   2   3 9840.61 444.098   8
 -12   2   3 9642.15 437.905   6
 -12   2   4 3176.85 245.644   6
 -12   2   4 3002.50 234.286   8
 -12   2   5 11377.7 464.778   6
 -12   2   5 10155.4 422.319  10
 -12   2   5 10564.8 445.980   8
 -12   2   6 864.780 130.530  10
 -12   2   6 679.773 128.744   6
 -12   2   6 860.033 135.586   8
 -12   2   7 42226.9 1115.33  10
 -12   2   7 41151.5 1105.83   6
 -12   2   8 3199.95 240.243  10
 -12   2   8 3196.15 231.698   6
 -12   2   9 49386.8 1266.67  10
 -12   2   9 48511.6 1226.73   6
 -12   2  10 239.816 95.6131   6
 -12   2  10 290.691 111.148  10
 -12   2  11 18802.8 626.972  10
 -12   2  11 17281.2 552.173   6
 -12   2  11 17774.9 617.319  12
 -12   2  12 2468.41 198.004  12
 -12   2  12 3230.13 230.387  10
 -12   2  13 6594.86 270.746   7
 -12   2  13 5894.40 274.885  12
 -12   2  14 3422.16 208.598  10
 -12   2  14 2863.74 162.538   7
 -12   2  15 26402.6 700.011  10
 -12   2  16 10230.3 331.156  10
 -12   3 -13 8655.59 274.893   8
 -12   3 -12 439.835 73.4415   8
 -12   3 -11 18827.5 557.871   8
 -12   3 -10 784.386 115.255   8
 -12   3  -9 53407.8 1314.79   8
 -12   3  -8 16646.0 582.055   8
 -12   3  -7 54897.9 1389.35   8
 -12   3  -6 14667.4 558.406   8
 -12   3  -5 14684.8 564.902   8
 -12   3  -4 11044.9 481.116   8
 -12   3  -3 11405.1 493.877   8
 -12   3  -2 29655.6 905.826   8
 -12   3  -1 9169.58 432.667   8
 -12   3  -1 8919.41 413.622   6
 -12   3   0 67892.9 1683.97   8
 -12   3   0 68182.4 1657.03   6
 -12   3   1 1153.24 168.750   6
 -12   3   1 1236.91 177.424   8
 -12   3   2 72234.5 1754.84   8
 -12   3   2 71846.8 1732.49   6
 -12   3   3 1582.88 177.789   6
 -12   3   3 1397.24 167.486   8
 -12   3   4 21914.6 719.593   8
 -12   3   4 21799.3 711.585   6
 -12   3   5 464.549 123.063   6
 -12   3   5 396.941 102.936   8
 -12   3   6 42950.5 1093.51   8
 -12   3   6 36663.2 1052.44   6
 -12   3   7 962.212 137.802   8
 -12   3   7 596.812 123.107   6
 -12   3   8 41866.9 1100.44   6
 -12   3   9 1847.98 177.388   6
 -12   3  10 21293.6 656.928   6
 -12   3  10 22280.2 713.330  10
 -12   3  11 353.950 106.840  10
 -12   3  11 352.548 87.1832   6
 -12   3  12 1982.06 172.548  12
 -12   3  12 2525.67 200.795  10
 -12   3  12 2205.67 162.989   6
 -12   3  13 2167.61 181.362  10
 -12   3  13 1728.53 141.593  12
 -12   3  14 15177.9 497.536  10
 -12   3  15 4110.82 212.125  10
 -12   3  16 29094.4 713.770  10
 -12   4 -12 13144.3 406.445   8
 -12   4 -11 1645.32 143.577   8
 -12   4 -10 31476.9 846.732   8
 -12   4  -9 2975.29 214.333   8
 -12   4  -8 37068.5 1008.27   8
 -12   4  -7 28713.0 851.187   8
 -12   4  -6 22111.7 724.761   8
 -12   4  -5 24497.7 778.753   8
 -12   4  -4 7912.78 395.634   8
 -12   4  -3 18923.7 662.423   8
 -12   4  -2 5395.56 325.678   8
 -12   4  -2 5249.44 301.969   6
 -12   4  -1 52742.5 1366.30   8
 -12   4  -1 52285.6 1330.85   6
 -12   4   0 708.959 161.637   8
 -12   4   0 696.750 163.189   6
 -12   4   1 133035. 2977.81   6
 -12   4   1 140943. 3030.99   8
 -12   4   2 1875.88 196.241   8
 -12   4   2 2199.43 212.377   6
 -12   4   3 88691.0 2070.05   8
 -12   4   3 88640.2 2046.71   6
 -12   4   4 1459.63 170.222   8
 -12   4   4 1355.32 166.419   6
 -12   4   5 40664.0 1081.82   6
 -12   4   5 39384.0 1081.84   8
 -12   4   6 7129.38 358.556   8
 -12   4   6 7789.77 364.289   6
 -12   4   7 31203.2 888.059   6
 -12   4   7 31629.5 891.999   8
 -12   4   8 10343.7 427.391   8
 -12   4   8 11358.1 442.343   6
 -12   4   9 16509.1 557.764   6
 -12   4  10 4916.80 269.240   6
 -12   4  11 8700.44 354.604   6
 -12   4  12 5366.32 292.779  10
 -12   4  12 4614.97 240.708   6
 -12   4  13 20089.0 549.563   6
 -12   4  13 20469.1 621.169  10
 -12   4  14 9842.46 376.986  10
 -12   4  15 28404.3 732.015  10
 -12   4  16 10343.6 329.148  10
 -12   5 -12 6986.51 264.005   8
 -12   5 -11 27958.5 739.096   8
 -12   5 -10 4841.49 249.072   8
 -12   5  -9 16694.7 552.926   8
 -12   5  -8 14194.9 515.236   8
 -12   5  -7 16275.9 575.920   8
 -12   5  -6 48278.9 1254.33   8
 -12   5  -5 5382.88 315.454   8
 -12   5  -4 37188.9 1040.23   8
 -12   5  -3 3107.68 225.431   6
 -12   5  -3 2874.71 234.466   8
 -12   5  -2 9789.80 415.920   6
 -12   5  -2 10130.3 447.180   8
 -12   5  -1 2990.97 240.571   8
 -12   5  -1 3221.30 231.300   6
 -12   5   0 19843.8 679.962   8
 -12   5   0 20069.1 652.047   6
 -12   5   1 5379.17 311.616   6
 -12   5   1 5196.01 321.448   8
 -12   5   2 103784. 2362.00   8
 -12   5   2 103810. 2331.23   6
 -12   5   3 3632.37 259.220   8
 -12   5   3 3513.29 243.252   6
 -12   5   4 42376.2 1142.88   8
 -12   5   4 43148.8 1132.19   6
 -12   5   5 507.544 121.456   8
 -12   5   5 604.305 128.631   6
 -12   5   6 20029.4 660.242   8
 -12   5   6 20304.8 656.295   6
 -12   5   7 24252.7 746.967   8
 -12   5   7 24855.3 746.778   6
 -12   5   8 23071.6 710.671   8
 -12   5   8 23791.1 713.782   6
 -12   5   9 15128.1 522.107   6
 -12   5   9 14930.8 514.524   8
 -12   5  10 44393.6 1094.71   6
 -12   5  10 41599.3 1065.06   8
 -12   5  11 14267.4 481.530   6
 -12   5  12 18010.5 544.542   6
 -12   5  13 14078.7 437.777   6
 -12   5  14 11453.2 354.983   6
 -12   5  14 11802.8 406.293  10
 -12   5  15 20979.6 571.879  10
 -12   5  16 7649.07 260.217  10
 -12   6 -11 8138.21 309.221   8
 -12   6 -10 24859.9 697.890   8
 -12   6  -9 9743.75 386.665   8
 -12   6  -8 4301.78 254.420   8
 -12   6  -7 25688.4 768.624   8
 -12   6  -6 630.288 125.228   8
 -12   6  -5 40246.3 1086.57   8
 -12   6  -4 12054.4 488.540   8
 -12   6  -3 29351.8 837.069   6
 -12   6  -3 29920.0 880.214   8
 -12   6  -2 5449.39 292.280   6
 -12   6  -2 6262.15 337.764   8
 -12   6  -1 8935.04 415.646   8
 -12   6  -1 9241.52 392.198   6
 -12   6   0 2241.53 195.315   6
 -12   6   0 2060.08 197.692   8
 -12   6   1 34770.5 986.684   8
 -12   6   1 34405.7 948.661   6
 -12   6   2 2869.43 230.288   8
 -12   6   2 3133.10 230.653   6
 -12   6   3 50691.3 1294.47   8
 -12   6   3 48974.7 1256.95   6
 -12   6   4 1381.38 163.933   6
 -12   6   4 1469.62 168.970   8
 -12   6   5 26325.8 796.196   8
 -12   6   5 26069.5 781.748   6
 -12   6   6 11905.2 472.662   8
 -12   6   6 12296.7 470.808   6
 -12   6   7 5945.84 311.711   6
 -12   6   7 5805.30 309.933   8
 -12   6   8 17101.9 578.099   8
 -12   6   8 18087.5 588.088   6
 -12   6   9 31937.7 874.998   8
 -12   6   9 32919.1 887.650   6
 -12   6  10 6420.65 302.921   6
 -12   6  10 5871.72 284.561   8
 -12   6  11 35469.2 892.179   6
 -12   6  11 32789.9 857.941   8
 -12   6  12 21630.2 613.000   6
 -12   6  13 6687.88 269.135   6
 -12   6  14 25696.4 655.130   6
 -12   6  14 28221.3 717.052  10
 -12   6  15 567.449 77.0135  10
 -12   6  16 19138.8 487.619  10
 -12   7 -10 16834.5 511.932   8
 -12   7  -9 12196.8 434.195   8
 -12   7  -8 13803.0 491.519   8
 -12   7  -7 6425.04 315.617   8
 -12   7  -6 42766.8 1120.38   8
 -12   7  -5 3473.66 242.215   8
 -12   7  -4 37381.0 983.558   6
 -12   7  -4 38018.5 1029.57   8
 -12   7  -3 8815.19 368.944   6
 -12   7  -3 8513.13 396.029   8
 -12   7  -2 41576.7 1067.73   6
 -12   7  -2 40873.8 1109.49   8
 -12   7  -1 1442.11 152.767   6
 -12   7  -1 1368.92 169.882   8
 -12   7   0 16820.7 559.964   6
 -12   7   0 16357.7 591.816   8
 -12   7   1 3407.62 231.813   6
 -12   7   1 3415.39 252.717   8
 -12   7   2 41745.4 1097.59   6
 -12   7   2 43523.4 1145.38   8
 -12   7   3 6134.88 315.087   6
 -12   7   3 6109.57 331.775   8
 -12   7   4 21723.4 695.333   8
 -12   7   4 20913.4 667.599   6
 -12   7   5 8810.33 383.659   6
 -12   7   5 8159.91 380.563   8
 -12   7   6 13828.2 511.034   8
 -12   7   6 13714.5 501.149   6
 -12   7   7 4857.68 275.755   8
 -12   7   7 4780.03 275.824   6
 -12   7   8 17950.6 585.488   6
 -12   7   8 17590.7 579.377   8
 -12   7   9 781.258 123.625   6
 -12   7   9 471.083 99.3606   8
 -12   7  10 39830.0 989.468   6
 -12   7  10 37116.1 963.993   8
 -12   7  11 11476.8 399.063   6
 -12   7  11 10265.0 371.649   8
 -12   7  12 16162.2 488.619   6
 -12   7  13 15246.5 447.160   6
 -12   7  14 436.667 66.0316   6
 -12   7  15 12120.9 363.148  10
 -12   8  -8 15149.4 504.705   8
 -12   8  -7 10244.2 406.415   8
 -12   8  -6 18160.0 597.748   8
 -12   8  -5 18672.3 613.267   8
 -12   8  -4 1518.26 168.995   8
 -12   8  -3 23549.2 735.397   8
 -12   8  -3 24234.4 694.519   6
 -12   8  -2 17.1197 90.5366   8
 -12   8  -2 126.021 68.6560   6
 -12   8  -1 37826.2 983.067   6
 -12   8  -1 37774.6 1032.53   8
 -12   8   0 345.479 107.662   6
 -12   8   0 557.262 125.094   8
 -12   8   1 35116.7 938.584   6
 -12   8   1 35548.3 988.841   8
 -12   8   2 3352.01 246.239   8
 -12   8   2 3312.71 223.597   6
 -12   8   3 27078.6 784.185   6
 -12   8   3 27783.1 821.638   8
 -12   8   4 9923.22 426.272   8
 -12   8   4 10010.8 405.735   6
 -12   8   5 17609.1 598.106   8
 -12   8   5 17355.8 579.869   6
 -12   8   6 6648.36 331.894   8
 -12   8   6 6578.07 322.707   6
 -12   8   7 10378.3 416.465   6
 -12   8   7 10433.3 420.684   8
 -12   8   8 3399.66 225.252   8
 -12   8   8 3619.92 226.906   6
 -12   8   9 9615.74 377.965   6
 -12   8   9 9013.27 365.126   8
 -12   8  10 3016.56 193.501   6
 -12   8  10 2833.03 185.957   8
 -12   8  11 6403.48 273.238   8
 -12   8  11 7083.94 290.633   6
 -12   8  12 24389.3 626.462   6
 -12   8  12 22126.8 594.651   8
 -12   8  13 616.940 80.1968   6
 -12   8  14 12995.2 364.652   6
 -12   8  15 44.3374 33.7062  10
 -12   9  -7 12377.0 441.694   8
 -12   9  -6 19938.0 620.186   8
 -12   9  -5 1956.59 171.831   8
 -12   9  -4 33216.0 912.445   8
 -12   9  -3 111.731 84.5346   8
 -12   9  -2 17308.0 586.551   8
 -12   9  -2 17207.7 541.069   6
 -12   9  -1 5698.01 279.069   6
 -12   9  -1 6067.11 315.048   8
 -12   9   0 23120.4 716.696   8
 -12   9   0 22981.2 668.839   6
 -12   9   1 7782.70 370.881   8
 -12   9   1 7640.53 334.556   6
 -12   9   2 53153.3 1284.33   6
 -12   9   2 53395.5 1337.83   8
 -12   9   3 970.134 129.896   6
 -12   9   3 1249.83 152.895   8
 -12   9   4 49509.0 1220.45   8
 -12   9   4 45505.3 1165.82   6
 -12   9   5 19817.8 634.965   8
 -12   9   5 19342.9 609.519   6
 -12   9   6 15653.8 541.633   8
 -12   9   6 15551.5 524.428   6
 -12   9   7 18523.5 585.098   6
 -12   9   7 18504.2 593.705   8
 -12   9   8 11036.6 408.855   6
 -12   9   8 10438.1 402.144   8
 -12   9   9 16876.8 538.842   8
 -12   9   9 18435.0 553.147   6
 -12   9  10 10092.3 370.031   8
 -12   9  10 11110.4 385.725   6
 -12   9  11 22016.6 606.806   8
 -12   9  11 24175.2 630.148   6
 -12   9  12 1957.09 126.904   8
 -12   9  12 2414.50 145.792   6
 -12   9  13 37020.0 851.675   6
 -12   9  14 6228.35 207.925   6
 -12  10  -6 128.208 69.7593   8
 -12  10  -5 54296.7 1302.37   8
 -12  10  -4 2145.57 176.715   8
 -12  10  -3 37884.4 993.708   8
 -12  10  -2 1908.72 173.477   8
 -12  10  -1 32003.5 885.397   8
 -12  10   0 4908.13 246.867   6
 -12  10   0 5442.96 292.201   8
 -12  10   1 48123.5 1201.57   8
 -12  10   1 46647.0 1136.25   6
 -12  10   2 165.219 89.3939   8
 -12  10   2 149.509 77.9777   6
 -12  10   3 36524.2 942.155   6
 -12  10   3 37648.3 993.674   8
 -12  10   4 9577.24 374.045   6
 -12  10   4 10283.1 412.096   8
 -12  10   5 22620.0 680.316   8
 -12  10   5 21686.3 640.817   6
 -12  10   6 35859.1 955.582   8
 -12  10   6 36578.2 933.376   6
 -12  10   7 18576.8 561.584   6
 -12  10   7 17992.9 572.010   8
 -12  10   8 22327.3 634.393   6
 -12  10   8 22074.0 643.102   8
 -12  10   9 13203.7 436.687   8
 -12  10   9 13394.9 434.559   6
 -12  10  10 18280.1 520.644   6
 -12  10  10 17645.4 514.916   8
 -12  10  11 3106.46 168.179   6
 -12  10  11 3001.90 161.992   8
 -12  10  12 44736.6 1026.26   8
 -12  10  12 49258.0 1053.05   6
 -12  10  13 2776.13 132.038   6
 -12  11  -5 1284.51 125.978   8
 -12  11  -4 33775.4 876.453   8
 -12  11  -3 10610.1 400.529   8
 -12  11  -2 12147.4 437.501   8
 -12  11  -1 12228.4 442.676   8
 -12  11   0 21233.0 640.310   8
 -12  11   1 1076.40 136.130   8
 -12  11   1 931.719 107.840   6
 -12  11   2 19223.5 555.952   6
 -12  11   2 19559.0 605.166   8
 -12  11   3 9444.33 345.929   6
 -12  11   3 9803.28 386.770   8
 -12  11   4 5521.58 251.286   6
 -12  11   4 5556.29 280.364   8
 -12  11   5 20947.0 602.886   6
 -12  11   5 22192.8 644.554   8
 -12  11   6 3656.11 219.167   8
 -12  11   6 3738.90 205.020   6
 -12  11   7 29032.5 751.452   6
 -12  11   7 28841.6 773.311   8
 -12  11   8 11379.1 395.453   8
 -12  11   8 11556.6 382.927   6
 -12  11   9 9796.87 343.510   8
 -12  11   9 9775.21 334.545   6
 -12  11  10 4236.73 199.151   8
 -12  11  10 4593.47 202.224   6
 -12  11  11 8960.56 290.307   8
 -12  11  11 9471.33 297.037   6
 -12  11  12 2925.29 134.526   6
 -12  12  -3 9805.51 354.856   8
 -12  12  -2 3259.93 197.003   8
 -12  12  -1 12172.1 416.667   8
 -12  12   0 23542.9 660.235   8
 -12  12   1 24790.8 687.660   8
 -12  12   2 10406.2 382.028   8
 -12  12   3 7040.48 265.004   6
 -12  12   3 6961.63 299.172   8
 -12  12   4 35779.7 869.786   6
 -12  12   4 37668.8 923.408   8
 -12  12   5 2244.44 143.730   6
 -12  12   5 2169.26 159.560   8
 -12  12   6 20456.4 552.196   6
 -12  12   6 20805.2 586.778   8
 -12  12   7 328.958 68.0984   6
 -12  12   7 370.535 79.6108   8
 -12  12   8 10314.0 331.975   6
 -12  12   8 10859.6 354.092   8
 -12  12   9 1144.39 102.419   8
 -12  12   9 1146.48 92.7358   6
 -12  12  10 3741.67 159.364   6
 -12  12  10 3576.17 163.419   8
 -12  12  11 249.577 44.9966   6
 -12  13  -2 10903.0 354.082   8
 -12  13  -1 14578.3 439.060   8
 -12  13   0 19043.9 535.615   8
 -12  13   1 24018.1 636.915   8
 -12  13   2 8280.55 305.733   8
 -12  13   3 9221.16 326.255   8
 -12  13   4 8960.02 310.889   8
 -12  13   4 8103.86 266.010   6
 -12  13   5 13273.6 400.581   8
 -12  13   5 12512.0 357.092   6
 -12  13   6 2677.14 150.850   8
 -12  13   6 2528.59 129.626   6
 -12  13   7 19841.1 518.181   8
 -12  13   7 19064.4 481.728   6
 -12  13   8 543.833 59.3675   6
 -12  13   8 626.521 72.7662   8
 -12  13   9 11928.4 334.926   8
 -12  14   0 20308.6 514.879   8
 -12  14   1 14476.9 401.971   8
 -12  14   2 4611.07 190.007   8
 -12  14   3 9452.28 297.472   8
 -12  14   4 1296.48 96.2021   8
 -12  14   5 7499.49 246.656   8
 -12  14   6 6388.18 217.805   8
 -11  -7   1 806.855 81.4637  12
 -11  -7   1 711.102 77.2430  11
 -11  -7   2 5579.28 227.810  12
 -11  -7   3 696.382 83.3000  12
 -11  -7   4 24686.0 647.025  12
 -11  -7   5 13057.6 406.064  12
 -11  -7   6 16579.0 475.213  12
 -11  -7   7 20648.2 549.299  12
 -11  -7   8 9610.63 309.781  12
 -11  -6  -1 29817.1 730.346  12
 -11  -6   0 2204.31 145.783  12
 -11  -6   1 15975.3 490.876  12
 -11  -6   2 7270.18 305.834  12
 -11  -6   3 13666.4 461.935  12
 -11  -6   4 7985.05 332.955  12
 -11  -6   5 11017.9 403.268  12
 -11  -6   6 13394.6 453.109  12
 -11  -6   7 6751.35 288.671  12
 -11  -6   8 7239.72 293.703  12
 -11  -6   9 8117.11 304.757  12
 -11  -6  10 6172.14 243.454  12
 -11  -5  -1 317.183 70.4954  12
 -11  -5   0 42499.7 1061.33  12
 -11  -5   1 5553.19 284.508  12
 -11  -5   2 50479.1 1258.67  12
 -11  -5   3 5972.36 306.619  12
 -11  -5   4 40816.4 1078.20  12
 -11  -5   5 1226.42 143.822  12
 -11  -5   6 10898.5 430.934  12
 -11  -5   7 8221.27 360.144  12
 -11  -5   8 13980.4 487.085  12
 -11  -5   8 14211.2 448.780  10
 -11  -5   9 5986.25 261.526  10
 -11  -5   9 5963.32 283.114  12
 -11  -5  10 11928.4 411.270  12
 -11  -5  10 11965.2 394.525  10
 -11  -5  11 13848.5 425.892  12
 -11  -5  11 12851.5 413.423  10
 -11  -5  12 309.849 70.6855  10
 -11  -5  12 244.553 52.9233  12
 -11  -5  13 9238.09 298.999  10
 -11  -4  -6 342.503 83.0511   8
 -11  -4  -5 26818.1 752.811   8
 -11  -4  -4 3397.05 217.107   8
 -11  -4  -3 29230.6 819.457   8
 -11  -4  -2 1375.31 131.959  12
 -11  -4  -2 1576.71 153.418   8
 -11  -4  -1 49184.3 1222.88   8
 -11  -4  -1 49728.1 1219.68  12
 -11  -4   0 6374.35 318.501  12
 -11  -4   1 44088.2 1160.62  12
 -11  -4   2 7007.55 362.835  12
 -11  -4   3 39757.0 1102.75  12
 -11  -4   4 760.594 136.086  12
 -11  -4   5 20033.1 683.428  12
 -11  -4   6 1241.41 163.747  12
 -11  -4   7 8666.32 355.654  10
 -11  -4   7 8320.84 394.154  12
 -11  -4   8 41747.7 1060.83  10
 -11  -4   8 42064.6 1113.14  12
 -11  -4   9 15476.5 516.439  10
 -11  -4   9 15337.1 537.346  12
 -11  -4  10 58268.8 1368.88  10
 -11  -4  10 57468.1 1389.51  12
 -11  -4  11 3697.26 219.561  12
 -11  -4  11 3969.41 223.469  10
 -11  -4  12 24722.9 667.650  10
 -11  -4  12 22950.5 646.840  12
 -11  -4  13 467.117 85.1348  10
 -11  -4  14 14599.0 432.870  10
 -11  -3  -8 26163.9 731.855   8
 -11  -3  -7 4332.53 247.152   8
 -11  -3  -6 36174.9 973.425   8
 -11  -3  -5 18518.6 618.307   8
 -11  -3  -4 44576.3 1169.91   8
 -11  -3  -3 440.834 111.645   8
 -11  -3  -2 23223.0 725.848   8
 -11  -3  -2 21774.7 673.146  12
 -11  -3  -1 1197.23 150.052   8
 -11  -3  -1 953.268 129.990  12
 -11  -3   0 17320.4 599.216   8
 -11  -3   0 17639.6 617.920  12
 -11  -3   1 50222.4 1321.21  12
 -11  -3   2 20373.7 709.589  12
 -11  -3   3 28983.7 906.384  12
 -11  -3   4 26984.7 870.086  12
 -11  -3   5 10099.6 473.248  12
 -11  -3   6 31275.4 947.368  12
 -11  -3   6 30589.2 859.162  10
 -11  -3   7 26301.4 775.756  10
 -11  -3   7 26295.7 833.771  12
 -11  -3   8 19406.8 634.911  10
 -11  -3   8 19629.3 675.692  12
 -11  -3   9 93137.3 2159.37  12
 -11  -3   9 94240.9 2123.47  10
 -11  -3  10 17308.5 583.689  10
 -11  -3  10 18011.0 609.626  12
 -11  -3  11 66918.8 1599.00  12
 -11  -3  11 67899.4 1587.92  10
 -11  -3  12 1449.15 150.163  10
 -11  -3  12 1406.38 140.451  12
 -11  -3  13 10505.7 375.490  12
 -11  -3  13 11534.4 412.289  10
 -11  -3  14 720.213 99.3459  10
 -11  -3  15 29341.4 744.153  10
 -11  -3  16 40.9402 43.2060  10
 -11  -2 -10 5281.34 255.700   8
 -11  -2  -9 45578.1 1140.57   8
 -11  -2  -8 83.0792 95.2719   8
 -11  -2  -7 29717.1 855.860   8
 -11  -2  -6 5467.82 310.908   8
 -11  -2  -5 41712.8 1129.95   8
 -11  -2  -4 15168.7 571.733   8
 -11  -2  -3 68046.8 1673.44   8
 -11  -2  -2 2342.96 213.729   8
 -11  -2  -2 2151.66 185.705  12
 -11  -2  -1 27406.2 829.832  12
 -11  -2  -1 27377.6 852.563   8
 -11  -2   0 8327.79 405.825   8
 -11  -2   0 9170.09 425.551  12
 -11  -2   1 5683.72 342.685  12
 -11  -2   1 5731.94 325.099   8
 -11  -2   2 33551.0 1013.65  12
 -11  -2   3 8449.48 438.511  12
 -11  -2   4 17535.8 668.383  12
 -11  -2   5 18517.4 692.189  12
 -11  -2   6 8711.31 392.844  10
 -11  -2   6 8773.36 447.305  12
 -11  -2   7 30424.4 944.091  12
 -11  -2   7 30395.5 889.411  10
 -11  -2   8 61852.2 1590.56  12
 -11  -2   8 63324.5 1547.11  10
 -11  -2   9 3450.05 265.904  12
 -11  -2   9 4142.89 269.454  10
 -11  -2  10 77826.8 1887.14  12
 -11  -2  10 80394.0 1863.80  10
 -11  -2  11 935.570 138.590  10
 -11  -2  11 930.954 139.481  12
 -11  -2  12 13634.6 499.862  10
 -11  -2  12 12742.0 484.867  12
 -11  -2  12 13218.5 483.561   7
 -11  -2  13 438.329 109.194   7
 -11  -2  13 323.475 96.7293  10
 -11  -2  13 228.114 72.4045  12
 -11  -2  14 9834.13 387.588  10
 -11  -2  15 493.776 92.0516  10
 -11  -2  16 65090.4 1442.47  10
 -11  -1 -11 366.551 87.0122   8
 -11  -1 -10 34431.1 918.138   8
 -11  -1  -9 14383.5 516.471   8
 -11  -1  -8 50572.0 1296.47   8
 -11  -1  -7 97.8909 104.842   8
 -11  -1  -6 37494.7 1059.07   8
 -11  -1  -5 3280.16 251.190   8
 -11  -1  -4 23047.8 764.308   8
 -11  -1  -3 6458.56 362.435   8
 -11  -1  -2 33887.8 997.144   8
 -11  -1  -2 32977.1 950.336  12
 -11  -1  -1 2899.18 235.045  12
 -11  -1  -1 2916.13 248.428   8
 -11  -1   0 22506.3 758.640   8
 -11  -1   0 22385.0 755.650  12
 -11  -1   1 47475.6 1289.55   8
 -11  -1   1 49069.1 1327.82  12
 -11  -1   2 10981.6 512.580  12
 -11  -1   2 11259.0 480.387   8
 -11  -1   3 53248.7 1398.44   8
 -11  -1   3 57536.9 1487.78  12
 -11  -1   4 7884.38 427.074  12
 -11  -1   5 33846.8 1037.00  12
 -11  -1   6 3799.28 257.641  10
 -11  -1   6 3727.66 294.772  12
 -11  -1   7 54513.2 1376.82  10
 -11  -1   7 51614.4 1423.48  12
 -11  -1   8 198.363 117.872  12
 -11  -1   8 278.802 107.700  10
 -11  -1   9 51764.9 1334.79   7
 -11  -1   9 52387.4 1357.16  10
 -11  -1   9 53447.5 1411.14  12
 -11  -1  10 1804.98 192.458  10
 -11  -1  10 1572.93 179.311   7
 -11  -1  10 1989.25 206.435  12
 -11  -1  11 14213.3 542.901  10
 -11  -1  11 14585.9 562.796  12
 -11  -1  11 14005.4 523.384   7
 -11  -1  12 4746.74 292.056  12
 -11  -1  12 5260.89 305.640  10
 -11  -1  12 5020.97 283.779   7
 -11  -1  13 8073.16 360.305  12
 -11  -1  13 9134.11 395.087  10
 -11  -1  13 8212.32 360.979   7
 -11  -1  14 217.376 90.8716   7
 -11  -1  14 345.760 98.6262  10
 -11  -1  15 24873.6 702.923  10
 -11  -1  15 23464.3 664.737   7
 -11  -1  16 5059.08 231.690   7
 -11  -1  16 5462.01 249.781  10
 -11  -1  17 31148.6 753.595  10
 -11   0 -12 401.025 78.1842   8
 -11   0 -11 22806.8 677.191   8
 -11   0 -10 2601.26 207.162   8
 -11   0  -9 50718.4 1298.43   8
 -11   0  -8 356.079 115.122   8
 -11   0  -7 17491.6 630.838   8
 -11   0  -6 10735.5 472.518   8
 -11   0  -5 7267.32 385.182   8
 -11   0  -4 8054.46 413.848   8
 -11   0  -3 21279.5 736.385   8
 -11   0  -2 4899.69 315.309   8
 -11   0  -2 4648.96 289.781  12
 -11   0  -1 66475.7 1645.91  12
 -11   0  -1 66109.8 1672.95   8
 -11   0   0 46433.1 1259.24  12
 -11   0   0 45762.0 1264.92   8
 -11   0   1 45024.4 1235.91   8
 -11   0   2 38222.6 1109.59   6
 -11   0   2 40181.8 1120.45   8
 -11   0   3 10288.4 474.675   6
 -11   0   3 10871.6 471.346   8
 -11   0   4 17847.7 634.855   8
 -11   0   4 18249.0 658.392   6
 -11   0   5 1450.79 183.291   6
 -11   0   5 1355.14 161.292  10
 -11   0   6 24522.3 789.344   6
 -11   0   6 24590.9 781.110  10
 -11   0   7 1960.43 191.140   6
 -11   0   7 1768.88 182.093   7
 -11   0   7 1976.24 200.020  10
 -11   0   8 20757.2 707.453  10
 -11   0   8 20130.4 674.813   6
 -11   0   8 21062.4 686.750   7
 -11   0   8 20363.1 747.433  12
 -11   0   9 413.764 119.660  10
 -11   0   9 526.881 122.967   6
 -11   0   9 381.838 111.709   7
 -11   0   9 327.571 121.357  12
 -11   0  10 35860.1 1045.45  12
 -11   0  10 33360.4 961.641   7
 -11   0  10 34654.5 1005.54  10
 -11   0  11 292.860 108.715   7
 -11   0  11 304.198 104.648  12
 -11   0  11 484.995 118.532  10
 -11   0  12 19567.4 676.845  10
 -11   0  12 19086.0 664.335  12
 -11   0  12 19441.8 631.430   7
 -11   0  13 14651.6 515.878   7
 -11   0  13 14643.8 528.144  12
 -11   0  13 14818.6 557.663  10
 -11   0  14 15923.8 535.432   7
 -11   0  14 17920.0 597.237  10
 -11   0  15 567.201 100.124   7
 -11   0  15 478.607 102.384  10
 -11   0  16 11584.8 403.128  10
 -11   0  16 10596.0 369.609   7
 -11   0  17 2970.33 164.672  10
 -11   0  17 2775.57 153.703   7
 -11   1 -13 1952.38 144.586   8
 -11   1 -12 34124.5 888.752   8
 -11   1 -11 64.4760 79.2712   8
 -11   1 -10 44049.3 1157.44   8
 -11   1  -9 1116.40 158.066   8
 -11   1  -8 48800.9 1291.52   8
 -11   1  -7 5853.08 346.549   8
 -11   1  -6 13042.3 539.078   8
 -11   1  -5 7405.09 393.128   8
 -11   1  -4 12379.6 527.754   8
 -11   1  -3 5981.76 328.287  12
 -11   1  -3 6601.82 373.368   8
 -11   1  -2 45360.7 1249.68   8
 -11   1  -1 12236.6 527.267   8
 -11   1   0 42685.8 1188.48   8
 -11   1   0 41395.1 1166.34   6
 -11   1   1 35877.1 1043.23   8
 -11   1   1 34662.8 1023.20   6
 -11   1   2 36909.3 1062.72   6
 -11   1   2 37231.7 1066.89   8
 -11   1   3 8976.14 428.078   6
 -11   1   3 8780.11 424.011   8
 -11   1   4 7930.43 396.918   6
 -11   1   4 8131.80 396.506   8
 -11   1   5 17298.2 621.759   8
 -11   1   5 17522.3 621.373  10
 -11   1   5 18047.1 640.748   6
 -11   1   6 1399.16 175.503  10
 -11   1   6 1620.64 189.278   6
 -11   1   7 60086.4 1465.36   7
 -11   1   7 58993.0 1511.27  10
 -11   1   7 59258.5 1494.28   6
 -11   1   8 4724.31 314.438  10
 -11   1   8 4598.44 284.143   6
 -11   1   8 5091.72 294.275   7
 -11   1   9 29286.0 867.879   6
 -11   1   9 30108.9 873.108   7
 -11   1   9 29873.5 920.716  10
 -11   1  10 1307.80 159.904   7
 -11   1  10 1172.50 173.199  10
 -11   1  10 1322.11 156.784   6
 -11   1  11 33131.1 940.265   7
 -11   1  11 34467.9 1028.45  12
 -11   1  11 34721.8 1019.48  10
 -11   1  12 320.400 96.1995  12
 -11   1  12 308.421 129.135  10
 -11   1  12 267.064 97.7700   7
 -11   1  13 35663.9 1010.30  10
 -11   1  13 33925.0 925.529   7
 -11   1  13 33692.9 951.801  12
 -11   1  14 6492.62 337.183  10
 -11   1  14 5849.26 288.211   7
 -11   1  15 23826.6 677.439   7
 -11   1  15 25027.6 731.595  10
 -11   1  16 1859.15 153.615  10
 -11   1  16 1765.04 138.381   7
 -11   1  17 3173.66 164.123   7
 -11   1  17 3470.60 183.888  10
 -11   2 -13 16050.8 490.750   8
 -11   2 -12 347.062 92.1831   8
 -11   2 -11 40753.0 1073.10   8
 -11   2 -10 842.741 136.409   8
 -11   2  -9 42114.5 1150.62   8
 -11   2  -8 10886.3 477.841   8
 -11   2  -7 41268.8 1156.47   8
 -11   2  -6 19639.1 704.054   8
 -11   2  -5 24024.2 798.751   8
 -11   2  -4 16132.5 616.534   8
 -11   2  -3 49087.3 1325.20   8
 -11   2  -2 18903.9 682.634   8
 -11   2  -1 21620.9 733.235   6
 -11   2  -1 22516.9 756.715   8
 -11   2   0 38611.3 1091.58   6
 -11   2   0 39446.8 1119.28   8
 -11   2   1 7354.02 383.803   6
 -11   2   1 7403.56 394.265   8
 -11   2   2 39523.6 1118.51   8
 -11   2   2 39765.3 1107.72   6
 -11   2   3 4388.21 295.053   6
 -11   2   3 4126.94 288.853   8
 -11   2   4 15628.2 589.082   8
 -11   2   4 14378.9 562.911   6
 -11   2   5 1014.56 149.761   8
 -11   2   5 1296.88 169.424   6
 -11   2   6 28545.5 856.801   6
 -11   2   6 27725.3 845.956   8
 -11   2   7 846.345 145.883   6
 -11   2   8 64238.3 1575.06   6
 -11   2   9 396.029 102.380   7
 -11   2   9 405.051 109.056   6
 -11   2  10 53673.1 1331.19   7
 -11   2  10 52468.4 1330.33   6
 -11   2  11 516.742 138.802  10
 -11   2  11 509.775 104.097   6
 -11   2  11 537.821 114.781   7
 -11   2  12 18546.8 665.713  10
 -11   2  12 16999.4 560.356   6
 -11   2  12 16848.2 628.759  12
 -11   2  12 17182.8 577.566   7
 -11   2  13 2857.21 215.269  12
 -11   2  13 3292.32 261.396  10
 -11   2  13 3120.83 215.659   7
 -11   2  14 30742.1 888.163  10
 -11   2  14 29484.3 809.610   7
 -11   2  15 4797.38 239.726   7
 -11   2  15 4865.31 278.471  10
 -11   2  16 23945.1 665.905  10
 -11   2  16 21974.9 608.985   7
 -11   2  17 3294.54 179.563  10
 -11   2  17 3144.85 159.213   7
 -11   2  18 2065.27 116.964  10
 -11   3 -13-2.62554 51.5124   8
 -11   3 -12 36263.1 944.008   8
 -11   3 -11 1751.34 168.461   8
 -11   3 -10 38813.1 1060.19   8
 -11   3  -9 6287.38 344.561   8
 -11   3  -8 32194.2 958.849   8
 -11   3  -7 13586.9 551.550   8
 -11   3  -6 64703.2 1636.23   8
 -11   3  -5 14051.6 566.602   8
 -11   3  -4 87605.2 2090.89   8
 -11   3  -3 30534.3 912.067   6
 -11   3  -3 31100.1 944.591   8
 -11   3  -2 19551.2 683.828   8
 -11   3  -2 18116.7 646.096   6
 -11   3  -1 39179.6 1106.15   8
 -11   3  -1 38602.4 1072.97   6
 -11   3   0 1183.05 167.163   6
 -11   3   0 1101.96 166.012   8
 -11   3   1 78698.9 1898.53   6
 -11   3   1 80774.9 1940.21   8
 -11   3   2 3356.81 256.092   8
 -11   3   2 3831.81 268.036   6
 -11   3   3 66834.0 1655.98   8
 -11   3   3 66416.9 1629.44   6
 -11   3   4 972.278 153.449   6
 -11   3   4 961.498 153.694   8
 -11   3   5 49690.5 1297.20   6
 -11   3   5 50479.0 1313.05   8
 -11   3   6 1817.16 186.038   8
 -11   3   6 1682.74 181.731   6
 -11   3   7 73920.2 1739.88   8
 -11   3   7 70082.7 1719.98   6
 -11   3   8 69.7640 93.1832   6
 -11   3   8-24.1401 89.3150   8
 -11   3   9 44252.5 1164.06   6
 -11   3  10 633.900 110.272   6
 -11   3  11 20941.2 660.418   6
 -11   3  12 16548.0 543.259   7
 -11   3  12 15460.1 531.941   6
 -11   3  13 10541.2 398.748   7
 -11   3  13 9769.56 405.560  12
 -11   3  13 10619.7 468.231  10
 -11   3  14 18765.6 571.039   7
 -11   3  14 19237.8 646.669  10
 -11   3  15 22195.6 680.655  10
 -11   3  15 21708.9 611.944   7
 -11   3  16 5929.38 247.375   7
 -11   3  16 6927.22 299.832  10
 -11   3  17 35033.3 820.965  10
 -11   3  17 31704.8 765.790   7
 -11   4 -12 13241.7 459.325   8
 -11   4 -11 35466.7 954.650   8
 -11   4 -10 941.680 136.653   8
 -11   4  -9 3528.24 253.930   8
 -11   4  -8 9326.76 431.925   8
 -11   4  -7 32931.9 978.937   8
 -11   4  -6 23593.6 779.004   8
 -11   4  -5 38364.8 1091.40   8
 -11   4  -4 26036.0 831.372   8
 -11   4  -3 10915.9 478.976   8
 -11   4  -3 10696.5 454.892   6
 -11   4  -2 41159.0 1146.44   8
 -11   4  -2 41551.8 1113.92   6
 -11   4  -1 768.375 149.750   6
 -11   4  -1 563.767 126.591   8
 -11   4   0 66195.5 1648.25   8
 -11   4   0 66582.1 2441.41  16
 -11   4   0 65609.7 1600.29   6
 -11   4   1 6456.47 357.475   8
 -11   4   1 6184.25 329.352   6
 -11   4   1 5730.44 657.188  16
 -11   4   2 73786.4 1773.81   6
 -11   4   2 75644.0 1815.32   8
 -11   4   2 75591.8 2692.54  16
 -11   4   3 8404.99 406.101   8
 -11   4   3 8763.28 398.705   6
 -11   4   4 67543.6 1629.26   6
 -11   4   4 66309.3 1644.88   8
 -11   4   5 853.021 137.375   6
 -11   4   5 820.219 144.021   8
 -11   4   6 64865.3 1580.17   8
 -11   4   6 63767.0 1570.81   6
 -11   4   7 6540.54 338.207   8
 -11   4   7 6507.76 339.511   6
 -11   4   8 45678.1 1194.36   8
 -11   4   8 45945.3 1198.51   6
 -11   4   9 940.198 149.279   6
 -11   4   9 764.313 132.515   8
 -11   4  10 28850.9 837.140   6
 -11   4  11 8483.21 376.909   6
 -11   4  12 22341.3 677.146   6
 -11   4  13 31152.0 833.441   6
 -11   4  14 11050.9 447.288  10
 -11   4  14 9796.10 359.089   6
 -11   4  15 21093.1 645.703  10
 -11   4  16 10109.6 369.661  10
 -11   4  17 4974.94 215.442  10
 -11   5 -12 21026.8 611.532   8
 -11   5 -11 16487.6 543.579   8
 -11   5 -10 11049.3 446.329   8
 -11   5  -9 1294.93 156.251   8
 -11   5  -8 2628.79 219.332   8
 -11   5  -7 14525.2 559.331   8
 -11   5  -6 15506.9 584.158   8
 -11   5  -5 35510.9 1019.99   8
 -11   5  -4 965.466 140.314   6
 -11   5  -4 1204.75 160.947   8
 -11   5  -3 14355.0 560.662   8
 -11   5  -3 14300.3 529.480   6
 -11   5  -2 2833.32 235.525   8
 -11   5  -2 2780.62 210.565   6
 -11   5  -1 19048.6 668.210   8
 -11   5  -1 19450.3 637.235   6
 -11   5  -1 18944.2 1141.29  16
 -11   5   0 771.394 140.815   8
 -11   5   0 498.438 213.514  16
 -11   5   0 809.721 127.966   6
 -11   5   1 26978.2 808.986   6
 -11   5   1 27826.3 848.073   8
 -11   5   1 26928.2 1417.92  16
 -11   5   2 37423.1 1737.70  16
 -11   5   2 36731.5 1014.20   6
 -11   5   2 37651.5 1048.95   8
 -11   5   3 66409.5 1619.89   8
 -11   5   3 65009.1 1586.16   6
 -11   5   4 8164.37 380.042   6
 -11   5   4 7673.94 382.401   8
 -11   5   5 59366.2 1467.25   6
 -11   5   5 58830.0 1475.57   8
 -11   5   6 12687.1 497.085   6
 -11   5   6 12703.1 502.267   8
 -11   5   7 20316.3 666.267   8
 -11   5   7 19988.1 661.353   6
 -11   5   8 14585.8 536.785   6
 -11   5   8 14173.6 528.887   8
 -11   5   9 20326.3 657.043   8
 -11   5   9 20633.0 665.695   6
 -11   5  10 2200.00 193.002   6
 -11   5  10 2303.40 187.951   8
 -11   5  11 22983.2 700.566   6
 -11   5  12 25581.1 740.141   6
 -11   5  13 8606.38 348.726   6
 -11   5  14 26531.0 707.083   6
 -11   5  15 1991.14 164.855  10
 -11   5  16 27519.6 721.478  10
 -11   5  17 915.794 86.1898  10
 -11   6 -10 5509.98 288.880   8
 -11   6  -9 14195.3 524.971   8
 -11   6  -8 16759.9 595.667   8
 -11   6  -7 13864.7 530.449   8
 -11   6  -6 41431.0 1126.57   8
 -11   6  -5 9294.18 422.713   8
 -11   6  -4 44907.4 1179.94   8
 -11   6  -4 42370.1 1120.82   6
 -11   6  -3 1878.54 177.055   6
 -11   6  -3 1471.46 177.938   8
 -11   6  -2 17636.4 583.742   6
 -11   6  -2 16605.1 611.149   8
 -11   6  -1 2169.64 189.554   6
 -11   6  -1 2280.68 217.155   8
 -11   6   0 5788.76 302.498   6
 -11   6   0 5725.90 325.969   8
 -11   6   1 8369.89 400.030   8
 -11   6   1 8099.94 370.856   6
 -11   6   2 39724.8 1068.80   6
 -11   6   2 41028.0 1107.77   8
 -11   6   3 7535.12 377.406   8
 -11   6   3 7588.74 363.834   6
 -11   6   4 26146.5 805.457   8
 -11   6   4 26108.6 789.837   6
 -11   6   5 3885.49 255.158   6
 -11   6   5 3746.81 258.498   8
 -11   6   6 15911.8 571.462   8
 -11   6   6 15958.6 569.312   6
 -11   6   7 13143.1 504.203   6
 -11   6   7 12970.3 499.957   8
 -11   6   8 17735.9 603.379   6
 -11   6   8 17209.4 594.034   8
 -11   6   9 11582.3 456.517   6
 -11   6   9 10921.4 442.258   8
 -11   6  10 49054.8 1241.59   8
 -11   6  10 51098.9 1263.37   6
 -11   6  11 3566.16 234.548   6
 -11   6  11 3046.29 207.725   8
 -11   6  12 45196.9 1126.26   6
 -11   6  13 12643.8 434.390   6
 -11   6  14 18905.7 545.470   6
 -11   6  15 16610.6 465.546   6
 -11   6  16 234.547 56.6710  10
 -11   6  17 8339.98 268.364  10
 -11   7  -9 14239.0 511.473   8
 -11   7  -8 35652.4 977.233   8
 -11   7  -7 38815.9 1052.96   8
 -11   7  -6 16000.9 574.931   8
 -11   7  -5 63419.6 1557.51   8
 -11   7  -4 12630.2 509.520   8
 -11   7  -4 13878.0 486.325   6
 -11   7  -3 26284.1 759.952   6
 -11   7  -3 26135.1 806.731   8
 -11   7  -2 9867.52 404.432   6
 -11   7  -2 9653.65 430.552   8
 -11   7  -1 25566.2 801.707   8
 -11   7  -1 26550.5 765.530   6
 -11   7   0 128.406 94.6491   8
 -11   7   0 258.651 100.439   6
 -11   7   1 19948.4 643.885   6
 -11   7   1 20702.4 684.932   8
 -11   7   2 551.980 120.316   6
 -11   7   2 689.053 134.529   8
 -11   7   3 49244.8 1271.03   6
 -11   7   3 51883.3 1313.33   8
 -11   7   4 8180.94 376.876   6
 -11   7   4 8173.10 390.111   8
 -11   7   5 24789.2 776.086   8
 -11   7   5 25601.9 767.107   6
 -11   7   6 4126.76 268.162   6
 -11   7   6 3923.56 259.364   8
 -11   7   7 22996.7 719.541   6
 -11   7   7 22600.2 717.148   8
 -11   7   8 467.925 125.992   6
 -11   7   8 452.996 105.028   8
 -11   7   9 25801.3 766.253   8
 -11   7   9 26460.1 779.146   6
 -11   7  10 1141.52 136.164   8
 -11   7  10 1239.98 145.851   6
 -11   7  11 21408.6 645.141   8
 -11   7  11 22636.4 667.707   6
 -11   7  12 13357.3 456.358   6
 -11   7  12 12800.0 435.761   8
 -11   7  13 22561.9 634.801   6
 -11   7  14 3189.60 178.709   6
 -11   7  15 267.877 57.5634   6
 -11   7  16 6522.26 244.199  10
 -11   8  -8 13617.7 493.949   8
 -11   8  -7 28266.7 819.821   8
 -11   8  -6 48143.2 1232.47   8
 -11   8  -5 23809.9 742.119   8
 -11   8  -4 45460.3 1191.58   8
 -11   8  -3 201.860 98.6728   8
 -11   8  -2 45979.1 1155.80   6
 -11   8  -2 46103.4 1212.06   8
 -11   8  -1 6030.86 304.790   6
 -11   8  -1 6126.55 334.837   8
 -11   8   0 54946.8 1335.81   6
 -11   8   0 54707.9 1385.02   8
 -11   8   1 1344.83 169.808   8
 -11   8   1 1228.77 142.790   6
 -11   8   2 49016.2 1261.07   8
 -11   8   2 48046.1 1221.73   6
 -11   8   3 21021.7 680.148   8
 -11   8   3 19786.9 643.516   6
 -11   8   4 29019.4 853.107   8
 -11   8   4 27817.4 819.025   6
 -11   8   5 10313.0 427.014   6
 -11   8   5 10177.9 437.862   8
 -11   8   6 30166.8 879.496   8
 -11   8   6 30003.8 863.497   6
 -11   8   7 5846.46 312.951   6
 -11   8   7 5601.37 309.301   8
 -11   8   8 14906.6 531.789   8
 -11   8   8 14622.0 528.307   6
 -11   8   9 6622.09 327.222   6
 -11   8   9 6592.23 323.203   8
 -11   8  10 4010.90 238.845   8
 -11   8  10 4240.85 252.205   6
 -11   8  11 26930.4 752.559   6
 -11   8  11 26635.5 737.701   8
 -11   8  12 12511.6 418.378   8
 -11   8  12 12875.2 435.174   6
 -11   8  13 16755.2 486.765   8
 -11   8  13 17895.2 516.317   6
 -11   8  14 3603.80 182.028   6
 -11   8  15 9845.49 305.629   6
 -11   8  16 121.604 41.7001  10
 -11   9  -7 11803.2 451.582   8
 -11   9  -6 2882.07 215.185   8
 -11   9  -5 28655.4 836.844   8
 -11   9  -4 4182.87 265.903   8
 -11   9  -3 41407.4 1102.70   8
 -11   9  -2 3125.39 235.740   8
 -11   9  -1 89679.0 2045.49   8
 -11   9  -1 88042.5 1982.67   6
 -11   9   0 6725.33 347.819   8
 -11   9   0 7136.26 323.749   6
 -11   9   1 52066.7 1324.02   8
 -11   9   1 52310.8 1280.94   6
 -11   9   2 358.833 94.2227   6
 -11   9   2 554.745 128.763   8
 -11   9   3 64880.6 1552.47   6
 -11   9   3 66901.2 1600.02   8
 -11   9   4 34248.0 939.471   6
 -11   9   4 35300.2 974.178   8
 -11   9   5 65185.9 1590.25   8
 -11   9   5 65995.4 1563.70   6
 -11   9   6 23703.6 719.686   6
 -11   9   6 23845.2 739.789   8
 -11   9   7 28790.6 829.342   6
 -11   9   7 29593.9 846.019   8
 -11   9   8 21977.4 683.485   8
 -11   9   8 22103.2 681.093   6
 -11   9   9 2767.15 203.793   8
 -11   9   9 2877.34 207.183   6
 -11   9  10 37326.4 968.662   8
 -11   9  10 38012.3 976.862   6
 -11   9  11 4723.10 244.915   6
 -11   9  11 4321.08 230.505   8
 -11   9  12 40993.5 1003.86   8
 -11   9  12 43999.6 1030.36   6
 -11   9  13 7880.55 287.334   6
 -11   9  13 6884.42 261.629   8
 -11   9  14 30785.9 739.797   6
 -11   9  15 2789.14 132.890   6
 -11  10  -5 2241.11 182.086   8
 -11  10  -4 20249.3 645.904   8
 -11  10  -3 2342.46 194.651   8
 -11  10  -2 66469.2 1591.85   8
 -11  10  -1 12654.7 485.231   8
 -11  10   0 50710.0 1283.35   8
 -11  10   0 51074.5 1229.05   6
 -11  10   1 3247.44 209.732   6
 -11  10   1 3308.71 230.544   8
 -11  10   2 5000.79 286.686   8
 -11  10   2 5012.73 262.158   6
 -11  10   3 1095.44 128.966   6
 -11  10   3 1202.14 150.925   8
 -11  10   4 15065.0 544.993   8
 -11  10   4 15102.3 512.344   6
 -11  10   5 7180.72 330.427   6
 -11  10   5 7269.15 351.627   8
 -11  10   6 25211.8 751.078   8
 -11  10   6 24520.1 723.794   6
 -11  10   7 24400.9 719.087   6
 -11  10   7 25122.3 741.923   8
 -11  10   8 14345.6 494.530   6
 -11  10   8 14430.6 505.952   8
 -11  10   9 37950.8 973.238   8
 -11  10   9 37261.1 964.469   6
 -11  10  10 785.734 114.493   6
 -11  10  10 688.513 106.609   8
 -11  10  11 23276.8 643.604   8
 -11  10  11 23998.0 652.524   6
 -11  10  12 527.312 84.8639   6
 -11  10  12 594.023 83.5547   8
 -11  10  13 24080.6 592.063   6
 -11  10  13 21738.4 565.701   8
 -11  10  14 11552.6 332.165   6
 -11  11  -4 19.8063 71.0468   8
 -11  11  -3 17741.7 581.236   8
 -11  11  -2 7005.39 333.837   8
 -11  11  -1 43988.8 1125.93   8
 -11  11   0 7319.15 341.377   8
 -11  11   1 21087.9 611.221   6
 -11  11   1 21246.0 657.833   8
 -11  11   2 414.031 107.723   8
 -11  11   2 454.124 91.0868   6
 -11  11   3 2825.86 207.511   8
 -11  11   3 2767.55 185.289   6
 -11  11   4 9717.85 398.476   8
 -11  11   4 9235.88 362.036   6
 -11  11   5 12588.1 464.488   8
 -11  11   5 12313.7 433.874   6
 -11  11   6 23674.5 676.852   6
 -11  11   6 23874.7 707.186   8
 -11  11   7 23511.7 683.371   8
 -11  11   7 22339.1 652.784   6
 -11  11   8 27766.7 766.437   8
 -11  11   8 27812.9 751.207   6
 -11  11   9 1185.93 124.309   6
 -11  11   9 1187.29 127.361   8
 -11  11  10 9460.33 347.294   8
 -11  11  10 9625.46 345.121   6
 -11  11  11 1015.52 105.015   6
 -11  11  11 736.641 90.3292   8
 -11  11  12 4961.58 204.969   6
 -11  11  12 4524.78 194.371   8
 -11  11  13 5427.39 197.750   6
 -11  11  13 4973.49 184.052   8
 -11  12  -3 253.085 81.4703   8
 -11  12  -2 51276.6 1235.48   8
 -11  12  -1 4459.29 250.026   8
 -11  12   0 41955.5 1058.92   8
 -11  12   1 11433.2 422.235   8
 -11  12   2 11893.7 391.797   6
 -11  12   2 11863.0 430.309   8
 -11  12   3 11178.9 381.838   6
 -11  12   3 11372.1 417.942   8
 -11  12   4 3737.44 203.597   6
 -11  12   4 4072.49 233.733   8
 -11  12   5 19886.5 576.879   6
 -11  12   5 21365.0 622.855   8
 -11  12   6 9313.04 362.820   8
 -11  12   6 8903.85 333.535   6
 -11  12   7 21848.8 605.849   6
 -11  12   7 22576.6 637.045   8
 -11  12   8 7116.92 281.031   6
 -11  12   8 7139.72 295.117   8
 -11  12   9 11581.2 390.395   8
 -11  12   9 12042.1 379.114   6
 -11  12  10 346.793 63.7001   6
 -11  12  10 224.096 64.3948   8
 -11  12  11 2982.95 147.918   6
 -11  12  11 2716.13 144.662   8
 -11  12  12 664.804 65.1422   8
 -11  12  12 766.034 70.9250   6
 -11  13  -1 36106.1 902.084   8
 -11  13   0 17876.1 536.349   8
 -11  13   1 25862.5 700.073   8
 -11  13   2 12072.8 411.021   8
 -11  13   3 5859.46 263.528   8
 -11  13   4 16334.7 468.883   6
 -11  13   4 17800.4 518.012   8
 -11  13   5 20997.9 584.662   8
 -11  13   5 20273.9 542.553   6
 -11  13   6 16577.6 492.778   8
 -11  13   6 16363.5 458.844   6
 -11  13   7 10180.3 348.703   8
 -11  13   7 10195.0 322.906   6
 -11  13   8 19297.4 502.880   6
 -11  13   8 19121.9 526.237   8
 -11  13   9 2488.26 142.869   8
 -11  13   9 2531.45 132.177   6
 -11  13  10 11846.4 329.518   6
 -11  13  10 11705.2 341.882   8
 -11  14   0 11868.6 370.782   8
 -11  14   1 22531.7 593.772   8
 -11  14   2 11908.5 374.593   8
 -11  14   3 6245.89 245.118   8
 -11  14   4 8323.48 291.858   8
 -11  14   5 6914.22 254.600   8
 -11  14   6 5765.13 222.417   8
 -11  14   7 12494.4 348.996   8
 -11  14   7 11088.7 307.836   6
 -11  14   8 3675.68 158.608   8
 -11  15   3 1441.39 92.9471   8
 -11  15   4 5641.99 194.030   8
 -10  -9   4 312.721 55.7340  12
 -10  -9   5 41533.2 936.220  12
 -10  -8  -4 30687.2 731.068  11
 -10  -8  -3 176.633 52.6575  11
 -10  -8  -2 34014.5 815.949  11
 -10  -8  -1 95.3547 55.0169  11
 -10  -8   0 12143.5 369.371  12
 -10  -8   0 12453.0 380.535  11
 -10  -8   1 67.0079 45.3046  12
 -10  -8   1 171.031 55.0269  11
 -10  -8   2 11820.7 389.060  12
 -10  -8   3 180.355 62.9891  12
 -10  -8   4 7531.24 300.821  12
 -10  -8   5 248.297 68.3334  12
 -10  -8   6 16670.7 498.696  12
 -10  -8   7 6304.21 257.897  12
 -10  -8   8 34505.3 834.824  12
 -10  -8   9 8386.41 284.967  12
 -10  -7  -1 41940.5 998.998  12
 -10  -7   0 69.7832 60.0514  12
 -10  -7   1 16693.7 530.029  12
 -10  -7   2 2415.02 178.839  12
 -10  -7   3 6548.10 308.752  12
 -10  -7   4 182.408 74.5118  12
 -10  -7   5 7909.80 344.942  12
 -10  -7   6 9497.52 380.383  12
 -10  -7   7 10019.3 386.694  12
 -10  -7   8 6907.86 298.882  12
 -10  -7   9 20447.7 586.973  12
 -10  -7  10 3147.51 176.783  12
 -10  -7  11 10333.4 335.947  12
 -10  -6  -2 21906.0 619.886  12
 -10  -6  -1 4381.56 237.015  12
 -10  -6   0 40000.9 1035.48  12
 -10  -6   1 1508.06 158.908  12
 -10  -6   2 46308.7 1200.29  12
 -10  -6   3 6301.07 333.499  12
 -10  -6   4 36358.7 1014.98  12
 -10  -6   5 10450.6 444.019  12
 -10  -6   6 38642.3 1053.47  12
 -10  -6   7 8201.16 343.405  10
 -10  -6   7 8400.79 379.496  12
 -10  -6   8 48248.5 1171.36  10
 -10  -6   8 46647.5 1198.22  12
 -10  -6   9 4656.59 252.176  10
 -10  -6   9 4328.01 248.031  12
 -10  -6  10 20327.8 613.854  12
 -10  -6  10 20755.4 614.628  10
 -10  -6  11 4535.17 230.580  12
 -10  -6  11 4567.49 236.228  10
 -10  -6  12 3686.13 191.732  12
 -10  -6  12 3892.72 208.579  10
 -10  -6  13 4513.65 213.121  10
 -10  -6  14 6455.42 244.344  10
 -10  -5  -5 19910.1 627.141   8
 -10  -5  -4 5016.82 276.849   8
 -10  -5  -3 18020.1 595.814   8
 -10  -5  -2 6239.07 298.232  12
 -10  -5  -2 7282.49 337.444   8
 -10  -5  -1 46066.4 1176.26  12
 -10  -5   0 416.026 102.672  12
 -10  -5   1 86101.4 2017.20  12
 -10  -5   2 10368.4 460.496  12
 -10  -5   3 70488.5 1738.12  12
 -10  -5   4 4732.96 312.009  12
 -10  -5   5 35303.2 1030.79  12
 -10  -5   6 3746.15 236.545  10
 -10  -5   6 3565.43 266.966  12
 -10  -5   7 32606.0 944.355  12
 -10  -5   7 30749.1 887.032  10
 -10  -5   8 17133.0 583.009  10
 -10  -5   8 16387.2 596.577  12
 -10  -5   9 21371.0 676.416  10
 -10  -5   9 21078.3 685.737  12
 -10  -5  10 12741.2 477.063  10
 -10  -5  10 12581.1 477.781  12
 -10  -5  11 671.421 115.712  10
 -10  -5  11 669.055 109.700  12
 -10  -5  12 10504.6 395.532  12
 -10  -5  12 11456.7 421.423  10
 -10  -5  13 296.710 88.7349  10
 -10  -5  14 24019.7 658.757  10
 -10  -5  15 5703.90 242.647  10
 -10  -4  -8 42386.3 1085.40   8
 -10  -4  -7 8499.48 377.375   8
 -10  -4  -6 44142.5 1157.00   8
 -10  -4  -5 1440.17 166.390   8
 -10  -4  -4 18728.4 643.655   8
 -10  -4  -3 1834.30 189.176   8
 -10  -4  -2 16693.9 597.265   8
 -10  -4  -2 15915.7 558.127  12
 -10  -4  -1 333.375 103.096   8
 -10  -4  -1 410.267 97.0795  12
 -10  -4   0 51256.5 1315.44   8
 -10  -4   0 51920.9 1345.44  12
 -10  -4   1 22444.8 754.745  12
 -10  -4   2 57013.4 1491.32  12
 -10  -4   3 20062.3 723.979  12
 -10  -4   4 12146.8 538.789  12
 -10  -4   5 3840.99 293.111  12
 -10  -4   6 12796.9 502.315  10
 -10  -4   6 13201.9 557.775  12
 -10  -4   7 27316.3 831.780  10
 -10  -4   7 26645.4 865.193  12
 -10  -4   8 45432.6 1202.18  10
 -10  -4   8 43919.2 1225.68  12
 -10  -4   9 76027.4 1806.80  10
 -10  -4   9 74093.1 1813.15  12
 -10  -4  10 14161.4 539.255  10
 -10  -4  10 14099.2 542.384  12
 -10  -4  11 46432.9 1204.05  10
 -10  -4  11 45742.9 1199.95  12
 -10  -4  12 384.105 105.651  10
 -10  -4  12 432.798 96.2775  12
 -10  -4  13 38956.9 1010.67  10
 -10  -4  13 36872.7 963.015  12
 -10  -4  14 308.407 92.8582  10
 -10  -4  15 43339.9 1063.86  10
 -10  -4  16 3194.12 182.147  10
 -10  -3 -10 10265.5 405.571   8
 -10  -3  -9 23542.4 720.793   8
 -10  -3  -8 139.709 104.593   8
 -10  -3  -7 30252.2 894.549   8
 -10  -3  -6 16679.5 607.247   8
 -10  -3  -5 45420.2 1224.63   8
 -10  -3  -4 2083.52 204.897   8
 -10  -3  -3 46436.2 1253.92   8
 -10  -3  -2 159.018 96.2401   8
 -10  -3  -2 180.989 85.4055  12
 -10  -3  -1 40036.0 1123.59   8
 -10  -3  -1 40458.6 1112.65  12
 -10  -3   0 32818.3 971.811  12
 -10  -3   0 32269.5 957.403   8
 -10  -3   1 54149.4 1412.42   8
 -10  -3   1 57625.5 1478.31  12
 -10  -3   2 19156.0 706.466  12
 -10  -3   3 15908.2 639.971  12
 -10  -3   4 4778.93 333.306  12
 -10  -3   5 4928.55 297.362  10
 -10  -3   5 5095.39 342.443  12
 -10  -3   6 4115.90 278.070  10
 -10  -3   6 4507.00 318.057  12
 -10  -3   7 16043.0 599.067  10
 -10  -3   7 15146.6 617.506  12
 -10  -3   8 27863.5 865.266  10
 -10  -3   8 27303.2 885.237  12
 -10  -3   9 30772.9 955.281   7
 -10  -3   9 31407.3 941.659  10
 -10  -3   9 31057.3 956.276  12
 -10  -3  10 53740.4 1404.74  10
 -10  -3  10 54258.9 1422.69  12
 -10  -3  10 54855.6 1428.27   7
 -10  -3  11 7659.41 397.983   7
 -10  -3  11 7696.88 391.248  12
 -10  -3  11 7770.60 388.644  10
 -10  -3  12 43027.1 1166.18  12
 -10  -3  12 44099.9 1179.73  10
 -10  -3  12 44833.1 1193.01   7
 -10  -3  13 104.917 91.2074  10
 -10  -3  13 111.421 78.3340  12
 -10  -3  13 140.527 115.012   7
 -10  -3  14 24502.2 747.029  10
 -10  -3  14 25025.0 752.626   7
 -10  -3  15 2479.33 192.131  10
 -10  -3  15 2477.36 195.419   7
 -10  -3  16 32319.0 853.652   7
 -10  -3  16 33406.1 862.064  10
 -10  -3  17 230.369 69.3043  10
 -10  -2 -11 621.515 114.358   8
 -10  -2 -10 11328.2 459.803   8
 -10  -2  -9 9015.39 415.044   8
 -10  -2  -8 28400.2 868.253   8
 -10  -2  -7 349.139 125.579   8
 -10  -2  -6 40572.0 1136.75   8
 -10  -2  -5 147.222 101.338   8
 -10  -2  -4 65151.1 1639.75   8
 -10  -2  -3 872.557 164.618   8
 -10  -2  -2 69003.3 1715.60   8
 -10  -2  -2 68238.2 1674.82  12
 -10  -2  -1 5780.70 344.055   8
 -10  -2  -1 5635.18 325.037  12
 -10  -2   0 18493.7 664.759  12
 -10  -2   0 17575.6 652.630   8
 -10  -2   1 47583.5 1296.58   8
 -10  -2   1 50185.7 1345.21  12
 -10  -2   2 9588.05 474.049  12
 -10  -2   2 9676.99 442.369   8
 -10  -2   3 9274.24 464.152  12
 -10  -2   4 8517.31 453.033  12
 -10  -2   5 40522.2 1121.21  10
 -10  -2   5 41498.2 1202.25  12
 -10  -2   6 13085.7 568.098  12
 -10  -2   6 13171.2 534.876  10
 -10  -2   7 75993.1 1909.52  12
 -10  -2   7 78606.9 1879.54  10
 -10  -2   7 75834.5 1877.23   7
 -10  -2   8 3536.54 273.261  10
 -10  -2   8 3240.90 269.884  12
 -10  -2   8 3219.17 263.239   7
 -10  -2   9 47640.6 1291.36  10
 -10  -2   9 46993.3 1308.78  12
 -10  -2   9 47828.7 1295.92   7
 -10  -2  10 2361.62 230.319  12
 -10  -2  10 2641.66 237.212  10
 -10  -2  10 2402.96 233.014   7
 -10  -2  11 23636.4 788.590  10
 -10  -2  11 24904.2 811.894  12
 -10  -2  11 23792.6 791.543   7
 -10  -2  12 1014.17 163.814  10
 -10  -2  12 932.480 161.917   7
 -10  -2  12 1079.82 155.172  12
 -10  -2  13 16167.4 598.758  10
 -10  -2  13 16077.2 591.688   7
 -10  -2  13 15914.1 576.600  12
 -10  -2  14 240.940 107.254  10
 -10  -2  14 399.804 119.251   7
 -10  -2  15 11432.8 453.774  10
 -10  -2  15 10975.3 439.906   7
 -10  -2  16 278.308 96.9799   7
 -10  -2  16 162.330 88.6469  10
 -10  -2  17 26348.7 718.753   7
 -10  -2  17 27791.6 735.615  10
 -10  -2  18 7098.76 261.041  10
 -10  -2  18 6702.52 258.292   7
 -10  -1 -12 315.821 100.086   8
 -10  -1 -11 20160.9 664.380   8
 -10  -1 -10 4255.17 282.464   8
 -10  -1  -9 23336.9 766.738   8
 -10  -1  -8 990.481 166.256   8
 -10  -1  -7 31642.0 962.285   8
 -10  -1  -6 185.638 122.574   8
 -10  -1  -5 34230.9 1023.36   8
 -10  -1  -4 433.984 138.198   8
 -10  -1  -3 55931.3 1471.59   8
 -10  -1  -2 17210.8 620.086  12
 -10  -1  -2 17492.4 652.658   8
 -10  -1  -1 33992.3 993.032  12
 -10  -1  -1 33380.4 1006.00   8
 -10  -1   0 46979.2 1273.25  12
 -10  -1   0 45972.2 2030.53  16
 -10  -1   0 46594.9 1272.98   8
 -10  -1   1 29537.2 928.100  12
 -10  -1   1 28775.0 899.138   8
 -10  -1   1 28566.5 1585.13  16
 -10  -1   2 46086.4 2070.50  16
 -10  -1   2 43568.8 1209.31   8
 -10  -1   3 24976.3 823.005   6
 -10  -1   3 26002.8 814.796   8
 -10  -1   4 60077.0 1538.64   6
 -10  -1   5 10119.2 456.452   7
 -10  -1   5 10908.7 467.415  10
 -10  -1   5 10765.0 477.638   6
 -10  -1   6 57342.3 1458.36  10
 -10  -1   6 55577.4 1442.54   6
 -10  -1   6 55415.6 1445.12   7
 -10  -1   7 13871.4 599.763  12
 -10  -1   7 13988.7 563.194   7
 -10  -1   7 14738.4 577.461  10
 -10  -1   7 14737.9 560.485   6
 -10  -1   8 46593.9 1236.73   6
 -10  -1   8 47216.0 1282.13   7
 -10  -1   8 48452.2 1328.05  12
 -10  -1   8 47637.7 1296.19  10
 -10  -1   9 4122.53 305.828  12
 -10  -1   9 3777.08 284.045   7
 -10  -1   9 4262.27 298.583  10
 -10  -1  10 19578.4 724.356  12
 -10  -1  10 19684.6 713.040  10
 -10  -1  10 19913.3 702.289   7
 -10  -1  11 2599.26 242.466  12
 -10  -1  11 2495.62 236.665  10
 -10  -1  11 2775.97 243.674   7
 -10  -1  12 11220.3 488.501   7
 -10  -1  12 10980.6 497.186  10
 -10  -1  12 11667.4 507.011  12
 -10  -1  13 196.212 90.0293  12
 -10  -1  13 172.308 118.315   7
 -10  -1  13 239.418 115.223  10
 -10  -1  14 24150.2 772.330  10
 -10  -1  14 22942.4 742.302   7
 -10  -1  15 150.559 92.5544   7
 -10  -1  15 91.8278 89.3740  10
 -10  -1  16 14220.7 505.682   7
 -10  -1  16 15429.9 534.701  10
 -10  -1  17 5187.92 256.503   7
 -10  -1  17 5218.96 266.098  10
 -10  -1  18 6247.62 258.635   7
 -10  -1  18 6298.61 259.167  10
 -10   0 -13 123.050 73.2283   8
 -10   0 -12 56697.5 1400.10   8
 -10   0 -11 150.795 107.131   8
 -10   0 -10 36601.0 1050.06   8
 -10   0  -9 6545.40 370.154   8
 -10   0  -8 52633.8 1405.95   8
 -10   0  -7 1404.96 183.889   8
 -10   0  -6 55463.3 1463.58   8
 -10   0  -5 235.588 121.361   8
 -10   0  -4 53965.1 1428.50   8
 -10   0  -3 1971.62 209.067   8
 -10   0  -2 37094.2 1712.27  16
 -10   0  -2 37644.5 1086.18   8
 -10   0  -1 3764.48 513.173  16
 -10   0  -1 4184.43 291.337   8
 -10   0   0 46302.2 1255.21   8
 -10   0   0 44036.2 1232.55   6
 -10   0   1 8426.13 799.761  16
 -10   0   1 8227.73 415.537   8
 -10   0   1 8325.39 413.989   6
 -10   0   2 42302.3 1180.76   6
 -10   0   2 43661.2 1193.46   8
 -10   0   2 46484.6 2028.57  16
 -10   0   3 12756.6 527.057   6
 -10   0   3 13044.7 1020.59  16
 -10   0   3 13236.4 530.980   8
 -10   0   4 29440.5 883.879  10
 -10   0   4 29861.7 909.947   6
 -10   0   4 30686.8 902.441   8
 -10   0   4 28851.2 1580.05  16
 -10   0   5 55433.7 1434.45   6
 -10   0   5 58211.6 2342.29  16
 -10   0   5 55309.7 1435.77  10
 -10   0   5 55333.7 1407.85   7
 -10   0   6 19526.4 682.545   6
 -10   0   6 19330.2 672.351   7
 -10   0   6 20455.9 701.479  10
 -10   0   7 53574.9 1402.10   6
 -10   0   7 54724.6 1407.49   7
 -10   0   7 55744.4 1442.12  10
 -10   0   8 24853.3 794.359   6
 -10   0   8 26814.0 849.673  10
 -10   0   8 25947.8 823.437   7
 -10   0   9 22432.1 749.902   7
 -10   0   9 22323.6 714.993   6
 -10   0   9 22270.7 779.469  10
 -10   0  10 161.349 113.835  10
 -10   0  10 192.756 104.669  12
 -10   0  10 176.274 101.428   7
 -10   0  11 51299.5 1371.80  10
 -10   0  11 51294.8 1379.77  12
 -10   0  11 47835.9 1310.44   7
 -10   0  12 9025.76 433.518   7
 -10   0  12 9649.23 469.618  10
 -10   0  12 9861.62 465.351  12
 -10   0  13 70320.8 1731.02   7
 -10   0  13 71544.9 1786.15  10
 -10   0  13 72001.3 1748.16  12
 -10   0  14 972.176 162.778  10
 -10   0  14 1126.29 155.023   7
 -10   0  15 21372.5 706.494  10
 -10   0  15 19459.3 650.393   7
 -10   0  16 1013.00 135.757   7
 -10   0  16 1121.51 150.708  10
 -10   0  17 8203.52 350.368  10
 -10   0  17 7708.59 326.099   7
 -10   0  18 3089.85 179.782  10
 -10   0  18 2803.30 171.279   7
 -10   0  19 9153.87 292.771   7
 -10   1 -13 55291.3 1345.55   8
 -10   1 -12 1456.62 162.546   8
 -10   1 -11 65147.6 1619.64   8
 -10   1 -10 2085.14 211.542   8
 -10   1  -9 31933.4 971.906   8
 -10   1  -8 148.412 106.246   8
 -10   1  -7 53020.9 1423.53   8
 -10   1  -6 1778.35 211.731   8
 -10   1  -5 29273.9 921.200   8
 -10   1  -4 23866.9 796.783   8
 -10   1  -3 18325.2 674.554   8
 -10   1  -3 19667.5 1126.42  16
 -10   1  -2 54385.6 1401.34   8
 -10   1  -2 50676.3 1365.14   6
 -10   1  -2 54812.9 2105.73  16
 -10   1  -1 21278.5 725.158   8
 -10   1  -1 20059.2 698.199   6
 -10   1  -1 22128.4 1266.45  16
 -10   1   0 11755.8 491.488   6
 -10   1   0 11464.6 494.706   8
 -10   1   0 11834.8 921.546  16
 -10   1   1 89199.0 2143.83   6
 -10   1   1 93987.9 2178.84   8
 -10   1   2 3719.82 529.076  16
 -10   1   2 3384.84 256.010   6
 -10   1   2 3318.85 255.209   8
 -10   1   3 33753.5 1673.47  16
 -10   1   3 32743.2 956.629   6
 -10   1   3 32169.4 962.579   8
 -10   1   4 42252.1 1172.12   6
 -10   1   4 45058.0 1196.36   8
 -10   1   4 43074.9 1941.45  16
 -10   1   5 1173.49 349.421  16
 -10   1   5 1374.08 165.251   8
 -10   1   5 1188.20 170.067   6
 -10   1   6 45410.8 2019.53  16
 -10   1   6 45531.8 1218.36   6
 -10   1   6 44985.7 1187.46   7
 -10   1   7 6872.89 363.695   6
 -10   1   7 5993.41 691.929  16
 -10   1   7 7214.49 362.515   7
 -10   1   8 23712.7 758.845   6
 -10   1   8 23159.1 755.791   7
 -10   1   9 7529.13 372.110   6
 -10   1   9 7959.87 392.000   7
 -10   1  10 29754.5 891.983   7
 -10   1  10 28825.5 859.464   6
 -10   1  11 3605.59 241.066   6
 -10   1  11 3745.86 266.322   7
 -10   1  11 3907.39 298.448  10
 -10   1  12 90277.4 2212.10  10
 -10   1  12 88015.5 2129.35   7
 -10   1  13 14159.8 550.673  12
 -10   1  13 13311.6 527.258   7
 -10   1  13 13754.6 586.201  10
 -10   1  14 87058.5 2027.48  10
 -10   1  14 79824.0 1924.53   7
 -10   1  15 4441.24 270.226   7
 -10   1  15 4722.11 304.634  10
 -10   1  16 15515.0 534.489   7
 -10   1  16 17146.6 593.982  10
 -10   1  17 972.882 117.093   7
 -10   1  17 862.814 127.529  10
 -10   1  18 2788.40 168.583   7
 -10   1  18 2963.94 177.181  10
 -10   1  19 5059.16 202.973   7
 -10   2 -14 21849.4 628.718   8
 -10   2 -13 4505.47 260.749   8
 -10   2 -12 54789.2 1379.95   8
 -10   2 -11 7632.25 384.441   8
 -10   2 -10 17248.7 641.651   8
 -10   2  -9 7681.77 406.897   8
 -10   2  -8 35774.2 1062.13   8
 -10   2  -7 14063.3 579.998   8
 -10   2  -6 74748.8 1853.80   8
 -10   2  -5 35527.6 1048.39   8
 -10   2  -4 41052.0 1159.67   8
 -10   2  -3 68860.8 2366.86  16
 -10   2  -3 66124.2 1655.05   6
 -10   2  -3 67991.6 1681.95   8
 -10   2  -2 15090.4 575.381   6
 -10   2  -2 15191.4 592.243   8
 -10   2  -1 60231.3 1521.30   8
 -10   2  -1 57675.5 1482.59   6
 -10   2   0 36217.8 1037.09   8
 -10   2   0 34430.6 995.364   6
 -10   2   1 20864.9 694.134   6
 -10   2   1 20941.2 720.196   8
 -10   2   2 55118.1 2173.79  16
 -10   2   2 51780.6 1357.31   8
 -10   2   2 50705.7 1325.93   6
 -10   2   3 26686.0 1450.78  16
 -10   2   3 25875.5 808.785   6
 -10   2   3 26515.9 827.204   8
 -10   2   4 767.202 147.105   6
 -10   2   4 489.542 122.836   8
 -10   2   4 416.311 224.395  16
 -10   2   5 55317.9 1417.94   6
 -10   2   5 55721.7 2264.12  16
 -10   2   5 56527.9 1431.10   8
 -10   2   6 15321.2 579.910   8
 -10   2   6 15288.8 1101.87  16
 -10   2   6 16037.7 585.414   6
 -10   2   7 49438.2 1296.32   6
 -10   2   7 50561.2 2164.43  16
 -10   2   8 12960.3 499.780   7
 -10   2   8 12224.5 502.782   6
 -10   2   9 25973.4 798.094   7
 -10   2   9 25474.9 796.874   6
 -10   2  10 6258.05 337.115   6
 -10   2  10 6423.88 344.070   7
 -10   2  11 66520.0 1632.31   6
 -10   2  11 69882.2 1670.24   7
 -10   2  12 418.189 100.499   6
 -10   2  12 452.240 110.861   7
 -10   2  13 57785.2 1486.36   7
 -10   2  13 64799.6 1614.97  10
 -10   2  14 22481.6 775.459  10
 -10   2  14 21106.7 685.684   7
 -10   2  15 22162.7 696.555   7
 -10   2  15 24496.6 786.101  10
 -10   2  16 14589.7 538.638  10
 -10   2  16 14103.9 489.224   7
 -10   2  17 16495.7 514.574   7
 -10   2  17 16944.4 549.754  10
 -10   2  18 9187.70 325.004   7
 -10   2  18 9193.55 332.653  10
 -10   2  19 16338.7 439.036   7
 -10   3 -13 48189.4 1201.00   8
 -10   3 -12 248.936 100.713   8
 -10   3 -11 39888.3 1102.37   8
 -10   3 -10 6782.80 368.077   8
 -10   3  -9 7099.26 389.002   8
 -10   3  -8 28960.7 913.624   8
 -10   3  -7 61189.0 1575.88   8
 -10   3  -6 1431.21 178.125   8
 -10   3  -5 56868.4 1480.52   8
 -10   3  -4 17716.9 645.777   8
 -10   3  -4 17519.0 630.529   6
 -10   3  -3 12715.9 888.335  16
 -10   3  -3 13251.6 516.374   6
 -10   3  -3 12233.3 519.529   8
 -10   3  -2 89871.3 2120.57   8
 -10   3  -2 88635.6 2078.94   6
 -10   3  -1 2114.14 208.386   8
 -10   3  -1 2263.18 397.891  16
 -10   3  -1 2214.18 203.724   6
 -10   3   0 59352.8 1490.16   8
 -10   3   0 56070.2 1440.05   6
 -10   3   1 11609.4 899.186  16
 -10   3   1 11444.5 482.826   8
 -10   3   1 10589.3 452.332   6
 -10   3   2 50516.9 1306.71   6
 -10   3   2 51607.1 1342.10   8
 -10   3   2 51903.6 2092.39  16
 -10   3   3 3601.30 250.848   6
 -10   3   3 3977.98 268.755   8
 -10   3   4 57448.5 1451.40   8
 -10   3   4 58782.5 2284.03  16
 -10   3   4 56189.0 1425.09   6
 -10   3   5 12923.5 993.950  16
 -10   3   5 12593.4 505.470   8
 -10   3   5 11963.2 484.831   6
 -10   3   6 71021.5 1732.25   6
 -10   3   6 72319.2 1738.42   8
 -10   3   7 6857.99 355.970   6
 -10   3   7 6945.40 359.507   8
 -10   3   7 6706.67 726.499  16
 -10   3   8 70180.5 1707.20   6
 -10   3   8 73424.8 2736.29  16
 -10   3   8 70723.7 1705.03   8
 -10   3   9 1838.64 191.198   6
 -10   3  10 33096.1 949.956   6
 -10   3  10 33648.4 946.435   7
 -10   3  11 849.922 135.405   6
 -10   3  11 1170.60 151.646   7
 -10   3  12 37900.6 1023.91   6
 -10   3  12 37632.0 1035.13   7
 -10   3  13 20246.9 641.894   6
 -10   3  13 20668.2 665.028   7
 -10   3  14 20066.9 644.384   7
 -10   3  15 19558.0 621.746   7
 -10   3  15 20707.5 696.450  10
 -10   3  16 24647.8 743.883  10
 -10   3  16 23368.5 679.541   7
 -10   3  17 8059.80 335.558  10
 -10   3  17 7588.08 305.317   7
 -10   3  18 21445.9 576.722  10
 -10   3  18 20715.8 560.383   7
 -10   4 -12 24727.6 748.062   8
 -10   4 -11 2043.75 200.413   8
 -10   4 -10 3699.54 266.925   8
 -10   4  -9 485.872 130.583   8
 -10   4  -8 21399.8 739.891   8
 -10   4  -7 23724.9 792.161   8
 -10   4  -6 63237.6 1605.51   8
 -10   4  -5 5465.67 332.007   8
 -10   4  -4 8199.10 692.171  16
 -10   4  -4 8514.91 392.668   6
 -10   4  -4 8086.92 405.185   8
 -10   4  -3 4966.16 550.386  16
 -10   4  -3 5050.86 314.955   8
 -10   4  -3 5154.74 300.848   6
 -10   4  -2 6488.07 328.713   6
 -10   4  -2 6001.84 616.950  16
 -10   4  -2 6186.91 345.501   8
 -10   4  -1 32057.9 920.161   6
 -10   4  -1 33556.1 969.587   8
 -10   4  -1 33710.4 1559.03  16
 -10   4   0 843.458 137.386   6
 -10   4   0 562.285 193.103  16
 -10   4   0 719.604 144.336   8
 -10   4   1 34100.2 954.351   6
 -10   4   1 36480.1 1651.40  16
 -10   4   1 34293.0 984.671   8
 -10   4   2 24188.8 749.490   6
 -10   4   2 24547.0 1355.02  16
 -10   4   2 25339.8 788.141   8
 -10   4   3 44884.1 1172.26   6
 -10   4   3 45948.1 1935.82  16
 -10   4   3 44404.9 1195.90   8
 -10   4   4 90.4123 85.8790   8
 -10   4   4 214.118 112.262   6
 -10   4   5 76282.2 2707.04  16
 -10   4   5 72469.8 1746.82   6
 -10   4   5 74108.4 1765.55   8
 -10   4   6 3201.67 516.068  16
 -10   4   6 3152.17 238.481   8
 -10   4   6 3324.72 243.526   6
 -10   4   7 86345.1 2005.91   6
 -10   4   7 85400.0 1998.23   8
 -10   4   7 89939.4 3063.68  16
 -10   4   8 513.526 116.181   6
 -10   4   8 475.073 110.496   8
 -10   4   9 38688.3 1051.58   8
 -10   4   9 39264.8 1067.02   6
 -10   4  10 4766.11 288.059   6
 -10   4  11 11042.1 453.704   6
 -10   4  12 15073.1 541.424   7
 -10   4  12 15868.0 554.986   6
 -10   4  13 4449.64 260.551   7
 -10   4  13 4720.92 269.042   6
 -10   4  14 24167.7 708.211   7
 -10   4  14 23321.1 688.970   6
 -10   4  15 955.162 121.825   7
 -10   4  16 16596.4 516.221   7
 -10   4  16 17088.4 574.232  10
 -10   4  17 5691.92 246.263   7
 -10   4  17 6146.53 275.871  10
 -10   4  18 8504.31 297.268  10
 -10   4  18 8862.95 290.527   7
 -10   5 -11 31874.8 915.097   8
 -10   5 -10 1904.58 189.827   8
 -10   5  -9 17072.3 623.300   8
 -10   5  -8 1708.32 193.982   8
 -10   5  -7 79206.0 1916.23   8
 -10   5  -6 43083.2 1179.69   8
 -10   5  -5 40031.4 1109.50   8
 -10   5  -5 39161.4 1058.38   6
 -10   5  -4 38193.6 1017.10   6
 -10   5  -4 35215.4 1557.72  16
 -10   5  -4 37165.2 1056.38   8
 -10   5  -3 1054.01 156.135   8
 -10   5  -3 901.197 127.254   6
 -10   5  -2 17526.6 622.138   8
 -10   5  -2 17062.7 579.688   6
 -10   5  -2 18392.4 1075.88  16
 -10   5  -1 1002.42 137.433   6
 -10   5  -1 693.194 249.181  16
 -10   5  -1 951.746 141.774   8
 -10   5   0 25599.8 1315.55  16
 -10   5   0 24577.4 741.505   6
 -10   5   0 24451.7 772.589   8
 -10   5   1 8738.98 408.319   8
 -10   5   1 8913.47 388.128   6
 -10   5   1 9455.08 783.375  16
 -10   5   2 38941.2 1052.06   6
 -10   5   2 39955.0 1083.71   8
 -10   5   2 41643.0 1790.75  16
 -10   5   3 24672.5 750.277   6
 -10   5   3 24388.2 765.339   8
 -10   5   3 24668.3 1349.84  16
 -10   5   4 38069.1 1038.81   6
 -10   5   4 38613.3 1055.42   8
 -10   5   4 39134.3 1780.21  16
 -10   5   5 1138.41 301.590  16
 -10   5   5 1080.34 148.822   6
 -10   5   5 963.285 141.318   8
 -10   5   6 43636.2 1933.53  16
 -10   5   6 42167.7 1134.40   8
 -10   5   6 42865.5 1136.72   6
 -10   5   7 2530.56 446.257  16
 -10   5   7 3320.07 236.176   8
 -10   5   7 3148.02 234.594   6
 -10   5   8 31304.4 911.657   6
 -10   5   8 32004.0 906.474   8
 -10   5   9 11377.1 462.536   6
 -10   5   9 11188.7 456.878   8
 -10   5  10 17048.5 583.778   8
 -10   5  10 16579.7 589.521   6
 -10   5  11 11589.5 459.507   8
 -10   5  11 12316.0 478.051   6
 -10   5  12 17357.9 588.715   6
 -10   5  13 11376.6 439.653   6
 -10   5  14 12731.9 450.174   6
 -10   5  14 12537.4 443.035   7
 -10   5  15 21322.2 605.207   7
 -10   5  15 20003.3 588.738   6
 -10   5  16 9717.06 347.078   7
 -10   5  16 10095.8 388.347  10
 -10   5  17 17534.1 511.668  10
 -10   5  17 17007.6 476.149   7
 -10   5  18 4227.90 181.688  10
 -10   6 -10 40252.5 1084.83   8
 -10   6  -9 4895.92 298.837   8
 -10   6  -8 26891.9 831.557   8
 -10   6  -7 33450.7 970.930   8
 -10   6  -6 61363.7 1535.81   8
 -10   6  -5 96502.9 2225.48   8
 -10   6  -4 41672.2 1136.12   8
 -10   6  -4 42545.6 1093.02   6
 -10   6  -4 39530.6 1643.26  16
 -10   6  -3 81489.7 2663.34  16
 -10   6  -3 84800.2 1933.89   6
 -10   6  -3 85663.7 1991.84   8
 -10   6  -2 1050.35 150.497   8
 -10   6  -2 1082.71 135.272   6
 -10   6  -2 1030.16 250.604  16
 -10   6  -1 36943.0 1021.44   8
 -10   6  -1 36452.6 1595.62  16
 -10   6  -1 36199.5 972.467   6
 -10   6   0 5691.01 321.423   8
 -10   6   0 5951.14 605.868  16
 -10   6   0 5980.91 305.022   6
 -10   6   1 9202.56 393.758   6
 -10   6   1 9766.58 788.566  16
 -10   6   1 9148.19 410.600   8
 -10   6   2 17594.5 590.194   6
 -10   6   2 17491.9 610.360   8
 -10   6   2 17000.3 1078.52  16
 -10   6   3 72608.8 2534.54  16
 -10   6   3 71095.7 1699.07   8
 -10   6   3 69688.4 1672.96   6
 -10   6   4 2438.18 205.850   6
 -10   6   4 2039.57 190.861   8
 -10   6   4 2430.08 397.730  16
 -10   6   5 51906.7 1319.04   6
 -10   6   5 53813.8 2142.67  16
 -10   6   5 52004.9 1331.67   8
 -10   6   6 428.472 105.177   8
 -10   6   6 756.464 255.953  16
 -10   6   6 490.616 115.428   6
 -10   6   7 38961.6 1054.50   6
 -10   6   7 38111.3 1051.59   8
 -10   6   8 8204.10 387.474   6
 -10   6   8 7997.10 376.891   8
 -10   6   9 29282.9 853.609   8
 -10   6   9 29462.1 865.338   6
 -10   6  10 8224.99 372.920   8
 -10   6  10 8826.80 394.438   6
 -10   6  11 58179.2 1413.96   6
 -10   6  11 56078.7 1384.68   8
 -10   6  12 743.069 114.919   8
 -10   6  12 780.890 128.785   6
 -10   6  13 40678.8 1046.40   6
 -10   6  14 2919.90 195.687   6
 -10   6  15 17162.6 513.798   6
 -10   6  16 20630.6 548.451   6
 -10   6  17 3253.80 172.625  10
 -10   7  -8 30244.8 882.717   8
 -10   7  -7 18289.5 629.884   8
 -10   7  -6 37338.9 1036.09   8
 -10   7  -5 7249.00 367.397   8
 -10   7  -4 59021.3 2148.78  16
 -10   7  -4 67249.9 1603.87   8
 -10   7  -3 33067.0 901.651   6
 -10   7  -3 34323.7 956.985   8
 -10   7  -2 84388.3 2741.85  16
 -10   7  -2 88998.8 1976.82   6
 -10   7  -2 86322.4 2029.22   8
 -10   7  -1 23115.1 730.757   8
 -10   7  -1 22878.0 691.978   6
 -10   7  -1 22343.9 1205.02  16
 -10   7   0 55142.8 1371.53   8
 -10   7   0 52044.5 2034.66  16
 -10   7   0 53793.9 1324.92   6
 -10   7   1 164.736 90.7864   6
 -10   7   1 324.177 100.055   8
 -10   7   2 32963.2 930.723   8
 -10   7   2 30723.6 1504.56  16
 -10   7   2 31848.0 900.036   6
 -10   7   3 1305.27 151.134   6
 -10   7   3 1064.62 144.517   8
 -10   7   3 1083.84 316.466  16
 -10   7   4 58669.5 2208.73  16
 -10   7   4 57807.4 1428.85   8
 -10   7   4 55502.6 1399.96   6
 -10   7   5 4608.86 281.922   6
 -10   7   5 4458.22 564.482  16
 -10   7   5 4724.12 290.784   8
 -10   7   6 54235.2 1371.82   6
 -10   7   6 55018.8 1384.67   8
 -10   7   7 2502.80 213.898   8
 -10   7   7 2327.49 207.655   6
 -10   7   8 12981.4 503.406   8
 -10   7   8 13455.2 511.595   6
 -10   7   9 38174.6 1027.69   6
 -10   7   9 36470.7 1011.64   8
 -10   7  10 14376.8 526.469   6
 -10   7  10 13911.9 511.153   8
 -10   7  11 5622.93 301.634   6
 -10   7  11 5638.35 292.325   8
 -10   7  12 22765.2 680.786   8
 -10   7  12 24241.3 708.080   6
 -10   7  13 2268.95 169.107   8
 -10   7  13 2608.41 189.048   6
 -10   7  14 31827.0 829.557   6
 -10   7  15 8876.80 322.296   6
 -10   7  16 2065.71 130.538   6
 -10   7  17 20868.5 538.257  10
 -10   8  -7 22034.8 703.507   8
 -10   8  -6 6358.18 339.114   8
 -10   8  -5 10630.4 444.447   8
 -10   8  -4 2124.81 191.593   8
 -10   8  -3 30628.3 1420.49  16
 -10   8  -3 31968.7 914.321   8
 -10   8  -2 7779.94 372.165   8
 -10   8  -2 8100.00 348.201   6
 -10   8  -1 103387. 2268.14   6
 -10   8  -1 103288. 2320.70   8
 -10   8  -1 96568.6 3089.45  16
 -10   8   0 1750.57 165.466   6
 -10   8   0 1633.24 175.687   8
 -10   8   1 41162.2 1755.65  16
 -10   8   1 41218.8 1120.07   8
 -10   8   1 42419.8 1085.50   6
 -10   8   2 15388.8 1022.15  16
 -10   8   2 16626.6 557.843   6
 -10   8   2 15885.3 576.697   8
 -10   8   3 67874.9 2427.50  16
 -10   8   3 67677.5 1628.23   6
 -10   8   3 70483.9 1669.51   8
 -10   8   4 33350.7 939.163   8
 -10   8   4 31851.9 907.678   6
 -10   8   5 95503.8 2180.39   6
 -10   8   5 96529.9 2201.51   8
 -10   8   6 21984.9 701.529   6
 -10   8   6 22038.9 712.499   8
 -10   8   7 57390.9 1437.78   8
 -10   8   7 58083.7 1432.27   6
 -10   8   8 37069.9 1010.47   8
 -10   8   8 36115.2 1005.43   6
 -10   8   9 7095.58 348.468   8
 -10   8   9 7342.21 358.562   6
 -10   8  10 33280.5 918.523   8
 -10   8  10 33579.3 928.582   6
 -10   8  11 8406.98 371.333   6
 -10   8  11 8472.51 362.222   8
 -10   8  12 23767.8 691.759   8
 -10   8  12 24951.9 713.229   6
 -10   8  13 14561.1 474.949   6
 -10   8  13 13699.6 451.138   8
 -10   8  14 9000.95 320.980   8
 -10   8  14 9914.66 350.651   6
 -10   8  15 1947.14 133.463   6
 -10   8  16 30570.2 722.573   6
 -10   9  -6 3832.82 246.405   8
 -10   9  -5 1057.18 141.188   8
 -10   9  -4 4823.17 286.449   8
 -10   9  -3 451.118 112.169   8
 -10   9  -2 57236.9 1421.55   8
 -10   9  -1 525.413 105.187   6
 -10   9  -1 460.899 120.765   8
 -10   9   0 89418.7 2062.93   8
 -10   9   0 89791.3 2011.57   6
 -10   9   1 8857.56 376.107   6
 -10   9   1 9153.10 408.809   8
 -10   9   2 24561.0 724.930   6
 -10   9   2 23994.3 749.792   8
 -10   9   3 8267.36 386.155   8
 -10   9   3 8426.84 370.650   6
 -10   9   4 34513.2 972.985   8
 -10   9   4 34341.4 945.263   6
 -10   9   5 1248.98 146.989   6
 -10   9   5 1274.19 165.403   8
 -10   9   6 39352.4 1057.52   6
 -10   9   6 40035.8 1080.07   8
 -10   9   7 5125.81 291.032   6
 -10   9   7 4819.86 291.573   8
 -10   9   8 14474.8 532.227   8
 -10   9   8 14160.1 522.898   6
 -10   9   9 27714.4 811.356   8
 -10   9   9 27642.5 808.159   6
 -10   9  10 961.469 131.037   8
 -10   9  10 1288.23 154.032   6
 -10   9  11 30964.4 843.439   6
 -10   9  11 30371.6 831.568   8
 -10   9  12 2167.85 174.536   6
 -10   9  12 1861.17 154.936   8
 -10   9  13 34879.4 876.853   8
 -10   9  13 36310.1 899.524   6
 -10   9  14 3259.10 180.085   6
 -10   9  14 3084.00 164.553   8
 -10   9  15 22195.4 571.281   6
 -10   9  16 89.5839 40.3375   6
 -10  10  -5 2689.99 203.897   8
 -10  10  -4 989.626 132.474   8
 -10  10  -3 27035.8 805.388   8
 -10  10  -2 2058.82 189.115   8
 -10  10  -1 53026.2 1329.90   8
 -10  10   0 12819.5 455.407   6
 -10  10   0 13017.8 494.438   8
 -10  10   1 8956.56 400.171   8
 -10  10   1 9249.32 374.190   6
 -10  10   2 2576.76 193.568   6
 -10  10   2 2833.62 219.392   8
 -10  10   3 1608.20 157.497   6
 -10  10   3 1728.20 178.173   8
 -10  10   4 1741.64 166.301   6
 -10  10   4 1697.70 176.723   8
 -10  10   5 31163.1 870.290   6
 -10  10   5 31588.6 902.112   8
 -10  10   6 1654.59 164.288   6
 -10  10   6 1544.04 167.303   8
 -10  10   7 31218.2 889.643   8
 -10  10   7 31060.6 869.578   6
 -10  10   8 22801.1 703.837   6
 -10  10   8 23620.2 715.516   8
 -10  10   9 12415.8 467.197   6
 -10  10   9 13002.2 475.747   8
 -10  10  10 24639.6 718.171   6
 -10  10  10 25004.5 720.326   8
 -10  10  11 1871.49 156.560   8
 -10  10  11 1972.78 162.938   6
 -10  10  12 10976.3 383.516   6
 -10  10  12 10302.3 371.248   8
 -10  10  13 2635.24 163.587   6
 -10  10  13 2279.95 147.011   8
 -10  10  14 22175.8 572.169   8
 -10  10  14 23889.6 596.359   6
 -10  10  15 7712.29 251.813   6
 -10  11  -4 38101.1 1008.40   8
 -10  11  -3 7355.23 346.387   8
 -10  11  -2 81877.2 1884.92   8
 -10  11  -1 6965.86 343.215   8
 -10  11   0 71197.9 1674.48   8
 -10  11   1 6797.36 304.233   6
 -10  11   1 7150.43 345.596   8
 -10  11   2 28304.4 814.527   8
 -10  11   2 27716.1 771.317   6
 -10  11   3 2015.81 179.472   8
 -10  11   3 1793.94 155.965   6
 -10  11   4 10928.7 439.495   8
 -10  11   4 10885.4 412.089   6
 -10  11   5 13158.4 465.513   6
 -10  11   5 13058.0 492.203   8
 -10  11   6 15235.6 513.995   6
 -10  11   6 15179.8 537.167   8
 -10  11   7 23488.7 689.539   6
 -10  11   7 23229.6 706.405   8
 -10  11   8 14238.6 489.135   6
 -10  11   8 14307.2 503.944   8
 -10  11   9 27932.0 768.525   6
 -10  11   9 27800.9 777.673   8
 -10  11  10 9669.23 371.112   6
 -10  11  10 10139.1 379.336   8
 -10  11  11 6777.13 285.808   6
 -10  11  11 6647.45 283.669   8
 -10  11  12 10345.8 347.709   6
 -10  11  12 9611.93 337.911   8
 -10  11  13 6618.88 244.977   6
 -10  11  13 6006.59 231.291   8
 -10  11  14 2952.72 140.338   6
 -10  11  14 2607.71 125.640   8
 -10  12  -2 310.663 96.5143   8
 -10  12  -1 46386.4 1165.76   8
 -10  12   0 1231.16 142.971   8
 -10  12   1 28305.2 798.596   8
 -10  12   2 4971.66 269.909   8
 -10  12   3 22205.0 632.836   6
 -10  12   3 22230.9 673.916   8
 -10  12   4 15996.5 510.345   6
 -10  12   4 17273.3 555.421   8
 -10  12   5 21596.8 653.429   8
 -10  12   5 21499.6 622.260   6
 -10  12   6 21123.6 642.119   8
 -10  12   6 21065.7 614.422   6
 -10  12   7 5115.90 269.459   8
 -10  12   7 5339.29 254.411   6
 -10  12   8 37898.4 971.797   8
 -10  12   8 38573.1 953.338   6
 -10  12   9 5742.00 267.104   8
 -10  12   9 5502.67 252.657   6
 -10  12  10 15173.7 472.301   8
 -10  12  10 15570.5 467.030   6
 -10  12  11 9372.73 328.336   8
 -10  12  11 9865.35 328.968   6
 -10  12  12 3757.95 173.701   6
 -10  12  12 3680.41 170.757   8
 -10  12  13 2218.34 116.367   8
 -10  12  13 2551.95 124.888   6
 -10  13  -1 545.225 101.100   8
 -10  13   0 17553.6 546.936   8
 -10  13   1 11418.8 412.737   8
 -10  13   2 37973.5 965.564   8
 -10  13   3 22752.8 653.294   8
 -10  13   4 22258.5 616.044   6
 -10  13   4 24479.6 668.274   8
 -10  13   5 24446.2 681.511   8
 -10  13   5 24192.3 644.098   6
 -10  13   6 5691.49 246.982   6
 -10  13   6 6262.72 276.792   8
 -10  13   7 14063.2 456.826   8
 -10  13   7 14761.5 437.642   6
 -10  13   8 2446.01 158.044   8
 -10  13   8 2208.25 143.160   6
 -10  13   9 30815.7 746.131   6
 -10  13   9 30420.0 765.785   8
 -10  13  10 6033.76 237.047   8
 -10  13  10 5960.98 226.767   6
 -10  13  11 22418.5 553.410   6
 -10  13  11 22677.5 564.178   8
 -10  13  12 121.292 38.6051   8
 -10  13  12 63.6862 36.0351   6
 -10  14   0 6471.25 267.341   8
 -10  14   1 13783.0 432.662   8
 -10  14   2 25150.2 665.782   8
 -10  14   3 24121.8 643.493   8
 -10  14   4 20733.4 572.336   8
 -10  14   5 8665.89 311.075   8
 -10  14   6 6862.61 238.553   6
 -10  14   6 6839.60 264.423   8
 -10  14   7 1274.00 93.8585   6
 -10  14   7 1413.26 112.138   8
 -10  14   8 9652.41 309.255   8
 -10  14   8 9552.35 285.622   6
 -10  14   9 3323.29 140.304   6
 -10  14   9 3463.45 156.945   8
 -10  14  10 42337.2 927.899   8
 -10  15   3 24855.3 608.722   8
 -10  15   4 1869.04 113.212   8
 -10  15   5 3033.32 143.587   8
 -10  15   6 195.681 44.1539   8
 -10  15   7 1831.71 101.000   8
  -9 -10   3 44765.0 1010.03  12
  -9 -10   4 75.9174 43.9751  12
  -9 -10   5 32839.8 779.649  12
  -9 -10   6 706.800 75.1373  12
  -9  -9  -5 1586.35 105.361  11
  -9  -9  -4 3739.53 177.918  11
  -9  -9  -3 4113.06 195.458  11
  -9  -9  -2 11194.1 365.154  11
  -9  -9  -1 10251.0 337.058  11
  -9  -9  -1 8836.28 295.636  12
  -9  -9   0 17270.7 491.856  12
  -9  -9   0 17714.8 502.708  11
  -9  -9   1 1304.81 119.283  12
  -9  -9   1 997.479 99.7385  11
  -9  -9   2 31166.7 796.300  11
  -9  -9   2 36606.4 866.279  12
  -9  -9   3 953.994 115.690  12
  -9  -9   4 13351.0 447.209  12
  -9  -9   5 1283.44 129.806  12
  -9  -9   6 25415.1 695.152  12
  -9  -9   7 163.911 65.0142  12
  -9  -9   8 32864.9 817.521  12
  -9  -9   9 2977.89 160.915  12
  -9  -9  10 14794.6 412.966  12
  -9  -8  -7 16349.4 450.360  11
  -9  -8  -1 37328.5 932.999  12
  -9  -8   0 2218.93 166.224  12
  -9  -8   1 41670.8 1059.71  12
  -9  -8   2 451.098 98.2770  12
  -9  -8   3 16661.3 561.511  12
  -9  -8   4 285.269 94.6260  12
  -9  -8   5 10259.2 414.337  12
  -9  -8   6 32.4442 78.6958  12
  -9  -8   7 25059.2 728.571  12
  -9  -8   8 445.799 92.1785  12
  -9  -8   9 27090.2 740.639  12
  -9  -8  10 9154.65 339.334  12
  -9  -8  11 5298.44 229.839  12
  -9  -7  -9 22490.7 567.522  11
  -9  -7  -2 33577.2 880.058  12
  -9  -7  -1 4112.32 237.574  12
  -9  -7   0 60414.5 1459.92  12
  -9  -7   1 557.369 110.961  12
  -9  -7   2 28039.8 839.829  12
  -9  -7   3 2829.22 225.505  12
  -9  -7   4 2351.06 208.856  12
  -9  -7   5 1047.32 152.372  12
  -9  -7   6 26838.2 815.556  12
  -9  -7   6 25902.5 755.803  10
  -9  -7   7 6287.10 311.461  10
  -9  -7   7 5829.04 319.732  12
  -9  -7   8 65409.1 1533.14  10
  -9  -7   8 62300.8 1536.73  12
  -9  -7   9 6100.59 306.407  10
  -9  -7   9 5931.79 302.166  12
  -9  -7  10 23264.2 696.223  12
  -9  -7  10 24811.7 715.840  10
  -9  -7  11 10247.9 400.474  10
  -9  -7  11 10467.5 389.538  12
  -9  -7  12 7356.28 309.241  10
  -9  -7  12 6656.05 283.390  12
  -9  -7  13 8948.14 338.605  10
  -9  -7  14 28436.6 724.433  10
  -9  -6  -2 6718.99 323.144  12
  -9  -6  -2 7541.35 347.088   8
  -9  -6  -1 51384.4 1296.32  12
  -9  -6   0 2469.41 203.753  12
  -9  -6   1 68673.7 1686.03  12
  -9  -6   2 1357.29 173.720  12
  -9  -6   3 60110.5 1542.47  12
  -9  -6   4 11243.3 501.166  12
  -9  -6   5 32880.4 934.721  10
  -9  -6   5 35033.7 1021.77  12
  -9  -6   6 15579.5 603.128  12
  -9  -6   6 15075.4 557.580  10
  -9  -6   7 43651.4 1163.28  10
  -9  -6   7 42863.2 1190.32  12
  -9  -6   8 12140.5 491.626  10
  -9  -6   8 11604.8 489.993  12
  -9  -6   9 39850.4 1065.08  10
  -9  -6   9 36023.8 1037.10  12
  -9  -6  10 4773.03 279.853  12
  -9  -6  10 4612.81 287.908  10
  -9  -6  11 2402.83 202.600  10
  -9  -6  11 2121.07 180.462  12
  -9  -6  12 4161.39 254.624  10
  -9  -6  12 3870.26 228.721  12
  -9  -6  13 4298.66 244.433  10
  -9  -6  13 3891.86 214.849  12
  -9  -6  14 7093.00 310.886  10
  -9  -6  15 10739.7 375.830  10
  -9  -6  16 20209.2 548.082  10
  -9  -5  -7 1026.09 139.589   8
  -9  -5  -6 49057.1 1266.95   8
  -9  -5  -5 3399.35 243.453   8
  -9  -5  -4 24252.1 769.072   8
  -9  -5  -3 8917.48 412.489   8
  -9  -5  -2 20683.0 675.521  12
  -9  -5  -2 21987.7 711.135   8
  -9  -5  -1 201.154 83.1514   8
  -9  -5  -1 273.588 98.8161  12
  -9  -5   0 71524.8 1742.77  12
  -9  -5   1 1677.38 199.633  12
  -9  -5   2 115531. 2652.77  12
  -9  -5   3 3407.31 272.646  12
  -9  -5   4 44598.4 1261.24  12
  -9  -5   5 24111.9 771.514  10
  -9  -5   5 25678.8 851.527  12
  -9  -5   6 42966.8 1167.45  10
  -9  -5   6 41992.9 1209.59  12
  -9  -5   7 56220.5 1434.97  10
  -9  -5   7 53036.7 1447.84  12
  -9  -5   8 33876.2 997.367  10
  -9  -5   8 32908.7 999.145  12
  -9  -5   9 27671.0 860.530  10
  -9  -5   9 26063.1 841.624  12
  -9  -5  10 11537.0 494.740  10
  -9  -5  10 10952.6 474.988  12
  -9  -5  11 16068.3 583.619  12
  -9  -5  11 16457.4 604.703  10
  -9  -5  12 2795.88 226.721  10
  -9  -5  12 2591.39 206.924  12
  -9  -5  13 26911.8 797.860  10
  -9  -5  13 25812.4 750.130  12
  -9  -5  14 1317.34 153.323  10
  -9  -5  15 38607.1 995.959  10
  -9  -5  16 477.351 91.3799  10
  -9  -5  17 37375.6 897.745  10
  -9  -4  -9 25573.9 778.475   8
  -9  -4  -8 1145.25 160.132   8
  -9  -4  -7 47571.1 1265.37   8
  -9  -4  -6 2571.02 221.991   8
  -9  -4  -5 29165.2 892.708   8
  -9  -4  -4 1307.12 167.883   8
  -9  -4  -3 11181.8 483.404   8
  -9  -4  -3 11318.3 452.830  12
  -9  -4  -2 3740.83 270.622   8
  -9  -4  -2 3986.46 261.500  12
  -9  -4  -1 29061.3 890.820   8
  -9  -4  -1 30031.1 892.134  12
  -9  -4   0 14990.0 564.918   8
  -9  -4   0 15266.4 586.648  12
  -9  -4   1 125096. 2832.29  12
  -9  -4   2 13344.9 563.484  12
  -9  -4   3 95571.8 2283.60  12
  -9  -4   4 14737.0 610.638  12
  -9  -4   5 44540.8 1210.85  10
  -9  -4   5 46191.1 1290.16  12
  -9  -4   6 12918.1 533.553  10
  -9  -4   6 12652.9 560.328  12
  -9  -4   7 23832.6 824.183  12
  -9  -4   7 24598.9 809.661  10
  -9  -4   8 38911.8 1173.85   7
  -9  -4   8 38988.0 1140.25  12
  -9  -4   8 39487.6 1132.43  10
  -9  -4   9 13793.5 580.015  12
  -9  -4   9 15570.8 639.876   7
  -9  -4   9 14200.3 581.320  10
  -9  -4  10 14688.5 591.870  12
  -9  -4  10 15772.0 610.141  10
  -9  -4  10 15024.1 638.810   7
  -9  -4  11 9947.98 496.928   7
  -9  -4  11 9988.04 455.753  12
  -9  -4  11 10199.8 470.453  10
  -9  -4  12 57410.5 1499.00   7
  -9  -4  12 55213.2 1415.92  12
  -9  -4  12 55378.1 1442.94  10
  -9  -4  13 3920.95 297.903   7
  -9  -4  13 3734.91 270.735  10
  -9  -4  13 3581.31 239.769  12
  -9  -4  14 58953.3 1484.24  10
  -9  -4  14 60907.6 1521.59   7
  -9  -4  15 3344.64 247.659   7
  -9  -4  15 2982.42 224.400  10
  -9  -4  16 34884.6 952.564   7
  -9  -4  16 36037.2 949.928  10
  -9  -4  17-91.5318 95.6186   7
  -9  -4  17-6.78968 70.8886  10
  -9  -4  18 23027.3 604.547  10
  -9  -3 -11 22263.2 711.268   8
  -9  -3 -10 9010.46 419.647   8
  -9  -3  -9 13295.9 537.001   8
  -9  -3  -8 12355.4 514.100   8
  -9  -3  -7 1597.00 187.828   8
  -9  -3  -6 45509.2 1248.96   8
  -9  -3  -5 944.985 160.258   8
  -9  -3  -4 46691.8 1267.57   8
  -9  -3  -3 4089.85 283.901   8
  -9  -3  -3 3780.30 253.823  12
  -9  -3  -2 43892.2 1196.92   8
  -9  -3  -2 43197.5 1171.80  12
  -9  -3  -1 1389.19 165.879   8
  -9  -3  -1 1180.27 296.595  16
  -9  -3  -1 1152.02 157.076  12
  -9  -3   0 30939.6 925.534  12
  -9  -3   0 29559.5 904.993   8
  -9  -3   0 28986.6 1535.21  16
  -9  -3   1 7519.73 752.034  16
  -9  -3   1 8206.86 416.197  12
  -9  -3   1 7610.72 379.515   8
  -9  -3   2 18346.9 684.667  12
  -9  -3   2 17877.2 1208.75  16
  -9  -3   3 12350.1 1000.13  16
  -9  -3   3 12212.3 540.686  12
  -9  -3   4 13800.4 530.617  10
  -9  -3   4 14712.2 604.181  12
  -9  -3   5 28706.8 879.112  10
  -9  -3   5 28822.2 936.598  12
  -9  -3   6 7289.51 405.062  12
  -9  -3   6 7198.46 413.870   7
  -9  -3   6 7614.73 396.115  10
  -9  -3   7 6789.20 390.311  12
  -9  -3   7 6987.37 383.726  10
  -9  -3   7 6682.98 400.557   7
  -9  -3   8 10359.7 481.610  10
  -9  -3   8 10410.4 492.993  12
  -9  -3   8 10085.9 504.386   7
  -9  -3   9 28260.3 909.286  10
  -9  -3   9 29005.5 950.016   7
  -9  -3   9 28642.7 921.375  12
  -9  -3  10 15233.9 614.481  12
  -9  -3  10 15643.2 617.131  10
  -9  -3  10 15463.0 642.366   7
  -9  -3  11 84520.1 2065.64  10
  -9  -3  11 85572.6 2107.81   7
  -9  -3  11 86933.3 2064.18  12
  -9  -3  12 6600.90 376.491  10
  -9  -3  12 7062.08 370.926  12
  -9  -3  12 6456.57 395.808   7
  -9  -3  13 72540.1 1840.37   7
  -9  -3  13 72626.0 1810.36  10
  -9  -3  13 75405.1 1775.62  12
  -9  -3  14 446.968 119.964  10
  -9  -3  14 526.234 153.572   7
  -9  -3  15 14627.7 566.618   7
  -9  -3  15 14651.1 556.183  10
  -9  -3  16 25.7275 88.7237  10
  -9  -3  16-57.0839 103.944   7
  -9  -3  17 15746.8 540.068   7
  -9  -3  17 16411.9 538.369  10
  -9  -3  18 925.911 115.166   7
  -9  -3  18 978.104 113.513  10
  -9  -3  19 23276.2 602.779   7
  -9  -2 -12 14246.9 539.328   8
  -9  -2 -11 18408.9 649.504   8
  -9  -2 -10 3215.28 260.206   8
  -9  -2  -9 9836.08 462.959   8
  -9  -2  -8 15128.5 603.341   8
  -9  -2  -7 18137.4 672.110   8
  -9  -2  -6 3030.75 257.894   8
  -9  -2  -5 46120.3 1261.68   8
  -9  -2  -4 1209.69 173.909   8
  -9  -2  -3 97081.5 2999.18  16
  -9  -2  -3 93107.1 2205.24   8
  -9  -2  -2 5792.85 340.255   8
  -9  -2  -2 5839.58 618.976  16
  -9  -2  -2 5512.44 315.166  12
  -9  -2  -1 34049.3 999.321   8
  -9  -2  -1 34026.2 991.339  12
  -9  -2  -1 35711.8 1649.02  16
  -9  -2   0 1711.06 179.726   8
  -9  -2   0 1704.52 183.235  12
  -9  -2   0 1432.08 331.545  16
  -9  -2   1 8726.10 810.320  16
  -9  -2   1 8688.23 429.047  12
  -9  -2   1 8694.77 412.679   8
  -9  -2   2 22196.8 757.053  12
  -9  -2   2 21831.3 1319.40  16
  -9  -2   2 20899.8 708.592   8
  -9  -2   3 7138.42 750.467  16
  -9  -2   3 6246.22 373.945  12
  -9  -2   4 90835.5 2107.48  12
  -9  -2   4 82917.5 2020.64   6
  -9  -2   4 84066.8 1992.44  10
  -9  -2   4 89564.1 3053.91  16
  -9  -2   5 14325.5 1085.06  16
  -9  -2   5 14750.8 592.907   7
  -9  -2   5 13966.9 554.551   6
  -9  -2   5 15548.5 615.906  12
  -9  -2   5 14505.7 562.208  10
  -9  -2   6 51330.6 1356.39   6
  -9  -2   6 53376.7 1387.77  10
  -9  -2   6 52846.8 1420.65  12
  -9  -2   6 52234.1 2216.16  16
  -9  -2   6 51865.9 1403.06   7
  -9  -2   7 10481.6 497.681  12
  -9  -2   7 10567.3 483.698  10
  -9  -2   7 10907.7 504.210   7
  -9  -2   7 10581.1 916.513  16
  -9  -2   8 11983.7 528.975  10
  -9  -2   8 12372.0 549.762   7
  -9  -2   8 12602.0 547.951  12
  -9  -2   9 957.345 160.658  12
  -9  -2   9 1133.22 172.637  10
  -9  -2   9 1298.39 192.243   7
  -9  -2  10 24471.6 831.200  10
  -9  -2  10 25469.2 859.836   7
  -9  -2  10 24906.8 841.352  12
  -9  -2  11 12042.7 546.073   7
  -9  -2  11 12099.6 534.647  10
  -9  -2  11 11920.2 527.318  12
  -9  -2  12 45953.7 1302.34  10
  -9  -2  12 50087.2 1311.66  12
  -9  -2  12 46730.0 1322.62   7
  -9  -2  13 1133.32 170.202  10
  -9  -2  13 1037.34 152.211  12
  -9  -2  13 1371.29 198.230   7
  -9  -2  14 26878.4 871.108   7
  -9  -2  14 27600.0 877.730  10
  -9  -2  15 795.896 151.317   7
  -9  -2  15 803.151 150.885  10
  -9  -2  16 7200.14 364.913  10
  -9  -2  16 6848.82 358.566   7
  -9  -2  17 429.478 112.917  10
  -9  -2  17 494.748 125.080   7
  -9  -2  18 12913.8 442.994  10
  -9  -2  18 11997.8 437.539   7
  -9  -2  19 689.125 84.5573  10
  -9  -2  19 684.518 96.8717   7
  -9  -1 -13 1771.22 183.388   8
  -9  -1 -12 62210.5 1559.23   8
  -9  -1 -11 2582.37 248.735   8
  -9  -1 -10 16992.9 656.357   8
  -9  -1  -9 219.268 127.025   8
  -9  -1  -8 34156.0 1035.79   8
  -9  -1  -7 4712.02 319.569   8
  -9  -1  -6 67789.3 1709.51   8
  -9  -1  -5 3991.21 302.869   8
  -9  -1  -4 126802. 2853.29   8
  -9  -1  -3 5137.85 561.449  16
  -9  -1  -3 4994.65 314.023   8
  -9  -1  -2 135018. 2980.59  12
  -9  -1  -2 134696. 3017.08   8
  -9  -1  -1 956.598 155.665   8
  -9  -1  -1 891.397 277.706  16
  -9  -1   0 56565.7 1469.71   8
  -9  -1   0 64791.6 2326.75  16
  -9  -1   1 1008.13 161.450   6
  -9  -1   1 733.464 241.696  16
  -9  -1   1 786.492 143.349   8
  -9  -1   2 48013.1 1291.73   6
  -9  -1   2 50218.1 1304.22   8
  -9  -1   3 34036.8 964.007   8
  -9  -1   3 32281.8 959.231   6
  -9  -1   4 21597.4 1300.95  16
  -9  -1   4 20137.8 676.567  10
  -9  -1   4 20916.2 706.133   7
  -9  -1   4 20402.2 694.366   6
  -9  -1   5 61889.1 1536.38  10
  -9  -1   5 59350.7 1532.94   7
  -9  -1   5 60662.3 1524.91   6
  -9  -1   5 62819.3 2414.47  16
  -9  -1   6 31259.7 944.596  10
  -9  -1   6 29560.6 1576.60  16
  -9  -1   6 31601.7 946.298   7
  -9  -1   6 30774.3 917.270   6
  -9  -1   7 12713.9 536.905  10
  -9  -1   7 12566.3 535.874   7
  -9  -1   7 12594.2 1003.84  16
  -9  -1   7 12175.1 494.542   6
  -9  -1   8 80111.2 1959.55  10
  -9  -1   8 79402.3 1878.95   6
  -9  -1   8 80399.7 1956.57   7
  -9  -1   8 79488.8 2859.83  16
  -9  -1   9 12723.9 552.732   7
  -9  -1   9 12907.1 550.064  10
  -9  -1  10 1205.79 187.053   7
  -9  -1  10 1123.46 174.919  10
  -9  -1  10 924.536 159.749  12
  -9  -1  11 90209.2 2137.42  12
  -9  -1  11 83980.4 2107.76  10
  -9  -1  11 88418.5 2121.97   7
  -9  -1  12 9738.88 464.129  12
  -9  -1  12 8979.46 460.271  10
  -9  -1  12 8940.64 460.275   7
  -9  -1  13 65328.7 1686.98  10
  -9  -1  13 64047.1 1671.46   7
  -9  -1  13 67265.2 1650.55  12
  -9  -1  14 233.507 117.603   7
  -9  -1  14 84.0452 110.986  10
  -9  -1  15 9459.97 456.851  10
  -9  -1  15 9258.67 444.747   7
  -9  -1  16 195.017 113.769  10
  -9  -1  16 255.314 120.075   7
  -9  -1  17 16382.2 579.884  10
  -9  -1  17 15665.9 562.928   7
  -9  -1  18 1098.81 132.739   7
  -9  -1  18 1269.63 140.969  10
  -9  -1  19 37360.7 898.996  10
  -9  -1  19 36356.6 912.440   7
  -9  -1  20 820.995 86.1167   7
  -9   0 -13 64003.1 1578.57   8
  -9   0 -12 780.865 148.202   8
  -9   0 -11 104418. 2449.23   8
  -9   0 -10 4986.27 339.679   8
  -9   0  -9 46655.7 1304.35   8
  -9   0  -8 1529.46 197.147   8
  -9   0  -7 72987.3 1825.28   8
  -9   0  -6 9306.84 453.758   8
  -9   0  -5 76409.3 1872.93   8
  -9   0  -4 11563.8 824.581  16
  -9   0  -4 11669.7 499.523   8
  -9   0  -3 37930.4 1084.15   8
  -9   0  -3 40371.4 1650.72  16
  -9   0  -2 70175.0 2374.72  16
  -9   0  -2 65614.8 1643.19   8
  -9   0  -1 39439.1 1102.83   8
  -9   0  -1 39221.7 1094.02   6
  -9   0   0 1201.03 295.808  16
  -9   0   0 1487.63 183.497   8
  -9   0   0 1549.91 181.654   6
  -9   0   1 77050.7 1825.83   8
  -9   0   1 73518.3 1802.84   6
  -9   0   2 14120.4 1001.04  16
  -9   0   2 12949.2 509.489   6
  -9   0   2 13060.3 520.715   8
  -9   0   3 55431.6 1412.09   6
  -9   0   3 57152.2 1423.72   8
  -9   0   3 58512.9 2238.35  16
  -9   0   3 55291.8 1396.11   7
  -9   0   4 93779.1 1924.62   6
  -9   0   4 96695.7 2944.27  16
  -9   0   4 91505.3 1901.81   7
  -9   0   5 36963.3 1043.26   7
  -9   0   5 38181.4 1054.12   6
  -9   0   5 38512.2 1763.58  16
  -9   0   6 75648.8 1804.25   6
  -9   0   6 74863.8 1808.24   7
  -9   0   6 74255.1 2660.82  16
  -9   0   7 41599.7 1154.22   7
  -9   0   7 42249.6 1894.07  16
  -9   0   7 41909.3 1133.58   6
  -9   0   8 14681.1 551.440   6
  -9   0   8 14847.5 1072.65  16
  -9   0   8 14191.2 570.048   7
  -9   0   9 15530.4 566.985   6
  -9   0   9 15964.2 1132.54  16
  -9   0   9 15624.0 605.310   7
  -9   0  10 23310.4 788.214   7
  -9   0  10 23250.2 804.558  10
  -9   0  11 743.856 170.671  10
  -9   0  11 644.369 143.099   7
  -9   0  12 113579. 2719.71  10
  -9   0  12 113896. 2682.55   7
  -9   0  13 3684.17 300.421  10
  -9   0  13 3620.40 282.532   7
  -9   0  14 93427.3 2208.64  10
  -9   0  14 88277.8 2147.72   7
  -9   0  15 278.088 122.435   7
  -9   0  15 310.902 135.615  10
  -9   0  16 15592.7 599.101  10
  -9   0  16 14798.4 568.327   7
  -9   0  17 2072.12 198.694  10
  -9   0  17 2383.16 199.871   7
  -9   0  18 24428.0 709.899  10
  -9   0  18 22978.0 691.812   7
  -9   0  19 4423.07 216.813  10
  -9   0  19 4144.02 220.812   7
  -9   0  20 21929.0 569.232   7
  -9   1 -14 53246.9 1322.02   8
  -9   1 -13 1008.47 149.577   8
  -9   1 -12 35477.2 1046.12   8
  -9   1 -11 72.4455 102.877   8
  -9   1 -10 29746.4 946.650   8
  -9   1  -9 798.669 167.704   8
  -9   1  -8 107595. 2520.56   8
  -9   1  -7 6290.22 370.027   8
  -9   1  -6 66484.9 1690.78   8
  -9   1  -5 40060.3 1134.34   8
  -9   1  -4 4578.16 493.873  16
  -9   1  -4 4548.12 296.883   8
  -9   1  -3 100860. 2312.65   6
  -9   1  -3 105914. 3038.36  16
  -9   1  -3 99057.7 2316.36   8
  -9   1  -2 3468.20 254.210   8
  -9   1  -2 3703.38 453.880  16
  -9   1  -2 3890.99 259.867   6
  -9   1  -1 82916.0 1966.17   8
  -9   1  -1 82068.3 1947.90   6
  -9   1   0 53927.0 1370.47   6
  -9   1   0 54122.3 1396.37   8
  -9   1   1 18395.6 618.391   6
  -9   1   1 17729.1 627.630   8
  -9   1   1 18810.6 1131.49  16
  -9   1   2 54193.2 1373.15   8
  -9   1   2 52580.4 1347.35   6
  -9   1   3 27048.1 813.872   6
  -9   1   3 27556.9 833.824   8
  -9   1   3 28909.1 1457.74  16
  -9   1   4 5715.23 312.355   6
  -9   1   4 5738.64 319.228   8
  -9   1   4 6151.86 648.849  16
  -9   1   5 101851. 2047.35   6
  -9   1   5 103374. 3061.70  16
  -9   1   6 707.197 120.851   7
  -9   1   6 550.593 129.532   6
  -9   1   6 498.778 256.527  16
  -9   1   7 35662.5 1000.74   6
  -9   1   7 35377.3 1702.21  16
  -9   1   7 34779.7 992.031   7
  -9   1   8 4041.84 273.170   7
  -9   1   8 4008.58 271.930   6
  -9   1   8 4654.58 583.915  16
  -9   1   9 8095.21 385.616   6
  -9   1   9 7848.02 396.764   7
  -9   1   9 8356.01 801.528  16
  -9   1  10 1502.64 176.896   6
  -9   1  10 1508.62 348.598  16
  -9   1  10 1424.24 174.732   7
  -9   1  11 92165.5 2173.81   7
  -9   1  12 1786.06 201.292   7
  -9   1  13 115804. 2656.26  10
  -9   1  13 109400. 2560.89   7
  -9   1  14 22359.6 787.439  10
  -9   1  14 19946.7 713.798   7
  -9   1  15 41542.0 1180.35   7
  -9   1  15 46921.1 1271.16  10
  -9   1  16 1234.03 162.318   7
  -9   1  16 1112.46 171.099  10
  -9   1  17 21078.5 681.086   7
  -9   1  17 22694.9 725.396  10
  -9   1  18 12476.0 451.700  10
  -9   1  18 11474.6 435.056   7
  -9   1  19 8229.92 305.601  10
  -9   1  19 7913.69 314.493   7
  -9   1  20 10324.6 329.962   7
  -9   2 -14 14161.9 511.226   8
  -9   2 -13 45342.4 1212.05   8
  -9   2 -12 7246.44 392.122   8
  -9   2 -11 31980.5 983.399   8
  -9   2 -10 480.985 130.505   8
  -9   2  -9 45113.7 1272.27   8
  -9   2  -8 320.995 131.036   8
  -9   2  -7 153276. 3399.98   8
  -9   2  -6 7399.16 399.391   8
  -9   2  -5 21355.5 727.249   8
  -9   2  -4 41317.2 1141.12   8
  -9   2  -4 41256.2 1129.33   6
  -9   2  -4 42843.8 1642.90  16
  -9   2  -3 11613.0 807.024  16
  -9   2  -3 11757.2 470.977   6
  -9   2  -3 11105.3 472.709   8
  -9   2  -2 64906.6 1584.77   6
  -9   2  -2 64916.2 1614.23   8
  -9   2  -1 16264.7 567.213   6
  -9   2  -1 15795.2 583.776   8
  -9   2   0 47943.3 1219.62   6
  -9   2   0 45820.0 1234.64   8
  -9   2   1 28969.0 849.055   6
  -9   2   1 33851.9 1524.16  16
  -9   2   2 37957.7 1030.14   6
  -9   2   2 39971.3 1717.11  16
  -9   2   3 8931.84 392.020   6
  -9   2   3 9012.48 766.267  16
  -9   2   4 55282.2 1379.93   6
  -9   2   4 56219.0 2149.28  16
  -9   2   4 54730.4 1390.02   8
  -9   2   5 4715.95 282.670   6
  -9   2   5 4639.62 287.127   8
  -9   2   5 4849.37 585.271  16
  -9   2   6 52898.6 1340.68   8
  -9   2   6 52770.6 2123.96  16
  -9   2   6 52895.9 1347.99   6
  -9   2   7 792.532 257.722  16
  -9   2   7 1270.55 159.371   7
  -9   2   7 1024.69 145.803   6
  -9   2   8 35271.7 994.816   6
  -9   2   8 35012.1 1705.89  16
  -9   2   8 34973.4 982.570   7
  -9   2   9 155.936 93.9473   7
  -9   2   9 124.430 88.7337   6
  -9   2   9 126.682 170.941  16
  -9   2  10 32184.8 1670.81  16
  -9   2  10 31750.3 931.854   6
  -9   2  10 32803.1 951.613   7
  -9   2  11 344.094 112.740   7
  -9   2  11-19.7579 104.735   6
  -9   2  12 44354.5 1177.73   6
  -9   2  12 45620.1 1226.52   7
  -9   2  13 637.887 128.070   7
  -9   2  14 57087.4 1461.45   7
  -9   2  15 20575.5 738.579  10
  -9   2  15 18299.1 652.653   7
  -9   2  16 34212.4 1001.91  10
  -9   2  16 31034.7 912.811   7
  -9   2  17 14520.7 517.390   7
  -9   2  17 14846.0 554.791  10
  -9   2  18 11207.0 413.525   7
  -9   2  18 11275.8 419.184  10
  -9   2  19 9316.18 324.728  10
  -9   2  19 10127.0 353.369   7
  -9   2  20 10676.2 333.295   7
  -9   3 -13 5690.51 320.029   8
  -9   3 -12 9176.95 434.043   8
  -9   3 -11 1103.81 169.862   8
  -9   3 -10 10301.8 487.550   8
  -9   3  -9 597.617 148.948   8
  -9   3  -8 24013.1 808.930   8
  -9   3  -7 2488.06 229.925   8
  -9   3  -6 77521.1 1887.69   8
  -9   3  -5 408.683 87.9318   6
  -9   3  -5 599.204 127.446   8
  -9   3  -4 28845.8 839.742   6
  -9   3  -4 28857.4 1303.03  16
  -9   3  -4 26786.2 845.265   8
  -9   3  -3 19701.8 1057.78  16
  -9   3  -3 18128.0 618.906   6
  -9   3  -3 18408.0 639.572   8
  -9   3  -2 29000.8 841.131   6
  -9   3  -2 28908.0 867.068   8
  -9   3  -1 29268.3 1371.18  16
  -9   3  -1 26743.8 819.370   8
  -9   3   0 49852.6 1926.14  16
  -9   3   1 12232.3 877.333  16
  -9   3   2 3894.88 247.132   6
  -9   3   2 3419.22 457.872  16
  -9   3   3 33051.4 927.177   6
  -9   3   3 34782.0 1587.72  16
  -9   3   4 843.973 248.102  16
  -9   3   4 828.066 138.743   6
  -9   3   4 866.632 137.361   8
  -9   3   5 46881.7 1210.86   6
  -9   3   5 46202.5 1930.03  16
  -9   3   5 46743.4 1213.45   8
  -9   3   6 750.741 132.469   6
  -9   3   6 851.965 302.834  16
  -9   3   6 787.253 130.675   8
  -9   3   7 70513.4 1705.45   6
  -9   3   7 72075.6 1706.86   8
  -9   3   7 73099.4 2625.49  16
  -9   3   8 58.2512 79.3944   8
  -9   3   8 334.508 102.612   6
  -9   3   8-67.4429 226.947  16
  -9   3   9 69700.1 2584.68  16
  -9   3   9 66223.9 1627.27   6
  -9   3   9 67184.6 1620.76   7
  -9   3  10 3068.39 231.635   7
  -9   3  10 2995.43 235.131   6
  -9   3  10 2732.50 476.500  16
  -9   3  11 25603.8 797.064   6
  -9   3  11 26468.1 814.294   7
  -9   3  12 1017.78 149.882   7
  -9   3  12 987.460 144.476   6
  -9   3  13 9564.47 432.397   7
  -9   3  13 9352.76 409.820   6
  -9   3  14 13136.9 516.736   7
  -9   3  15 5401.96 306.098   7
  -9   3  16 19995.6 687.135  10
  -9   3  16 18126.1 615.356   7
  -9   3  17 11914.0 467.443  10
  -9   3  17 11596.0 436.628   7
  -9   3  18 6034.32 276.374  10
  -9   3  18 5862.55 273.798   7
  -9   3  19 2748.62 163.916   7
  -9   3  20 8951.42 286.118   7
  -9   4 -12-9.21716 85.6780   8
  -9   4 -11 39404.3 1113.28   8
  -9   4 -10 5871.50 350.003   8
  -9   4  -9 49373.9 1339.81   8
  -9   4  -8 20502.4 722.601   8
  -9   4  -7 47818.7 1293.58   8
  -9   4  -6 595.034 124.417   8
  -9   4  -5 43053.8 1161.04   8
  -9   4  -5 41654.1 1121.67   6
  -9   4  -4 1307.42 153.503   6
  -9   4  -4 1300.39 165.333   8
  -9   4  -4 1511.80 289.581  16
  -9   4  -3 52675.4 1338.38   8
  -9   4  -3 50445.5 1292.77   6
  -9   4  -2 34359.9 934.765   6
  -9   4  -2 33456.9 961.526   8
  -9   4  -1 50292.3 1298.45   8
  -9   4  -1 54043.4 1972.34  16
  -9   4   0 31065.6 1444.88  16
  -9   4   1 16834.5 1036.06  16
  -9   4   2 63668.3 1537.30   6
  -9   4   2 69483.2 2361.79  16
  -9   4   3 4802.10 284.751   8
  -9   4   3 5043.40 278.987   6
  -9   4   3 4968.59 569.888  16
  -9   4   4 57837.8 1411.20   6
  -9   4   4 56658.9 1421.94   8
  -9   4   4 59914.3 2223.55  16
  -9   4   5 2793.77 449.642  16
  -9   4   5 2375.22 197.939   6
  -9   4   5 2591.51 208.481   8
  -9   4   6 99278.7 2254.07   6
  -9   4   6 99010.1 2253.32   8
  -9   4   7 9900.38 419.344   8
  -9   4   7 9707.09 418.559   6
  -9   4   7 10186.9 868.717  16
  -9   4   8 102991. 2350.63   6
  -9   4   8 104610. 2346.42   8
  -9   4   8 111113. 3447.85  16
  -9   4   9 13532.3 512.292   8
  -9   4   9 14037.2 1048.45  16
  -9   4   9 14126.8 527.017   6
  -9   4  10 38181.3 1817.50  16
  -9   4  10 38123.8 1029.45   8
  -9   4  10 37768.8 1044.55   6
  -9   4  11 7817.12 383.769   6
  -9   4  11 8433.08 392.783   7
  -9   4  12 6352.86 337.527   7
  -9   4  12 6730.57 341.403   6
  -9   4  13 5934.41 325.161   7
  -9   4  13 5760.14 310.357   6
  -9   4  14 5894.36 315.547   7
  -9   4  14 5638.72 296.875   6
  -9   4  15 18593.3 587.274   6
  -9   4  15 19180.2 625.006   7
  -9   4  16 7009.85 327.456   7
  -9   4  17 20735.6 619.557   7
  -9   4  17 21066.3 648.939  10
  -9   4  18 15227.1 467.993   7
  -9   4  18 14649.4 464.986  10
  -9   4  19 4479.93 200.672   7
  -9   5 -10 55725.7 1442.87   8
  -9   5  -9 24561.8 805.018   8
  -9   5  -8 29366.2 905.808   8
  -9   5  -7 14426.9 568.344   8
  -9   5  -6 42309.5 1161.09   8
  -9   5  -5 23713.6 767.245   8
  -9   5  -5 24074.2 1152.59  16
  -9   5  -4 20143.3 1072.32  16
  -9   5  -4 19681.9 627.646   6
  -9   5  -4 19651.6 665.930   8
  -9   5  -3 63973.6 1526.26   6
  -9   5  -3 65103.4 2203.53  16
  -9   5  -3 65150.9 1578.59   8
  -9   5  -2 36599.5 992.336   8
  -9   5  -2 34241.3 939.025   6
  -9   5  -2 38155.2 1559.90  16
  -9   5  -1 89558.1 2070.69   8
  -9   5  -1 95129.7 2850.14  16
  -9   5   0 8681.96 383.705   8
  -9   5   0 8069.14 691.192  16
  -9   5   1 41256.6 1073.21   6
  -9   5   1 41510.9 1097.86   8
  -9   5   2 173.892 90.2761   6
  -9   5   2 217.254 93.5211   8
  -9   5   2 153.640 175.317  16
  -9   5   3 52356.3 1311.00   6
  -9   5   3 56578.4 2085.45  16
  -9   5   3 53150.2 1329.55   8
  -9   5   4 32270.7 904.564   6
  -9   5   4 33918.9 1562.75  16
  -9   5   4 32786.3 919.330   8
  -9   5   5 78735.4 1838.10   6
  -9   5   5 83346.0 2744.09  16
  -9   5   5 78700.2 1849.82   8
  -9   5   6 13067.1 962.073  16
  -9   5   6 13050.1 492.686   6
  -9   5   6 12570.3 488.679   8
  -9   5   7 98269.9 2243.33   6
  -9   5   7 99766.0 2247.44   8
  -9   5   7 102457. 3242.61  16
  -9   5   8 3791.80 248.796   8
  -9   5   8 4201.25 558.899  16
  -9   5   8 4007.44 261.753   6
  -9   5   9 88357.0 2034.63   8
  -9   5   9 85745.0 2974.83  16
  -9   5   9 89742.6 2054.03   6
  -9   5  10 9618.95 427.537   6
  -9   5  10 10202.1 426.356   8
  -9   5  11 43654.4 1149.75   6
  -9   5  11 42789.6 1126.10   8
  -9   5  12 3649.24 242.533   7
  -9   5  12 3728.50 255.746   6
  -9   5  13 35763.4 985.593   7
  -9   5  13 36488.5 991.424   6
  -9   5  14 3089.02 217.161   6
  -9   5  14 3077.70 220.388   7
  -9   5  15 25270.3 729.633   7
  -9   5  15 23965.2 702.032   6
  -9   5  16 17808.5 537.204   6
  -9   5  16 19266.1 580.965   7
  -9   5  17 23746.5 681.822  10
  -9   5  17 23897.5 659.923   7
  -9   5  18 15409.1 458.516  10
  -9   5  18 16417.1 468.177   7
  -9   5  19 6727.29 236.879   7
  -9   6  -9 53843.9 1386.98   8
  -9   6  -8 17479.0 634.458   8
  -9   6  -7 5085.16 305.446   8
  -9   6  -6 29887.5 889.009   8
  -9   6  -5 19898.3 666.493   8
  -9   6  -5 17701.5 1000.98  16
  -9   6  -4 74278.7 2365.73  16
  -9   6  -4 72952.9 1749.82   8
  -9   6  -3 26781.1 755.463   6
  -9   6  -3 25858.5 792.526   8
  -9   6  -3 27094.8 1264.72  16
  -9   6  -2 114080. 2494.33   6
  -9   6  -2 120101. 3316.98  16
  -9   6  -2 114639. 2548.32   8
  -9   6  -1 10691.7 789.780  16
  -9   6  -1 10680.7 412.503   6
  -9   6  -1 10498.1 433.025   8
  -9   6   0 64904.4 1535.72   6
  -9   6   0 65425.8 1572.84   8
  -9   6   0 68736.9 2292.18  16
  -9   6   1 2534.17 198.171   8
  -9   6   1 2464.33 189.111   6
  -9   6   1 2308.21 397.327  16
  -9   6   2 22054.8 676.431   6
  -9   6   2 22414.7 698.360   8
  -9   6   2 22709.0 1226.02  16
  -9   6   3 8564.43 375.546   6
  -9   6   3 8381.76 729.270  16
  -9   6   3 8743.05 387.733   8
  -9   6   4 44485.2 1157.52   6
  -9   6   4 45295.4 1179.19   8
  -9   6   4 47415.1 1898.09  16
  -9   6   5 30598.9 872.252   6
  -9   6   5 30577.7 878.398   8
  -9   6   5 30856.0 1522.58  16
  -9   6   6 59369.2 1472.80   6
  -9   6   6 60350.6 1484.48   8
  -9   6   6 63563.2 2332.36  16
  -9   6   7 1569.48 361.231  16
  -9   6   7 1249.36 155.536   8
  -9   6   7 1261.06 152.748   6
  -9   6   8 33982.9 1636.69  16
  -9   6   8 34332.3 966.147   6
  -9   6   8 34492.9 963.996   8
  -9   6   9 35785.7 991.512   6
  -9   6   9 35944.0 985.699   8
  -9   6  10 17005.5 594.386   6
  -9   6  10 16548.1 579.763   8
  -9   6  11 6061.03 322.617   8
  -9   6  11 6375.13 332.469   6
  -9   6  12 24516.9 732.291   8
  -9   6  12 24904.9 754.848   6
  -9   6  13 2222.98 185.843   6
  -9   6  13 2074.57 171.280   8
  -9   6  14 29916.4 823.872   7
  -9   6  14 29933.1 831.162   6
  -9   6  15 10522.9 396.578   7
  -9   6  15 10860.6 398.886   6
  -9   6  16 25018.6 678.893   7
  -9   6  16 24235.9 660.922   6
  -9   6  17 25283.5 685.099  10
  -9   6  17 25852.4 668.251   7
  -9   6  18 8861.72 289.899   7
  -9   7  -7 18783.0 641.826   8
  -9   7  -6 1399.26 159.462   8
  -9   7  -5 32578.3 1415.78  16
  -9   7  -5 35233.9 979.733   8
  -9   7  -4 22010.2 697.596   8
  -9   7  -4 19874.9 1077.64  16
  -9   7  -3 93752.9 2814.88  16
  -9   7  -3 92501.2 2118.71   8
  -9   7  -2 29488.5 1374.38  16
  -9   7  -2 30227.6 828.893   6
  -9   7  -2 30517.6 869.618   8
  -9   7  -1 79349.2 1828.91   8
  -9   7  -1 77520.8 1780.54   6
  -9   7  -1 78965.4 2556.42  16
  -9   7   0 1176.45 137.271   6
  -9   7   0 874.176 244.601  16
  -9   7   0 1177.40 145.664   8
  -9   7   1 17403.5 573.051   6
  -9   7   1 18986.3 1085.32  16
  -9   7   1 17880.5 600.751   8
  -9   7   2 2403.51 393.153  16
  -9   7   2 2141.63 181.250   6
  -9   7   2 2363.59 198.094   8
  -9   7   3 25004.5 751.825   6
  -9   7   3 25974.5 776.747   8
  -9   7   4 8389.57 372.874   6
  -9   7   4 7664.06 716.382  16
  -9   7   4 8105.61 377.545   8
  -9   7   5 51398.6 2024.91  16
  -9   7   5 49391.8 1273.63   8
  -9   7   5 50054.8 1266.76   6
  -9   7   6 9693.40 419.743   8
  -9   7   6 9776.60 420.950   6
  -9   7   6 8625.24 778.127  16
  -9   7   7 55211.3 2161.57  16
  -9   7   7 56555.4 1414.47   8
  -9   7   7 56918.2 1414.37   6
  -9   7   8 28905.9 849.597   6
  -9   7   8 29467.2 851.502   8
  -9   7   9 17325.6 599.827   8
  -9   7  10 56638.0 1404.33   6
  -9   7  10 55477.4 1388.39   8
  -9   7  11 17377.3 586.048   8
  -9   7  11 17478.3 599.706   6
  -9   7  12 2617.71 210.081   6
  -9   7  12 2377.05 185.319   8
  -9   7  13 21125.8 648.102   6
  -9   7  13 19978.2 615.513   8
  -9   7  14 7665.53 318.134   8
  -9   7  14 7668.46 333.492   6
  -9   7  15 18798.0 562.447   6
  -9   7  16 30196.9 764.572   6
  -9   7  17 2250.58 130.603   6
  -9   8  -6 4585.78 279.922   8
  -9   8  -5 698.978 203.963  16
  -9   8  -5 425.090 101.925   8
  -9   8  -4 20426.8 661.314   8
  -9   8  -4 18675.6 1063.63  16
  -9   8  -3 2656.10 396.149  16
  -9   8  -3 2456.04 208.371   8
  -9   8  -2 56364.0 2055.34  16
  -9   8  -2 56203.9 1396.46   8
  -9   8  -1 24529.7 710.451   6
  -9   8  -1 24456.6 745.961   8
  -9   8  -1 24858.3 1314.53   2
  -9   8  -1 23797.7 1238.29  16
  -9   8   0 78440.8 1783.96   6
  -9   8   0 77679.5 1825.61   8
  -9   8   0 80629.4 2660.05   2
  -9   8   0 76577.9 2587.26  16
  -9   8   1 1320.67 300.483  16
  -9   8   1 1215.74 306.420   2
  -9   8   1 1193.48 145.930   6
  -9   8   1 1630.32 173.109   8
  -9   8   2 63163.3 1497.62   6
  -9   8   2 64895.5 2286.92  16
  -9   8   2 62388.5 1526.09   8
  -9   8   2 61866.4 2290.17   2
  -9   8   3 13555.9 492.944   6
  -9   8   3 13582.4 943.842  16
  -9   8   3 13624.2 511.982   8
  -9   8   4 82820.0 2700.73  16
  -9   8   4 80812.5 1878.56   8
  -9   8   4 78876.9 1852.47   6
  -9   8   5 24686.3 752.497   6
  -9   8   5 25306.7 766.669   8
  -9   8   6 53422.1 2130.51  16
  -9   8   6 57862.0 1432.14   8
  -9   8   7 11663.9 473.878   8
  -9   8   8 20571.1 678.059   8
  -9   8   9 16295.6 576.004   8
  -9   8  10 15353.5 548.127   8
  -9   8  11 4229.60 257.984   8
  -9   8  12 8259.60 361.169   8
  -9   8  12 8835.04 379.021   6
  -9   8  13 21599.0 644.737   6
  -9   8  13 20625.8 623.834   8
  -9   8  14 1290.95 126.700   8
  -9   8  14 1674.39 150.562   6
  -9   8  15 25141.8 672.125   6
  -9   8  15 24454.7 642.205   8
  -9   8  16 223.852 68.5088   6
  -9   8  17 22719.5 561.067   6
  -9   9  -5 5212.91 292.561   8
  -9   9  -4 2977.54 420.203  16
  -9   9  -4 4486.22 271.128   8
  -9   9  -4 3563.80 503.181   2
  -9   9  -3 14422.8 986.534   2
  -9   9  -3 13071.8 502.781   8
  -9   9  -3 13134.6 893.763  16
  -9   9  -2 1963.34 364.087   2
  -9   9  -2 2491.20 403.519  16
  -9   9  -2 2225.83 195.840   8
  -9   9  -1 27291.5 1420.03   2
  -9   9  -1 27864.0 819.875   8
  -9   9   0 5109.87 269.233   6
  -9   9   0 5362.32 298.880   8
  -9   9   0 5201.17 595.313   2
  -9   9   1 36101.6 1659.55   2
  -9   9   1 37306.8 968.602   6
  -9   9   1 35661.9 995.972   8
  -9   9   2 2550.93 425.843   2
  -9   9   2 2194.61 400.401  16
  -9   9   2 2686.83 216.922   8
  -9   9   2 2727.77 198.866   6
  -9   9   3 26824.3 1400.77   2
  -9   9   3 26968.3 1386.26  16
  -9   9   3 27433.8 792.193   6
  -9   9   3 27386.7 819.039   8
  -9   9   4 6013.17 323.136   8
  -9   9   4 5848.00 304.406   6
  -9   9   4 6383.05 652.906   2
  -9   9   4 5213.74 593.158  16
  -9   9   5 29420.7 840.686   6
  -9   9   5 28421.3 851.606   8
  -9   9   6 336.711 102.593   8
  -9   9   7 17270.1 604.333   8
  -9   9   8 6612.30 341.890   8
  -9   9   9 27377.2 813.527   8
  -9   9  10 9699.90 409.976   8
  -9   9  11 12375.8 463.193   8
  -9   9  12 26231.6 749.179   8
  -9   9  12 27282.3 769.524   6
  -9   9  13 2257.88 165.397   8
  -9   9  13 2256.57 174.599   6
  -9   9  14 32808.4 833.907   6
  -9   9  14 31943.8 813.756   8
  -9   9  15 711.854 94.1095   6
  -9   9  15 496.438 75.7561   8
  -9   9  16 21460.8 551.766   6
  -9   9  17 405.636 54.2696   6
  -9  10  -4 27326.0 803.270   8
  -9  10  -3 1685.06 167.780   8
  -9  10  -2 23599.8 730.380   8
  -9  10  -1 368.239 119.704   8
  -9  10   0 61913.2 1506.65   8
  -9  10   1 13861.0 511.832   8
  -9  10   1 13415.6 479.056   6
  -9  10   2 53516.4 1309.38   6
  -9  10   2 54142.0 1349.49   8
  -9  10   3 1529.62 155.457   6
  -9  10   3 1649.49 173.047   8
  -9  10   4 24007.1 722.798   6
  -9  10   4 24032.1 744.779   8
  -9  10   5 7163.54 354.492   8
  -9  10   6 20511.4 673.227   8
  -9  10   7 4664.96 282.941   8
  -9  10   8 25435.1 772.484   8
  -9  10   9 18860.5 622.829   8
  -9  10  10 19422.8 623.826   8
  -9  10  11 20371.0 627.628   8
  -9  10  12 2143.46 171.459   6
  -9  10  12 2249.88 171.921   8
  -9  10  13 44170.0 1055.79   6
  -9  10  13 42617.3 1039.56   8
  -9  10  14 4400.89 206.776   8
  -9  10  14 4756.21 220.050   6
  -9  10  15 22794.4 575.137   8
  -9  10  15 24081.3 599.860   6
  -9  10  16 8328.09 259.904   6
  -9  11  -3 92623.9 2094.65   8
  -9  11  -2 2283.26 196.504   8
  -9  11  -1 55244.3 1368.33   8
  -9  11   0 2358.71 202.997   8
  -9  11   1 73479.3 1723.42   8
  -9  11   2 752.953 115.936   6
  -9  11   2 579.432 111.069   8
  -9  11   3 25775.8 739.263   6
  -9  11   3 26000.9 772.629   8
  -9  11   4 9033.75 374.455   6
  -9  11   4 9181.73 398.990   8
  -9  11   5 11336.2 452.342   8
  -9  11   5 11046.9 427.149   6
  -9  11   6 2352.30 198.489   8
  -9  11   7 5164.22 290.006   8
  -9  11   8 11605.2 455.048   8
  -9  11   9 42732.5 1102.28   8
  -9  11  10 32570.8 877.622   8
  -9  11  11 18886.1 573.101   6
  -9  11  11 18618.5 570.900   8
  -9  11  12 15865.1 492.593   6
  -9  11  12 15995.8 492.320   8
  -9  11  13 719.032 90.9985   8
  -9  11  13 825.528 94.8156   6
  -9  11  14 9254.39 300.982   6
  -9  11  14 8683.40 287.806   8
  -9  11  15 7032.50 222.389   8
  -9  11  15 7242.42 235.918   6
  -9  12  -2 35213.8 940.738   8
  -9  12  -1 539.311 110.285   8
  -9  12   0 35735.5 962.425   8
  -9  12   1 11670.3 447.637   8
  -9  12   2 49716.0 1239.74   8
  -9  12   3 4147.88 230.424   6
  -9  12   3 4125.33 248.676   8
  -9  12   4 24511.9 696.286   6
  -9  12   4 24510.5 726.770   8
  -9  12   5 19743.3 596.416   6
  -9  12   5 19450.7 621.830   8
  -9  12   6 22203.1 648.876   6
  -9  12   6 21994.1 674.331   8
  -9  12   7 29413.5 818.377   8
  -9  12   7 29019.2 794.391   6
  -9  12   8 15055.5 499.002   6
  -9  12   8 15821.4 522.248   8
  -9  12   9 31182.8 819.187   6
  -9  12   9 30599.4 829.063   8
  -9  12  10 10373.2 379.926   8
  -9  12  10 10123.8 369.829   6
  -9  12  11 16323.2 484.981   6
  -9  12  11 15797.9 484.924   8
  -9  12  12 2016.24 137.430   8
  -9  12  12 2104.16 139.655   6
  -9  12  13 8248.41 278.533   8
  -9  12  13 8640.57 283.057   6
  -9  12  14 37.4954 36.1464   6
  -9  12  14 54.3277 32.2769   8
  -9  13   0 1620.50 152.051   8
  -9  13   1 37521.1 970.237   8
  -9  13   2 14572.8 494.998   8
  -9  13   3 28635.3 787.745   8
  -9  13   4 19745.6 572.050   6
  -9  13   4 20175.4 607.770   8
  -9  13   5 8812.66 357.598   8
  -9  13   5 8915.46 333.089   6
  -9  13   6 33151.1 870.290   8
  -9  13   6 33296.0 839.644   6
  -9  13   7 3478.20 195.113   6
  -9  13   7 3423.43 208.356   8
  -9  13   8 57694.9 1300.45   6
  -9  13   8 56572.6 1323.64   8
  -9  13   9 14420.7 451.602   8
  -9  13   9 14148.5 435.491   6
  -9  13  10 24435.6 641.032   8
  -9  13  10 24048.9 624.844   6
  -9  13  11 1770.57 118.363   6
  -9  13  11 1541.79 115.133   8
  -9  13  12 11150.8 326.698   6
  -9  13  12 11340.4 332.562   8
  -9  14   1 16044.2 492.410   8
  -9  14   2 36830.9 917.972   8
  -9  14   3 18320.9 540.332   8
  -9  14   4 6878.18 285.047   8
  -9  14   5 13990.1 440.725   8
  -9  14   6 463.073 70.7795   6
  -9  14   6 345.395 78.7686   8
  -9  14   7 17331.5 470.914   6
  -9  14   7 17635.4 500.140   8
  -9  14   8 1138.30 93.9601   6
  -9  14   8 1344.82 110.240   8
  -9  14   9 18473.7 482.395   6
  -9  14   9 19391.5 507.509   8
  -9  14  10 3883.30 168.036   8
  -9  14  10 3655.49 153.996   6
  -9  14  11 21149.2 512.286   8
  -9  15   3 10578.9 333.626   8
  -9  15   4 7812.67 269.303   8
  -9  15   5 499.707 70.8759   8
  -9  15   6 1379.18 98.2687   8
  -9  15   7 631.398 65.9951   8
  -9  15   8 5180.30 187.046   8
  -8 -11   2 1018.28 86.1505  12
  -8 -11   3 32240.4 770.053  12
  -8 -11   4 1299.88 102.168  12
  -8 -11   5 20193.5 532.516  12
  -8 -11   6 1385.02 101.271  12
  -8 -10  -5 3130.28 153.554  11
  -8 -10  -4 1930.14 126.807  11
  -8 -10  -3 13582.1 414.747  11
  -8 -10  -2 3825.64 192.044  11
  -8 -10  -1 19658.0 538.613  12
  -8 -10  -1 22178.1 583.106  11
  -8 -10   0 12137.8 393.303  11
  -8 -10   0 11903.5 385.532  12
  -8 -10   1 4128.03 204.656  11
  -8 -10   1 4813.75 227.248  12
  -8 -10   2 19561.5 559.522  12
  -8 -10   2 17289.3 504.663  11
  -8 -10   3 439.644 86.5072  12
  -8 -10   4 23120.3 662.808  12
  -8 -10   5 170.551 68.2272  12
  -8 -10   6 57032.0 1330.35  12
  -8 -10   7 654.167 92.8440  12
  -8 -10   8 25895.1 683.948  12
  -8 -10   9 157.485 53.0034  12
  -8 -10  10 6547.92 239.256  12
  -8  -9  -8 30881.2 714.555  11
  -8  -9  -7 21661.5 560.745  11
  -8  -9  -6 8217.73 299.669  11
  -8  -9  -5 3962.61 206.789  11
  -8  -9  -2 4356.89 214.564  12
  -8  -9  -1 17450.0 537.174  12
  -8  -9   0 15923.5 521.186  12
  -8  -9   1 11604.4 436.788  12
  -8  -9   2 732.928 104.939  11
  -8  -9   2 750.237 115.681  12
  -8  -9   3 28098.3 785.181  12
  -8  -9   3 24371.2 705.614  11
  -8  -9   4 4008.86 216.515  11
  -8  -9   4 4728.42 269.739  12
  -8  -9   5 27514.2 802.425  12
  -8  -9   6 1012.71 133.471  12
  -8  -9   7 51109.8 1265.71  12
  -8  -9   8 498.137 97.4159  12
  -8  -9   9 26626.6 740.155  12
  -8  -9  10 6871.65 289.440  12
  -8  -9  11 4226.43 206.629  12
  -8  -8  -9 32138.0 766.256  11
  -8  -8  -2 29800.1 817.192  12
  -8  -8  -1 1691.20 162.902  12
  -8  -8   0 91949.4 2091.06  12
  -8  -8   1 6678.93 339.878  12
  -8  -8   2 39855.5 1089.74  12
  -8  -8   3 25.9334 91.1887  12
  -8  -8   4 5782.80 326.306  12
  -8  -8   5 240.119 108.856  12
  -8  -8   6 22881.0 712.808  10
  -8  -8   6 23374.3 751.009  12
  -8  -8   7 124.220 93.3307  12
  -8  -8   7 383.069 120.542  10
  -8  -8   8 42432.2 1119.08  10
  -8  -8   8 41574.1 1115.58  12
  -8  -8   9 1075.04 136.186  12
  -8  -8   9 1092.12 144.656  10
  -8  -8  10 15977.1 516.502   4
  -8  -8  10 16625.5 550.769  12
  -8  -8  10 17626.7 579.948  10
  -8  -8  11 21166.9 641.948  10
  -8  -8  11 19276.1 601.855  12
  -8  -8  12 18512.9 574.020  10
  -8  -8  12 17515.6 536.200  12
  -8  -8  13 21220.3 615.977  10
  -8  -7 -11 495.965 58.3046  11
  -8  -7  -3 35578.0 948.099  12
  -8  -7  -2 2048.41 174.823  12
  -8  -7  -1 98519.0 2235.91  12
  -8  -7   0 6056.21 328.309  12
  -8  -7   1 100648. 2318.82  12
  -8  -7   2 7743.78 393.720  12
  -8  -7   3 65512.8 1650.69  12
  -8  -7   4 355.513 115.080  10
  -8  -7   4 632.701 134.864  12
  -8  -7   5 23363.4 744.413  10
  -8  -7   5 23949.3 794.044  12
  -8  -7   6 1575.90 180.029  10
  -8  -7   6 1591.51 193.959  12
  -8  -7   7 47161.7 1263.07  10
  -8  -7   7 47887.4 1284.31  12
  -8  -7   8 9262.72 432.612  10
  -8  -7   8 9012.69 426.021  12
  -8  -7   9 37883.4 1061.44  10
  -8  -7   9 35955.3 1027.44  12
  -8  -7  10 3614.70 247.325  12
  -8  -7  10 4280.32 284.218  10
  -8  -7  11 20497.2 662.159  12
  -8  -7  11 22544.3 717.701  10
  -8  -7  11 20957.2 637.189   4
  -8  -7  12 20702.8 663.188  10
  -8  -7  12 19280.5 613.340  12
  -8  -7  13 14869.7 486.105  12
  -8  -7  13 15111.6 531.002  10
  -8  -7  14 7142.12 323.143  10
  -8  -7  15 12733.9 436.230  10
  -8  -7  16 3296.52 185.583  10
  -8  -6  -5 15234.8 562.305   8
  -8  -6  -4 33062.5 953.322   8
  -8  -6  -3 8515.93 400.950   8
  -8  -6  -3 8769.01 384.785  12
  -8  -6  -2 45530.8 1194.33  12
  -8  -6  -2 46165.1 1210.87   8
  -8  -6  -1 1514.83 171.854  12
  -8  -6   0 80531.0 1922.87  12
  -8  -6   1 8018.66 402.885  12
  -8  -6   2 71598.1 1778.86  12
  -8  -6   3 1308.22 171.699  12
  -8  -6   4 88283.7 2097.13  12
  -8  -6   4 84920.4 2006.42  10
  -8  -6   5 19814.0 713.658  12
  -8  -6   5 18290.8 654.202  10
  -8  -6   6 68622.2 1714.68  10
  -8  -6   6 70427.6 1761.47  12
  -8  -6   7 39737.4 1134.46  10
  -8  -6   7 39955.8 1151.25  12
  -8  -6   8 25839.5 845.305  10
  -8  -6   8 26004.5 846.687  12
  -8  -6   9 25934.8 844.118  12
  -8  -6   9 28195.5 885.949  10
  -8  -6  10 22249.8 757.736  10
  -8  -6  10 21272.4 723.018  12
  -8  -6  11 15430.0 597.735  10
  -8  -6  11 14756.2 556.417  12
  -8  -6  12 25844.8 783.581  12
  -8  -6  12 27286.5 841.052  10
  -8  -6  13 13783.9 530.102  10
  -8  -6  13 13364.6 482.000  12
  -8  -6  14 3875.45 263.768  10
  -8  -6  15 17800.0 585.834  10
  -8  -6  16 5009.10 258.097  10
  -8  -6  17 16452.8 495.454  10
  -8  -5  -8 4291.07 286.211   8
  -8  -5  -7 34360.8 991.068   8
  -8  -5  -6 16396.1 607.033   8
  -8  -5  -5 28777.8 884.141   8
  -8  -5  -4 2467.34 217.083   8
  -8  -5  -3 19288.3 671.453   8
  -8  -5  -3 19143.4 641.050  12
  -8  -5  -2 1681.33 198.224   8
  -8  -5  -2 1326.51 164.846  12
  -8  -5  -1 12236.9 496.581   8
  -8  -5  -1 12981.8 511.394  12
  -8  -5   0 5409.49 318.444  12
  -8  -5   1 19177.1 683.824  12
  -8  -5   2 263.053 99.9269  12
  -8  -5   3 91808.9 2192.34  12
  -8  -5   4 16243.3 592.140  10
  -8  -5   4 16786.8 648.583  12
  -8  -5   5 122465. 2780.94  10
  -8  -5   5 126874. 2855.11  12
  -8  -5   6 56666.3 1508.96  12
  -8  -5   6 56613.8 1476.59  10
  -8  -5   7 60193.1 1548.60  10
  -8  -5   7 58634.8 1555.66  12
  -8  -5   8 38215.4 1115.63  10
  -8  -5   8 38006.6 1173.54   7
  -8  -5   8 37425.2 1108.03  12
  -8  -5   9 26182.4 863.517  10
  -8  -5   9 24786.9 837.146  12
  -8  -5   9 26196.5 914.780   7
  -8  -5  10 11921.2 521.643  12
  -8  -5  10 13291.2 609.523   7
  -8  -5  10 12752.2 549.009  10
  -8  -5  11 24622.8 804.601  12
  -8  -5  11 27073.1 915.532   7
  -8  -5  11 25779.6 848.747  10
  -8  -5  12 35637.3 1049.49  10
  -8  -5  12 34456.4 998.889  12
  -8  -5  12 37695.4 1130.32   7
  -8  -5  13 6129.11 348.765  10
  -8  -5  13 6492.82 392.361   7
  -8  -5  13 5636.78 308.525  12
  -8  -5  14 37427.0 1101.70   7
  -8  -5  14 38189.2 1066.79  10
  -8  -5  15 1150.37 155.746  10
  -8  -5  15 1159.36 176.987   7
  -8  -5  16 49071.7 1237.56  10
  -8  -5  16 49348.6 1264.67   7
  -8  -5  17 67.8289 78.5198  10
  -8  -5  17 57.0030 89.4904   7
  -8  -5  18 33698.7 845.711  10
  -8  -4 -10 7387.16 385.174   8
  -8  -4  -9 13984.2 560.367   8
  -8  -4  -8 21820.5 747.593   8
  -8  -4  -7 9384.17 447.563   8
  -8  -4  -6 47262.3 1282.64   8
  -8  -4  -5 4197.08 288.052   8
  -8  -4  -4 29135.5 895.299   8
  -8  -4  -3 802.208 229.386  16
  -8  -4  -3 549.971 114.835   8
  -8  -4  -3 711.253 119.650  12
  -8  -4  -2 14549.0 561.316   8
  -8  -4  -2 14583.4 548.255  12
  -8  -4  -2 15087.2 1005.52  16
  -8  -4  -1 57.8300 84.4167  12
  -8  -4  -1 152.252 149.285  16
  -8  -4  -1-10.4634 86.5686   8
  -8  -4   0 18189.0 643.441  12
  -8  -4   0 17334.0 1124.17  16
  -8  -4   0 17944.5 623.332   8
  -8  -4   1 938.904 147.820  12
  -8  -4   1 1181.95 301.702  16
  -8  -4   2 61955.5 1585.65  12
  -8  -4   2 63592.0 2419.49  16
  -8  -4   3 10048.6 868.424  16
  -8  -4   3 9568.39 461.284  12
  -8  -4   4 24050.1 772.253  10
  -8  -4   4 25281.3 1443.10  16
  -8  -4   4 26412.1 849.362  12
  -8  -4   5 4242.64 304.406  12
  -8  -4   5 4053.04 585.311  16
  -8  -4   5 3951.06 273.416  10
  -8  -4   6 22354.3 748.375  10
  -8  -4   6 21943.6 771.368  12
  -8  -4   6 20855.7 1314.31  16
  -8  -4   6 21246.5 792.773   7
  -8  -4   7 2148.82 221.444  10
  -8  -4   7 1626.59 229.085   7
  -8  -4   7 1547.63 197.539  12
  -8  -4   8 22864.5 785.783  10
  -8  -4   8 22834.7 835.794   7
  -8  -4   8 21769.6 773.079  12
  -8  -4   9 11253.0 513.060  10
  -8  -4   9 10991.0 547.385   7
  -8  -4   9 10523.1 494.173  12
  -8  -4  10 16656.5 651.702  10
  -8  -4  10 16539.9 695.102   7
  -8  -4  10 16151.2 629.323  12
  -8  -4  11 31282.6 975.945  10
  -8  -4  11 31642.3 1040.20   7
  -8  -4  11 30395.3 939.738  12
  -8  -4  12 24164.3 819.037  10
  -8  -4  12 23529.4 775.472  12
  -8  -4  12 25060.9 882.915   7
  -8  -4  13 68198.2 1764.48   7
  -8  -4  13 65666.8 1623.43  12
  -8  -4  13 67469.9 1694.42  10
  -8  -4  14 595.787 142.641  10
  -8  -4  14 689.686 183.734   7
  -8  -4  15 45057.0 1220.12  10
  -8  -4  15 45167.7 1260.75   7
  -8  -4  16 741.453 145.755  10
  -8  -4  16 677.883 150.614   7
  -8  -4  17 36898.8 975.893  10
  -8  -4  17 34269.9 982.711   7
  -8  -4  18 63.8714 76.7642  10
  -8  -4  18 126.468 91.4470   7
  -8  -4  19 28434.8 712.747  10
  -8  -4  19 28098.8 743.660   7
  -8  -3 -11 28405.6 891.081   8
  -8  -3 -10 28058.8 889.162   8
  -8  -3  -9 18547.8 684.535   8
  -8  -3  -8 31973.7 982.209   8
  -8  -3  -7 27302.5 875.655   8
  -8  -3  -6 2784.14 238.603   8
  -8  -3  -5 105074. 2427.72   8
  -8  -3  -4 263.506 102.000   8
  -8  -3  -3 68191.2 1690.52   8
  -8  -3  -3 70396.6 2388.40  16
  -8  -3  -3 68680.7 1647.28  12
  -8  -3  -2 4285.07 507.244  16
  -8  -3  -2 4498.03 274.665  12
  -8  -3  -2 4477.12 285.137   8
  -8  -3  -1 32603.5 955.495   8
  -8  -3  -1 35589.9 1589.66  16
  -8  -3  -1 33416.6 959.592  12
  -8  -3   0 2928.46 222.968   8
  -8  -3   0 3145.08 456.901  16
  -8  -3   0 3267.11 243.277  12
  -8  -3   1 27708.9 832.043   8
  -8  -3   1 28410.0 869.137  12
  -8  -3   1 29596.3 1479.19  16
  -8  -3   2 5424.51 327.435  12
  -8  -3   2 6182.83 657.755  16
  -8  -3   3 37275.1 1085.25  12
  -8  -3   3 39256.8 1775.94  16
  -8  -3   4 79029.1 1898.09  10
  -8  -3   4 82147.6 1975.51  12
  -8  -3   4 85155.7 2880.06  16
  -8  -3   4 82865.4 2003.32   7
  -8  -3   5 4468.40 284.079  10
  -8  -3   5 4904.52 322.175  12
  -8  -3   5 4380.03 318.761   7
  -8  -3   5 4665.19 600.760  16
  -8  -3   6 6215.69 682.928  16
  -8  -3   6 6516.71 360.369  10
  -8  -3   6 7004.74 406.456   7
  -8  -3   6 6502.11 371.333  12
  -8  -3   7 1203.83 174.722  10
  -8  -3   7 750.744 256.760  16
  -8  -3   7 1257.10 178.600  12
  -8  -3   7 1281.20 195.793   7
  -8  -3   8 2067.73 219.320  12
  -8  -3   8 1968.64 211.392  10
  -8  -3   8 2182.61 255.278   7
  -8  -3   8 1751.35 373.748  16
  -8  -3   9 8186.12 459.236   7
  -8  -3   9 8018.02 422.232  10
  -8  -3   9 7585.01 409.104  12
  -8  -3   9 7275.99 732.574  16
  -8  -3  10 28073.7 913.410  10
  -8  -3  10 27761.1 903.822  12
  -8  -3  10 30484.5 989.310   7
  -8  -3  11 23595.7 817.931  10
  -8  -3  11 24503.1 809.725  12
  -8  -3  11 24985.9 884.804   7
  -8  -3  12 61076.2 1627.89  10
  -8  -3  12 64569.2 1607.54  12
  -8  -3  12 64594.0 1711.73   7
  -8  -3  13 6615.93 387.055  10
  -8  -3  13 6784.72 423.347   7
  -8  -3  14 30830.4 996.314   7
  -8  -3  14 30661.2 954.965  10
  -8  -3  15 729.628 168.255   7
  -8  -3  15 682.698 145.039  10
  -8  -3  16 11618.1 493.308  10
  -8  -3  16 10791.2 500.224   7
  -8  -3  17 240.997 107.401  10
  -8  -3  17 75.0395 115.080   7
  -8  -3  18 31079.5 891.787   7
  -8  -3  18 32539.7 878.218  10
  -8  -3  19 125.848 64.8170  10
  -8  -3  19 89.0345 86.1140   7
  -8  -3  20 20479.9 556.576   7
  -8  -2 -12 36949.2 1075.73   8
  -8  -2 -11 14517.0 593.012   8
  -8  -2 -10 40466.8 1171.72   8
  -8  -2  -9 1874.38 216.411   8
  -8  -2  -8 39307.9 1141.27   8
  -8  -2  -7 6223.21 364.340   8
  -8  -2  -6 40269.6 1138.48   8
  -8  -2  -5 4124.93 284.855   8
  -8  -2  -4 135241. 3603.88  16
  -8  -2  -4 125432. 2850.31   8
  -8  -2  -3 6561.57 355.116   8
  -8  -2  -3 6949.60 621.580  16
  -8  -2  -2 160976. 3532.18   8
  -8  -2  -2 163873. 3503.75  12
  -8  -2  -1 516.265 203.193  16
  -8  -2  -1 308.393 103.797   8
  -8  -2  -1 538.850 109.874  12
  -8  -2   0 98146.8 2280.03   8
  -8  -2   0 101252. 2297.78  12
  -8  -2   1 2092.94 387.246  16
  -8  -2   2 69059.8 1678.84   6
  -8  -2   2 76873.0 2559.60  16
  -8  -2   3 51742.8 1340.92   7
  -8  -2   3 53903.7 2080.69  16
  -8  -2   3 48034.7 1269.71   6
  -8  -2   4 34492.3 1617.74  16
  -8  -2   4 30808.5 907.295   6
  -8  -2   4 32459.0 916.151  10
  -8  -2   4 32981.0 977.626   7
  -8  -2   5 80615.2 1913.94   7
  -8  -2   5 81745.7 2747.86  16
  -8  -2   5 77099.3 1845.39  10
  -8  -2   5 75403.7 1818.12   6
  -8  -2   6 11869.9 922.491  16
  -8  -2   6 11259.1 508.788   7
  -8  -2   6 11020.0 451.561   6
  -8  -2   6 10761.8 474.407  10
  -8  -2   7 5007.50 316.762  10
  -8  -2   7 4502.82 319.030   7
  -8  -2   7 5002.26 317.604  12
  -8  -2   7 5392.81 615.002  16
  -8  -2   8 3229.43 259.056  10
  -8  -2   8 3750.81 297.925   7
  -8  -2   8 3233.96 263.233  12
  -8  -2   8 3449.84 508.725  16
  -8  -2   9 9186.89 820.894  16
  -8  -2   9 9717.80 485.744   7
  -8  -2   9 8915.88 445.018  12
  -8  -2   9 8628.46 440.135  10
  -8  -2  10 39894.5 1166.25   7
  -8  -2  10 38332.0 1107.43  12
  -8  -2  10 36433.9 1102.37  10
  -8  -2  10 35456.4 1734.81  16
  -8  -2  11 83641.3 2029.46  12
  -8  -2  11 81530.7 2041.22  10
  -8  -2  11 87180.8 2112.22   7
  -8  -2  12 69140.2 1785.37  10
  -8  -2  12 72391.3 1764.80  12
  -8  -2  12 70762.8 1834.64   7
  -8  -2  13 47902.8 1333.14  10
  -8  -2  13 48331.8 1377.90   7
  -8  -2  14 1341.90 207.747   7
  -8  -2  14 1338.87 196.870  10
  -8  -2  15 17146.7 653.797  10
  -8  -2  15 16330.9 664.364   7
  -8  -2  16 1687.21 222.102   7
  -8  -2  16 1873.13 212.074  10
  -8  -2  17 26647.4 811.893  10
  -8  -2  17 23966.4 805.604   7
  -8  -2  18 1599.36 168.206  10
  -8  -2  18 1198.32 157.405   7
  -8  -2  19 24096.0 670.473  10
  -8  -2  19 23309.8 698.102   7
  -8  -2  20 1331.80 127.137   7
  -8  -1 -13 55636.6 1463.49   8
  -8  -1 -12 4915.82 332.758   8
  -8  -1 -11 50115.1 1388.94   8
  -8  -1 -10 7164.39 415.702   8
  -8  -1  -9 39868.7 1170.57   8
  -8  -1  -8 873.214 158.820   8
  -8  -1  -7 55595.1 1472.59   8
  -8  -1  -6 4058.81 293.924   8
  -8  -1  -5 76938.6 1862.70   8
  -8  -1  -4 247.119 93.4182   8
  -8  -1  -4 205.561 149.470  16
  -8  -1  -3 153141. 3898.74  16
  -8  -1  -3 141955. 3144.05   8
  -8  -1  -2 6773.20 603.528  16
  -8  -1  -2 5952.43 323.218   8
  -8  -1  -1 129140. 3594.76  16
  -8  -1   0 2050.16 353.061  16
  -8  -1   1 42996.6 1758.66  16
  -8  -1   2 69138.1 2404.30  16
  -8  -1   3 62182.8 2261.98  16
  -8  -1   4 77110.5 2617.55  16
  -8  -1   5 103999. 2392.47   7
  -8  -1   5 107735. 3259.23  16
  -8  -1   6 66566.8 1631.71   6
  -8  -1   6 70914.2 1692.47  10
  -8  -1   6 68395.3 1697.76   7
  -8  -1   6 69995.9 2467.95  16
  -8  -1   7 90541.8 1828.91  10
  -8  -1   7 89352.8 2736.88  16
  -8  -1   7 86957.8 1832.46   7
  -8  -1   8 61919.7 1607.52   7
  -8  -1   8 63939.3 1596.81  10
  -8  -1   8 60389.1 2319.68  16
  -8  -1   9 10879.3 488.142  10
  -8  -1   9 10360.8 491.482   7
  -8  -1  10 99579.0 2346.87   7
  -8  -1  10 97632.4 3178.72  16
  -8  -1  10 97263.9 2316.64  10
  -8  -1  11 7615.39 419.747  10
  -8  -1  11 7736.43 431.565   7
  -8  -1  11 7823.26 413.188  12
  -8  -1  12 69056.5 1806.16   7
  -8  -1  12 70605.5 1801.92  10
  -8  -1  12 72735.8 1775.28  12
  -8  -1  13 3684.20 293.214  10
  -8  -1  13 3624.42 301.018   7
  -8  -1  14 43059.2 1220.07  10
  -8  -1  14 39829.3 1201.59   7
  -8  -1  15 5968.40 372.987  10
  -8  -1  15 6203.12 386.473   7
  -8  -1  16 18673.5 686.942  10
  -8  -1  16 17912.2 685.654   7
  -8  -1  17 709.406 147.987   7
  -8  -1  17 494.605 127.794  10
  -8  -1  18 37491.8 1059.69   7
  -8  -1  18 39760.7 1051.14  10
  -8  -1  19 2046.78 161.050  10
  -8  -1  19 1994.84 176.083   7
  -8  -1  20 28893.9 764.416   7
  -8  -1  21 536.273 72.1898   7
  -8   0 -14 38008.9 1070.74   8
  -8   0 -13 4031.17 295.311   8
  -8   0 -12 36140.8 1092.35   8
  -8   0 -11 644.615 150.179   8
  -8   0 -10 53598.4 1462.29   8
  -8   0  -9 2235.49 229.432   8
  -8   0  -8 36839.6 1096.34   8
  -8   0  -7 246.304 115.183   8
  -8   0  -6 44540.7 1224.54   8
  -8   0  -5 6097.77 342.702   8
  -8   0  -4 30877.9 1302.04  16
  -8   0  -4 28374.4 866.518   8
  -8   0  -3 28301.6 1262.65  16
  -8   0  -2 74478.2 2357.58  16
  -8   0  -1 39848.4 1599.06  16
  -8   0   0 38958.4 1610.25  16
  -8   0   1 30212.5 1401.29  16
  -8   0   2 7511.20 661.893  16
  -8   0   3 60598.9 2179.14  16
  -8   0   4 47891.7 1890.90  16
  -8   0   5 65773.0 2316.36  16
  -8   0   6 53289.8 2045.51  16
  -8   0   7 69255.1 2447.92  16
  -8   0   7 70970.7 1721.06   7
  -8   0   8 32375.9 918.879   6
  -8   0   8 32033.6 1551.36  16
  -8   0   8 32921.3 969.634   7
  -8   0   9 45027.4 1903.35  16
  -8   0   9 44296.2 1224.20   7
  -8   0  10 12181.1 525.548   7
  -8   0  10 11405.9 911.853  16
  -8   0  11 67902.7 1724.78   7
  -8   0  12 2885.20 261.359  10
  -8   0  12 2534.61 246.982   7
  -8   0  13 56014.2 1496.96  10
  -8   0  13 52976.9 1460.21   7
  -8   0  14 4012.15 320.113  10
  -8   0  14 4246.63 318.096   7
  -8   0  15 82269.3 1977.21  10
  -8   0  15 74420.8 1923.84   7
  -8   0  16 5805.69 357.550  10
  -8   0  16 5831.20 359.215   7
  -8   0  17 55258.3 1416.36  10
  -8   0  17 52609.9 1404.35   7
  -8   0  18 18159.7 613.793  10
  -8   0  18 17692.5 622.732   7
  -8   0  19 10358.9 415.111   7
  -8   0  19 10267.0 382.358  10
  -8   0  20 5039.06 248.148   7
  -8   0  21 7182.78 262.868   7
  -8   1 -14 6614.67 362.463   8
  -8   1 -13 39916.2 1152.56   8
  -8   1 -12 1631.89 208.564   8
  -8   1 -11 46426.0 1316.75   8
  -8   1 -10 214.475 113.004   8
  -8   1  -9 108193. 2540.46   8
  -8   1  -8 2558.26 254.206   8
  -8   1  -7 103454. 2416.68   8
  -8   1  -6 1614.83 184.497   8
  -8   1  -5 35170.1 1006.52   8
  -8   1  -5 35537.8 1390.57  16
  -8   1  -4 20140.2 1003.94  16
  -8   1  -3 25185.6 1166.75  16
  -8   1  -2 58198.6 1983.04  16
  -8   1  -1 52251.7 1883.28  16
  -8   1   0 12811.2 848.213  16
  -8   1   1 24098.8 1216.32  16
  -8   1   2 59515.8 2119.27  16
  -8   1   3 6853.76 635.334  16
  -8   1   4 34152.9 1512.39  16
  -8   1   5 46619.7 1841.36  16
  -8   1   6 48309.6 1906.10  16
  -8   1   7 11391.5 854.632  16
  -8   1   8 70518.1 1684.31   6
  -8   1   8 70303.1 2479.20  16
  -8   1   8 70332.6 1705.73   7
  -8   1   9 101.817 86.6164   7
  -8   1   9 398.082 104.789   6
  -8   1   9-11.5516 158.881  16
  -8   1  10 26052.2 792.417   6
  -8   1  10 26245.2 1410.49  16
  -8   1  10 26219.3 835.266   7
  -8   1  11 1208.38 163.632   7
  -8   1  12 29440.4 928.312   7
  -8   1  13 72.7326 108.188   7
  -8   1  14 84768.5 2115.52   7
  -8   1  14 92236.1 2195.40  10
  -8   1  15 10200.1 501.744  10
  -8   1  15 9247.78 464.174   7
  -8   1  16 67755.2 1705.61  10
  -8   1  16 64011.0 1658.14   7
  -8   1  17 10458.5 470.715  10
  -8   1  17 9586.35 450.775   7
  -8   1  18 24170.8 728.539  10
  -8   1  18 22465.6 728.144   7
  -8   1  19 14148.1 496.551   7
  -8   1  19 14069.9 463.277  10
  -8   1  20 2202.59 158.441   7
  -8   1  21 6290.80 241.400   7
  -8   2 -14 62388.3 1548.22   8
  -8   2 -13 11321.6 503.335   8
  -8   2 -12 20356.2 740.940   8
  -8   2 -11 2268.63 237.812   8
  -8   2 -10 48171.2 1352.25   8
  -8   2  -9 9269.61 467.691   8
  -8   2  -8 34677.8 1044.78   8
  -8   2  -7 2346.19 240.008   8
  -8   2  -6 41063.9 1140.98   8
  -8   2  -5 906.397 203.995  16
  -8   2  -4 17575.1 917.626  16
  -8   2  -3 28490.7 1240.21  16
  -8   2  -2 120407. 3298.25  16
  -8   2  -1 32517.3 1401.14  16
  -8   2   0 21846.0 1122.93  16
  -8   2   1 18426.5 1036.17  16
  -8   2   2 28349.4 1326.60  16
  -8   2   3 21448.6 1141.18  16
  -8   2   4 28254.9 1340.68  16
  -8   2   5 34832.4 1532.03  16
  -8   2   6 4779.65 542.086  16
  -8   2   7 30790.8 1480.83  16
  -8   2   8 1715.41 183.294   7
  -8   2   8 1461.74 333.432  16
  -8   2   8 1639.34 173.617   6
  -8   2   9 40338.3 1084.45   6
  -8   2   9 40387.4 1787.81  16
  -8   2   9 39675.7 1091.49   7
  -8   2  10 5915.65 322.961   6
  -8   2  10 5804.24 335.772   7
  -8   2  10 5730.69 644.011  16
  -8   2  11 23757.7 749.941   6
  -8   2  11 23884.5 783.451   7
  -8   2  12 6311.79 332.002   6
  -8   2  12 6115.27 353.561   7
  -8   2  13 18634.5 681.762   7
  -8   2  14 193.546 113.406   7
  -8   2  15 62750.8 1602.71   7
  -8   2  16 2527.24 227.963   7
  -8   2  16 2597.63 251.504  10
  -8   2  17 26569.7 836.170   7
  -8   2  17 29027.8 872.478  10
  -8   2  18 14010.8 497.328  10
  -8   2  18 12954.0 497.079   7
  -8   2  19 557.385 89.4648  10
  -8   2  19 789.237 115.554   7
  -8   2  20 9966.87 357.099   7
  -8   2  21 4169.78 185.956   7
  -8   3 -12 16560.0 635.559   8
  -8   3 -11 42049.1 1208.92   8
  -8   3 -10 10219.1 491.566   8
  -8   3  -9 58756.1 1544.55   8
  -8   3  -8 9497.30 459.315   8
  -8   3  -7 18326.5 663.563   8
  -8   3  -6 837.294 133.105   8
  -8   3  -5 47308.7 1647.94  16
  -8   3  -4 4076.74 431.085  16
  -8   3  -3 124872. 3360.36  16
  -8   3  -2 8566.92 660.893  16
  -8   3  -1 103196. 2978.97  16
  -8   3   0 12292.5 818.945  16
  -8   3   1 13220.6 856.428  16
  -8   3   2 47978.4 1810.89  16
  -8   3   3 20702.0 1111.47  16
  -8   3   4 30858.4 1415.67  16
  -8   3   5 27297.0 1346.50  16
  -8   3   6 147362. 4060.45  16
  -8   3   7 219.274 146.687  16
  -8   3   8 109623. 2445.99   6
  -8   3   8 111518. 3392.76  16
  -8   3   9 5388.18 302.703   7
  -8   3   9 5040.05 603.568  16
  -8   3   9 5714.01 309.077   6
  -8   3  10 34421.5 980.996   7
  -8   3  10 34294.9 969.245   6
  -8   3  10 35877.5 1699.63  16
  -8   3  11 466.894 118.296   6
  -8   3  11 362.587 108.085   7
  -8   3  12 11401.6 476.295   6
  -8   3  12 11781.1 498.142   7
  -8   3  13 412.746 110.441   6
  -8   3  13 222.828 97.8102   7
  -8   3  14 26515.2 842.843   7
  -8   3  15 11757.7 500.710   7
  -8   3  16 12515.1 507.412   7
  -8   3  17 5371.18 306.271   7
  -8   3  17 5704.01 322.788  10
  -8   3  18 8300.90 363.523   7
  -8   3  18 8146.35 349.651  10
  -8   3  19 3657.32 216.119   7
  -8   3  20 3488.47 187.157   7
  -8   3  21 10662.0 320.937   7
  -8   4 -10 177997. 3874.14   8
  -8   4  -9 49463.7 1336.70   8
  -8   4  -8 30692.1 936.385   8
  -8   4  -7 101646. 2341.37   8
  -8   4  -5 1778.36 273.068  16
  -8   4  -4 64738.2 2078.87  16
  -8   4  -3 7849.62 616.246  16
  -8   4  -2 155552. 4019.23  16
  -8   4  -1 83555.0 2559.46  16
  -8   4   0 32608.6 1413.21  16
  -8   4   1 95956.4 2857.26  16
  -8   4   2 1366.98 297.507  16
  -8   4   3 66549.4 2268.99  16
  -8   4   4 6328.87 622.516  16
  -8   4   5 46320.8 1852.07  16
  -8   4   6 12600.6 905.868  16
  -8   4   7 133643. 2923.31   6
  -8   4   7 144124. 3967.97  16
  -8   4   8 267.633 99.4743   6
  -8   4   8 515.875 228.127  16
  -8   4   8 539.063 105.554   8
  -8   4   9 129557. 2876.89   6
  -8   4   9 132587. 2856.41   8
  -8   4  10 7489.78 366.322   7
  -8   4  10 6763.50 709.731  16
  -8   4  10 7288.91 363.433   6
  -8   4  10 7719.64 355.516   8
  -8   4  11 63498.4 1574.10   6
  -8   4  11 65455.9 1589.66   7
  -8   4  12 2906.92 233.418   7
  -8   4  12 2833.57 223.353   6
  -8   4  13 26078.5 825.057   7
  -8   4  13 26735.9 808.821   6
  -8   4  14 14147.8 527.619   6
  -8   4  14 14773.8 561.307   7
  -8   4  15 21886.5 672.439   6
  -8   4  15 21643.6 714.460   7
  -8   4  16 26081.7 792.645   7
  -8   4  17 31242.5 885.209   7
  -8   4  17 32529.0 905.766  10
  -8   4  18 8225.29 334.940  10
  -8   4  18 8693.30 357.975   7
  -8   4  19 10358.5 371.944   7
  -8   4  20 5077.10 216.655   7
  -8   5  -9 63022.2 1591.54   8
  -8   5  -8 22594.5 750.677   8
  -8   5  -7 10906.3 471.733   8
  -8   5  -5 28102.8 1220.99  16
  -8   5  -4 39248.5 1514.46  16
  -8   5  -3 70959.3 2253.06  16
  -8   5  -2 68831.4 2208.26  16
  -8   5  -1 23059.7 1133.14  16
  -8   5   0 125455. 3445.09  16
  -8   5   1 17026.1 973.747  16
  -8   5   2 95603.5 2878.48  16
  -8   5   3 2685.11 409.132  16
  -8   5   4 30393.0 1415.84  16
  -8   5   5 23978.5 1277.66  16
  -8   5   6 71205.7 2489.22  16
  -8   5   7 10092.4 415.794   8
  -8   5   7 11289.4 863.504  16
  -8   5   8 73174.8 1724.83   8
  -8   5   8 76003.7 2613.40  16
  -8   5   9 1697.76 367.699  16
  -8   5   9 1582.86 166.636   8
  -8   5  10 131733. 2863.62   8
  -8   5  11 594.467 117.609   8
  -8   5  11 870.986 137.676   7
  -8   5  12 23162.6 735.356   7
  -8   5  12 23136.5 710.345   8
  -8   5  13 21496.5 694.469   6
  -8   5  13 21504.4 704.113   7
  -8   5  14 16838.4 579.980   6
  -8   5  14 16935.4 600.008   7
  -8   5  15 21986.7 675.124   6
  -8   5  15 22575.2 709.014   7
  -8   5  16 18839.3 613.791   7
  -8   5  16 18564.7 573.436   6
  -8   5  17 20445.1 627.238   7
  -8   5  18 26154.9 716.674   7
  -8   5  19 10849.5 362.246   7
  -8   5  20 3984.43 173.627   7
  -8   6  -7 1835.89 183.646   8
  -8   6  -6 6365.76 333.859   8
  -8   6  -5 52780.8 1837.23  16
  -8   6  -4 49498.9 1773.53  16
  -8   6  -3 130319. 3498.18  16
  -8   6  -2 33813.1 1416.56  16
  -8   6  -1 141456. 3807.43   2
  -8   6  -1 138155. 3717.15  16
  -8   6   0 386.718 192.458   2
  -8   6   0 187.442 140.164  16
  -8   6   1 101118. 3040.75   2
  -8   6   1 103102. 3008.61  16
  -8   6   2 12197.4 852.565   2
  -8   6   2 13499.6 876.537  16
  -8   6   3 57923.0 2077.68  16
  -8   6   4 10948.8 815.921  16
  -8   6   5 15120.3 982.494  16
  -8   6   5 14701.7 520.953   8
  -8   6   6 2631.99 420.399  16
  -8   6   6 2703.34 205.359   8
  -8   6   7 11718.0 878.106  16
  -8   6   7 12227.6 472.410   8
  -8   6   8 24908.5 751.624   8
  -8   6   8 24785.0 1319.09  16
  -8   6   9 68600.4 1637.26   8
  -8   6   9 67986.9 2437.08  16
  -8   6  10 8894.27 393.764   8
  -8   6  11 41781.0 1097.60   8
  -8   6  12 7318.06 352.491   7
  -8   6  12 7155.13 342.293   8
  -8   6  13 13209.8 497.169   7
  -8   6  13 12711.1 472.550   8
  -8   6  14 13001.4 490.226   7
  -8   6  15 18219.0 596.885   7
  -8   6  15 18707.4 589.830   6
  -8   6  16 13778.0 464.221   6
  -8   6  16 14276.1 487.952   7
  -8   6  17 30396.5 786.431   7
  -8   6  17 28030.6 736.207   6
  -8   6  18 15126.1 459.329   7
  -8   6  19 7854.27 271.792   7
  -8   7  -6 5475.15 302.204   8
  -8   7  -5 13849.3 843.903  16
  -8   7  -5 14287.7 519.596   8
  -8   7  -4 134630. 3658.80   2
  -8   7  -4 126010. 3494.27  16
  -8   7  -3 46250.9 1791.03   2
  -8   7  -3 45192.8 1716.58  16
  -8   7  -2 87856.7 2731.12   2
  -8   7  -1 7772.86 666.030   2
  -8   7   0 48350.8 1854.10   2
  -8   7   1 222.479 134.702   2
  -8   7   2 48352.2 1883.25   2
  -8   7   3 1036.85 130.252   8
  -8   7   3 990.066 264.518   2
  -8   7   4 68970.0 2350.71   2
  -8   7   4 65809.2 1578.44   8
  -8   7   4 66633.8 2315.45  16
  -8   7   5 5111.75 282.438   8
  -8   7   5 4611.77 536.611  16
  -8   7   6 40791.6 1722.16  16
  -8   7   6 39703.9 1063.91   8
  -8   7   7 21176.4 1217.69  16
  -8   7   7 23286.3 718.285   8
  -8   7   8 40321.1 1073.63   8
  -8   7   8 37848.4 1681.35  16
  -8   7   9 34400.6 951.198   8
  -8   7   9 31679.3 1511.44  16
  -8   7  10 23879.9 736.715   8
  -8   7  11 15810.0 556.123   8
  -8   7  12 15458.4 538.282   8
  -8   7  13 5852.19 296.287   8
  -8   7  14 17035.7 547.676   8
  -8   7  14 17391.1 563.606   7
  -8   7  15 6311.13 297.038   6
  -8   7  15 6276.95 295.122   7
  -8   7  15 5977.24 271.758   8
  -8   7  16 8901.06 341.099   6
  -8   7  16 9041.07 346.671   7
  -8   7  17 24707.4 653.228   7
  -8   7  17 24439.0 639.434   6
  -8   7  18 2796.47 148.883   7
  -8   8  -6 25342.7 1274.80   2
  -8   8  -5 30757.5 1434.96   2
  -8   8  -4 2992.34 216.768   8
  -8   8  -4 2947.35 421.938   2
  -8   8  -3 61623.3 1487.91   8
  -8   8  -3 63096.6 2212.88   2
  -8   8  -2 13500.4 906.349   2
  -8   8  -2 13475.8 489.076   8
  -8   8  -1 3170.96 218.128   8
  -8   8  -1 3367.39 452.241   2
  -8   8   0 35517.6 956.348   8
  -8   8   0 35924.0 1579.01   2
  -8   8   1 26038.0 748.060   6
  -8   8   1 27296.2 1347.07   2
  -8   8   1 27280.6 779.553   8
  -8   8   2 4449.89 537.577   2
  -8   8   2 4768.07 267.586   8
  -8   8   3 36986.3 987.436   8
  -8   8   3 34349.1 1576.45   2
  -8   8   4 7725.08 358.990   8
  -8   8   4 7850.64 701.354   2
  -8   8   5 46780.5 1204.56   8
  -8   8   5 46144.1 1861.31   2
  -8   8   6 4837.63 286.898   8
  -8   8   6 4816.78 551.073  16
  -8   8   6 3769.71 489.745   2
  -8   8   7 20281.0 1186.26  16
  -8   8   7 22193.2 704.816   8
  -8   8   8 1963.86 360.422  16
  -8   8   8 2358.90 206.757   8
  -8   8   9 27204.8 818.299   8
  -8   8  10 12984.3 500.844   8
  -8   8  11 18631.6 618.259   8
  -8   8  12 15734.6 542.754   8
  -8   8  13 9138.08 377.422   8
  -8   8  14 11636.4 415.894   8
  -8   8  15 4239.68 215.468   8
  -8   8  16 8974.38 328.508   6
  -8   8  17 1035.78 95.0728   6
  -8   9  -7 36882.9 1610.37   2
  -8   9  -6 63630.2 2252.47   2
  -8   9  -5 2946.19 442.403   2
  -8   9  -4 59437.4 1441.97   8
  -8   9  -4 59085.0 2184.03   2
  -8   9  -3 406.963 202.625   2
  -8   9  -3 453.671 104.777   8
  -8   9  -2 5292.08 588.393   2
  -8   9  -2 5632.33 299.933   8
  -8   9  -1 6326.33 636.739   2
  -8   9  -1 6610.09 327.476   8
  -8   9   0 14126.9 509.899   8
  -8   9   0 13706.6 944.331   2
  -8   9   1 1291.17 150.316   8
  -8   9   1 1247.35 137.402   6
  -8   9   1 1265.74 297.877   2
  -8   9   2 38203.2 1678.32   2
  -8   9   2 38790.9 1034.51   8
  -8   9   3 312.518 93.6554   8
  -8   9   3 126.225 138.570   2
  -8   9   4 79538.7 2655.92   2
  -8   9   4 80168.4 1866.69   8
  -8   9   5 8151.36 373.033   8
  -8   9   5 6703.17 664.641   2
  -8   9   6 83084.6 2769.97   2
  -8   9   6 91450.2 2069.00   8
  -8   9   7 1343.98 164.817   8
  -8   9   7 1051.01 280.464  16
  -8   9   8 40580.0 1097.67   8
  -8   9   9 598.947 116.988   8
  -8   9  10 17478.2 598.317   8
  -8   9  11 22816.2 706.587   8
  -8   9  12 5058.37 275.519   8
  -8   9  13 48410.5 1186.33   8
  -8   9  14 2377.00 169.462   8
  -8   9  15 15890.0 472.449   8
  -8   9  16 4911.64 215.199   6
  -8   9  16 4573.37 194.698   8
  -8   9  17 24311.3 596.478   6
  -8  10  -5 107030. 3276.55   2
  -8  10  -4 6047.17 645.103   2
  -8  10  -3 58703.7 1420.16   8
  -8  10  -3 54915.6 2167.98   2
  -8  10  -2 4510.74 560.735   2
  -8  10  -2 4474.66 272.376   8
  -8  10  -1 47894.6 1222.34   8
  -8  10  -1 48309.3 1978.20   2
  -8  10   0 3406.54 496.390   2
  -8  10   0 3596.48 250.608   8
  -8  10   1 144292. 4029.83   2
  -8  10   1 141534. 2980.88   6
  -8  10   1 137344. 3021.87   8
  -8  10   2 4437.37 545.125   2
  -8  10   2 5086.69 285.271   8
  -8  10   3 48839.6 1997.67   2
  -8  10   3 53000.2 1311.00   8
  -8  10   4 22051.0 694.043   8
  -8  10   4 20069.8 1171.45   2
  -8  10   5 23362.8 729.067   8
  -8  10   6 6650.20 338.845   8
  -8  10   7 18063.3 619.582   8
  -8  10   8 744.969 131.388   8
  -8  10   9 59836.5 1471.47   8
  -8  10  10 1827.84 177.201   8
  -8  10  11 5940.42 305.095   8
  -8  10  12 41367.4 1052.39   8
  -8  10  13 1878.77 156.815   8
  -8  10  14 51434.7 1192.28   8
  -8  10  15 14073.8 419.833   8
  -8  10  15 14973.8 438.544   6
  -8  10  16 10089.0 312.223   6
  -8  10  16 9699.03 292.158   8
  -8  10  17 8311.59 246.512   6
  -8  11  -2 43463.7 1126.75   8
  -8  11  -1 6533.71 329.343   8
  -8  11   0 104326. 2325.87   8
  -8  11   1 8251.03 373.931   8
  -8  11   2 80714.4 1866.43   8
  -8  11   3 3180.95 222.936   8
  -8  11   4 7470.75 354.575   8
  -8  11   5 33676.7 936.616   8
  -8  11   6 16228.7 567.857   8
  -8  11   7 13074.4 497.837   8
  -8  11   8 35133.0 965.381   8
  -8  11   9 25681.6 765.481   8
  -8  11  10 39681.4 1036.49   8
  -8  11  11 25338.5 724.908   8
  -8  11  12 2930.79 191.085   8
  -8  11  13 19512.0 558.487   8
  -8  11  14 938.084 95.3241   8
  -8  11  15 14487.4 402.310   6
  -8  11  15 14028.2 389.139   8
  -8  11  16 11372.3 312.909   6
  -8  12  -1 30998.6 860.300   8
  -8  12   0 3859.83 246.785   8
  -8  12   1 83176.5 1899.61   8
  -8  12   2 9836.78 404.671   8
  -8  12   3 23326.6 706.713   8
  -8  12   4 4771.01 271.380   8
  -8  12   5 5963.55 308.081   8
  -8  12   6 41180.8 1073.38   8
  -8  12   7 16110.2 549.038   8
  -8  12   8 67592.7 1584.41   8
  -8  12   9 16474.4 544.982   8
  -8  12  10 51052.1 1230.00   8
  -8  12  11 1532.88 139.852   8
  -8  12  12 19903.1 561.533   8
  -8  12  13 216.487 62.4166   6
  -8  12  13 393.692 69.8130   8
  -8  12  14 12717.3 360.869   6
  -8  12  14 12391.0 354.170   8
  -8  12  15 138.838 39.2808   6
  -8  13   0 23152.1 680.921   8
  -8  13   1 2420.10 185.539   8
  -8  13   2 30093.1 827.209   8
  -8  13   3 733.431 111.785   8
  -8  13   4 13541.2 475.846   8
  -8  13   4 13646.0 447.670   6
  -8  13   5 4777.42 256.114   8
  -8  13   6 15590.7 514.173   8
  -8  13   7 51036.8 1228.44   8
  -8  13   8 12010.0 422.651   8
  -8  13   9 46448.0 1114.45   8
  -8  13  10 2539.33 164.010   8
  -8  13  11 15425.7 455.493   8
  -8  13  12 781.999 85.2191   8
  -8  13  12 732.743 81.2324   6
  -8  13  13 8537.74 265.985   6
  -8  13  13 8842.08 269.951   8
  -8  14   1 19414.2 571.770   8
  -8  14   2 1364.72 125.594   8
  -8  14   3 24391.0 676.916   8
  -8  14   4 2280.09 161.589   8
  -8  14   5 14311.4 457.706   8
  -8  14   6 10922.7 355.702   6
  -8  14   6 11323.6 383.298   8
  -8  14   7 1745.29 134.262   8
  -8  14   7 1544.90 118.406   6
  -8  14   8 6937.12 255.515   6
  -8  14   8 6706.89 267.506   8
  -8  14   9 3929.09 175.072   6
  -8  14   9 3784.13 186.978   8
  -8  14  10 7125.17 242.963   6
  -8  14  10 7111.24 255.393   8
  -8  14  11 3802.44 156.180   6
  -8  14  11 3856.90 165.717   8
  -8  15   3 11658.6 366.600   8
  -8  15   4 23788.5 612.254   8
  -8  15   5 17943.6 489.343   8
  -8  15   6 4610.08 195.578   8
  -8  15   7 11531.7 343.089   8
  -8  15   8 202.789 46.5226   8
  -8  15   9 1321.20 86.5781   8
  -7 -12   3 14948.2 419.043  12
  -7 -12   4 306.826 58.1162  12
  -7 -12   5 12055.3 360.622  12
  -7 -12   6 7729.00 261.556  12
  -7 -11  -5 13859.8 389.292  11
  -7 -11  -4 5463.81 220.973  11
  -7 -11  -3 22702.4 601.736  11
  -7 -11  -2 15995.9 472.519  11
  -7 -11  -1 19463.1 535.779  11
  -7 -11  -1 17508.5 493.330  12
  -7 -11   0 17387.8 502.612  12
  -7 -11   0 17462.0 507.438  11
  -7 -11   1 6271.02 260.189  11
  -7 -11   1 6651.92 275.361  12
  -7 -11   2 10168.5 368.100  12
  -7 -11   2 9751.51 336.750  11
  -7 -11   3 363.177 84.8940  12
  -7 -11   4 15840.7 504.494  12
  -7 -11   5 1463.24 133.960  12
  -7 -11   6 29651.2 784.723  12
  -7 -11   7 551.096 93.5947   9
  -7 -11   7 614.796 92.9722  12
  -7 -11   8 31640.5 796.544   9
  -7 -11   8 33229.1 816.892  12
  -7 -11   9 7027.53 265.257  12
  -7 -11  10 17910.1 476.193  12
  -7 -10  -8 21263.3 524.741  11
  -7 -10  -7 2713.66 146.720  11
  -7 -10  -6 27428.0 700.692  11
  -7 -10  -5 5273.84 243.933  11
  -7 -10  -4 16637.0 515.790  11
  -7 -10  -3 6784.62 300.733  11
  -7 -10  -2 26480.2 720.054  11
  -7 -10  -2 23612.0 663.630  12
  -7 -10  -1 4748.49 243.006  12
  -7 -10  -1 5084.45 263.881  11
  -7 -10   0 33111.6 881.710  11
  -7 -10   0 32259.0 872.268  12
  -7 -10   1 1149.18 132.614  11
  -7 -10   1 1487.60 149.882  12
  -7 -10   2 9231.67 369.954  11
  -7 -10   2 10078.2 407.126  12
  -7 -10   3 19889.0 629.225  12
  -7 -10   3 18063.1 565.316  11
  -7 -10   4 529.447 111.553  12
  -7 -10   4 579.516 95.0706  11
  -7 -10   5 46504.1 1193.79  12
  -7 -10   6 2782.98 206.330  12
  -7 -10   7 37165.2 991.980  12
  -7 -10   8 35.5824 75.8142  12
  -7 -10   9 12553.0 445.785   9
  -7 -10   9 12129.7 431.512  12
  -7 -10  10 7110.34 297.661  12
  -7 -10  11 20946.9 582.181  12
  -7 -10  11 21844.5 590.071   4
  -7 -10  12 7170.56 261.804   4
  -7  -9  -9 34356.2 811.078  11
  -7  -9  -8 27167.0 698.522  11
  -7  -9  -7 32024.8 823.243  11
  -7  -9  -3 6036.40 281.904  12
  -7  -9  -2 20865.0 639.773  12
  -7  -9  -1 4848.40 272.233  12
  -7  -9   0 9869.47 420.167  12
  -7  -9   1 34359.8 970.457  12
  -7  -9   2 19464.6 660.737  12
  -7  -9   3 5842.80 302.465  11
  -7  -9   3 6311.72 340.723  12
  -7  -9   4 87328.3 2019.45  11
  -7  -9   4 93868.2 2118.29  12
  -7  -9   5 2113.11 202.237  12
  -7  -9   6 55422.9 1418.02  12
  -7  -9   7 2791.11 222.790  12
  -7  -9   8 16695.4 586.698  12
  -7  -9   9 1294.28 153.939  12
  -7  -9  10 14752.9 534.207  10
  -7  -9  10 13939.8 498.182  12
  -7  -9  11 2341.22 177.224  12
  -7  -9  12 52495.0 1245.53  12
  -7  -9  12 54071.7 1265.82   4
  -7  -9  13 13192.0 426.501   4
  -7  -9  14 22686.7 592.221   4
  -7  -8 -11 1846.06 110.762  11
  -7  -8 -10 21552.3 576.882  11
  -7  -8  -3 33673.9 926.529  12
  -7  -8  -2 1805.05 172.224  12
  -7  -8  -1 68459.8 1654.45  12
  -7  -8   0 6495.20 346.485  12
  -7  -8   1 37954.3 1068.65  12
  -7  -8   2 7631.77 389.251  12
  -7  -8   3 95215.9 2227.73  12
  -7  -8   4 541.585 143.902  10
  -7  -8   4 112.725 102.134  12
  -7  -8   5 69048.0 1713.78  12
  -7  -8   5 67605.6 1663.90  10
  -7  -8   6 1688.29 194.139  10
  -7  -8   6 1545.21 188.695  12
  -7  -8   7 44757.9 1221.62  10
  -7  -8   7 44850.3 1222.53  12
  -7  -8   8 28.5695 84.9421  12
  -7  -8   8 6.51247 113.644  10
  -7  -8   9 26304.9 819.215  12
  -7  -8   9 27330.0 850.736  10
  -7  -8  10 388.647 108.371  12
  -7  -8  10 402.358 131.944  10
  -7  -8  11 49070.9 1261.51  10
  -7  -8  11 45697.8 1194.72  12
  -7  -8  12 25328.6 764.361  10
  -7  -8  12 23338.3 702.517  12
  -7  -8  12 23750.5 728.477   4
  -7  -8  13 61150.2 1446.81  10
  -7  -8  13 57159.7 1399.51   4
  -7  -8  14 26618.7 732.149   4
  -7  -8  14 26947.9 766.277  10
  -7  -8  15 22114.2 628.149  10
  -7  -8  15 20603.9 584.459   4
  -7  -7 -11 15932.0 474.597  11
  -7  -7  -3 512.593 99.3680  12
  -7  -7  -2 52760.6 1343.84  12
  -7  -7  -1 356.859 97.4379  12
  -7  -7   0 126273. 2816.32  12
  -7  -7   1 1201.89 159.389  12
  -7  -7   2 64495.8 1624.26  12
  -7  -7   3 8579.99 398.404  10
  -7  -7   3 8611.56 429.725  12
  -7  -7   4 61339.6 1561.62  10
  -7  -7   4 65076.7 1622.03  12
  -7  -7   5 7555.86 402.543  12
  -7  -7   5 7595.21 386.466  10
  -7  -7   6 55128.9 1444.12  10
  -7  -7   6 55855.6 1467.25  12
  -7  -7   7 16975.4 643.362  10
  -7  -7   7 17032.9 644.427  12
  -7  -7   8 21112.8 749.387  10
  -7  -7   8 21602.7 743.978  12
  -7  -7   9 7402.89 387.315  12
  -7  -7   9 7655.83 411.077  10
  -7  -7  10 25047.9 823.877  10
  -7  -7  10 24164.5 779.407  12
  -7  -7  11 12219.0 532.722  10
  -7  -7  11 12411.3 494.176  12
  -7  -7  12 42714.5 1145.97  10
  -7  -7  12 39250.3 1065.59  12
  -7  -7  12 39353.0 1096.49   4
  -7  -7  13 42201.9 1127.34  10
  -7  -7  13 41374.7 1088.53   4
  -7  -7  13 38896.6 1038.47  12
  -7  -7  14 11935.0 477.348  10
  -7  -7  14 11586.2 445.868   4
  -7  -7  15 10528.2 421.635  10
  -7  -7  15 9245.11 374.374   4
  -7  -7  16 20634.1 623.165  10
  -7  -7  16 20346.1 584.738   4
  -7  -7  17 3296.98 193.456  10
  -7  -6  -6 30154.0 909.298   8
  -7  -6  -5 46040.8 1233.48   8
  -7  -6  -4 5568.60 321.197   8
  -7  -6  -3 51423.7 1335.72   8
  -7  -6  -3 52047.9 1320.00  12
  -7  -6  -2 323.809 103.543   8
  -7  -6  -2 323.656 94.1524  12
  -7  -6  -1 38320.2 1065.15  12
  -7  -6  -1 37737.9 1039.84   8
  -7  -6   0 6298.18 662.925  16
  -7  -6   0 5664.95 325.465  12
  -7  -6   1 22620.6 749.997  12
  -7  -6   1 22467.0 1318.69  16
  -7  -6   2 2330.98 405.671  16
  -7  -6   2 2747.82 234.518  12
  -7  -6   3 63657.0 1592.28  10
  -7  -6   3 68662.3 2545.97  16
  -7  -6   3 66854.2 1655.25  12
  -7  -6   4 44189.5 1202.74  10
  -7  -6   4 46671.9 1263.80  12
  -7  -6   5 26917.4 852.742  10
  -7  -6   5 28582.2 899.809  12
  -7  -6   6 16643.8 627.040  10
  -7  -6   6 16351.5 633.036  12
  -7  -6   7 23800.9 804.700  10
  -7  -6   7 24600.8 819.839  12
  -7  -6   8 17608.4 669.597  10
  -7  -6   8 18066.9 730.340   7
  -7  -6   8 17244.8 656.405  12
  -7  -6   9 39713.0 1145.22  10
  -7  -6   9 40528.4 1222.82   7
  -7  -6   9 36951.0 1099.35  12
  -7  -6  10 25543.2 853.693  10
  -7  -6  10 24419.3 805.880  12
  -7  -6  10 26292.2 918.455   7
  -7  -6  11 29706.1 939.992  10
  -7  -6  11 31613.6 1015.54   7
  -7  -6  12 31405.2 962.994  10
  -7  -6  12 29410.8 886.838  12
  -7  -6  12 32877.9 1032.91   7
  -7  -6  12 30018.8 919.999   4
  -7  -6  13 4491.03 327.962  10
  -7  -6  13 4399.42 279.864   4
  -7  -6  13 4616.58 344.493   7
  -7  -6  13 4075.78 254.591  12
  -7  -6  14 11910.3 482.527   4
  -7  -6  14 12507.1 544.544   7
  -7  -6  14 12597.2 515.250  10
  -7  -6  15 585.378 133.292  10
  -7  -6  15 557.028 145.744   7
  -7  -6  15 346.294 101.500   4
  -7  -6  16 23885.9 699.426   4
  -7  -6  16 24639.4 739.454  10
  -7  -6  16 24223.0 755.902   7
  -7  -6  17 7968.89 342.556  10
  -7  -6  17 7456.95 308.207   4
  -7  -6  17 7229.87 337.455   7
  -7  -6  18 17506.5 523.290  10
  -7  -5  -9 9474.12 446.261   8
  -7  -5  -8 13321.2 547.311   8
  -7  -5  -7 54909.5 1428.26   8
  -7  -5  -6 31551.8 950.707   8
  -7  -5  -5 34071.2 998.756   8
  -7  -5  -4 55145.9 1419.67   8
  -7  -5  -3 4434.86 285.094   8
  -7  -5  -3 4247.82 263.681  12
  -7  -5  -3 3767.73 488.637  16
  -7  -5  -2 23334.1 750.254   8
  -7  -5  -2 23236.8 1270.92  16
  -7  -5  -2 24080.3 751.327  12
  -7  -5  -1 545.055 238.264  16
  -7  -5  -1 192.664 75.5512  12
  -7  -5  -1 374.461 113.787   8
  -7  -5   0 9055.16 417.518  12
  -7  -5   0 9504.97 792.515  16
  -7  -5   1 6690.00 354.906  12
  -7  -5   1 6529.34 660.521  16
  -7  -5   2 24669.2 794.616  12
  -7  -5   2 24333.2 1344.30  16
  -7  -5   3 5374.40 323.451  12
  -7  -5   3 4878.40 285.531  10
  -7  -5   3 5168.57 605.239  16
  -7  -5   4 93323.5 2194.84  10
  -7  -5   4 97967.0 2258.16  12
  -7  -5   4 100009. 3191.33  16
  -7  -5   5 13936.7 551.837  10
  -7  -5   5 14740.9 1047.39  16
  -7  -5   5 14795.7 585.980  12
  -7  -5   6 52617.4 1452.75   7
  -7  -5   6 52834.5 2162.81  16
  -7  -5   6 52283.8 1392.63  12
  -7  -5   6 50804.6 1363.30  10
  -7  -5   7 12833.6 543.903  10
  -7  -5   7 13920.2 613.018   7
  -7  -5   7 12948.6 995.323  16
  -7  -5   7 13185.2 556.588  12
  -7  -5   8 22247.1 773.412  10
  -7  -5   8 22860.3 837.429   7
  -7  -5   8 20661.6 1299.78  16
  -7  -5   8 22342.6 771.437  12
  -7  -5   9 12728.6 549.895  10
  -7  -5   9 12365.9 590.109   7
  -7  -5   9 11336.3 510.999  12
  -7  -5  10 40439.4 1176.18  10
  -7  -5  10 42328.7 1263.93   7
  -7  -5  10 38974.5 1130.63  12
  -7  -5  11 11544.5 499.310  12
  -7  -5  11 11553.3 526.963  10
  -7  -5  11 12549.5 601.993   7
  -7  -5  12 26208.0 860.336  10
  -7  -5  12 24587.2 803.735   4
  -7  -5  12 24686.6 795.329  12
  -7  -5  13 14731.7 604.434  10
  -7  -5  13 15487.3 666.768   7
  -7  -5  13 15187.8 573.478   4
  -7  -5  14 1810.29 232.493   7
  -7  -5  14 2328.71 228.336  10
  -7  -5  14 1903.31 188.582   4
  -7  -5  15 31499.4 933.466  10
  -7  -5  15 30022.4 875.677   4
  -7  -5  15 30211.0 964.313   7
  -7  -5  16 1400.64 173.383  10
  -7  -5  16 1117.78 178.811   7
  -7  -5  16 1293.92 150.524   4
  -7  -5  17 40535.8 1045.14  10
  -7  -5  17 37639.5 1058.28   7
  -7  -5  17 37843.7 989.974   4
  -7  -5  18 1484.97 150.004  10
  -7  -5  18 1375.47 159.915   7
  -7  -5  19 18457.4 559.590   7
  -7  -5  19 19043.7 534.172  10
  -7  -4 -11 9603.62 455.146   8
  -7  -4 -10 25630.2 841.821   8
  -7  -4  -9 26336.0 859.530   8
  -7  -4  -8 37313.0 1091.83   8
  -7  -4  -7 37034.1 1074.19   8
  -7  -4  -6 45958.7 1256.73   8
  -7  -4  -5 117307. 2652.42   8
  -7  -4  -4 7901.00 683.203  16
  -7  -4  -4 8833.75 416.530   8
  -7  -4  -3 73204.9 2409.54  16
  -7  -4  -3 67989.4 1691.61   8
  -7  -4  -3 71216.8 1672.88  12
  -7  -4  -2 2008.81 359.081  16
  -7  -4  -2 1883.06 184.875   8
  -7  -4  -2 2075.88 183.724  12
  -7  -4  -1 14597.1 953.276  16
  -7  -4  -1 13652.3 517.235   8
  -7  -4  -1 14649.8 536.979  12
  -7  -4   0 429.381 103.285  12
  -7  -4   0 391.634 101.765   8
  -7  -4   0 635.101 224.247  16
  -7  -4   1 31101.1 1454.42  16
  -7  -4   1 28948.3 869.846  12
  -7  -4   2 3505.06 249.192  12
  -7  -4   2 3680.50 489.944  16
  -7  -4   3 145647. 3215.08  12
  -7  -4   3 151196. 4148.61  16
  -7  -4   4 1097.52 139.627  10
  -7  -4   4 1064.30 155.782  12
  -7  -4   4 1097.77 284.194  16
  -7  -4   4 1419.32 192.907   7
  -7  -4   5 61542.4 1543.13  10
  -7  -4   5 63420.7 2349.27  16
  -7  -4   5 63479.3 1591.03  12
  -7  -4   5 63600.6 1642.64   7
  -7  -4   6 1173.77 198.109   7
  -7  -4   6 1328.49 170.940  10
  -7  -4   6 1196.66 161.971  12
  -7  -4   6 1199.74 315.223  16
  -7  -4   7 34864.8 1037.32  10
  -7  -4   7 36652.7 1713.19  16
  -7  -4   7 36971.9 1066.17  12
  -7  -4   7 37266.3 1123.51   7
  -7  -4   8 22278.4 816.624   7
  -7  -4   8 22159.7 754.641  10
  -7  -4   8 21844.9 1278.24  16
  -7  -4   8 21409.2 746.327  12
  -7  -4   9 14830.6 590.517  12
  -7  -4   9 15609.7 613.407  10
  -7  -4   9 15490.3 663.792   7
  -7  -4   9 14584.8 1030.24  16
  -7  -4  10 17719.8 672.752  10
  -7  -4  10 17575.4 648.377  12
  -7  -4  10 18964.0 744.870   7
  -7  -4  11 36121.2 1093.48  10
  -7  -4  11 39223.6 1195.28   7
  -7  -4  11 36649.0 1063.68  12
  -7  -4  12 11299.9 568.418   7
  -7  -4  12 11015.1 508.828  10
  -7  -4  12 10294.1 462.897  12
  -7  -4  12 10761.5 465.779   4
  -7  -4  13 11845.1 585.820   7
  -7  -4  13 12019.7 534.959  10
  -7  -4  13 11807.0 488.715   4
  -7  -4  14 30966.0 953.490  10
  -7  -4  14 29594.9 890.183   4
  -7  -4  14 30523.8 1011.31   7
  -7  -4  15 1054.77 198.446   7
  -7  -4  15 892.108 135.013   4
  -7  -4  15 878.804 159.994  10
  -7  -4  16 47250.0 1238.94  10
  -7  -4  16 43762.3 1163.64   4
  -7  -4  16 45232.2 1281.13   7
  -7  -4  17 1463.89 170.972  10
  -7  -4  17 1769.82 216.370   7
  -7  -4  17 1510.75 157.446   4
  -7  -4  18 34030.5 922.614  10
  -7  -4  18 33213.9 959.088   7
  -7  -4  19 2306.17 166.723  10
  -7  -4  19 2229.95 188.591   7
  -7  -4  20 15668.4 486.259   7
  -7  -3 -12 20330.8 726.216   8
  -7  -3 -11 50490.8 1374.70   8
  -7  -3 -10 32526.8 1011.69   8
  -7  -3  -9 62490.1 1617.36   8
  -7  -3  -8 35013.6 1041.64   8
  -7  -3  -7 13883.5 560.867   8
  -7  -3  -6 94536.9 2213.18   8
  -7  -3  -5 2173.15 206.609   8
  -7  -3  -4 125684. 2832.60   8
  -7  -3  -4 136545. 3574.48  16
  -7  -3  -3 7226.52 360.000   8
  -7  -3  -3 7708.50 641.418  16
  -7  -3  -2 94494.0 2824.75  16
  -7  -3  -1-7.90796 145.779  16
  -7  -3   0 65990.1 2241.24  16
  -7  -3   1 13704.8 901.595  16
  -7  -3   2 107833. 3203.59  16
  -7  -3   3 24751.3 1274.36  16
  -7  -3   4 134829. 2992.95  12
  -7  -3   4 142781. 3894.55  16
  -7  -3   5 15574.6 582.623  12
  -7  -3   5 15904.6 617.904   7
  -7  -3   5 15632.8 1012.79  16
  -7  -3   6 30889.6 914.699  12
  -7  -3   6 29036.1 880.900  10
  -7  -3   6 30693.2 953.141   7
  -7  -3   6 30109.3 1473.49  16
  -7  -3   7 19134.5 672.121  12
  -7  -3   7 19077.0 668.082  10
  -7  -3   7 19745.9 1169.42  16
  -7  -3   7 19679.3 725.147   7
  -7  -3   8 1176.19 159.322  12
  -7  -3   8 1008.65 175.091   7
  -7  -3   8 1241.93 166.692  10
  -7  -3   8 1381.87 322.575  16
  -7  -3   9 32307.7 976.988  12
  -7  -3   9 33246.4 995.795  10
  -7  -3   9 32104.5 1556.14  16
  -7  -3   9 34111.7 1062.03   7
  -7  -3  10 3998.91 284.219  12
  -7  -3  10 4142.38 331.095   7
  -7  -3  10 4243.03 298.267  10
  -7  -3  10 3957.81 508.411  16
  -7  -3  11 25764.4 823.885  12
  -7  -3  11 25515.6 850.072  10
  -7  -3  11 25146.3 783.813   4
  -7  -3  11 27575.4 937.268   7
  -7  -3  12 61756.7 1624.36   7
  -7  -3  12 56735.8 1507.72  10
  -7  -3  12 59953.6 1558.30   5
  -7  -3  12 55731.4 1453.52  12
  -7  -3  12 54438.4 1421.30   4
  -7  -3  13 32974.1 1002.36  10
  -7  -3  13 33193.6 1032.38   5
  -7  -3  13 30389.8 917.917   4
  -7  -3  13 33284.2 1078.24   7
  -7  -3  14 17697.2 677.062  10
  -7  -3  14 17836.6 729.362   7
  -7  -3  14 18197.7 696.747   5
  -7  -3  14 16547.0 601.683   4
  -7  -3  15 76237.7 1863.46  10
  -7  -3  15 73082.1 1775.43   4
  -7  -3  15 76387.9 1942.58   7
  -7  -3  16 2443.23 236.674  10
  -7  -3  16 2310.11 251.075   7
  -7  -3  16 2026.06 192.675   4
  -7  -3  17 61342.6 1483.46  10
  -7  -3  17 58212.4 1533.09   7
  -7  -3  18 587.475 145.672   7
  -7  -3  18 719.463 127.766  10
  -7  -3  19 20244.1 609.739  10
  -7  -3  19 19765.8 657.578   7
  -7  -3  20 108.528 75.3288   7
  -7  -3  21 9796.95 332.892   7
  -7  -2 -13 16505.1 642.937   8
  -7  -2 -12 5124.83 347.473   8
  -7  -2 -11 22123.2 795.655   8
  -7  -2 -10 6352.24 382.359   8
  -7  -2  -9 62308.1 1615.77   8
  -7  -2  -8 21594.4 753.196   8
  -7  -2  -7 26910.2 855.977   8
  -7  -2  -6 1659.98 185.728   8
  -7  -2  -5 63051.1 1564.50   8
  -7  -2  -4 11556.3 755.179  16
  -7  -2  -3 116207. 3190.49  16
  -7  -2  -2 9654.45 696.791  16
  -7  -2  -1 212132. 5148.44  16
  -7  -2   0 1979.52 333.709  16
  -7  -2   1 82408.5 2559.76  16
  -7  -2   2 64693.2 2200.43  16
  -7  -2   3 96118.2 2909.09  16
  -7  -2   4 29823.3 1387.97  16
  -7  -2   5 74432.0 2480.59  16
  -7  -2   6 62636.9 2228.82  16
  -7  -2   7 9371.06 765.620  16
  -7  -2   7 10209.6 447.278  10
  -7  -2   7 10616.8 488.180   7
  -7  -2   8 77010.0 1876.02  10
  -7  -2   8 76307.3 2592.60  16
  -7  -2   8 80178.7 1946.56   7
  -7  -2   9 15226.4 596.830  10
  -7  -2   9 15830.7 595.232  12
  -7  -2   9 15170.5 1003.85  16
  -7  -2   9 16826.6 660.282   7
  -7  -2  10 99714.4 2390.17  10
  -7  -2  10 100558. 2365.17  12
  -7  -2  10 100134. 3161.27  16
  -7  -2  10 109515. 2452.49   5
  -7  -2  10 105776. 2479.29   7
  -7  -2  11 58259.5 1571.94  10
  -7  -2  11 60269.3 1543.41  12
  -7  -2  11 62003.6 1658.66   7
  -7  -2  12 61468.9 1627.65  10
  -7  -2  12 64090.7 1664.20   5
  -7  -2  12 65080.5 1711.77   7
  -7  -2  13 19279.2 711.334  10
  -7  -2  13 19128.2 758.638   7
  -7  -2  13 19706.4 733.685   5
  -7  -2  13 18910.1 643.776   4
  -7  -2  14 63699.3 1594.81   4
  -7  -2  14 65924.4 1695.26  10
  -7  -2  14 66753.8 1713.16   5
  -7  -2  14 68172.8 1770.10   7
  -7  -2  15 829.681 178.088   7
  -7  -2  15 769.785 151.402  10
  -7  -2  15 665.835 162.733   5
  -7  -2  15 677.190 125.401   4
  -7  -2  16 47112.9 1264.58  10
  -7  -2  16 42947.8 1169.44   4
  -7  -2  16 46482.4 1320.28   7
  -7  -2  17 3371.57 257.153  10
  -7  -2  17 2925.66 275.900   7
  -7  -2  18 28956.9 846.555  10
  -7  -2  18 27151.3 881.338   7
  -7  -2  19 266.421 85.4333  10
  -7  -2  19 148.833 93.7122   7
  -7  -2  20 9227.00 382.577   7
  -7  -2  21 1857.26 142.261   7
  -7  -1 -14 18355.3 680.838   8
  -7  -1 -13 10095.9 493.730   8
  -7  -1 -12 30232.7 985.992   8
  -7  -1 -11 1263.23 194.379   8
  -7  -1 -10 53341.9 1454.06   8
  -7  -1  -9 870.825 153.177   8
  -7  -1  -8 37736.3 1100.78   8
  -7  -1  -7 4034.69 285.331   8
  -7  -1  -6 4166.23 273.820   8
  -7  -1  -5 4730.05 456.734  16
  -7  -1  -4 23458.4 1071.42  16
  -7  -1  -3 14.1054 110.746  16
  -7  -1  -2 155196. 3922.19  16
  -7  -1  -1 375.286 157.494  16
  -7  -1   0 46968.3 1694.46  16
  -7  -1   1 26557.9 1211.68  16
  -7  -1   2 36926.8 1499.46  16
  -7  -1   3 41680.1 1631.96  16
  -7  -1   4 50255.3 1852.74  16
  -7  -1   5 49350.6 1844.61  16
  -7  -1   6 96319.9 2903.05  16
  -7  -1   7 57380.9 2060.97  16
  -7  -1   8 22025.4 1177.62  16
  -7  -1   8 22045.2 749.999   7
  -7  -1   9 107206. 2392.33   5
  -7  -1   9 101056. 2404.44   7
  -7  -1  10 926.860 165.566   7
  -7  -1  10 1311.63 196.045   5
  -7  -1  10 729.691 213.694  16
  -7  -1  11 86442.6 2067.53  12
  -7  -1  11 85510.5 2102.80  10
  -7  -1  11 92172.1 2138.33   5
  -7  -1  11 89225.0 2157.18   7
  -7  -1  12 8523.15 442.621  10
  -7  -1  12 9499.14 464.292   5
  -7  -1  12 8490.50 463.722   7
  -7  -1  13 15412.7 630.851  10
  -7  -1  13 16802.3 644.553   5
  -7  -1  13 15149.7 653.194   7
  -7  -1  14 206.177 139.190   7
  -7  -1  14 20.2542 134.498   5
  -7  -1  14 79.1389 113.576  10
  -7  -1  14 224.864 91.1601   4
  -7  -1  15 81721.3 1936.12  10
  -7  -1  15 74862.7 1893.18   5
  -7  -1  15 75356.6 1813.71   4
  -7  -1  15 75509.4 1957.85   7
  -7  -1  16 4489.43 307.204   5
  -7  -1  16 4571.58 317.421  10
  -7  -1  16 4112.61 327.424   7
  -7  -1  17 29427.9 909.146  10
  -7  -1  17 28988.0 949.490   7
  -7  -1  18 20835.3 684.007  10
  -7  -1  18 20069.3 723.467   7
  -7  -1  19 10555.5 402.541  10
  -7  -1  19 10071.6 448.195   7
  -7  -1  20 3785.63 241.203   7
  -7  -1  21 22596.6 632.527   7
  -7   0 -14 38310.7 1124.21   8
  -7   0 -13 14858.7 621.674   8
  -7   0 -12 12179.3 558.609   8
  -7   0 -11 129307. 2986.54   8
  -7   0 -10 3748.85 295.414   8
  -7   0  -9 126595. 2887.20   8
  -7   0  -8 13747.9 563.549   8
  -7   0  -7 20628.4 709.282   8
  -7   0  -5 12495.4 720.438  16
  -7   0  -4 534.483 149.794  16
  -7   0  -3 91096.8 2548.29  16
  -7   0  -2 657.918 200.104  16
  -7   0  -1 102007. 2822.02  16
  -7   0   0 12679.0 780.740  16
  -7   0   1 6727.45 569.521  16
  -7   0   2 40634.0 1565.89  16
  -7   0   3 13749.1 841.642  16
  -7   0   4 16819.9 955.778  16
  -7   0   5 69592.6 2274.59  16
  -7   0   6 98080.0 2894.69  16
  -7   0   7 98419.0 2927.02  16
  -7   0   8 82565.6 2603.96  16
  -7   0   9 34067.1 1001.68   7
  -7   0   9 34726.8 997.547   5
  -7   0   9 33830.6 1509.34  16
  -7   0  10 21875.8 759.315   7
  -7   0  10 22690.6 748.037   5
  -7   0  10 21484.7 1177.91  16
  -7   0  11 4955.14 330.163   7
  -7   0  11 5107.11 330.755   5
  -7   0  12 51414.0 1431.05   7
  -7   0  12 54404.1 1415.18   5
  -7   0  13 1270.57 191.644   7
  -7   0  13 1050.89 178.411   5
  -7   0  14 93768.6 2331.64   7
  -7   0  14 100355. 2335.05  10
  -7   0  14 96438.0 2287.24   5
  -7   0  15 1687.86 222.231   7
  -7   0  15 1609.25 206.191  10
  -7   0  15 1589.64 203.334   5
  -7   0  16 51184.7 1445.73   7
  -7   0  16 54594.6 1431.57  10
  -7   0  16 51552.4 1364.70   5
  -7   0  17 3481.30 265.959  10
  -7   0  17 3357.96 279.471   7
  -7   0  18 28344.1 838.737  10
  -7   0  18 26826.1 878.152   7
  -7   0  19 15829.4 521.230  10
  -7   0  19 16324.0 589.630   7
  -7   0  20 14094.7 501.179   7
  -7   0  21 8873.68 336.864   7
  -7   0  22 13243.0 383.509   7
  -7   1 -14 37993.8 1115.69   8
  -7   1 -13 21740.5 780.180   8
  -7   1 -12 48859.3 1375.91   8
  -7   1 -11 37284.7 1128.24   8
  -7   1 -10 303873. 6347.41   8
  -7   1  -9 190.498 104.309   8
  -7   1  -8 77970.5 1900.03   8
  -7   1  -5 24003.4 1010.61  16
  -7   1  -4 60959.1 1869.05  16
  -7   1  -3 7299.05 541.145  16
  -7   1  -2 110571. 2951.73  16
  -7   1  -1 72878.6 2207.42  16
  -7   1   0 48713.2 1713.57  16
  -7   1   1 53519.8 1838.58  16
  -7   1   2 9769.44 704.694  16
  -7   1   3 21421.5 1069.01  16
  -7   1   4 33492.2 1398.58  16
  -7   1   5 10827.8 759.386  16
  -7   1   6 80624.4 2503.10  16
  -7   1   7 75027.0 2409.79  16
  -7   1   8 8078.26 680.759  16
  -7   1   9 43565.7 1754.57  16
  -7   1  10 79.6666 108.644   5
  -7   1  10 115.752 94.3765   7
  -7   1  11 3699.98 267.462   5
  -7   1  11 3161.03 256.203   7
  -7   1  12 8814.22 416.804   5
  -7   1  12 7052.59 395.798   7
  -7   1  13 25391.6 880.323   7
  -7   1  13 28340.2 861.777   5
  -7   1  14 143.944 122.916   7
  -7   1  14 130.403 117.207   5
  -7   1  15 127703. 3013.30   7
  -7   1  15 130370. 2935.74   5
  -7   1  16 142.867 123.560  10
  -7   1  16 339.311 129.367   7
  -7   1  17 56369.1 1526.31   7
  -7   1  17 60273.3 1512.27  10
  -7   1  18 3630.53 274.365   7
  -7   1  18 3728.62 248.753  10
  -7   1  19 6344.09 337.095   7
  -7   1  20 20188.4 626.274   7
  -7   1  21 9631.63 350.123   7
  -7   1  22 7756.78 263.866   7
  -7   2 -12 5151.73 344.316   8
  -7   2 -11 49225.2 1375.92   8
  -7   2 -10 6161.16 381.595   8
  -7   2  -9 45445.8 1271.67   8
  -7   2  -5 155589. 3752.48  16
  -7   2  -4 4880.38 429.077  16
  -7   2  -3 145247. 3623.70  16
  -7   2  -2 10707.5 678.807  16
  -7   2  -1 48076.1 1671.94  16
  -7   2   0 68736.2 2149.07  16
  -7   2   1 10724.9 718.842  16
  -7   2   2 21259.1 1050.01  16
  -7   2   3 47688.0 1720.49  16
  -7   2   4 6629.20 577.719  16
  -7   2   5 37572.1 1508.96  16
  -7   2   6 120547. 3349.06  16
  -7   2   7 928.185 265.161  16
  -7   2   8 68929.6 2325.49  16
  -7   2   9 624.724 235.339  16
  -7   2  10 26384.0 813.100   7
  -7   2  10 25710.6 775.695   6
  -7   2  10 26185.6 1331.78  16
  -7   2  11 256.539 104.626   6
  -7   2  11 73.0777 86.8621   7
  -7   2  12 10535.3 486.127   7
  -7   2  13 1900.56 212.156   7
  -7   2  14 43018.7 1229.14   7
  -7   2  15 552.903 151.461   7
  -7   2  16 63240.6 1603.12  10
  -7   2  16 58072.3 1566.57   7
  -7   2  17 2269.49 229.866   7
  -7   2  17 2788.33 231.092  10
  -7   2  18 16247.3 601.428   7
  -7   2  18 16274.4 560.126  10
  -7   2  19 7756.03 364.100   7
  -7   2  20 1218.37 136.148   7
  -7   2  21 15041.7 459.954   7
  -7   2  22 12275.4 354.844   7
  -7   3 -11 8682.22 452.901   8
  -7   3 -10 73449.4 1838.25   8
  -7   3  -9 820.970 147.062   8
  -7   3  -5 23386.3 996.386  16
  -7   3  -4 73241.8 2147.31  16
  -7   3  -3 37670.6 1393.68  16
  -7   3  -2 171087. 4190.02  16
  -7   3  -1 47721.2 1671.65  16
  -7   3   0 48312.9 1700.13  16
  -7   3   1 129753. 3431.00  16
  -7   3   2 71910.9 2248.13  16
  -7   3   3 92664.7 2700.12  16
  -7   3   4 65219.4 2134.91  16
  -7   3   5 76285.4 2420.24  16
  -7   3   6 3446.20 431.610  16
  -7   3   7 136067. 3730.99  16
  -7   3   8 3599.76 468.376  16
  -7   3   9 107993. 3253.74  16
  -7   3  10 14883.1 557.359   7
  -7   3  10 16498.3 1032.54  16
  -7   3  11 35966.6 1028.37   7
  -7   3  12 285.628 106.420   7
  -7   3  13 17828.0 661.914   7
  -7   3  13 17465.3 615.291   6
  -7   3  14 5758.76 349.728   7
  -7   3  15 53413.0 1422.94   7
  -7   3  16 6271.25 362.733   7
  -7   3  17 25700.7 832.345   7
  -7   3  17 27871.9 829.718  10
  -7   3  18 2103.08 173.573  10
  -7   3  18 2364.05 205.400   7
  -7   3  19 4950.40 273.654   7
  -7   3  20 17475.5 539.367   7
  -7   3  21 8477.76 306.237   7
  -7   4  -6 63385.2 1896.66  16
  -7   4  -5 132982. 3356.28  16
  -7   4  -4 24258.9 1064.53  16
  -7   4  -3 60146.4 1924.66  16
  -7   4  -2 4816.05 464.838  16
  -7   4  -1 26548.1 1174.62  16
  -7   4   0 57747.0 1920.68  16
  -7   4   1 51814.8 1811.86  16
  -7   4   2 162295. 4132.11  16
  -7   4   3 19809.5 1043.15  16
  -7   4   4 75270.6 2391.04  16
  -7   4   5 2404.22 387.134  16
  -7   4   6 59907.0 2117.46  16
  -7   4   7 1558.71 333.561  16
  -7   4   8 132935. 3766.31  16
  -7   4   9 12638.6 906.723  16
  -7   4  10 129774. 2865.68   8
  -7   4  10 134457. 2921.67   7
  -7   4  11 4824.82 297.809   7
  -7   4  12 83495.1 1989.40   7
  -7   4  13 5876.31 344.413   7
  -7   4  14 50988.0 1354.70   7
  -7   4  15 43089.3 1175.52   7
  -7   4  15 41361.0 1103.89   6
  -7   4  16 15224.3 580.843   7
  -7   4  17 26827.4 816.584   7
  -7   4  18 24021.5 730.818   7
  -7   4  19 9230.19 371.915   7
  -7   4  20 13218.8 430.659   7
  -7   4  21 17272.0 475.358   7
  -7   5  -6 48543.4 1608.93  16
  -7   5  -5 48391.9 1647.14  16
  -7   5  -4 28388.5 1200.23  16
  -7   5  -3 15625.8 858.463  16
  -7   5  -3 16118.2 911.787   2
  -7   5  -2 8220.56 623.767  16
  -7   5  -2 8654.99 646.740   2
  -7   5  -1 18013.1 973.134   2
  -7   5  -1 17605.9 939.089  16
  -7   5   0 1648.51 322.378   2
  -7   5   1 187177. 4652.27   2
  -7   5   2 4354.51 488.359  16
  -7   5   2 4256.17 470.650   2
  -7   5   3 245869. 5910.11  16
  -7   5   3 251719. 5925.10   2
  -7   5   4 1122.02 275.190   2
  -7   5   4 1028.97 264.158  16
  -7   5   5 16057.6 973.117  16
  -7   5   6 10237.6 770.163  16
  -7   5   7 33279.2 1510.35  16
  -7   5   8 5688.96 592.331  16
  -7   5   9 69476.5 1641.15   8
  -7   5   9 73421.9 2520.52  16
  -7   5  10 435.814 116.270   7
  -7   5  10 266.328 88.3155   8
  -7   5  11 125071. 2747.27   7
  -7   5  11 123071. 2701.08   8
  -7   5  12 15737.9 574.118   7
  -7   5  12 14799.5 529.518   8
  -7   5  13 40121.9 1110.22   7
  -7   5  14 20486.8 696.969   7
  -7   5  15 26511.7 820.218   7
  -7   5  16 15364.4 558.801   7
  -7   5  16 14740.4 506.620   6
  -7   5  17 24039.5 734.614   7
  -7   5  18 18100.0 581.028   7
  -7   5  19 18497.6 556.613   7
  -7   5  20 17525.2 498.204   7
  -7   5  21 2353.70 125.838   7
  -7   6  -6 46034.8 1595.97  16
  -7   6  -5 64192.9 2102.96   2
  -7   6  -5 61296.8 1976.03  16
  -7   6  -4 104526. 2974.15   2
  -7   6  -3 39926.0 1560.85   2
  -7   6  -2 29790.7 1300.62   2
  -7   6  -1 9438.80 695.580   2
  -7   6   0 113044. 3157.48   2
  -7   6   1 311.626 166.088   2
  -7   6   2 151882. 3981.11   2
  -7   6   3 3400.57 425.343   2
  -7   6   4 50532.0 1868.22   2
  -7   6   5 195.398 131.351   2
  -7   6   6 12479.6 853.860  16
  -7   6   6 11772.4 817.934   2
  -7   6   7 288.843 207.178  16
  -7   6   8 11351.0 838.067  16
  -7   6   8 10850.5 435.762   8
  -7   6   9 3039.72 245.812   8
  -7   6   9 2818.75 427.884  16
  -7   6  10 59983.2 1459.68   8
  -7   6  11 26512.1 794.968   7
  -7   6  11 26117.3 779.296   8
  -7   6  12 24449.6 761.225   7
  -7   6  12 24005.4 731.377   8
  -7   6  13 36150.3 976.755   8
  -7   6  13 37063.8 1024.97   7
  -7   6  14 11635.5 467.564   7
  -7   6  14 10652.3 421.210   8
  -7   6  15 4464.79 271.345   7
  -7   6  16 15614.1 544.196   7
  -7   6  17 7120.68 297.246   6
  -7   6  17 7571.49 335.000   7
  -7   6  18 15889.3 506.055   7
  -7   6  19 25312.6 667.596   7
  -7   6  20 4854.03 197.916   7
  -7   7  -7 2436.08 371.851   2
  -7   7  -6 27363.9 1265.78   2
  -7   7  -5 94183.8 2796.87   2
  -7   7  -4 29315.2 1314.79   2
  -7   7  -3 61055.5 2076.24   2
  -7   7  -2 42123.3 1641.54   2
  -7   7  -1 48111.5 1777.92   2
  -7   7   0 76950.6 2432.52   2
  -7   7   1 71409.6 2320.60   2
  -7   7   2 4547.76 500.770   2
  -7   7   3 28999.4 1336.38   2
  -7   7   4 2478.36 372.583   2
  -7   7   5 27634.4 1311.81   2
  -7   7   6 2067.41 354.707   2
  -7   7   6 2115.26 184.008   8
  -7   7   7 9555.64 744.779   2
  -7   7   7 10866.3 438.044   8
  -7   7   7 10605.5 797.608  16
  -7   7   8 137.466 154.094  16
  -7   7   8 578.181 113.347   8
  -7   7   9 25387.8 762.615   8
  -7   7   9 22750.1 1220.22  16
  -7   7  10 10795.0 444.239   8
  -7   7  11 16348.7 569.661   8
  -7   7  12 42582.9 1118.47   7
  -7   7  12 41960.6 1105.73   8
  -7   7  13 5014.59 278.411   8
  -7   7  13 4833.05 279.293   7
  -7   7  14 4213.30 257.665   7
  -7   7  14 4149.32 242.047   8
  -7   7  15 9917.36 401.912   7
  -7   7  15 9640.60 371.485   8
  -7   7  16 683.260 108.691   7
  -7   7  17 7564.13 298.872   6
  -7   7  17 8033.60 323.890   7
  -7   7  18 10894.8 367.791   7
  -7   7  19 2874.54 150.550   7
  -7   8  -7 51588.2 1898.28   2
  -7   8  -6 15435.4 938.802   2
  -7   8  -5 18725.3 1052.43   2
  -7   8  -4 89310.2 2750.46   2
  -7   8  -3 33580.1 1466.39   2
  -7   8  -2 46643.5 1798.88   2
  -7   8  -1 20475.0 1113.45   2
  -7   8   0 18815.1 1060.77   2
  -7   8   1 39300.6 1618.91   2
  -7   8   2 25972.3 1282.47   2
  -7   8   3 7314.15 646.805   2
  -7   8   4 39239.8 1034.82   8
  -7   8   4 40951.3 1657.86   2
  -7   8   5 3350.27 445.223   2
  -7   8   5 3497.29 230.625   8
  -7   8   6 113661. 2495.73   8
  -7   8   6 108187. 3227.52   2
  -7   8   7 431.789 187.503   2
  -7   8   7 221.555 100.416   8
  -7   8   8 99022.7 2211.55   8
  -7   8   8 90001.6 2907.19  16
  -7   8   9 2237.65 205.451   8
  -7   8  10 54852.5 1379.52   8
  -7   8  11 25218.9 766.781   8
  -7   8  12 13921.3 509.135   8
  -7   8  13 15465.8 533.382   8
  -7   8  14 7090.72 320.716   7
  -7   8  14 7055.38 319.608   8
  -7   8  15 4926.12 251.950   7
  -7   8  15 4604.28 237.392   8
  -7   8  16 3712.87 205.888   7
  -7   8  16 3601.84 191.020   8
  -7   8  17 9469.78 332.151   7
  -7   8  17 9750.51 332.110   6
  -7   8  18 158.626 48.6548   7
  -7   8  18 203.533 53.4415   6
  -7   9  -7 93731.8 2870.61   2
  -7   9  -6 22290.5 1186.15   2
  -7   9  -5 92369.9 2876.95   2
  -7   9  -4 1510.93 316.945   2
  -7   9  -3 66137.9 2314.32   2
  -7   9  -2 863.320 250.793   2
  -7   9  -2 767.654 119.110   8
  -7   9  -1 28841.4 815.553   8
  -7   9  -1 30344.9 1426.82   2
  -7   9   0 989.439 131.636   8
  -7   9   0 1049.50 266.725   2
  -7   9   1 63753.4 1518.81   8
  -7   9   1 64860.8 2274.23   2
  -7   9   2 248.984 185.633   2
  -7   9   2 229.289 84.9230   8
  -7   9   3 62100.6 1491.63   8
  -7   9   3 63004.8 2229.22   2
  -7   9   4 3421.00 228.823   8
  -7   9   4 2831.77 426.550   2
  -7   9   5 136030. 3807.99   2
  -7   9   5 137675. 2977.07   8
  -7   9   6 21095.3 1163.77   2
  -7   9   6 24510.5 740.983   8
  -7   9   7 126620. 2725.91   8
  -7   9   7 111717. 3387.52   2
  -7   9   8 14237.1 532.029   8
  -7   9   9 50850.4 1302.45   8
  -7   9  10 5352.88 304.022   8
  -7   9  11 9583.25 413.618   8
  -7   9  12 16829.9 571.601   8
  -7   9  13 17226.4 562.008   8
  -7   9  14 30999.8 826.527   8
  -7   9  15 14862.9 466.101   8
  -7   9  16 25723.4 658.234   8
  -7   9  17 1122.53 98.6884   6
  -7   9  18 27087.8 626.910   6
  -7  10  -7 29495.5 1425.55   2
  -7  10  -6 106304. 3210.99   2
  -7  10  -5 2825.56 429.161   2
  -7  10  -4 41920.9 1788.97   2
  -7  10  -3 228.389 148.372   2
  -7  10  -2 18427.3 1132.78   2
  -7  10  -2 18670.2 603.939   8
  -7  10  -1 4788.22 275.841   8
  -7  10  -1 4634.79 564.738   2
  -7  10   0 79611.0 2635.40   2
  -7  10   0 74877.5 1754.67   8
  -7  10   1 108.316 80.4858   8
  -7  10   1 102.906 135.639   2
  -7  10   2 68830.4 1636.50   8
  -7  10   2 72495.4 2474.50   2
  -7  10   3 3657.82 242.389   8
  -7  10   3 4099.06 519.088   2
  -7  10   4 20228.6 1151.23   2
  -7  10   4 20293.2 650.969   8
  -7  10   5 23275.2 1240.63   2
  -7  10   5 24100.8 741.574   8
  -7  10   6 62157.8 1500.04   8
  -7  10   6 56388.1 2124.29   2
  -7  10   7 18149.2 619.358   8
  -7  10   8 44340.9 1170.15   8
  -7  10   9 3967.64 258.965   8
  -7  10  10 28975.7 847.502   8
  -7  10  11 10276.1 424.206   8
  -7  10  12 7048.88 328.977   8
  -7  10  13 47653.8 1167.89   8
  -7  10  14 9414.53 352.124   8
  -7  10  15 32738.9 807.457   8
  -7  10  16 8986.42 292.064   8
  -7  10  17 20872.2 516.012   6
  -7  11  -4 778.443 258.314   2
  -7  11  -3 17277.8 1118.65   2
  -7  11  -2 5940.31 632.597   2
  -7  11  -1 35981.0 1690.51   2
  -7  11  -1 35479.5 965.092   8
  -7  11   0 504.705 240.001   2
  -7  11   0 617.540 113.848   8
  -7  11   1 87545.7 2882.99   2
  -7  11   1 84815.2 1948.57   8
  -7  11   2 996.294 278.764   2
  -7  11   2 1597.59 161.728   8
  -7  11   3 37696.9 1013.24   8
  -7  11   4 9763.59 408.735   8
  -7  11   5 11258.9 449.888   8
  -7  11   6 29616.9 855.843   8
  -7  11   7 5918.75 317.860   8
  -7  11   8 18671.3 625.411   8
  -7  11   9 9176.88 402.407   8
  -7  11  10 25307.5 751.374   8
  -7  11  11 4417.89 255.373   8
  -7  11  12 29865.4 811.286   8
  -7  11  13 3119.53 191.846   8
  -7  11  14 42482.7 1001.71   8
  -7  11  15 854.815 87.0667   8
  -7  11  16 12084.1 329.888   8
  -7  11  16 12404.3 343.815   6
  -7  12   0 36991.6 985.220   8
  -7  12   1 1194.53 141.744   8
  -7  12   2 31632.1 878.731   8
  -7  12   3 415.104 101.071   8
  -7  12   4 19112.7 617.088   8
  -7  12   5 22171.9 682.285   8
  -7  12   6 24198.7 728.623   8
  -7  12   7 19497.3 628.189   8
  -7  12   8 4789.40 269.199   8
  -7  12   9 10680.2 419.060   8
  -7  12  10 11349.0 425.164   8
  -7  12  11 31684.3 837.015   8
  -7  12  12 9105.10 341.026   8
  -7  12  13 19175.0 534.052   8
  -7  12  14 131.223 49.6410   8
  -7  12  15 11758.8 321.270   8
  -7  12  15 11711.4 327.701   6
  -7  13   1 25800.1 741.915   8
  -7  13   2 419.294 94.4493   8
  -7  13   3 24585.8 716.617   8
  -7  13   4 784.298 116.685   8
  -7  13   5 25320.4 727.317   8
  -7  13   6 15082.4 507.493   8
  -7  13   7 23349.8 678.102   8
  -7  13   8 13728.1 467.767   8
  -7  13   9 9072.15 350.631   8
  -7  13  10 5872.23 262.078   8
  -7  13  11 7564.13 292.276   8
  -7  13  12 10836.7 347.731   8
  -7  13  13 4000.26 171.540   8
  -7  13  14 14105.8 364.229   6
  -7  14   2 6486.79 287.616   8
  -7  14   3 2774.12 181.979   8
  -7  14   4 29031.6 775.007   8
  -7  14   5 11241.5 394.393   8
  -7  14   6 27269.5 726.605   8
  -7  14   7 20256.1 574.198   8
  -7  14   8 3321.41 181.928   8
  -7  14   9 9008.01 315.943   8
  -7  14  10 2617.75 148.809   8
  -7  14  11 12408.6 360.667   8
  -7  14  12 6360.64 210.387   6
  -7  14  12 7054.98 223.324   8
  -7  15   4 31321.5 767.707   8
  -7  15   5 22341.3 583.556   8
  -7  15   6 24859.6 626.159   8
  -7  15   7 1237.10 98.3844   8
  -7  15   8 16441.1 438.357   8
  -7  15   9 1224.58 87.7849   8
  -6 -12  -4 2376.79 137.346  11
  -6 -12  -3 28612.1 715.232  11
  -6 -12  -2 11868.3 381.533  11
  -6 -12  -1 17666.3 507.654  11
  -6 -12   0 11478.3 374.334  11
  -6 -12   0 11071.1 362.876  12
  -6 -12   1 9413.42 329.205  11
  -6 -12   1 9352.01 335.671  12
  -6 -12   2 24569.9 653.836  11
  -6 -12   2 26544.9 695.359  12
  -6 -12   3 5759.28 261.338  12
  -6 -12   4 21048.0 608.026  12
  -6 -12   5 7121.43 297.761  12
  -6 -12   6 3024.30 181.848  12
  -6 -12   7 423.789 79.8651  12
  -6 -12   7 319.234 80.7635   9
  -6 -12   8 12134.3 385.443  12
  -6 -12   8 11670.0 379.158   9
  -6 -12   9 170.165 53.9714  12
  -6 -11  -7 1141.45 92.8673  11
  -6 -11  -6 14511.0 430.890  11
  -6 -11  -5 637.885 91.7701  11
  -6 -11  -4 55004.9 1282.30  11
  -6 -11  -3 9381.03 359.844  11
  -6 -11  -2 46710.7 1145.91  12
  -6 -11  -2 52392.0 1204.71  11
  -6 -11  -1 11539.9 410.573  12
  -6 -11  -1 11721.3 425.588  11
  -6 -11   0 30002.7 826.741  12
  -6 -11   0 31226.7 837.079  11
  -6 -11   1 3077.62 207.296  12
  -6 -11   1 2799.62 194.682  11
  -6 -11   2 14229.2 500.928  12
  -6 -11   2 13589.9 468.993  11
  -6 -11   3 28098.7 799.104  12
  -6 -11   3 26321.0 737.442  11
  -6 -11   4 20610.5 630.011  12
  -6 -11   4 17539.6 551.488  11
  -6 -11   5 18604.6 609.819  12
  -6 -11   6 12186.3 460.948  12
  -6 -11   7 5207.39 277.439  12
  -6 -11   8 1804.50 158.928  12
  -6 -11   8 1478.85 166.289   9
  -6 -11   9 24051.7 708.995   9
  -6 -11   9 24528.5 688.339  12
  -6 -11  10 1984.92 146.276  12
  -6 -11  10 2164.42 160.936   9
  -6 -11  11 41641.6 978.360  12
  -6 -11  11 41682.0 1020.28   4
  -6 -11  12 275.269 66.2359   4
  -6 -10  -9 15664.0 434.688  11
  -6 -10  -8 834.267 122.501  11
  -6 -10  -7 28731.1 750.988  11
  -6 -10  -6 5434.40 262.187  11
  -6 -10  -5 25542.0 726.758  11
  -6 -10  -4 46780.9 1175.78  11
  -6 -10  -3 17202.1 565.084  11
  -6 -10  -3 15562.1 517.278  12
  -6 -10  -2 20676.7 655.957  11
  -6 -10  -2 19546.3 620.808  12
  -6 -10  -1 17464.3 599.195  11
  -6 -10  -1 17846.3 592.599  12
  -6 -10   0 4769.97 278.001  11
  -6 -10   0 4698.98 276.795  12
  -6 -10   1 19811.5 644.991  11
  -6 -10   1 19651.2 656.838  12
  -6 -10   2 8722.28 385.552  11
  -6 -10   2 8988.42 409.971  12
  -6 -10   3 7483.00 348.826  11
  -6 -10   3 8126.98 389.638  12
  -6 -10   4 92704.6 2103.77  12
  -6 -10   4 87535.7 2016.78  11
  -6 -10   5 8686.52 413.390  12
  -6 -10   6 73197.2 1763.96  12
  -6 -10   7 2568.27 219.904  12
  -6 -10   8 19041.2 640.108  12
  -6 -10   9 37.6488 77.1852  12
  -6 -10  10 36106.8 973.111  12
  -6 -10  10 38512.8 1046.47   9
  -6 -10  11 206.610 77.6034  12
  -6 -10  11 99.8021 92.5825   9
  -6 -10  12 71558.5 1606.03  12
  -6 -10  12 72833.9 1671.89   4
  -6 -10  13 1060.00 125.584   4
  -6 -10  14 9892.56 348.838   4
  -6  -9 -10 9016.94 310.762  11
  -6  -9  -9 13448.7 432.826  11
  -6  -9  -8 40790.6 1018.28  11
  -6  -9  -3 58644.5 1437.56  12
  -6  -9  -2 3075.40 225.658  12
  -6  -9  -1 16023.4 580.458  12
  -6  -9   0 21027.1 702.764  12
  -6  -9   1 8428.60 403.282  12
  -6  -9   2 5684.02 332.072  12
  -6  -9   3 76563.1 1861.02  12
  -6  -9   4 1161.71 146.634  11
  -6  -9   4 1180.68 169.428  12
  -6  -9   5 64781.9 1574.19  11
  -6  -9   5 66848.0 1652.50  12
  -6  -9   6 1.85344 112.895  10
  -6  -9   6 228.159 107.739  12
  -6  -9   7 48909.2 1306.88  10
  -6  -9   7 48627.1 1301.62  12
  -6  -9   8 1274.75 188.595  10
  -6  -9   8 1053.35 143.328  12
  -6  -9   9 26270.7 827.778  10
  -6  -9   9 24400.2 783.766  12
  -6  -9  10 2511.87 207.091  12
  -6  -9  10 2549.00 263.488   9
  -6  -9  10 2902.99 243.145  10
  -6  -9  11 50373.7 1298.26  10
  -6  -9  11 50526.0 1304.07   9
  -6  -9  11 46416.7 1221.64  12
  -6  -9  12 3093.18 205.960  12
  -6  -9  12 3289.40 247.338  10
  -6  -9  13 53056.9 1302.58  10
  -6  -9  13 49907.3 1288.63   4
  -6  -9  14 20637.2 638.105   4
  -6  -9  15 20391.1 599.627   4
  -6  -9  16 23353.5 623.666   4
  -6  -8 -11 11867.7 386.189  11
  -6  -8 -10 2736.33 178.175  11
  -6  -8  -3 1967.29 186.023  12
  -6  -8  -2 41962.0 1135.12  12
  -6  -8  -1 1308.39 156.856  12
  -6  -8   0 54890.1 1415.76  12
  -6  -8   1 3796.33 269.149  12
  -6  -8   2 41157.1 1149.18  12
  -6  -8   3 366.812 118.607  10
  -6  -8   3 494.941 130.784  12
  -6  -8   4 134980. 2970.51  12
  -6  -8   4 129898. 2933.43  10
  -6  -8   5 19887.2 697.508  12
  -6  -8   5 18814.9 675.634  10
  -6  -8   6 30938.8 945.809  10
  -6  -8   6 31143.2 954.285  12
  -6  -8   7 11113.4 499.985  10
  -6  -8   7 11060.2 491.532  12
  -6  -8   8 18499.3 670.929  12
  -6  -8   8 18969.6 691.581  10
  -6  -8   9 1393.00 192.080  10
  -6  -8   9 1332.13 166.890  12
  -6  -8  10 30883.0 937.946  10
  -6  -8  10 27694.2 866.803  12
  -6  -8  11 3928.61 295.235  10
  -6  -8  11 3572.68 246.999  12
  -6  -8  12 35772.7 1019.90  10
  -6  -8  12 32930.9 936.287  12
  -6  -8  13 32263.4 950.989  10
  -6  -8  13 32026.0 953.239   4
  -6  -8  14 33999.2 943.465  10
  -6  -8  14 31838.8 931.549   4
  -6  -8  15 30757.5 850.803  10
  -6  -8  15 28892.3 840.784   4
  -6  -8  16 33195.9 875.714  10
  -6  -8  16 32699.2 870.687   4
  -6  -8  17 15460.9 475.738   4
  -6  -7  -3 26082.3 799.449  12
  -6  -7  -2 4128.40 259.695   8
  -6  -7  -2 4424.63 282.864  12
  -6  -7  -1 31776.5 933.578  12
  -6  -7   0 17251.6 1140.98  16
  -6  -7   0 17705.5 631.965  12
  -6  -7   1 136998. 3936.79  16
  -6  -7   1 126669. 2862.63  12
  -6  -7   2 313.960 101.995  12
  -6  -7   2 182.009 208.692  16
  -6  -7   3 125610. 2844.75  10
  -6  -7   3 131777. 3925.41  16
  -6  -7   3 131546. 2889.05  12
  -6  -7   4 9033.64 424.375  10
  -6  -7   4 9472.62 848.237  16
  -6  -7   4 8849.75 428.880  12
  -6  -7   5 26806.9 850.411  10
  -6  -7   5 27340.1 1507.67  16
  -6  -7   5 27359.2 863.282  12
  -6  -7   6 10586.0 479.897  10
  -6  -7   6 10959.6 489.705  12
  -6  -7   7 16885.0 642.566  10
  -6  -7   7 16858.2 637.347  12
  -6  -7   8 8193.42 432.960  10
  -6  -7   8 8454.79 427.939  12
  -6  -7   9 27698.6 906.350  10
  -6  -7   9 27380.5 879.224  12
  -6  -7  10 4436.29 316.017  10
  -6  -7  10 4042.70 279.364  12
  -6  -7  10 4328.97 347.340   7
  -6  -7  11 24695.1 831.663  10
  -6  -7  11 25630.5 895.850   7
  -6  -7  11 23683.8 766.745  12
  -6  -7  12 18730.3 691.324  10
  -6  -7  12 19604.6 741.827   7
  -6  -7  12 17127.1 605.827  12
  -6  -7  13 8258.50 420.633  10
  -6  -7  13 8243.22 450.534   7
  -6  -7  13 8200.02 427.804   4
  -6  -7  14 30042.2 939.373   7
  -6  -7  14 28540.2 898.281  10
  -6  -7  14 30759.1 918.248   4
  -6  -7  15 15983.6 585.522  10
  -6  -7  15 15735.0 582.115   4
  -6  -7  15 16436.8 603.269   7
  -6  -7  16 14122.1 506.389  10
  -6  -7  16 13271.1 506.825   7
  -6  -7  16 12959.2 495.495   4
  -6  -7  17 12398.7 451.412  10
  -6  -7  17 12800.8 455.795   4
  -6  -7  18 5564.84 251.842  10
  -6  -7  18 5497.09 255.861   4
  -6  -6  -7 14034.5 556.307   8
  -6  -6  -6 20316.6 698.634   8
  -6  -6  -5 33858.3 983.539   8
  -6  -6  -4 49370.7 1288.01   8
  -6  -6  -3 25130.3 788.526   8
  -6  -6  -3 25993.7 789.244  12
  -6  -6  -2 31660.2 918.536   8
  -6  -6  -2 34708.5 1585.94  16
  -6  -6  -2 33358.0 942.377  12
  -6  -6  -1 31829.5 1515.75  16
  -6  -6  -1 29036.4 855.035   8
  -6  -6  -1 31149.0 897.075  12
  -6  -6   0 28874.7 1445.33  16
  -6  -6   0 28778.8 863.731  12
  -6  -6   1 10026.7 816.077  16
  -6  -6   1 9599.97 430.384  12
  -6  -6   2 57596.7 2192.90  16
  -6  -6   2 56679.3 1446.45  12
  -6  -6   3 5800.67 314.509  10
  -6  -6   3 5924.21 629.238  16
  -6  -6   3 6100.83 338.768  12
  -6  -6   4 104987. 2407.00  10
  -6  -6   4 108878. 3358.85  16
  -6  -6   4 107334. 2441.29  12
  -6  -6   5 173.959 97.9679  10
  -6  -6   5 374.948 116.160  12
  -6  -6   6 26437.0 850.845  10
  -6  -6   6 27787.3 1471.22  16
  -6  -6   6 27893.4 933.791   7
  -6  -6   6 28800.9 879.799  12
  -6  -6   7 5867.04 342.856  10
  -6  -6   7 4962.33 607.795  16
  -6  -6   7 5374.48 333.492  12
  -6  -6   7 6235.69 399.941   7
  -6  -6   8 37409.8 1080.31  12
  -6  -6   8 36274.5 1079.29  10
  -6  -6   8 36892.8 1750.13  16
  -6  -6   8 38150.7 1167.62   7
  -6  -6   9 37055.9 1108.94  10
  -6  -6   9 40560.7 1209.61   7
  -6  -6   9 37672.3 1092.61  12
  -6  -6  10 72725.9 1835.47  10
  -6  -6  10 71243.8 1786.75  12
  -6  -6  11 10259.6 490.897  10
  -6  -6  11 9685.11 439.620  12
  -6  -6  11 10156.7 535.484   7
  -6  -6  12 24488.6 823.012  10
  -6  -6  12 24884.2 886.279   7
  -6  -6  12 22945.5 742.199  12
  -6  -6  13 28276.5 910.629  10
  -6  -6  13 28879.0 970.630   7
  -6  -6  13 28139.4 912.379   4
  -6  -6  14 1181.15 183.988   4
  -6  -6  14 1322.66 188.544  10
  -6  -6  14 1112.95 195.752   7
  -6  -6  15 21622.5 733.508  10
  -6  -6  15 21480.0 766.838   7
  -6  -6  15 22083.0 738.238   4
  -6  -6  16 5331.75 308.842  10
  -6  -6  16 5062.78 324.178   7
  -6  -6  16 5524.07 319.903   4
  -6  -6  17 11299.8 456.653   4
  -6  -6  17 12175.6 462.530  10
  -6  -6  17 11579.3 474.070   7
  -6  -6  18 4921.06 258.207  10
  -6  -6  18 4275.14 253.024   7
  -6  -6  18 4604.78 254.829   4
  -6  -6  19 5289.47 251.154   7
  -6  -5  -9 36384.8 1063.84   8
  -6  -5  -8 19980.6 710.389   8
  -6  -5  -7 24023.0 786.219   8
  -6  -5  -6 12112.5 506.339   8
  -6  -5  -5 94077.4 2187.85   8
  -6  -5  -4 42305.7 1153.87   8
  -6  -5  -4 45892.2 1790.54  16
  -6  -5  -3 58243.4 1476.56   8
  -6  -5  -3 62153.1 2172.76  16
  -6  -5  -3 61107.0 1469.93  12
  -6  -5  -2 48318.0 1837.36  16
  -6  -5  -2 46178.7 1174.05  12
  -6  -5  -1 27998.6 1334.41  16
  -6  -5  -1 26111.2 793.172  12
  -6  -5   0 613.462 208.492  16
  -6  -5   0 826.894 129.501  12
  -6  -5   1 32273.4 1463.61  16
  -6  -5   1 31547.6 909.448  12
  -6  -5   2 753.002 128.181  12
  -6  -5   2 628.766 220.068  16
  -6  -5   3 56593.9 2075.42  16
  -6  -5   3 54058.7 1382.97  12
  -6  -5   4 22361.4 705.547  10
  -6  -5   4 22613.3 1227.39  16
  -6  -5   4 22838.0 795.036   7
  -6  -5   4 22332.9 730.248  12
  -6  -5   5 77099.3 1873.09  10
  -6  -5   5 82734.9 1995.36   7
  -6  -5   5 80363.8 2682.34  16
  -6  -5   5 81455.2 1915.10  12
  -6  -5   6 1008.43 150.663  10
  -6  -5   6 1106.40 155.732  12
  -6  -5   6 1289.06 312.135  16
  -6  -5   6 1302.30 188.267   7
  -6  -5   7 105256. 2443.30  10
  -6  -5   7 106503. 2455.67  12
  -6  -5   7 108114. 3317.29  16
  -6  -5   7 110531. 2555.65   7
  -6  -5   8 29779.8 921.918  10
  -6  -5   8 28787.8 1475.93  16
  -6  -5   8 31544.2 1009.60   7
  -6  -5   8 30232.7 923.563  12
  -6  -5   9 108218. 2562.99  10
  -6  -5   9 108173. 3392.43  16
  -6  -5   9 117447. 2688.69   7
  -6  -5   9 112347. 2553.09  12
  -6  -5  10 39693.8 1152.48  10
  -6  -5  10 40497.4 1188.94   5
  -6  -5  10 37138.0 1720.58  16
  -6  -5  10 42621.5 1258.50   7
  -6  -5  10 39171.5 1114.32  12
  -6  -5  11 62713.7 1630.49  10
  -6  -5  11 64689.6 1676.69   5
  -6  -5  11 66316.4 1744.26   7
  -6  -5  11 61155.2 1566.03  12
  -6  -5  12 7028.86 398.749  10
  -6  -5  12 7258.04 453.672   7
  -6  -5  12 7675.88 438.796   5
  -6  -5  12 6574.53 349.957  12
  -6  -5  13 17236.5 658.604  10
  -6  -5  13 16577.5 679.128   5
  -6  -5  13 16934.5 709.189   7
  -6  -5  13 16563.5 646.486   4
  -6  -5  14 17394.4 662.546  10
  -6  -5  14 18192.5 708.847   5
  -6  -5  14 17279.8 661.364   4
  -6  -5  14 18369.2 731.908   7
  -6  -5  15 5971.14 356.269  10
  -6  -5  15 6731.06 408.904   5
  -6  -5  15 6443.51 403.395   7
  -6  -5  15 6666.29 371.367   4
  -6  -5  16 51135.0 1331.96  10
  -6  -5  16 50437.8 1390.70   5
  -6  -5  16 50530.3 1333.49   4
  -6  -5  16 50238.1 1383.43   7
  -6  -5  17 482.367 140.182   7
  -6  -5  17 549.048 125.096  10
  -6  -5  17 613.222 124.517   4
  -6  -5  18 24587.5 727.320  10
  -6  -5  18 23727.6 757.683   7
  -6  -5  18 24449.7 734.927   4
  -6  -5  19 532.369 119.331   7
  -6  -5  19 456.621 89.0468  10
  -6  -5  20 14775.7 467.753   7
  -6  -4 -11 40539.0 1169.22   8
  -6  -4 -10 34341.7 1034.00   8
  -6  -4  -9 29727.6 932.780   8
  -6  -4  -8 61799.2 1579.58   8
  -6  -4  -7 10103.8 459.691   8
  -6  -4  -6 68072.0 1681.68   8
  -6  -4  -5 24503.1 773.406   8
  -6  -4  -4 134900. 3520.42  16
  -6  -4  -4 123634. 2774.59   8
  -6  -4  -3 20363.5 1062.69  16
  -6  -4  -2 73292.6 2342.54  16
  -6  -4  -1 1172.04 263.104  16
  -6  -4   0 37634.0 1528.81  16
  -6  -4   1 118508. 3316.74  16
  -6  -4   2 29455.1 1341.20  16
  -6  -4   3 7451.21 640.314  16
  -6  -4   4 80545.9 2574.96  16
  -6  -4   5 21695.8 1162.39  16
  -6  -4   6 133861. 2970.10  12
  -6  -4   6 137149. 3055.97   7
  -6  -4   6 136605. 3790.57  16
  -6  -4   7 10400.6 450.208  12
  -6  -4   7 10339.9 800.838  16
  -6  -4   7 10705.0 504.099   7
  -6  -4   7 10008.2 438.609  10
  -6  -4   8 50017.7 1339.81  10
  -6  -4   8 51862.4 2000.76  16
  -6  -4   8 54195.5 1449.44   7
  -6  -4   8 50406.0 1336.93  12
  -6  -4   8 54110.0 1402.58   5
  -6  -4   9 76925.8 1851.72  12
  -6  -4   9 78705.0 1975.81   7
  -6  -4   9 75508.0 1865.16  10
  -6  -4   9 79342.1 1921.44   5
  -6  -4   9 74824.5 2561.40  16
  -6  -4  10 17999.9 663.215  10
  -6  -4  10 19032.5 711.546   5
  -6  -4  10 18535.0 738.553   7
  -6  -4  10 17330.5 630.313  12
  -6  -4  11 11487.4 518.598  10
  -6  -4  11 12451.0 558.588   5
  -6  -4  11 12883.0 601.019   7
  -6  -4  11 12200.7 494.487  12
  -6  -4  12 19242.7 716.959  10
  -6  -4  12 21361.3 772.121   5
  -6  -4  12 19621.5 707.290   4
  -6  -4  12 22529.7 833.360   7
  -6  -4  13 6303.30 369.890  10
  -6  -4  13 6281.95 398.175   5
  -6  -4  13 5934.29 354.230   4
  -6  -4  13 6290.79 421.122   7
  -6  -4  14 24932.9 831.359  10
  -6  -4  14 24718.0 863.295   5
  -6  -4  14 24725.5 814.588   4
  -6  -4  14 25116.8 903.391   7
  -6  -4  15 43491.1 1219.27  10
  -6  -4  15 43358.0 1205.81   4
  -6  -4  15 44702.3 1273.58   5
  -6  -4  15 43724.4 1298.52   7
  -6  -4  16 10952.9 488.134  10
  -6  -4  16 11101.2 540.772   7
  -6  -4  16 11218.7 523.790   5
  -6  -4  16 10310.9 472.724   4
  -6  -4  17 96180.2 2187.42  10
  -6  -4  17 94094.3 2231.86   5
  -6  -4  17 93325.4 2179.77   4
  -6  -4  17 93566.7 2261.61   7
  -6  -4  18 36.4679 109.064   7
  -6  -4  18 280.553 99.3439  10
  -6  -4  18 301.070 137.882   5
  -6  -4  18 205.436 101.456   4
  -6  -4  19 34781.4 991.823   7
  -6  -4  19 36188.1 927.968  10
  -6  -4  20 612.157 112.074   7
  -6  -4  21 17325.8 504.285   7
  -6  -3 -12 22830.5 806.536   8
  -6  -3 -11 63507.8 1653.80   8
  -6  -3 -10 49491.7 1350.10   8
  -6  -3  -9 30858.3 960.745   8
  -6  -3  -8 13925.2 562.389   8
  -6  -3  -7 21053.9 712.031   8
  -6  -3  -6 498.478 147.695   8
  -6  -3  -5 88961.0 2587.31  16
  -6  -3  -4 768.641 201.979  16
  -6  -3  -3 88308.0 2569.82  16
  -6  -3  -2 154.861 119.647  16
  -6  -3  -1 104991. 2920.47  16
  -6  -3   0 7978.60 615.500  16
  -6  -3   1 79286.9 2410.34  16
  -6  -3   2 52458.0 1844.89  16
  -6  -3   3 157803. 4070.43  16
  -6  -3   4 1954.97 330.478  16
  -6  -3   5 111439. 3181.18  16
  -6  -3   6 11850.8 814.656  16
  -6  -3   7 47190.4 1806.90  16
  -6  -3   8 57393.5 2058.97  16
  -6  -3   8 55476.3 1436.29  10
  -6  -3   8 60074.0 1488.42   5
  -6  -3   8 57659.5 1520.96   7
  -6  -3   9 7456.03 367.781  12
  -6  -3   9 7076.59 374.739  10
  -6  -3   9 7180.23 639.088  16
  -6  -3   9 7928.94 405.831   5
  -6  -3   9 7719.44 427.623   7
  -6  -3  10 59313.0 1494.61  12
  -6  -3  10 58827.2 1534.59  10
  -6  -3  10 56432.2 2101.60  16
  -6  -3  10 64067.6 1585.87   5
  -6  -3  10 63517.9 1647.56   7
  -6  -3  11 9188.91 414.452  12
  -6  -3  11 9173.97 444.004  10
  -6  -3  11 9624.91 475.117   5
  -6  -3  11 9946.89 510.853   7
  -6  -3  12 30026.0 949.420  10
  -6  -3  12 31729.1 993.853   5
  -6  -3  12 30797.1 925.829   4
  -6  -3  12 33559.4 1063.05   7
  -6  -3  13 65884.7 1690.93  10
  -6  -3  13 67933.8 1744.45   5
  -6  -3  13 64760.3 1654.11   4
  -6  -3  14 54556.8 1447.43  10
  -6  -3  14 52084.9 1402.31   4
  -6  -3  14 55296.9 1483.69   5
  -6  -3  14 56584.1 1550.25   7
  -6  -3  15 32315.9 979.644  10
  -6  -3  15 31837.0 1007.34   5
  -6  -3  15 30810.7 941.884   4
  -6  -3  15 32633.0 1064.13   7
  -6  -3  16 88858.5 2173.95   5
  -6  -3  16 91516.6 2140.64  10
  -6  -3  16 91649.8 2246.59   7
  -6  -3  16 88454.8 2111.10   4
  -6  -3  17 279.253 151.521   7
  -6  -3  17 204.797 101.916  10
  -6  -3  17 376.824 148.793   5
  -6  -3  17 292.061 117.271   4
  -6  -3  18 50236.5 1262.77  10
  -6  -3  18 48520.7 1348.51   7
  -6  -3  18 48206.8 1287.99   5
  -6  -3  18 48565.0 1266.97   4
  -6  -3  19 1073.28 131.674  10
  -6  -3  19 1161.03 173.339   7
  -6  -3  20 23888.5 736.589   7
  -6  -3  21-13.1979 74.7517   7
  -6  -2 -13 5883.33 378.072   8
  -6  -2 -12 9772.92 486.664   8
  -6  -2 -11 23658.1 821.342   8
  -6  -2 -10 82489.3 2025.04   8
  -6  -2  -9 20898.3 733.555   8
  -6  -2  -8 31879.5 949.813   8
  -6  -2  -7 445.590 112.892   8
  -6  -2  -5 7179.29 545.867  16
  -6  -2  -4 83049.9 2376.98  16
  -6  -2  -3 1707.61 274.677  16
  -6  -2  -2 101141. 2749.47  16
  -6  -2  -1 440.020 179.880  16
  -6  -2   0 123063. 3222.04  16
  -6  -2   1 19557.1 968.618  16
  -6  -2   2 61233.6 1976.30  16
  -6  -2   3 14498.7 837.838  16
  -6  -2   4 153074. 3916.29  16
  -6  -2   5 47289.5 1719.76  16
  -6  -2   6 59095.9 2004.01  16
  -6  -2   7 111590. 3150.25  16
  -6  -2   8 1305.67 284.730  16
  -6  -2   9 114232. 3240.47  16
  -6  -2  10 757.578 160.543   7
  -6  -2  10 901.076 234.900  16
  -6  -2  10 785.669 133.702  10
  -6  -2  10 681.073 137.475   5
  -6  -2  11 55584.6 1465.61  10
  -6  -2  11 60189.9 1506.35   5
  -6  -2  11 54913.5 1408.13   4
  -6  -2  11 58828.3 1564.59   7
  -6  -2  12 4380.88 304.142  10
  -6  -2  12 4698.89 328.868   5
  -6  -2  12 4863.10 295.247   4
  -6  -2  12 4909.40 361.956   7
  -6  -2  13 45711.4 1320.44   7
  -6  -2  13 41927.5 1206.26  10
  -6  -2  13 45753.9 1257.17   5
  -6  -2  13 41808.8 1165.38   4
  -6  -2  14 11989.3 524.708  10
  -6  -2  14 12611.2 550.786   5
  -6  -2  14 11554.5 491.948   4
  -6  -2  14 12159.5 589.077   7
  -6  -2  15 80007.1 1928.74  10
  -6  -2  15 74998.1 1875.83   4
  -6  -2  15 79051.2 1948.12   5
  -6  -2  15 82258.1 2053.30   7
  -6  -2  16 1271.64 219.470   7
  -6  -2  16 1587.07 191.181  10
  -6  -2  16 1221.10 179.011   5
  -6  -2  16 1157.28 165.154   4
  -6  -2  17 19120.2 659.867  10
  -6  -2  17 17832.0 659.326   5
  -6  -2  17 16942.6 627.614   4
  -6  -2  17 18238.6 728.737   7
  -6  -2  18 7455.39 367.308  10
  -6  -2  18 7261.32 375.238   5
  -6  -2  18 7879.90 441.752   7
  -6  -2  19 12590.9 453.630  10
  -6  -2  19 12608.3 539.021   7
  -6  -2  19 12575.7 486.737   5
  -6  -2  20 1065.49 153.967   7
  -6  -2  21 28154.7 787.142   7
  -6  -2  22 307.897 73.3879   7
  -6  -1 -14 26916.0 902.435   8
  -6  -1 -13 7972.87 444.083   8
  -6  -1 -12 26388.1 906.445   8
  -6  -1 -11 64498.6 1680.17   8
  -6  -1 -10 32972.4 1007.44   8
  -6  -1  -9 104180. 2410.88   8
  -6  -1  -8 3063.17 239.270   8
  -6  -1  -5 27430.8 1091.36  16
  -6  -1  -4 1798.26 269.341  16
  -6  -1  -3 93361.1 2508.29  16
  -6  -1  -2 4970.36 422.728  16
  -6  -1  -1 49017.4 1604.93  16
  -6  -1   0 1391.07 257.352  16
  -6  -1   1 38061.3 1392.36  16
  -6  -1   2 6820.42 535.956  16
  -6  -1   3 57835.2 1872.19  16
  -6  -1   4 50654.8 1733.03  16
  -6  -1   5 39116.0 1484.93  16
  -6  -1   6 129646. 3418.04  16
  -6  -1   7 19314.4 991.096  16
  -6  -1   8 60131.1 2001.44  16
  -6  -1   9 14146.1 854.404  16
  -6  -1  10 52481.6 1414.91   7
  -6  -1  10 54078.4 1374.20   5
  -6  -1  11 2483.98 241.580   7
  -6  -1  11 2527.08 222.855   5
  -6  -1  11 2563.77 411.797  18
  -6  -1  12 103396. 2443.31   7
  -6  -1  12 100013. 2293.92   4
  -6  -1  12 100647. 2354.68  10
  -6  -1  12 103207. 2373.02   5
  -6  -1  12 98551.5 3128.50  18
  -6  -1  13 10217.5 517.145   7
  -6  -1  13 10190.9 474.931  10
  -6  -1  13 9972.29 842.407  18
  -6  -1  13 10087.3 444.640   4
  -6  -1  13 10424.1 490.198   5
  -6  -1  14 68300.5 1803.66   7
  -6  -1  14 66242.1 1715.36  10
  -6  -1  14 69371.2 1725.77   5
  -6  -1  14 68449.8 1675.58   4
  -6  -1  15 2158.09 258.542   7
  -6  -1  15 2197.05 221.451  10
  -6  -1  15 2327.51 237.674   5
  -6  -1  15 2179.49 212.820   4
  -6  -1  16 48533.1 1404.14   7
  -6  -1  16 46815.4 1275.87   4
  -6  -1  16 50926.4 1323.75  10
  -6  -1  16 46556.1 1294.79   5
  -6  -1  17 1362.37 222.503   7
  -6  -1  17 1365.52 175.168  10
  -6  -1  17 1337.02 181.064   5
  -6  -1  18 12833.7 495.672  10
  -6  -1  18 12576.5 506.263   5
  -6  -1  18 12656.9 568.771   7
  -6  -1  19 14351.1 518.442   5
  -6  -1  19 14988.3 595.512   7
  -6  -1  20 29247.5 870.933   7
  -6  -1  21 782.903 122.899   7
  -6  -1  22 24976.0 660.066   7
  -6   0 -14 1370.19 205.453   8
  -6   0 -13 31239.5 1006.53   8
  -6   0 -12 57132.0 1547.94   8
  -6   0 -11 65791.0 1713.57   8
  -6   0 -10 216521. 4627.12   8
  -6   0  -9 5186.32 319.578   8
  -6   0  -5 611.528 156.771  16
  -6   0  -4 34403.1 1209.44  16
  -6   0  -3 881.729 196.141  16
  -6   0  -2 218189. 4950.03  16
  -6   0  -1 810.385 184.707  16
  -6   0   0 136152. 3392.96  16
  -6   0   1 43347.0 1492.06  16
  -6   0   2 50374.5 1671.35  16
  -6   0   3 31207.8 1237.95  16
  -6   0   4 19919.9 966.006  16
  -6   0   5 63013.5 1990.34  16
  -6   0   6 60102.9 1944.23  16
  -6   0   7 72300.6 2228.28  16
  -6   0   8 149316. 3820.56  16
  -6   0   9 2560.64 357.584  16
  -6   0   9 3334.03 399.290  18
  -6   0  10 39531.4 1546.86  16
  -6   0  10 42540.6 1607.50  18
  -6   0  11 30586.1 959.948   7
  -6   0  11 31489.0 922.076   5
  -6   0  11 30300.9 1372.72  18
  -6   0  12 570.080 149.475   7
  -6   0  12 741.585 264.882  18
  -6   0  12 390.104 122.598   5
  -6   0  12 385.971 114.475   4
  -6   0  13 66780.6 1782.33   7
  -6   0  13 69839.4 1726.83   5
  -6   0  13 71223.0 1703.37   4
  -6   0  14 1570.27 215.080   7
  -6   0  14 1247.40 171.901  10
  -6   0  14 1765.78 191.504   4
  -6   0  14 1554.92 187.789   5
  -6   0  15 64937.9 1746.49   7
  -6   0  15 64941.0 1676.00  10
  -6   0  15 65520.7 1644.00   4
  -6   0  15 67095.2 1659.65   5
  -6   0  16 507.418 158.996   7
  -6   0  16 738.181 148.998  10
  -6   0  16 554.972 133.581   5
  -6   0  17 13179.8 602.329   7
  -6   0  17 14067.4 549.181  10
  -6   0  17 13289.4 528.521   5
  -6   0  18 4773.65 341.652   7
  -6   0  18 4349.97 269.283  10
  -6   0  18 4285.91 274.626   5
  -6   0  19 40122.6 1118.80   7
  -6   0  19 37112.3 985.942   5
  -6   0  20 22424.9 723.073   7
  -6   0  21 39614.1 1018.86   7
  -6   0  22 4642.89 219.081   7
  -6   1 -13 17978.0 709.828   8
  -6   1 -12 15379.7 641.815   8
  -6   1 -11 83532.4 2052.08   8
  -6   1 -10 14563.2 587.681   8
  -6   1  -6 5042.84 379.430  16
  -6   1  -5 124329. 3019.09  16
  -6   1  -4 2693.46 295.828  16
  -6   1  -3 80148.9 2169.15  16
  -6   1  -2 2688.73 313.467  16
  -6   1  -1 248959. 5577.63  16
  -6   1   0 58334.1 1800.97  16
  -6   1   1 207128. 4820.62  16
  -6   1   2 86634.7 2433.95  16
  -6   1   3 26058.2 1107.82  16
  -6   1   4 8150.32 593.493  16
  -6   1   5 13959.7 784.494  16
  -6   1   6 16635.9 875.867  16
  -6   1   7 21229.1 1016.72  16
  -6   1   8 32722.8 1334.21  16
  -6   1   8 32888.5 1221.08  18
  -6   1   9 95148.5 2609.65  18
  -6   1   9 93939.1 2719.14  16
  -6   1  10 10076.5 705.809  16
  -6   1  10 10449.5 685.289  18
  -6   1  11 1595.79 189.911   7
  -6   1  12 42451.3 1125.83   5
  -6   1  12 38988.6 1166.28   7
  -6   1  13 4698.50 334.170   7
  -6   1  13 5230.51 314.895   4
  -6   1  13 5165.78 309.336   5
  -6   1  14 33926.7 1074.18   7
  -6   1  14 35034.2 1005.82   5
  -6   1  15 61.7770 114.716   7
  -6   1  15 147.920 119.369   5
  -6   1  16 43668.5 1294.35   7
  -6   1  16 46809.2 1249.94  10
  -6   1  16 42757.7 1178.29   5
  -6   1  17 1223.51 201.550   7
  -6   1  17 1073.77 154.172  10
  -6   1  17 1680.07 184.944   5
  -6   1  18 54108.5 1456.68   7
  -6   1  19 5686.25 342.970   7
  -6   1  20 36600.8 1005.20   7
  -6   1  21 17962.6 565.394   7
  -6   1  22 10437.2 351.932   7
  -6   2 -11 7135.97 402.741   8
  -6   2  -6 178027. 4032.46  16
  -6   2  -5 379.887 163.312  16
  -6   2  -4 122359. 2999.83  16
  -6   2  -3 12040.6 656.251  16
  -6   2  -2 78532.8 2191.13  16
  -6   2  -1 60837.1 1843.35  16
  -6   2   0 90313.1 2478.95  16
  -6   2   1 159235. 3875.62  16
  -6   2   2 186358. 4429.64  16
  -6   2   3 206281. 4839.71  16
  -6   2   4 42958.8 1523.50  16
  -6   2   5 94008.7 2630.27  16
  -6   2   6 2572.84 348.702  16
  -6   2   7 109906. 3008.88  16
  -6   2   8 9871.74 687.169  16
  -6   2   9 89939.5 2662.92  16
  -6   2  10 6184.57 560.775  16
  -6   2  11 69611.7 1713.84   7
  -6   2  12 9935.77 466.287   7
  -6   2  13 25254.8 846.639   7
  -6   2  14 5088.33 344.868   7
  -6   2  15 45990.7 1310.14   7
  -6   2  16 9563.07 487.438   7
  -6   2  17 36719.6 1102.33   7
  -6   2  17 36591.7 1025.48  10
  -6   2  18 844.553 159.334   7
  -6   2  19 29137.3 879.851   7
  -6   2  20 14413.2 519.072   7
  -6   2  21 14136.7 470.394   7
  -6   2  22 12003.6 377.749   7
  -6   3  -6 51841.0 1522.89  16
  -6   3  -5 140712. 3351.92  16
  -6   3  -4 20308.8 875.309  16
  -6   3  -3 22481.3 956.772  16
  -6   3  -2 22336.4 964.751  16
  -6   3  -1 67321.8 2000.66  16
  -6   3   0 111631. 2929.14  16
  -6   3   1 78643.9 2273.15  16
  -6   3   2 60528.0 1905.91  16
  -6   3   3 53449.0 1770.53  16
  -6   3   4 68326.5 2102.44  16
  -6   3   5 1162.68 253.861  16
  -6   3   6 152834. 3908.83  16
  -6   3   7 413.610 173.732  16
  -6   3   8 91235.3 2725.98  16
  -6   3   9 4777.25 501.466  16
  -6   3  10 131770. 3607.36  16
  -6   3  11 1701.76 178.528   7
  -6   3  12 87359.6 2081.97   7
  -6   3  13 12427.7 535.288   7
  -6   3  14 48025.1 1330.82   7
  -6   3  15 486.844 131.632   7
  -6   3  16 43867.9 1244.47   7
  -6   3  17 1410.95 184.248   7
  -6   3  18 30388.1 919.072   7
  -6   3  19 23383.4 735.388   7
  -6   3  20 10754.2 417.171   7
  -6   3  21 27031.3 721.064   7
  -6   3  22 3841.15 177.852   7
  -6   4  -6 155286. 3652.56  16
  -6   4  -5 39167.3 1332.92  16
  -6   4  -4 63828.3 1901.66  16
  -6   4  -3 16453.5 861.788   2
  -6   4  -3 15309.1 789.491  16
  -6   4  -2 1583.50 287.942   2
  -6   4  -1 4711.59 465.105   2
  -6   4   0 41198.8 1511.62   2
  -6   4   1 13556.2 791.939   2
  -6   4   2 31672.1 1292.65   2
  -6   4   3 78663.4 2365.47   2
  -6   4   4 7525.00 615.336  16
  -6   4   4 6575.41 562.285   2
  -6   4   5 57576.8 1966.09  16
  -6   4   6 656.067 212.621  16
  -6   4   7 101769. 2958.94  16
  -6   4   8 7603.34 644.463  16
  -6   4   9 102077. 3026.24  16
  -6   4  11 101613. 2325.50   7
  -6   4  12 18996.0 670.612   7
  -6   4  13 57646.1 1493.37   7
  -6   4  14 7690.71 408.128   7
  -6   4  15 60693.3 1564.20   7
  -6   4  16 30480.9 938.008   7
  -6   4  17 14318.0 563.648   7
  -6   4  18 24431.9 768.709   7
  -6   4  19 11698.0 453.608   7
  -6   4  20 18642.0 572.833   7
  -6   4  21 4570.43 216.674   7
  -6   4  22 9407.99 291.746   7
  -6   5  -6 96843.4 2696.44   2
  -6   5  -6 95451.2 2553.76  16
  -6   5  -5 125283. 3287.27   2
  -6   5  -4 91482.0 2599.77   2
  -6   5  -3 17616.7 909.477   2
  -6   5  -2 4150.18 439.553   2
  -6   5  -1 29959.6 1235.45   2
  -6   5   0 53461.5 1787.55   2
  -6   5   1 60976.5 1959.07   2
  -6   5   2 105538. 2910.09   2
  -6   5   3 1124.67 266.734   2
  -6   5   4 110263. 3049.71   2
  -6   5   5 1226.89 263.702   2
  -6   5   6 17491.1 957.689   2
  -6   5   7 579.981 201.928  16
  -6   5   8 25096.5 1242.62  16
  -6   5   9 29162.7 1379.10  16
  -6   5  10 27249.6 814.241   7
  -6   5  10 27415.7 787.097   8
  -6   5  11 2692.94 217.115   7
  -6   5  11 3107.89 219.423   8
  -6   5  12 64206.0 1536.55   8
  -6   5  12 64466.0 1603.33   7
  -6   5  13 30471.4 865.263   8
  -6   5  13 31678.0 939.324   7
  -6   5  14 30302.9 920.092   7
  -6   5  15 14403.2 563.226   7
  -6   5  16 16654.7 612.259   7
  -6   5  17 25231.6 784.224   7
  -6   5  18 15380.0 543.340   7
  -6   5  19 26423.4 747.670   7
  -6   5  20 4805.53 233.884   7
  -6   5  21 10532.7 337.149   7
  -6   6  -8 98345.7 2763.14   2
  -6   6  -7 26183.0 1162.76   2
  -6   6  -6 53424.9 1810.69   2
  -6   6  -5 26202.4 1164.03   2
  -6   6  -4 41683.9 1537.34   2
  -6   6  -3 13538.0 798.004   2
  -6   6  -2 71537.6 2202.11   2
  -6   6  -1 66951.2 2109.86   2
  -6   6   0 54541.8 1840.78   2
  -6   6   1 178143. 4393.37   2
  -6   6   2 7425.02 591.355   2
  -6   6   3 199856. 4853.31   2
  -6   6   4 5465.15 521.960   2
  -6   6   5 51158.0 1811.44   2
  -6   6   6 304.143 160.990   2
  -6   6   7 24997.7 1187.47   2
  -6   6   8 7523.99 624.582   2
  -6   6   8 7543.65 648.310  16
  -6   6   9 12592.0 850.231  16
  -6   6   9 13011.7 483.590   8
  -6   6  10 219.010 84.2681   7
  -6   6  10 428.255 102.147   8
  -6   6  11 38412.7 1029.59   8
  -6   6  11 38492.2 1052.30   7
  -6   6  12 15486.5 546.740   8
  -6   6  12 15470.9 573.025   7
  -6   6  13 18703.4 653.241   7
  -6   6  13 18588.6 610.531   8
  -6   6  14 10573.2 462.372   7
  -6   6  14 10780.2 422.786   8
  -6   6  15 26025.0 795.028   7
  -6   6  15 24461.6 718.380   8
  -6   6  16 4133.63 266.598   7
  -6   6  17 5693.00 301.595   7
  -6   6  18 7933.97 344.190   7
  -6   6  19 10987.9 391.105   7
  -6   6  20 6359.93 254.451   7
  -6   7  -8 1401.92 266.855   2
  -6   7  -7 24139.6 1138.42   2
  -6   7  -6 20051.7 1024.02   2
  -6   7  -5 4752.09 485.796   2
  -6   7  -4 16425.1 919.424   2
  -6   7  -3 46284.4 1685.39   2
  -6   7  -2 25573.1 1171.76   2
  -6   7  -1 100178. 2864.24   2
  -6   7   0 200775. 4886.91   2
  -6   7   1 80834.8 2470.58   2
  -6   7   2 92297.0 2708.63   2
  -6   7   3 3378.52 413.084   2
  -6   7   4 77526.5 2413.19   2
  -6   7   5 3312.48 412.394   2
  -6   7   6 87808.6 2644.32   2
  -6   7   7 10893.9 759.238   2
  -6   7   7 11730.1 453.167   8
  -6   7   8 42843.7 1184.10   3
  -6   7   8 42358.3 1116.57   8
  -6   7   9 267.036 118.013   3
  -6   7   9 242.082 172.384  16
  -6   7   9 258.904 97.1372   8
  -6   7  10 71910.0 1753.07   3
  -6   7  10 67203.5 1649.37   8
  -6   7  11 25584.2 763.478   8
  -6   7  11 23857.9 757.351   7
  -6   7  12 73002.9 1705.83   8
  -6   7  12 71083.5 1724.46   7
  -6   7  13 17509.8 591.893   8
  -6   7  13 18100.8 620.722   7
  -6   7  14 17531.2 601.403   7
  -6   7  14 16796.5 563.707   8
  -6   7  15 2108.58 168.167   8
  -6   7  15 2272.95 195.618   7
  -6   7  16 2652.37 177.597   8
  -6   7  16 3099.76 214.967   7
  -6   7  17 4216.90 239.246   7
  -6   7  18 5828.60 266.472   7
  -6   7  19 4842.55 218.205   7
  -6   7  20 16085.5 430.166   7
  -6   8  -8 39147.0 1550.51   2
  -6   8  -7 38995.3 1569.21   2
  -6   8  -6 22718.4 1146.45   2
  -6   8  -5 14604.4 888.558   2
  -6   8  -4 12211.2 808.306   2
  -6   8  -3 73164.2 2358.92   2
  -6   8  -2 8041.50 658.750   2
  -6   8  -1 76226.4 2431.51   2
  -6   8   0 13800.6 867.071   2
  -6   8   1 32775.6 1425.83   2
  -6   8   2 7215.93 625.695   2
  -6   8   3 32030.3 1400.32   2
  -6   8   4 354.097 150.968   2
  -6   8   5 78872.0 2480.95   2
  -6   8   6 484.106 185.852   2
  -6   8   6 283.640 93.5512   8
  -6   8   7 126583. 3525.87   2
  -6   8   7 134934. 2854.32   8
  -6   8   7 125859. 2923.33   3
  -6   8   8 12775.9 525.302   3
  -6   8   8 11675.0 469.559   8
  -6   8   9 70953.1 1716.56   8
  -6   8   9 73657.6 1792.69   3
  -6   8  10 53774.2 1397.51   8
  -6   8  10 59521.6 1487.74   3
  -6   8  11 43179.2 1146.03   8
  -6   8  12 31242.4 888.147   7
  -6   8  12 31334.9 893.859   8
  -6   8  13 38759.8 1035.98   7
  -6   8  13 38545.1 1030.44   8
  -6   8  14 16672.7 554.995   8
  -6   8  14 16913.9 571.406   7
  -6   8  15 7628.39 338.651   7
  -6   8  15 7245.95 316.454   8
  -6   8  16 13976.9 471.616   7
  -6   8  16 13598.4 440.934   8
  -6   8  17 419.014 77.3710   7
  -6   8  17 415.194 71.5756   8
  -6   8  18 22820.8 602.998   7
  -6   8  19 5175.65 197.103   7
  -6   9  -7 23691.6 1211.79   2
  -6   9  -6 42646.5 1709.11   2
  -6   9  -5 22735.1 1196.68   2
  -6   9  -4 48034.4 1846.21   2
  -6   9  -3 2142.74 378.706   2
  -6   9  -2 97839.2 2971.93   2
  -6   9  -1 2752.85 423.518   2
  -6   9   0 14496.8 949.790   2
  -6   9   1 114.257 148.160   2
  -6   9   2 6158.02 599.448   2
  -6   9   3 2221.14 352.913   2
  -6   9   3 1753.69 161.253   8
  -6   9   4 24935.6 737.694   8
  -6   9   4 23719.0 1215.00   2
  -6   9   5 22707.6 1183.42   2
  -6   9   5 24367.6 729.471   8
  -6   9   6 123344. 3564.19   2
  -6   9   6 132850. 2855.21   8
  -6   9   7 1638.20 285.249   2
  -6   9   7 2101.19 199.135   8
  -6   9   7 1934.70 213.061   3
  -6   9   8 43146.0 1157.12   8
  -6   9   8 44395.8 1221.37   3
  -6   9   9 8937.06 408.455   8
  -6   9   9 8775.97 445.630   3
  -6   9  10 32771.8 938.326   8
  -6   9  11 11680.9 470.022   8
  -6   9  12 34293.7 952.577   8
  -6   9  13 11778.4 449.834   8
  -6   9  14 31279.0 840.442   8
  -6   9  14 30496.5 831.069   7
  -6   9  15 35145.7 889.591   8
  -6   9  15 34275.3 887.950   7
  -6   9  16 5912.02 247.853   8
  -6   9  16 5717.49 248.629   7
  -6   9  17 23966.3 617.867   7
  -6   9  17 24692.4 609.126   8
  -6   9  18 244.856 50.8265   6
  -6  10  -7 18198.9 1072.56   2
  -6  10  -6 54975.2 2083.62   2
  -6  10  -5 27868.9 1392.03   2
  -6  10  -4 8722.99 745.094   2
  -6  10  -3 77247.4 2613.21   2
  -6  10  -2 1888.07 343.100   2
  -6  10  -1 100205. 3126.24   2
  -6  10   0 1334.16 318.294   2
  -6  10   0 1890.41 166.781   8
  -6  10   1 33119.0 900.035   8
  -6  10   1 33004.4 1542.65   2
  -6  10   2 2012.43 351.557   2
  -6  10   2 1790.44 162.104   8
  -6  10   3 17472.2 580.828   8
  -6  10   3 16939.6 1051.66   2
  -6  10   4 2554.68 207.963   8
  -6  10   4 2252.92 368.022   2
  -6  10   5 42058.6 1738.42   2
  -6  10   5 43338.1 1128.36   8
  -6  10   6 42163.5 1100.79   8
  -6  10   6 36506.5 1606.95   2
  -6  10   7 67324.1 1630.15   8
  -6  10   8 6056.51 331.074   8
  -6  10   9 6818.13 348.713   8
  -6  10  10 673.777 128.919   8
  -6  10  11 3734.87 250.936   8
  -6  10  12 16845.0 570.039   8
  -6  10  13 4276.47 245.175   8
  -6  10  14 34611.2 889.596   8
  -6  10  15 5947.19 254.957   8
  -6  10  16 18056.7 492.168   8
  -6  10  17 2525.38 122.901   8
  -6  11  -6 20898.3 1196.63   2
  -6  11  -5 28937.7 1450.53   2
  -6  11  -4 22774.7 1294.63   2
  -6  11  -3 1665.25 358.256   2
  -6  11  -2 122452. 3657.96   2
  -6  11  -1 6530.83 680.598   2
  -6  11   0 55801.8 1359.10   8
  -6  11   0 55939.5 2181.96   2
  -6  11   1 4147.34 248.299   8
  -6  11   1 3854.46 522.247   2
  -6  11   2 38823.2 1037.55   8
  -6  11   2 41591.5 1794.45   2
  -6  11   3 365.818 181.358   2
  -6  11   3 572.220 112.148   8
  -6  11   4 52642.4 2047.68   2
  -6  11   4 52047.6 1301.73   8
  -6  11   5 29179.5 842.672   8
  -6  11   6 28122.9 827.235   8
  -6  11   7 24013.0 744.922   8
  -6  11   8 1889.91 184.809   8
  -6  11   9 13285.8 504.526   8
  -6  11  10 6748.30 335.833   8
  -6  11  11 3616.30 235.791   8
  -6  11  12 6653.42 309.181   8
  -6  11  13 22353.1 639.889   8
  -6  11  14 5562.02 247.532   8
  -6  11  15 32133.6 774.671   8
  -6  11  16 749.045 70.7544   8
  -6  12   1 56340.3 1370.41   8
  -6  12   2 1489.84 152.129   8
  -6  12   3 58695.1 1423.97   8
  -6  12   4 1525.51 156.918   8
  -6  12   5 48795.8 1230.91   8
  -6  12   6 18295.6 602.528   8
  -6  12   7 26538.3 778.853   8
  -6  12   8 12255.6 464.144   8
  -6  12   9 4814.29 271.634   8
  -6  12  10 16669.5 550.655   8
  -6  12  11 15846.0 516.989   8
  -6  12  12 10121.0 368.739   8
  -6  12  13 10904.0 366.064   8
  -6  12  14 20030.3 529.585   8
  -6  12  15 470.056 60.9941   8
  -6  13   2 34345.3 918.239   8
  -6  13   3 3204.41 213.325   8
  -6  13   4 21832.5 660.345   8
  -6  13   5 1794.39 161.982   8
  -6  13   6 23967.1 699.165   8
  -6  13   7 11755.8 430.338   8
  -6  13   8 26463.9 739.979   8
  -6  13   9 24624.4 691.989   8
  -6  13  10 24400.1 673.139   8
  -6  13  11 18799.2 542.440   8
  -6  13  12 12314.6 384.982   8
  -6  13  13 14064.6 397.033   8
  -6  13  14 721.822 67.3343   8
  -6  14   3 12422.3 430.688   8
  -6  14   4 17401.7 536.126   8
  -6  14   5 29207.2 777.661   8
  -6  14   6 5199.55 247.764   8
  -6  14   7 19531.9 563.370   8
  -6  14   8 24175.4 648.849   8
  -6  14   9 11838.2 381.087   8
  -6  14  10 30220.5 741.912   8
  -6  14  11 2605.79 140.504   8
  -6  14  12 16932.8 435.729   8
  -6  15   4 11993.6 373.893   8
  -6  15   5 14870.4 431.788   8
  -6  15   6 13224.1 391.410   8
  -6  15   7 10342.2 322.234   8
  -6  15   8 528.206 69.0855   8
  -6  15   9 25218.2 601.925   8
  -5 -13  -3 14884.0 419.466  11
  -5 -13  -2 966.788 92.6648  11
  -5 -13  -1 5268.18 221.857  11
  -5 -13   0 654.591 83.7443  11
  -5 -13   1 5115.99 220.178  11
  -5 -13   2 20134.9 546.705  11
  -5 -13   2 21301.0 577.579  12
  -5 -13   3 19768.5 561.345  12
  -5 -13   4 38546.6 941.622  12
  -5 -13   5 7157.58 285.359  12
  -5 -13   6 9438.74 332.977  12
  -5 -13   6 8759.78 331.823   9
  -5 -13   7 557.076 79.6075  12
  -5 -13   7 436.132 79.0726   9
  -5 -13   8 1315.33 110.135   9
  -5 -12  -7 2737.17 136.480  11
  -5 -12  -6 23646.3 608.240  11
  -5 -12  -5 1050.30 104.186  11
  -5 -12  -4 48147.8 1133.19  11
  -5 -12  -3 7131.89 297.128  11
  -5 -12  -2 44596.9 1094.52  11
  -5 -12  -1 5277.96 260.815  11
  -5 -12  -1 4944.15 242.889  12
  -5 -12   0 26489.5 748.839  12
  -5 -12   0 28159.8 763.633  11
  -5 -12   1 17772.3 558.877  11
  -5 -12   1 17998.2 569.021  12
  -5 -12   2 26013.1 737.259  11
  -5 -12   2 27785.9 774.526  12
  -5 -12   3 50147.4 1235.81  11
  -5 -12   3 55448.2 1301.31  12
  -5 -12   4 30118.1 826.110  12
  -5 -12   4 27852.4 757.302  11
  -5 -12   5 12576.3 466.199  12
  -5 -12   6 2615.20 192.348  12
  -5 -12   7 2640.32 187.897  12
  -5 -12   8 1964.77 179.608   9
  -5 -12   8 1837.44 152.854  12
  -5 -12   9 13365.4 465.777   9
  -5 -12   9 13722.6 447.269  12
  -5 -12  10 6346.60 278.760   9
  -5 -12  10 6418.17 266.061  12
  -5 -12  11 25938.6 669.907   9
  -5 -12  12 393.847 76.1202   4
  -5 -11  -9 24063.7 593.448  11
  -5 -11  -8 2372.55 144.917  11
  -5 -11  -7 14717.0 454.524  11
  -5 -11  -6 329.081 83.0734  11
  -5 -11  -5 36851.4 950.400  11
  -5 -11  -4 7194.40 324.084  11
  -5 -11  -3 48773.5 1213.52  12
  -5 -11  -3 52786.0 1264.07  11
  -5 -11  -2 13106.4 481.031  11
  -5 -11  -2 12699.9 463.999  12
  -5 -11  -1 47251.9 1191.67  11
  -5 -11  -1 45348.8 1177.14  12
  -5 -11   0 28747.8 834.334  11
  -5 -11   0 28531.9 836.645  12
  -5 -11   1 40822.7 1095.09  12
  -5 -11   1 40345.9 1076.26  11
  -5 -11   2 53071.8 1333.57  11
  -5 -11   2 54847.5 1372.99  12
  -5 -11   3 11581.8 452.612  11
  -5 -11   3 12904.3 501.775  12
  -5 -11   4 48440.9 1250.50  12
  -5 -11   4 45796.2 1177.16  11
  -5 -11   5 12055.2 488.362  12
  -5 -11   5 11243.4 427.961  11
  -5 -11   6 14567.5 549.908  12
  -5 -11   7 471.519 113.036  12
  -5 -11   8 31632.5 900.261  12
  -5 -11   9 916.464 128.247  12
  -5 -11   9 869.498 156.145   9
  -5 -11  10 72300.0 1688.80  12
  -5 -11  10 75963.6 1773.81   9
  -5 -11  11 48.8158 62.6721  12
  -5 -11  11-42.9223 87.6391   9
  -5 -11  12 56409.5 1332.81   9
  -5 -11  13 4100.65 236.562   4
  -5 -11  14 21260.0 595.823   4
  -5 -11  15 1006.24 95.7965   4
  -5 -10 -10 14967.5 432.760  11
  -5 -10  -9 5843.15 253.971  11
  -5 -10  -8 19468.6 577.198  11
  -5 -10  -7 378.030 89.3708  11
  -5 -10  -6 14937.1 516.623  11
  -5 -10  -5 28619.5 823.974  11
  -5 -10  -4 7816.44 364.827  11
  -5 -10  -3 15690.1 552.991  12
  -5 -10  -2 33599.4 952.220  12
  -5 -10  -1 17504.1 619.457  12
  -5 -10   0 42962.3 1169.90  12
  -5 -10   1 37582.6 1047.40  11
  -5 -10   1 37377.8 1065.83  12
  -5 -10   2 7290.90 380.402  12
  -5 -10   2 7579.24 371.618  11
  -5 -10   3 34538.7 978.423  11
  -5 -10   3 35436.5 1022.43  12
  -5 -10   4 3978.66 256.305  11
  -5 -10   4 3761.58 272.773  12
  -5 -10   5 40463.4 1091.26  11
  -5 -10   5 42901.5 1172.32  12
  -5 -10   6 1739.04 187.213  12
  -5 -10   7 41799.5 1161.06  12
  -5 -10   8 2701.24 231.584  12
  -5 -10   9 65990.5 1618.84  12
  -5 -10  10 155.728 86.7445  12
  -5 -10  10 221.949 146.264   9
  -5 -10  11 62517.0 1556.82   9
  -5 -10  11 58679.9 1444.49  12
  -5 -10  12 3434.68 213.594  12
  -5 -10  12 4308.16 272.386   9
  -5 -10  13 27216.1 833.004   4
  -5 -10  14 4185.11 260.615   4
  -5 -10  15 20617.0 623.416   4
  -5 -10  16 3250.57 187.913   4
  -5  -9 -11 10809.9 358.213  11
  -5  -9 -10 12534.3 425.232  11
  -5  -9  -9 21131.1 631.389  11
  -5  -9  -8 433.042 91.1475  11
  -5  -9  -4 40339.4 1087.97  12
  -5  -9  -3 15697.0 575.859  12
  -5  -9  -2 33428.1 971.456  12
  -5  -9  -1 4030.36 274.840  12
  -5  -9   0 22228.1 743.805  12
  -5  -9   1 6640.71 362.097  12
  -5  -9   2 16694.3 622.088  12
  -5  -9   3 2929.73 242.881  12
  -5  -9   4 51417.3 1364.18  12
  -5  -9   5 485.534 105.963  11
  -5  -9   5 518.311 138.202  12
  -5  -9   5 423.664 135.307  10
  -5  -9   6 42724.9 1212.80  10
  -5  -9   6 44651.4 1222.67  12
  -5  -9   7 1679.96 191.098  12
  -5  -9   7 1638.69 202.831  10
  -5  -9   8 69608.2 1754.13  10
  -5  -9   8 70072.5 1734.85  12
  -5  -9   9-10.0685 124.164  10
  -5  -9   9 104.590 90.4045  12
  -5  -9  10 50020.3 1333.39  10
  -5  -9  10 47583.4 1273.73  12
  -5  -9  11 1453.40 165.125  12
  -5  -9  11 1634.19 201.184  10
  -5  -9  11 1626.13 214.312   9
  -5  -9  12 17550.0 633.575  10
  -5  -9  12 17617.4 649.128   9
  -5  -9  12 15634.5 555.286  12
  -5  -9  13 13919.4 544.689  10
  -5  -9  14 32041.5 921.195  10
  -5  -9  14 33364.2 968.517   4
  -5  -9  15 18331.1 624.118   4
  -5  -9  16 46326.2 1164.87   4
  -5  -9  17 26439.0 720.234   4
  -5  -9  18 8362.54 300.666   4
  -5  -8 -11 541.399 83.8800  11
  -5  -8  -4 30378.9 891.728  12
  -5  -8  -3 32629.7 945.591  12
  -5  -8  -2 3232.86 240.400  12
  -5  -8  -1 33449.5 971.834  12
  -5  -8   0 8954.94 420.265  12
  -5  -8   1 36728.5 1047.92  12
  -5  -8   2 4155.86 282.579  10
  -5  -8   2 4458.33 286.273  12
  -5  -8   3 30809.2 932.726  10
  -5  -8   3 32274.9 948.863  12
  -5  -8   4 10463.1 467.336  10
  -5  -8   4 10723.0 471.874  12
  -5  -8   5 67786.9 1700.41  10
  -5  -8   5 68805.4 1702.37  12
  -5  -8   6 2538.43 234.691  10
  -5  -8   6 2788.32 233.646  12
  -5  -8   7 75629.6 1874.38  10
  -5  -8   7 76632.9 1862.57  12
  -5  -8   8 8008.80 419.970  10
  -5  -8   8 8093.66 409.788  12
  -5  -8   9 47746.1 1305.96  10
  -5  -8   9 45422.9 1253.23  12
  -5  -8  10 809.035 137.706  12
  -5  -8  10 840.023 159.044  10
  -5  -8  11 2565.88 234.810  10
  -5  -8  11 2278.73 268.609   9
  -5  -8  11 2223.03 193.064  12
  -5  -8  12 493.926 112.562  12
  -5  -8  12 580.917 162.439  10
  -5  -8  12 492.274 156.151   9
  -5  -8  12 497.212 149.427   7
  -5  -8  13 31030.1 949.876  10
  -5  -8  13 31065.7 966.181   7
  -5  -8  14 11175.2 483.243  10
  -5  -8  14 10985.3 508.908   4
  -5  -8  15 61362.3 1532.31  10
  -5  -8  15 63818.7 1590.64   4
  -5  -8  16 36202.1 974.999  10
  -5  -8  16 36642.8 1020.28   4
  -5  -8  17 22094.0 680.629   4
  -5  -8  18 21043.9 618.586   4
  -5  -8  19 4037.30 203.431   4
  -5  -7  -3 37826.2 1037.02  12
  -5  -7  -3 37137.8 1022.77   8
  -5  -7  -2 19360.9 643.111   8
  -5  -7  -2 20876.9 678.274  12
  -5  -7  -1 14321.1 545.912  12
  -5  -7   0 110595. 3318.36  16
  -5  -7   0 104558. 2398.07  12
  -5  -7   1 1980.87 362.855  16
  -5  -7   1 1964.60 195.344  12
  -5  -7   2 53574.4 1359.06  10
  -5  -7   2 54680.1 2108.88  16
  -5  -7   2 52587.5 1362.28  12
  -5  -7   3 30735.5 1507.85  16
  -5  -7   3 29789.6 881.127  10
  -5  -7   3 29208.6 882.345  12
  -5  -7   4 42780.7 1165.85  12
  -5  -7   4 42511.1 1157.75  10
  -5  -7   4 42826.7 1852.26  16
  -5  -7   5 11640.7 490.272  10
  -5  -7   5 12078.4 923.621  16
  -5  -7   5 11747.3 496.747  12
  -5  -7   6 56912.5 1484.31  10
  -5  -7   6 57404.2 2255.68  16
  -5  -7   6 59473.9 1495.56  12
  -5  -7   7 8597.30 426.601  10
  -5  -7   7 9123.03 481.829   7
  -5  -7   7 10148.5 859.866  16
  -5  -7   7 9273.71 437.257  12
  -5  -7   8 68758.3 1713.24  10
  -5  -7   8 69661.2 1783.10   7
  -5  -7   8 68132.6 2549.64  16
  -5  -7   8 65944.7 1679.33  12
  -5  -7   9 18611.7 689.083  10
  -5  -7   9 18009.6 658.937  12
  -5  -7   9 19819.2 746.864   7
  -5  -7  10 24261.8 825.548  10
  -5  -7  10 26515.1 899.047   7
  -5  -7  10 23863.9 785.290  12
  -5  -7  11 1578.64 233.971   7
  -5  -7  11 1563.48 201.440  10
  -5  -7  11 1324.66 211.824   9
  -5  -7  11 1513.86 165.977  12
  -5  -7  12 7638.69 415.647  10
  -5  -7  12 8028.01 456.625   5
  -5  -7  12 7589.76 443.645   7
  -5  -7  12 6851.16 350.406  12
  -5  -7  13 21891.8 767.634  10
  -5  -7  13 22259.6 809.876   7
  -5  -7  13 22098.0 800.928   5
  -5  -7  14 37419.1 1114.94  10
  -5  -7  14 40839.0 1187.01   5
  -5  -7  14 40193.3 1174.75   7
  -5  -7  14 41365.3 1193.33   4
  -5  -7  15 27383.0 855.652  10
  -5  -7  15 28182.2 909.194   4
  -5  -7  15 27786.8 884.523   7
  -5  -7  15 28032.8 920.683   5
  -5  -7  16 22999.6 727.956  10
  -5  -7  16 22309.0 739.054   7
  -5  -7  16 23795.2 780.915   4
  -5  -7  17 27535.7 784.445  10
  -5  -7  17 25680.6 783.430   7
  -5  -7  17 27942.2 833.908   4
  -5  -7  18 1270.29 135.308  10
  -5  -7  18 1086.06 128.654   7
  -5  -7  18 1191.23 147.595   4
  -5  -7  19 4200.57 234.438   4
  -5  -6  -7 46657.4 1261.01   8
  -5  -6  -6 8509.39 408.590   8
  -5  -6  -5 53731.0 1376.75   8
  -5  -6  -4 31687.4 913.430   8
  -5  -6  -3 22802.9 727.901   8
  -5  -6  -3 26021.7 1285.58  16
  -5  -6  -3 24897.0 742.771  12
  -5  -6  -2 29105.2 835.332  12
  -5  -6  -2 30522.8 1407.22  16
  -5  -6  -2 27019.7 802.435   8
  -5  -6  -1 64659.6 2208.76  16
  -5  -6  -1 59777.4 1482.44  12
  -5  -6   0 11322.5 454.408  12
  -5  -6   0 11658.7 842.045  16
  -5  -6   1 164273. 4270.47  16
  -5  -6   1 157038. 3395.98  12
  -5  -6   2 301.062 95.5983  12
  -5  -6   2 540.020 226.285  16
  -5  -6   3 40442.2 1680.28  16
  -5  -6   3 38575.0 1059.43  12
  -5  -6   4 32166.0 927.546  10
  -5  -6   4 33012.0 1519.21  16
  -5  -6   4 33726.1 948.632  12
  -5  -6   5 59971.3 1521.66  10
  -5  -6   5 64174.4 1626.16   7
  -5  -6   5 62239.3 2249.64  16
  -5  -6   5 63593.8 1550.16  12
  -5  -6   6 1055.91 148.677  12
  -5  -6   6 1046.07 177.722   7
  -5  -6   6 1275.32 155.241  10
  -5  -6   6 1021.98 267.371  16
  -5  -6   7 96386.4 2273.41  10
  -5  -6   7 101453. 2373.75   7
  -5  -6   7 98564.4 3119.42  16
  -5  -6   7 99850.0 2285.59  12
  -5  -6   8 32610.6 974.974  10
  -5  -6   8 33796.8 1022.46   5
  -5  -6   8 33186.1 1045.80   7
  -5  -6   8 30785.7 1533.13  16
  -5  -6   8 33317.2 969.840  12
  -5  -6   9 97055.8 2289.54  10
  -5  -6   9 97856.2 2339.20   5
  -5  -6   9 102490. 2396.61   7
  -5  -6   9 97693.9 3121.73  16
  -5  -6   9 95927.7 2259.75  12
  -5  -6  10 21322.4 751.848  10
  -5  -6  10 21997.7 783.486   5
  -5  -6  10 22545.1 824.191   7
  -5  -6  10 20271.4 1195.97  16
  -5  -6  10 21117.2 711.435  12
  -5  -6  11 66034.2 1672.73  10
  -5  -6  11 65363.7 1707.47   5
  -5  -6  11 61606.1 1586.28  12
  -5  -6  12 1925.39 238.421   7
  -5  -6  12 2192.60 232.574  10
  -5  -6  12 1886.79 238.521   5
  -5  -6  13 38152.7 1121.04  10
  -5  -6  13 37805.6 1162.65   5
  -5  -6  13 38659.1 1189.75   7
  -5  -6  14 27652.6 888.410  10
  -5  -6  14 27965.8 947.367   5
  -5  -6  14 28616.4 943.187   4
  -5  -6  14 27553.4 941.083   7
  -5  -6  15 9640.21 456.257  10
  -5  -6  15 10362.7 501.690   4
  -5  -6  15 10422.1 518.662   5
  -5  -6  15 9271.45 481.953   7
  -5  -6  16 32585.2 950.631  10
  -5  -6  16 31172.7 985.617   7
  -5  -6  16 34305.2 1037.95   5
  -5  -6  16 33380.5 1006.29   4
  -5  -6  17 2372.41 204.909  10
  -5  -6  17 2187.52 219.368   7
  -5  -6  17 2430.41 256.229   5
  -5  -6  17 2499.23 237.489   4
  -5  -6  18 6860.58 319.412  10
  -5  -6  18 6972.21 356.934   4
  -5  -6  18 7418.32 388.213   5
  -5  -6  18 6591.84 340.267   7
  -5  -6  19 289.872 95.4150   7
  -5  -6  19 258.695 102.277   4
  -5  -5  -9 10029.1 464.254   8
  -5  -5  -8 88341.3 2105.73   8
  -5  -5  -7 989.451 156.213   8
  -5  -5  -6 102272. 2343.15   8
  -5  -5  -5 21187.8 695.820   8
  -5  -5  -4 94577.6 2806.36  16
  -5  -5  -3 73838.7 2358.99  16
  -5  -5  -2 75414.6 2390.41  16
  -5  -5  -1 502.417 139.448  16
  -5  -5   0 135348. 3642.79  16
  -5  -5   1 27742.8 1261.17  16
  -5  -5   2 43426.8 1663.16  16
  -5  -5   3 23985.1 1176.37  16
  -5  -5   4 49459.7 1838.66  16
  -5  -5   5 3773.73 454.527  16
  -5  -5   6 59777.5 2113.91  16
  -5  -5   7 1296.80 174.098   7
  -5  -5   7 1291.94 152.740  10
  -5  -5   7 1621.37 321.605  16
  -5  -5   7 1449.78 186.956   5
  -5  -5   7 1468.58 156.790  12
  -5  -5   8 118434. 2624.13   5
  -5  -5   8 109582. 2561.25  10
  -5  -5   8 118384. 2680.29   7
  -5  -5   8 113373. 2563.26  12
  -5  -5   8 114499. 3336.61  16
  -5  -5   9 22515.2 751.917  10
  -5  -5   9 23943.1 791.570   5
  -5  -5   9 22428.7 737.327  12
  -5  -5   9 22164.2 1199.29  16
  -5  -5   9 24639.1 846.674   7
  -5  -5  10 110601. 3332.51  16
  -5  -5  10 115984. 2636.46  10
  -5  -5  10 121501. 2765.43   7
  -5  -5  10 115800. 2682.41   5
  -5  -5  10 114239. 2587.05  12
  -5  -5  11 19041.6 687.234  10
  -5  -5  11 18538.2 709.943   5
  -5  -5  11 17549.0 621.013  12
  -5  -5  12 30689.1 955.590  10
  -5  -5  12 32652.7 1053.05   7
  -5  -5  12 29682.7 980.567   5
  -5  -5  13 12921.9 554.336  10
  -5  -5  13 13988.3 608.279   5
  -5  -5  13 13438.2 588.354   4
  -5  -5  13 13442.2 620.797   7
  -5  -5  14 18585.1 690.671  10
  -5  -5  14 19537.7 747.372   5
  -5  -5  14 19432.0 734.678   4
  -5  -5  14 19457.3 766.061   7
  -5  -5  15 21132.7 735.414  10
  -5  -5  15 21136.8 792.384   5
  -5  -5  15 21353.0 799.286   7
  -5  -5  15 21932.2 779.666   4
  -5  -5  16 9703.92 448.299  10
  -5  -5  16 10640.7 519.985   5
  -5  -5  16 9999.03 484.876   4
  -5  -5  16 9208.10 480.802   7
  -5  -5  17 31333.1 917.373  10
  -5  -5  17 33186.3 1011.61   5
  -5  -5  17 32623.3 980.264   4
  -5  -5  17 31110.5 979.064   7
  -5  -5  18 748.763 147.870   7
  -5  -5  18 834.284 146.451   4
  -5  -5  18 766.690 117.496  10
  -5  -5  18 831.076 178.053   5
  -5  -5  19 13482.5 510.847   4
  -5  -5  19 13421.4 523.660   5
  -5  -5  19 12277.0 489.610   7
  -5  -5  20 2370.81 184.519   7
  -5  -4 -11 43372.4 1230.93   8
  -5  -4 -10 58053.4 1511.56   8
  -5  -4  -9 54320.3 1423.72   8
  -5  -4  -8 1105.95 161.791   8
  -5  -4  -7 74474.7 1792.73   8
  -5  -4  -6 9338.79 419.126   8
  -5  -4  -5 87771.0 2553.41  16
  -5  -4  -4 119305. 3194.89  16
  -5  -4  -3 79105.4 2358.78  16
  -5  -4  -2 15209.8 840.810  16
  -5  -4  -1 33075.3 1328.96  16
  -5  -4   0 51351.1 1753.55  16
  -5  -4   1 73479.4 2245.68  16
  -5  -4   2 57481.7 1899.64  16
  -5  -4   3 52246.3 1798.26  16
  -5  -4   4 8404.88 633.036  16
  -5  -4   5 57185.6 1950.63  16
  -5  -4   6 13709.8 846.875  16
  -5  -4   7 131566. 3569.15  16
  -5  -4   8 25003.9 1206.97  16
  -5  -4   9 102487. 2387.74  10
  -5  -4   9 106555. 2436.57   5
  -5  -4   9 106353. 3078.58  16
  -5  -4   9 109689. 2508.28   7
  -5  -4  10 52128.0 1362.00  10
  -5  -4  10 55104.2 1473.22   7
  -5  -4  10 54631.7 1404.82   5
  -5  -4  10 51511.7 1318.61  12
  -5  -4  11 16494.5 618.100  10
  -5  -4  11 16585.5 645.025   5
  -5  -4  11 17380.9 699.629   7
  -5  -4  12 20719.8 738.309  10
  -5  -4  12 22527.4 791.095   5
  -5  -4  12 23090.7 842.455   7
  -5  -4  13 32357.7 982.473  10
  -5  -4  13 32641.5 1031.71   5
  -5  -4  13 32080.2 1002.32   4
  -5  -4  13 34459.1 1088.29   7
  -5  -4  14 33826.3 1015.86  10
  -5  -4  14 34483.4 1070.31   5
  -5  -4  14 34085.5 1048.40   4
  -5  -4  14 35415.8 1120.14   7
  -5  -4  15 51356.5 1363.87  10
  -5  -4  15 51249.0 1438.18   5
  -5  -4  15 51561.5 1400.99   4
  -5  -4  15 51876.0 1466.61   7
  -5  -4  16 49430.6 1301.18  10
  -5  -4  16 48923.1 1372.25   5
  -5  -4  16 48553.0 1339.51   4
  -5  -4  16 48494.1 1395.18   7
  -5  -4  17 13134.1 525.877  10
  -5  -4  17 14496.6 597.637   5
  -5  -4  17 13874.0 571.536   4
  -5  -4  17 13858.2 601.663   7
  -5  -4  18 59904.8 1473.76  10
  -5  -4  18 62825.9 1569.05   5
  -5  -4  18 60871.7 1545.36   4
  -5  -4  18 58908.7 1567.54   7
  -5  -4  19 4619.96 290.379   4
  -5  -4  19 4636.15 305.197   5
  -5  -4  19 4280.14 290.499   7
  -5  -4  20 64431.7 1551.77   5
  -5  -4  20 66088.8 1574.92   7
  -5  -4  21 423.945 94.2186   7
  -5  -3 -12 31110.4 986.308   8
  -5  -3 -11 83757.2 2035.43   8
  -5  -3 -10 16743.0 633.356   8
  -5  -3  -9 28650.5 884.783   8
  -5  -3  -8 16057.6 592.051   8
  -5  -3  -5 43407.3 1500.85  16
  -5  -3  -4 105580. 2806.86  16
  -5  -3  -3 50314.9 1643.76  16
  -5  -3  -2 187838. 4434.81  16
  -5  -3  -1 17348.7 851.824  16
  -5  -3   0 122786. 3153.05  16
  -5  -3   1 71650.5 2121.26  16
  -5  -3   2 92387.2 2561.44  16
  -5  -3   3 20627.6 969.250  16
  -5  -3   4 162136. 4018.92  16
  -5  -3   5 27837.7 1188.15  16
  -5  -3   6 103121. 2868.92  16
  -5  -3   7 42580.6 1580.13  16
  -5  -3   8 51899.0 1806.27  16
  -5  -3   9 59686.3 1991.53  16
  -5  -3  10 3386.70 258.076  10
  -5  -3  10 3357.76 263.173   5
  -5  -3  10 2915.73 381.265  16
  -5  -3  10 2973.79 281.462   7
  -5  -3  11 95350.6 2258.51  10
  -5  -3  11 99138.5 2302.20   5
  -5  -3  11 101426. 2390.39   7
  -5  -3  12 1386.07 200.652   7
  -5  -3  12 1231.11 160.940  10
  -5  -3  12 1055.44 171.131   5
  -5  -3  12 957.560 143.127   4
  -5  -3  13 66929.8 1690.77  10
  -5  -3  13 66835.7 2671.19  18
  -5  -3  13 66266.7 1695.89   4
  -5  -3  13 69827.4 1744.31   5
  -5  -3  13 70886.5 1826.04   7
  -5  -3  14 2434.63 223.282  10
  -5  -3  14 2616.79 261.808   5
  -5  -3  14 2331.22 228.822   4
  -5  -3  14 2622.29 276.037   7
  -5  -3  15 47172.6 1283.76  10
  -5  -3  15 48112.6 1313.58   4
  -5  -3  15 47559.0 1339.88   5
  -5  -3  15 49366.8 1410.41   7
  -5  -3  16 9384.10 435.122  10
  -5  -3  16 9495.36 464.295   4
  -5  -3  16 9351.36 477.469   5
  -5  -3  16 9086.61 503.489   7
  -5  -3  17 42372.0 1157.40  10
  -5  -3  17 42643.1 1207.23   4
  -5  -3  17 43414.7 1224.81   5
  -5  -3  17 44086.1 1286.23   7
  -5  -3  18 3471.06 236.583  10
  -5  -3  18 3503.67 270.477   5
  -5  -3  18 3667.86 279.562   4
  -5  -3  18 3482.55 294.731   7
  -5  -3  19 56300.2 1475.50   5
  -5  -3  19 61750.1 1549.48   7
  -5  -3  20-9.42015 105.376   7
  -5  -3  20 145.486 98.1696   5
  -5  -3  21 39702.3 1035.58   7
  -5  -3  22 2129.23 148.861   7
  -5  -2 -13 5690.48 367.016   8
  -5  -2 -12 13601.5 579.606   8
  -5  -2 -11 46100.5 1281.26   8
  -5  -2 -10 38910.4 1108.52   8
  -5  -2  -9 16242.2 595.307   8
  -5  -2  -5 74711.1 2089.64  16
  -5  -2  -4 1722.21 244.585  16
  -5  -2  -3 89772.4 2398.16  16
  -5  -2  -2 5198.54 418.202  16
  -5  -2  -1 87840.8 2357.24  16
  -5  -2   0 1333.60 242.512  16
  -5  -2   1 163529. 3890.02  16
  -5  -2   2 10692.3 633.867  16
  -5  -2   3 86901.0 2398.58  16
  -5  -2   4 1018.45 237.085  16
  -5  -2   5 87425.1 2452.90  16
  -5  -2   6 34400.6 1310.98  16
  -5  -2   7 10164.5 661.555  16
  -5  -2   8 88972.2 2542.57  16
  -5  -2   9 1297.03 269.862  16
  -5  -2   9 1147.01 286.479  18
  -5  -2  10 66118.6 2334.47  18
  -5  -2  10 66319.8 2075.49  16
  -5  -2  11 10746.9 509.350   7
  -5  -2  11 10223.4 441.335  10
  -5  -2  11 10286.6 455.507   5
  -5  -2  11 10130.1 833.139  18
  -5  -2  12 74136.1 1875.77   7
  -5  -2  12 71027.0 1744.72  10
  -5  -2  12 70519.9 1737.45   4
  -5  -2  12 75285.9 1790.89   5
  -5  -2  12 68449.1 2559.96  18
  -5  -2  13 10334.3 527.141   7
  -5  -2  13 10523.0 479.238   5
  -5  -2  13 9477.92 442.832  10
  -5  -2  13 9613.08 447.653   4
  -5  -2  13 9924.73 888.144  18
  -5  -2  14 19669.2 766.582   7
  -5  -2  14 19469.9 706.193   5
  -5  -2  14 18397.0 661.003  10
  -5  -2  14 18187.8 667.345   4
  -5  -2  15 3603.92 317.518   7
  -5  -2  15 3345.46 256.824  10
  -5  -2  15 3381.88 267.433   4
  -5  -2  15 3160.51 277.678   5
  -5  -2  16 38574.4 1202.15   7
  -5  -2  16 37991.7 1069.31  10
  -5  -2  16 36548.8 1089.81   4
  -5  -2  16 38323.8 1113.60   5
  -5  -2  17 565.561 156.006   7
  -5  -2  17 940.752 145.742  10
  -5  -2  17 933.156 166.560   5
  -5  -2  17 966.930 172.748   4
  -5  -2  18 59375.2 1590.45   7
  -5  -2  18 55006.0 1402.99  10
  -5  -2  18 57323.0 1475.58   5
  -5  -2  18 59508.9 1503.06   4
  -5  -2  19 1963.46 201.494   5
  -5  -2  19 2065.95 234.764   7
  -5  -2  20 38785.2 1042.49   5
  -5  -2  20 41849.2 1141.04   7
  -5  -2  21 1747.05 157.821   5
  -5  -2  21 1970.66 185.999   7
  -5  -2  22 6094.98 277.089   7
  -5  -1 -13 23137.1 823.350   8
  -5  -1 -12 47376.4 1341.97   8
  -5  -1 -11 20530.0 730.343   8
  -5  -1 -10 23864.2 785.140   8
  -5  -1  -6 110791. 2726.70  16
  -5  -1  -5 4554.05 362.163  16
  -5  -1  -4 98500.6 2499.36  16
  -5  -1  -3 2990.13 301.721  16
  -5  -1  -2 27914.4 1014.92  16
  -5  -1  -1 4742.79 380.857  16
  -5  -1   0 104981. 2642.93  16
  -5  -1   1 8348.18 528.039  16
  -5  -1   2 153151. 3649.47  16
  -5  -1   3 13720.4 709.444  16
  -5  -1   4 207059. 4743.17  16
  -5  -1   5 80953.5 2256.58  16
  -5  -1   6 68082.8 2004.75  16
  -5  -1   7 16092.7 808.278  16
  -5  -1   7 15776.1 847.023  18
  -5  -1   8 11335.7 673.650  16
  -5  -1   8 12087.4 750.917  18
  -5  -1   9 25765.7 1185.93  18
  -5  -1   9 24355.0 1065.70  16
  -5  -1  10 47891.7 1779.59  18
  -5  -1  10 43469.4 1538.91  16
  -5  -1  11 96374.1 2963.07  18
  -5  -1  12 20234.7 765.275   7
  -5  -1  12 21807.0 713.997   5
  -5  -1  12 20829.7 683.689   4
  -5  -1  12 19271.0 1165.45  18
  -5  -1  13 56106.3 1509.42   7
  -5  -1  13 52123.6 1379.59  10
  -5  -1  13 54455.7 1402.59   5
  -5  -1  13 49588.6 2093.14  18
  -5  -1  13 53198.6 1379.32   4
  -5  -1  14 28624.8 965.080   7
  -5  -1  14 25770.8 834.627  10
  -5  -1  14 25629.1 1466.06  18
  -5  -1  14 26468.0 846.972   4
  -5  -1  14 27620.3 866.972   5
  -5  -1  15 17404.3 733.526   7
  -5  -1  15 17577.5 635.907  10
  -5  -1  15 17370.2 656.543   5
  -5  -1  15 17287.1 649.536   4
  -5  -1  16 2799.41 290.967   7
  -5  -1  16 2703.79 229.598  10
  -5  -1  16 2690.67 247.182   4
  -5  -1  16 2934.47 251.051   5
  -5  -1  17 17117.1 603.818  10
  -5  -1  17 16022.4 616.469   5
  -5  -1  17 17613.2 727.920   7
  -5  -1  17 16846.2 647.409   4
  -5  -1  18 17630.8 716.430   7
  -5  -1  18 16464.2 606.395   5
  -5  -1  19 48193.0 1320.96   7
  -5  -1  19 43772.3 1172.84   5
  -5  -1  20 7055.51 329.607   5
  -5  -1  20 7852.66 407.405   7
  -5  -1  21 23747.9 736.122   7
  -5  -1  22 893.931 116.802   7
  -5   0 -14 50869.3 1424.64   8
  -5   0 -13 35688.9 1111.77   8
  -5   0 -12 14615.9 618.369   8
  -5   0 -11 52861.1 1424.14   8
  -5   0  -6 4101.27 318.312  16
  -5   0  -5 142063. 3271.17  16
  -5   0  -4 144.049 104.323  16
  -5   0  -3 15457.5 679.605  16
  -5   0  -2 649.417 158.799  16
  -5   0  -1 106666. 2634.06  16
  -5   0   0 2288.34 257.797  16
  -5   0   1 210637. 4723.13  16
  -5   0   2 1389.04 226.886  16
  -5   0   3 143275. 3448.50  16
  -5   0   4 94841.3 2496.54  16
  -5   0   5 29067.1 1118.65  16
  -5   0   6 105848. 2808.54  16
  -5   0   6 112760. 2784.94  18
  -5   0   7 105006. 2735.22  18
  -5   0   7 103989. 2731.55  16
  -5   0   8 2215.24 305.683  18
  -5   0   8 2188.71 292.378  16
  -5   0   9 121153. 3107.93  16
  -5   0   9 122974. 3242.56  18
  -5   0  10 9063.14 663.234  18
  -5   0  10 8165.22 560.800  16
  -5   0  11 19361.5 1055.33  18
  -5   0  12 119844. 2795.28   7
  -5   0  12 123988. 2703.36   5
  -5   0  12 116312. 3452.79  18
  -5   0  13 32764.4 1048.86   7
  -5   0  13 31096.0 1522.59  18
  -5   0  13 33437.3 973.454   5
  -5   0  13 35108.2 987.346   4
  -5   0  14 12889.3 597.622   7
  -5   0  14 13658.5 545.687   4
  -5   0  14 13317.8 536.657   5
  -5   0  14 12634.7 967.567  18
  -5   0  15 5805.29 396.743   7
  -5   0  15 6227.48 346.062  10
  -5   0  15 5638.06 340.390   5
  -5   0  15 6044.20 359.747   4
  -5   0  16 29662.6 1003.94   7
  -5   0  16 28532.3 872.925  10
  -5   0  16 28073.4 876.061   5
  -5   0  17 156.405 141.405   7
  -5   0  17 221.759 104.192   5
  -5   0  18 39247.0 1171.18   7
  -5   0  18 35304.0 1010.03   5
  -5   0  19 12475.9 558.318   7
  -5   0  19 11947.9 457.384   5
  -5   0  20 74640.4 1738.31   7
  -5   0  20 66029.5 1564.38   5
  -5   0  21 7250.59 350.025   7
  -5   0  22 18260.0 555.201   7
  -5   1  -6 427780. 8756.07  16
  -5   1  -5 45364.2 1305.33  16
  -5   1  -4 80868.2 2042.54  16
  -5   1  -3 19866.5 781.272  16
  -5   1  -2 64214.4 1765.96  16
  -5   1  -1 8549.81 508.828  16
  -5   1   0 195280. 4407.37  16
  -5   1   1 47708.3 1479.42  16
  -5   1   2 131587. 3198.51  16
  -5   1   3 238214. 5306.89  16
  -5   1   4 36362.2 1268.38  16
  -5   1   5 85880.0 2329.68  16
  -5   1   5 85891.5 2145.01  18
  -5   1   6 26411.4 964.017  18
  -5   1   6 27631.4 1082.36  16
  -5   1   7 104207. 2745.29  16
  -5   1   7 105441. 2647.91  18
  -5   1   8 94474.4 2545.69  16
  -5   1   8 93378.0 2498.75  18
  -5   1   9 72192.1 2118.80  16
  -5   1   9 72858.3 2138.43  18
  -5   1  10 13532.5 737.784  16
  -5   1  10 14756.1 828.298  18
  -5   1  11 68252.1 2210.58  18
  -5   1  12 339.606 135.398   7
  -5   1  12 463.309 196.076  18
  -5   1  13 85080.5 1965.72   4
  -5   1  13 78513.5 2013.47   7
  -5   1  13 84117.0 1928.53   5
  -5   1  14 6158.05 392.378   7
  -5   1  14 6494.48 345.286   5
  -5   1  14 5856.74 624.346  18
  -5   1  14 6825.25 380.669   4
  -5   1  15 58282.4 1590.00   7
  -5   1  15 57435.0 1458.48   5
  -5   1  16 519.754 167.285   7
  -5   1  16 385.425 113.067  10
  -5   1  16 376.593 117.415   5
  -5   1  17 34763.0 1099.85   7
  -5   1  17 33924.8 962.479   5
  -5   1  18 1085.23 187.607   7
  -5   1  19 69229.8 1752.15   7
  -5   1  20 2836.56 239.748   7
  -5   1  21 45801.5 1167.51   7
  -5   1  22 3983.37 214.962   7
  -5   2  -6 39903.7 1172.08  16
  -5   2  -5 223975. 4830.69  16
  -5   2  -4 2646.98 266.488  16
  -5   2  -3 21961.0 852.483  16
  -5   2  -2 43589.1 1364.41  16
  -5   2  -1 179438. 4119.67  16
  -5   2   0 67026.4 1885.87  16
  -5   2   1 184998. 4252.73  16
  -5   2   2 112100. 2826.40  16
  -5   2   3 9243.48 567.257  16
  -5   2   4 233946. 5247.48  16
  -5   2   5 2073.03 201.751  18
  -5   2   5 1771.59 279.312  16
  -5   2   6 24316.5 847.907  18
  -5   2   6 24890.3 1028.33  16
  -5   2   7 9171.98 596.265  16
  -5   2   7 9174.09 506.239  18
  -5   2   8 73589.5 2031.68  18
  -5   2   8 75201.0 2184.13  16
  -5   2   9 9093.84 610.866  16
  -5   2   9 9473.86 589.606  18
  -5   2  10 121511. 3076.93  16
  -5   2  10 112966. 3055.87  18
  -5   2  11 13546.2 801.792  18
  -5   2  12 89048.3 2142.28   7
  -5   2  12 91792.1 2720.92  18
  -5   2  13 37335.3 1110.54   7
  -5   2  14 30041.1 974.881   7
  -5   2  15 514.320 137.271   7
  -5   2  16 60071.3 1618.64   7
  -5   2  17 539.899 149.900   7
  -5   2  18 48189.0 1338.91   7
  -5   2  19 8147.21 415.091   7
  -5   2  20 18114.0 627.080   7
  -5   2  21 23805.2 700.453   7
  -5   2  22 9997.90 353.341   7
  -5   3  -6 22406.5 820.564  16
  -5   3  -5 4768.88 357.801  16
  -5   3  -4 81352.4 2134.96  16
  -5   3  -3 9552.67 585.463   2
  -5   3  -3 8555.81 527.620  16
  -5   3  -2 96358.5 2563.16   2
  -5   3  -1 30157.4 1149.03   2
  -5   3   0 93551.9 2513.45   2
  -5   3   1 24243.5 1010.07   2
  -5   3   2 6198.82 482.918   2
  -5   3   3 15404.7 783.218   2
  -5   3   4 9317.86 600.451   2
  -5   3   4 9256.78 618.011  16
  -5   3   5 3265.99 217.986  18
  -5   3   5 3513.58 388.460  16
  -5   3   6 784.469 222.054  16
  -5   3   6 772.250 133.072  18
  -5   3   7 156902. 3579.56  18
  -5   3   7 165264. 3977.91  16
  -5   3   8 27871.1 1200.47  16
  -5   3   8 27837.3 1001.88  18
  -5   3   9 119368. 3100.93  16
  -5   3   9 109612. 2842.45  18
  -5   3  10 4665.33 419.867  18
  -5   3  12 19647.9 701.521   7
  -5   3  13 54419.8 1459.15   7
  -5   3  14 18616.9 706.210   7
  -5   3  15 49955.4 1386.95   7
  -5   3  16 6031.36 374.824   7
  -5   3  17 23607.7 816.689   7
  -5   3  18 11834.5 518.564   7
  -5   3  19 16342.9 602.197   7
  -5   3  20 15332.5 543.628   7
  -5   3  21 738.799 107.089   7
  -5   3  22 18866.6 527.279   7
  -5   4  -6 97931.8 2495.69  16
  -5   4  -6 102099. 2644.68   2
  -5   4  -5 55786.8 1737.69   2
  -5   4  -4 37802.5 1342.62   2
  -5   4  -3 20597.1 926.050   2
  -5   4  -2 50400.9 1626.08   2
  -5   4  -1 123742. 3134.84   2
  -5   4   0 51478.8 1655.85   2
  -5   4   1 27935.0 1126.63   2
  -5   4   2 5148.53 451.313   2
  -5   4   3 40390.7 1429.87   2
  -5   4   4 73535.0 2170.02   2
  -5   4   5 19760.3 948.349   2
  -5   4   6 94062.4 2643.54   2
  -5   4   7 21366.4 1056.35  16
  -5   4   8 46059.2 1690.09  16
  -5   4   9 3704.41 429.931  16
  -5   4  11 3009.49 275.189   3
  -5   4  12 86248.0 2122.38   7
  -5   4  12 94737.1 2181.90   3
  -5   4  13 1144.45 173.483   7
  -5   4  14 16895.2 654.853   7
  -5   4  15 3819.15 288.769   7
  -5   4  16 25221.6 838.012   7
  -5   4  17 37921.3 1097.71   7
  -5   4  18 20751.3 707.435   7
  -5   4  19 12949.8 502.252   7
  -5   4  20 10012.1 400.450   7
  -5   4  21 16744.0 511.331   7
  -5   4  22 421.686 66.6601   7
  -5   5  -8 134190. 3340.74   2
  -5   5  -7 30896.2 1193.89   2
  -5   5  -6 112185. 2939.18   2
  -5   5  -5 26511.1 1095.34   2
  -5   5  -4 214346. 4951.46   2
  -5   5  -3 44816.7 1518.80   2
  -5   5  -2 68877.9 2032.91   2
  -5   5  -1 20159.3 930.494   2
  -5   5   0 20223.6 933.056   2
  -5   5   1 27445.0 1127.28   2
  -5   5   2 16515.4 840.498   2
  -5   5   3 81836.2 2347.67   2
  -5   5   4 29630.1 1207.43   2
  -5   5   5 116399. 3086.19   2
  -5   5   6 57641.3 1876.46   2
  -5   5   7 71331.0 2196.17   2
  -5   5   8 32.4091 120.564   2
  -5   5   9 10478.6 751.388  16
  -5   5  11 39831.6 1143.41   3
  -5   5  12 13233.7 583.794   3
  -5   5  13 67905.5 1750.66   3
  -5   5  13 68506.7 1616.28   8
  -5   5  14 660.771 147.261   7
  -5   5  14 531.441 102.820   8
  -5   5  15 44884.4 1241.84   7
  -5   5  16 35279.4 1033.12   7
  -5   5  17 14311.7 557.518   7
  -5   5  18 22103.9 711.777   7
  -5   5  19 27081.9 783.514   7
  -5   5  20 2557.54 179.536   7
  -5   5  21 10051.0 343.933   7
  -5   6  -8 10362.9 657.604   2
  -5   6  -7 105712. 2854.41   2
  -5   6  -6 21475.8 986.830   2
  -5   6  -5 54832.5 1775.84   2
  -5   6  -4 11454.9 706.540   2
  -5   6  -3 90469.5 2530.86   2
  -5   6  -2 40332.7 1470.70   2
  -5   6  -1 53796.7 1760.01   2
  -5   6   0 41171.5 1485.54   2
  -5   6   1 1859.91 294.352   2
  -5   6   2 142522. 3606.11   2
  -5   6   3 12877.3 760.557   2
  -5   6   4 358483. 7872.01   2
  -5   6   5 24075.9 1098.97   2
  -5   6   6 107647. 2951.81   2
  -5   6   7 7840.84 591.975   2
  -5   6   8 28139.2 1219.40   2
  -5   6  10 27020.7 880.800   3
  -5   6  11 950.623 170.923   3
  -5   6  12 83531.4 2040.39   3
  -5   6  13 503.614 112.706   8
  -5   6  13 382.674 137.521   3
  -5   6  14 60534.1 1473.54   8
  -5   6  14 61961.4 1610.32   3
  -5   6  15 13416.1 539.086   7
  -5   6  15 12898.7 473.676   8
  -5   6  16 23954.5 768.208   7
  -5   6  17 16153.2 575.212   7
  -5   6  18 12192.8 462.892   7
  -5   6  19 2018.25 164.449   7
  -5   6  20 25621.4 681.056   7
  -5   6  21 2994.08 151.740   7
  -5   7  -8 40438.0 1508.90   2
  -5   7  -7 13339.0 794.500   2
  -5   7  -6 33105.0 1328.08   2
  -5   7  -5 8983.09 647.029   2
  -5   7  -4 16800.2 906.281   2
  -5   7  -3 125307. 3335.56   2
  -5   7  -2 75502.3 2302.38   2
  -5   7  -1 135544. 3533.91   2
  -5   7   0 58972.5 1934.63   2
  -5   7   1 85477.1 2509.70   2
  -5   7   2 3804.59 425.095   2
  -5   7   3 153216. 3894.14   2
  -5   7   4 2101.71 324.103   2
  -5   7   5 183196. 4502.94   2
  -5   7   6 3760.02 420.980   2
  -5   7   7 52535.3 1810.71   2
  -5   7   8 252.066 89.0831   3
  -5   7   9 19526.5 695.504   3
  -5   7  10 23844.9 793.300   3
  -5   7  11 75074.7 1853.94   3
  -5   7  12 36125.0 1088.86   3
  -5   7  13 54238.6 1457.17   3
  -5   7  14 20183.6 730.979   3
  -5   7  14 20166.9 642.461   8
  -5   7  15 12792.2 502.388   7
  -5   7  15 12449.9 459.350   8
  -5   7  16 12852.1 448.042   8
  -5   7  16 13481.7 503.914   7
  -5   7  17 862.443 127.250   7
  -5   7  18 11820.4 427.082   7
  -5   7  19 8955.89 331.424   7
  -5   7  20 4054.08 185.119   7
  -5   8  -8 26396.9 1211.67   2
  -5   8  -7 22612.2 1111.50   2
  -5   8  -6 1605.20 298.454   2
  -5   8  -5 11392.9 772.783   2
  -5   8  -4 62120.3 2094.44   2
  -5   8  -3 9262.02 695.223   2
  -5   8  -2 142510. 3783.12   2
  -5   8  -1 1737.80 331.056   2
  -5   8   0 22915.2 1136.29   2
  -5   8   1 16992.8 950.060   2
  -5   8   2 6627.80 582.329   2
  -5   8   3 616.768 193.977   2
  -5   8   4 81125.8 2490.30   2
  -5   8   5 18914.0 1008.40   2
  -5   8   6 84711.4 2556.46   2
  -5   8   7 6497.63 569.649   2
  -5   8   7 7228.28 361.277   3
  -5   8   8 5223.59 310.348   3
  -5   8   9 30844.9 938.087   3
  -5   8  10 28469.2 898.109   3
  -5   8  11 5571.72 361.528   3
  -5   8  12 76582.7 1896.39   3
  -5   8  13 31357.5 895.538   8
  -5   8  13 32049.7 986.439   3
  -5   8  14 34407.8 1020.57   3
  -5   8  14 33339.4 921.379   8
  -5   8  15 16378.4 566.216   7
  -5   8  15 16692.2 541.212   8
  -5   8  16 1264.35 139.449   7
  -5   8  16 1355.74 129.588   8
  -5   8  17 10627.4 385.621   7
  -5   8  17 9759.54 340.987   8
  -5   8  18 1761.76 134.138   7
  -5   8  19 16418.6 453.958   7
  -5   9  -8 19468.2 1057.59   2
  -5   9  -7 4108.06 484.285   2
  -5   9  -6 40340.3 1639.68   2
  -5   9  -5 5238.08 546.205   2
  -5   9  -4 32821.0 1462.39   2
  -5   9  -3 143433. 3910.22   2
  -5   9  -2 32736.1 1461.69   2
  -5   9  -1 100380. 3020.27   2
  -5   9   0 1199.54 275.837   2
  -5   9   1 3734.49 461.881   2
  -5   9   2 247.149 140.809   2
  -5   9   3 15448.7 946.938   2
  -5   9   4 1493.75 290.897   2
  -5   9   5 0.91121 595.719   3
  -5   9   5 66688.4 1889.56   2
  -5   9   6 10897.9 774.595   2
  -5   9   6 10313.9 477.193   3
  -5   9   7 71976.4 2375.29   2
  -5   9   7 77850.1 1872.75   3
  -5   9   8 2531.09 235.365   3
  -5   9   9 20877.0 726.603   3
  -5   9  10 13216.1 560.158   3
  -5   9  11 26099.0 870.878   3
  -5   9  12 7342.55 410.359   3
  -5   9  13 34290.1 1017.68   3
  -5   9  13 34156.7 940.589   8
  -5   9  14 18555.6 611.551   7
  -5   9  14 20397.9 619.865   8
  -5   9  15 13443.9 462.090   7
  -5   9  15 13136.1 451.694   8
  -5   9  16 21592.4 611.991   7
  -5   9  16 21034.2 592.057   8
  -5   9  17 1130.05 104.702   7
  -5   9  17 1007.07 93.8661   8
  -5   9  18 13036.8 374.223   7
  -5  10  -7 61268.2 2210.85   2
  -5  10  -6 7289.60 664.216   2
  -5  10  -5 84338.5 2733.94   2
  -5  10  -4 62015.0 2249.22   2
  -5  10  -3 16447.0 1043.73   2
  -5  10  -2 154420. 4249.57   2
  -5  10  -1 884.809 266.990   2
  -5  10   0 47732.3 1924.78   2
  -5  10   1 409.375 178.646   2
  -5  10   1 412.490 90.3613   8
  -5  10   2 27260.0 779.568   8
  -5  10   2 27628.7 1374.33   2
  -5  10   3 167.087 165.600   2
  -5  10   3 136.381 65.8406   8
  -5  10   4 36114.5 976.701   8
  -5  10   4 36511.2 1589.75   2
  -5  10   5 3220.61 449.181   2
  -5  10   6 79496.3 1885.11   3
  -5  10   6 73349.1 2492.21   2
  -5  10   7 14257.4 555.603   3
  -5  10   8 43252.8 1190.29   3
  -5  10   9 13443.4 558.218   3
  -5  10  10 7814.28 430.068   3
  -5  10  11 2478.81 248.450   3
  -5  10  12 903.261 138.124   8
  -5  10  12 645.051 148.123   3
  -5  10  13 10483.5 411.624   8
  -5  10  14 5566.27 259.816   7
  -5  10  14 5812.40 276.363   8
  -5  10  15 18059.8 525.854   8
  -5  10  15 17390.5 511.711   7
  -5  10  16 12251.5 375.586   7
  -5  10  16 12844.4 387.707   8
  -5  10  17 15028.7 402.150   8
  -5  11  -7 16371.4 1063.84   2
  -5  11  -6 34722.6 1597.09   2
  -5  11  -5 37026.9 1683.67   2
  -5  11  -4 13420.3 964.061   2
  -5  11  -3 62025.8 2322.90   2
  -5  11  -2 9780.77 824.439   2
  -5  11  -1 106688. 3330.20   2
  -5  11   0 321.032 223.963   2
  -5  11   1 70657.5 1652.75   8
  -5  11   1 72072.7 2550.32   2
  -5  11   2 142.298 181.813   2
  -5  11   2 97.9605 76.4941   8
  -5  11   3 102855. 2312.71   8
  -5  11   3 108237. 3268.80   2
  -5  11   4-164.775 211.698   2
  -5  11   4 230.892 90.8531   8
  -5  11   5 61071.6 1466.00   8
  -5  11   5 54739.9 2127.39   2
  -5  11   6 1499.04 170.476   8
  -5  11   7 51208.2 1298.63   8
  -5  11   7 50676.7 1307.09   3
  -5  11   8 13501.4 525.476   3
  -5  11   8 13889.0 521.552   8
  -5  11   9 21530.9 688.503   8
  -5  11   9 20254.6 701.184   3
  -5  11  10 18487.3 618.724   8
  -5  11  10 18077.5 646.693   3
  -5  11  11 14417.7 513.803   8
  -5  11  11 13197.4 537.006   3
  -5  11  12 7155.49 327.113   8
  -5  11  13 3468.33 210.198   8
  -5  11  14 16040.7 487.934   8
  -5  11  15 4164.16 193.028   8
  -5  11  16 16696.6 439.207   8
  -5  12   1 592.056 111.745   8
  -5  12   2 73652.3 1715.55   8
  -5  12   3 1389.76 153.097   8
  -5  12   4 42489.1 1105.94   8
  -5  12   5 2903.68 217.244   8
  -5  12   6 24543.4 739.774   8
  -5  12   7 2093.84 187.916   8
  -5  12   8 21723.9 678.340   8
  -5  12   9 29110.6 826.023   8
  -5  12  10 34663.5 931.774   8
  -5  12  11 23940.8 692.466   8
  -5  12  12 12304.7 425.832   8
  -5  12  13 12601.7 407.801   8
  -5  12  14 6791.58 255.003   8
  -5  12  15 39380.1 882.386   8
  -5  13   2 4954.16 265.463   8
  -5  13   3 21648.1 656.566   8
  -5  13   4 2773.22 198.025   8
  -5  13   5 6333.89 303.682   8
  -5  13   6 2686.91 191.719   8
  -5  13   7 25363.1 726.877   8
  -5  13   8 34014.3 898.102   8
  -5  13   9 39350.0 991.819   8
  -5  13  10 32090.5 832.695   8
  -5  13  11 26952.2 709.908   8
  -5  13  12 20863.2 565.041   8
  -5  13  13 5452.56 214.049   8
  -5  13  14 15383.4 398.644   8
  -5  14   3 19260.6 575.911   8
  -5  14   4 8099.26 327.375   8
  -5  14   5 4335.04 229.719   8
  -5  14   6 8839.76 336.722   8
  -5  14   7 4530.88 226.294   8
  -5  14   8 12934.8 415.611   8
  -5  14   9 26860.3 691.042   8
  -5  14  10 5622.45 229.666   8
  -5  14  11 16536.9 449.271   8
  -5  14  12 102.993 42.5971   8
  -5  15   5 11770.9 364.758   8
  -5  15   6 2926.96 153.081   8
  -5  15   7 11260.5 340.919   8
  -5  15   8 18623.0 480.703   8
  -5  15   9 2149.24 115.204   8
  -4 -14  -2 68.0890 44.3172  11
  -4 -14  -1 7079.66 250.036  11
  -4 -14   0 297.810 55.5856  11
  -4 -14   1 8215.33 276.979  11
  -4 -14   2 2398.74 130.552  11
  -4 -14   3 16796.9 501.803   9
  -4 -14   4 3812.50 195.063   9
  -4 -14   5 10084.4 340.067   9
  -4 -14   6 13928.0 411.189   9
  -4 -14   7 880.448 87.9231   9
  -4 -13  -6 52891.5 1161.75  11
  -4 -13  -5 5276.98 222.046  11
  -4 -13  -4 52145.4 1194.08  11
  -4 -13  -3 946.577 107.200  11
  -4 -13  -2 27204.1 726.350  11
  -4 -13  -1 1143.85 130.025  11
  -4 -13   0 12070.5 418.933  11
  -4 -13   1 10761.0 391.706  11
  -4 -13   1 10800.1 394.305  12
  -4 -13   2 25219.5 718.523  12
  -4 -13   2 25425.6 700.493  11
  -4 -13   3 26286.8 716.586  11
  -4 -13   3 27445.4 757.818  12
  -4 -13   4 16007.9 491.781  11
  -4 -13   4 17514.0 546.693  12
  -4 -13   5 25800.7 730.977  12
  -4 -13   6 4116.98 231.493  12
  -4 -13   7 13083.6 471.936   9
  -4 -13   7 13726.3 456.648  12
  -4 -13   8 1829.60 158.638   9
  -4 -13   8 2101.85 153.317  12
  -4 -13   9 12888.9 428.901   9
  -4 -13  10 9853.09 344.021   9
  -4 -13  11 8203.84 281.897   9
  -4 -13  11 7509.36 294.549   4
  -4 -13  12 9207.39 302.093   4
  -4 -12  -8 8645.65 291.532  11
  -4 -12  -7 24878.6 654.301  11
  -4 -12  -6 143.161 87.9031  11
  -4 -12  -5 53729.2 1271.59  11
  -4 -12  -4 3249.82 207.189  11
  -4 -12  -3 29960.3 827.323  11
  -4 -12  -2 936.825 115.374  12
  -4 -12  -2 846.330 119.649  11
  -4 -12  -1 39459.9 1034.56  11
  -4 -12  -1 38540.1 1025.31  12
  -4 -12   0 14361.9 516.228  11
  -4 -12   0 14405.1 519.066  12
  -4 -12   1 43922.9 1136.07  11
  -4 -12   1 43905.5 1151.34  12
  -4 -12   2 57287.6 1414.44  11
  -4 -12   2 59296.0 1447.64  12
  -4 -12   3 54634.7 1366.17  11
  -4 -12   3 58457.0 1421.25  12
  -4 -12   4 41262.9 1084.20  11
  -4 -12   4 44251.5 1150.02  12
  -4 -12   5 21620.8 688.282  12
  -4 -12   5 19755.2 613.414  11
  -4 -12   6 37573.8 1029.82  12
  -4 -12   7 981.802 135.215  12
  -4 -12   8 20394.7 715.679   9
  -4 -12   8 22460.4 683.039  12
  -4 -12   9 6387.71 307.949  12
  -4 -12   9 6888.23 348.314   9
  -4 -12  10 22360.8 687.250   9
  -4 -12  10 21108.2 627.950  12
  -4 -12  11 2508.31 189.104   9
  -4 -12  11 1997.25 146.709  12
  -4 -12  12 19955.0 587.527   9
  -4 -12  13 765.807 112.147   4
  -4 -12  14 39915.6 950.470   4
  -4 -11 -10 43667.8 989.218  11
  -4 -11  -9 896.812 97.7312  11
  -4 -11  -8 13854.0 450.409  11
  -4 -11  -7 1178.39 124.570  11
  -4 -11  -6 5550.96 277.790  11
  -4 -11  -5 5522.38 288.192  11
  -4 -11  -4 20277.4 643.028  11
  -4 -11  -4 18988.6 611.065  12
  -4 -11  -3 5600.13 308.551  11
  -4 -11  -3 5401.16 292.787  12
  -4 -11  -2 30461.3 895.498  12
  -4 -11  -2 31671.9 904.181  11
  -4 -11  -1 13151.1 514.939  11
  -4 -11  -1 13355.5 520.110  12
  -4 -11   0 28591.9 852.285  11
  -4 -11   0 27983.4 862.307  12
  -4 -11   1 22147.3 714.069  11
  -4 -11   1 21715.0 734.220  12
  -4 -11   2 41099.6 1114.95  11
  -4 -11   2 41053.1 1143.45  12
  -4 -11   3 45121.2 1199.07  11
  -4 -11   3 46446.8 1248.31  12
  -4 -11   4 31157.0 931.460  12
  -4 -11   4 29973.8 877.735  11
  -4 -11   5 28673.4 849.985  11
  -4 -11   5 31363.3 922.882  12
  -4 -11   6 5730.10 335.775  12
  -4 -11   7 34365.0 995.922  12
  -4 -11   8 312.155 100.303  12
  -4 -11   9 48931.5 1269.79  12
  -4 -11  10 79.4611 92.4714  12
  -4 -11  10 12.6514 133.744   9
  -4 -11  11 37240.4 1028.00   9
  -4 -11  11 33124.4 916.297  12
  -4 -11  12 1082.23 150.697   9
  -4 -11  12 1004.59 118.260  12
  -4 -11  13 62489.1 1486.20   9
  -4 -11  14 343.639 110.062   4
  -4 -11  15 51007.9 1231.01   4
  -4 -11  16 4735.50 224.870   4
  -4 -10 -10 2573.23 166.441  11
  -4 -10  -9 44478.6 1098.95  11
  -4 -10  -8 2670.65 191.066  11
  -4 -10  -7 13640.6 495.949  11
  -4 -10  -6 6500.07 326.367  11
  -4 -10  -5 7264.52 357.136  11
  -4 -10  -4 3269.37 231.145  12
  -4 -10  -3 31500.8 924.699  12
  -4 -10  -2 11186.1 478.637  12
  -4 -10  -1 52641.4 1381.43  12
  -4 -10   0 52198.9 1377.28  12
  -4 -10   1 17766.4 637.665  11
  -4 -10   1 17525.3 650.185  12
  -4 -10   2 4701.32 288.585  11
  -4 -10   2 4801.53 310.334  12
  -4 -10   3 924.686 134.122  11
  -4 -10   3 844.758 144.597  12
  -4 -10   4 16937.9 632.405  12
  -4 -10   4 16168.4 589.393  11
  -4 -10   5 7693.01 371.830  11
  -4 -10   5 8644.61 427.411  12
  -4 -10   6 45082.9 1243.06  12
  -4 -10   7 6281.04 363.372  12
  -4 -10   8 47657.6 1292.00  12
  -4 -10   9 456.429 120.003  12
  -4 -10  10 62439.7 1668.32   9
  -4 -10  10 61184.7 1535.89  12
  -4 -10  11 5927.32 381.455   9
  -4 -10  11 5356.14 297.473  12
  -4 -10  12 50986.1 1323.01   9
  -4 -10  12 45401.1 1181.65  12
  -4 -10  13 7604.70 387.071   9
  -4 -10  14 74262.9 1760.56   9
  -4 -10  14 78054.0 1862.98   4
  -4 -10  15 7129.57 365.891   4
  -4 -10  16 20090.9 633.995   4
  -4 -10  17 19384.5 575.743   4
  -4 -10  18 3625.29 184.126   4
  -4  -9 -11 409.626 83.1619  11
  -4  -9 -10 50510.1 1232.39  11
  -4  -9  -9 11621.2 445.408  11
  -4  -9  -4 41086.0 1127.53  12
  -4  -9  -3 38650.6 1081.24  12
  -4  -9  -2 22158.7 739.514  12
  -4  -9  -1 72837.1 1784.07  12
  -4  -9   0 2024.86 204.483  12
  -4  -9   1 43319.2 1191.23  12
  -4  -9   2 775.129 140.390  12
  -4  -9   3 5961.47 341.530  12
  -4  -9   4 915.065 134.613  11
  -4  -9   4 1221.78 184.999  10
  -4  -9   4 1179.46 161.027  12
  -4  -9   5 22666.7 721.931  11
  -4  -9   5 22342.2 770.173  10
  -4  -9   5 23112.2 769.339  12
  -4  -9   6 2577.65 239.165  10
  -4  -9   6 2476.84 224.989  12
  -4  -9   7 100080. 2375.46  10
  -4  -9   7 102967. 2374.69  12
  -4  -9   8 147.834 96.4584  12
  -4  -9   8 108.842 127.800  10
  -4  -9   9 44847.1 1250.41  10
  -4  -9   9 44153.4 1220.33  12
  -4  -9  10 492.164 117.580  12
  -4  -9  10 622.666 167.536  10
  -4  -9  11 12301.1 539.436  10
  -4  -9  11 12771.6 593.825   9
  -4  -9  11 11790.7 482.508  12
  -4  -9  12 486.799 147.484  10
  -4  -9  12 240.476 82.7849  12
  -4  -9  12 487.257 142.870   9
  -4  -9  13 34390.0 1056.85   9
  -4  -9  13 37190.7 1056.20  10
  -4  -9  14 711.503 149.266  10
  -4  -9  14 713.148 129.187   9
  -4  -9  14 772.636 166.993   4
  -4  -9  15 40836.2 1104.50  10
  -4  -9  15 43313.8 1192.64   4
  -4  -9  16 13896.1 540.874   4
  -4  -9  17 9968.66 415.690   4
  -4  -9  18 33132.9 873.924   4
  -4  -9  19 6408.19 264.937   4
  -4  -8 -11 28791.0 800.211  11
  -4  -8  -4 1002.49 137.028  12
  -4  -8  -3 52164.9 1348.71  12
  -4  -8  -2 46108.2 1226.02  12
  -4  -8  -1 3744.30 262.594  12
  -4  -8   0 117617. 2642.10  12
  -4  -8   1 2294.68 203.584  12
  -4  -8   2 23240.8 757.330  10
  -4  -8   2 23215.1 749.710  12
  -4  -8   3 15385.2 586.236  10
  -4  -8   3 15749.0 580.228  12
  -4  -8   4 15616.8 590.767  10
  -4  -8   4 15459.9 579.696  12
  -4  -8   5 16627.0 624.069  10
  -4  -8   5 17125.3 621.062  12
  -4  -8   6 72617.0 1778.69  10
  -4  -8   6 71751.4 1762.88  12
  -4  -8   7 1281.20 177.648  10
  -4  -8   7 1301.54 171.017  12
  -4  -8   8 83188.0 1994.99  10
  -4  -8   8 81332.2 1965.10  12
  -4  -8   9 81.1179 81.4669  12
  -4  -8   9 21.6977 119.065  10
  -4  -8   9 156.709 134.731   7
  -4  -8  10 6306.58 374.494  10
  -4  -8  10 7304.40 421.657   5
  -4  -8  10 6961.86 406.099   7
  -4  -8  10 6173.29 344.905  12
  -4  -8  11 608.873 113.682  12
  -4  -8  11 668.299 163.946   7
  -4  -8  11 763.770 162.260  10
  -4  -8  11 782.229 186.523   9
  -4  -8  11 747.991 192.205   5
  -4  -8  12 1789.58 212.353  10
  -4  -8  12 1958.00 236.514   7
  -4  -8  12 1858.05 239.212   5
  -4  -8  12 2511.84 251.234   9
  -4  -8  13 908.412 165.363  10
  -4  -8  13 1079.41 181.272   7
  -4  -8  13 1026.70 198.697   5
  -4  -8  13 998.662 188.133   9
  -4  -8  14 61439.7 1550.63  10
  -4  -8  14 59497.7 1586.02   5
  -4  -8  14 60033.7 1547.88   7
  -4  -8  15 4472.66 289.615  10
  -4  -8  15 4492.76 325.684   5
  -4  -8  15 4432.54 333.977   4
  -4  -8  15 4249.75 286.846   7
  -4  -8  16 25780.0 782.626  10
  -4  -8  16 27372.5 864.072   5
  -4  -8  16 28693.2 881.649   4
  -4  -8  16 24470.6 762.894   7
  -4  -8  17 21150.5 650.030  10
  -4  -8  17 22434.0 730.166   4
  -4  -8  18 4735.81 281.063   4
  -4  -8  19 25209.8 715.353   4
  -4  -7  -3 13286.0 500.562  12
  -4  -7  -2 20504.5 666.223  12
  -4  -7  -1 97695.5 2216.32  12
  -4  -7   0 928.690 130.209  12
  -4  -7   0 767.893 219.814  16
  -4  -7   1 182080. 4648.20  16
  -4  -7   1 171895. 3700.59  12
  -4  -7   2 26830.3 1353.24  16
  -4  -7   2 26622.0 801.161  12
  -4  -7   3 20704.7 679.735  10
  -4  -7   3 20898.8 1160.21  16
  -4  -7   3 20716.5 677.329  12
  -4  -7   4 32804.2 948.970  10
  -4  -7   4 34099.9 1544.36  16
  -4  -7   4 34181.3 952.823  12
  -4  -7   5 129234. 2809.25  12
  -4  -7   5 128612. 3687.19  16
  -4  -7   5 124328. 2804.23  10
  -4  -7   6 1278.27 189.407   7
  -4  -7   6 1087.24 155.358  10
  -4  -7   6 1124.57 286.195  16
  -4  -7   6 1194.90 157.104  12
  -4  -7   7 171538. 3744.03  10
  -4  -7   7 176453. 4716.00  16
  -4  -7   7 177499. 3815.33   7
  -4  -7   7 173389. 3738.34  12
  -4  -7   8 13684.2 559.096   5
  -4  -7   8 12454.9 506.929  12
  -4  -7   8 12371.5 552.156   7
  -4  -7   8 12143.6 514.578  10
  -4  -7   9 104069. 2440.27  10
  -4  -7   9 106611. 2505.84   7
  -4  -7   9 111343. 2504.94   5
  -4  -7   9 102843. 2403.95  12
  -4  -7  10 6078.55 361.023  10
  -4  -7  10 6653.92 400.745   5
  -4  -7  10 6448.15 398.019   7
  -4  -7  10 5893.58 328.436  12
  -4  -7  11 9873.47 435.416  12
  -4  -7  11 11446.1 505.710  10
  -4  -7  11 10529.2 519.245   7
  -4  -7  11 10274.8 511.186   5
  -4  -7  11 10425.1 542.649   9
  -4  -7  12 9838.24 476.921  10
  -4  -7  12 10166.6 526.183   9
  -4  -7  12 9856.95 501.859   5
  -4  -7  12 10392.2 512.612   7
  -4  -7  13 37160.0 1085.52  10
  -4  -7  13 36895.1 1130.10   5
  -4  -7  13 35917.0 1114.98   7
  -4  -7  14 11315.5 501.802  10
  -4  -7  14 11191.4 539.901   5
  -4  -7  14 11202.6 527.211   7
  -4  -7  14 11592.4 564.119   4
  -4  -7  15 62025.8 1547.95  10
  -4  -7  15 61925.2 1637.12   5
  -4  -7  15 58773.2 1570.06   7
  -4  -7  15 61087.6 1642.54   4
  -4  -7  16 8349.66 395.240  10
  -4  -7  16 8418.44 457.948   5
  -4  -7  16 8152.11 444.399   4
  -4  -7  16 7850.79 401.517   7
  -4  -7  17 15037.9 529.948  10
  -4  -7  17 14209.9 537.178   7
  -4  -7  17 14956.8 608.376   5
  -4  -7  17 15228.2 598.922   4
  -4  -7  18 8362.01 348.659  10
  -4  -7  18 9267.97 443.114   5
  -4  -7  18 9305.11 425.520   4
  -4  -7  19 1981.00 205.132   5
  -4  -7  19 2107.69 184.280   4
  -4  -7  20 7846.21 333.648   4
  -4  -6  -7 19879.3 691.479   8
  -4  -6  -6 37951.5 1056.49   8
  -4  -6  -5 31764.6 911.460   8
  -4  -6  -2 83275.5 2585.44  16
  -4  -6  -1 2406.67 367.855  16
  -4  -6   0 132671. 3598.09  16
  -4  -6   1 30793.7 1354.15  16
  -4  -6   2 150377. 3946.97  16
  -4  -6   3 36766.0 1526.04  16
  -4  -6   4 125016. 3475.99  16
  -4  -6   5 904.751 290.560  16
  -4  -6   6 120289. 3432.47  16
  -4  -6   7 12338.0 486.543  10
  -4  -6   7 13102.3 876.505  16
  -4  -6   8 130846. 2960.48  10
  -4  -6   8 136533. 3013.55   5
  -4  -6   8 131644. 3763.87  16
  -4  -6   8 138116. 2962.25  12
  -4  -6   8 136158. 3042.86   7
  -4  -6   9 8417.14 406.406  10
  -4  -6   9 8505.93 441.228   7
  -4  -6   9 8663.11 433.824   5
  -4  -6   9 8353.85 702.564  16
  -4  -6   9 8343.40 389.135  12
  -4  -6  10 151355. 3277.79  10
  -4  -6  10 139826. 4010.80  16
  -4  -6  10 145939. 3309.35   5
  -4  -6  10 153548. 3368.37   7
  -4  -6  10 148338. 3217.85  12
  -4  -6  11 12690.3 535.660  10
  -4  -6  11 12536.4 557.733   5
  -4  -6  11 12806.0 585.641   7
  -4  -6  12 61508.6 1631.54   7
  -4  -6  12 59480.2 1545.10  10
  -4  -6  12 58380.8 1588.21   5
  -4  -6  13 35317.8 1042.80  10
  -4  -6  13 34078.3 1084.13   5
  -4  -6  13 35556.7 1113.61   7
  -4  -6  14 42303.9 1194.83  10
  -4  -6  14 42303.2 1268.88   5
  -4  -6  14 43496.4 1283.47   4
  -4  -6  14 43394.9 1267.54   7
  -4  -6  15 33016.5 990.357  10
  -4  -6  15 34178.4 1078.69   5
  -4  -6  15 34543.4 1088.69   4
  -4  -6  15 33642.5 1052.60   7
  -4  -6  16 17531.1 621.735  10
  -4  -6  16 17595.2 698.417   5
  -4  -6  16 17493.9 692.449   4
  -4  -6  16 16010.5 644.720   7
  -4  -6  17 18787.9 636.448  10
  -4  -6  17 18412.3 674.834   7
  -4  -6  17 20611.8 755.567   5
  -4  -6  17 20196.0 730.629   4
  -4  -6  18 11822.9 444.502  10
  -4  -6  18 12349.1 539.495   5
  -4  -6  18 12728.4 532.280   4
  -4  -6  18 11416.9 477.423   7
  -4  -6  19 4294.57 300.501   5
  -4  -6  19 4412.66 287.546   4
  -4  -6  19 4048.88 245.862   7
  -4  -6  20 4770.67 285.678   5
  -4  -6  20 5133.36 287.190   4
  -4  -5  -9 23817.1 782.711   8
  -4  -5  -8 19962.0 685.267   8
  -4  -5  -7 119064. 2660.97   8
  -4  -5  -4 44531.4 1618.76  16
  -4  -5  -3 64451.2 2061.34  16
  -4  -5  -2 16542.9 888.603  16
  -4  -5  -1 101709. 2829.18  16
  -4  -5   0 9798.08 668.474  16
  -4  -5   1 106411. 2915.99  16
  -4  -5   2 10665.5 696.079  16
  -4  -5   3 9909.87 677.855  16
  -4  -5   4 2149.29 328.599  16
  -4  -5   5 26743.3 1196.17  16
  -4  -5   6 30326.6 1304.81  16
  -4  -5   7 58934.1 2015.67  16
  -4  -5   8 10143.1 744.004  16
  -4  -5   9 108147. 2429.83  10
  -4  -5   9 108066. 3086.40  16
  -4  -5  10 23404.5 759.515  10
  -4  -5  10 24345.4 790.388   5
  -4  -5  10 22328.7 1138.39  16
  -4  -5  10 24462.4 832.860   7
  -4  -5  11 88449.1 2099.54  10
  -4  -5  11 88064.9 2136.13   5
  -4  -5  11 92293.6 2212.35   7
  -4  -5  12 26634.7 859.072  10
  -4  -5  12 26663.5 894.986   5
  -4  -5  12 29154.7 954.883   7
  -4  -5  13 65509.3 1652.59  10
  -4  -5  13 65193.7 1709.56   5
  -4  -5  13 66524.9 1745.59   7
  -4  -5  14 32032.6 978.624  10
  -4  -5  14 33178.5 1056.29   5
  -4  -5  14 34313.0 1064.37   4
  -4  -5  14 33543.6 1073.14   7
  -4  -5  15 7525.02 389.686  10
  -4  -5  15 6936.54 429.626   5
  -4  -5  15 8147.29 456.726   4
  -4  -5  15 8202.91 456.130   7
  -4  -5  16 41515.7 1143.94  10
  -4  -5  16 42374.3 1253.73   5
  -4  -5  16 42900.9 1241.51   4
  -4  -5  16 41486.6 1222.23   7
  -4  -5  17 12489.3 498.488  10
  -4  -5  17 13493.0 581.881   4
  -4  -5  17 13681.6 595.241   5
  -4  -5  17 12507.2 554.046   7
  -4  -5  18 39121.6 1050.92  10
  -4  -5  18 42519.4 1184.20   4
  -4  -5  18 42465.9 1188.23   5
  -4  -5  18 40188.0 1142.71   7
  -4  -5  19 12053.5 508.749   5
  -4  -5  19 11992.0 510.104   4
  -4  -5  19 11254.2 475.928   7
  -4  -5  20 35854.4 977.119   5
  -4  -5  20 34171.8 928.304   7
  -4  -5  21 1186.54 145.065   5
  -4  -4 -10 6237.22 347.705   8
  -4  -4  -9 4546.92 289.864   8
  -4  -4  -8 35574.4 998.256   8
  -4  -4  -5 24079.4 1037.19  16
  -4  -4  -4 88684.6 2462.18  16
  -4  -4  -3 59349.3 1839.29  16
  -4  -4  -2 37014.6 1339.11  16
  -4  -4  -1 165.718 118.978  16
  -4  -4   0 101767. 2707.68  16
  -4  -4   1 3127.09 356.129  16
  -4  -4   2 169822. 4081.37  16
  -4  -4   3 45855.9 1548.24  16
  -4  -4   4 85726.1 2413.93  16
  -4  -4   5 67696.1 2063.65  16
  -4  -4   6 5370.37 474.943  16
  -4  -4   7 4269.51 436.771  16
  -4  -4   8 36831.5 1426.04  16
  -4  -4   9 1653.00 278.160  16
  -4  -4  10 76558.8 2317.26  16
  -4  -4  11 79698.3 1895.84  10
  -4  -4  11 79410.8 1936.44   5
  -4  -4  11 82549.6 2962.88  18
  -4  -4  11 82212.1 2016.27   7
  -4  -4  12 21483.7 725.505  10
  -4  -4  12 22105.4 766.268   5
  -4  -4  12 22490.1 1445.49  18
  -4  -4  12 22867.5 816.693   7
  -4  -4  13 44724.4 1205.52  10
  -4  -4  13 43540.7 2138.37  18
  -4  -4  13 43814.7 1254.76   5
  -4  -4  13 45302.6 1269.36   4
  -4  -4  13 43974.5 1300.07   7
  -4  -4  14 2011.57 233.075   4
  -4  -4  14 2129.38 243.640   7
  -4  -4  14 2486.79 230.494  10
  -4  -4  14 2393.36 259.106   5
  -4  -4  15 37851.1 1076.89  10
  -4  -4  15 38745.6 1166.11   5
  -4  -4  15 39710.9 1163.86   4
  -4  -4  15 37803.6 1173.13   7
  -4  -4  16 1221.99 200.252   7
  -4  -4  16 1265.05 170.003  10
  -4  -4  16 1620.64 241.439   5
  -4  -4  16 1130.57 190.284   4
  -4  -4  17 52909.6 1359.48  10
  -4  -4  17 55634.8 1481.25   4
  -4  -4  17 54461.9 1476.62   5
  -4  -4  17 53335.6 1477.37   7
  -4  -4  18 3596.26 295.975   5
  -4  -4  18 4253.97 318.047   4
  -4  -4  18 4125.19 307.194   7
  -4  -4  19 96109.9 2237.48   4
  -4  -4  19 95140.9 2219.55   5
  -4  -4  19 92081.1 2209.09   7
  -4  -4  20 8850.56 408.719   5
  -4  -4  20 8917.80 408.041   7
  -4  -4  21 52187.3 1250.49   7
  -4  -4  21 50582.9 1248.78   5
  -4  -4  22 819.605 106.724   5
  -4  -3 -12 15417.1 615.342   8
  -4  -3 -11 12614.4 528.240   8
  -4  -3 -10 26098.8 823.840   8
  -4  -3  -6 40359.2 1353.93  16
  -4  -3  -5 25291.8 987.247  16
  -4  -3  -4 30280.0 1107.48  16
  -4  -3  -3 37122.2 1262.63  16
  -4  -3  -2 12736.9 657.439  16
  -4  -3  -1 110995. 2788.82  16
  -4  -3   0 16689.2 765.212  16
  -4  -3   1 191265. 4375.53  16
  -4  -3   2 59932.3 1763.93  16
  -4  -3   3 109625. 2797.50  16
  -4  -3   4 14135.7 729.552  16
  -4  -3   5 106050. 2768.12  16
  -4  -3   6 9073.37 587.663  16
  -4  -3   7 46608.1 1557.84  16
  -4  -3   8 2445.60 392.719  18
  -4  -3   8 2447.30 321.161  16
  -4  -3   9 9387.64 766.611  18
  -4  -3   9 9163.81 610.124  16
  -4  -3  10 49605.5 1981.76  18
  -4  -3  10 44001.3 1548.59  16
  -4  -3  11 3238.48 498.453  18
  -4  -3  12 86701.6 2089.11   7
  -4  -3  12 83481.7 1950.84  10
  -4  -3  12 84213.8 1994.80   5
  -4  -3  12 83412.6 2966.71  18
  -4  -3  12 80097.6 1980.03   4
  -4  -3  13 5741.64 381.818   7
  -4  -3  13 5831.91 326.577  10
  -4  -3  13 6369.18 740.041  18
  -4  -3  13 5636.81 346.998   5
  -4  -3  13 5670.78 345.741   4
  -4  -3  14 2346.25 254.473   7
  -4  -3  14 2296.76 205.836  10
  -4  -3  14 2195.46 228.812   4
  -4  -3  14 2258.50 235.909   5
  -4  -3  14 2497.33 519.050  18
  -4  -3  15 2967.01 287.657   7
  -4  -3  15 2715.17 226.614  10
  -4  -3  15 2762.55 261.688   5
  -4  -3  15 2901.26 263.920   4
  -4  -3  16 6096.52 403.095   7
  -4  -3  16 6136.56 334.501  10
  -4  -3  16 6181.11 384.650   5
  -4  -3  16 6563.30 387.242   4
  -4  -3  17 15112.2 650.395   7
  -4  -3  17 14271.5 539.101  10
  -4  -3  17 15482.6 625.981   5
  -4  -3  17 15655.3 632.657   4
  -4  -3  18 53221.3 1429.25   4
  -4  -3  18 51735.7 1398.51   5
  -4  -3  18 51681.3 1447.80   7
  -4  -3  19 7061.31 382.104   5
  -4  -3  19 6538.63 392.155   7
  -4  -3  20 66272.2 1598.94   5
  -4  -3  20 65331.6 1638.52   7
  -4  -3  21 4.22993 85.1596   7
  -4  -3  21-37.8980 92.5825   5
  -4  -3  22 11006.9 382.652   7
  -4  -3  22 9832.44 363.714   5
  -4  -2 -12 33711.1 1038.23   8
  -4  -2 -11 16603.8 628.119   8
  -4  -2  -6 91985.5 2325.37  16
  -4  -2  -5 13693.2 635.056  16
  -4  -2  -4 19992.5 804.275  16
  -4  -2  -3 5073.13 376.832  16
  -4  -2  -2 19470.5 792.346  16
  -4  -2  -1 229.605 131.585  16
  -4  -2   0 108966. 2661.81  16
  -4  -2   1 13205.9 628.642  16
  -4  -2   2 233096. 5107.05  16
  -4  -2   3 50783.5 1513.57  16
  -4  -2   4 405023. 8494.36  16
  -4  -2   5 917.042 193.497  16
  -4  -2   6 127508. 3177.97  16
  -4  -2   6 134569. 3393.15  18
  -4  -2   7 11444.8 639.411  16
  -4  -2   7 11590.9 743.630  18
  -4  -2   8 61941.5 2062.56  18
  -4  -2   8 61252.8 1833.49  16
  -4  -2   9 37475.9 1559.02  18
  -4  -2   9 36954.1 1298.68  16
  -4  -2  10 7015.61 495.832  16
  -4  -2  10 7622.90 677.380  18
  -4  -2  11 119824. 3562.78  18
  -4  -2  12 11020.5 903.800  18
  -4  -2  12 11446.9 478.939   4
  -4  -2  12 12027.2 492.850   5
  -4  -2  12 11389.3 528.572   7
  -4  -2  13 41290.7 1229.89   7
  -4  -2  13 39808.7 1099.87  10
  -4  -2  13 41986.8 1945.06  18
  -4  -2  13 41655.5 1154.89   4
  -4  -2  13 42984.8 1162.27   5
  -4  -2  14 24368.8 869.005   7
  -4  -2  14 23857.3 755.446  10
  -4  -2  14 24272.2 807.518   4
  -4  -2  14 23984.3 802.001   5
  -4  -2  14 22977.9 1444.02  18
  -4  -2  15 9521.62 508.144   7
  -4  -2  15 8315.55 399.495  10
  -4  -2  15 9868.76 470.567   4
  -4  -2  15 9737.58 467.013   5
  -4  -2  16 10528.0 542.258   7
  -4  -2  16 9917.96 481.231   5
  -4  -2  16 9566.94 429.855  10
  -4  -2  16 10203.4 492.938   4
  -4  -2  17 38179.6 1178.61   7
  -4  -2  17 37713.4 1116.46   4
  -4  -2  17 35241.6 1075.82   5
  -4  -2  18 567.074 159.554   7
  -4  -2  18 398.256 120.373   5
  -4  -2  18 741.326 172.801   4
  -4  -2  19 65276.2 1685.11   7
  -4  -2  19 62050.1 1574.92   5
  -4  -2  20 33.9016 108.557   7
  -4  -2  20 62.5011 91.3539   5
  -4  -2  21 11662.5 435.163   5
  -4  -2  21 12533.8 494.750   7
  -4  -2  22 1031.77 111.040   5
  -4  -2  22 1337.42 140.205   7
  -4  -1 -13 78897.2 1979.12   8
  -4  -1 -12 20906.4 753.421   8
  -4  -1  -6 1954.07 206.458  16
  -4  -1  -5 310287. 6477.66  16
  -4  -1  -4 11588.1 540.278  16
  -4  -1  -3 90256.9 2216.69  16
  -4  -1  -2 41363.2 1219.33  16
  -4  -1  -1 74027.5 1887.82  16
  -4  -1   0 294.515 119.407  16
  -4  -1   1 140947. 3236.41  16
  -4  -1   2 5206.79 371.722  16
  -4  -1   3 111804. 2697.64  16
  -4  -1   4 69295.3 1868.76  16
  -4  -1   5 179715. 4149.36  18
  -4  -1   5 178962. 4064.33  16
  -4  -1   6 16709.9 810.368  18
  -4  -1   6 16432.9 742.543  16
  -4  -1   7 133073. 3354.58  18
  -4  -1   7 131089. 3161.80  16
  -4  -1   8 25889.0 1131.91  18
  -4  -1   8 25718.2 993.753  16
  -4  -1   9 51391.3 1585.78  16
  -4  -1   9 55265.6 1869.00  18
  -4  -1  10 177453. 4495.51  18
  -4  -1  10 174253. 4049.85  16
  -4  -1  11 9488.12 761.302  18
  -4  -1  12 125269. 3688.97  18
  -4  -1  13 41171.5 1212.64   7
  -4  -1  13 37525.8 1058.88  10
  -4  -1  13 39612.5 1821.71  18
  -4  -1  13 41196.6 1109.62   5
  -4  -1  13 41204.5 1121.20   4
  -4  -1  14 28414.5 965.837   7
  -4  -1  14 26464.2 821.297  10
  -4  -1  14 28793.6 871.025   5
  -4  -1  14 28202.1 878.872   4
  -4  -1  14 27893.6 1555.37  18
  -4  -1  15 35191.0 1117.37   7
  -4  -1  15 31997.5 941.642  10
  -4  -1  15 34694.3 1027.50   4
  -4  -1  15 34267.4 1002.73   5
  -4  -1  16 48783.8 1430.95   7
  -4  -1  16 47961.7 1336.91   4
  -4  -1  16 48315.9 1304.41   5
  -4  -1  17 1959.12 251.622   7
  -4  -1  17 1683.92 199.992   5
  -4  -1  17 1888.73 221.135   4
  -4  -1  18 40273.5 1231.11   7
  -4  -1  18 37854.1 1089.83   5
  -4  -1  19 11760.4 557.209   7
  -4  -1  19 10398.5 452.244   5
  -4  -1  20 48054.2 1299.14   7
  -4  -1  20 43965.1 1153.32   5
  -4  -1  21 5873.99 332.337   7
  -4  -1  21 5249.52 262.569   5
  -4  -1  22 9590.87 334.819   5
  -4  -1  22 12128.7 430.527   7
  -4  -1  23 443.019 74.5197   7
  -4   0  -6 338178. 6926.55  16
  -4   0  -5 6407.15 352.178  16
  -4   0  -4 184727. 3980.83  16
  -4   0  -3 11386.7 505.188  16
  -4   0  -2 218770. 4665.67  16
  -4   0  -1 68469.7 1747.53  16
  -4   0   0 46567.1 1317.30  16
  -4   0   1 1629.65 204.858  16
  -4   0   2 93772.0 2306.45  16
  -4   0   3 6366.54 413.693  16
  -4   0   4 12716.3 605.513  16
  -4   0   4 12585.3 578.977  18
  -4   0   5 153188. 3531.15  18
  -4   0   5 154429. 3543.15  16
  -4   0   6 56689.0 1631.95  18
  -4   0   6 54182.3 1594.50  16
  -4   0   7 105069. 2726.67  18
  -4   0   7 106416. 2637.04  16
  -4   0   8 152076. 3622.37  16
  -4   0   8 162138. 3840.47  18
  -4   0   9 32241.8 1105.03  16
  -4   0   9 30708.1 1276.15  18
  -4   0  10 47036.6 1711.32  18
  -4   0  10 45626.1 1395.72  16
  -4   0  11 88021.8 2718.71  18
  -4   0  12 18187.2 1081.09  18
  -4   0  13 106363. 2437.52   5
  -4   0  13 105099. 3336.16  18
  -4   0  13 106933. 2505.94  15
  -4   0  13 113760. 2488.24   4
  -4   0  13 109712. 2587.28   7
  -4   0  14 28231.2 959.333   7
  -4   0  14 27323.3 842.084   5
  -4   0  14 27897.7 899.996  15
  -4   0  14 25589.6 1450.59  18
  -4   0  14 27775.2 875.522   4
  -4   0  15 67935.5 1818.79   7
  -4   0  15 68408.2 1678.33   5
  -4   0  15 70184.5 1740.97   4
  -4   0  16 3534.09 264.842   5
  -4   0  16 3892.64 337.148   7
  -4   0  17 75324.7 1966.11   7
  -4   0  17 73902.6 1799.88   5
  -4   0  18 2587.98 279.386   7
  -4   0  18 2110.21 206.622   5
  -4   0  19 59944.1 1595.73   7
  -4   0  19 57619.3 1427.74   5
  -4   0  20 4151.23 238.973   5
  -4   0  20 4332.07 309.542   7
  -4   0  21 42759.0 1151.81   7
  -4   0  22 5105.97 268.709   7
  -4   0  23 20976.7 564.611   7
  -4   1  -6 3665.32 242.602  16
  -4   1  -5 266987. 5525.64  16
  -4   1  -4 277.054 90.2028  16
  -4   1  -3 8876.63 431.986  16
  -4   1  -2 222631. 4754.40  16
  -4   1  -1 188735. 4124.45  16
  -4   1   0 3942.39 313.906  16
  -4   1   1 124377. 2911.11  16
  -4   1   2 94564.9 2337.16  16
  -4   1   3 201575. 4448.84  16
  -4   1   4 72126.8 1765.60  18
  -4   1   4 72278.7 1913.78  16
  -4   1   5 5776.50 371.038  18
  -4   1   5 6414.19 427.149  16
  -4   1   6 97804.2 2418.05  18
  -4   1   6 99185.0 2472.31  16
  -4   1   7 28277.8 1028.72  18
  -4   1   7 27682.5 1015.57  16
  -4   1   8 84891.7 2193.61  16
  -4   1   8 82777.9 2287.10  18
  -4   1   9 20308.3 817.631  16
  -4   1   9 19157.5 924.614  18
  -4   1  10 30804.4 1287.72  18
  -4   1  11 14715.4 895.368  18
  -4   1  12 40282.5 1666.72  18
  -4   1  13 6738.66 401.938   7
  -4   1  13 7270.15 375.053  15
  -4   1  13 7124.15 345.662   5
  -4   1  13 7380.59 376.851   4
  -4   1  13 6507.08 645.280  18
  -4   1  14 46997.4 1388.22   7
  -4   1  14 51569.7 1352.63   4
  -4   1  14 44661.7 1973.25  18
  -4   1  14 48241.2 1319.26  15
  -4   1  14 51235.8 1279.34   5
  -4   1  15 3984.89 575.863  18
  -4   1  15 4440.76 344.569   7
  -4   1  15 4104.26 297.976  15
  -4   1  15 4190.77 274.386   5
  -4   1  16 64605.2 1723.12   7
  -4   1  16 61351.9 1618.29  15
  -4   1  16 63203.5 1554.86   5
  -4   1  17 3534.51 317.427   7
  -4   1  17 3548.14 250.357   5
  -4   1  18 41139.7 1241.37   7
  -4   1  19 1960.59 230.059   7
  -4   1  20 37018.2 1074.69   7
  -4   1  21 13742.8 519.506   7
  -4   1  22 37146.5 952.511   7
  -4   1  23 7086.54 264.113   7
  -4   2  -6 27915.0 831.917  16
  -4   2  -5 2826.34 231.384  16
  -4   2  -4 68389.5 1726.38  16
  -4   2  -3 6580.44 389.512  16
  -4   2  -2 45572.2 1327.14  16
  -4   2  -2 46083.0 1384.45   2
  -4   2  -1 1139.91 197.060   2
  -4   2   0 145883. 3399.42   2
  -4   2   1 15633.6 699.454   2
  -4   2   2 114116. 2774.43   2
  -4   2   3 19811.3 802.673   2
  -4   2   3 19662.8 808.424  16
  -4   2   3 19922.7 581.717  18
  -4   2   4 119530. 2884.88  16
  -4   2   4 118261. 2594.51  18
  -4   2   5 22070.0 879.812  16
  -4   2   5 21526.5 724.535  18
  -4   2   6 40731.4 1307.50  16
  -4   2   6 39140.1 1181.56  18
  -4   2   7 29090.2 1026.21  18
  -4   2   7 30752.9 1095.91  16
  -4   2   8 920.034 180.924  16
  -4   2   8 1013.68 212.144  18
  -4   2   9 40126.3 1303.46  16
  -4   2   9 38066.4 1378.47  18
  -4   2  10 828.780 218.925  18
  -4   2  11 72310.1 2302.13  18
  -4   2  12 795.048 247.960  18
  -4   2  13 86217.6 2155.53   7
  -4   2  13 91415.6 2865.98  18
  -4   2  13 89905.9 2066.61  15
  -4   2  14 29036.6 953.415   7
  -4   2  14 27936.3 866.255  15
  -4   2  14 27820.9 1439.53  18
  -4   2  15 54532.6 1504.92   7
  -4   2  15 55133.6 1414.92  15
  -4   2  16 19263.0 683.978  15
  -4   2  16 19521.0 757.917   7
  -4   2  17 33234.7 983.274  15
  -4   2  17 33157.2 1064.09   7
  -4   2  18 545.136 156.205   7
  -4   2  19 16844.8 653.294   7
  -4   2  20 1235.38 167.515   7
  -4   2  21 12393.3 468.451   7
  -4   2  22 27577.9 739.407   7
  -4   2  23 14362.4 409.320   7
  -4   3  -6 7088.05 441.851   2
  -4   3  -6 7217.73 388.875  16
  -4   3  -5 45802.7 1396.97   2
  -4   3  -4 8408.39 504.786   2
  -4   3  -3 55905.4 1629.50   2
  -4   3  -2 70787.9 1945.76   2
  -4   3  -1 86834.8 2268.85   2
  -4   3   0 46223.4 1436.20   2
  -4   3   1 21791.8 889.010   2
  -4   3   2 4930.83 396.536   2
  -4   3   3 90866.2 1923.47  18
  -4   3   3 102122. 2462.48   2
  -4   3   4 87556.1 2282.45   2
  -4   3   4 83764.1 1878.05  18
  -4   3   5 117501. 2659.77  18
  -4   3   5 124793. 2993.60   2
  -4   3   6 15953.7 759.817   2
  -4   3   7 1689.60 279.736  16
  -4   3   8 169213. 4042.90  16
  -4   3   9 616.871 178.174  16
  -4   3  10 134360. 3466.86  18
  -4   3  11 8631.60 652.737  18
  -4   3  12 94713.1 2843.19  18
  -4   3  13 368.431 191.770  18
  -4   3  13 572.430 133.769   3
  -4   3  14 41782.2 1213.53   7
  -4   3  14 39641.9 1211.05   3
  -4   3  14 43767.5 1796.11  18
  -4   3  15 6296.92 388.223   7
  -4   3  15 6475.83 344.528  15
  -4   3  16 30129.2 990.956   7
  -4   3  16 31383.5 916.544  15
  -4   3  17 6138.39 381.215   7
  -4   3  17 5968.87 328.476  15
  -4   3  18 12736.5 553.233   7
  -4   3  19 1584.46 187.667   7
  -4   3  20 7906.13 373.144   7
  -4   3  21 6631.10 309.192   7
  -4   3  22 8430.69 315.598   7
  -4   4  -8 100614. 2521.08   2
  -4   4  -7 50914.1 1532.89   2
  -4   4  -6 117186. 2908.29   2
  -4   4  -5 78809.6 2141.60   2
  -4   4  -4 125722. 3085.49   2
  -4   4  -3 89856.8 2350.23   2
  -4   4  -2 103378. 2622.51   2
  -4   4  -1 71371.5 1973.13   2
  -4   4   0 38242.3 1279.83   2
  -4   4   1 19960.3 856.354   2
  -4   4   2 22484.0 927.615   2
  -4   4   3 82661.9 1752.22  18
  -4   4   3 102759. 2399.36   2
  -4   4   4 142222. 3457.61   2
  -4   4   5 61003.1 1828.98   2
  -4   4   6 10603.9 638.962   2
  -4   4   7 23683.4 1023.26   2
  -4   4   8 957.435 197.919   2
  -4   4   9 62138.3 1961.93  16
  -4   4  12 50282.3 1342.92   3
  -4   4  13 54884.5 1454.09   3
  -4   4  14 239.983 127.720   3
  -4   4  15 27812.4 968.087   3
  -4   4  16 17957.4 688.300   7
  -4   4  17 18324.3 685.849   7
  -4   4  18 6256.49 358.282   7
  -4   4  19 27807.0 844.379   7
  -4   4  20 1438.42 157.524   7
  -4   4  21 15395.0 494.397   7
  -4   4  22 18153.4 505.547   7
  -4   5  -8 2801.56 312.727   2
  -4   5  -7 90796.6 2441.40   2
  -4   5  -6 15632.4 763.704   2
  -4   5  -5 224198. 5072.04   2
  -4   5  -4 81491.4 2241.29   2
  -4   5  -3 258862. 5736.13   2
  -4   5  -2 72381.7 2041.74   2
  -4   5  -1 7426.21 513.145   2
  -4   5   0 6657.78 486.100   2
  -4   5   1 15562.6 772.861   2
  -4   5   2 97778.4 2588.43   2
  -4   5   3 95648.7 2554.05   2
  -4   5   4 308078. 6749.38   2
  -4   5   5 10743.6 641.577   2
  -4   5   6 141963. 3528.19   2
  -4   5   7 5845.83 483.095   2
  -4   5   8 65645.0 2007.40   2
  -4   5  11 24422.8 788.288   3
  -4   5  12 73278.7 1810.89   3
  -4   5  13 9406.90 470.979   3
  -4   5  14 38828.7 1164.07   3
  -4   5  15 2949.61 298.053   3
  -4   5  16 42970.1 1190.60   7
  -4   5  16 38523.8 1202.68   3
  -4   5  17 25621.6 826.934   7
[truncated: 446,712 more chars]
