# Supplementary material for: The inverse-trans-influence in tetravalent lanthanide and actinide bis(carbene) complexes
Source: Nat Commun. 2017 Feb 3;8:14137. doi: 10.1038/ncomms14137 (PMC5296655; doi:10.1038/ncomms14137)
Supplement: Supplementary Data 8 — Crystallographic Information File for 5Th [file ncomms14137-s9.cif]

data_5Th

_nottingham_internal_coll_name         THERLD
_nottingham_internal_coll_number       11877
_nottingham_internal_coll_client       EL
_nottingham_internal_coll_type         hemisphere
_nottingham_internal_coll_frame_time   '15'
_nottingham_internal_coll_frame_width  '0.3 AND 0.5'
_nottingham_internal_coll_frame_method '\w and \f'
_nottingham_internal_coll_user         EL
_nottingham_internal_coll_date         24/9/2012
_nottingham_internal_coll_location     NOTTS
_nottingham_internal_NCS_number        ?
_nottingham_internal_process_user      EL/WL
_nottingham_internal_process_date      11/10/2012
_nottingham_internal_solution_user     EL/WL
_nottingham_internal_solution_date     11/10/2012
_nottingham_internal_refinement_user   EL/WL
_nottingham_internal_refinement_date   11/10/2012
_nottingham_internal_validation_user   pczwl
_nottingham_internal_validation_date   5/2/2016
_nottingham_internal_archive_date      5/2/2016

_vrf_CRYSS02_5Th
;
PROBLEM: The value of _exptl_crystal_size_max is > 1.0
RESPONSE: The crystal size given is correct
;
_vrf_PLAT971_5Th
;
PROBLEM: Check Calcd Residual Density 0.90A From Th1 7.65 eA-3
RESPONSE: The residual density is next to throium and not chemically significant.
;
_vrf_PLAT972_5Th
;
PROBLEM: Check Calcd Residual Density 0.89A From Th1 -4.23 eA-3
RESPONSE: The residual density is next to throium and not chemically significant.
;
_vrf_PLAT973_5Th
;
PROBLEM: Check Calcd Positive Residual Density on Th1 2.72 eA-3
RESPONSE: The residual density is next to throium and not chemically significant.
;
_refine_special_details        
;   
The phenyl ring C8-C13 was disordered and was modelled over two positions. The occupancies 
of the two components were refined competitively, converging at a ratio of  50.5:49.5. 
Chemically equivalent 1,2-distances were restrained to be approximately equal, and each 
component was restrained to approximately flat geometry. 
The silyl group Si1, C14-C16 was disordered and was modelled over two positions. The 
occupancies of the two components were refined competitively, converging at a ratio of 
50.5:49.5. Chemically equivalent 1,2-distances were restrained to approximately equal.
;
_audit_creation_date              2016-02-03
_audit_creation_method
;
Olex2 1.2
(compiled 2015.09.30 svn.r3233 for OlexSys, GUI svn.r5103)
;

_publ_contact_author_address      ?
_publ_contact_author_email        ?
_publ_contact_author_name         ''
_publ_contact_author_phone        ?
_publ_section_references
;
Dolomanov, O.V., Bourhis, L.J., Gildea, R.J, Howard, J.A.K. & Puschmann, H.
 (2009), J. Appl. Cryst. 42, 339-341.

Sheldrick, G.M. (2015). Acta Cryst. C71, 3-8.
;
_chemical_name_common             ?
_chemical_name_systematic
;
 ? 
;
_chemical_formula_moiety          'C39 H60 N2 P2 Si4 Th'
_chemical_formula_sum             'C39 H60 N2 P2 Si4 Th'
_chemical_formula_weight          963.23
_chemical_melting_point           ?
loop_
  _atom_type_symbol
  _atom_type_description
  _atom_type_scat_dispersion_real
  _atom_type_scat_dispersion_imag
  _atom_type_scat_source
 'C' 'C' 0.0033 0.0016 'International Tables Vol C Tables 4.2.6.8 and 6.1.1.4'
 'H' 'H' 0.0000 0.0000 'International Tables Vol C Tables 4.2.6.8 and 6.1.1.4'
 'N' 'N' 0.0061 0.0033 'International Tables Vol C Tables 4.2.6.8 and 6.1.1.4'
 'P' 'P' 0.1023 0.0942 'International Tables Vol C Tables 4.2.6.8 and 6.1.1.4'
 'Si' 'Si' 0.0817 0.0704 'International Tables Vol C Tables 4.2.6.8 and 6.1.1.4'
 'Th' 'Th' -7.2400 8.8979
 'International Tables Vol C Tables 4.2.6.8 and 6.1.1.4'

_shelx_space_group_comment
;
The symmetry employed for this shelxl refinement is uniquely defined
by the following loop, which should always be used as a source of
symmetry information in preference to the above space-group names.
They are only intended as comments.
;
_space_group_crystal_system       'orthorhombic'
_space_group_IT_number            62
_space_group_name_H-M_alt         'P n m a'
_space_group_name_Hall            '-P 2ac 2n'
loop_
  _space_group_symop_operation_xyz
 'x, y, z'
 '-x+1/2, -y, z+1/2'
 'x+1/2, -y+1/2, -z+1/2'
 '-x, y+1/2, -z'
 '-x, -y, -z'
 'x-1/2, y, -z-1/2'
 '-x-1/2, y-1/2, z-1/2'
 'x, -y-1/2, z'

_cell_length_a                    19.2611(16)
_cell_length_b                    19.2083(18)
_cell_length_c                    12.2300(11)
_cell_angle_alpha                 90
_cell_angle_beta                  90
_cell_angle_gamma                 90
_cell_volume                      4524.8(7)
_cell_formula_units_Z             4
_cell_measurement_reflns_used     14707
_cell_measurement_temperature     90(2)
_cell_measurement_theta_max       27.53
_cell_measurement_theta_min       2.24
_shelx_estimated_absorpt_T_max    ?
_shelx_estimated_absorpt_T_min    ?
_exptl_absorpt_coefficient_mu     3.499
_exptl_absorpt_correction_T_max   0.0684
_exptl_absorpt_correction_T_min   0.0219
_exptl_absorpt_correction_type    multi-scan
_exptl_absorpt_process_details
;
SADABS-2007/2 (Bruker,2007) was used for absorption correction.
wR2(int) was 0.1370 before and 0.0775 after correction.
The Ratio of minimum to maximum transmission is 0.3202.
The \l/2 correction factor is 0.0015.
;
_exptl_absorpt_special_details    ?
_exptl_crystal_colour             colourless
_exptl_crystal_colour_primary     colourless
_exptl_crystal_density_diffrn     1.414
_exptl_crystal_density_meas       ?
_exptl_crystal_density_method     'not measured'
_exptl_crystal_description        'needle'
_exptl_crystal_F_000              1936
_exptl_crystal_size_max           1.49
_exptl_crystal_size_mid           0.32
_exptl_crystal_size_min           0.26
_exptl_special_details
;
 ? 
;
_exptl_transmission_factor_max    ?
_exptl_transmission_factor_min    ?
_diffrn_reflns_av_R_equivalents   0.0848
_diffrn_reflns_av_unetI/netI      0.0436
_diffrn_reflns_Laue_measured_fraction_full 1.000
_diffrn_reflns_Laue_measured_fraction_max 0.997
_diffrn_reflns_limit_h_max        25
_diffrn_reflns_limit_h_min        -25
_diffrn_reflns_limit_k_max        25
_diffrn_reflns_limit_k_min        -24
_diffrn_reflns_limit_l_max        15
_diffrn_reflns_limit_l_min        -15
_diffrn_reflns_number             53724
_diffrn_reflns_point_group_measured_fraction_full 1.000
_diffrn_reflns_point_group_measured_fraction_max 0.997
_diffrn_reflns_theta_full         26.000
_diffrn_reflns_theta_max          27.662
_diffrn_reflns_theta_min          1.972
_diffrn_ambient_temperature       90.15
_diffrn_detector_area_resol_mean  8.366
_diffrn_measured_fraction_theta_full 1.000
_diffrn_measured_fraction_theta_max 0.997
_diffrn_measurement_device_type   'Bruker SMART APEX CCD area detector'
_diffrn_measurement_method        '\w and \f'
_diffrn_radiation_monochromator   'graphite'
_diffrn_radiation_type            MoK\a
_diffrn_radiation_wavelength      0.71073
_diffrn_source                    ?
_diffrn_standards_number          0
_reflns_Friedel_coverage          0.000
_reflns_Friedel_fraction_full     .
_reflns_Friedel_fraction_max      .
_reflns_number_gt                 3996
_reflns_number_total              5417
_reflns_special_details
;
 Reflections were merged by SHELXL according to the crystal
 class for the calculation of statistics and refinement.
 
 _reflns_Friedel_fraction is defined as the number of unique
 Friedel pairs measured divided by the number that would be
 possible theoretically, ignoring centric projections and
 systematic absences.
;
_reflns_threshold_expression      'I > 2\s(I)'
_computing_cell_refinement        'Bruker SAINT version 6.36A (Bruker, 2002)'
_computing_data_collection        'Bruker SMART version 5.625 (Bruker, 2001)'
_computing_data_reduction         'Bruker SAINT; SHELXTL (Sheldrick, 2008)'
_computing_molecular_graphics     'Olex2 (Dolomanov et al., 2009)'
_computing_publication_material   'Olex2 (Dolomanov et al., 2009)'
_computing_structure_refinement   'ShelXL (Sheldrick, 2015)'
_computing_structure_solution     'ShelXS (Sheldrick, 2008)'
_refine_diff_density_max          7.910
_refine_diff_density_min          -4.112
_refine_diff_density_rms          0.311
_refine_ls_extinction_coef        .
_refine_ls_extinction_method      none
_refine_ls_goodness_of_fit_ref    1.167
_refine_ls_hydrogen_treatment     constr
_refine_ls_matrix_type            full
_refine_ls_number_parameters      368
_refine_ls_number_reflns          5417
_refine_ls_number_restraints      204
_refine_ls_R_factor_all           0.1123
_refine_ls_R_factor_gt            0.0828
_refine_ls_restrained_S_all       1.147
_refine_ls_shift/su_max           0.000
_refine_ls_shift/su_mean          0.000
_refine_ls_structure_factor_coef  Fsqd
_refine_ls_weighting_details
'w=1/[\s^2^(Fo^2^)+(0.1081P)^2^+74.5288P] where P=(Fo^2^+2Fc^2^)/3'
_refine_ls_weighting_scheme       calc
_refine_ls_wR_factor_gt           0.2095
_refine_ls_wR_factor_ref          0.2391

_olex2_refinement_description
;
1. Fixed Uiso
 At 1.2 times of:
  All C(H) groups, All C(H,H) groups
 At 1.5 times of:
  All C(H,H,H) groups
2. Restrained distances
 Si2-C23 \\sim Si2-C22 \\sim Si2-C24 \\sim Si3-C19 \\sim Si3-C18 \\sim Si3-C20
 with sigma of 0.02
 Si1A-N1 \\sim Si1-N1
 with sigma of 0.02
 Si1A-C15A \\sim Si1-C15 \\sim Si1A-C14A \\sim Si1-C16 \\sim Si1A-C16A \\sim
Si1-C14
 with sigma of 0.02
 C13-C12 \\sim C13A-C12A \\sim C10-C9 \\sim C10A-C9A
 with sigma of 0.02
 C12-C11 \\sim C12A-C11A \\sim C11A-C10A \\sim C11-C10
 with sigma of 0.02
 C9-C8 \\sim C9A-C8A \\sim C13-C8 \\sim C13A-C8A
 with sigma of 0.02
 P1-C8 \\sim P1-C8A
 with sigma of 0.02
3. Restrained planarity
 C8, C9, C10, C11, C12, C13
 with sigma of 0.1
 C8A, C9A, C10A, C11A, C12A, C13A
 with sigma of 0.1
4. Rigid bond restraints
 All non-hydrogen atoms
 with sigma for 1-2 distances of 0.005 and sigma for 1-3 distances of 0.005
5. Uiso/Uaniso restraints and constraints
C8A \\sim C9A \\sim C10A \\sim C11A \\sim C12A \\sim C13A: within 2A with sigma
of 0.04 and sigma for terminal atoms of 0.08
6. Others
 Sof(Si1)=Sof(C8A)=Sof(C9A)=Sof(H9A)=Sof(C10A)=Sof(H10A)=Sof(C11A)=Sof(H11A)=
 Sof(C12A)=Sof(H12A)=Sof(C13A)=Sof(H13A)=Sof(C14)=Sof(H14A)=Sof(H14B)=Sof(H14C)=
 Sof(C15A)=Sof(H15D)=Sof(H15E)=Sof(H15F)=Sof(C16)=Sof(H16A)=Sof(H16B)=Sof(H16C)=
 1-FVAR(1)
 Sof(Si1A)=Sof(C8)=Sof(C9)=Sof(H9)=Sof(C10)=Sof(H10)=Sof(C11)=Sof(H11)=
 Sof(C12)=Sof(H12)=Sof(C13)=Sof(H13)=Sof(C14A)=Sof(H14D)=Sof(H14E)=Sof(H14F)=
 Sof(C15)=Sof(H15A)=Sof(H15B)=Sof(H15C)=Sof(C16A)=Sof(H16D)=Sof(H16E)=Sof(H16F)=
 FVAR(1)
 Fixed Sof: Si2(0.5) Si3(0.5) C17(0.5) H17A(0.5) H17B(0.5) C18(0.5) H18A(0.5)
 H18B(0.5) H18C(0.5) C19(0.5) H19A(0.5) H19B(0.5) H19C(0.5) C20(0.5) H20A(0.5)
 H20B(0.5) H20C(0.5) C21(0.5) H21A(0.5) H21B(0.5) C22(0.5) H22A(0.5) H22B(0.5)
 H22C(0.5) C23(0.5) H23A(0.5) H23B(0.5) H23C(0.5) C24(0.5) H24A(0.5) H24B(0.5)
 H24C(0.5)
7.a Secondary CH2 refined with riding coordinates:
 C17(H17A,H17B), C21(H21A,H21B)
7.b Aromatic/amide H refined with riding coordinates:
 C3(H3), C4(H4), C5(H5), C6(H6), C7(H7), C9(H9), C9A(H9A), C10(H10),
 C10A(H10A), C11(H11), C11A(H11A), C12(H12), C12A(H12A), C13(H13), C13A(H13A)
7.c Idealised Me refined as rotating group:
 C14(H14A,H14B,H14C), C14A(H14D,H14E,H14F), C15(H15A,H15B,H15C), C15A(H15D,
 H15E,H15F), C16(H16A,H16B,H16C), C16A(H16D,H16E,H16F), C18(H18A,H18B,H18C),
 C19(H19A,H19B,H19C), C20(H20A,H20B,H20C), C22(H22A,H22B,H22C), C23(H23A,H23B,
 H23C), C24(H24A,H24B,H24C)
;
_atom_sites_solution_hydrogens    geom
_atom_sites_solution_primary      direct
_atom_sites_solution_secondary    difmap
loop_
  _atom_site_label
  _atom_site_type_symbol
  _atom_site_fract_x
  _atom_site_fract_y
  _atom_site_fract_z
  _atom_site_U_iso_or_equiv
  _atom_site_adp_type
  _atom_site_occupancy
  _atom_site_site_symmetry_order
  _atom_site_calc_flag
  _atom_site_refinement_flags_posn
  _atom_site_refinement_flags_adp
  _atom_site_refinement_flags_occupancy
  _atom_site_disorder_assembly
  _atom_site_disorder_group
 Th1 Th 0.33630(2) 0.7500 0.58282(4) 0.0316(2) Uani 1 2 d S TU P A .
 P1 P 0.39395(14) 0.66781(15) 0.7777(3) 0.0371(6) Uani 1 1 d D U . . .
 Si1 Si 0.3241(3) 0.5563(3) 0.6383(7) 0.0325(17) Uani 0.495(13) 1 d D U . A 2
 Si1A Si 0.3412(3) 0.5670(3) 0.5840(7) 0.0327(16) Uani 0.505(13) 1 d D U . A 1
 Si2 Si 0.1458(3) 0.7284(3) 0.4771(5) 0.0366(15) Uani 0.5 1 d D U . A -1
 Si3 Si 0.4803(3) 0.7759(3) 0.3637(5) 0.0347(12) Uani 0.5 1 d D U . A -1
 N1 N 0.3514(5) 0.6411(5) 0.6713(9) 0.0466(19) Uani 1 1 d D U . . .
 C1 C 0.4126(6) 0.7500 0.7471(12) 0.0296(19) Uani 1 2 d S TU P A .
 C2 C 0.4687(6) 0.6119(6) 0.7995(10) 0.040(2) Uani 1 1 d . U . . .
 C3 C 0.5324(6) 0.6302(6) 0.7522(11) 0.045(2) Uani 1 1 d . U . . .
 H3 H 0.5372 0.6738 0.7165 0.054 Uiso 1 1 calc R . . . .
 C4 C 0.5886(7) 0.5846(8) 0.7572(12) 0.057(3) Uani 1 1 d . U . . .
 H4 H 0.6317 0.5976 0.7255 0.068 Uiso 1 1 calc R . . . .
 C5 C 0.5818(8) 0.5209(8) 0.8079(13) 0.066(4) Uani 1 1 d . U . . .
 H5 H 0.6198 0.4893 0.8094 0.079 Uiso 1 1 calc R . . . .
 C6 C 0.5189(8) 0.5029(8) 0.8571(14) 0.061(3) Uani 1 1 d . U . . .
 H6 H 0.5144 0.4593 0.8932 0.074 Uiso 1 1 calc R . . . .
 C7 C 0.4632(7) 0.5481(6) 0.8534(11) 0.049(3) Uani 1 1 d . U . . .
 H7 H 0.4208 0.5356 0.8878 0.058 Uiso 1 1 calc R . . . .
 C8 C 0.3415(14) 0.664(2) 0.901(2) 0.044(6) Uani 0.505(13) 1 d D U . A 1
 C8A C 0.3404(13) 0.651(2) 0.8965(18) 0.038(5) Uani 0.495(13) 1 d D U . A 2
 C9 C 0.373(2) 0.657(3) 1.005(3) 0.044(8) Uani 0.505(13) 1 d D U . A 1
 H9 H 0.4226 0.6540 1.0101 0.052 Uiso 0.505(13) 1 calc R . . A 1
 C9A C 0.364(2) 0.662(3) 1.005(3) 0.047(8) Uani 0.495(13) 1 d D U . A 2
 H9A H 0.4116 0.6695 1.0181 0.056 Uiso 0.495(13) 1 calc R . . A 2
 C10 C 0.334(2) 0.656(3) 1.098(3) 0.049(8) Uani 0.505(13) 1 d D U . A 1
 H10 H 0.3564 0.6515 1.1674 0.059 Uiso 0.505(13) 1 calc R . . A 1
 C10A C 0.3181(19) 0.661(3) 1.091(3) 0.043(8) Uani 0.495(13) 1 d D U . A 2
 H10A H 0.3340 0.6667 1.1644 0.052 Uiso 0.495(13) 1 calc R . . A 2
 C11 C 0.2619(19) 0.660(3) 1.094(3) 0.056(9) Uani 0.505(13) 1 d D U . A 1
 H11 H 0.2359 0.6572 1.1597 0.067 Uiso 0.505(13) 1 calc R . . A 1
 C11A C 0.248(2) 0.651(3) 1.069(3) 0.052(8) Uani 0.495(13) 1 d D U . A 2
 H11A H 0.2149 0.6540 1.1263 0.062 Uiso 0.495(13) 1 calc R . . A 2
 C12 C 0.2272(15) 0.6671(15) 0.995(3) 0.052(7) Uani 0.505(13) 1 d D U . A 1
 H12 H 0.1781 0.6706 0.9915 0.063 Uiso 0.505(13) 1 calc R . . A 1
 C12A C 0.2250(13) 0.6382(16) 0.963(3) 0.050(6) Uani 0.495(13) 1 d D U . A 2
 H12A H 0.1775 0.6273 0.9510 0.060 Uiso 0.495(13) 1 calc R . . A 2
 C13 C 0.2677(14) 0.6693(14) 0.902(2) 0.046(6) Uani 0.505(13) 1 d D U . A 1
 H13 H 0.2448 0.6748 0.8336 0.055 Uiso 0.505(13) 1 calc R . . A 1
 C13A C 0.2689(12) 0.6405(14) 0.874(3) 0.044(5) Uani 0.495(13) 1 d D U . A 2
 H13A H 0.2522 0.6351 0.8015 0.052 Uiso 0.495(13) 1 calc R . . A 2
 C14 C 0.2845(11) 0.5020(12) 0.7484(17) 0.040(4) Uani 0.495(13) 1 d D U . A 2
 H14A H 0.3211 0.4768 0.7875 0.060 Uiso 0.495(13) 1 calc GR . . A 2
 H14B H 0.2521 0.4685 0.7159 0.060 Uiso 0.495(13) 1 calc GR . . A 2
 H14C H 0.2595 0.5321 0.7997 0.060 Uiso 0.495(13) 1 calc GR . . A 2
 C14A C 0.2598(10) 0.5248(13) 0.632(2) 0.049(6) Uani 0.505(13) 1 d D U . A 1
 H14D H 0.2669 0.5063 0.7061 0.074 Uiso 0.505(13) 1 calc GR . . A 1
 H14E H 0.2475 0.4866 0.5827 0.074 Uiso 0.505(13) 1 calc GR . . A 1
 H14F H 0.2222 0.5591 0.6334 0.074 Uiso 0.505(13) 1 calc GR . . A 1
 C15 C 0.4011(15) 0.511(2) 0.580(4) 0.043(7) Uani 0.505(13) 1 d D U . A 2
 H15A H 0.4171 0.5355 0.5148 0.065 Uiso 0.505(13) 1 calc GR . . A 2
 H15B H 0.3884 0.4630 0.5605 0.065 Uiso 0.505(13) 1 calc GR . . A 2
 H15C H 0.4384 0.5098 0.6346 0.065 Uiso 0.505(13) 1 calc GR . . A 2
 C15A C 0.413(2) 0.502(2) 0.584(5) 0.051(8) Uani 0.495(13) 1 d D U . A 1
 H15D H 0.4571 0.5261 0.5669 0.077 Uiso 0.495(13) 1 calc GR . . A 1
 H15E H 0.4043 0.4666 0.5286 0.077 Uiso 0.495(13) 1 calc GR . . A 1
 H15F H 0.4167 0.4806 0.6561 0.077 Uiso 0.495(13) 1 calc GR . . A 1
 C16 C 0.2584(10) 0.5673(14) 0.5279(17) 0.043(5) Uani 0.495(13) 1 d D U . A 2
 H16A H 0.2176 0.5913 0.5572 0.065 Uiso 0.495(13) 1 calc GR . . A 2
 H16B H 0.2447 0.5214 0.5001 0.065 Uiso 0.495(13) 1 calc GR . . A 2
 H16C H 0.2785 0.5948 0.4683 0.065 Uiso 0.495(13) 1 calc GR . . A 2
 C16A C 0.3297(12) 0.5984(17) 0.4405(15) 0.052(6) Uani 0.505(13) 1 d D U . A 1
 H16D H 0.2892 0.6292 0.4367 0.078 Uiso 0.505(13) 1 calc GR . . A 1
 H16E H 0.3227 0.5585 0.3918 0.078 Uiso 0.505(13) 1 calc GR . . A 1
 H16F H 0.3713 0.6240 0.4177 0.078 Uiso 0.505(13) 1 calc GR . . A 1
 C17 C 0.3865(11) 0.7831(16) 0.3989(19) 0.050(5) Uani 0.5 1 d . U . A -1
 H17A H 0.3611 0.7553 0.3438 0.061 Uiso 0.5 1 calc R . . A -1
 H17B H 0.3735 0.8323 0.3863 0.061 Uiso 0.5 1 calc R . . A -1
 C18 C 0.5029(15) 0.6879(10) 0.307(3) 0.056(6) Uani 0.5 1 d D U . A -1
 H18A H 0.4902 0.6517 0.3594 0.085 Uiso 0.5 1 calc GR . . A -1
 H18B H 0.5529 0.6856 0.2922 0.085 Uiso 0.5 1 calc GR . . A -1
 H18C H 0.4774 0.6804 0.2382 0.085 Uiso 0.5 1 calc GR . . A -1
 C19 C 0.5350(12) 0.7885(16) 0.4883(17) 0.056(6) Uani 0.5 1 d D U . A -1
 H19A H 0.5211 0.8315 0.5255 0.084 Uiso 0.5 1 calc GR . . A -1
 H19B H 0.5839 0.7918 0.4670 0.084 Uiso 0.5 1 calc GR . . A -1
 H19C H 0.5287 0.7489 0.5379 0.084 Uiso 0.5 1 calc GR . . A -1
 C20 C 0.5044(12) 0.8459(12) 0.2631(19) 0.046(5) Uani 0.5 1 d D U . A -1
 H20A H 0.4774 0.8399 0.1959 0.069 Uiso 0.5 1 calc GR . . A -1
 H20B H 0.5540 0.8427 0.2462 0.069 Uiso 0.5 1 calc GR . . A -1
 H20C H 0.4943 0.8917 0.2948 0.069 Uiso 0.5 1 calc GR . . A -1
 C21 C 0.2068(9) 0.740(2) 0.5930(16) 0.039(6) Uani 0.5 1 d . U . A -1
 H21A H 0.1977 0.7000 0.6427 0.047 Uiso 0.5 1 calc R . . A -1
 H21B H 0.1908 0.7818 0.6322 0.047 Uiso 0.5 1 calc R . . A -1
 C22 C 0.1301(13) 0.6339(9) 0.447(3) 0.054(6) Uani 0.5 1 d D U . A -1
 H22A H 0.1745 0.6090 0.4454 0.080 Uiso 0.5 1 calc GR . . A -1
 H22B H 0.1074 0.6294 0.3752 0.080 Uiso 0.5 1 calc GR . . A -1
 H22C H 0.1002 0.6139 0.5032 0.080 Uiso 0.5 1 calc GR . . A -1
 C23 C 0.1824(11) 0.7702(11) 0.3507(14) 0.041(5) Uani 0.5 1 d D U . A -1
 H23A H 0.1866 0.8205 0.3622 0.062 Uiso 0.5 1 calc GR . . A -1
 H23B H 0.1514 0.7613 0.2887 0.062 Uiso 0.5 1 calc GR . . A -1
 H23C H 0.2283 0.7505 0.3352 0.062 Uiso 0.5 1 calc GR . . A -1
 C24 C 0.0584(8) 0.7691(12) 0.501(2) 0.046(6) Uani 0.5 1 d D U . A -1
 H24A H 0.0378 0.7496 0.5675 0.069 Uiso 0.5 1 calc GR . . A -1
 H24B H 0.0281 0.7593 0.4384 0.069 Uiso 0.5 1 calc GR . . A -1
 H24C H 0.0637 0.8195 0.5093 0.069 Uiso 0.5 1 calc GR . . A -1

loop_
  _atom_site_aniso_label
  _atom_site_aniso_U_11
  _atom_site_aniso_U_22
  _atom_site_aniso_U_33
  _atom_site_aniso_U_23
  _atom_site_aniso_U_13
  _atom_site_aniso_U_12
 Th1 0.0132(3) 0.0457(4) 0.0359(3) 0.000 -0.00123(19) 0.000
 P1 0.0195(11) 0.0368(14) 0.0549(16) 0.0014(12) -0.0080(10) -0.0010(10)
 Si1 0.018(3) 0.041(3) 0.039(4) -0.003(3) 0.000(2) 0.000(2)
 Si1A 0.017(3) 0.040(3) 0.042(4) -0.005(3) 0.001(3) 0.002(2)
 Si2 0.0121(19) 0.048(4) 0.050(3) 0.002(2) -0.0027(19) -0.0015(17)
 Si3 0.019(2) 0.044(3) 0.041(3) -0.001(2) 0.006(2) 0.0004(19)
 N1 0.037(5) 0.038(3) 0.065(4) -0.003(3) -0.022(4) -0.001(3)
 C1 0.012(5) 0.038(4) 0.039(5) 0.000 -0.001(4) 0.000
 C2 0.028(4) 0.040(4) 0.053(7) -0.003(4) -0.011(3) 0.004(3)
 C3 0.028(4) 0.047(6) 0.060(7) -0.002(5) -0.008(4) 0.006(4)
 C4 0.037(5) 0.066(7) 0.068(9) -0.004(6) -0.005(6) 0.020(5)
 C5 0.053(6) 0.068(7) 0.076(10) 0.002(7) -0.012(6) 0.031(6)
 C6 0.058(7) 0.047(6) 0.079(10) 0.003(6) -0.018(6) 0.016(5)
 C7 0.042(5) 0.043(5) 0.062(8) 0.003(5) -0.013(5) 0.004(4)
 C8 0.029(8) 0.036(18) 0.067(5) 0.008(9) 0.007(6) -0.008(9)
 C8A 0.021(6) 0.028(13) 0.064(5) 0.015(9) -0.006(6) -0.002(7)
 C9 0.037(13) 0.028(17) 0.065(6) 0.013(15) 0.012(8) 0.014(13)
 C9A 0.031(12) 0.05(2) 0.062(5) -0.013(16) 0.006(8) -0.007(15)
 C10 0.05(2) 0.028(15) 0.066(7) -0.004(14) 0.018(10) 0.016(18)
 C10A 0.024(13) 0.04(2) 0.068(7) 0.006(13) 0.004(8) 0.000(13)
 C11 0.051(19) 0.045(18) 0.072(12) 0.005(18) 0.023(14) -0.010(17)
 C11A 0.026(11) 0.051(19) 0.078(13) 0.009(16) -0.001(11) -0.011(12)
 C12 0.041(10) 0.038(17) 0.077(17) -0.003(14) 0.020(10) -0.010(12)
 C12A 0.025(8) 0.049(16) 0.076(14) 0.009(14) 0.000(7) -0.002(11)
 C13 0.032(7) 0.036(16) 0.071(13) 0.012(13) 0.009(7) -0.011(11)
 C13A 0.022(7) 0.033(14) 0.075(12) 0.018(12) -0.003(6) -0.004(10)
 C14 0.024(9) 0.054(10) 0.042(10) 0.003(8) 0.002(7) 0.000(8)
 C14A 0.030(9) 0.055(13) 0.064(14) -0.011(11) 0.011(10) -0.013(7)
 C15 0.024(11) 0.068(15) 0.038(16) -0.021(14) 0.002(8) -0.001(10)
 C15A 0.028(11) 0.055(16) 0.07(2) -0.005(13) -0.007(15) 0.013(11)
 C16 0.028(9) 0.063(15) 0.040(11) 0.000(8) -0.006(7) -0.006(8)
 C16A 0.026(11) 0.082(19) 0.049(6) 0.009(7) -0.008(8) -0.002(10)
 C17 0.021(5) 0.093(14) 0.038(6) -0.001(8) 0.008(5) 0.003(8)
 C18 0.050(14) 0.044(9) 0.075(17) -0.006(9) 0.019(13) -0.002(10)
 C19 0.031(9) 0.088(18) 0.049(10) -0.002(9) -0.005(8) -0.003(12)
 C20 0.033(10) 0.047(11) 0.059(13) 0.006(9) 0.003(8) -0.008(9)
 C21 0.013(3) 0.059(17) 0.046(7) 0.007(10) -0.004(4) -0.009(7)
 C22 0.029(11) 0.050(7) 0.082(19) 0.000(10) -0.016(11) -0.006(8)
 C23 0.027(8) 0.058(14) 0.039(7) -0.006(7) 0.001(6) -0.006(8)
 C24 0.017(6) 0.070(16) 0.052(12) 0.008(10) -0.001(5) 0.008(7)

_geom_special_details
;
 All esds (except the esd in the dihedral angle between two l.s. planes)
 are estimated using the full covariance matrix.  The cell esds are taken
 into account individually in the estimation of esds in distances, angles
 and torsion angles; correlations between esds in cell parameters are only
 used when they are defined by crystal symmetry.  An approximate (isotropic)
 treatment of cell esds is used for estimating esds involving l.s. planes.
;
loop_
  _geom_bond_atom_site_label_1
  _geom_bond_atom_site_label_2
  _geom_bond_distance
  _geom_bond_site_symmetry_2
  _geom_bond_publ_flag
 Th1 N1 2.373(10) 8_575 ?
 Th1 N1 2.373(10) . ?
 Th1 C1 2.489(14) . ?
 Th1 C17 2.53(2) . ?
 Th1 C21 2.506(16) . ?
 P1 N1 1.621(10) . ?
 P1 C1 1.662(5) . ?
 P1 C2 1.816(11) . ?
 P1 C8 1.821(17) . ?
 P1 C8A 1.810(17) . ?
 Si1 N1 1.759(11) . ?
 Si1 C14 1.867(15) . ?
 Si1 C15 1.863(16) . ?
 Si1 C16 1.862(15) . ?
 Si1A N1 1.791(12) . ?
 Si1A C14A 1.860(15) . ?
 Si1A C15A 1.864(16) . ?
 Si1A C16A 1.870(16) . ?
 Si2 C21 1.854(18) . ?
 Si2 C22 1.879(16) . ?
 Si2 C23 1.879(15) . ?
 Si2 C24 1.878(14) . ?
 Si3 C17 1.86(2) . ?
 Si3 C18 1.881(16) . ?
 Si3 C19 1.869(16) . ?
 Si3 C20 1.881(16) . ?
 C1 P1 1.662(5) 8_575 ?
 C2 C3 1.400(17) . ?
 C2 C7 1.396(17) . ?
 C3 H3 0.9500 . ?
 C3 C4 1.394(16) . ?
 C4 H4 0.9500 . ?
 C4 C5 1.38(2) . ?
 C5 H5 0.9500 . ?
 C5 C6 1.40(2) . ?
 C6 H6 0.9500 . ?
 C6 C7 1.381(17) . ?
 C7 H7 0.9500 . ?
 C8 C9 1.417(18) . ?
 C8 C13 1.425(17) . ?
 C8A C9A 1.413(18) . ?
 C8A C13A 1.419(17) . ?
 C9 H9 0.9500 . ?
 C9 C10 1.370(19) . ?
 C9A H9A 0.9500 . ?
 C9A C10A 1.375(19) . ?
 C10 H10 0.9500 . ?
 C10 C11 1.39(2) . ?
 C10A H10A 0.9500 . ?
 C10A C11A 1.40(2) . ?
 C11 H11 0.9500 . ?
 C11 C12 1.39(2) . ?
 C11A H11A 0.9500 . ?
 C11A C12A 1.39(2) . ?
 C12 H12 0.9500 . ?
 C12 C13 1.38(2) . ?
 C12A H12A 0.9500 . ?
 C12A C13A 1.37(2) . ?
 C13 H13 0.9500 . ?
 C13A H13A 0.9500 . ?
 C14 H14A 0.9800 . ?
 C14 H14B 0.9800 . ?
 C14 H14C 0.9800 . ?
 C14A H14D 0.9800 . ?
 C14A H14E 0.9800 . ?
 C14A H14F 0.9800 . ?
 C15 H15A 0.9800 . ?
 C15 H15B 0.9800 . ?
 C15 H15C 0.9800 . ?
 C15A H15D 0.9800 . ?
 C15A H15E 0.9800 . ?
 C15A H15F 0.9800 . ?
 C16 H16A 0.9800 . ?
 C16 H16B 0.9800 . ?
 C16 H16C 0.9800 . ?
 C16A H16D 0.9800 . ?
 C16A H16E 0.9800 . ?
 C16A H16F 0.9800 . ?
 C17 H17A 0.9900 . ?
 C17 H17B 0.9900 . ?
 C18 H18A 0.9800 . ?
 C18 H18B 0.9800 . ?
 C18 H18C 0.9800 . ?
 C19 H19A 0.9800 . ?
 C19 H19B 0.9800 . ?
 C19 H19C 0.9800 . ?
 C20 H20A 0.9800 . ?
 C20 H20B 0.9800 . ?
 C20 H20C 0.9800 . ?
 C21 H21A 0.9900 . ?
 C21 H21B 0.9900 . ?
 C22 H22A 0.9800 . ?
 C22 H22B 0.9800 . ?
 C22 H22C 0.9800 . ?
 C23 H23A 0.9800 . ?
 C23 H23B 0.9800 . ?
 C23 H23C 0.9800 . ?
 C24 H24A 0.9800 . ?
 C24 H24B 0.9800 . ?
 C24 H24C 0.9800 . ?

loop_
  _geom_angle_atom_site_label_1
  _geom_angle_atom_site_label_2
  _geom_angle_atom_site_label_3
  _geom_angle
  _geom_angle_site_symmetry_1
  _geom_angle_site_symmetry_3
  _geom_angle_publ_flag
 N1 Th1 N1 123.6(5) 8_575 . ?
 N1 Th1 C1 63.9(2) . . ?
 N1 Th1 C1 63.9(2) 8_575 . ?
 N1 Th1 C17 125.4(7) . . ?
 N1 Th1 C17 97.9(7) 8_575 . ?
 N1 Th1 C21 99.8(9) 8_575 . ?
 N1 Th1 C21 91.7(8) . . ?
 C1 Th1 C17 119.5(6) . . ?
 C1 Th1 C21 123.2(5) . . ?
 C21 Th1 C17 116.4(7) . . ?
 N1 P1 C1 103.2(6) . . ?
 N1 P1 C2 109.3(5) . . ?
 N1 P1 C8 111.9(12) . . ?
 N1 P1 C8A 107.6(11) . . ?
 C1 P1 C2 115.1(6) . . ?
 C1 P1 C8 110.2(15) . . ?
 C1 P1 C8A 118.0(14) . . ?
 C2 P1 C8 107.1(12) . . ?
 C8A P1 C2 103.4(12) . . ?
 N1 Si1 C14 118.3(10) . . ?
 N1 Si1 C15 106.5(15) . . ?
 N1 Si1 C16 105.3(9) . . ?
 C15 Si1 C14 109.8(18) . . ?
 C16 Si1 C14 108.0(11) . . ?
 C16 Si1 C15 108.5(16) . . ?
 N1 Si1A C14A 104.5(10) . . ?
 N1 Si1A C15A 116.6(17) . . ?
 N1 Si1A C16A 108.4(11) . . ?
 C14A Si1A C15A 110(2) . . ?
 C14A Si1A C16A 109.9(12) . . ?
 C15A Si1A C16A 108(2) . . ?
 C21 Si2 C22 111.5(15) . . ?
 C21 Si2 C23 110.0(10) . . ?
 C21 Si2 C24 113.7(12) . . ?
 C23 Si2 C22 108.0(12) . . ?
 C24 Si2 C22 106.7(11) . . ?
 C24 Si2 C23 106.7(10) . . ?
 C17 Si3 C18 112.2(13) . . ?
 C17 Si3 C19 110.4(11) . . ?
 C17 Si3 C20 109.7(12) . . ?
 C18 Si3 C20 110.0(12) . . ?
 C19 Si3 C18 106.8(14) . . ?
 C19 Si3 C20 107.6(12) . . ?
 P1 N1 Th1 98.6(5) . . ?
 P1 N1 Si1 128.9(7) . . ?
 P1 N1 Si1A 141.8(7) . . ?
 Si1 N1 Th1 132.5(6) . . ?
 Si1A N1 Th1 114.6(6) . . ?
 P1 C1 Th1 93.1(5) . . ?
 P1 C1 Th1 93.1(5) 8_575 . ?
 P1 C1 P1 143.6(9) 8_575 . ?
 C3 C2 P1 119.0(9) . . ?
 C7 C2 P1 121.9(9) . . ?
 C7 C2 C3 118.8(11) . . ?
 C2 C3 H3 119.8 . . ?
 C4 C3 C2 120.3(12) . . ?
 C4 C3 H3 119.8 . . ?
 C3 C4 H4 119.9 . . ?
 C5 C4 C3 120.2(13) . . ?
 C5 C4 H4 119.9 . . ?
 C4 C5 H5 120.1 . . ?
 C4 C5 C6 119.7(12) . . ?
 C6 C5 H5 120.1 . . ?
 C5 C6 H6 119.9 . . ?
 C7 C6 C5 120.3(14) . . ?
 C7 C6 H6 119.9 . . ?
 C2 C7 H7 119.7 . . ?
 C6 C7 C2 120.6(13) . . ?
 C6 C7 H7 119.7 . . ?
 C9 C8 P1 120(2) . . ?
 C9 C8 C13 116(2) . . ?
 C13 C8 P1 124(2) . . ?
 C9A C8A P1 123(2) . . ?
 C9A C8A C13A 121(3) . . ?
 C13A C8A P1 115.1(17) . . ?
 C8 C9 H9 119.8 . . ?
 C10 C9 C8 120(3) . . ?
 C10 C9 H9 119.8 . . ?
 C8A C9A H9A 119.4 . . ?
 C10A C9A C8A 121(3) . . ?
 C10A C9A H9A 119.4 . . ?
 C9 C10 H10 119.4 . . ?
 C9 C10 C11 121(4) . . ?
 C11 C10 H10 119.4 . . ?
 C9A C10A H10A 121.1 . . ?
 C9A C10A C11A 118(3) . . ?
 C11A C10A H10A 121.1 . . ?
 C10 C11 H11 119.3 . . ?
 C12 C11 C10 121(3) . . ?
 C12 C11 H11 119.3 . . ?
 C10A C11A H11A 119.5 . . ?
 C12A C11A C10A 121(3) . . ?
 C12A C11A H11A 119.5 . . ?
 C11 C12 H12 121.6 . . ?
 C13 C12 C11 117(3) . . ?
 C13 C12 H12 121.6 . . ?
 C11A C12A H12A 118.9 . . ?
 C13A C12A C11A 122(3) . . ?
 C13A C12A H12A 118.9 . . ?
 C8 C13 H13 117.8 . . ?
 C12 C13 C8 124(2) . . ?
 C12 C13 H13 117.8 . . ?
 C8A C13A H13A 121.6 . . ?
 C12A C13A C8A 117(2) . . ?
 C12A C13A H13A 121.6 . . ?
 Si1 C14 H14A 109.5 . . ?
 Si1 C14 H14B 109.5 . . ?
 Si1 C14 H14C 109.5 . . ?
 H14A C14 H14B 109.5 . . ?
 H14A C14 H14C 109.5 . . ?
 H14B C14 H14C 109.5 . . ?
 Si1A C14A H14D 109.5 . . ?
 Si1A C14A H14E 109.5 . . ?
 Si1A C14A H14F 109.5 . . ?
 H14D C14A H14E 109.5 . . ?
 H14D C14A H14F 109.5 . . ?
 H14E C14A H14F 109.5 . . ?
 Si1 C15 H15A 109.5 . . ?
 Si1 C15 H15B 109.5 . . ?
 Si1 C15 H15C 109.5 . . ?
 H15A C15 H15B 109.5 . . ?
 H15A C15 H15C 109.5 . . ?
 H15B C15 H15C 109.5 . . ?
 Si1A C15A H15D 109.5 . . ?
 Si1A C15A H15E 109.5 . . ?
 Si1A C15A H15F 109.5 . . ?
 H15D C15A H15E 109.5 . . ?
 H15D C15A H15F 109.5 . . ?
 H15E C15A H15F 109.5 . . ?
 Si1 C16 H16A 109.5 . . ?
 Si1 C16 H16B 109.5 . . ?
 Si1 C16 H16C 109.5 . . ?
 H16A C16 H16B 109.5 . . ?
 H16A C16 H16C 109.5 . . ?
 H16B C16 H16C 109.5 . . ?
 Si1A C16A H16D 109.5 . . ?
 Si1A C16A H16E 109.5 . . ?
 Si1A C16A H16F 109.5 . . ?
 H16D C16A H16E 109.5 . . ?
 H16D C16A H16F 109.5 . . ?
 H16E C16A H16F 109.5 . . ?
 Th1 C17 H17A 106.3 . . ?
 Th1 C17 H17B 106.3 . . ?
 Si3 C17 Th1 123.9(12) . . ?
 Si3 C17 H17A 106.3 . . ?
 Si3 C17 H17B 106.3 . . ?
 H17A C17 H17B 106.4 . . ?
 Si3 C18 H18A 109.5 . . ?
 Si3 C18 H18B 109.5 . . ?
 Si3 C18 H18C 109.5 . . ?
 H18A C18 H18B 109.5 . . ?
 H18A C18 H18C 109.5 . . ?
 H18B C18 H18C 109.5 . . ?
 Si3 C19 H19A 109.5 . . ?
 Si3 C19 H19B 109.5 . . ?
 Si3 C19 H19C 109.5 . . ?
 H19A C19 H19B 109.5 . . ?
 H19A C19 H19C 109.5 . . ?
 H19B C19 H19C 109.5 . . ?
 Si3 C20 H20A 109.5 . . ?
 Si3 C20 H20B 109.5 . . ?
 Si3 C20 H20C 109.5 . . ?
 H20A C20 H20B 109.5 . . ?
 H20A C20 H20C 109.5 . . ?
 H20B C20 H20C 109.5 . . ?
 Th1 C21 H21A 105.6 . . ?
 Th1 C21 H21B 105.6 . . ?
 Si2 C21 Th1 127.0(10) . . ?
 Si2 C21 H21A 105.6 . . ?
 Si2 C21 H21B 105.6 . . ?
 H21A C21 H21B 106.1 . . ?
 Si2 C22 H22A 109.5 . . ?
 Si2 C22 H22B 109.5 . . ?
 Si2 C22 H22C 109.5 . . ?
 H22A C22 H22B 109.5 . . ?
 H22A C22 H22C 109.5 . . ?
 H22B C22 H22C 109.5 . . ?
 Si2 C23 H23A 109.5 . . ?
 Si2 C23 H23B 109.5 . . ?
 Si2 C23 H23C 109.5 . . ?
 H23A C23 H23B 109.5 . . ?
 H23A C23 H23C 109.5 . . ?
 H23B C23 H23C 109.5 . . ?
 Si2 C24 H24A 109.5 . . ?
 Si2 C24 H24B 109.5 . . ?
 Si2 C24 H24C 109.5 . . ?
 H24A C24 H24B 109.5 . . ?
 H24A C24 H24C 109.5 . . ?
 H24B C24 H24C 109.5 . . ?

loop_
  _geom_torsion_atom_site_label_1
  _geom_torsion_atom_site_label_2
  _geom_torsion_atom_site_label_3
  _geom_torsion_atom_site_label_4
  _geom_torsion
  _geom_torsion_site_symmetry_1
  _geom_torsion_site_symmetry_2
  _geom_torsion_site_symmetry_3
  _geom_torsion_site_symmetry_4
  _geom_torsion_publ_flag
 P1 C2 C3 C4 -172.9(10) . . . . ?
 P1 C2 C7 C6 172.0(11) . . . . ?
 P1 C8 C9 C10 179(3) . . . . ?
 P1 C8 C13 C12 -179(3) . . . . ?
 P1 C8A C9A C10A 168(3) . . . . ?
 P1 C8A C13A C12A -171(2) . . . . ?
 N1 P1 C1 Th1 9.5(6) . . . . ?
 N1 P1 C1 P1 109.1(15) . . . 8_575 ?
 N1 P1 C2 C3 92.0(11) . . . . ?
 N1 P1 C2 C7 -81.9(12) . . . . ?
 N1 P1 C8 C9 154(2) . . . . ?
 N1 P1 C8 C13 -27(4) . . . . ?
 N1 P1 C8A C9A 174(2) . . . . ?
 N1 P1 C8A C13A -18(3) . . . . ?
 C1 P1 N1 Th1 -10.0(6) . . . . ?
 C1 P1 N1 Si1 171.6(9) . . . . ?
 C1 P1 N1 Si1A 140.7(12) . . . . ?
 C1 P1 C2 C3 -23.6(13) . . . . ?
 C1 P1 C2 C7 162.5(11) . . . . ?
 C1 P1 C8 C9 -91(2) . . . . ?
 C1 P1 C8 C13 87(3) . . . . ?
 C1 P1 C8A C9A -70(3) . . . . ?
 C1 P1 C8A C13A 98(3) . . . . ?
 C2 P1 N1 Th1 -133.0(5) . . . . ?
 C2 P1 N1 Si1 48.6(11) . . . . ?
 C2 P1 N1 Si1A 17.7(14) . . . . ?
 C2 P1 C1 Th1 128.5(5) . . . . ?
 C2 P1 C1 P1 -131.9(13) . . . 8_575 ?
 C2 P1 C8 C9 34(3) . . . . ?
 C2 P1 C8 C13 -147(3) . . . . ?
 C2 P1 C8A C9A 58(2) . . . . ?
 C2 P1 C8A C13A -134(2) . . . . ?
 C2 C3 C4 C5 1(2) . . . . ?
 C3 C2 C7 C6 -2.0(19) . . . . ?
 C3 C4 C5 C6 -2(2) . . . . ?
 C4 C5 C6 C7 1(2) . . . . ?
 C5 C6 C7 C2 1(2) . . . . ?
 C7 C2 C3 C4 1.3(19) . . . . ?
 C8 P1 N1 Th1 108.4(14) . . . . ?
 C8 P1 N1 Si1A -100.9(18) . . . . ?
 C8 P1 C1 Th1 -110.2(11) . . . . ?
 C8 P1 C1 P1 -10.6(19) . . . 8_575 ?
 C8 P1 C2 C3 -146.5(16) . . . . ?
 C8 P1 C2 C7 39.6(18) . . . . ?
 C8 C9 C10 C11 1(2) . . . . ?
 C8A P1 N1 Th1 115.4(14) . . . . ?
 C8A P1 N1 Si1 -63.0(16) . . . . ?
 C8A P1 C1 Th1 -108.9(11) . . . . ?
 C8A P1 C1 P1 -9(2) . . . 8_575 ?
 C8A P1 C2 C3 -153.7(15) . . . . ?
 C8A P1 C2 C7 32.4(17) . . . . ?
 C8A C9A C10A C11A -2(2) . . . . ?
 C9 C8 C13 C12 -1(4) . . . . ?
 C9 C10 C11 C12 -1(4) . . . . ?
 C9A C8A C13A C12A -2(4) . . . . ?
 C9A C10A C11A C12A 4(4) . . . . ?
 C10 C11 C12 C13 1(5) . . . . ?
 C10A C11A C12A C13A -6(5) . . . . ?
 C11 C12 C13 C8 0(4) . . . . ?
 C11A C12A C13A C8A 5(5) . . . . ?
 C13 C8 C9 C10 1(2) . . . . ?
 C13A C8A C9A C10A 1(2) . . . . ?
 C14 Si1 N1 Th1 -134.0(10) . . . . ?
 C14 Si1 N1 P1 43.8(13) . . . . ?
 C14A Si1A N1 Th1 -111.4(11) . . . . ?
 C14A Si1A N1 P1 100.7(15) . . . . ?
 C15 Si1 N1 Th1 101.9(18) . . . . ?
 C15 Si1 N1 P1 -80.3(18) . . . . ?
 C15A Si1A N1 Th1 127(2) . . . . ?
 C15A Si1A N1 P1 -21(3) . . . . ?
 C16 Si1 N1 Th1 -13.2(13) . . . . ?
 C16 Si1 N1 P1 164.6(11) . . . . ?
 C16A Si1A N1 Th1 5.7(10) . . . . ?
 C16A Si1A N1 P1 -142.1(13) . . . . ?
 C18 Si3 C17 Th1 88.7(18) . . . . ?
 C19 Si3 C17 Th1 -30(2) . . . . ?
 C20 Si3 C17 Th1 -148.7(15) . . . . ?
 C22 Si2 C21 Th1 91(2) . . . . ?
 C23 Si2 C21 Th1 -29(3) . . . . ?
 C24 Si2 C21 Th1 -148.8(17) . . . . ?

_shelx_res_file
;
    therld.res created by SHELXL-2014/7

TITL therld in Pnma #62
REM SIMU 0.002 0.004 2
REM reset to Pnma #62
CELL 0.71073 19.2611 19.2083 12.23 90 90 90
ZERR 4 0.0016 0.0018 0.0011 0 0 0
LATT 1
SYMM 0.5-X,-Y,0.5+Z
SYMM 0.5+X,0.5-Y,0.5-Z
SYMM -X,0.5+Y,-Z
SFAC C H N P Si Th
UNIT 156 240 8 8 16 4
EQIV $1 +X,1.5-Y,+Z
SADI Si2 C23 Si2 C22 Si2 C24 Si3 C19 Si3 C18 Si3 C20
SADI Si1A N1 Si1 N1
SADI Si1A C15A Si1 C15 Si1A C14A Si1 C16 Si1A C16A Si1 C14
SADI C13 C12 C13A C12A C10 C9 C10A C9A
SADI C12 C11 C12A C11A C11A C10A C11 C10
SADI C9 C8 C9A C8A C13 C8 C13A C8A
SADI P1 C8 P1 C8A
FLAT C8 C9 C10 C11 C12 C13
FLAT C8A C9A C10A C11A C12A C13A
DELU 0.005 0.005
SIMU C8A C9A C10A C11A C12A C13A

L.S. 12
PLAN  -20
TEMP -183
FREE Th1 P1_$1
FREE Th1 P1
FREE Th1 Si1A_$1
FREE Th1 Si1A
BIND Si2 C21
BOND $H
CONF
MORE -1
fmap 2
acta 52
REM <olex2.extras>
REM <HklSrc "%.\\THERLD.hkl">
REM </olex2.extras>

WGHT    0.108100   74.528801
FVAR       0.05444   0.50519
TH1   6    0.336298    0.750000    0.582822    10.50000    0.01317    0.04569 =
         0.03594    0.00000   -0.00123    0.00000
P1    4    0.393949    0.667811    0.777713    11.00000    0.01947    0.03678 =
         0.05491    0.00141   -0.00801   -0.00101
PART 2
SI1   5    0.324115    0.556265    0.638295   -21.00000    0.01825    0.04060 =
         0.03872   -0.00286    0.00032   -0.00041
PART 0
PART 1
SI1A  5    0.341157    0.566969    0.584013    21.00000    0.01676    0.03953 =
         0.04169   -0.00472    0.00099    0.00223
PART 0
PART -1
SI2   5    0.145786    0.728444    0.477112    10.50000    0.01205    0.04792 =
         0.04984    0.00193   -0.00266   -0.00153
SI3   5    0.480302    0.775903    0.363713    10.50000    0.01884    0.04387 =
         0.04140   -0.00070    0.00589    0.00036
PART 0
N1    3    0.351439    0.641108    0.671287    11.00000    0.03733    0.03750 =
         0.06505   -0.00343   -0.02181   -0.00058
C1    1    0.412564    0.750000    0.747069    10.50000    0.01226    0.03785 =
         0.03874    0.00000   -0.00135    0.00000
C2    1    0.468709    0.611894    0.799518    11.00000    0.02769    0.04032 =
         0.05316   -0.00306   -0.01126    0.00404
C3    1    0.532351    0.630186    0.752187    11.00000    0.02785    0.04680 =
         0.06040   -0.00228   -0.00848    0.00603
AFIX  43
H3    2    0.537210    0.673850    0.716518    11.00000   -1.20000
AFIX   0
C4    1    0.588594    0.584649    0.757154    11.00000    0.03676    0.06644 =
         0.06797   -0.00414   -0.00528    0.01973
AFIX  43
H4    2    0.631748    0.597578    0.725492    11.00000   -1.20000
AFIX   0
C5    1    0.581820    0.520872    0.807882    11.00000    0.05346    0.06751 =
         0.07558    0.00198   -0.01236    0.03143
AFIX  43
H5    2    0.619797    0.489329    0.809353    11.00000   -1.20000
AFIX   0
C6    1    0.518919    0.502872    0.857053    11.00000    0.05796    0.04732 =
         0.07860    0.00274   -0.01843    0.01642
AFIX  43
H6    2    0.514412    0.459328    0.893196    11.00000   -1.20000
AFIX   0
C7    1    0.463221    0.548081    0.853387    11.00000    0.04161    0.04280 =
         0.06172    0.00257   -0.01307    0.00424
AFIX  43
H7    2    0.420794    0.535633    0.887839    11.00000   -1.20000
AFIX   0
PART 1
C8    1    0.341458    0.664021    0.901362    21.00000    0.02946    0.03620 =
         0.06748    0.00761    0.00669   -0.00770
PART 0
PART 2
C8A   1    0.340377    0.651395    0.896540   -21.00000    0.02137    0.02790 =
         0.06421    0.01480   -0.00621   -0.00190
PART 0
PART 1
C9    1    0.373475    0.657334    1.005142    21.00000    0.03717    0.02835 =
         0.06519    0.01300    0.01193    0.01404
AFIX  43
H9    2    0.422588    0.654037    1.010075    21.00000   -1.20000
AFIX   0
PART 0
PART 2
C9A   1    0.363630    0.661808    1.004856   -21.00000    0.03055    0.04649 =
         0.06248   -0.01341    0.00557   -0.00739
AFIX  43
H9A   2    0.411616    0.669514    1.018128   -21.00000   -1.20000
AFIX   0
PART 0
PART 1
C10   1    0.334124    0.655586    1.098436    21.00000    0.05361    0.02798 =
         0.06642   -0.00374    0.01758    0.01616
AFIX  43
H10   2    0.356426    0.651542    1.167428    21.00000   -1.20000
AFIX   0
PART 0
PART 2
C10A  1    0.318080    0.660996    1.091465   -21.00000    0.02418    0.03726 =
         0.06846    0.00623    0.00352   -0.00008
AFIX  43
H10A  2    0.333984    0.666737    1.164439   -21.00000   -1.20000
AFIX   0
PART 0
PART 1
C11   1    0.261938    0.659642    1.093841    21.00000    0.05059    0.04505 =
         0.07152    0.00483    0.02349   -0.00990
AFIX  43
H11   2    0.235913    0.657235    1.159718    21.00000   -1.20000
AFIX   0
PART 0
PART 2
C11A  1    0.247755    0.651465    1.068614   -21.00000    0.02642    0.05088 =
         0.07802    0.00905   -0.00070   -0.01121
AFIX  43
H11A  2    0.214857    0.654034    1.126347   -21.00000   -1.20000
AFIX   0
PART 0
PART 1
C12   1    0.227216    0.667135    0.994893    21.00000    0.04134    0.03828 =
         0.07710   -0.00271    0.02017   -0.01004
AFIX  43
H12   2    0.178060    0.670572    0.991498    21.00000   -1.20000
AFIX   0
PART 0
PART 2
C12A  1    0.225008    0.638247    0.962562   -21.00000    0.02483    0.04901 =
         0.07622    0.00930    0.00000   -0.00244
AFIX  43
H12A  2    0.177481    0.627276    0.950973   -21.00000   -1.20000
AFIX   0
PART 0
PART 1
C13   1    0.267659    0.669334    0.901896    21.00000    0.03177    0.03603 =
         0.07061    0.01238    0.00944   -0.01060
AFIX  43
H13   2    0.244784    0.674755    0.833606    21.00000   -1.20000
AFIX   0
PART 0
PART 2
C13A  1    0.268897    0.640519    0.874126   -21.00000    0.02246    0.03315 =
         0.07528    0.01802   -0.00280   -0.00416
AFIX  43
H13A  2    0.252228    0.635077    0.801520   -21.00000   -1.20000
AFIX   0
C14   1    0.284504    0.501979    0.748445   -21.00000    0.02362    0.05383 =
         0.04182    0.00326    0.00205   -0.00004
AFIX 137
H14A  2    0.321143    0.476797    0.787522   -21.00000   -1.50000
H14B  2    0.252093    0.468550    0.715906   -21.00000   -1.50000
H14C  2    0.259478    0.532090    0.799739   -21.00000   -1.50000
AFIX   0
PART 0
PART 1
C14A  1    0.259833    0.524769    0.632267    21.00000    0.02975    0.05485 =
         0.06365   -0.01082    0.01133   -0.01324
AFIX 137
H14D  2    0.266895    0.506305    0.706133    21.00000   -1.50000
H14E  2    0.247518    0.486633    0.582696    21.00000   -1.50000
H14F  2    0.222232    0.559134    0.633398    21.00000   -1.50000
AFIX   0
PART 0
PART 2
C15   1    0.401133    0.510732    0.580132    21.00000    0.02378    0.06772 =
         0.03763   -0.02053    0.00210   -0.00080
AFIX 137
H15A  2    0.417101    0.535513    0.514758    21.00000   -1.50000
H15B  2    0.388359    0.462961    0.560464    21.00000   -1.50000
H15C  2    0.438450    0.509774    0.634582    21.00000   -1.50000
AFIX   0
PART 0
PART 1
C15A  1    0.413379    0.502415    0.583851   -21.00000    0.02812    0.05481 =
         0.07094   -0.00518   -0.00677    0.01301
AFIX 137
H15D  2    0.457134    0.526096    0.566850   -21.00000   -1.50000
H15E  2    0.404250    0.466643    0.528554   -21.00000   -1.50000
H15F  2    0.416735    0.480558    0.656063   -21.00000   -1.50000
AFIX   0
PART 0
PART 2
C16   1    0.258442    0.567266    0.527910   -21.00000    0.02800    0.06276 =
         0.03965    0.00035   -0.00640   -0.00640
AFIX 137
H16A  2    0.217618    0.591325    0.557226   -21.00000   -1.50000
H16B  2    0.244678    0.521447    0.500115   -21.00000   -1.50000
H16C  2    0.278467    0.594815    0.468293   -21.00000   -1.50000
AFIX   0
PART 0
PART 1
C16A  1    0.329737    0.598423    0.440475    21.00000    0.02574    0.08164 =
         0.04875    0.00939   -0.00785   -0.00187
AFIX 137
H16D  2    0.289247    0.629224    0.436668    21.00000   -1.50000
H16E  2    0.322687    0.558497    0.391838    21.00000   -1.50000
H16F  2    0.371290    0.624037    0.417674    21.00000   -1.50000
AFIX   0
PART 0
PART -1
C17   1    0.386529    0.783096    0.398943    10.50000    0.02055    0.09274 =
         0.03799   -0.00068    0.00829    0.00256
AFIX  23
H17A  2    0.361137    0.755279    0.343765    10.50000   -1.20000
H17B  2    0.373454    0.832286    0.386300    10.50000   -1.20000
AFIX   0
C18   1    0.502920    0.687869    0.306546    10.50000    0.05019    0.04413 =
         0.07504   -0.00648    0.01920   -0.00183
AFIX 137
H18A  2    0.490177    0.651735    0.359438    10.50000   -1.50000
H18B  2    0.552930    0.685643    0.292216    10.50000   -1.50000
H18C  2    0.477437    0.680360    0.238200    10.50000   -1.50000
AFIX   0
C19   1    0.534991    0.788518    0.488349    10.50000    0.03071    0.08846 =
         0.04937   -0.00171   -0.00452   -0.00267
AFIX 137
H19A  2    0.521054    0.831498    0.525530    10.50000   -1.50000
H19B  2    0.583928    0.791767    0.467021    10.50000   -1.50000
H19C  2    0.528672    0.748907    0.537860    10.50000   -1.50000
AFIX   0
C20   1    0.504371    0.845941    0.263116    10.50000    0.03262    0.04707 =
         0.05851    0.00628    0.00298   -0.00794
AFIX 137
H20A  2    0.477369    0.839894    0.195868    10.50000   -1.50000
H20B  2    0.554004    0.842733    0.246223    10.50000   -1.50000
H20C  2    0.494280    0.891684    0.294847    10.50000   -1.50000
AFIX   0
C21   1    0.206781    0.739610    0.593017    10.50000    0.01288    0.05862 =
         0.04646    0.00690   -0.00367   -0.00877
AFIX  23
H21A  2    0.197678    0.699959    0.642704    10.50000   -1.20000
H21B  2    0.190818    0.781769    0.632214    10.50000   -1.20000
AFIX   0
C22   1    0.130088    0.633872    0.446577    10.50000    0.02897    0.04963 =
         0.08208    0.00027   -0.01625   -0.00633
AFIX 137
H22A  2    0.174518    0.609023    0.445377    10.50000   -1.50000
H22B  2    0.107407    0.629410    0.375192    10.50000   -1.50000
H22C  2    0.100152    0.613861    0.503237    10.50000   -1.50000
AFIX   0
C23   1    0.182402    0.770174    0.350692    10.50000    0.02680    0.05806 =
         0.03874   -0.00639    0.00073   -0.00615
AFIX 137
H23A  2    0.186635    0.820482    0.362237    10.50000   -1.50000
H23B  2    0.151373    0.761317    0.288729    10.50000   -1.50000
H23C  2    0.228295    0.750487    0.335172    10.50000   -1.50000
AFIX   0
C24   1    0.058380    0.769061    0.500920    10.50000    0.01658    0.07035 =
         0.05181    0.00845   -0.00131    0.00849
AFIX 137
H24A  2    0.037751    0.749557    0.567457    10.50000   -1.50000
H24B  2    0.028082    0.759302    0.438397    10.50000   -1.50000
H24C  2    0.063701    0.819518    0.509329    10.50000   -1.50000
AFIX   0
HKLF 4

REM  therld in Pnma #62
REM R1 =  0.0828 for    3996 Fo > 4sig(Fo)  and  0.1123 for all    5417 data
REM    368 parameters refined using    204 restraints

END

WGHT      0.1081     74.4629

REM Highest difference peak  7.910,  deepest hole -4.112,  1-sigma level  0.311
Q1    1   0.3358  0.7500  0.6533  10.50000  0.05    7.91
Q2    1   0.3359  0.7500  0.5128  10.50000  0.05    7.52
Q3    1   0.3358  0.7961  0.5820  11.00000  0.05    6.56
Q4    1   0.3323  0.7500  0.2499  10.50000  0.05    3.01
Q5    1   0.3370  0.8444  0.5896  11.00000  0.05    1.71
Q6    1  -0.0067  0.7500  0.6122  10.50000  0.05    1.45
Q7    1   0.3354  0.7500  0.4377  10.50000  0.05    1.43
Q8    1   0.3950  0.7865  0.7813  11.00000  0.05    1.39
Q9    1   0.3358  0.7604  0.7269  11.00000  0.05    1.33
Q10   1   0.3402  0.8902  0.5875  11.00000  0.05    1.19
Q11   1   0.4855  0.7758  0.2959  11.00000  0.05    1.18
Q12   1   0.3381  0.8957  0.6588  11.00000  0.05    1.10
Q13   1   0.4902  0.7099  0.8657  11.00000  0.05    1.04
Q14   1   0.3903  0.8258  0.7011  11.00000  0.05    1.01
Q15   1  -0.0031  0.7802  0.5365  11.00000  0.05    1.00
Q16   1  -0.0058  0.7500  0.5535  10.50000  0.05    1.00
Q17   1   0.2802  0.8337  0.7801  11.00000  0.05    0.99
Q18   1   0.3929  0.8327  0.3889  11.00000  0.05    0.98
Q19   1   0.3345  0.7146  1.1791  11.00000  0.05    0.95
Q20   1   0.3886  0.6671  0.8586  11.00000  0.05    0.89
;
_shelx_res_checksum               82524
_shelx_hkl_file
;
   0   0  -2   20.43    1.48
   0   0   2   20.61    1.56
   0   0   2   19.48    1.63
   0   0  -3    0.17    0.47
   0   0  -3   -0.16    0.32
   0   0   3   -0.01    0.53
   0   0   3    0.21    0.42
   0   0   3   -0.27    0.32
   0   0  -4   33.00    2.91
   0   0   4   39.14    2.85
   0   0  -4   32.10    2.69
   0   0   4   37.20    2.96
   0   0   4   43.91    2.97
   0   0  -5   -1.07    0.51
   0   0   5   -0.75    0.71
   0   0   5   -1.56    0.59
   0   0  -5   -1.49    0.63
   0   0   6  159.36   12.96
   0   0   6  178.99   12.67
   0   0  -6  165.76   12.19
   0   0   6  183.47   12.86
   0   0  -6  179.40   12.70
   0   0   7    0.12    1.01
   0   0   7    0.47    0.89
   0   0  -7   -1.17    0.91
   0   0  -7   -0.78    0.81
   0   0   8    0.80    0.97
   0   0  -8   -0.32    0.85
   0   0   8    0.39    0.87
   0   0  -8    0.41    1.03
   0   0   9    5.81    1.15
   0   0  -9    7.03    1.36
   0   0   9    4.05    1.57
   0   0  10   12.52    1.54
   0   0 -10   13.42    1.82
   0   0 -11    0.92    1.29
   0   0  11    1.66    1.06
   0   0 -12   42.76    3.28
   0   0  12   35.14    3.16
   0   0 -13    0.26    1.32
   0   0  13    1.93    1.07
   0   0 -14   16.76    2.07
   0   0  14   14.89    1.68
   0   0  15    7.42    1.31
   1   0  -1   17.63    1.30
   1   0   2  241.45   16.99
  -1   0   2  218.41   17.05
   1   0   2  207.69   16.48
   1   0  -2  225.43   16.51
   1   0   2  264.60   17.09
   1   0  -2  220.87   16.09
  -1   0  -2  239.19   16.08
  -1   0   3    3.87    0.59
  -1   0   3    1.84    0.45
   1   0  -3    3.80    0.53
   1   0  -3    4.21    0.70
   1   0   3    2.14    0.52
  -1   0  -3    3.66    0.48
   1   0   3    3.60    0.64
   1   0   3    3.99    0.66
  -1   0   3    3.55    0.62
   1   0   4   88.28    7.51
  -1   0   4  103.79    7.41
   1   0  -4   98.97    7.36
   1   0   4   93.40    7.44
   1   0   4  111.48    7.37
  -1   0  -4  113.90    7.39
   1   0  -4   96.82    7.05
  -1   0   4  101.23    7.49
  -1   0  -4   94.55    7.02
  -1   0   4   97.86    7.34
   1   0   5  117.87    8.79
  -1   0   5  114.60    8.73
  -1   0  -5   99.98    8.62
   1   0  -5   99.90    8.63
   1   0   5  122.71    8.89
   1   0  -5  118.46    8.33
  -1   0   5  128.03    8.86
  -1   0   5  127.11    8.69
  -1   0  -5  119.70    8.30
   1   0   5  126.20    8.69
   1   0  -6    6.80    1.25
  -1   0  -6    8.88    1.36
   1   0  -6    6.45    1.01
  -1   0  -6    5.73    0.97
  -1   0   6    9.59    1.20
   1   0   6    8.89    1.32
   1   0   6    8.92    1.28
  -1   0   6    9.24    1.33
  -1   0   6    5.06    0.94
   1   0   6    5.26    1.01
  -1   0  -6    8.84    1.36
   1   0   7    8.49    1.57
  -1   0  -7   11.74    1.35
  -1   0   7   10.75    1.72
   1   0  -7    8.88    1.64
  -1   0  -7   13.04    1.79
   1   0  -7   12.15    1.44
  -1   0   7   12.72    1.48
   1   0   7   12.29    1.51
  -1   0   8   33.70    3.17
  -1   0  -8   39.97    2.90
  -1   0   8   37.86    3.03
   1   0   8   42.86    3.10
   1   0  -8   33.06    3.19
  -1   0  -8   31.30    3.14
   1   0  -8   27.76    3.03
   1   0   8   35.12    3.03
   1   0   8   40.20    3.27
   1   0  -8   40.96    2.96
   1   0   9    8.22    1.30
  -1   0  -9    4.83    1.24
  -1   0   9    8.13    1.55
   1   0   9    6.49    1.58
   1   0  -9    5.28    1.35
  -1   0   9    6.52    1.24
  -1   0  -9    6.50    1.28
   1   0  -9    4.47    1.48
   1   0 -10   66.80    5.00
  -1   0 -10   70.78    4.97
   1   0  10   59.94    5.27
  -1   0  10   63.87    5.15
   1   0  10   64.12    5.14
   1   0  11   15.84    1.71
  -1   0 -11   16.44    1.96
   1   0 -11   14.32    2.03
  -1   0  11   15.20    1.70
   1   0  12    0.13    1.03
   1   0 -12   -1.95    1.25
  -1   0 -12   -1.49    1.13
  -1   0  12    1.08    1.00
   1   0 -13    8.63    1.69
   1   0  13    9.28    1.44
  -1   0  13    7.99    1.37
  -1   0 -13    9.65    1.70
  -1   0  14   12.20    1.46
   1   0  14   12.22    1.60
   1   0 -14   13.01    1.90
   1   0  15    1.67    1.01
  -1   0  15    0.72    1.09
  -2   0   1  405.89   21.19
  -2   0   1  416.11   28.76
   2   0  -1  395.32   27.75
   2   0  -1  383.99   27.12
   2   0   1  374.06   28.62
   2   0   1  366.83   27.74
   2   0   2  260.19   19.63
   2   0   2  290.39   19.06
  -2   0   2  249.94   19.69
  -2   0  -2  265.42   18.56
   2   0  -2  268.94   19.06
   2   0  -2  269.26   18.60
   2   0   3  207.51   15.55
   2   0  -3  227.48   15.60
  -2   0  -3  220.08   15.11
   2   0   3  245.90   16.07
   2   0  -3  199.66   15.15
  -2   0   3  191.17   16.03
   2   0   3  228.45   16.02
   2   0  -4   62.97    4.18
   2   0   4   59.99    4.39
  -2   0   4   55.80    4.30
   2   0   4   54.65    4.41
   2   0   4   63.19    4.42
   2   0  -4   59.31    4.42
  -2   0  -4   56.08    4.10
  -2   0   4   53.44    4.37
  -2   0   4   52.92    4.35
   2   0  -5   34.60    2.64
  -2   0  -5   35.51    2.58
  -2   0   5   34.19    2.83
   2   0   5   38.96    2.81
   2   0  -5   34.20    2.87
  -2   0   5   34.41    2.76
   2   0   5   36.69    2.82
  -2   0   5   33.54    2.67
  -2   0  -5   29.96    2.81
   2   0   5   32.27    2.81
   2   0   6   39.53    3.40
   2   0  -6   43.20    3.55
  -2   0   6   46.44    3.37
  -2   0  -6   43.96    3.14
   2   0   6   40.81    3.40
  -2   0   6   47.63    3.53
   2   0   6   39.09    3.43
  -2   0  -6   36.47    3.43
   2   0  -6   40.20    3.20
  -2   0  -7   11.60    1.31
  -2   0   7   13.97    1.40
   2   0  -7   16.08    1.87
   2   0  -7   12.89    1.40
  -2   0   7   15.72    1.80
   2   0   7   11.54    1.40
   2   0   7   16.49    1.79
   2   0  -7    9.47    1.32
   2   0   7   12.63    1.48
  -2   0  -7   13.90    1.79
  -2   0  -8   11.40    1.36
   2   0  -8    7.91    1.71
   2   0   8   11.74    1.47
   2   0   8   11.59    1.80
  -2   0   8   12.06    1.71
  -2   0   8   11.09    1.30
   2   0   8    7.97    1.48
   2   0  -8   11.34    1.53
   2   0  -9   43.79    3.31
  -2   0   9   36.68    3.33
  -2   0  -9   41.84    3.20
   2   0   9   42.36    3.62
   2   0  -9   36.38    3.58
   2   0   9   42.03    3.40
   2   0 -10    5.21    1.45
   2   0  10    6.76    1.63
   2   0  10    7.92    1.37
  -2   0  10    7.37    1.31
  -2   0 -10    2.53    1.39
  -2   0 -10    6.60    1.36
  -2   0 -11    7.31    1.41
  -2   0  11    7.76    1.38
   2   0  11    6.50    1.74
   2   0 -11    8.00    1.63
   2   0  11    9.09    1.44
   2   0  12   12.87    1.60
  -2   0 -12   14.72    1.87
  -2   0  12   14.65    1.58
   2   0 -12   12.85    1.99
  -2   0  13    3.71    1.15
   2   0 -13    1.65    1.44
   2   0  13    1.98    1.08
   2   0 -14    3.59    1.50
   2   0  14    3.17    1.15
  -2   0  14    5.78    1.23
   2   0 -15   28.43    2.52
   2   0  15   23.10    2.28
  -2   0  15   24.11    2.28
   3   0   0    0.59    0.26
   3   0   0    0.09    0.20
   3   0   0   -0.01    0.23
   3   0   1  262.18   16.13
   3   0  -1  225.18   16.50
   3   0   1  221.90   17.04
   3   0   1  196.41   16.48
   3   0  -1  233.03   16.14
   3   0  -1  243.25   17.12
   3   0   1  239.21   17.09
   3   0   2    3.96    0.61
   3   0   2    4.72    0.45
   3   0  -2    3.92    0.50
   3   0  -2    5.42    0.67
   3   0   2    4.17    0.58
  -3   0  -2    3.43    0.37
  -3   0   2    3.60    0.47
   3   0   3   12.64    1.23
   3   0   3   13.56    1.24
  -3   0   3   11.59    1.11
  -3   0  -3   13.95    1.02
   3   0  -3   13.41    1.14
   3   0  -3   15.00    1.29
  -3   0   4    2.34    0.48
   3   0   4   -0.36    0.63
  -3   0  -4    1.20    0.41
   3   0  -4    1.54    0.56
   3   0  -4    1.94    0.72
   3   0   4    0.94    0.67
   3   0   4    2.81    0.51
  -3   0  -5  139.31    9.53
   3   0  -5  129.51    9.60
  -3   0   5  145.29    9.98
   3   0  -5  113.82    9.91
   3   0   5  139.37    9.95
   3   0   5  158.09   10.19
   3   0   5  135.22   10.16
  -3   0   5  125.03   10.12
   3   0   6    1.83    0.84
   3   0  -6    1.12    0.95
   3   0   6    0.57    0.67
  -3   0   6   -0.13    0.70
   3   0  -6   -1.07    0.70
  -3   0  -6   -0.45    0.56
  -3   0  -6    0.36    0.76
   3   0  -6   -0.02    0.46
   3   0   6   -0.27    0.75
  -3   0   6    0.67    0.83
   3   0  -7   64.33    4.92
  -3   0   7   73.21    5.16
  -3   0  -7   65.88    5.22
   3   0   7   66.41    5.18
   3   0   7   61.40    5.15
  -3   0  -7   64.50    4.81
   3   0  -7   72.33    5.31
  -3   0   7   74.25    5.28
   3   0   7   57.80    5.15
   3   0  -8    1.40    1.31
   3   0  -8   -0.08    1.00
   3   0   8    0.63    1.07
   3   0   8    1.41    0.98
  -3   0  -8    2.60    0.90
   3   0   8   -1.67    0.94
  -3   0   8    2.74    0.90
  -3   0   9   11.03    1.43
   3   0  -9    8.26    1.71
   3   0   9   11.26    1.77
   3   0  -9    8.04    1.45
   3   0   9    8.43    1.35
  -3   0  -9    7.49    1.28
   3   0   9    7.45    1.41
   3   0  10   11.64    2.04
   3   0 -10    9.53    1.76
  -3   0 -10   12.98    1.62
  -3   0  10   12.46    1.48
   3   0 -10   12.39    2.06
   3   0  10    9.85    1.59
   3   0  11   33.03    3.07
  -3   0 -11   32.38    2.62
  -3   0  11   28.13    2.66
   3   0  11   31.83    2.73
   3   0 -11   34.47    2.79
  -3   0 -11   20.55    3.10
   3   0 -12   -3.00    1.19
  -3   0  12    1.00    1.12
   3   0  12   -0.22    1.09
  -3   0  13   21.69    2.10
   3   0 -13   23.88    2.33
   3   0  13   20.67    2.13
   3   0 -14    4.35    1.62
  -3   0  14    6.02    1.25
   3   0  14    4.28    1.21
   3   0  15    0.70    1.09
  -3   0  15    0.89    1.09
   3   0 -15   -0.61    1.31
   4   0   0  224.48   16.38
   4   0   0  240.44   17.39
   4   0   0  241.71   17.31
   4   0   1  176.96   14.42
   4   0  -1  217.00   14.90
   4   0  -1  218.22   14.14
   4   0   1  202.97   14.97
   4   0   1  216.43   14.11
   4   0   1  198.25   14.94
   4   0  -1  225.00   15.01
   4   0   1  171.38   14.40
   4   0  -1  199.27   14.44
   4   0   2   32.77    2.73
  -4   0  -2   38.47    2.58
  -4   0   2   39.57    2.06
   4   0  -2   38.45    2.77
  -4   0   2   36.31    2.80
   4   0   2   38.82    2.76
   4   0  -2   34.19    2.66
   4   0   2   32.03    2.84
   4   0  -3  135.97   10.02
   4   0  -3  146.63    9.74
  -4   0  -3  138.42    9.64
   4   0   3  119.15    9.96
  -4   0   3  134.63   10.26
   4   0   3  155.33   10.33
   4   0   4   -1.17    0.57
  -4   0  -4    0.86    0.34
   4   0   4    0.94    0.61
   4   0  -4    0.45    0.52
   4   0  -4    0.53    0.65
   4   0   4    1.22    0.40
  -4   0   4    1.00    0.44
   4   0   5    4.17    0.67
   4   0  -5    3.23    0.77
  -4   0  -5    3.54    0.58
   4   0   5    2.33    0.84
  -4   0   5    2.92    0.66
   4   0   5    2.15    0.81
   4   0  -5    3.10    0.89
   4   0   6   63.09    4.65
  -4   0  -6   61.50    4.26
   4   0  -6   61.08    4.40
  -4   0   6   61.66    4.56
  -4   0   6   51.69    4.59
   4   0  -6   52.93    4.64
   4   0   6   64.82    4.58
   4   0   6   51.22    4.62
   4   0  -7   14.08    1.59
   4   0   7   12.70    1.63
  -4   0   7   16.78    1.54
  -4   0   7   15.00    1.81
  -4   0  -7   15.45    1.41
   4   0  -7   17.17    1.97
   4   0   7   17.17    1.83
   4   0   7   15.79    1.57
  -4   0  -8   11.00    1.27
  -4   0   8   12.28    1.38
   4   0   8   15.33    1.95
   4   0   8   11.11    1.42
   4   0   8   12.41    1.73
   4   0  -8   16.13    1.69
   4   0  -8   14.12    1.97
   4   0   9   16.77    2.24
   4   0  -9   23.08    2.65
  -4   0   9   20.21    1.90
   4   0   9   16.36    1.90
   4   0  -9   19.51    2.01
   4   0   9   20.72    2.25
  -4   0  -9   19.76    1.80
  -4   0  10   13.98    1.60
   4   0  10   10.30    1.66
   4   0 -10   12.81    1.84
   4   0 -10   13.82    2.13
   4   0  10   13.94    2.13
  -4   0 -10   14.34    1.60
  -4   0 -10    8.85    1.85
  -4   0  11   14.59    1.70
  -4   0 -11    5.65    1.77
   4   0  11    9.90    1.61
   4   0 -11   11.19    1.81
   4   0  11   12.00    2.02
  -4   0 -11   12.17    1.59
   4   0  12   23.65    2.15
   4   0 -12   20.09    2.29
   4   0  12   19.81    2.35
  -4   0  12   21.21    2.11
   4   0  13    4.29    1.28
  -4   0  13    5.05    1.35
   4   0 -13    4.99    1.66
   4   0 -14    4.95    1.49
  -4   0  14    4.05    1.25
   4   0  14    1.66    1.20
  -4   0  15   13.90    1.77
   4   0  15   12.51    1.75
   4   0 -15   12.64    1.97
   5   0   0    0.19    0.31
   5   0   0    0.10    0.27
   5   0   0    0.12    0.33
   5   0  -1   84.72    5.81
   5   0   1   81.39    6.17
   5   0   1   71.37    5.89
   5   0  -1   88.76    6.18
   5   0   1   80.54    5.76
   5   0  -1   84.20    5.93
   5   0  -1   86.45    6.11
   5   0   1   82.08    6.15
   5   0  -1   79.29    5.90
   5   0   2  270.23   18.94
   5   0  -2  256.28   18.31
   5   0   2  274.42   18.95
   5   0  -2  255.89   17.91
  -5   0   2  261.63   13.98
  -5   0   2  265.96   18.98
   5   0   2  232.46   18.28
   5   0   2  220.95   18.25
  -5   0  -2  271.43   17.84
   5   0  -3    0.51    0.55
   5   0  -3    1.47    0.48
   5   0   3    0.68    0.56
  -5   0   3    0.69    0.42
   5   0   3    1.33    0.37
   5   0   3    0.20    0.53
   5   0   4   32.36    2.82
   5   0   4   31.27    2.72
   5   0  -4   34.92    2.62
  -5   0  -4   34.97    2.47
   5   0  -4   37.42    2.82
  -5   0   4   34.86    2.69
   5   0  -5   11.69    1.55
   5   0   5    9.52    1.42
   5   0  -5    9.38    1.13
  -5   0   5   10.46    1.05
   5   0   5   13.34    1.44
  -5   0  -5    9.70    0.91
   5   0   6   12.22    1.51
   5   0   6   12.26    1.12
   5   0   6   11.77    1.46
   5   0  -6   11.37    1.30
  -5   0  -6    7.65    0.95
   5   0  -6    9.19    1.49
  -5   0   6    7.96    1.07
   5   0  -7   14.58    2.04
  -5   0  -7   14.73    1.40
   5   0   7   17.60    2.03
   5   0   7   11.54    1.80
   5   0  -7   15.74    1.74
   5   0   7   17.78    1.54
  -5   0   7   16.57    1.53
  -5   0  -8   42.07    3.16
   5   0   8   43.65    3.59
   5   0  -8   39.88    3.68
   5   0   8   36.79    3.53
   5   0   8   41.93    3.42
  -5   0   8   44.20    3.41
   5   0  -8   43.82    3.36
   5   0  -9    1.53    1.26
   5   0   9    2.43    1.09
  -5   0   9    3.96    1.11
   5   0   9    3.50    1.33
   5   0  -9    1.29    1.22
  -5   0  -9    3.20    0.98
   5   0   9    1.50    1.07
   5   0 -10   43.37    3.51
   5   0  10   49.10    3.84
  -5   0 -10   38.47    3.78
  -5   0  10   42.27    3.55
   5   0  10   38.33    3.55
   5   0 -10   44.00    3.89
  -5   0 -10   44.57    3.33
   5   0 -11    2.28    1.52
  -5   0  11    5.34    1.27
   5   0 -11    3.83    1.61
   5   0  11    1.97    1.47
   5   0  11    3.15    1.29
   5   0 -12   -0.48    1.30
   5   0  12   -0.32    1.21
  -5   0 -12    1.60    1.18
   5   0  12   -1.24    1.12
  -5   0  12   -0.33    1.16
   5   0  13    7.08    1.47
   5   0 -13   12.27    1.90
  -5   0  13   10.06    1.59
   5   0  13    8.99    1.91
   5   0  14    8.60    1.55
  -5   0  14   10.97    1.66
   5   0 -14   10.31    1.83
   5   0  15    0.03    1.09
  -5   0  15   -0.10    1.19
   5   0 -15   -1.35    1.32
   6   0   0  600.12   44.51
   6   0   0  677.78   47.00
   6   0   0  644.09   47.23
   6   0  -1   31.07    2.47
   6   0  -1   36.85    2.65
   6   0  -1   35.89    2.49
   6   0   1   33.32    2.67
   6   0   1   30.13    2.46
   6   0   1   33.54    2.43
   6   0  -1   34.34    2.60
   6   0  -1   34.46    2.51
   6   0   1   35.47    2.63
   6   0  -2  126.69    9.12
  -6   0   2  133.42    9.66
   6   0   2  134.48    9.69
   6   0  -2  127.27    9.34
   6   0   2  136.76    9.64
  -6   0   2  135.23    7.12
  -6   0  -2  135.07    9.05
   6   0  -2  122.69    9.31
   6   0   2  116.05    9.27
   6   0   2  117.12    9.29
  -6   0   2  139.18    9.57
  -6   0   3    7.06    0.60
   6   0  -3    8.30    1.01
  -6   0   3    6.98    0.81
   6   0   3    6.13    1.02
  -6   0  -3    6.51    0.62
   6   0   3    7.23    0.75
   6   0   3    7.53    0.91
   6   0  -3    8.49    0.89
   6   0   3    8.08    0.95
  -6   0  -4  206.54   14.82
   6   0   4  203.60   15.32
   6   0  -4  208.56   14.95
   6   0   4  246.58   15.79
   6   0  -4  218.90   15.37
  -6   0   4  198.53   15.78
   6   0   4  207.84   15.83
   6   0   5   20.70    1.82
   6   0   5   16.92    1.80
   6   0  -5   18.57    1.87
   6   0  -5   18.51    1.64
  -6   0  -5   18.45    1.43
  -6   0   5   18.14    1.61
   6   0   6   72.73    4.76
   6   0  -6   61.82    4.61
  -6   0  -6   58.92    4.42
   6   0   6   55.52    4.90
   6   0  -6   57.12    4.86
  -6   0   6   67.48    4.79
   6   0   6   55.56    4.78
  -6   0  -7    0.26    0.60
   6   0   7   -0.81    0.90
   6   0  -7   -1.36    0.99
   6   0  -7   -0.49    0.85
   6   0   7   -0.95    0.89
   6   0   7    1.40    0.67
  -6   0   7    1.17    0.75
  -6   0   8   15.13    1.57
   6   0  -8   17.33    2.11
   6   0   8   16.59    1.83
   6   0   8   16.30    1.58
   6   0   8   15.44    1.78
   6   0  -8   14.75    1.67
  -6   0  -8   13.26    1.41
   6   0   9    3.21    1.52
   6   0   9    6.94    1.68
   6   0  -9    6.03    1.51
   6   0   9    5.37    1.15
  -6   0  -9    9.31    1.15
   6   0  -9    6.60    1.77
   6   0 -10    5.64    1.47
   6   0  10    5.99    1.55
   6   0 -10    4.38    1.59
   6   0  10    3.74    1.20
  -6   0 -10    4.68    1.46
  -6   0  10    6.19    1.33
   6   0 -11    0.44    1.40
   6   0  11   -0.35    1.07
   6   0 -11    1.40    1.58
   6   0  11   -0.72    1.32
  -6   0  11    3.34    1.18
  -6   0 -12   18.16    2.97
   6   0 -12   28.26    2.60
   6   0  12   32.78    2.87
   6   0  12   26.14    2.55
  -6   0  12   27.86    2.54
   6   0  13    1.08    1.21
  -6   0  13    1.75    1.30
   6   0 -13    1.92    1.44
   6   0  13   -0.21    1.36
   6   0 -14    7.24    1.69
   6   0  14    4.12    1.34
  -6   0  14    9.10    1.61
   6   0 -15    7.19    1.70
   6   0  15    4.78    1.32
  -6   0  15    6.79    1.52
   7   0   0   -0.23    0.33
   7   0   0   -0.28    0.39
   7   0   0   -0.24    0.38
   7   0  -1   69.25    5.31
   7   0  -1   74.14    5.35
   7   0   1   71.77    5.22
   7   0   1   75.01    5.59
   7   0  -1   81.45    5.56
   7   0  -1   76.37    5.61
   7   0  -1   73.77    5.27
   7   0   1   70.99    5.61
   7   0  -2  151.71    9.91
   7   0   2  130.74   10.25
   7   0   2  124.01    9.83
   7   0  -2  145.28    9.68
   7   0   2  124.63    9.80
   7   0  -2  143.91   10.26
   7   0   2  141.13   10.22
  -7   0   2  150.54   10.15
  -7   0  -2  134.13    9.58
   7   0  -2  128.04    9.84
  -7   0  -3   66.40    4.48
   7   0  -3   59.66    4.72
   7   0   3   59.87    4.70
   7   0   3   56.92    4.66
   7   0   3   60.39    4.92
   7   0  -3   66.03    4.79
  -7   0   3   64.16    3.56
   7   0   3   68.22    4.81
  -7   0   3   63.45    4.84
   7   0  -3   68.73    4.61
   7   0  -4   49.82    4.01
   7   0   4   48.60    3.97
  -7   0  -4   56.02    3.69
   7   0   4   48.40    4.16
  -7   0   4   56.45    4.03
   7   0  -4   54.92    3.86
   7   0   4   47.08    3.93
   7   0  -5   60.02    4.22
  -7   0  -5   52.83    4.01
   7   0   5   56.07    4.38
   7   0  -5   58.06    4.46
   7   0   5   55.10    4.55
  -7   0   5   58.44    4.37
  -7   0  -6    0.11    0.51
   7   0  -6    0.30    0.76
   7   0   6   -0.14    0.82
   7   0  -6    0.57    0.92
  -7   0   6    0.24    0.64
   7   0   6    0.65    0.53
   7   0   6    0.17    0.83
   7   0  -7   35.33    2.89
   7   0  -7   32.76    3.16
   7   0   7   40.94    2.88
   7   0   7   30.57    3.09
  -7   0   7   37.72    2.92
  -7   0  -7   35.49    2.67
   7   0   7   32.67    3.05
   7   0   8   67.42    5.51
   7   0   8   66.57    5.62
  -7   0  -8   71.86    5.09
   7   0  -8   72.88    5.64
   7   0   8   71.82    5.45
  -7   0   8   72.12    5.49
   7   0  -8   69.18    5.30
  -7   0   9    0.34    1.02
   7   0   9   -0.81    0.97
   7   0   9    0.77    1.13
   7   0   9    0.02    0.91
   7   0  -9   -1.18    1.00
   7   0  -9   -1.65    1.12
  -7   0 -10    5.00    1.90
   7   0  10   11.14    1.56
   7   0 -10   15.94    1.91
  -7   0  10   14.04    1.74
   7   0  10   13.33    2.01
   7   0 -10   13.39    2.20
   7   0 -11   11.04    1.73
   7   0  11    6.98    1.47
   7   0  11   13.39    1.98
   7   0 -11   11.01    1.99
  -7   0 -11    7.10    1.78
  -7   0  11   12.01    1.64
   7   0 -12   -0.72    1.28
  -7   0  12    0.93    1.20
   7   0  12   -1.52    1.13
  -7   0 -12   -0.54    1.15
   7   0 -12   -0.51    1.51
   7   0  12    1.17    1.32
  -7   0  13   16.37    1.91
   7   0  13   18.41    2.39
   7   0  13   12.24    1.94
   7   0 -13   19.62    2.33
   7   0  14   18.35    2.47
   7   0 -14   20.21    2.33
   7   0  14   13.42    1.98
  -7   0  14   17.36    1.95
  -7   0  15    0.06    1.36
   7   0 -15   -1.47    1.30
   8   0   0    5.61    0.71
   8   0   0    6.03    0.81
   8   0   0    6.56    0.85
   8   0  -1   49.30    3.73
   8   0  -1   57.31    3.95
   8   0  -1   50.81    3.74
   8   0   1   49.47    3.96
   8   0  -1   52.96    3.99
   8   0   1   50.38    3.69
   8   0   1   51.37    4.01
   8   0   2    8.35    1.07
   8   0  -2    7.99    0.85
   8   0  -2    7.85    0.88
   8   0   2    6.66    0.82
   8   0   2    7.68    0.69
   8   0  -2    8.45    0.91
  -8   0   2    7.19    0.82
   8   0   2    7.43    0.79
   8   0  -2    7.33    0.79
   8   0   2    7.44    0.72
   8   0  -3  347.67   24.83
   8   0  -3  367.18   25.42
   8   0   3  377.34   26.29
   8   0   3  346.71   26.25
   8   0  -3  362.80   25.37
   8   0   3  338.05   25.34
  -8   0   3  364.54   26.31
  -8   0   3  368.13   19.38
  -8   0  -3  365.22   24.73
   8   0   3  317.96   25.29
  -8   0  -4   25.87    1.87
  -8   0   4   26.31    2.12
   8   0   4   28.22    2.07
   8   0   4   23.16    2.30
   8   0  -4   25.15    2.07
   8   0   4   24.93    2.17
   8   0  -4   26.62    2.24
   8   0   4   20.91    2.10
   8   0  -4   25.74    2.29
   8   0  -5   15.96    1.65
   8   0  -5   14.15    1.40
  -8   0   5   15.46    1.40
   8   0   5   17.64    1.33
   8   0   5   13.80    1.48
  -8   0  -5   13.22    1.14
   8   0   5   11.98    1.48
   8   0   5   13.21    1.62
   8   0  -6   14.14    1.87
  -8   0  -6   13.03    1.21
   8   0   6   12.68    1.89
  -8   0   6   15.99    1.46
   8   0   6   14.20    1.66
   8   0  -6   13.32    1.48
   8   0   6   18.37    1.40
  -8   0   7    0.35    0.76
  -8   0  -7    0.14    0.59
   8   0   7    0.93    0.65
   8   0  -7    1.80    0.89
   8   0  -7   -0.19    0.99
   8   0   7    0.97    1.01
   8   0   7   -0.47    0.90
   8   0   8    5.82    0.95
  -8   0   8    5.54    1.11
   8   0  -8    4.06    1.24
   8   0  -8    1.95    1.42
   8   0   8    2.00    1.37
   8   0   8    1.50    1.24
  -8   0   9   74.85    5.64
   8   0  -9   83.25    5.51
   8   0  -9   68.77    5.75
   8   0   9   69.39    5.65
   8   0   9   61.41    5.51
   8   0   9   74.56    5.79
   8   0 -10   -0.27    1.36
  -8   0  10    1.87    1.12
   8   0  10    0.97    1.00
   8   0 -10    0.96    1.22
   8   0  10    0.25    1.22
  -8   0 -10   -1.62    1.21
   8   0 -11    3.06    1.60
   8   0  11    1.86    1.20
  -8   0  11    4.30    1.32
  -8   0 -11    3.46    1.40
   8   0  11    3.60    1.43
   8   0 -11    3.23    1.36
   8   0  12   10.03    1.73
  -8   0  12   15.72    1.71
   8   0 -12   10.90    2.17
   8   0  12   11.33    2.05
   8   0 -12   14.15    2.02
  -8   0 -13    5.48    1.85
   8   0  13   10.85    1.98
   8   0  13   10.43    1.69
   8   0 -13   12.38    1.91
  -8   0  13   12.20    1.82
   8   0  14   -0.08    1.36
  -8   0  14    2.04    1.43
   8   0 -14    0.83    1.45
  -8   0  15   15.14    2.17
   8   0 -15   16.18    2.27
   9   0   0   -0.28    0.49
   9   0   0    0.67    0.51
   9   0   0   -0.12    0.41
   9   0  -1  196.72   14.36
   9   0  -1  194.17   13.73
   9   0   1  188.26   14.34
   9   0   1  181.99   14.30
   9   0  -1  188.81   13.51
   9   0   1  187.68   13.46
   9   0  -1  210.87   14.26
   9   0   2    2.99    0.49
   9   0  -2    3.17    0.71
   9   0   2    1.78    0.76
  -9   0   2    2.56    0.65
   9   0   2    2.78    0.64
   9   0   2    1.49    0.37
   9   0  -2    4.21    0.73
   9   0  -2    2.82    0.57
   9   0   2    3.41    0.60
   9   0  -2    3.43    0.66
   9   0   3   10.77    1.06
  -9   0  -3    7.25    0.74
  -9   0   3    8.62    1.01
   9   0   3    7.42    0.85
   9   0  -3    8.93    0.98
   9   0   3    9.46    1.23
   9   0   3    8.09    0.91
   9   0  -3   12.18    1.26
  -9   0   3    5.96    0.80
   9   0  -3    8.61    0.96
  -9   0   3    8.35    0.72
  -9   0  -4    4.22    0.55
   9   0  -4    4.61    1.11
   9   0  -4    4.55    0.93
  -9   0   4    4.55    0.81
   9   0   4    1.58    0.99
   9   0   4    4.35    0.92
  -9   0   4    3.96    0.59
   9   0  -4    4.53    0.85
   9   0   4    5.22    0.74
   9   0   4    3.73    0.81
   9   0  -5   74.71    5.60
   9   0   5   82.98    5.60
  -9   0   5   73.07    5.62
   9   0   5   66.21    5.52
   9   0   5   71.39    5.50
   9   0  -5   76.05    5.39
  -9   0  -5   68.52    5.18
   9   0   5   74.92    5.80
  -9   0   6    0.19    0.69
  -9   0  -6    0.09    0.45
   9   0   6    0.22    0.52
   9   0   6    0.46    0.92
   9   0  -6   -1.05    0.90
   9   0   6    1.21    0.88
   9   0  -6   -0.18    0.75
   9   0   7  101.23    7.97
   9   0   7  112.28    8.06
   9   0  -7  101.50    8.04
   9   0  -7  107.43    7.74
   9   0   7  111.29    8.28
  -9   0   7  104.45    8.08
   9   0  -8    4.16    1.58
   9   0  -8    4.37    1.33
   9   0   8    2.43    1.48
  -9   0   8    8.97    1.21
   9   0   8    5.44    1.52
   9   0   9    0.44    1.05
   9   0  -9   -0.06    1.24
  -9   0   9    0.31    1.03
   9   0   9   -0.97    1.09
   9   0  -9    0.43    1.09
   9   0   9   -0.30    0.84
   9   0 -10    3.55    1.64
   9   0  10    3.90    1.52
  -9   0  10    6.11    1.30
   9   0  10    4.94    1.12
  -9   0 -10   -0.64    1.64
   9   0 -10    6.27    1.46
  -9   0 -11    7.64    1.96
   9   0  11   12.66    1.94
   9   0 -11   12.97    1.85
   9   0 -11   12.82    2.15
  -9   0  11   13.38    1.78
   9   0  11    9.54    1.53
   9   0 -12   -2.33    1.36
  -9   0 -12   -0.72    1.21
  -9   0  12   -1.46    1.22
   9   0  12    1.06    1.36
   9   0 -12   -0.31    1.33
   9   0 -13   24.97    2.72
  -9   0  13   22.43    2.32
  -9   0 -13   19.42    2.78
   9   0 -13   26.37    2.44
   9   0  13   29.03    2.59
   9   0  13   17.06    2.22
  -9   0  14    7.84    1.78
   9   0  14    9.01    1.88
   9   0 -14    7.47    1.81
  10   0   0  190.63   13.65
  10   0   0  184.60   13.71
  10   0   0  175.99   12.87
  10   0  -1   41.30    3.36
  10   0   1   40.60    3.39
  10   0   1   40.68    3.35
  10   0  -1   42.63    3.14
  10   0   1   42.51    3.09
  10   0  -1   45.84    3.32
  10   0  -2  237.13   15.09
  10   0  -2  209.66   14.77
  10   0   2  208.81   14.68
  10   0   2  196.93   15.63
  10   0  -2  202.15   14.99
 -10   0   2  232.56   15.56
  10   0   2  199.58   15.63
  10   0   2  195.34   14.99
  10   0  -2  210.91   15.66
  10   0  -3  214.56   14.76
  10   0   3  207.69   15.59
  10   0   3  201.25   15.01
  10   0   3  211.07   14.97
  10   0  -3  204.21   15.01
  10   0  -3  225.39   15.12
 -10   0   3  209.36   15.61
 -10   0   3  213.09   15.44
 -10   0   3  212.55   11.50
 -10   0  -3  202.03   14.62
  10   0   3  205.86   15.64
 -10   0   4   30.69    1.90
 -10   0   4   31.93    2.60
  10   0  -4   34.37    2.73
 -10   0  -4   30.78    2.31
  10   0   4   31.17    2.56
  10   0   4   28.60    2.48
  10   0   4   34.39    2.57
  10   0  -4   32.06    2.50
  10   0   4   31.50    2.75
  10   0  -4   30.64    2.56
 -10   0  -5    2.30    0.50
  10   0   5    1.90    0.88
  10   0  -5    1.57    0.80
  10   0   5    2.29    0.67
  10   0  -5    2.47    0.89
 -10   0   5    1.64    0.77
  10   0   5    2.33    0.95
  10   0   6    9.04    1.74
  10   0  -6   11.07    1.44
  10   0   6   13.27    1.65
  10   0  -6   10.57    1.68
 -10   0   6   12.12    1.31
  10   0   6   13.78    1.25
  10   0  -7   26.32    2.33
  10   0  -7   24.61    2.55
  10   0   7   25.04    2.56
  10   0   7   25.86    2.45
 -10   0   7   26.06    2.31
  10   0   7   28.23    2.22
  10   0   8   14.42    1.44
  10   0   8   13.90    1.95
 -10   0   8   13.55    1.55
  10   0  -8   16.65    1.84
  10   0  -8   11.90    2.03
  10   0   8   11.23    1.95
  10   0  -9   18.31    1.98
  10   0   9   15.85    1.55
  10   0  -9   15.13    2.18
 -10   0   9   13.98    1.65
  10   0   9   14.01    2.06
  10   0   9    9.88    2.03
  10   0 -10    6.58    1.49
  10   0  10    5.69    1.52
 -10   0  10    7.70    1.40
  10   0 -10    4.55    1.67
 -10   0 -10    2.13    1.55
  10   0  10    5.29    1.14
  10   0 -11   10.50    2.09
 -10   0  11   11.82    1.71
  10   0  11    8.77    1.82
  10   0  11    8.14    1.46
 -10   0 -11    5.55    1.89
  10   0 -11   14.01    1.89
 -10   0  12   23.53    2.31
  10   0 -12   24.00    2.63
  10   0  12   18.82    2.33
  10   0  12   19.76    2.21
  10   0 -12   21.14    2.28
  10   0 -13    0.83    1.64
 -10   0 -13    0.71    1.42
 -10   0  13    2.79    1.50
  10   0  13    3.74    1.50
  10   0 -13    1.85    1.46
 -10   0  14    1.84    1.52
 -10   0 -14   -0.17    1.32
  10   0 -14    0.83    1.42
  10   0  14    0.24    1.31
  11   0   0    0.78    0.65
  11   0   0    0.93    0.55
  11   0   0    1.11    0.65
  11   0  -1   61.98    4.84
  11   0   1   59.28    4.82
  11   0   1   60.74    4.86
  11   0  -1   57.87    4.51
 -11   0   1   73.28    4.86
  11   0   1   61.31    4.47
  11   0  -2  391.55   24.67
 -11   0   2  383.69   25.47
  11   0   2  320.65   25.52
  11   0  -2  333.21   24.15
  11   0  -2  338.03   25.61
  11   0  -2  330.04   24.56
  11   0   2  339.65   24.07
  11   0   2  328.46   25.59
 -11   0   3    1.22    0.49
  11   0   3    1.27    0.65
 -11   0   3    1.11    0.74
  11   0   3    1.32    0.48
  11   0   3    1.06    0.79
  11   0  -3    2.30    0.85
  11   0   3    1.41    0.63
 -11   0   3    0.54    0.50
  11   0  -3    1.54    0.60
 -11   0  -3    0.91    0.47
  11   0  -3    1.11    0.67
 -11   0   4   40.26    3.43
  11   0  -4   46.33    3.31
  11   0   4   45.11    3.65
  11   0  -4   43.24    3.35
  11   0   4   43.65    3.35
 -11   0   4   42.75    2.53
 -11   0  -4   41.18    3.10
  11   0   4   44.63    3.42
  11   0   4   42.21    3.29
  11   0   5   14.95    1.62
 -11   0   5   15.72    1.58
  11   0   5   15.11    1.79
  11   0  -5   16.62    1.57
  11   0   5   18.22    1.54
  11   0  -5   17.82    1.67
  11   0   6   -0.13    1.01
  11   0   6    2.18    0.72
  11   0  -6    1.74    0.93
 -11   0   6    1.85    0.88
  11   0   6    2.01    0.97
  11   0  -6   -0.38    0.97
  11   0   7    0.33    1.14
  11   0   7    2.44    0.77
  11   0  -7    0.29    1.19
 -11   0   7    1.47    0.89
  11   0   7   -1.68    1.29
  11   0  -7    0.17    1.01
 -11   0   8   60.19    4.83
  11   0  -8   58.95    4.94
  11   0   8   68.09    4.93
  11   0   8   59.42    4.77
  11   0  -8   61.43    4.70
  11   0   8   59.59    5.06
  11   0  -9   -0.64    1.22
 -11   0   9   -1.06    0.96
  11   0   9   -0.99    1.03
  11   0   9    0.42    0.82
  11   0  -9    0.74    1.09
 -11   0  -9   -1.25    1.14
  11   0  10   19.33    1.85
  11   0 -10   20.43    2.31
  11   0 -10   17.67    1.96
  11   0  10   17.89    2.11
 -11   0  10   18.36    1.94
 -11   0 -10   11.07    2.52
  11   0 -11    4.44    1.64
 -11   0  11    7.45    1.48
  11   0  11    2.69    1.43
 -11   0 -11   -0.89    1.71
  11   0 -11    4.50    1.47
  11   0  11    3.90    1.21
  11   0 -12    2.68    1.35
  11   0  12    2.45    1.46
 -11   0  12    0.88    1.37
  11   0  12    0.75    1.11
 -11   0 -12    0.52    1.38
  11   0 -12    0.25    1.48
  11   0 -13    5.69    1.56
 -11   0  13    6.81    1.67
  11   0 -13    6.41    1.88
 -11   0 -13   -0.96    1.70
  11   0  13    2.89    1.50
  11   0 -14    9.20    1.86
  11   0 -14   10.92    2.31
 -11   0 -14    6.40    1.86
  11   0  14   12.82    2.07
 -11   0  14    9.44    1.89
  12   0   0  407.57   30.49
  12   0   0  424.75   30.33
  12   0   0  402.73   28.71
  12   0   1    3.41    0.87
  12   0   1    2.54    0.88
  12   0  -1    4.50    0.78
  12   0   1    4.83    0.71
  12   0  -1    5.40    0.94
 -12   0   1    4.37    0.92
  12   0   2   42.66    3.27
  12   0   2   43.99    3.68
  12   0  -2   42.86    3.37
  12   0  -2   42.45    3.59
  12   0   2   41.79    3.57
  12   0  -2   50.00    3.41
 -12   0   2   51.01    3.57
  12   0   3   72.91    5.58
 -12   0   3   73.47    5.60
  12   0  -3   76.07    5.32
 -12   0  -3   69.25    5.15
 -12   0   3   72.47    4.12
  12   0  -3   75.12    5.33
  12   0   3   72.42    5.32
  12   0   3   69.22    5.70
  12   0  -4   72.26    5.17
 -12   0   4   66.56    5.42
  12   0  -4   72.67    5.24
  12   0   4   73.16    5.61
  12   0   4   67.93    5.23
 -12   0  -4   67.33    4.99
  12   0   4   71.70    5.18
  12   0   4   70.02    5.41
 -12   0   4   72.53    4.01
  12   0   5   -0.65    0.74
  12   0  -5   -1.44    0.74
  12   0   5   -0.42    0.63
  12   0   5   -1.25    0.96
  12   0  -5   -0.78    0.75
 -12   0   5   -0.67    0.73
  12   0   6  133.49    9.55
  12   0  -6  129.00    9.32
 -12   0   6  122.22    9.77
  12   0   6  134.23    9.76
  12   0   6  127.04    9.96
  12   0  -6  130.78    9.57
  12   0   7   -0.08    1.05
  12   0  -7   -0.25    0.94
  12   0   7    1.32    0.82
  12   0  -7    0.86    1.09
  12   0   7    0.22    1.25
 -12   0   7    1.02    0.92
  12   0  -8   18.95    2.28
  12   0   8   15.75    2.22
  12   0   8   19.05    2.17
  12   0   8   15.51    1.65
  12   0  -8   19.32    1.87
 -12   0   8   15.31    1.77
  12   0   9    5.27    1.09
  12   0  -9    0.65    1.18
  12   0   9    1.21    1.28
 -12   0  -9   -4.58    1.66
 -12   0   9    3.27    1.10
  12   0  -9    0.54    1.32
  12   0  10    7.10    1.24
  12   0 -10    4.50    1.66
  12   0 -10    5.43    1.43
 -12   0  10    7.05    1.43
  12   0  10    5.36    1.48
 -12   0 -10    5.43    1.65
  12   0  11    1.69    1.10
  12   0  11    0.54    1.28
  12   0 -11   -1.42    1.38
  12   0 -11    1.58    1.25
 -12   0 -11   -1.15    1.46
 -12   0  11    1.79    1.35
 -12   0 -12   13.89    2.80
  12   0 -12   26.12    2.68
  12   0 -12   24.55    2.35
  12   0  12   24.31    2.47
 -12   0  12   21.55    2.32
  12   0  13    2.64    1.44
 -12   0  13    4.88    1.63
 -12   0 -13    0.69    1.50
  12   0 -13    5.01    1.57
  12   0 -13    2.25    1.72
 -12   0 -14    3.04    1.60
 -12   0  14    4.38    1.71
  12   0 -14    3.45    1.50
  13   0   0    0.34    0.67
  13   0   0    0.65    0.55
 -13   0   0    1.07    0.83
  13   0  -1   85.57    6.27
  13   0   1   83.41    6.22
  13   0   1   83.78    6.68
  13   0   1   86.09    6.70
 -13   0   1   96.46    6.69
  13   0  -1   88.91    6.71
  13   0  -2   89.17    6.20
  13   0   2   76.99    6.62
 -13   0   2   96.90    6.55
  13   0  -2   83.38    6.20
  13   0   2   85.28    6.11
  13   0   2   83.17    6.58
  13   0  -2   84.49    6.60
  13   0   3    7.38    1.32
 -13   0  -3    5.75    0.81
  13   0  -3    8.09    0.93
  13   0   3    5.45    1.02
 -13   0   3    8.55    1.19
  13   0  -3   10.03    1.14
  13   0  -3    7.32    1.08
 -13   0   3    8.69    0.82
  13   0  -4   99.70    7.44
  13   0   4  102.66    7.39
 -13   0   4  103.31    7.77
  13   0   4  106.22    7.46
  13   0   4   97.73    7.74
 -13   0   4   97.92    5.70
  13   0   4  106.57    7.95
  13   0  -4  102.17    7.36
  13   0  -5   11.99    1.36
  13   0   5   11.92    1.40
  13   0  -5   13.81    1.40
  13   0   5   12.97    1.95
  13   0   5   13.25    1.35
 -13   0   5   12.68    1.39
 -13   0   5   11.45    1.01
  13   0   6   -0.35    0.86
  13   0  -6   -1.10    0.90
  13   0   6   -1.13    1.02
 -13   0   6   -0.35    0.85
  13   0   6    0.25    0.76
  13   0  -6   -0.71    0.86
 -13   0   7   48.60    4.02
  13   0   7   52.46    4.33
  13   0  -7   44.48    4.03
  13   0  -7   54.69    3.96
  13   0   7   51.73    4.00
  13   0   7   47.77    4.01
  13   0  -8    9.93    1.76
  13   0  -8   10.66    1.57
  13   0   8   12.43    1.37
 -13   0  -8    5.58    1.99
 -13   0   8   10.56    1.50
  13   0   8   12.34    1.73
  13   0   9   -0.99    1.04
  13   0   9   -0.21    0.86
 -13   0  -9   -0.17    1.33
  13   0  -9    0.95    1.12
  13   0  -9   -1.27    1.18
 -13   0   9   -0.48    1.03
  13   0 -10   16.62    2.30
  13   0  10   15.58    1.72
 -13   0 -10   10.68    2.43
  13   0 -10   16.64    1.86
  13   0  10   17.60    2.15
 -13   0  10   16.35    1.83
  13   0 -11    7.83    1.56
 -13   0 -11   -0.33    1.75
 -13   0  11    8.92    1.60
  13   0  11    6.92    1.57
  13   0 -11    5.51    1.78
 -13   0 -12    0.36    1.35
  13   0 -12   -2.38    1.34
  13   0 -12   -0.91    1.22
 -13   0  12    0.13    1.36
  13   0  12   -0.39    1.17
 -13   0 -13    5.79    2.03
  13   0 -13   12.44    1.93
  13   0 -13   15.73    2.39
 -13   0  13   11.94    2.04
  14   0   0   70.53    5.41
 -14   0   0   83.33    5.88
  14   0   0   72.11    5.81
  14   0   1   53.71    4.40
  14   0  -1   51.20    4.10
  14   0   1   54.39    4.06
  14   0  -1   57.00    4.43
 -14   0   1   64.00    4.44
 -14   0  -1   54.18    4.49
 -14   0   2   11.88    1.31
  14   0  -2   10.63    1.42
  14   0   2    8.75    1.40
  14   0   2    8.35    1.00
  14   0  -2   11.49    1.24
  14   0   2   11.02    1.33
  14   0   3  166.89   13.19
  14   0   3  165.09   13.14
 -14   0   3  172.65   13.14
 -14   0   3  171.51    9.68
  14   0  -3  200.93   12.65
  14   0  -3  173.62   12.41
  14   0   4    7.36    0.96
  14   0   4    6.08    1.46
  14   0  -4    9.77    1.24
  14   0   4    7.06    0.89
 -14   0   4    7.90    0.82
  14   0  -4    6.06    0.97
 -14   0   4    7.30    1.16
  14   0   4    4.69    1.01
  14   0   5   39.08    3.17
  14   0  -5   37.11    3.06
 -14   0   5   36.93    3.16
  14   0   5   39.44    3.07
  14   0   5   37.67    3.41
  14   0  -5   39.13    3.08
 -14   0   5   39.51    2.35
  14   0   6   16.21    1.51
  14   0   6   13.24    1.53
  14   0   6   11.07    2.00
  14   0  -6   13.13    1.49
 -14   0   6   13.78    1.50
  14   0  -6   12.47    1.52
 -14   0   7   19.23    1.88
  14   0   7   18.82    1.92
  14   0  -7   17.79    1.99
 -14   0  -7   19.37    2.51
  14   0   7   21.42    1.89
  14   0  -7   17.99    1.87
  14   0   8    0.16    0.98
  14   0  -8   -0.13    1.00
  14   0   8    1.47    0.98
  14   0  -8   -1.36    1.03
 -14   0  -8   -2.76    1.23
 -14   0   8    0.17    1.01
  14   0  -9   56.25    4.26
  14   0   9   57.12    4.37
  14   0  -9   54.16    4.46
  14   0   9   54.63    4.31
 -14   0  -9   41.76    4.67
 -14   0   9   54.21    4.35
 -14   0 -10   -1.33    1.41
  14   0  10    1.28    1.04
  14   0 -10   -2.01    1.19
 -14   0  10   -0.60    1.11
  14   0  10    1.33    1.04
  14   0 -10    0.61    1.22
  14   0  10   -0.10    1.15
 -14   0  11    5.15    1.50
  14   0 -11    4.85    1.49
  14   0 -11    5.66    1.68
 -14   0 -11    2.18    1.70
  14   0  11    5.25    1.47
 -14   0 -12   -3.81    1.73
  14   0 -12    5.26    1.72
  14   0 -12    2.72    1.43
  14   0  12    3.92    1.48
 -14   0  12    3.94    1.50
  14   0 -13    8.48    2.17
 -14   0  13    8.44    1.82
  14   0 -13    7.79    1.77
  14   0  13    9.01    1.80
 -14   0 -13    4.82    1.89
  15   0   0    3.50    0.81
 -15   0   0    2.71    1.02
  15   0   0    3.72    1.03
  15   0  -1  190.84   14.16
 -15   0  -1  195.76   14.18
 -15   0   1  209.95   14.11
  15   0  -1  175.53   13.28
  15   0   1  178.79   14.14
  15   0   1  181.42   13.24
  15   0   2    8.62    1.03
  15   0  -2   10.25    1.41
  15   0  -2    9.66    1.22
 -15   0  -2    8.46    1.56
  15   0   2    8.18    1.29
  15   0  -3   20.52    1.82
  15   0  -3   19.54    1.62
 -15   0   3   18.33    1.36
  15   0   3   20.19    1.89
 -15   0   3   19.27    1.92
  15   0  -4    0.02    0.77
  15   0   4    0.50    0.83
  15   0   4   -2.50    1.08
  15   0  -4    0.82    0.62
 -15   0   4    0.08    0.57
 -15   0   4   -0.02    0.84
  15   0   5   71.77    5.75
  15   0  -5   69.43    5.30
  15   0   5   75.36    5.32
 -15   0   5   68.60    5.53
  15   0   5   73.53    5.56
  15   0  -5   73.19    5.30
 -15   0   5   66.03    4.06
 -15   0  -6    0.59    1.33
  15   0   6    1.75    1.00
 -15   0   6    4.02    1.08
  15   0  -6    3.22    1.01
  15   0   6    3.77    0.98
  15   0  -6    2.60    0.96
  15   0   7   14.94    1.61
 -15   0  -7   12.44    2.25
  15   0  -7   13.83    1.67
  15   0  -7   15.00    1.60
 -15   0   7   13.99    1.62
  15   0   7   15.97    1.60
  15   0   8   18.47    1.74
 -15   0  -8   10.62    2.43
  15   0  -8   16.00    1.76
 -15   0   8   14.84    1.70
  15   0  -8   15.84    2.05
  15   0   8   15.47    1.77
  15   0  -9    0.31    1.06
 -15   0   9   -0.23    1.09
  15   0   9   -0.31    1.04
 -15   0  -9    0.87    1.34
  15   0  -9   -0.37    1.23
  15   0   9    1.45    1.08
  15   0 -10   11.64    1.77
  15   0  10   11.19    1.81
 -15   0  10   10.23    1.64
  15   0 -10   10.90    1.95
 -15   0 -11   15.74    2.91
  15   0 -11   24.08    2.58
 -15   0  11   22.24    2.34
  15   0  11   23.91    2.43
  15   0 -11   26.20    2.42
  15   0 -12    0.16    1.38
  15   0 -12   -1.66    1.39
 -15   0 -12    1.47    1.44
  15   0  12    0.88    1.32
 -15   0  12   -0.91    1.38
  16   0   0  206.62   15.35
 -16   0   0  232.04   16.34
  16   0   0  217.10   16.36
 -16   0   1   99.74    6.90
  16   0   1   87.59    6.40
  16   0   1   81.76    6.88
 -16   0  -1   91.48    6.96
  16   0  -1   87.44    6.44
  16   0  -1   87.17    6.91
 -16   0  -2    4.73    1.30
  16   0  -2    5.48    1.02
  16   0   2    4.15    1.06
  16   0  -2    4.37    1.17
 -16   0   3   37.42    3.06
  16   0   3   33.87    3.04
 -16   0   3   36.51    2.23
  16   0  -3   39.75    2.90
  16   0  -3   36.44    2.71
 -16   0  -3   29.84    3.22
  16   0  -4    4.80    1.07
 -16   0   4    5.68    0.76
 -16   0  -4    3.22    1.40
 -16   0   4    5.87    1.15
  16   0   4    5.79    1.16
 -16   0  -5   -1.05    1.31
  16   0   5    1.27    0.71
 -16   0   5    0.41    0.63
  16   0  -5    1.53    0.72
 -16   0   5    1.80    0.93
  16   0  -5    0.92    0.92
  16   0   5    1.51    0.92
  16   0   6   61.95    4.60
  16   0  -6   56.96    4.40
  16   0  -6   63.59    4.42
  16   0   6   58.36    4.39
 -16   0   6   52.56    4.54
 -16   0  -6   46.80    4.95
 -16   0  -7    9.68    2.21
  16   0  -7   13.83    1.59
  16   0   7   12.11    1.50
 -16   0   7   14.01    1.61
  16   0  -7   14.64    1.57
  16   0   7   15.06    1.62
 -16   0   8    4.94    1.20
  16   0   8    5.89    1.22
  16   0  -8    5.01    1.25
  16   0  -8    2.95    1.30
  16   0   8    5.17    1.24
 -16   0  -8    2.06    1.63
  16   0   9   13.18    1.81
  16   0  -9   11.81    1.71
  16   0  -9   11.88    1.91
 -16   0   9   12.87    1.72
 -16   0  10    2.32    1.31
 -16   0 -10   -1.46    1.58
  16   0 -10    3.08    1.27
  16   0  10    3.46    1.31
  16   0 -10    3.35    1.50
  16   0 -11    0.44    1.41
  16   0  11    0.63    1.25
 -16   0 -11    0.50    1.61
 -16   0  11    1.08    1.33
  16   0 -11    3.15    1.35
 -16   0 -12    7.96    2.24
  16   0 -12   12.37    1.97
  16   0 -12   13.18    2.37
 -16   0  12   15.26    2.07
  16   0  12   13.50    2.03
  17   0   0    2.61    1.05
  17   0   0    2.00    0.78
 -17   0   0    2.33    1.01
 -17   0  -1   15.53    1.86
  17   0   1   12.09    1.69
  17   0  -1   13.24    1.73
  17   0  -1   12.80    1.45
  17   0  -2   65.32    4.94
 -17   0  -2   58.42    5.03
  17   0   2   59.62    4.90
  17   0  -2   61.76    4.59
  17   0  -3    0.62    0.83
  17   0   3    0.06    0.89
 -17   0   3    0.58    0.61
 -17   0  -3   -0.52    1.09
 -17   0   3   -1.30    0.90
 -17   0  -4   78.32    6.64
  17   0   4   80.85    6.42
  17   0  -4   87.93    6.10
 -17   0   4   79.42    6.39
 -17   0   4   79.30    4.70
  17   0  -4   87.45    6.03
  17   0  -5    0.68    0.66
 -17   0   5    0.75    0.93
  17   0  -5    1.54    0.93
  17   0   5    0.04    0.86
 -17   0   5    0.18    0.61
 -17   0   6    2.14    1.09
  17   0  -6    2.73    0.88
 -17   0  -6    0.62    1.37
  17   0   6    3.04    0.87
  17   0  -6    2.85    1.06
  17   0   6    3.33    1.09
  17   0  -7   -0.22    0.86
 -17   0   7    0.61    1.00
  17   0   7    2.11    1.00
  17   0   7    1.21    1.06
 -17   0  -7   -5.58    1.49
  17   0  -7    0.16    1.04
  17   0   8   14.03    1.69
  17   0   8   14.89    1.61
  17   0  -8   15.80    1.84
 -17   0  -8   10.51    2.22
 -17   0   8   14.48    1.66
  17   0  -8   14.29    1.69
  17   0   9    0.30    1.07
  17   0  -9   -1.91    1.03
  17   0  -9    0.28    1.13
 -17   0   9   -0.30    1.10
 -17   0  -9   -0.53    1.32
  17   0 -10   28.91    2.62
  17   0 -10   25.71    2.71
 -17   0 -10   22.76    3.27
 -17   0  10   28.90    2.62
  17   0  10   28.43    2.60
  17   0 -11    4.37    1.47
  17   0 -11    3.49    1.67
 -17   0  11    5.21    1.53
  17   0  11    4.40    1.39
 -17   0 -11   -3.10    1.89
 -18   0   0   95.22    7.21
  18   0   0   89.94    7.20
  18   0  -1   15.71    1.62
  18   0  -1   17.68    1.86
  18   0   1   17.23    1.82
 -18   0  -1   15.75    1.91
  18   0   2   13.37    1.67
  18   0  -2   13.92    1.53
 -18   0  -2   17.56    2.01
  18   0  -2   14.43    1.68
  18   0   3   11.65    1.44
 -18   0   3   12.79    1.61
  18   0  -3   11.89    1.39
 -18   0   3   13.23    1.13
 -18   0  -3    7.68    1.93
  18   0   4   15.04    1.72
  18   0  -4   17.08    1.67
 -18   0  -4   18.10    2.25
  18   0  -4   15.82    1.37
 -18   0   4   15.20    1.21
 -18   0   4   16.00    1.73
 -18   0  -5    4.11    1.72
 -18   0   5    9.07    1.34
  18   0   5    7.44    1.29
 -18   0   5    8.13    0.90
  18   0  -5    6.93    1.29
  18   0  -6   67.79    4.94
  18   0  -6   68.31    4.99
 -18   0  -6   57.52    5.54
 -18   0   6   64.95    5.20
  18   0   6   67.35    5.26
  18   0   7    1.65    0.92
 -18   0  -7    0.00    1.36
  18   0   7    0.86    1.02
  18   0  -7    0.52    1.05
 -18   0   7    1.63    1.10
  18   0  -7    1.30    0.90
  18   0  -8    8.43    1.48
  18   0   8    9.41    1.37
 -18   0   8    7.93    1.44
  18   0  -8    7.96    1.39
 -18   0  -8    6.53    1.93
 -18   0   9    5.68    1.37
  18   0   9    7.05    1.37
  18   0  -9    5.84    1.55
 -18   0  -9    0.19    1.84
  18   0  -9    6.81    1.46
 -18   0  10    8.31    1.65
  18   0 -10   11.74    1.97
  18   0  10   11.90    1.66
 -18   0 -10    9.13    2.21
  18   0 -10    8.67    1.69
 -18   0 -11   -0.61    1.49
  18   0 -11    1.56    1.39
  18   0  11    1.37    1.11
  18   0 -11   -1.15    1.49
 -18   0  11   -0.93    1.30
  19   0   0   -0.03    1.03
  19   0  -1   37.60    3.23
 -19   0  -1   36.82    3.28
  19   0  -1   36.17    2.92
  19   0   1   36.67    3.21
  19   0   2   15.24    1.79
  19   0  -2   17.11    1.64
 -19   0  -2   15.56    1.95
  19   0  -2   16.98    1.85
  19   0   3    0.01    0.96
  19   0  -3    0.41    0.88
 -19   0   3    1.46    0.65
 -19   0  -3    0.44    1.18
 -19   0   3    0.57    1.00
 -19   0  -4    7.49    2.10
  19   0   4   13.62    1.74
 -19   0   4   13.36    1.57
  19   0  -4   14.29    1.60
 -19   0   4   12.48    1.08
  19   0  -5   28.04    2.26
  19   0  -5   30.24    2.48
 -19   0   5   29.44    2.57
  19   0   5   30.26    2.65
 -19   0   5   28.74    1.87
 -19   0  -5   21.15    2.91
  19   0  -6    0.22    0.97
 -19   0   6   -1.38    0.98
 -19   0  -6   -0.81    1.25
  19   0   6    0.29    1.01
  19   0   7   18.66    1.72
 -19   0   7   20.00    1.98
 -19   0  -7   16.48    2.67
  19   0  -7   22.55    1.98
  19   0  -7   18.98    1.80
  19   0  -8    4.50    1.15
  19   0  -8    4.11    1.27
 -19   0   8    4.93    1.25
  19   0   8    5.28    1.10
 -19   0  -8    1.95    1.60
  19   0   9    2.34    1.04
  19   0  -9    2.61    1.13
 -19   0   9    1.34    1.23
  19   0  -9    2.10    1.25
 -19   0  -9    2.25    1.44
  19   0  10    5.45    1.28
  19   0 -10    4.06    1.45
  19   0 -10    5.97    1.52
 -19   0  10    5.39    1.46
 -19   0 -10    1.24    1.82
  20   0   0    1.64    1.16
  20   0   1   24.71    2.43
  20   0  -1   24.14    2.44
 -20   0  -1   26.23    2.53
 -20   0   2    1.05    1.10
 -20   0   2    0.84    0.67
  20   0  -2    1.16    0.88
 -20   0  -2   -0.48    1.06
  20   0   2    0.32    1.03
  20   0   3   23.47    2.31
 -20   0   3   25.60    2.30
 -20   0  -3   19.10    2.47
 -20   0   3   24.46    1.63
  20   0  -3   24.05    2.17
 -20   0   4    9.87    1.01
  20   0  -4    9.46    1.38
  20   0   4    8.16    1.45
 -20   0   4    9.12    1.44
 -20   0  -4    6.11    1.71
 -20   0  -5   25.91    2.82
  20   0   5   26.20    2.55
 -20   0   5   27.73    1.82
 -20   0   5   27.69    2.50
  20   0  -5   30.97    2.44
  20   0  -5   25.41    2.12
  20   0  -6    0.53    0.95
  20   0  -6    0.84    0.73
 -20   0   6    1.46    1.10
 -20   0  -6   -5.51    1.53
 -20   0   7   12.82    1.56
 -20   0  -7    9.46    2.05
  20   0  -7   14.22    1.71
 -20   0   8   -0.01    1.04
  20   0  -8    1.22    1.21
 -20   0  -8   -2.17    1.30
  20   0  -8    0.02    0.85
  20   0   8    0.56    0.76
  20   0  -9   30.72    2.66
 -20   0  -9   24.90    3.17
 -20   0   9   28.77    2.75
  20   0   9   32.63    2.59
  20   0  -9   31.84    2.77
  21   0   0    2.14    1.21
  21   0  -1   59.63    4.85
  21   0   1   58.73    4.85
 -21   0   2    5.20    1.32
 -21   0   2    5.08    0.85
 -21   0  -2    4.11    1.42
  21   0   2    5.90    1.35
 -21   0   3    0.61    0.68
 -21   0  -3   -1.53    1.06
  21   0   3    0.33    1.11
 -21   0   3   -0.19    1.03
  21   0  -3    1.32    0.90
 -21   0   4   12.99    1.12
  21   0   4   12.74    1.79
 -21   0   4   14.85    1.77
  21   0  -4   15.36    1.71
 -21   0  -4    8.00    2.00
 -21   0   5   26.46    1.80
 -21   0  -5   23.27    2.80
  21   0  -5   28.51    2.40
 -21   0   5   26.14    2.47
  21   0   5   27.98    2.56
  21   0  -6   -1.07    1.00
 -21   0  -6   -1.19    1.16
  21   0  -6    0.41    0.64
 -21   0   6    0.51    1.07
 -21   0   7   11.34    1.61
  21   0  -7    7.99    1.19
  21   0  -7   10.38    1.55
 -21   0  -7    8.67    1.99
 -21   0  -8   -2.45    1.60
 -21   0   8    1.17    1.12
  21   0  -8    2.07    1.19
  22   0   0   48.03    4.10
  22   0   1    0.65    1.16
  22   0  -1    0.32    1.11
  22   0   2    6.68    1.49
 -22   0   2    7.44    0.96
 -22   0   2    7.84    1.50
 -22   0   3   25.09    1.65
 -22   0   3   23.68    2.29
 -22   0  -3   18.71    2.47
  22   0   3   23.67    2.38
 -22   0   4   11.24    1.60
 -22   0   4   10.77    1.10
  22   0  -4   10.90    1.56
 -22   0  -4    8.13    1.75
  22   0   4   10.07    1.70
 -22   0  -5   -1.86    1.28
  22   0  -5   -0.58    1.02
 -22   0   5   -0.77    0.63
 -22   0   5    0.25    1.07
 -22   0   6   22.57    2.23
 -22   0  -6   19.49    2.85
  22   0  -6   24.84    2.20
 -22   0  -7    2.05    1.53
 -22   0   7    3.95    1.28
  22   0  -7    4.14    1.27
  22   0  -7    2.37    0.79
  23   0   0    0.52    1.19
  23   0  -1    0.54    1.24
  23   0   1   -0.58    1.18
 -23   0   2   37.54    3.25
  23   0   2   36.04    3.28
 -23   0   2   35.56    2.31
 -23   0  -3    0.75    1.12
 -23   0   3    0.22    0.63
 -23   0   3   -0.57    1.06
  23   0   3    0.01    1.15
 -23   0   4   35.33    3.03
 -23   0   4   34.15    2.18
 -23   0  -4   31.86    3.25
 -23   0  -5   -2.71    1.48
  23   0  -5   -0.32    1.03
 -23   0   5    0.25    1.10
  23   0  -6    1.43    1.15
 -23   0  -6   -0.07    1.16
 -23   0   6   -0.15    1.12
  24   0   0   16.42    2.18
 -24   0   1    3.87    1.38
 -24   0   1    3.65    0.88
  24   0   1    4.59    1.45
 -24   0   2   13.00    1.87
  24   0   2   11.34    1.91
 -24   0   2   12.91    1.24
 -24   0   3   10.95    1.13
 -24   0   3   10.01    1.67
 -24   0  -4    9.60    1.74
 -24   0   4    8.47    1.04
 -24   0   4    9.62    1.56
  25   0   0   -0.34    1.27
 -25   0   1   19.84    2.19
  25   0   1   19.82    2.24
 -25   0   1   18.59    1.49
   0  -1   2   -0.40    0.37
   0   1  -2   -0.22    0.20
   0   1   2    0.15    0.22
   0  -1  -2   -0.08    0.21
   0   1   2   -0.13    0.26
   0   1   2   -0.16    0.26
   0   1  -2   -0.04    0.19
   0   1   3   31.83    2.63
   0   1   3   32.70    2.68
   0  -1  -3   35.98    2.51
   0  -1   3   31.34    2.74
   0   1   3   36.40    2.69
   0  -1  -3   35.26    2.70
   0   1  -3   35.96    2.51
   0  -1   3   33.77    2.67
   0   1  -3   37.70    2.66
   0   1  -3   31.32    2.65
   0   1   4    0.15    0.43
   0  -1  -4   -0.26    0.43
   0  -1  -4    0.14    0.59
   0   1   4   -0.25    0.54
   0  -1   4    0.18    0.58
   0   1  -4    0.19    0.61
   0   1  -4   -0.91    0.44
   0   1   4   -0.55    0.58
   0   1  -4   -0.44    0.41
   0  -1   4   -0.36    0.68
   0   1   5   67.69    5.08
   0  -1   5   62.24    5.11
   0  -1  -5   64.88    4.74
   0   1  -5   69.58    5.04
   0   1   5   79.31    5.11
   0   1  -5   60.97    4.75
   0   1  -5   60.23    5.01
   0   1   5   64.08    4.98
   0  -1  -5   73.71    5.11
   0  -1   5   59.91    4.99
   0   1  -6    0.39    1.03
   0   1  -6    0.07    0.77
   0   1   6    0.63    0.83
   0   1   6   -1.97    0.58
   0  -1  -6   -2.14    0.88
   0   1   6   -1.88    0.87
   0  -1   6    1.30    0.94
   0  -1   6   -0.02    0.93
   0  -1  -6   -0.36    0.67
   0   1  -7   51.74    4.25
   0  -1   7   60.53    4.28
   0   1   7   56.67    4.17
   0   1  -7   53.21    3.95
   0  -1   7   58.12    4.23
   0  -1  -7   46.24    4.21
   0   1   7   48.59    4.05
   0   1  -7   47.93    4.14
   0   1   7   48.00    4.20
   0  -1  -7   51.64    3.90
   0  -1   8   -0.61    0.85
   0   1  -8   -1.01    0.97
   0   1  -8   -0.30    0.72
   0   1   8   -0.12    0.63
   0   1  -8   -1.01    0.81
   0  -1  -8   -0.13    1.02
   0  -1   8   -1.09    0.85
   0   1   8   -0.16    0.92
   0   1   8   -0.10    0.86
   0  -1  -8   -0.37    0.82
   0   1   9  101.77    7.26
   0  -1  -9   90.84    6.75
   0   1   9   98.14    7.09
   0  -1   9   89.50    7.14
   0   1   9   95.66    7.13
   0   1  -9   85.34    6.77
   0   1  -9   82.83    7.18
   0  -1   9  102.26    7.23
   0   1 -10   -2.06    1.20
   0  -1  10    1.37    1.09
   0   1  10    1.16    1.04
   0  -1 -10    0.00    1.09
   0  -1 -11   17.42    1.95
   0   1  11   13.67    1.66
   0  -1  11   15.16    1.71
   0   1 -11   17.61    2.09
   0   1 -12    5.96    1.61
   0  -1  12    5.84    1.20
   0   1  12    5.61    1.18
   0  -1 -12    2.09    1.38
   0  -1  13    4.22    1.22
   0   1  13    5.25    1.17
   0  -1 -13    3.65    1.37
   0   1 -13    1.47    1.35
   0   1  14    3.87    1.12
   0  -1  14    2.81    1.14
   0  -1 -14    0.11    1.32
   0   1  15   14.83    1.65
   0  -1  15   15.53    1.69
  -1  -1  -1  151.09   10.13
  -1   1   1  138.49    7.91
   1  -1   1  149.10   10.74
   1   1  -1  158.28   10.15
   1   1   1  139.41   10.69
  -1  -1   1  139.44   10.75
  -1   1  -1  147.82   10.71
   1  -1  -1  140.92   10.14
   1  -1   2    5.10    0.51
   1   1  -2    4.42    0.48
  -1  -1  -2    5.39    0.44
   1   1  -2    5.53    0.62
   1  -1   2    6.23    0.60
  -1   1   2    4.23    0.45
   1   1   2    5.15    0.54
   1   1   2    4.96    0.58
  -1   1  -2    4.56    0.54
  -1   1  -2    4.23    0.44
   1   1   2    4.30    0.51
   1  -1  -2    6.14    0.65
   1  -1  -2    4.58    0.48
  -1  -1   2    5.16    0.59
  -1   1   3    0.59    0.43
   1  -1   3    0.73    0.47
   1   1  -3    0.73    0.38
   1   1  -3    0.07    0.46
   1  -1   3    0.23    0.46
   1   1  -3    0.52    0.26
  -1   1   3    0.40    0.33
  -1  -1  -3    0.44    0.33
  -1   1   3    0.13    0.32
   1   1   3    0.56    0.48
  -1   1  -3   -0.13    0.41
   1  -1  -3    0.27    0.34
  -1   1  -3    0.27    0.33
   1  -1  -3    0.58    0.51
   1   1   3    0.20    0.51
  -1  -1   3    0.35    0.51
   1   1   3    0.25    0.38
  -1  -1  -4   91.24    6.35
  -1  -1  -4   83.60    6.64
  -1   1   4   99.00    6.69
   1   1  -4   94.98    6.39
   1   1  -4   92.10    6.70
   1   1  -4  100.01    6.70
   1  -1   4   81.22    6.61
  -1   1   4   85.83    6.65
   1  -1   4   85.72    6.81
  -1   1   4   85.92    6.73
   1  -1  -4   88.61    6.37
  -1  -1   4   90.87    6.80
  -1   1  -4   86.51    6.35
  -1  -1   4  104.35    6.70
   1   1   4   85.16    6.79
   1   1   4   99.32    6.74
   1  -1  -4   86.36    6.67
  -1   1  -4   81.78    6.62
   1   1   4   82.71    6.63
  -1  -1  -5   83.12    6.00
  -1   1   5   69.84    5.90
  -1  -1  -5   78.60    5.63
   1  -1   5   94.23    6.01
  -1   1   5   75.21    5.95
   1   1  -5   75.30    5.66
  -1   1   5   86.02    6.01
   1   1  -5   69.95    5.95
   1   1  -5   69.62    5.92
   1  -1   5   75.99    6.06
   1   1   5   80.52    5.97
   1  -1  -5   74.16    5.96
  -1   1  -5   76.00    5.64
  -1   1  -5   91.12    6.04
  -1   1  -5   83.92    5.98
   1   1   5   77.83    6.04
  -1  -1   5   77.93    6.05
   1  -1  -5   73.16    5.65
  -1  -1   5   87.57    5.99
   1   1   5   86.80    6.00
   1  -1   6   -0.67    0.85
  -1  -1  -6    0.08    0.77
   1  -1   6    0.21    0.85
   1   1  -6   -0.68    0.80
   1   1  -6   -1.10    0.63
   1   1  -6   -0.62    0.53
  -1   1   6   -0.22    0.74
  -1   1   6   -0.93    0.75
  -1  -1  -6   -0.38    0.60
  -1   1   6   -0.15    0.50
   1   1   6   -1.00    0.84
  -1  -1   6   -0.79    0.86
  -1  -1   6   -0.24    0.75
   1  -1  -6    0.30    0.86
  -1   1  -6   -0.89    0.61
  -1   1  -6   -0.56    0.83
   1  -1  -6   -1.42    0.60
   1   1   6    0.42    0.58
  -1   1  -6   -0.26    0.65
   1   1   6    0.28    0.84
  -1   1   7   23.13    2.28
  -1  -1  -7   24.31    1.95
  -1  -1  -7   27.40    2.41
   1   1  -7   21.23    2.28
   1  -1   7   20.88    2.20
  -1   1   7   24.73    2.09
  -1   1   7   20.54    1.98
   1  -1   7   22.56    2.17
   1   1  -7   22.90    2.04
   1   1  -7   19.22    2.08
  -1  -1   7   28.79    2.36
  -1   1  -7   21.40    1.97
   1   1   7   25.26    2.13
  -1   1  -7   22.02    2.26
  -1  -1   7   25.58    2.15
   1  -1  -7   26.86    2.03
   1   1   7   29.50    2.41
   1  -1  -7   21.24    2.29
  -1   1  -7   22.85    2.16
   1   1   7   21.85    2.05
  -1   1   8    2.39    1.17
   1  -1   8    3.65    1.05
   1  -1   8    2.58    1.25
   1   1  -8    2.90    1.07
  -1   1   8    4.35    1.00
  -1  -1  -8    3.75    0.99
  -1  -1  -8    2.45    1.24
  -1   1   8    0.86    0.79
   1   1  -8    0.96    1.23
  -1  -1   8    1.55    1.12
   1   1   8    3.03    0.99
   1   1   8    1.91    1.23
  -1   1  -8    2.61    1.22
  -1   1  -8    3.03    1.01
   1   1   8    0.22    0.87
   1  -1  -8    1.63    1.22
   1  -1  -8    2.85    1.04
  -1  -1   8    4.27    1.02
  -1   1   9    5.44    1.42
  -1   1   9    5.25    1.14
   1  -1   9    7.63    1.29
  -1  -1  -9    5.51    1.18
   1   1  -9    5.89    1.35
   1   1  -9    3.96    1.48
   1  -1   9    6.00    1.51
   1   1   9    5.79    1.15
   1   1   9    5.20    1.49
   1  -1  -9    3.51    1.41
  -1   1  -9    4.05    1.25
   1   1   9    4.55    1.06
   1  -1  -9    4.47    1.25
  -1  -1   9    6.79    1.23
  -1   1  -9    5.52    1.30
  -1  -1   9    6.71    1.41
  -1  -1 -10   29.44    2.63
  -1   1  10   33.01    2.74
   1   1 -10   30.94    2.78
   1  -1  10   34.07    3.05
   1  -1  10   31.87    2.75
   1   1  10   35.44    2.74
   1   1  10   24.48    2.70
   1  -1 -10   31.37    2.73
   1   1  10   33.62    3.07
  -1  -1  10   33.21    2.74
  -1   1 -10   26.87    2.66
  -1   1  11   24.80    2.19
  -1  -1 -11   22.01    2.16
   1  -1  11   25.46    2.25
   1   1 -11   19.81    2.24
   1  -1 -11   21.64    2.23
  -1   1 -11   23.44    2.27
   1   1  11   23.08    2.15
  -1  -1  11   23.83    2.21
   1   1 -12    0.10    1.22
  -1  -1 -12   -1.19    1.10
  -1   1  12    0.27    0.96
   1  -1  12    0.07    1.05
  -1  -1  12    1.34    1.05
   1  -1 -12    0.01    1.23
  -1   1 -12   -2.04    1.18
   1   1  12    0.45    1.01
  -1  -1 -13   16.44    1.95
  -1   1  13   14.49    1.60
   1  -1  13   12.61    1.59
   1   1 -13   16.80    2.13
   1   1  13   13.72    1.60
  -1  -1  13   13.12    1.56
   1  -1 -13   17.18    2.04
   1   1 -14    7.42    1.78
  -1   1  14    8.61    1.33
   1  -1  14    8.22    1.41
   1  -1 -14    7.71    1.63
  -1  -1  14    7.87    1.37
   1   1  14    9.23    1.39
  -1   1  15    0.62    1.04
   1  -1  15    0.10    1.03
  -1  -1  15    0.62    1.10
   1  -1 -15   -2.11    1.17
   1   1  15   -0.36    0.92
   2   1   0  898.05   66.25
  -2   1   0  973.95   67.70
   2  -1   0  900.80   68.01
   2  -1   0  845.07   65.58
   2   1   0 1000.00   64.18
   2   1  -1   18.26    1.31
   2  -1   1   16.65    1.35
  -2  -1  -1   21.05    1.28
   2   1  -1   16.59    1.34
   2  -1   1   16.67    1.33
   2  -1  -1   17.62    1.34
   2  -1  -1   17.87    1.29
  -2   1  -1   18.23    1.41
   2   1   1   16.78    1.32
   2  -1  -1   17.66    1.38
   2   1   1   17.05    1.39
  -2  -1   1   18.27    1.36
  -2  -1  -2    2.74    0.31
   2  -1   2    3.41    0.50
   2   1  -2    3.01    0.42
  -2   1   2    2.97    0.39
   2  -1   2    3.93    0.41
   2   1  -2    3.38    0.55
   2  -1  -2    2.98    0.52
   2   1   2    3.26    0.51
   2  -1  -2    2.66    0.42
  -2  -1   2    3.27    0.43
   2   1   2    3.87    0.36
   2   1   2    2.69    0.48
  -2   1  -2    3.45    0.51
  -2  -1  -3  112.71    8.04
   2   1  -3  106.66    8.08
  -2   1   3  101.64    8.52
   2  -1   3  128.26    8.37
   2   1  -3  125.01    8.38
   2  -1   3  124.84    8.57
   2  -1   3  125.38    8.57
   2   1   3  106.61    8.54
   2  -1  -3  113.50    8.37
   2  -1  -3  111.98    8.09
   2   1   3  116.11    8.36
  -2  -1   3  112.83    8.57
  -2   1  -3  113.10    8.04
  -2   1   4   90.68    5.73
   2   1  -4   71.49    5.62
  -2  -1  -4   71.69    5.36
   2  -1   4   86.75    5.70
  -2   1   4   67.69    5.69
   2  -1   4   77.76    5.76
  -2   1   4   71.11    5.63
   2   1  -4   67.12    5.65
   2   1  -4   70.55    5.42
   2  -1   4   85.94    5.78
   2  -1  -4   74.80    5.43
  -2  -1   4   75.07    5.75
   2   1   4   69.75    5.64
  -2   1  -4   73.92    5.37
   2   1   4   85.03    5.76
  -2  -1   4   72.27    5.65
   2  -1  -4   88.66    5.75
   2   1   4   75.28    5.74
  -2   1   5   -0.20    0.64
  -2   1   5   -0.11    0.42
  -2   1   5    0.02    0.50
   2   1  -5   -0.72    0.54
   2  -1   5    0.06    0.73
   2   1  -5   -1.72    0.67
   2  -1   5   -0.75    0.65
   2  -1   5   -1.75    0.54
  -2  -1  -5    0.11    0.46
  -2  -1  -5   -1.19    0.63
   2  -1  -5   -0.32    0.69
  -2   1  -5   -0.16    0.73
  -2   1  -5   -0.73    0.47
  -2  -1   5   -0.81    0.62
   2   1   5   -0.13    0.60
   2  -1  -5   -0.64    0.57
   2   1   5   -1.37    0.53
   2   1   5   -0.33    0.72
  -2  -1   5   -0.06    0.65
  -2   1   6  139.87   10.26
   2  -1   6  126.78   10.46
   2   1  -6  134.94   10.33
   2  -1   6  131.94   10.21
  -2   1   6  133.76   10.40
  -2  -1  -6  139.29    9.80
  -2   1   6  145.14   10.30
  -2  -1  -6  156.97   10.32
   2   1  -6  125.01   10.23
   2   1  -6  135.24    9.87
  -2  -1   6  156.00   10.30
   2   1   6  158.69   10.32
  -2   1  -6  130.09   10.22
  -2   1  -6  138.44    9.81
   2  -1  -6  138.98    9.86
  -2  -1   6  141.20   10.45
   2   1   6  139.54   10.40
   2  -1  -6  140.33   10.29
   2   1   6  133.49   10.44
   2  -1   7    4.44    1.15
   2  -1   7    5.65    1.29
   2   1  -7    4.39    1.28
  -2  -1  -7    4.67    0.91
  -2  -1  -7    4.11    1.26
  -2   1   7    4.15    1.15
  -2   1   7    3.94    0.80
  -2   1   7    5.49    1.01
   2   1  -7    5.18    1.09
  -2   1  -7    2.66    0.93
  -2  -1   7    5.41    1.09
  -2   1  -7    3.42    1.10
  -2  -1   7    4.28    1.17
   2   1   7    3.72    1.05
   2   1   7    5.39    1.30
   2   1   7    5.02    0.96
  -2   1  -7    3.86    1.25
   2  -1  -7    4.41    1.07
   2  -1  -7    4.13    1.25
   2   1  -8   14.18    2.03
  -2   1   8   10.10    1.37
  -2  -1  -8   16.11    1.45
   2   1  -8   10.30    1.56
   2  -1   8   14.68    1.62
   2  -1   8   17.24    2.04
  -2   1   8   15.48    1.50
  -2   1   8   17.79    2.08
   2   1  -8   13.75    1.58
   2   1   8   14.27    1.96
   2   1   8   15.79    1.56
  -2   1  -8   11.77    1.83
   2  -1  -8   15.93    2.02
  -2  -1   8   16.18    1.94
  -2   1  -8   13.86    1.47
  -2  -1   8   14.58    1.58
   2  -1  -8   14.88    1.67
   2   1   8   13.78    1.66
   2   1  -9   10.81    1.71
   2  -1   9   11.71    1.93
   2  -1   9   11.41    1.61
  -2  -1  -9   12.16    1.51
   2   1  -9   12.04    2.00
  -2   1   9   11.98    1.41
   2  -1  -9   10.18    1.91
   2   1   9   10.72    2.00
  -2  -1   9   11.69    1.43
   2   1   9   13.70    1.46
  -2   1  -9   15.12    1.60
   2   1   9    7.09    1.50
   2  -1  -9   11.64    1.67
   2  -1  10   14.78    1.91
  -2   1  10   14.37    1.64
   2   1 -10   13.98    2.00
   2  -1  10   17.46    2.16
  -2  -1 -10   14.53    1.65
   2   1  10   20.01    2.40
  -2   1 -10   18.11    1.94
  -2  -1  10   15.65    1.74
   2   1  10   14.14    1.84
   2  -1 -10   18.01    1.97
   2   1  10   13.95    1.70
   2  -1  11   -0.13    1.08
  -2  -1 -11    1.67    1.15
  -2   1  11    1.46    1.07
   2   1 -11   -1.56    1.27
  -2  -1  11    2.17    1.06
  -2   1 -11    0.47    1.10
   2   1  11    0.79    1.07
   2   1  11    0.46    1.38
   2  -1 -11   -1.54    1.13
   2   1 -12   25.32    2.50
  -2  -1 -12   26.67    2.40
  -2   1  12   25.74    2.36
   2  -1  12   24.57    2.39
   2  -1 -12   26.59    2.49
  -2   1 -12   24.29    2.42
   2   1  12   26.12    2.35
  -2  -1  12   27.13    2.39
  -2  -1 -13    1.43    1.27
   2   1 -13    0.97    1.41
   2  -1  13    2.24    1.06
  -2   1  13    1.61    1.09
  -2  -1  13    0.32    1.00
   2   1  13    0.98    1.04
   2  -1 -13   -0.03    1.29
   2  -1  14    6.19    1.39
   2   1 -14    6.47    1.69
  -2   1  14    9.10    1.39
   2   1  14    7.94    1.37
  -2  -1  14   11.07    1.45
   2  -1 -14    9.30    1.69
   2  -1  15   10.67    1.52
  -2   1  15   11.51    1.40
  -2  -1  15   11.03    1.59
   2  -1 -15   13.04    1.88
   2   1  15    9.49    1.50
   3  -1   0    0.01    0.23
   3   1   0    0.62    0.29
   3   1   0    0.42    0.21
   3  -1   0    0.14    0.20
  -3   1   0    1.15    0.30
   3   1   0    0.25    0.22
   3  -1   0    0.17    0.21
   3  -1   1   28.65    2.42
   3   1  -1   31.55    2.32
  -3  -1  -1   36.16    2.29
   3   1  -1   32.06    2.38
   3  -1   1   29.80    2.35
   3   1   1   31.45    2.42
  -3   1  -1   32.04    2.49
  -3  -1   1   36.15    2.45
  -3  -1   1   36.64    1.80
   3  -1  -1   31.90    2.46
   3  -1  -1   27.35    2.35
   3   1   1   30.78    2.46
   3   1   1   29.78    2.34
   3  -1  -1   35.28    2.32
  -3   1   2  456.27   25.29
  -3   1   2  450.92   34.33
  -3  -1  -2  485.83   32.36
   3  -1   2  504.30   34.34
   3  -1   2  478.34   34.21
   3   1  -2  468.84   32.40
   3   1  -2  472.75   33.14
   3  -1   2  472.77   33.12
   3  -1  -2  454.19   32.39
   3   1   2  453.23   33.12
   3   1   2  463.51   34.19
   3  -1  -2  454.71   33.13
  -3  -1   2  443.84   34.32
   3   1  -3    2.97    0.71
   3  -1   3    2.76    0.65
   3  -1   3    3.41    0.68
  -3   1   3    4.07    0.53
  -3  -1  -3    4.14    0.45
   3   1  -3    3.25    0.58
   3   1   3    3.06    0.68
   3  -1  -3    4.31    0.62
  -3  -1   3    4.15    0.57
  -3   1  -3    2.42    0.45
   3   1   3    5.39    0.48
   3   1   3    3.69    0.68
   3  -1  -3    4.24    0.76
   3   1  -4   81.65    6.12
  -3  -1  -4   79.44    6.04
   3   1  -4   88.38    6.40
  -3   1   4   85.05    6.43
   3  -1   4   88.70    6.38
   3  -1   4   99.55    6.48
   3  -1   4   83.77    6.49
   3   1   4   90.58    6.38
   3  -1  -4   76.94    6.37
   3  -1  -4   85.21    6.13
  -3   1  -4   85.16    6.06
   3   1   4   90.83    6.50
  -3  -1   4   82.82    6.46
  -3  -1  -5   14.92    1.17
   3   1  -5   13.50    1.30
  -3   1   5   12.96    1.49
   3   1  -5   14.63    1.68
   3  -1   5   12.37    1.61
   3  -1   5   15.30    1.34
   3  -1   5   13.18    1.44
  -3   1   5   13.96    1.26
   3  -1  -5   12.97    1.30
   3   1   5   10.73    1.39
   3  -1  -5   14.83    1.61
   3   1   5   17.82    1.34
   3   1   5   14.93    1.68
  -3   1  -5   11.20    1.18
  -3  -1   5   11.98    1.42
  -3  -1   5   15.69    1.34
   3  -1   6   -0.64    0.76
   3  -1   6   -0.02    0.66
  -3   1   6    0.03    0.41
  -3   1   6    0.12    0.76
   3   1  -6   -0.08    0.74
  -3  -1  -6   -0.37    0.56
  -3  -1  -6    1.03    0.81
  -3   1   6    0.06    0.63
   3  -1   6    0.37    0.81
   3   1  -6   -0.34    0.36
   3   1  -6    0.60    0.90
  -3   1  -6    0.03    0.60
   3   1   6   -0.59    0.68
  -3   1  -6    0.66    0.79
   3  -1  -6   -0.98    0.73
   3  -1  -6   -0.26    0.82
  -3  -1   6   -0.73    0.71
  -3  -1   6   -0.04    0.75
   3   1   6    0.59    0.89
   3   1   6   -0.51    0.68
   3   1  -7    2.47    0.99
  -3   1   7    2.91    1.19
  -3   1   7    0.57    0.64
   3  -1   7    2.95    1.00
   3   1  -7    1.38    1.25
  -3   1   7    6.02    0.92
  -3  -1  -7    4.24    0.86
   3  -1   7    2.38    1.18
   3   1   7    1.95    1.27
  -3  -1   7    3.43    1.22
  -3   1  -7    2.42    0.90
   3   1   7    2.73    0.92
   3   1   7    0.02    1.00
  -3  -1   7    4.53    0.96
  -3   1  -7    3.15    1.23
  -3   1  -7    1.25    1.19
   3  -1  -7    2.11    1.26
   3  -1  -7    3.14    1.06
   3  -1   8   12.67    1.70
   3  -1   8   16.80    2.03
  -3  -1  -8   16.66    1.52
   3   1  -8   18.05    2.26
  -3   1   8   18.52    1.65
   3   1  -8   15.98    1.71
   3   1   8   13.52    1.65
  -3  -1   8   18.20    1.70
   3  -1  -8   17.17    1.73
   3  -1  -8   20.95    2.25
   3   1   8   14.22    1.66
  -3   1  -8   16.13    1.58
  -3   1  -8   16.29    2.03
   3   1   8   19.79    2.22
  -3   1   9    1.45    0.95
   3   1  -9    3.69    1.42
   3  -1   9    0.80    1.03
   3   1  -9    1.26    1.09
   3  -1   9    0.60    1.13
  -3  -1  -9    0.77    0.86
  -3   1  -9    2.04    1.07
  -3   1  -9   -0.91    1.00
   3  -1  -9    1.37    1.09
   3   1   9    1.80    1.19
   3   1   9    0.76    1.01
   3  -1  -9   -0.42    1.13
  -3  -1   9    1.29    1.02
   3   1   9    2.04    0.86
   3  -1  10   28.23    2.57
   3   1 -10   26.86    2.81
  -3   1  10   28.06    2.47
  -3  -1 -10   30.82    2.39
   3   1 -10   28.12    2.57
   3  -1  10   35.03    2.86
  -3   1 -10   18.93    2.63
  -3  -1  10   29.11    2.50
   3  -1 -10   25.13    2.80
   3   1  10   26.67    2.72
   3  -1 -10   27.92    2.49
   3   1  10   24.82    2.50
  -3   1 -10   25.24    2.39
   3   1  10   28.79    2.50
  -3   1  11    8.04    1.37
   3  -1  11    6.68    1.43
  -3  -1 -11    8.13    1.36
   3  -1  11    5.52    1.72
   3   1 -11    5.51    1.65
  -3   1 -11    4.79    1.45
   3   1  11    3.31    1.59
   3   1  11    6.85    1.29
   3  -1 -11    6.64    1.63
  -3  -1  11   10.88    1.44
  -3  -1 -12    0.14    1.03
   3  -1  12   -1.11    1.08
   3   1 -12   -3.29    1.25
  -3   1  12    0.89    1.09
   3  -1 -12   -2.29    1.21
  -3  -1  12    0.81    1.10
   3   1  12   -0.77    1.00
   3   1 -13    3.24    1.56
   3  -1  13    3.58    1.24
  -3   1  13    5.59    1.26
  -3  -1  13    4.82    1.24
   3   1  13    3.70    1.21
   3  -1 -13    2.01    1.39
   3  -1  14   13.42    1.79
   3   1 -14   16.07    2.14
  -3   1  14   14.42    1.67
  -3  -1  14   14.07    1.67
   3   1  14   12.78    1.74
   3  -1 -14   17.94    1.90
  -3   1  15   -0.24    1.08
   3  -1  15   -0.82    1.02
   3   1 -15   -1.93    1.27
  -3  -1  15    0.85    1.11
   3  -1 -15   -1.22    1.28
   3   1  15   -0.08    1.08
   4  -1   0  359.91   27.04
   4  -1   0  366.89   27.64
   4   1   0  398.77   28.55
   4   1   0  411.46   28.70
   4   1   0  403.50   27.06
   4  -1   0  396.02   28.71
   4  -1   1  164.87   13.71
   4   1  -1  197.48   13.75
  -4   1   1  217.81   14.17
   4   1  -1  201.32   13.74
   4  -1   1  183.18   14.24
   4   1  -1  203.20   13.46
   4   1  -1  190.07   14.16
   4  -1  -1  179.85   14.26
  -4  -1   1  214.34   14.26
  -4   1  -1  194.14   14.23
   4   1   1  211.06   13.43
   4   1   1  168.08   13.71
   4   1   1  185.76   14.21
   4   1   1  186.39   14.23
   4  -1  -1  201.17   13.45
  -4  -1   1  209.29   10.50
   4  -1  -1  170.43   13.71
   4  -1   2  109.57    7.41
  -4   1   2   95.90    7.42
   4   1  -2   95.94    7.02
   4   1  -2   99.34    7.21
  -4   1   2   97.36    5.47
   4  -1   2   87.65    7.16
   4  -1   2  103.45    7.45
  -4  -1  -2  110.64    6.97
  -4  -1   2   99.07    7.41
   4  -1  -2   98.57    7.01
  -4   1  -2   91.98    6.93
   4   1   2   99.71    7.19
   4   1   2  111.12    7.39
   4   1   2   95.76    7.43
   4  -1  -2   96.92    7.20
   4   1  -3   10.77    1.15
  -4   1   3    8.83    0.87
   4  -1   3    8.38    0.97
  -4  -1  -3   11.39    0.77
   4  -1   3    8.36    1.04
   4   1  -3    9.53    0.92
   4  -1   3   11.51    0.86
  -4   1  -3    8.68    0.74
  -4  -1   3    8.85    0.88
   4   1   3    8.34    1.07
   4  -1  -3    9.45    1.05
   4   1   3    9.85    1.00
   4  -1  -3    7.82    0.91
  -4  -1  -4   38.05    2.70
   4  -1   4   37.46    3.03
   4   1  -4   37.66    3.01
  -4   1   4   35.53    2.90
   4   1  -4   37.27    2.82
   4  -1   4   38.12    2.98
   4   1   4   41.22    3.00
   4  -1  -4   37.52    2.82
  -4  -1   4   36.79    2.92
   4  -1  -4   42.97    3.06
  -4   1  -4   36.64    2.71
   4   1   4   34.86    3.00
  -4   1   5    7.37    0.86
  -4  -1  -5    7.00    0.76
   4  -1   5    4.43    1.03
   4   1  -5    6.99    0.98
   4  -1   5    6.01    1.09
   4   1  -5    7.69    1.25
   4  -1   5    6.76    0.81
  -4   1   5    6.36    1.10
   4  -1  -5    8.85    1.26
   4   1   5    6.14    1.03
   4   1   5    5.67    1.06
   4   1   5    8.16    0.81
   4  -1  -5    5.90    0.95
  -4   1  -5    5.29    0.78
  -4  -1   5    7.75    0.93
  -4   1   6  104.21    7.46
   4   1  -6  102.82    7.48
   4  -1   6  101.30    7.57
  -4  -1  -6   93.84    6.99
  -4   1   6  103.06    7.45
   4   1  -6  109.40    7.15
   4  -1   6  104.99    7.50
   4  -1   6   99.13    7.40
  -4   1  -6   87.44    6.98
   4   1   6   83.87    7.35
   4  -1  -6   99.42    7.12
   4   1   6   89.32    7.49
  -4  -1   6  104.88    7.45
   4  -1  -6  102.63    7.49
  -4  -1   6   94.42    7.47
   4   1   6  103.17    7.47
   4   1  -7   15.28    1.63
   4  -1   7   17.67    1.86
   4   1  -7   19.82    2.15
  -4   1   7   16.62    1.56
  -4  -1  -7   16.19    1.45
  -4   1   7   18.26    1.88
   4  -1   7   17.44    1.64
  -4   1  -7   13.76    1.48
   4   1   7   16.06    1.61
  -4  -1   7   16.62    1.61
   4  -1  -7   15.99    1.65
   4  -1  -7   21.16    2.24
   4   1   7   15.40    1.69
   4   1   7   16.53    1.89
  -4   1   8   14.59    1.44
   4   1  -8   15.16    1.60
   4  -1   8   16.79    2.01
   4   1  -8   18.99    2.18
  -4  -1  -8   12.43    1.32
   4  -1   8   12.20    1.52
   4  -1  -8   14.56    1.61
  -4   1  -8   11.83    1.48
   4  -1  -8   16.55    2.12
  -4   1  -8   15.13    1.88
   4   1   8   10.76    1.46
  -4  -1   8   15.17    1.53
   4   1   8   13.34    1.57
   4   1   8   13.32    1.88
   4  -1   9   19.63    2.12
  -4   1   9   25.23    2.09
   4  -1   9   21.53    2.35
   4   1  -9   20.89    2.12
   4   1  -9   22.77    2.49
  -4  -1  -9   23.80    1.92
   4  -1  -9   22.66    2.12
   4   1   9   20.23    2.06
  -4   1  -9   13.68    2.50
   4   1   9   21.34    2.15
   4   1   9   23.78    2.44
  -4   1  -9   20.05    1.94
  -4  -1   9   23.84    2.09
   4  -1  -9   23.08    2.45
  -4   1  10   13.11    1.63
  -4  -1 -10   13.96    1.55
   4  -1  10   11.42    1.84
   4  -1  10   11.21    1.73
   4   1 -10   14.69    1.92
   4   1 -10   12.71    2.14
  -4   1 -10    7.11    1.84
   4   1  10   11.59    1.69
   4   1  10   12.79    1.70
   4  -1 -10    9.28    1.98
   4   1  10   11.93    2.05
  -4  -1  10   13.75    1.70
   4  -1 -10   13.41    1.85
  -4   1 -10   12.19    1.59
   4  -1  11    8.11    1.50
  -4   1  11    8.78    1.47
  -4  -1 -11    9.89    1.42
   4  -1  11   10.64    1.91
   4   1 -11    9.25    1.80
   4  -1 -11    7.71    1.63
   4   1  11    7.35    1.43
   4   1  11    8.53    1.46
  -4   1 -11    1.56    1.65
  -4  -1  11   10.60    1.49
   4   1  11    5.77    1.64
   4   1 -12   33.11    3.00
   4  -1  12   39.61    3.26
  -4   1  12   29.85    2.84
   4  -1  12   29.20    2.89
   4   1  12   36.31    3.26
   4   1  12   32.47    2.85
   4  -1 -12   33.33    2.91
  -4  -1  12   32.66    2.87
  -4   1  13    1.38    1.21
   4  -1  13    0.41    1.16
   4   1 -13   -0.52    1.34
  -4  -1  13    1.48    1.17
   4   1  13   -0.06    1.05
   4  -1 -13    0.52    1.32
   4  -1  14    2.96    1.26
   4   1 -14    2.26    1.53
  -4   1  14    3.55    1.26
   4  -1 -14    4.92    1.49
   4   1  14    1.96    1.20
  -4  -1  14    3.87    1.26
  -4   1  15   10.39    1.64
   4   1 -15   11.58    1.90
   4  -1  15    8.73    1.56
  -4  -1  15   10.59    1.62
   4  -1 -15   12.58    1.96
   4   1  15   11.72    1.61
   5   1   0    0.42    0.29
   5  -1   0    0.08    0.32
   5  -1   0   -0.06    0.25
   5   1   0    0.16    0.29
   5   1   0    0.40    0.35
   5  -1   0    0.51    0.26
   5  -1   0    0.19    0.24
  -5   1   0    0.25    0.37
   5  -1   1  511.36   35.13
   5   1  -1  512.53   33.28
   5   1  -1  535.09   34.01
   5  -1   1  430.20   33.20
   5   1  -1  508.41   35.08
   5  -1   1  461.80   35.25
   5   1  -1  539.85   35.29
   5   1  -1  499.98   34.00
   5  -1   1  420.65   33.93
   5  -1   1  442.21   33.94
   5   1   1  463.21   35.10
   5   1   1  475.16   35.25
   5  -1  -1  441.16   33.94
   5  -1  -1  416.53   33.93
   5  -1  -1  466.45   35.27
   5   1   1  512.24   33.24
   5  -1  -1  499.67   33.26
   5  -1   2   26.65    2.18
  -5   1   2   32.55    2.17
   5   1  -2   28.91    2.24
   5  -1   2   30.42    2.24
   5  -1   2   25.53    2.19
   5   1  -2   28.96    2.17
   5  -1   2   27.07    2.33
  -5  -1  -2   32.73    2.08
   5  -1  -2   29.33    2.16
   5   1   2   25.00    2.18
   5   1   2   26.08    2.19
   5  -1  -2   27.65    2.28
  -5   1  -2   28.09    2.05
   5   1   2   31.67    2.22
  -5  -1   2   31.90    1.67
   5   1   2   26.10    2.32
   5  -1  -2   26.98    2.21
  -5  -1   2   29.98    2.26
  -5   1   3    0.36    0.27
   5   1  -3    0.16    0.57
  -5  -1  -3    0.60    0.27
   5  -1   3    0.63    0.36
  -5   1   3    0.59    0.39
   5   1  -3    1.08    0.46
   5  -1   3    0.16    0.50
   5  -1   3    0.63    0.52
  -5  -1   3    0.46    0.40
   5  -1  -3    0.74    0.46
   5   1   3    1.06    0.54
   5   1   3    0.06    0.56
  -5   1  -3    0.31    0.22
   5  -1  -3    0.79    0.55
   5   1   3    1.01    0.33
   5   1  -4   11.34    1.13
  -5   1   4   13.39    1.12
   5   1  -4   10.57    1.30
   5  -1   4   14.66    1.08
   5  -1   4   11.86    1.28
  -5  -1  -4   12.09    0.96
   5  -1   4    9.42    1.27
   5  -1  -4   12.21    1.32
   5  -1  -4   10.39    1.13
   5   1   4   14.88    1.05
  -5  -1   4   12.32    1.11
  -5   1  -4    9.58    0.94
   5   1   4   11.23    1.25
   5   1   4   10.30    1.36
   5  -1   5   72.03    4.77
   5   1  -5   60.52    4.57
   5   1  -5   58.55    4.81
  -5  -1  -5   64.21    4.44
   5  -1   5   58.40    4.88
   5  -1   5   62.20    4.78
  -5   1   5   58.00    4.74
   5  -1  -5   61.49    4.58
   5  -1  -5   61.14    4.84
  -5  -1   5   59.79    4.76
   5   1   5   69.93    4.91
   5   1   5   65.07    4.81
  -5   1  -5   58.87    4.43
  -5   1   6    4.15    1.01
   5  -1   6    6.27    0.89
   5  -1   6    5.27    1.14
  -5   1   6    4.12    0.81
  -5  -1  -6    4.65    0.71
   5   1  -6    3.50    0.93
   5   1  -6    3.63    1.19
   5  -1   6    2.04    1.04
  -5  -1   6    5.24    0.89
   5   1   6    5.29    1.08
   5   1   6    6.20    0.84
   5   1   6    4.78    1.17
  -5   1  -6    2.95    0.73
   5  -1  -6    4.92    1.02
   5  -1  -6    5.43    1.25
  -5   1   7   63.81    4.61
   5  -1   7   54.61    4.72
   5  -1   7   48.46    4.61
   5   1  -7   57.83    4.46
  -5  -1  -7   63.09    4.30
   5  -1   7   60.88    4.63
   5   1  -7   59.53    4.79
   5   1   7   62.51    4.75
   5  -1  -7   63.99    4.82
  -5  -1   7   55.94    4.61
   5   1   7   58.71    4.59
   5   1   7   61.23    4.74
   5  -1  -7   60.78    4.47
  -5   1  -7   57.22    4.30
   5   1  -8   29.67    2.35
  -5  -1  -8   29.39    2.08
  -5   1   8   26.35    2.22
   5   1  -8   24.42    2.58
   5  -1   8   27.06    2.49
   5  -1   8   22.36    2.22
   5  -1  -8   27.73    2.34
   5  -1  -8   23.46    2.61
  -5  -1   8   25.74    2.24
  -5   1  -8   20.33    2.48
   5   1   8   25.72    2.24
  -5   1  -8   22.88    2.07
   5   1   8   25.10    2.51
   5   1   8   22.33    2.34
   5  -1   9    0.35    1.05
  -5  -1  -9    1.91    0.86
   5  -1   9    2.44    1.28
   5   1  -9    1.38    1.39
  -5   1   9    1.44    1.00
   5   1  -9    2.01    1.18
   5   1   9    0.96    0.98
   5   1   9    1.87    0.99
  -5  -1   9    0.34    1.03
   5  -1  -9    1.82    1.18
   5  -1  -9    1.47    1.29
  -5   1  -9    1.89    1.10
  -5   1  -9    1.44    0.95
   5   1   9    0.29    1.17
   5  -1  10    5.28    1.48
   5   1 -10   10.07    1.99
   5   1 -10    8.81    1.62
   5  -1  10    5.61    1.40
  -5  -1 -10    6.49    1.17
  -5   1  10    8.23    1.34
   5   1  10    2.56    1.42
  -5  -1  10   10.84    1.43
   5   1  10    3.14    1.27
   5  -1 -10    3.22    1.67
   5  -1 -10    5.85    1.56
   5   1  10    4.74    1.56
   5  -1  11   25.17    2.55
   5   1 -11   24.69    2.36
   5  -1  11   17.99    2.24
   5   1 -11   27.27    2.73
  -5   1  11   24.77    2.23
   5   1  11   20.16    2.24
  -5  -1  11   23.61    2.28
   5  -1 -11   25.82    2.73
   5   1  11   28.05    2.63
   5   1  11   22.64    2.30
  -5   1 -11   17.30    2.71
   5  -1 -11   24.72    2.36
   5   1 -12    0.33    1.26
  -5   1  12    0.18    1.16
  -5  -1 -12   -0.15    1.09
   5  -1  12   -0.48    1.21
   5  -1  12   -1.77    1.14
  -5   1 -12   -0.87    1.12
   5  -1 -12   -1.00    1.18
   5   1  12   -2.14    1.20
  -5  -1  12   -0.10    1.11
   5   1  12   -2.27    1.09
   5   1 -13   18.77    2.22
   5  -1  13   13.00    1.85
  -5   1  13   13.82    1.77
   5   1  13   20.00    2.52
   5   1  13   13.47    1.70
  -5  -1  13   13.63    1.75
   5  -1 -13   20.72    2.20
  -5   1  14    6.76    1.48
   5  -1  14    4.33    1.33
   5   1 -14    8.83    1.74
   5  -1 -14    9.27    1.78
  -5  -1  14    8.58    1.50
   5   1  14    5.44    1.35
  -5   1  15   -0.12    1.19
   5  -1  15   -1.36    1.07
   5   1 -15   -2.99    1.19
  -5  -1  15    2.26    1.24
   5  -1 -15   -2.32    1.17
   6  -1   0  121.30    9.11
   6   1   0  134.85    9.48
   6  -1   0  132.78    9.53
   6   1   0  133.46    9.51
   6  -1   0  110.53    8.92
  -6   1   0  149.05    9.51
   6   1   0  128.49    8.95
   6  -1   0  113.06    9.10
   6   1  -1    5.64    0.65
   6   1  -1    6.28    0.69
   6  -1   1    5.07    0.57
   6  -1   1    4.95    0.55
   6   1  -1    5.56    0.68
   6  -1   1    5.40    0.58
   6   1  -1    6.88    0.61
   6  -1   1    6.54    0.76
   6   1  -1    6.68    0.58
   6  -1   1    6.37    0.70
  -6   1   1    8.30    0.71
   6   1   1    6.26    0.58
   6  -1  -1    5.90    0.71
   6  -1  -1    5.47    0.60
   6  -1  -1    5.89    0.60
   6   1   1    7.21    0.85
   6  -1  -1    6.16    0.65
   6   1   1    5.94    0.66
  -6  -1  -2    0.45    0.30
   6   1  -2    0.27    0.41
   6  -1   2    0.49    0.38
   6   1  -2    0.04    0.48
   6   1  -2   -0.25    0.28
   6  -1   2   -0.41    0.47
   6  -1   2    0.03    0.36
   6   1  -2    0.26    0.47
   6  -1   2    0.14    0.42
  -6   1   2    0.39    0.30
   6   1   2    0.75    0.53
   6   1   2    0.87    0.42
  -6   1  -2    0.54    0.25
   6  -1  -2    0.92    0.42
   6   1   2    0.68    0.36
   6  -1  -2    0.36    0.43
  -6  -1   2    0.68    0.27
   6   1   2    0.70    0.41
  -6  -1   2    0.30    0.41
   6  -1  -2    0.51    0.43
   6  -1  -2    0.20    0.39
  -6   1   3  352.54   18.42
   6   1  -3  318.44   24.13
   6   1  -3  341.74   23.60
   6  -1   3  346.90   24.95
  -6  -1  -3  376.11   23.52
   6  -1   3  297.24   24.06
   6  -1   3  289.45   24.07
   6  -1   3  383.63   24.99
  -6   1   3  346.51   25.00
   6   1   3  322.61   24.11
   6   1   3  315.70   24.08
  -6  -1   3  338.43   24.97
   6   1   3  338.73   24.93
   6  -1  -3  336.81   23.59
  -6   1  -3  317.92   23.47
   6   1   3  383.84   24.97
   6  -1  -3  338.28   24.14
  -6  -1  -4   11.78    0.91
   6  -1   4   13.35    1.04
   6   1  -4    9.83    1.10
   6   1  -4   13.22    1.43
   6  -1   4   10.86    1.23
   6  -1   4    8.34    1.41
  -6   1   4   11.34    1.08
  -6   1  -4    8.69    0.87
   6   1   4   12.00    1.33
  -6  -1   4   10.83    1.09
   6  -1  -4   10.45    1.10
   6   1   4   13.85    1.02
   6  -1  -4   10.76    1.26
   6   1   4   10.75    1.28
   6  -1   5   14.93    1.18
   6   1  -5   13.78    1.63
  -6  -1  -5   11.23    1.00
   6  -1   5   12.49    1.42
   6   1  -5   11.92    1.24
  -6   1   5   12.44    1.18
   6  -1   5   10.26    1.55
  -6   1  -5    9.45    1.02
   6  -1  -5   16.22    1.69
  -6  -1   5   14.14    1.25
   6   1   5   11.07    1.37
   6  -1  -5   11.68    1.24
   6   1   5   12.31    1.42
  -6  -1  -6    5.06    0.72
   6  -1   6    6.33    0.85
   6  -1   6   -0.13    1.12
   6  -1   6    3.89    1.10
   6   1  -6    4.48    1.01
   6   1  -6    2.11    1.21
  -6   1   6    5.73    0.84
   6   1   6    2.38    1.11
   6  -1  -6    4.78    1.01
  -6   1  -6    3.54    0.71
  -6  -1   6    6.17    0.90
   6   1   6    7.12    0.83
   6  -1  -6    4.80    1.26
   6   1   6    2.91    1.21
   6  -1   7   15.37    1.76
  -6  -1  -7   14.13    1.34
   6  -1   7   17.73    1.53
   6   1  -7   16.23    1.61
  -6   1   7   15.61    1.50
   6   1  -7   19.16    2.12
   6  -1   7   15.00    1.75
   6   1   7   14.93    1.72
  -6  -1   7   16.30    1.58
  -6   1  -7   12.24    1.35
   6   1   7   16.19    1.79
   6  -1  -7   17.54    1.93
   6   1   7   17.31    1.47
   6  -1  -7   15.81    1.60
   6   1  -8    0.11    0.95
   6  -1   8   -0.73    1.01
  -6   1   8    0.98    0.85
   6   1  -8   -1.66    1.24
  -6  -1  -8    0.30    0.67
   6  -1   8    1.02    0.80
   6   1   8   -0.56    1.15
  -6   1  -8   -0.24    1.07
   6   1   8    0.76    0.78
   6  -1  -8   -1.11    0.98
   6   1   8   -0.86    0.96
   6  -1  -8   -1.66    1.10
  -6   1  -8    0.03    0.72
  -6  -1   8    1.01    0.89
  -6   1   9   92.46    7.30
   6   1  -9   95.99    7.05
   6  -1   9   99.34    7.33
   6   1  -9  104.22    7.47
   6  -1   9   90.20    7.34
  -6  -1  -9   90.28    6.81
   6  -1  -9   97.97    7.04
   6   1   9  102.26    7.39
  -6  -1   9   88.37    7.31
  -6   1  -9   91.82    7.49
   6   1   9  103.76    7.42
   6  -1  -9  105.07    7.47
   6   1   9   86.45    7.28
  -6  -1 -10    2.17    0.92
  -6   1  10    1.07    1.06
   6  -1  10    1.39    1.24
   6   1 -10    1.91    1.28
   6  -1  10   -0.17    1.09
   6   1 -10    2.45    1.49
   6  -1 -10   -0.78    1.34
   6  -1 -10    0.16    1.19
  -6   1 -10   -1.53    1.27
   6   1  10    0.37    1.02
   6   1  10    0.32    1.29
  -6  -1  10    3.02    1.17
   6   1  10    1.17    1.11
  -6   1  11   14.58    1.81
   6  -1  11   17.22    2.19
   6   1 -11   18.57    2.09
   6  -1  11   11.85    1.82
   6   1 -11   20.39    2.47
   6  -1 -11   18.44    2.49
   6   1  11   11.79    1.80
   6   1  11   16.01    2.20
  -6   1 -11    8.06    1.97
   6   1  11   10.18    1.65
   6  -1 -11   13.84    1.93
  -6  -1  11   13.49    1.77
  -6   1  12    7.81    1.49
   6  -1  12    5.69    1.70
   6   1 -12    8.34    1.73
   6  -1  12    5.59    1.48
   6   1  12    6.33    1.42
  -6  -1  12    8.78    1.50
   6   1  12    7.92    1.84
   6  -1 -12    8.23    1.71
   6  -1  13    5.24    1.64
  -6   1  13    6.96    1.49
   6  -1  13    3.56    1.41
   6   1 -13    7.54    1.69
   6   1  13    4.82    1.39
   6  -1 -13    7.43    1.74
   6   1  13    6.84    1.72
  -6  -1  13    6.58    1.55
   6   1 -14    1.24    1.47
  -6   1  14    1.73    1.27
   6  -1  14    0.52    1.22
   6   1  14    1.64    1.18
  -6  -1  14    3.02    1.32
   6  -1 -14   -1.04    1.26
   6   1 -15   16.99    2.19
  -6   1  15   13.45    1.85
   6  -1  15    7.45    1.63
   6  -1 -15   12.94    1.96
  -6  -1  15   13.06    1.85
   7   1   0    0.15    0.40
   7  -1   0    0.36    0.35
   7  -1   0    0.19    0.28
   7   1   0    0.36    0.42
   7  -1   0    0.33    0.27
   7   1   0    0.37    0.36
   7  -1   0    0.43    0.43
  -7   1   0    0.51    0.46
   7  -1   1  282.56   19.95
   7   1  -1  258.79   19.21
   7   1  -1  288.46   20.02
   7   1  -1  298.74   19.90
   7  -1   1  250.05   18.80
   7  -1   1  250.97   19.20
   7   1  -1  288.74   18.88
   7  -1   1  243.89   19.21
   7  -1   1  270.77   20.01
   7   1   1  251.89   19.92
   7   1   1  285.77   18.84
   7  -1  -1  239.19   19.21
   7  -1  -1  283.94   20.04
   7   1   1  280.21   20.00
   7  -1  -1  284.46   18.87
   7  -1   2   89.68    7.36
   7  -1   2  106.17    7.73
   7  -1   2   91.73    7.35
   7   1  -2  114.22    7.43
   7   1  -2  102.20    7.59
   7   1  -2  100.99    7.26
   7  -1   2  104.84    7.66
  -7  -1  -2  101.82    7.18
  -7   1   2  113.85    7.58
   7   1  -2  105.17    7.40
   7   1   2   94.16    7.69
  -7  -1   2  109.15    5.65
   7  -1  -2  102.98    7.42
   7   1   2   92.62    7.34
   7   1   2   97.48    7.36
  -7  -1   2  111.60    7.69
   7  -1  -2   93.36    7.37
   7  -1  -2  103.41    7.70
   7  -1  -2  107.13    7.26
   7   1   2  106.97    7.65
   7   1  -3    7.57    0.84
  -7  -1  -3    5.79    0.58
   7   1  -3    7.70    1.00
  -7   1   3    6.10    0.59
  -7   1   3    6.53    0.85
   7  -1   3    5.65    0.83
   7  -1   3    5.87    0.80
   7  -1   3    5.44    0.70
   7  -1   3    4.79    0.95
   7   1  -3    6.71    0.93
   7   1   3    5.71    0.70
   7  -1  -3    7.11    0.87
   7   1   3    6.09    0.95
  -7  -1   3    5.94    0.56
   7   1   3    7.08    0.84
  -7  -1   3    7.10    0.81
   7   1   3    6.01    0.85
   7  -1  -3    5.90    0.80
  -7   1  -3    4.36    0.53
  -7   1   4   68.06    3.76
  -7  -1  -4   68.71    4.73
  -7   1   4   62.09    5.09
   7  -1   4   63.28    5.24
   7  -1   4   76.95    5.09
   7   1  -4   68.38    5.09
   7  -1   4   66.35    5.00
   7   1  -4   71.16    4.89
   7  -1   4   59.71    5.00
   7   1   4   68.18    5.25
   7   1   4   64.06    5.03
   7   1   4   76.94    5.06
   7  -1  -4   67.14    4.87
  -7  -1   4   68.16    5.10
   7   1   4   62.47    5.00
   7  -1  -4   61.87    5.04
  -7   1  -4   61.40    4.70
  -7   1   5   37.72    2.91
   7  -1   5   31.08    3.12
   7  -1   5   36.30    3.00
   7   1  -5   36.06    3.10
   7   1  -5   37.21    2.86
  -7  -1  -5   37.90    2.65
  -7   1  -5   35.45    2.64
   7   1   5   35.10    2.98
  -7  -1   5   38.83    2.92
   7   1   5   36.37    3.02
   7   1   5   35.19    3.11
   7  -1  -5   38.07    2.86
   7  -1  -5   36.68    3.06
  -7   1   6    2.98    0.74
  -7  -1  -6    2.88    0.58
   7   1  -6    2.57    1.10
   7   1  -6    2.67    0.87
   7  -1   6    3.32    0.67
   7  -1   6    1.71    0.99
   7  -1   6    2.29    0.99
  -7  -1   6    4.04    0.83
   7   1   6    1.84    0.99
   7   1   6    3.92    0.67
   7  -1  -6    2.70    0.89
   7  -1  -6    1.44    1.03
  -7   1  -6    1.58    0.59
   7   1   6    3.02    1.03
   7  -1   7   45.78    3.54
   7  -1   7   44.60    3.33
  -7  -1  -7   38.84    3.07
  -7   1   7   42.35    3.35
   7  -1   7   33.48    3.53
   7   1  -7   38.96    3.58
   7   1  -7   41.30    3.30
  -7  -1   7   42.52    3.37
   7  -1  -7   43.47    3.31
   7   1   7   41.28    3.52
   7   1   7   48.75    3.31
  -7   1  -7   39.56    3.08
   7   1   7   41.38    3.54
   7  -1  -7   40.13    3.58
   7  -1   8   17.17    1.96
   7   1  -8   17.00    1.85
  -7  -1  -8   15.94    1.49
  -7   1   8   17.47    1.70
   7  -1   8   19.73    1.70
   7   1  -8   20.03    2.41
   7   1   8   14.54    2.19
  -7   1  -8   15.74    2.30
  -7  -1   8   18.89    1.76
   7  -1  -8   16.73    1.97
   7   1   8   11.68    2.00
   7  -1  -8   17.78    2.28
   7   1   8   18.64    1.63
   7  -1   9    0.45    0.95
   7   1  -9    0.98    1.12
  -7  -1  -9    1.12    0.78
  -7   1   9    0.20    1.06
   7   1  -9    0.73    1.32
   7  -1   9   -0.60    1.02
   7  -1  -9   -0.09    1.15
   7   1   9    0.15    1.13
  -7  -1   9   -0.13    0.99
   7   1   9    1.02    1.01
   7   1   9    0.25    0.85
  -7   1  -9   -0.85    1.03
   7  -1  -9   -0.90    1.32
   7   1 -10   16.11    2.36
  -7   1  10   15.12    1.68
   7  -1  10   13.83    1.81
   7   1 -10   16.83    2.05
   7  -1  10   15.62    2.11
   7   1  10   11.85    1.99
   7   1  10   13.10    1.63
   7  -1 -10   18.13    2.09
  -7  -1  10   15.93    1.72
   7   1  10   15.80    2.25
   7  -1 -10   16.97    2.41
   7   1 -11    6.10    1.79
   7  -1  11    3.32    1.26
  -7   1  11    6.00    1.34
   7   1 -11    8.35    1.63
   7  -1  11    6.67    1.63
   7   1  11    4.42    1.36
   7   1  11    3.77    1.19
  -7   1 -11    1.40    1.49
   7   1  11    3.41    1.51
   7  -1 -11    6.00    1.57
   7  -1 -11    4.54    1.72
  -7  -1  11    7.26    1.40
   7   1 -12   -0.79    1.52
   7  -1  12   -1.71    1.13
  -7  -1 -12   -1.41    1.07
   7   1 -12   -0.18    1.30
   7  -1  12    0.70    1.33
  -7   1  12   -0.26    1.20
   7   1  12   -0.91    1.05
  -7  -1  12    1.47    1.27
  -7   1 -12   -0.47    1.14
   7  -1 -12   -1.42    1.44
   7  -1 -12   -1.58    1.25
   7   1  12   -0.65    1.25
  -7  -1 -13   12.26    2.61
   7   1 -13   26.57    2.37
   7  -1  13   17.07    2.12
   7  -1  13   23.27    2.39
  -7   1  13   20.68    2.21
   7   1  13   24.18    2.50
   7   1  13   19.88    2.08
  -7  -1  13   21.42    2.18
   7  -1 -13   21.21    2.21
   7   1 -14   16.73    2.23
  -7   1  14   13.27    1.95
   7  -1  14   10.43    1.77
   7  -1  14   12.49    2.13
  -7  -1  14   13.99    1.97
   7   1  14   11.98    2.18
   7  -1 -14   14.21    2.05
   7  -1  15   -1.79    1.18
   7   1 -15   -0.33    1.39
  -7   1  15    0.05    1.34
   7  -1 -15   -1.54    1.31
  -7  -1  15    1.22    1.39
   8   1   0  326.75   24.19
   8   1   0  337.13   24.31
   8  -1   0  330.65   24.33
   8   1   0  319.82   22.90
   8  -1   0  313.77   23.34
   8  -1   0  303.54   22.88
  -8   1   0  370.40   24.24
   8   1  -1   14.28    1.14
   8   1  -1   12.43    1.20
   8  -1   1   13.94    1.29
   8  -1   1   12.70    1.06
   8   1  -1   14.61    1.21
   8  -1   1   12.07    1.05
   8  -1   1   12.10    1.05
   8  -1   1   12.45    1.20
   8  -1  -1   14.44    1.14
   8  -1  -1   13.69    1.24
   8   1   1   12.68    1.27
   8   1   1   13.69    1.08
   8   1   1   13.40    1.20
   8  -1  -1   12.19    1.10
   8  -1  -1   14.61    1.11
   8   1  -2   87.87    5.99
   8  -1   2   83.25    5.87
   8  -1   2   84.82    6.38
  -8   1   2   93.89    6.24
   8  -1   2   83.57    6.31
   8  -1   2   77.34    6.02
   8   1  -2   84.23    6.07
   8   1  -2   88.36    6.25
   8   1  -2   91.57    6.10
   8  -1   2   69.38    6.03
   8   1   2   78.72    6.02
   8   1   2   81.44    6.29
   8  -1  -2   84.80    6.34
  -8  -1   2   89.17    6.33
   8  -1  -2   84.96    5.97
  -8  -1   2   87.26    4.65
   8   1   2   80.47    6.36
   8  -1  -2   81.40    6.10
   8  -1  -2   77.42    6.05
  -8  -1  -3   62.81    4.30
  -8   1   3   63.67    3.44
   8  -1   3   51.71    4.49
   8   1  -3   63.70    4.59
   8  -1   3   56.07    4.47
  -8   1   3   60.94    4.67
   8  -1   3   59.79    4.62
  -8   1   3   65.64    4.52
   8  -1   3   58.84    4.77
   8   1  -3   63.43    4.45
   8   1  -3   59.66    4.54
   8  -1  -3   60.70    4.53
   8  -1  -3   62.50    4.58
   8   1   3   54.77    4.46
   8   1   3   61.86    4.61
  -8  -1   3   61.61    3.42
  -8   1  -3   62.58    4.28
   8   1   3   59.79    4.51
   8  -1  -3   62.31    4.42
  -8  -1   3   63.14    4.65
   8   1   3   56.23    4.74
   8   1  -4  151.82   11.83
   8   1  -4  166.26   11.56
   8  -1   4  166.69   12.28
  -8  -1  -4  163.48   11.41
   8  -1   4  176.88   12.18
  -8   1   4  162.51    8.98
   8  -1   4  155.92   11.78
   8  -1   4  143.48   11.78
   8   1  -4  192.25   11.95
  -8   1   4  159.64   12.19
   8   1   4  155.52   11.81
   8   1   4  153.48   11.77
   8  -1  -4  180.56   11.57
  -8   1  -4  150.81   11.38
   8  -1  -4  159.10   11.84
   8   1   4  180.93   12.15
   8   1   4  167.50   12.26
  -8  -1   4  157.06   12.17
  -8  -1  -5    3.35    0.55
   8   1  -5    3.01    1.10
   8  -1   5    1.57    1.03
   8   1  -5    4.83    0.92
  -8   1   5    3.68    0.77
   8  -1   5    4.00    0.93
   8  -1   5    4.14    0.70
   8  -1   5    4.70    1.03
  -8   1  -5    3.58    0.54
   8   1   5    3.62    0.96
   8  -1  -5    3.72    1.06
   8   1   5    1.40    1.04
  -8  -1   5    3.56    0.78
   8   1   5    3.57    1.03
   8  -1  -5    3.65    0.85
   8   1   5    5.07    0.68
  -8   1   6   58.77    4.70
   8  -1   6   53.43    4.89
  -8  -1  -6   59.26    4.34
   8  -1   6   57.28    4.72
   8   1  -6   63.31    4.57
   8  -1   6   69.07    4.71
   8   1  -6   60.79    4.83
   8   1   6   69.41    4.67
   8   1   6   66.46    4.95
  -8  -1   6   59.96    4.71
  -8   1  -6   54.10    4.33
   8   1   6   62.89    4.77
   8  -1  -6   54.00    4.75
   8  -1  -6   62.54    4.56
   8   1  -7    3.53    1.04
  -8  -1  -7    2.19    0.65
  -8   1   7    2.82    0.85
   8  -1   7    3.45    1.15
   8  -1   7    3.44    0.82
   8  -1   7    2.45    1.09
   8   1  -7    4.13    1.23
   8   1   7    2.62    0.74
   8  -1  -7    2.70    1.01
   8   1   7    3.16    1.22
  -8  -1   7    2.88    0.90
   8  -1  -7    2.81    1.24
   8   1   7    2.15    1.11
   8  -1   8   21.30    2.31
   8   1  -8   19.67    2.43
   8  -1   8   23.99    2.11
  -8  -1  -8   23.09    1.92
  -8   1   8   26.54    2.21
   8   1  -8   26.27    2.25
  -8  -1   8   24.55    2.20
   8   1   8   22.40    2.34
  -8   1  -8   22.70    2.47
   8  -1  -8   25.06    2.26
   8  -1  -8   20.92    2.47
   8   1   8   25.49    2.09
   8   1   8   25.32    2.41
   8   1  -9    8.87    1.81
   8   1  -9   10.36    1.60
   8  -1   9    7.66    1.57
   8  -1   9    9.12    1.25
  -8   1   9    7.63    1.33
   8   1   9    3.58    1.52
   8  -1  -9    3.74    1.61
   8   1   9    7.59    1.15
   8  -1  -9    5.00    1.51
  -8  -1   9   10.12    1.41
   8  -1  10    8.11    1.62
   8   1 -10    7.35    1.82
   8  -1  10    6.71    1.30
  -8   1  10    8.82    1.46
   8   1 -10    6.38    1.49
  -8  -1  10    8.08    1.41
  -8   1 -10    4.87    1.58
   8   1  10    7.77    1.49
   8  -1 -10    6.83    1.83
   8   1  10    6.17    1.61
   8   1  10    6.02    1.25
   8  -1 -10    8.89    1.60
   8  -1  11   -0.54    1.21
   8  -1  11   -1.13    1.10
   8   1 -11   -0.18    1.24
   8   1 -11    0.29    1.40
  -8   1  11    1.31    1.18
   8  -1 -11    0.92    1.23
  -8   1 -11   -1.26    1.21
   8   1  11    1.04    1.09
   8  -1 -11   -2.24    1.23
   8   1  11   -1.13    1.02
   8   1  11    1.62    1.32
  -8  -1  11    0.45    1.16
  -8   1  12   26.01    2.44
   8   1 -12   25.93    2.85
   8  -1  12   19.27    2.35
   8   1 -12   29.04    2.56
   8  -1  12   25.66    2.65
   8   1  12   27.17    2.71
   8  -1 -12   27.39    2.49
  -8  -1  12   24.02    2.44
   8   1  12   22.23    2.35
   8  -1 -12   27.57    2.84
   8   1 -13    5.65    1.62
   8  -1  13    4.75    1.55
  -8   1  13    4.98    1.40
  -8  -1 -13   -1.42    1.42
   8  -1  13    2.12    1.32
  -8   1 -13    0.02    1.62
   8   1  13    3.37    1.64
  -8  -1  13    5.52    1.54
   8  -1 -13    5.69    1.55
   8   1 -14    5.81    1.65
   8  -1  14    7.20    1.74
  -8   1  14    5.43    1.63
   8  -1  14    2.47    1.39
  -8  -1  14    6.65    1.61
   8  -1 -14    5.21    1.61
   8   1  14    6.13    1.81
   8   1 -15    8.09    1.76
  -8   1  15    6.86    1.68
  -8  -1  15    8.16    1.67
   8  -1 -15    4.86    1.61
   8   1  15    6.06    1.88
   9  -1   0    0.20    0.39
   9  -1   0    0.07    0.50
   9   1   0    0.35    0.49
   9   1   0    0.16    0.50
   9   1   0   -0.05    0.41
   9  -1   0   -0.05    0.31
  -9   1   0    0.29    0.59
   9  -1   0   -0.13    0.12
   9  -1   1    5.21    0.65
   9  -1   1    6.77    0.85
   9   1  -1    6.60    0.88
   9   1  -1    6.17    0.80
  -9   1   1    7.57    0.87
   9   1  -1    7.41    0.85
   9  -1   1    5.42    0.63
   9  -1  -1    5.76    0.71
   9  -1  -1    6.47    0.77
   9   1   1    6.64    0.72
   9  -1  -1    6.11    0.71
   9   1   1    6.47    0.84
   9   1   1    4.71    0.87
   9  -1  -1    6.58    0.91
  -9   1  -1    5.27    0.98
  -9   1   2  420.61   28.15
   9   1  -2  426.40   27.30
   9   1  -2  384.25   26.75
   9  -1   2  356.09   27.21
   9  -1   2  374.96   28.33
   9  -1   2  366.81   26.64
   9   1  -2  362.35   27.23
   9   1  -2  403.72   28.15
   9  -1   2  394.21   28.27
  -9  -1   2  379.72   20.87
   9  -1  -2  352.22   27.23
   9   1   2  361.41   28.24
   9   1   2  389.19   26.66
   9  -1  -2  386.35   28.36
   9  -1  -2  392.34   26.74
   9  -1  -2  380.99   27.29
  -9  -1   2  388.57   28.33
   9   1   2  379.55   28.32
   9   1  -3    0.32    0.62
   9  -1   3   -0.42    0.69
  -9   1   3    0.16    0.42
  -9   1   3    0.10    0.64
   9   1  -3   -0.38    0.68
   9  -1   3   -0.01    0.61
  -9  -1  -3   -0.13    0.37
   9  -1   3    0.33    0.50
   9   1  -3    0.21    0.57
   9  -1   3   -0.32    0.50
  -9   1   3    0.09    0.38
   9  -1  -3    0.50    0.56
  -9  -1   3    0.59    0.59
   9  -1  -3    0.31    0.57
   9   1   3    0.21    0.56
  -9  -1   3    0.11    0.38
   9   1   3   -0.30    0.49
   9  -1  -3    0.51    0.66
   9   1   3    0.36    0.68
   9   1   3   -0.31    0.45
  -9   1  -3    0.23    0.35
   9  -1   4   62.11    4.87
   9   1  -4   72.68    5.05
   9  -1   4   71.07    5.02
   9   1  -4   67.34    4.81
   9  -1   4   57.13    4.89
  -9   1   4   66.95    3.71
   9  -1   4   63.87    5.17
   9   1  -4   66.84    4.97
  -9   1   4   65.27    5.04
  -9  -1  -4   67.94    4.65
  -9  -1   4   69.71    5.04
   9   1   4   57.55    4.85
  -9   1  -4   57.73    4.60
   9   1   4   70.69    4.99
   9  -1  -4   72.59    4.82
   9   1   4   63.98    4.93
   9  -1  -4   66.67    5.01
   9  -1  -4   62.20    4.93
   9   1   4   63.21    5.15
   9  -1   5   -1.37    0.98
   9   1  -5    2.33    0.79
   9  -1   5    2.52    0.66
   9  -1   5    2.06    0.91
   9   1  -5   -0.75    0.97
  -9  -1  -5    2.16    0.50
  -9   1   5    2.01    0.70
   9  -1  -5    1.54    0.78
  -9   1  -5    1.25    0.43
  -9  -1   5    1.83    0.73
   9  -1  -5    0.87    0.86
   9   1   5    3.02    0.62
   9   1   5    1.00    0.76
   9   1   5    0.15    0.88
   9   1   5   -0.14    0.99
   9  -1   6    1.16    0.91
  -9  -1  -6    0.27    0.51
  -9   1   6    0.62    0.67
   9   1  -6    0.88    0.79
   9   1  -6    0.69    0.96
   9  -1   6    0.35    0.93
   9  -1   6    2.01    0.65
   9  -1  -6    1.20    0.95
   9   1   6    1.18    1.03
   9   1   6   -0.52    0.92
   9  -1  -6    2.04    0.84
  -9  -1   6    0.18    0.71
   9   1   6    0.60    0.56
  -9   1   7    2.88    0.89
   9  -1   7    3.93    1.18
   9   1  -7    1.76    1.03
   9  -1   7    3.37    0.77
   9   1  -7    0.79    1.27
  -9  -1  -7    3.64    0.66
   9   1   7   -0.72    1.14
   9  -1  -7    1.02    1.02
   9   1   7    1.21    1.29
   9  -1  -7    0.98    1.13
  -9   1  -7    3.98    1.50
  -9  -1   7    4.53    1.00
   9   1  -8   79.11    5.66
  -9   1   8   76.01    5.82
   9  -1   8   74.58    5.79
   9  -1   8   69.23    5.79
   9   1  -8   71.74    5.91
   9  -1  -8   76.16    5.93
   9  -1  -8   72.77    5.62
   9   1   8   78.27    5.76
  -9   1  -8   72.19    6.07
   9   1   8   81.83    5.92
  -9  -1   8   72.17    5.82
   9   1   8   75.00    5.97
   9  -1   9    0.51    0.88
   9   1  -9   -0.39    1.07
   9  -1   9    0.24    1.05
  -9   1   9   -0.38    1.00
   9   1  -9    0.75    1.23
   9   1   9   -0.75    0.82
   9   1   9   -0.13    0.98
   9  -1  -9   -0.49    1.04
   9   1   9   -1.66    0.99
   9  -1  -9   -1.93    1.20
  -9  -1   9    0.12    1.03
  -9   1  -9    0.03    1.10
   9   1 -10   19.93    2.00
   9  -1  10   17.25    2.26
  -9   1  10   18.93    1.86
   9  -1  10   15.30    1.72
   9   1 -10   15.10    2.36
   9   1  10   16.47    2.23
   9  -1 -10   18.02    1.89
  -9   1 -10    9.09    2.25
   9   1  10   16.33    1.97
   9  -1 -10   14.61    2.30
   9   1  10   16.72    1.69
  -9  -1  10   15.51    1.81
  -9   1  11    4.35    1.31
   9   1 -11    0.85    1.47
   9  -1  11    1.30    1.12
   9  -1  11   -0.17    1.30
   9   1 -11    1.95    1.37
  -9  -1  11    4.41    1.35
   9   1  11    0.00    1.40
   9  -1 -11    1.67    1.33
   9   1  11   -0.03    1.21
   9   1  11    1.92    1.03
   9  -1 -11    2.04    1.47
   9   1 -12    0.84    1.61
   9  -1  12   -0.32    1.18
  -9   1  12    1.52    1.30
  -9  -1 -12    0.40    1.24
   9  -1  12   -2.18    1.05
   9   1 -12   -2.14    1.28
   9  -1 -12   -0.21    1.27
  -9  -1  12    0.30    1.28
   9  -1 -12    1.36    1.65
  -9   1 -12    0.21    1.26
   9   1  12   -2.03    1.01
   9   1  12   -0.43    1.31
   9  -1  13    1.72    1.35
   9   1 -13   10.25    2.06
   9  -1  13    6.05    1.57
  -9   1  13    8.39    1.59
   9   1 -13    7.95    1.69
   9   1  13    4.80    1.68
   9  -1 -13    4.54    1.58
  -9  -1  13    6.99    1.56
   9   1 -14   18.80    2.29
   9  -1  14    9.20    1.93
  -9   1  14   16.66    2.21
   9  -1  14   17.48    2.36
   9   1  14   19.74    2.56
   9  -1 -14   16.92    2.18
  -9  -1  14   15.87    2.17
  10  -1   0  124.95    9.67
  10   1   0  125.47    9.65
  10   1   0  124.64    9.07
  10   1   0  131.87    9.63
 -10   1   0  145.02    9.68
  10  -1   0  120.99    9.05
  10   1  -1   22.11    1.78
  10   1  -1   23.29    1.88
  10  -1   1   19.59    1.67
 -10   1   1   26.26    1.92
  10   1  -1   24.28    1.92
  10  -1   1   21.41    1.71
  10  -1   1   21.29    1.90
  10  -1  -1   20.75    1.75
  10   1   1   19.69    1.95
  10   1   1   22.80    1.90
  10  -1  -1   21.80    1.74
  10  -1  -1   22.49    1.93
  10  -1  -1   21.90    1.71
 -10   1  -1   23.28    2.05
  10   1   1   22.03    1.72
  10  -1   2   65.08    5.43
  10  -1   2   60.84    5.16
  10  -1   2   68.35    5.15
  10   1  -2   70.31    5.16
  10  -1   2   71.72    5.53
  10   1  -2   81.77    5.22
 -10   1   2   76.03    5.37
  10   1  -2   78.01    5.39
  10   1  -2   74.21    5.16
  10  -1   2   68.93    5.04
  10   1  -2   74.38    5.47
  10   1   2   73.84    5.06
  10  -1  -2   72.45    5.25
  10   1   2   66.70    5.42
  10  -1  -2   72.32    5.19
  10   1   2   64.41    5.49
  10  -1  -2   68.23    5.47
  10  -1  -2   73.44    5.15
 -10   1   3  131.47   10.06
 -10  -1  -3  134.88    9.39
  10   1  -3  130.40    9.67
  10  -1   3  135.89   10.04
 -10   1   3  135.48    7.41
  10  -1   3  131.59    9.63
  10  -1   3  120.59    9.65
 -10   1   3  141.08    9.90
  10   1  -3  144.97    9.74
  10  -1   3  132.65   10.13
  10   1  -3  136.67    9.52
  10   1   3  130.70   10.11
  10   1   3  134.79    9.65
  10  -1  -3  137.35    9.50
  10   1   3  135.57   10.02
  10  -1  -3  136.84    9.75
 -10  -1   3  142.66   10.06
 -10  -1   3  133.80    9.94
 -10  -1   3  136.01    7.40
  10   1   3  125.38    9.59
 -10   1  -3  127.34    9.36
  10  -1  -3  130.58    9.66
  10  -1   4    8.24    1.12
 -10   1   4    7.31    1.06
  10  -1   4    6.71    1.27
  10  -1   4    8.17    1.02
  10   1  -4    9.08    1.17
 -10  -1  -4    7.00    0.77
  10   1  -4    9.71    1.10
  10  -1   4    7.74    1.02
 -10   1   4    7.80    0.75
  10   1  -4   11.38    1.33
  10   1   4    6.86    0.99
  10  -1  -4    8.06    1.06
 -10  -1   4    7.34    0.73
  10   1   4    8.79    1.28
  10  -1  -4    8.32    1.25
 -10   1  -4    5.81    0.70
  10  -1  -4    8.83    1.12
 -10  -1   4    9.21    1.06
  10   1   4    7.42    0.91
  10   1   4    8.19    1.09
  10  -1   5    0.43    0.61
 -10  -1  -5   -0.07    0.45
  10   1  -5    0.92    0.74
  10  -1   5   -0.24    0.82
 -10   1   5    0.01    0.69
  10  -1   5    0.38    0.79
  10   1  -5    0.07    0.86
 -10  -1   5    0.27    0.65
  10   1   5   -1.22    0.81
  10   1   5    0.32    0.56
  10   1   5    0.54    0.81
  10  -1  -5    0.61    0.78
  10  -1  -5    0.22    0.68
  10  -1   6   72.62    6.00
 -10   1   6   76.17    6.09
  10  -1   6   75.56    6.29
  10   1  -6   73.04    6.06
  10  -1   6   85.63    6.10
 -10  -1  -6   77.63    5.63
  10   1  -6   79.95    5.86
  10  -1  -6   87.77    5.89
  10   1   6   84.99    6.06
  10   1   6   77.96    6.05
  10   1   6   76.30    6.27
 -10  -1   6   81.64    6.11
  10  -1  -6   82.77    6.10
  10   1  -7    7.31    1.62
  10   1  -7    9.71    1.41
 -10   1   7    8.86    1.23
  10  -1   7    7.86    1.09
  10  -1   7    9.52    1.47
  10   1   7    7.30    1.49
  10  -1  -7    6.56    1.53
  10   1   7    7.89    1.50
  10  -1  -7    9.14    1.38
 -10  -1   7    8.44    1.26
 -10   1  -7    7.93    1.68
  10   1   7    8.71    1.02
  10   1  -8   15.27    1.76
  10   1  -8   14.39    2.08
 -10   1   8   13.02    1.51
  10  -1   8   13.29    1.43
  10  -1   8   13.17    1.80
 -10  -1   8   12.76    1.52
  10  -1  -8   16.06    1.78
  10   1   8   15.37    1.97
  10   1   8   13.13    1.89
  10  -1  -8   13.92    2.03
 -10   1  -8    8.47    2.03
  10   1   8   12.48    1.35
  10  -1   9   29.08    2.52
  10   1  -9   26.87    2.60
  10   1  -9   30.03    2.94
  10  -1   9   28.65    2.73
 -10   1   9   33.52    2.63
 -10  -1   9   29.21    2.61
  10   1   9   27.74    2.80
  10  -1  -9   27.63    2.84
  10   1   9   22.54    2.69
  10  -1  -9   35.79    2.70
 -10   1  -9   20.52    3.16
  10   1   9   31.02    2.51
  10   1 -10    5.47    1.43
 -10   1  10    3.89    1.24
  10  -1  10    3.54    1.02
  10   1 -10    3.77    1.58
  10  -1  10    2.40    1.32
  10   1  10    2.45    1.36
  10  -1 -10    2.40    1.52
  10   1  10    3.20    1.44
  10   1  10    3.51    1.01
 -10   1 -10    1.35    1.52
 -10  -1  10    4.10    1.27
  10  -1 -10    4.49    1.38
 -10  -1 -11    2.40    1.74
  10   1 -11    9.18    1.98
  10  -1  11    7.96    1.47
 -10   1  11   10.80    1.66
  10   1 -11   12.99    1.79
  10  -1  11    7.97    1.73
  10  -1 -11    6.34    1.90
  10  -1 -11    8.55    1.65
  10   1  11    4.92    1.34
  10   1  11   10.52    1.85
 -10  -1  11    9.70    1.59
 -10   1 -11    1.25    1.74
  10  -1  12   18.38    2.35
 -10   1  12   23.91    2.44
  10   1 -12   24.17    2.45
  10   1 -12   26.99    2.79
  10  -1  12   25.49    2.59
  10   1  12   28.21    2.69
  10  -1 -12   24.93    2.76
 -10  -1  12   22.61    2.42
  10  -1 -12   26.42    2.48
 -10  -1 -13   -2.51    1.27
  10   1 -13    0.85    1.56
  10  -1  13   -0.75    1.26
  10  -1  13    0.95    1.31
  10   1 -13    0.50    1.42
 -10   1  13    2.37    1.46
  10  -1 -13    0.93    1.34
  10  -1 -13    1.02    1.56
  10   1  13    1.72    1.48
 -10   1 -13   -0.32    1.42
 -10  -1  13    2.99    1.44
  10  -1  14    0.42    1.27
  10   1 -14   -0.16    1.37
 -10   1  14    0.95    1.42
 -10  -1 -14   -0.26    1.26
  10   1  14    1.01    1.40
  10  -1 -14   -0.05    1.37
 -10  -1  14   -0.75    1.40
 -10   1 -14    0.32    1.34
  11   1   0   -0.33    0.59
  11   1   0    0.26    0.60
  11  -1   0   -0.40    0.44
  11   1   0   -0.03    0.49
  11  -1   0    0.22    0.62
 -11   1   0   -0.60    0.66
  11   1  -1  173.26   12.48
  11  -1   1  160.99   12.56
  11   1  -1  166.31   11.84
  11  -1   1  156.18   11.77
  11   1  -1  170.78   12.57
 -11   1   1  193.66   12.53
  11  -1  -1  162.99   11.82
  11   1   1  161.76   12.54
  11   1   1  162.24   11.78
  11   1   1  171.29   12.56
  11  -1  -1  178.07   12.61
  11  -1  -1  155.81   12.01
 -11   1  -1  174.16   12.60
  11  -1  -1  166.51   11.98
  11   1  -2   14.33    1.26
  11  -1   2   11.13    1.10
  11   1  -2   12.78    1.07
  11  -1   2    9.65    1.02
  11  -1   2   10.95    1.06
 -11   1   2   13.50    1.22
  11  -1   2   11.74    1.26
  11   1  -2   13.31    1.13
  11   1  -2   11.64    1.22
  11   1  -2   11.86    1.27
  11   1   2   13.16    1.26
  11  -1  -2   13.48    1.22
 -11   1  -2   14.00    1.56
  11   1   2   12.04    1.41
  11  -1  -2   14.45    1.26
  11   1   2   13.43    1.10
  11  -1  -2   12.68    1.31
  11  -1   3    1.90    0.85
  11  -1   3    1.74    0.58
  11  -1   3    1.12    0.67
 -11   1   3    1.36    0.77
  11   1  -3    2.52    0.74
 -11   1   3    1.48    0.53
 -11   1   3    2.59    0.55
  11   1  -3    2.26    0.74
  11  -1   3    1.42    0.66
  11   1  -3    2.89    0.64
 -11  -1  -3    1.19    0.51
 -11   1  -3    1.42    0.46
  11   1   3    1.64    0.44
 -11  -1   3    1.67    0.59
  11   1   3    1.37    0.88
  11   1   3    1.77    0.59
  11  -1  -3    2.86    0.83
  11  -1  -3    2.02    0.66
  11   1   3    1.62    0.64
 -11  -1   3    1.58    0.49
 -11  -1   3    2.31    0.74
  11  -1  -3    1.38    0.69
  11  -1   4   14.22    1.40
  11  -1   4   11.31    1.15
 -11   1   4   11.16    1.26
  11  -1   4   10.78    1.61
  11   1  -4   10.56    1.26
 -11  -1  -4   12.17    1.00
 -11   1   4   11.23    0.91
  11   1  -4   11.28    1.21
  11  -1   4   11.75    1.19
 -11  -1   4   11.06    1.21
 -11  -1   4   11.10    0.88
 -11   1  -4    9.45    0.95
  11  -1  -4   11.61    1.21
  11   1   4   13.74    1.66
  11   1   4   10.94    1.14
  11   1   4   12.38    1.18
  11   1   4   10.28    1.22
  11  -1  -4   11.43    1.25
  11   1  -5   11.73    1.41
 -11  -1  -5    7.42    0.87
  11  -1   5    8.66    1.09
  11   1  -5   10.62    1.26
  11  -1   5    9.57    1.30
  11  -1   5    7.52    1.47
 -11   1   5   10.13    0.88
 -11   1   5    9.88    1.24
  11  -1  -5    9.84    1.31
  11   1   5    9.57    1.05
  11   1   5    9.87    1.30
  11   1   5    9.06    1.44
 -11  -1   5   10.80    1.23
  11  -1  -5   10.70    1.26
 -11   1   6    8.92    1.25
  11  -1   6    8.67    1.09
  11  -1   6    9.59    1.39
  11   1  -6    9.64    1.38
  11   1  -6    9.53    1.50
 -11   1  -6    8.83    1.60
 -11  -1   6    9.75    1.29
  11  -1  -6   10.17    1.46
  11   1   6    9.16    1.38
  11  -1  -6   10.80    1.37
  11   1   6    8.98    1.06
  11   1   6    7.61    1.49
  11  -1   7   77.51    5.92
  11   1  -7   79.47    5.73
  11   1  -7   74.42    5.96
  11  -1   7   69.24    5.86
 -11   1   7   80.40    5.96
  11  -1  -7   74.26    5.71
  11   1   7   74.51    5.90
  11   1   7   84.91    6.19
 -11  -1   7   74.55    5.94
  11  -1  -7   78.12    5.97
  11   1   7   79.77    5.88
 -11   1  -7   73.17    6.25
  11   1  -8    7.53    1.70
  11   1  -8    7.61    1.41
 -11   1   8    7.43    1.23
  11  -1   8    4.70    1.37
  11  -1   8    5.89    1.05
  11   1   8    8.32    1.10
  11  -1  -8    4.18    1.30
  11   1   8    3.23    1.44
  11  -1  -8    4.06    1.45
 -11   1  -8    3.57    1.87
  11   1   8    2.98    1.55
 -11  -1   8    8.34    1.26
  11  -1   9    0.05    1.11
  11   1  -9   -1.38    1.17
 -11   1   9   -0.22    1.01
  11  -1   9    0.05    0.84
  11   1  -9    0.31    1.12
 -11  -1   9   -0.31    1.08
  11   1   9   -0.67    1.09
  11   1   9    0.89    0.84
  11  -1  -9   -1.39    1.17
  11   1   9   -1.15    1.03
  11  -1  -9    0.17    1.06
 -11   1  -9   -1.52    1.11
  11  -1  10    6.18    1.27
 -11   1  10    9.01    1.49
  11   1 -10    8.63    1.66
  11   1 -10   10.09    1.98
  11  -1  10    9.89    1.76
  11  -1 -10    9.88    1.65
 -11  -1  10   10.66    1.58
  11   1  10    8.96    1.36
  11   1  10   11.34    1.85
  11   1  10    5.53    1.71
  11  -1 -10    8.88    1.86
  11   1 -11   16.24    2.43
  11  -1  11   14.62    2.13
  11   1 -11   20.36    2.23
 -11   1  11   19.10    1.94
 -11  -1 -11    9.26    2.30
  11  -1  11   12.02    1.80
  11   1  11   19.37    2.32
 -11   1 -11    7.17    2.27
  11  -1 -11   19.31    2.16
 -11  -1  11   15.52    1.85
  11  -1 -11   20.90    2.51
 -11   1  12   -0.68    1.34
 -11  -1 -12   -0.54    1.29
  11   1 -12   -1.45    1.39
  11  -1  12   -0.63    1.19
  11  -1  12   -1.61    1.08
  11   1 -12   -0.23    1.30
 -11  -1  12    0.04    1.30
  11  -1 -12   -2.28    1.23
  11  -1 -12    0.34    1.48
 -11   1 -12   -0.55    1.34
  11   1  12    0.19    1.33
  11  -1  13   11.94    2.02
  11  -1  13   18.88    2.36
  11   1 -13   20.98    2.18
 -11   1  13   17.80    2.27
  11   1 -13   22.26    2.70
 -11  -1 -13   10.94    2.38
  11  -1 -13   20.57    2.08
  11  -1 -13   20.12    2.66
 -11   1 -13    8.95    2.39
 -11  -1  13   17.22    2.06
  11   1  13   21.53    2.32
 -11  -1 -14    2.16    1.56
  11   1 -14    2.70    1.81
 -11   1  14    1.21    1.53
  11   1 -14    4.10    1.58
  11  -1  14    1.20    1.47
 -11  -1  14    3.99    1.60
 -11   1 -14    1.03    1.57
  11   1  14    3.18    1.66
  11  -1 -14    0.96    1.41
  12   1   0    4.77    0.92
  12   1   0    5.89    0.83
  12   1   0    5.35    0.94
 -12   1   0    4.80    1.00
  12  -1   0    5.22    0.97
  12  -1   0    5.24    0.80
  12   1  -1   36.19    2.70
  12  -1   1   33.90    2.61
 -12   1   1   40.72    2.92
  12   1  -1   35.59    2.87
  12  -1   1   34.68    2.89
  12   1  -1   38.90    2.87
  12   1   1   33.21    2.62
  12  -1  -1   33.41    2.59
  12  -1  -1   34.03    2.90
  12  -1  -1   32.56    2.66
 -12   1  -1   35.27    2.97
  12   1   1   35.34    2.87
  12   1   1   33.16    2.91
  12  -1   2    5.11    0.91
  12  -1   2    4.88    0.70
 -12   1   2    5.78    0.86
  12   1  -2    5.48    0.96
  12   1  -2    4.30    0.87
  12   1  -2    5.90    0.70
  12   1  -2    6.65    0.89
  12  -1  -2    6.75    0.82
  12  -1  -2    5.84    0.88
  12   1   2    5.42    0.94
 -12   1  -2    4.92    1.21
  12  -1  -2    7.38    0.92
  12  -1  -2    7.51    1.07
  12   1   2    5.97    1.09
  12   1   2    5.23    0.75
  12  -1   3  161.29   12.34
  12   1  -3  171.17   11.68
 -12   1   3  159.66   12.35
 -12  -1  -3  155.86   11.54
  12  -1   3  155.79   11.83
  12  -1   3  164.29   11.79
  12   1  -3  167.73   11.82
  12   1  -3  184.50   11.90
  12   1   3  159.28   12.39
 -12  -1   3  164.38   12.34
 -12   1  -3  151.08   11.51
  12  -1  -3  160.42   12.38
  12  -1  -3  185.68   11.97
  12   1   3  167.26   12.34
  12  -1  -3  166.13   11.66
 -12   1  -3  157.35   12.45
 -12  -1   3  172.11    9.10
  12  -1  -3  164.66   11.84
  12  -1   4   13.70    1.49
  12  -1   4   15.29    1.40
 -12  -1  -4   14.89    1.27
  12  -1   4   15.94    1.50
 -12   1   4   15.99    1.13
  12   1  -4   15.56    1.49
  12   1  -4   15.33    1.48
 -12   1   4   15.86    1.58
 -12  -1   4   16.29    1.51
 -12   1  -4   15.87    1.84
 -12  -1   4   15.38    1.09
  12   1   4   13.16    1.68
  12   1   4   16.65    1.48
  12   1   4   15.75    1.44
  12  -1  -4   14.65    1.47
  12   1   4   14.74    1.36
  12  -1  -4   15.70    1.48
  12  -1   5   22.87    2.05
  12  -1   5   23.31    2.09
 -12   1   5   25.15    2.13
  12   1  -5   22.28    2.09
  12   1  -5   24.93    2.06
 -12   1   5   23.27    1.55
  12  -1  -5   26.06    2.07
 -12  -1   5   22.24    2.08
  12  -1  -5   21.87    2.06
  12   1   5   22.03    2.07
 -12   1  -5   19.47    2.42
  12   1   5   25.96    2.37
  12   1   5   24.51    2.03
  12   1  -6    8.38    1.29
  12  -1   6   10.20    1.07
  12  -1   6    7.84    1.31
  12   1  -6    2.86    1.31
 -12   1   6    6.90    1.18
 -12   1  -6    3.20    1.71
  12   1   6    5.90    1.31
  12   1   6    3.67    1.51
  12   1   6   10.23    1.04
  12  -1  -6    5.92    1.29
  12  -1  -6    5.07    1.22
 -12  -1   6    9.97    1.23
  12   1  -7   17.87    2.13
  12  -1   7   15.24    1.90
 -12   1   7   17.21    1.72
  12  -1   7   17.02    1.64
  12   1  -7   17.26    1.74
 -12   1  -7   15.36    2.33
  12   1   7   14.71    1.81
  12  -1  -7   15.17    1.87
  12   1   7   14.84    1.91
 -12  -1   7   17.05    1.73
  12  -1  -7   17.51    1.76
  12   1   7   17.12    1.59
  12   1  -8    3.86    1.52
  12   1  -8    4.38    1.25
 -12   1   8    5.92    1.18
  12  -1   8    4.74    1.31
  12  -1   8    6.43    1.06
  12   1   8    5.72    1.01
  12   1   8    2.69    1.37
 -12  -1   8    5.72    1.22
  12  -1  -8    3.72    1.37
  12   1   8    1.67    1.39
 -12   1  -8    1.49    1.53
  12  -1  -8    5.90    1.28
 -12   1   9   34.32    2.89
  12  -1   9   35.39    3.05
  12   1  -9   32.13    2.86
  12   1  -9   35.54    3.16
  12  -1   9   31.39    2.83
  12   1   9   34.09    3.06
 -12  -1   9   33.18    2.90
  12   1   9   33.25    3.14
 -12   1  -9   22.59    3.43
  12  -1  -9   32.63    2.86
  12   1   9   34.95    2.83
  12  -1  -9   35.72    3.15
  12  -1  10   -0.50    1.10
  12   1 -10   -0.76    1.31
 -12   1  10   -0.78    1.11
  12  -1  10   -0.42    0.92
  12   1 -10    1.21    1.21
  12  -1 -10   -1.34    1.22
 -12   1 -10   -1.41    1.35
  12   1  10   -0.14    1.23
  12   1  10    0.44    0.95
  12  -1 -10   -0.74    1.15
  12   1  10   -0.35    1.15
 -12  -1  10    0.42    1.21
  12   1 -11    5.98    1.75
  12  -1  11    5.74    1.53
  12  -1  11    4.90    1.29
  12   1 -11    7.54    1.59
 -12   1  11   10.00    1.61
 -12  -1 -11    3.45    1.74
  12  -1 -11    4.21    1.72
 -12  -1  11    7.67    1.56
  12   1  11    9.34    1.73
 -12   1 -11    4.38    1.78
  12  -1 -11    7.75    1.54
  12  -1  12    7.18    1.74
  12   1 -12   12.74    1.90
  12  -1  12    7.49    1.58
 -12   1  12   11.56    1.82
  12   1 -12    7.87    1.99
 -12  -1  12   11.50    1.81
  12  -1 -12   12.23    2.14
  12   1  12   11.02    2.05
  12  -1 -12   11.09    1.78
  12  -1  13    5.19    1.56
 -12  -1 -13    1.99    1.57
 -12   1  13    6.67    1.69
  12   1 -13    6.76    1.65
  12   1 -13    4.67    1.87
  12  -1 -13    5.61    1.87
 -12   1 -13    3.00    1.68
 -12  -1  13    4.62    1.63
  12   1  13    6.94    1.75
  12  -1 -13    4.54    1.52
  12   1 -14    0.90    1.45
 -12   1  14    0.66    1.56
  12  -1 -14   -1.38    1.33
 -12  -1  14    1.32    1.44
  13   1   0    2.34    0.66
 -13   1   0    2.12    0.88
  13   1   0    2.52    0.79
  13  -1   0    1.12    0.74
  13  -1   0    2.01    0.64
  13   1   0    2.21    0.79
  13  -1   1   52.00    3.90
  13   1  -1   53.72    4.24
  13  -1   1   49.89    4.24
  13   1  -1   57.48    4.22
  13   1  -1   53.97    3.97
 -13   1   1   61.42    4.26
  13   1   1   52.27    4.23
 -13   1  -1   54.44    4.33
  13  -1  -1   51.58    3.94
  13  -1  -1   52.63    4.27
  13   1   1   52.33    3.91
  13   1   1   51.71    4.25
  13   1  -2   88.24    6.33
  13  -1   2   83.43    6.71
  13   1  -2   87.05    6.71
 -13   1   2   88.61    6.61
  13  -1   2   81.76    6.21
 -13   1  -2   84.11    6.81
  13  -1  -2   90.78    6.76
  13   1   2   82.37    6.75
  13  -1  -2   84.71    6.30
  13   1   2   88.06    6.24
 -13  -1   2   97.03    6.69
  13  -1  -2   95.63    6.43
  13   1   2   85.47    6.70
  13  -1  -2   88.40    6.34
  13  -1   3    0.89    0.50
  13   1  -3    1.02    0.55
  13   1  -3    1.35    0.74
  13   1  -3    0.50    0.68
  13  -1   3    0.84    0.62
 -13   1   3    0.78    0.84
  13  -1   3    0.63    0.67
 -13  -1  -3    1.15    0.54
  13   1   3    0.83    0.87
  13  -1  -3    1.01    0.74
  13  -1  -3    1.06    0.61
 -13  -1   3    1.35    0.52
 -13  -1   3    0.70    0.75
  13  -1  -3    0.94    0.82
 -13   1  -3    0.93    1.04
  13   1   3    1.02    0.66
  13  -1  -3    2.21    0.86
  13  -1   4   35.21    2.76
  13  -1   4   29.06    2.62
 -13  -1  -4   32.94    2.46
 -13   1   4   31.77    2.78
 -13   1   4   32.90    2.04
  13   1  -4   34.08    2.62
  13   1  -4   36.09    2.70
  13   1   4   34.32    2.54
 -13   1  -4   27.20    3.04
  13   1   4   33.02    2.97
 -13  -1   4   31.31    2.00
  13   1   4   33.94    2.73
  13  -1  -4   32.45    2.63
  13   1   4   33.53    2.58
 -13  -1   4   33.15    2.76
  13  -1  -4   33.90    2.63
 -13   1   5   55.74    4.55
 -13   1   5   57.70    3.35
  13  -1   5   56.34    4.53
  13  -1   5   56.60    4.42
  13   1  -5   61.52    4.38
  13   1  -5   56.76    4.42
  13   1   5   61.01    4.53
 -13   1  -5   58.32    4.89
  13  -1  -5   56.41    4.42
  13   1   5   54.06    4.73
 -13  -1   5   54.80    4.53
  13   1   5   61.98    4.43
  13  -1  -5   58.93    4.36
 -13   1   6    7.56    1.23
  13  -1   6    6.96    1.14
  13  -1   6    6.99    1.23
  13   1  -6    8.23    1.33
  13   1  -6    6.04    1.22
  13   1   6    6.44    1.44
  13  -1  -6    8.88    1.36
  13   1   6    6.17    1.04
 -13   1  -6    6.33    1.62
  13   1   6    7.42    1.27
  13  -1  -6    8.34    1.24
 -13  -1   6    6.32    1.18
  13  -1   7    8.43    1.19
  13  -1   7    8.60    1.41
  13   1  -7    7.62    1.34
  13   1  -7    6.47    1.54
 -13   1   7    8.24    1.31
  13  -1  -7    8.09    1.40
  13   1   7   11.00    1.18
 -13   1  -7    1.94    1.89
  13   1   7    7.42    1.44
 -13  -1   7    8.29    1.26
  13  -1  -7    6.00    1.41
  13   1   7    3.64    1.57
  13   1  -8   21.04    1.99
 -13   1   8   18.96    1.90
  13   1  -8   17.48    2.12
  13  -1   8   18.75    2.04
  13  -1   8   19.17    1.88
 -13   1  -8   14.42    2.53
  13   1   8   20.87    2.09
  13   1   8   18.31    2.21
 -13  -1   8   19.52    1.93
  13  -1  -8   18.36    2.12
  13  -1  -8   20.76    1.97
  13   1   8   21.43    1.87
  13  -1   9    1.14    0.89
  13   1  -9    0.98    1.07
  13   1  -9   -1.04    1.16
  13  -1   9    0.06    1.11
 -13   1   9    0.51    1.05
  13  -1  -9    0.45    1.08
 -13   1  -9    0.39    1.30
 -13  -1   9    1.39    1.09
  13   1   9    1.85    0.91
  13   1   9    1.59    1.17
  13   1   9    1.89    1.26
  13  -1  -9    0.23    1.25
  13  -1  10    7.40    1.38
 -13   1  10    9.85    1.53
  13  -1  10    7.62    1.61
  13   1 -10    9.98    1.62
 -13  -1 -10    1.83    1.91
  13   1 -10    6.08    1.78
 -13  -1  10   10.11    1.60
  13   1  10    6.43    1.70
  13  -1 -10    9.64    1.59
 -13   1 -10   -0.34    1.93
  13  -1 -10    8.68    1.82
  13   1 -11    8.02    1.93
  13  -1  11    6.74    1.56
  13   1 -11    9.70    1.71
 -13  -1 -11    1.33    1.80
  13  -1  11    6.30    1.39
 -13   1  11    8.07    1.58
  13  -1 -11    7.46    1.63
  13  -1 -11    6.12    1.78
 -13  -1  11    9.04    1.59
 -13   1 -11    2.82    1.80
  13   1  11    8.18    1.71
  13   1 -12   -1.76    1.35
  13   1 -12   -1.55    1.22
 -13   1  12    0.45    1.37
 -13  -1 -12    0.08    1.34
  13  -1  12   -0.30    1.13
 -13  -1  12   -0.92    1.32
  13  -1 -12   -0.11    1.25
  13  -1 -12   -0.48    1.47
 -13   1 -12   -0.45    1.37
  13   1  12   -0.31    1.23
  13   1 -13    7.62    1.69
 -13   1  13    8.59    1.78
  13   1 -13    7.22    2.00
 -13  -1 -13   -0.29    1.75
 -13  -1  13    9.23    1.85
  13   1  13    8.35    1.86
  13  -1 -13    6.88    1.68
  13  -1 -13   11.71    2.14
 -13   1 -13    4.11    1.92
  14   1   0  312.84   21.90
  14  -1   0  290.94   22.01
  14  -1   0  278.67   20.67
  14   1   0  284.76   20.69
 -14   1   0  315.08   21.94
  14   1   0  292.68   21.99
  14  -1   1   23.60    1.93
  14   1  -1   21.99    2.15
 -14   1   1   28.88    2.20
  14   1  -1   24.48    2.02
  14   1  -1   27.81    2.16
  14  -1   1   20.96    2.14
 -14   1  -1   23.57    2.29
  14   1   1   23.16    2.20
  14  -1  -1   23.63    1.98
  14  -1  -1   24.66    2.22
  14   1   1   23.87    2.16
  14   1   1   24.34    1.96
  14   1  -2   26.24    2.36
  14  -1   2   26.10    2.08
 -14   1   2   28.05    2.28
  14   1  -2   27.97    2.23
  14  -1   2   24.40    2.34
 -14   1  -2   25.36    2.53
  14  -1  -2   26.85    2.08
  14   1   2   26.48    2.10
  14  -1  -2   28.06    2.42
  14  -1  -2   31.71    2.21
 -14  -1   2   31.23    2.36
  14   1   2   23.84    2.40
  14  -1  -2   25.69    2.20
  14   1   2   24.88    2.32
  14  -1   3    2.58    0.66
  14   1  -3    1.26    0.80
  14  -1   3    2.02    0.81
  14   1  -3    1.35    0.67
  14   1  -3    2.56    0.59
 -14   1   3    0.83    0.93
 -14  -1  -3    2.14    0.63
 -14   1  -3   -1.90    1.07
 -14  -1   3    1.22    0.85
  14  -1  -3    3.47    1.02
 -14  -1   3    1.32    0.59
  14  -1  -3    1.91    0.80
  14   1   3   -0.03    0.95
  14  -1  -3    1.98    0.67
  14   1   3    3.03    0.82
 -14   1   4   63.51    3.43
 -14   1   4   56.25    4.64
  14  -1   4   57.05    4.40
  14  -1   4   58.85    4.63
  14   1  -4   60.53    4.38
  14   1  -4   62.07    4.42
  14  -1  -4   58.06    4.39
 -14  -1   4   58.42    3.38
  14   1   4   61.03    4.81
 -14  -1   4   54.10    4.59
 -14   1  -4   56.10    4.88
  14  -1  -4   56.99    4.39
  14   1   4   58.72    4.60
  14  -1   5   11.20    1.40
 -14   1   5   11.41    1.00
  14  -1   5   11.42    1.37
  14   1  -5    9.52    1.30
  14   1  -5   11.04    1.42
 -14   1   5   12.11    1.46
 -14  -1   5   10.90    1.32
  14  -1  -5    9.63    1.34
  14   1   5   10.56    1.35
  14   1   5    8.51    1.62
  14  -1  -5   11.02    1.34
 -14   1  -5    6.07    1.86
  14   1   5   10.88    1.30
  14   1  -6   83.64    6.33
 -14   1   6   83.30    6.50
  14  -1   6   81.72    6.48
  14  -1   6   86.64    6.32
  14   1  -6   89.40    6.24
  14  -1  -6   82.43    6.20
  14   1   6   89.02    6.49
  14   1   6   93.23    6.35
  14   1   6   80.45    6.69
  14  -1  -6   87.43    6.35
 -14  -1   6   78.89    6.46
 -14   1  -6   70.70    6.73
  14  -1   7    1.92    1.00
 -14   1   7    0.02    0.96
  14  -1   7    2.29    0.92
  14   1  -7    0.19    1.02
  14   1  -7    0.77    0.96
  14   1   7    0.77    1.20
  14  -1  -7   -0.06    0.92
  14   1   7    1.17    1.02
 -14   1  -7   -0.70    1.37
 -14  -1   7    1.52    0.97
  14   1   7    1.05    0.88
  14  -1  -7    1.37    1.04
 -14   1   8    7.81    1.32
  14  -1   8    7.67    1.29
  14  -1   8    9.09    1.49
  14   1  -8    6.40    1.52
  14   1  -8    7.78    1.36
 -14   1  -8    4.73    1.71
  14   1   8    8.21    1.47
  14   1   8    8.37    1.65
  14  -1  -8    8.78    1.60
  14  -1  -8    9.14    1.44
 -14  -1   8    8.69    1.42
  14   1   8    7.18    1.23
  14   1  -9    3.61    1.50
  14  -1   9    3.70    1.31
  14   1  -9    3.19    1.23
  14  -1   9    5.71    1.18
 -14   1   9    5.17    1.21
  14   1   9    0.68    1.36
  14  -1  -9    1.92    1.31
  14  -1  -9    1.49    1.22
  14   1   9    0.84    1.45
 -14  -1   9    5.50    1.30
 -14   1  10    6.71    1.41
 -14  -1 -10    4.73    1.72
  14   1 -10    6.49    1.42
  14   1 -10    3.27    1.51
  14  -1  10    3.46    1.15
  14  -1  10    2.56    1.27
  14  -1 -10    4.93    1.56
 -14   1 -10    3.63    1.63
  14   1  10    5.03    1.48
 -14  -1  10    4.47    1.35
  14  -1 -10    5.50    1.40
  14   1 -11   -0.23    1.37
 -14  -1 -11   -1.94    1.38
  14   1 -11    0.97    1.24
  14  -1  11    1.30    1.09
  14  -1  11    0.86    1.21
 -14   1  11    0.43    1.33
  14   1  11   -1.11    1.26
  14  -1 -11    0.16    1.23
  14  -1 -11    1.25    1.42
 -14   1 -11   -2.33    1.41
 -14  -1  11    1.82    1.38
  14   1 -12   18.68    2.02
 -14   1  12   17.40    2.07
  14  -1  12   17.08    2.26
  14   1 -12   17.15    2.48
 -14  -1 -12    8.89    2.43
  14   1  12   18.25    2.10
 -14  -1  12   18.36    2.06
 -14   1 -12   10.02    2.58
  14  -1 -12   20.06    2.58
  14  -1 -12   18.09    2.25
 -14  -1 -13   -2.33    1.42
  14   1 -13   -1.02    1.65
  14  -1  13    0.88    1.34
  14   1 -13    1.39    1.31
 -14   1  13    0.58    1.52
  14  -1 -13    1.10    1.60
  14   1  13    0.35    1.38
  14  -1 -13   -1.00    1.28
 -14   1 -13   -1.70    1.53
 -14  -1  13    1.99    1.52
  15  -1   0    1.66    0.71
 -15   1   0    3.86    1.05
  15  -1   0    1.48    0.93
  15   1   0    2.83    0.91
  15   1   0    2.29    0.91
  15   1   0    2.69    0.76
  15  -1   1   24.93    2.26
 -15   1   1   25.96    2.26
  15  -1   1   22.92    1.98
  15   1  -1   26.96    2.28
  15   1  -1   22.93    2.04
  15   1   1   26.63    2.25
 -15   1  -1   22.61    2.36
  15  -1  -1   24.67    2.05
  15   1   1   23.98    2.01
  15   1   1   22.06    2.26
 -15  -1   1   27.21    2.31
  15  -1  -1   25.89    2.32
  15  -1   2   62.23    5.25
  15   1  -2   66.68    4.94
  15   1  -2   70.38    5.28
  15  -1  -2   68.24    4.86
  15   1   2   68.59    4.84
  15   1   2   65.68    5.23
  15  -1  -2   65.33    4.91
 -15   1  -2   65.56    5.38
  15  -1  -2   69.30    5.30
  15   1   2   65.33    5.32
  15  -1   3   -0.63    0.80
 -15   1   3    0.39    0.57
  15   1  -3   -0.25    0.75
  15   1  -3    0.54    0.32
 -15   1   3    0.88    0.92
  15  -1  -3    0.19    0.61
  15   1   3    0.37    0.99
  15  -1  -3    0.52    0.76
  15   1   3    0.22    0.77
 -15  -1   3    0.25    0.57
 -15  -1   3    0.70    0.85
 -15   1  -3   -0.67    1.08
  15   1  -4   89.98    6.25
 -15   1   4   83.33    6.58
  15  -1   4   83.14    6.23
  15  -1   4   81.62    6.56
 -15   1   4   83.33    4.83
  15   1  -4   87.89    6.22
 -15  -1   4   80.34    6.53
  15   1   4   87.14    6.56
  15   1   4   89.15    6.74
 -15   1  -4   79.40    6.75
  15  -1  -4   90.81    6.25
  15  -1  -4   86.78    6.22
 -15  -1   4   81.51    4.81
 -15   1   5    0.33    0.92
  15  -1   5    0.82    0.79
  15   1  -5    0.74    0.90
  15  -1   5    2.12    0.95
 -15   1   5    0.68    0.60
  15   1  -5   -0.15    0.72
 -15  -1   5    1.34    0.90
  15   1   5   -1.12    1.14
 -15   1  -5   -4.09    1.33
  15   1   5    0.82    0.75
  15  -1  -5   -0.21    0.83
  15   1   5    0.78    0.83
  15  -1  -5    0.85    0.72
  15  -1   6    1.64    0.99
  15  -1   6    1.88    0.89
 -15   1   6    1.78    1.00
  15   1  -6    1.74    0.96
  15   1  -6    0.16    0.78
  15   1   6    1.26    1.15
 -15  -1   6    1.51    0.96
 -15   1  -6    1.19    1.32
  15  -1  -6    2.02    0.88
  15   1   6    1.00    0.91
  15   1   6    1.00    0.84
  15  -1  -6    0.81    0.91
  15   1  -7    5.27    1.34
 -15   1   7    6.70    1.30
  15  -1   7    8.56    1.33
  15  -1   7    6.52    1.19
  15   1  -7    6.36    1.28
  15   1   7    6.74    1.21
 -15  -1   7    7.73    1.28
  15   1   7    6.50    1.58
  15  -1  -7    6.11    1.26
 -15   1  -7    2.78    1.81
  15   1   7    7.59    1.33
  15  -1  -7    5.69    1.31
 -15   1   8   23.99    2.24
  15   1  -8   25.41    2.26
  15  -1   8   22.59    2.22
  15  -1   8   24.81    2.23
  15   1  -8   22.72    2.37
  15  -1  -8   21.06    2.18
  15   1   8   25.26    2.55
 -15   1  -8   17.59    2.94
  15   1   8   24.00    2.28
 -15  -1   8   22.80    2.24
  15   1   8   25.58    2.22
  15  -1  -8   23.12    2.33
  15   1  -9    0.69    1.05
 -15   1   9   -0.54    1.05
  15  -1   9   -0.57    0.98
  15   1  -9   -2.30    1.08
  15  -1   9   -0.74    1.01
 -15  -1  -9    0.12    1.31
  15  -1  -9   -1.03    1.09
 -15  -1   9    0.68    1.15
  15  -1  -9   -0.61    1.11
  15   1   9   -1.48    1.00
 -15   1  -9   -0.89    1.27
 -15   1  10   29.43    2.78
 -15  -1 -10   18.47    3.48
  15   1 -10   29.71    2.97
  15   1 -10   34.28    2.83
  15  -1  10   32.31    2.86
  15  -1  10   28.73    2.75
  15  -1 -10   33.13    2.99
  15   1  10   34.55    2.92
  15  -1 -10   31.31    2.80
 -15  -1  10   31.31    2.81
 -15   1  11    4.39    1.45
  15   1 -11    4.01    1.63
 -15  -1 -11   -4.19    1.74
  15  -1  11    3.06    1.28
  15   1 -11    6.11    1.48
  15  -1 -11    1.02    1.37
  15   1  11    0.46    1.38
 -15  -1  11    5.19    1.50
 -15   1 -11   -2.75    1.87
  15  -1 -11    2.66    1.54
  15   1 -12   -0.93    1.52
  15   1 -12   -0.22    1.25
  15  -1  12   -1.61    1.15
 -15   1  12   -0.78    1.43
 -15  -1 -12    0.46    1.41
  15  -1 -12   -0.71    1.37
  15  -1 -12   -1.58    1.37
 -15  -1  12   -1.42    1.32
 -15   1 -12    1.22    1.50
  15   1  12    0.26    1.29
  16  -1   0  132.56   10.49
 -16   1   0  150.26   10.51
  16   1   0  137.52   10.48
  16  -1   0  128.74    9.78
 -16  -1   0  145.55   10.50
  16   1   0  135.57    9.82
  16   1  -1   64.68    4.68
  16   1  -1   61.65    5.00
 -16   1   1   69.60    4.98
  16  -1   1   57.63    4.99
  16  -1  -1   64.29    5.05
  16   1   1   61.77    4.61
  16   1   1   62.93    5.01
  16   1   1   62.42    5.02
 -16   1  -1   62.08    5.08
  16  -1  -1   58.03    4.63
 -16  -1   1   68.80    5.01
  16   1  -2   10.62    1.44
  16   1  -2   10.50    1.30
  16  -1   2    7.80    1.36
 -16   1  -2    8.08    1.54
  16  -1  -2    8.66    1.43
  16  -1  -2    8.89    1.20
  16   1   2    8.09    1.46
  16   1   2    9.45    1.09
  16   1   2    9.69    1.36
 -16   1   3   39.72    2.40
  16  -1   3   36.74    3.27
 -16   1   3   37.13    3.27
  16   1  -3   42.71    3.12
  16  -1  -3   40.23    3.08
  16   1   3   41.84    3.29
  16   1   3   37.14    3.43
 -16   1  -3   34.92    3.50
 -16  -1   3   38.56    2.37
 -16  -1   3   38.23    3.26
  16  -1  -3   41.13    2.97
 -16   1   4    4.54    1.11
  16   1  -4    4.09    0.76
 -16   1   4    4.31    0.78
  16   1  -4    3.71    1.01
  16  -1   4    3.74    1.06
  16   1   4    3.61    1.31
 -16   1  -4    4.20    1.45
 -16  -1   4    5.69    1.08
  16   1   4    4.06    1.05
  16  -1  -4    3.89    0.86
  16  -1  -4    4.63    1.04
 -16  -1   4    5.09    0.73
  16  -1   5   22.03    1.94
  16   1  -5   23.70    2.10
  16  -1   5   22.98    2.14
 -16   1   5   20.75    2.11
 -16   1   5   22.49    1.55
  16   1  -5   22.92    1.93
  16  -1  -5   23.88    1.97
  16   1   5   23.23    2.15
  16  -1  -5   24.34    2.05
  16   1   5   24.69    2.41
 -16  -1   5   21.45    2.08
 -16   1  -5   20.02    2.48
 -16   1   6   46.50    3.97
  16  -1   6   51.24    4.02
  16   1  -6   50.17    3.84
  16   1  -6   47.10    3.82
  16  -1   6   49.27    3.83
  16   1   6   50.31    4.24
  16   1   6   49.60    3.98
 -16  -1   6   50.53    3.98
  16  -1  -6   45.89    3.83
  16   1   6   50.23    3.79
  16  -1  -6   48.78    3.82
  16   1  -7   13.94    1.59
  16  -1   7   12.39    1.56
 -16   1   7   13.28    1.67
  16  -1   7   13.65    1.61
  16   1  -7   12.97    1.66
  16  -1  -7   13.80    1.54
  16  -1  -7   11.42    1.60
 -16   1  -7    8.01    2.15
  16   1   7   12.80    1.96
  16   1   7   13.66    1.55
 -16  -1   7   13.35    1.65
  16   1   7   13.32    1.66
 -16  -1  -8    4.43    1.69
 -16   1   8    4.72    1.23
  16  -1   8    5.87    1.21
  16   1  -8    5.98    1.27
  16  -1   8    6.18    1.26
  16   1  -8    5.48    1.39
  16  -1  -8    4.53    1.20
 -16   1  -8    2.30    1.68
  16  -1  -8    5.66    1.36
 -16  -1   8    6.17    1.28
  16   1   8    5.07    1.26
  16  -1   9   22.23    2.22
  16   1  -9   22.80    2.24
  16   1  -9   21.47    2.34
 -16   1   9   21.00    2.19
  16  -1   9   23.61    2.23
  16   1   9   23.16    2.27
  16  -1  -9   23.48    2.21
 -16  -1   9   23.38    2.22
  16  -1  -9   22.15    2.38
 -16   1  10    9.81    1.56
  16   1 -10    7.80    1.79
  16  -1  10    8.14    1.49
  16  -1  10    6.48    1.43
 -16  -1 -10    4.19    1.87
  16   1 -10    7.96    1.56
  16  -1 -10    8.70    1.76
 -16  -1  10    7.98    1.53
  16  -1 -10    6.12    1.53
 -16   1 -10    3.47    1.83
  16   1  10    7.39    1.56
  16   1 -11    4.08    1.46
  16  -1  11    5.48    1.44
 -16  -1 -11    4.85    1.82
 -16   1  11    4.30    1.49
  16   1 -11    5.78    1.77
  16  -1 -11    6.09    1.80
 -16   1 -11    4.19    1.87
  16   1  11    6.74    1.62
 -16  -1  11    6.50    1.56
  16  -1 -11    5.28    1.52
 -16   1  12    8.27    1.76
  16   1 -12    8.03    2.02
  16  -1  12    7.24    1.60
  16   1 -12    7.50    1.74
 -16  -1 -12    2.50    1.99
  16  -1 -12    3.76    1.82
 -16  -1  12    7.56    1.71
  16   1  12    6.30    1.71
 -16   1 -12    5.86    2.10
  16  -1 -12    5.28    1.63
 -17   1   0    1.31    0.96
  17  -1   0    0.08    0.97
 -17  -1   0   -0.19    0.93
  17   1   0    0.18    0.71
  17  -1   0    0.31    0.66
  17   1   0    1.07    0.97
  17   1  -1   59.18    4.25
 -17  -1  -1   57.44    4.63
  17   1  -1   56.58    4.55
  17  -1   1   52.71    4.54
  17  -1  -1   53.86    4.19
  17  -1  -1   54.70    4.56
  17   1   1   57.71    4.18
  17   1   1   55.76    4.54
 -17   1  -1   58.87    4.64
  17   1  -2    6.74    1.12
  17  -1   2    3.87    1.13
 -17   1  -2    2.42    1.36
  17  -1  -2    6.38    1.06
  17   1   2    4.66    1.25
 -17  -1   2    7.23    1.25
  17   1   2    5.65    1.19
  17  -1  -2    5.88    1.29
 -17   1   3    5.71    1.21
  17   1  -3    7.45    1.17
  17  -1   3    3.84    1.12
 -17   1   3    4.86    0.80
  17   1   3    7.35    1.37
  17   1   3    4.19    1.09
  17  -1  -3    5.13    0.73
 -17  -1   3    4.85    0.79
 -17   1  -3    4.23    1.38
 -17  -1   3    6.28    1.21
  17  -1  -3    4.23    1.00
  17   1  -4    1.43    0.94
 -17   1   4    0.82    0.97
 -17   1   4    2.04    0.70
  17  -1   4    1.52    0.97
 -17  -1   4    1.19    0.93
  17   1   4   -0.75    1.18
  17  -1  -4    1.62    0.98
  17   1   4    1.50    0.96
 -17  -1   4    2.34    0.65
  17  -1  -4    1.55    0.68
  17   1  -5   55.61    4.12
  17  -1   5   51.76    4.30
 -17   1   5   52.52    4.29
 -17   1   5   53.25    3.15
  17  -1   5   54.94    4.01
  17   1  -5   54.82    4.00
 -17   1  -5   43.93    4.55
  17   1   5   55.37    4.32
  17  -1  -5   52.99    4.08
  17   1   5   56.19    4.51
 -17  -1   5   50.97    4.25
  17   1  -6    3.40    0.89
 -17   1   6    2.46    1.10
  17  -1   6    2.08    1.00
  17   1  -6    4.14    1.13
  17  -1   6    2.96    0.91
  17   1   6    3.15    1.03
  17  -1  -6    2.78    0.88
  17  -1  -6    2.38    1.02
 -17  -1   6    4.06    1.11
  17   1   6    2.86    1.33
  17   1   6    2.47    0.78
 -17   1  -6    0.87    1.42
 -17   1   7   31.19    2.68
  17   1  -7   29.58    2.60
  17  -1   7   31.85    2.59
  17   1  -7   32.69    2.65
  17  -1   7   29.56    2.72
 -17  -1  -7   23.44    3.04
  17  -1  -7   34.08    2.65
 -17   1  -7   22.68    3.09
  17   1   7   31.05    2.56
  17  -1  -7   31.47    2.62
 -17  -1   7   29.08    2.65
  17   1  -8    0.27    1.07
  17  -1   8    1.17    1.08
  17  -1   8    2.09    0.98
 -17   1   8    0.19    1.09
 -17  -1  -8   -3.50    1.39
  17   1  -8    1.47    1.15
 -17  -1   8    1.20    1.05
 -17   1  -8   -2.37    1.50
  17  -1  -8    0.68    1.03
  17  -1  -8    1.08    1.04
  17   1   8    6.24    1.26
  17   1  -9    2.66    1.23
  17   1  -9    1.37    1.21
 -17  -1  -9    1.29    1.38
 -17   1   9    0.67    1.16
  17  -1   9    1.31    1.01
  17  -1   9    3.25    1.15
  17  -1  -9    1.97    1.25
  17  -1  -9    1.23    1.11
 -17  -1   9    1.29    1.13
 -17   1  -9    0.86    1.41
  17   1   9    1.23    1.16
  17   1 -10    3.39    1.49
 -17   1  10    4.71    1.36
  17  -1  10    3.73    1.24
  17   1 -10    4.84    1.45
 -17  -1 -10   -4.20    1.70
  17   1  10    1.94    1.34
 -17  -1  10    3.33    1.27
  17  -1 -10    1.97    1.39
  17  -1 -10    3.23    1.28
 -17   1 -10   -2.11    1.85
  17   1 -11   25.84    2.45
 -17  -1 -11   14.52    3.02
  17   1 -11   25.88    2.70
 -17   1  11   23.31    2.39
  17  -1  11   24.83    2.40
  17  -1 -11   24.47    2.41
 -17   1 -11   16.33    3.07
  17  -1 -11   24.09    2.60
  17   1  11   26.08    2.37
 -17  -1  11   22.66    2.43
  18   1   0    7.36    1.15
  18   1   0    8.90    1.44
 -18   1   0    9.08    1.44
 -18  -1   0    5.73    1.35
  18  -1   0    8.38    1.42
  18  -1   1   30.07    2.89
  18   1  -1   33.10    2.65
  18   1  -1   32.68    2.91
 -18  -1  -1   31.77    2.97
 -18   1  -1   35.17    3.03
  18   1   1   33.87    2.91
  18  -1  -1   33.99    2.96
  18  -1  -1   32.48    2.64
  18   1  -2    1.20    0.84
  18  -1   2   -0.21    0.91
 -18  -1  -2    0.65    1.12
 -18  -1   2    1.65    0.62
 -18   1  -2   -0.12    1.07
 -18  -1   2    1.56    1.00
  18  -1  -2   -0.11    1.02
  18  -1  -2    1.88    0.91
  18   1   2    1.17    0.98
 -18   1   3   81.86    6.49
 -18   1   3   84.41    4.78
  18  -1   3   79.33    6.51
  18   1  -3   87.19    6.15
 -18  -1  -3   80.16    6.67
 -18  -1   3   86.31    4.77
  18  -1  -3   84.55    6.12
 -18  -1   3   83.80    6.48
  18   1   3   85.51    6.51
 -18   1  -3   78.43    6.67
  18  -1   4   -1.08    0.88
 -18   1   4   -0.14    0.60
 -18   1   4   -0.58    0.93
  18   1  -4    0.84    0.99
 -18  -1  -4   -0.14    1.23
  18  -1  -4    0.00    0.59
 -18  -1   4    0.26    0.59
 -18   1  -4   -1.06    1.25
  18   1   4    0.83    0.97
  18  -1  -4    1.21    0.90
 -18  -1   4    0.22    0.89
 -18   1   5   14.60    1.22
  18   1  -5   16.44    1.65
  18  -1   5   14.60    1.73
 -18  -1  -5   18.89    2.37
 -18   1   5   14.08    1.69
 -18  -1   5   13.61    1.62
  18  -1  -5   16.15    1.63
  18   1   5   14.81    1.69
 -18   1  -5   12.99    2.25
  18  -1  -5   16.38    1.46
  18  -1   6   11.06    1.13
  18   1  -6   10.09    1.49
  18   1  -6    7.71    1.15
  18  -1   6   12.26    1.40
 -18   1   6    8.27    1.45
 -18  -1   6    9.02    1.43
  18   1   6   11.16    1.50
  18  -1  -6    6.96    1.40
  18  -1  -6    8.22    1.22
  18   1  -7    8.44    1.40
  18   1  -7    5.34    1.14
  18  -1   7    5.53    1.31
 -18   1   7    6.66    1.27
 -18  -1  -7    4.50    1.64
  18  -1   7    5.82    1.10
 -18  -1   7    6.62    1.27
  18  -1  -7    6.40    1.13
 -18   1  -7    2.90    1.56
  18   1   7    6.19    1.03
  18  -1  -7    5.87    1.24
  18   1  -8    4.42    1.22
  18  -1   8    4.38    1.22
 -18   1   8    5.01    1.27
  18   1  -8    4.54    1.26
 -18  -1  -8    1.97    1.73
  18  -1   8    4.82    1.14
  18  -1  -8    3.22    1.13
  18  -1  -8    5.62    1.32
 -18  -1   8    4.45    1.23
 -18   1  -8   -0.84    1.57
  18   1   8    4.42    1.15
  18  -1   9   18.49    1.85
 -18   1   9   18.04    1.89
 -18  -1  -9    9.12    2.42
  18   1  -9   20.22    1.98
  18   1  -9   20.30    2.07
 -18  -1   9   17.49    1.93
  18   1   9   18.96    1.89
  18  -1  -9   17.51    2.02
 -18   1  -9   10.83    2.51
  18  -1  -9   17.95    1.93
 -18  -1 -10   -0.74    1.67
 -18   1  10   -0.13    1.23
  18  -1  10    0.51    1.04
  18   1 -10    3.58    1.38
  18   1 -10    0.20    1.32
 -18   1 -10   -0.49    1.82
  18  -1 -10    0.63    1.28
 -18  -1  10    0.50    1.25
  18   1  10    0.74    1.14
  18  -1 -10    0.11    1.31
 -18   1  11    1.82    1.39
  18  -1  11    1.96    1.14
  18   1 -11    1.77    1.37
  18   1 -11    0.95    1.55
 -18  -1 -11    0.12    1.57
  18  -1 -11   -0.51    1.49
  18   1  11    0.15    1.10
 -18  -1  11   -0.06    1.30
  18  -1 -11    0.12    1.32
 -18   1 -11    2.86    1.68
  19   1   0    3.44    1.17
  19  -1   0    4.60    1.24
 -19  -1  -1   19.89    2.09
  19   1  -1   19.86    1.80
  19  -1   1   16.60    1.94
  19   1  -1   19.95    2.01
  19   1   1   17.99    1.96
 -19   1  -1   19.32    2.09
  19  -1  -1   18.86    2.00
 -19  -1  -2   23.13    2.53
  19  -1   2   25.26    2.45
  19   1  -2   27.68    2.28
  19   1   2   27.88    2.47
 -19  -1   2   25.29    2.41
  19  -1  -2   26.47    2.24
 -19   1  -2   26.28    2.65
 -19  -1   2   25.25    1.72
  19  -1  -2   25.95    2.47
 -19   1   3    1.67    0.69
  19  -1   3    0.50    1.00
  19   1  -3    0.94    0.94
 -19   1   3    0.10    1.01
 -19  -1  -3    1.04    1.22
  19  -1  -3    1.41    0.91
 -19  -1   3    1.62    0.65
  19   1   3    1.51    1.04
 -19   1  -3    1.87    1.26
 -19  -1   3    1.66    0.99
 -19  -1  -4   23.86    2.91
 -19   1   4   28.94    2.63
 -19   1   4   32.04    1.94
  19  -1   4   29.91    2.68
  19   1  -4   32.56    2.54
  19  -1  -4   28.59    2.46
 -19  -1   4   29.82    2.60
  19   1   4   30.06    2.66
 -19   1  -4   22.47    2.90
 -19  -1   4   30.19    1.88
  19  -1  -4   28.55    2.24
  19   1  -5   24.30    2.09
 -19  -1  -5   18.72    2.77
 -19   1   5   22.51    1.54
  19   1  -5   21.17    1.79
  19  -1   5   20.35    2.17
 -19   1   5   21.08    2.11
  19  -1  -5   23.68    2.06
 -19  -1   5   23.03    2.13
  19  -1  -5   21.58    1.85
 -19   1  -5   16.86    2.78
  19   1   5   23.39    2.17
  19   1  -6    0.66    0.96
 -19  -1  -6   -1.68    1.19
  19   1  -6   -0.07    0.64
  19  -1   6    0.22    1.02
 -19   1   6    0.26    1.04
 -19   1  -6   -0.77    1.23
 -19  -1   6   -0.01    0.98
  19  -1  -6   -0.04    1.00
  19  -1  -6    1.31    0.85
  19  -1   7    9.89    1.22
  19   1  -7    9.55    1.49
  19  -1   7    7.52    1.40
 -19  -1  -7    1.03    1.77
 -19   1   7    8.58    1.42
  19   1  -7    8.63    1.22
 -19   1  -7    2.99    1.89
 -19  -1   7    9.20    1.44
  19  -1  -7    8.85    1.23
  19  -1  -7    8.93    1.43
 -19  -1  -8    3.89    1.74
  19   1  -8    5.14    1.31
  19  -1   8    4.68    1.05
 -19   1   8    4.30    1.28
  19   1  -8    3.63    1.12
 -19   1  -8    0.92    1.64
  19  -1  -8    4.97    1.29
  19  -1  -8    4.47    1.10
 -19  -1   8    3.46    1.23
  19   1   8    5.06    1.07
 -19   1   9   -1.27    1.08
  19   1  -9   -0.77    0.95
 -19  -1  -9   -0.59    1.35
  19  -1   9   -0.16    0.88
  19   1  -9   -0.82    1.09
  19   1   9   -0.11    0.92
 -19  -1   9   -0.14    1.15
  19  -1  -9    0.28    1.06
  19  -1  -9   -1.63    1.13
 -19   1  -9    1.57    1.45
 -19   1  10   11.87    1.83
  19   1 -10   13.61    1.90
  19   1 -10   13.44    2.08
  19  -1  10   12.84    1.68
 -19  -1 -10    6.99    2.26
  19   1  10   12.50    1.65
  19  -1 -10   14.49    2.04
 -19  -1  10   13.24    1.86
  19  -1 -10   13.17    1.93
 -19   1 -10    5.59    2.26
  20   1   0  125.07    9.42
  20  -1   0  119.56    9.42
  20   1  -1    1.64    1.15
  20  -1   1    0.43    1.08
  20  -1  -1    1.71    1.15
  20   1   1    1.76    1.13
 -20   1  -1    1.22    1.08
  20   1  -2   14.90    1.70
  20  -1   2   14.96    1.91
 -20  -1  -2   15.50    2.05
 -20   1  -2   14.41    2.00
  20  -1  -2   15.81    1.95
 -20  -1   2   14.22    1.28
 -20  -1   2   12.91    1.79
  20   1   2   15.21    1.88
 -20   1   3    2.56    0.77
 -20   1   3    1.37    1.11
 -20  -1  -3   -1.68    1.28
  20   1  -3    3.77    1.06
  20  -1   3    2.90    1.19
 -20   1  -3   -1.47    1.34
 -20  -1   3    0.95    1.08
 -20  -1   3    2.48    0.70
  20   1   3    1.84    1.15
  20  -1  -3    2.91    1.04
  20   1  -4   12.43    1.52
 -20  -1  -4    9.16    1.82
 -20   1   4    8.93    1.53
 -20   1   4   11.13    1.09
  20  -1   4    9.40    1.57
  20   1   4   11.71    1.66
 -20   1  -4    7.47    1.85
 -20  -1   4   11.00    1.05
  20  -1  -4    9.34    1.41
 -20  -1   4    9.06    1.46
 -20   1   5    1.39    0.70
  20   1  -5    1.04    1.00
  20  -1   5   -0.12    1.03
 -20   1   5    1.67    1.05
 -20  -1  -5   -2.40    1.27
  20  -1  -5    0.39    0.64
 -20   1  -5   -4.38    1.33
 -20  -1   5    1.99    1.03
  20  -1  -5    0.36    0.95
  20   1  -6   42.78    3.21
  20  -1   6   34.57    3.31
 -20   1   6   38.40    3.28
 -20  -1  -6   32.40    3.61
  20  -1  -6   38.17    3.01
  20  -1  -6   44.27    3.20
 -20   1  -6   34.37    3.70
 -20  -1   6   40.34    3.28
 -20   1   7    0.84    1.04
  20   1  -7    1.39    0.78
  20  -1   7    0.95    1.11
  20   1  -7   -0.59    0.99
 -20  -1  -7   -1.08    1.34
 -20  -1   7    0.20    1.05
 -20   1  -7    1.14    1.51
  20  -1  -7   -0.25    1.03
 -20   1   8    3.73    1.27
  20   1  -8    4.94    1.06
 -20  -1  -8    3.04    1.62
  20   1  -8    5.22    1.38
  20  -1   8    4.55    0.98
 -20  -1   8    5.51    1.32
 -20   1  -8    3.46    1.68
  20  -1  -8    4.37    1.32
  20  -1  -8    4.97    1.10
  20   1  -9    1.54    1.10
  20  -1   9    3.11    0.99
 -20   1   9    2.86    1.27
  20   1  -9    3.34    1.37
  20  -1  -9    1.39    1.31
 -20  -1   9    2.63    1.23
  20   1   9    3.31    1.04
 -20   1  -9   -2.02    1.93
  20  -1  -9    1.62    1.04
  21  -1   0    0.21    1.15
  21   1   0    0.42    1.12
  21  -1   1   17.03    1.99
  21   1  -1   18.71    1.99
  21   1   1   17.63    1.98
  21  -1  -1   17.66    2.02
  21  -1   2   21.53    2.26
 -21  -1  -2   20.56    2.31
 -21  -1   2   22.58    2.21
 -21   1  -2   22.96    2.38
  21   1   2   21.96    2.27
  21  -1  -2   23.96    2.32
 -21  -1   2   21.97    1.57
 -21  -1  -3    1.68    1.28
 -21   1   3    2.84    1.23
 -21   1   3    3.44    0.81
  21   1  -3    3.03    1.04
  21  -1   3    2.29    1.25
 -21  -1   3    3.13    1.15
  21   1   3    1.04    1.16
 -21   1  -3    2.70    1.30
 -21  -1   3    3.88    0.80
 -21   1   4   27.73    1.76
  21   1  -4   27.52    2.33
  21  -1   4   22.81    2.43
 -21  -1  -4   21.64    2.65
 -21   1   4   26.44    2.44
 -21  -1   4   25.74    2.41
 -21  -1   4   26.74    1.74
 -21   1  -4   22.25    2.69
  21  -1  -4   27.32    2.31
  21   1  -5    6.53    1.32
  21  -1   5    6.35    1.40
 -21   1   5    5.82    1.31
 -21   1   5    7.48    0.92
 -21  -1   5    6.50    1.29
  21  -1  -5    5.22    1.22
 -21   1  -5   -0.43    1.65
  21   1  -6    0.06    1.02
  21   1  -6    0.64    0.60
 -21   1   6    0.18    1.06
  21  -1   6    0.14    1.07
 -21  -1  -6   -0.25    1.23
  21  -1  -6   -0.81    0.62
 -21  -1   6   -0.82    1.01
  21  -1  -6    0.63    0.97
 -21   1  -6    0.71    1.29
 -21  -1  -7   -2.12    1.44
 -21   1   7    0.09    1.11
  21   1  -7    0.64    1.10
 -21   1  -7   -1.22    1.50
 -21  -1   7    0.87    1.12
  21  -1  -7   -0.13    0.79
  21  -1  -7    0.51    1.06
 -21   1   8   17.37    1.88
 -21  -1  -8    9.82    2.37
  21   1  -8   16.83    1.61
  21   1  -8   21.25    1.93
 -21   1  -8   12.57    2.48
  21  -1  -8   18.53    1.89
 -21  -1   8   15.29    1.81
  22   1   0   16.33    2.05
  22  -1   0   14.79    2.05
  22  -1   1   11.14    1.80
  22   1   1   13.30    1.89
  22  -1  -1   13.13    1.85
 -22   1   2   15.44    1.89
 -22   1   2   16.61    1.32
  22  -1   2   15.00    1.88
  22   1   2   16.86    2.05
 -22  -1   2   16.37    1.29
 -22  -1   2   15.68    1.84
 -22   1   3   20.38    2.16
 -22  -1  -3   18.15    2.36
  22  -1   3   21.76    2.26
 -22   1   3   21.60    1.57
 -22  -1   3   22.86    1.53
 -22  -1   3   21.58    2.14
 -22   1  -3   18.15    2.34
  22   1   3   24.32    2.28
  22   1  -4    3.80    1.13
 -22   1   4    3.43    1.22
 -22   1   4    4.00    0.81
  22  -1   4    4.04    1.29
 -22  -1  -4    0.95    1.27
 -22  -1   4    3.35    0.78
 -22  -1   4    5.03    1.25
 -22   1  -4    1.24    1.27
 -22   1   5   12.10    1.07
 -22  -1  -5   11.35    2.00
 -22   1   5   10.83    1.64
  22   1  -5   12.47    1.64
  22  -1   5   10.48    1.72
 -22   1  -5    9.53    1.94
 -22  -1   5   13.20    1.68
  22  -1  -5   10.26    1.56
  22   1  -6    4.38    1.28
 -22   1   6    4.45    1.31
 -22  -1  -6   -2.07    1.59
  22  -1  -6    4.76    1.26
 -22   1  -6   -0.49    1.69
 -22  -1   6    4.75    1.25
  22   1  -7    2.08    0.73
 -22  -1  -7    1.11    1.41
  22   1  -7    2.58    1.20
 -22   1   7    3.71    1.27
 -22   1  -7    3.47    1.54
 -22  -1   7    1.76    1.15
  22  -1  -7    2.17    0.76
  22  -1  -7    1.61    1.14
  23  -1   0    0.03    1.23
  23   1   0    0.54    1.24
  23  -1   1   24.55    2.51
  23   1   1   26.64    2.53
  23  -1  -1   24.87    2.51
 -23  -1   1   25.05    2.46
 -23  -1   1   24.08    1.73
 -23   1   2    5.51    0.89
 -23   1   2    3.83    1.41
  23  -1   2    3.90    1.35
  23   1   2    4.52    1.42
 -23  -1   2    6.23    1.38
 -23  -1   2    4.23    0.86
 -23   1   3    0.48    1.18
  23  -1   3    0.98    1.19
 -23   1   3    0.82    0.70
 -23  -1  -3    0.59    1.10
 -23   1  -3    0.79    1.09
 -23  -1   3    0.30    1.08
 -23  -1   3    0.12    0.67
  23  -1   4   -1.41    1.09
 -23  -1  -4   -2.90    1.18
 -23   1   4   -0.48    1.06
 -23   1   4   -0.20    0.68
 -23  -1   4    0.50    1.07
 -23   1  -4   -3.88    1.23
 -23  -1   4    0.90    0.67
 -23   1   5   24.62    1.67
 -23  -1  -5   19.64    2.57
 -23   1   5   24.86    2.34
  23   1  -5   24.23    2.22
 -23  -1   5   24.62    2.32
 -23   1  -5   21.45    2.85
 -23  -1  -6   -0.40    1.13
 -23   1   6   -0.09    1.13
  23   1  -6   -0.47    1.16
  23  -1  -6   -0.36    1.09
 -23   1  -6    1.81    1.28
 -23  -1   6   -0.63    1.07
  24   1   0   16.25    2.10
  24  -1   0   14.27    2.09
  24  -1   1    7.77    1.72
 -24  -1   1    7.12    1.55
  24  -1  -1    6.59    1.60
  24   1   1    7.04    1.66
 -24  -1   1    7.85    1.01
 -24   1   2    1.36    0.77
  24  -1   2    0.96    1.27
 -24   1   2    2.31    1.33
 -24  -1   2    2.11    0.77
 -24  -1   2    2.96    1.28
 -24   1   3   41.29    2.54
 -24   1   3   42.85    3.53
  24  -1   3   36.69    3.55
 -24  -1   3   40.09    2.52
 -24  -1   3   39.95    3.47
 -24  -1  -4    1.48    1.27
 -24   1   4    2.26    1.20
 -24   1   4    1.33    0.77
 -24  -1   4    2.98    1.19
 -24   1  -4    1.37    1.20
 -24  -1   4    1.61    0.74
  25  -1   0    0.79    1.38
 -25   1   1   10.26    1.82
 -25  -1   1   10.38    1.78
 -25  -1   1    9.37    1.13
   0   2   0  441.26   32.32
   0   2   1    0.01    0.15
   0  -2   1    0.29    0.20
   0  -2  -1    0.11    0.12
   0   2  -1   -0.06    0.13
   0  -2   2  119.11    9.81
   0   2  -2  144.65    9.49
   0   2   2  142.60    9.49
   0   2   2  130.82    9.75
   0   2  -2  134.56    9.71
   0  -2  -2  125.71    9.21
   0   2  -2  134.16    9.21
   0   2   2  124.44    9.71
   0  -2  -3   -0.21    0.31
   0   2  -3   -0.23    0.29
   0   2  -3   -0.65    0.41
   0  -2   3   -0.51    0.55
   0  -2   3   -0.53    0.41
   0   2   3    0.27    0.35
   0   2  -3   -0.21    0.32
   0   2   3    0.12    0.38
   0  -2  -3   -0.06    0.42
   0   2   3    0.00    0.55
   0   2  -4    1.36    0.70
   0  -2   4    1.80    0.79
   0   2  -4    0.85    0.44
   0   2   4    1.41    0.51
   0   2   4    0.89    0.61
   0  -2  -4    0.99    0.48
   0   2   4    1.95    0.61
   0  -2   4    2.03    0.72
   0  -2  -4    1.63    0.67
   0   2  -4    0.81    0.48
   0  -2  -5   -0.90    0.51
   0   2   5   -1.02    0.59
   0   2  -5   -1.47    0.69
   0  -2   5   -0.11    0.72
   0  -2   5   -0.35    0.78
   0   2   5   -0.47    0.47
   0   2  -5   -1.09    0.56
   0   2   5   -0.07    0.63
   0  -2  -5   -1.14    0.56
   0   2   6  105.32    7.49
   0  -2  -6  110.45    7.53
   0  -2   6   94.11    7.41
   0   2  -6  100.97    7.46
   0   2   6   91.87    7.42
   0  -2  -6   89.65    7.05
   0  -2   6   95.29    7.59
   0   2  -6  100.30    7.48
   0   2  -6  100.31    7.11
   0   2   6  107.23    7.54
   0   2  -7   -0.85    0.80
   0   2   7    0.23    0.82
   0   2   7   -0.82    0.92
   0  -2   7   -0.15    0.94
   0  -2  -7   -1.07    0.72
   0   2   7   -0.49    0.62
   0   2  -7   -1.54    0.91
   0  -2  -7   -1.29    0.87
   0  -2   7   -0.38    0.85
   0  -2   8    7.60    1.25
   0   2  -8    6.95    1.47
   0   2  -8    5.88    1.08
   0   2  -8    3.28    1.12
   0   2   8    6.38    1.44
   0   2   8    8.05    1.17
   0  -2  -8    7.44    1.14
   0   2   8    3.94    0.97
   0  -2  -8    6.53    1.46
   0  -2   8    7.56    1.45
   0   2   9    6.08    1.09
   0   2   9    4.63    1.55
   0  -2  -9    4.66    1.13
   0   2  -9    4.48    1.36
   0   2   9    0.44    0.93
   0  -2   9    3.74    1.30
   0   2  10   21.92    1.93
   0  -2  10   18.45    1.97
   0  -2 -10   20.18    1.91
   0   2  10   20.47    2.39
   0   2 -10   16.34    2.04
   0   2  11    1.17    0.99
   0   2 -11   -1.81    1.27
   0  -2 -11    0.25    1.16
   0  -2  11    1.69    1.07
   0  -2  12   27.94    2.58
   0  -2 -12   29.57    2.59
   0   2  12   28.36    2.53
   0   2 -12   31.20    2.71
   0  -2 -13   -0.87    1.20
   0   2  13    0.56    0.93
   0  -2  13    2.55    1.10
   0  -2 -14    5.71    1.47
   0   2  14    5.27    1.20
   0  -2  14    4.90    1.27
   0  -2 -15    3.69    1.35
   0   2  15    5.75    1.22
   0  -2  15    5.13    1.26
   1   2   0    0.04    0.12
   1   2   0    0.09    0.13
  -1   2   0   -0.05    0.13
   1   2   0    0.04    0.14
  -1  -2  -1   33.49    2.47
   1  -2   1   35.62    2.63
   1   2  -1   32.41    2.48
  -1   2   1   36.79    2.61
   1   2  -1   35.62    2.57
   1   2  -1   35.88    2.60
  -1  -2   1   34.38    2.68
  -1   2  -1   34.24    2.62
   1   2   1   33.34    2.56
   1  -2  -1   35.61    2.49
   1   2   1   35.63    2.63
   1  -2  -1   37.81    2.64
   1  -2   2   16.02    1.25
  -1   2   2   13.39    1.19
   1   2  -2   16.03    1.17
  -1  -2  -2   15.50    1.13
   1   2  -2   15.57    1.17
   1  -2   2   16.53    1.26
   1   2  -2   13.93    1.24
  -1   2   2   14.63    1.18
   1   2   2   15.97    1.26
  -1   2  -2   14.02    1.13
   1  -2  -2   18.33    1.29
  -1   2  -2   16.00    1.24
  -1  -2   2   14.86    1.34
   1   2   2   16.03    1.26
   1  -2  -2   14.95    1.17
   1   2   2   15.69    1.24
   1   2  -3   45.47    3.31
  -1   2   3   42.87    3.45
  -1   2   3   44.29    3.47
   1   2  -3   40.84    3.48
   1  -2   3   46.74    3.52
   1   2  -3   44.15    3.42
   1  -2   3   48.52    3.54
  -1   2   3   42.31    3.43
  -1  -2  -3   50.40    3.28
   1   2   3   48.56    3.54
   1  -2  -3   48.43    3.51
  -1   2  -3   44.86    3.46
   1   2   3   44.76    3.47
  -1   2  -3   45.08    3.28
  -1   2  -3   53.29    3.52
   1   2   3   44.42    3.48
   1  -2  -3   46.06    3.31
  -1  -2   3   45.48    3.60
   1   2  -4   98.26    6.78
  -1  -2  -4   92.60    6.79
   1   2  -4   94.76    6.50
  -1  -2  -4   80.97    6.44
  -1   2   4   80.11    6.78
   1   2  -4   90.57    6.78
   1  -2   4  104.45    6.79
  -1   2   4   90.37    6.84
   1  -2   4   86.73    6.92
  -1   2   4   88.32    6.76
   1   2   4   98.22    6.92
   1  -2  -4   86.02    6.48
   1  -2  -4   95.40    6.80
  -1  -2   4   89.62    6.95
  -1   2  -4   97.24    6.77
  -1  -2   4   94.57    6.78
   1   2   4   84.79    6.75
  -1   2  -4   84.83    6.46
  -1   2  -4  103.86    6.90
   1   2   4   95.06    6.84
  -1   2   5   20.81    1.94
  -1  -2  -5   20.70    1.97
  -1   2   5   24.66    1.79
   1   2  -5   22.77    1.75
  -1  -2  -5   23.29    1.67
   1  -2   5   19.41    1.90
   1  -2   5   20.66    1.93
   1   2  -5   22.32    1.99
  -1   2   5   20.22    1.73
   1   2  -5   16.39    1.71
  -1  -2   5   22.68    1.95
   1   2   5   20.89    1.79
  -1   2  -5   18.81    1.89
  -1   2  -5   17.90    1.87
  -1   2  -5   20.48    1.71
   1  -2  -5   19.88    1.69
   1  -2  -5   22.14    2.00
  -1  -2   5   23.07    1.97
   1   2   5   23.76    1.88
   1   2   5   19.28    1.91
  -1   2   6   -0.48    0.69
   1   2  -6   -0.86    0.65
  -1  -2  -6   -0.60    0.58
   1  -2   6    0.66    0.82
   1   2  -6    0.19    0.51
  -1   2   6    0.46    0.86
  -1  -2  -6    0.30    0.79
   1  -2   6   -0.41    0.90
  -1   2   6   -0.06    0.54
   1   2  -6    0.27    0.90
  -1  -2   6    0.50    0.83
   1   2   6   -0.93    0.71
   1   2   6   -0.71    0.57
  -1   2  -6    0.46    0.88
  -1   2  -6   -0.19    0.63
  -1   2  -6   -1.79    0.61
  -1  -2   6   -1.56    0.87
   1  -2  -6    0.11    0.68
   1   2   6   -0.80    0.83
   1  -2  -6    0.03    0.87
   1   2  -7    1.04    0.79
  -1   2   7    3.29    0.78
   1   2  -7    1.49    1.15
  -1   2   7    5.11    0.94
  -1  -2  -7    3.77    1.21
   1  -2   7    3.91    1.10
   1  -2   7    3.50    1.12
  -1   2   7    2.66    1.11
   1   2  -7    1.79    0.95
  -1  -2  -7    4.43    0.81
  -1   2  -7    3.63    1.20
  -1  -2   7    5.24    1.22
   1  -2  -7    4.33    0.95
  -1   2  -7    1.17    0.97
   1   2   7    1.42    1.07
  -1   2  -7    3.04    0.97
   1   2   7    2.16    0.82
  -1  -2   7    5.30    1.09
   1   2   7    4.28    1.02
   1  -2  -7    4.03    1.26
   1   2  -8   42.42    3.40
   1   2  -8   39.07    3.46
   1  -2   8   42.58    3.58
  -1   2   8   48.32    3.54
   1   2  -8   44.76    3.76
   1  -2   8   41.61    3.65
  -1  -2  -8   44.28    3.32
  -1   2   8   41.38    3.42
  -1   2   8   40.58    3.67
  -1  -2   8   48.42    3.61
  -1   2  -8   48.10    3.75
  -1   2  -8   41.62    3.38
   1  -2  -8   45.89    3.38
   1  -2  -8   38.23    3.69
   1   2   8   38.70    3.66
   1   2   8   43.87    3.50
  -1   2  -8   36.31    3.56
   1   2   8   50.00    3.56
  -1  -2   8   49.06    3.75
   1  -2   9    1.12    1.15
  -1   2   9   -1.42    1.06
  -1  -2  -9    1.10    0.94
   1   2  -9    1.23    1.10
   1   2  -9    1.81    1.26
  -1   2   9    1.80    0.91
   1  -2   9    0.58    1.07
   1   2   9    0.67    1.22
   1   2   9    1.35    0.93
   1  -2  -9    0.30    1.00
  -1   2  -9   -1.02    0.99
  -1  -2   9    1.72    1.07
   1   2   9    0.51    0.81
  -1   2  -9   -0.03    0.99
  -1  -2 -10   49.54    3.86
   1  -2  10   48.88    4.10
  -1   2  10   50.02    4.04
   1  -2  10   55.80    4.32
   1   2 -10   48.81    4.00
  -1   2 -10   47.34    3.95
   1  -2 -10   52.19    3.93
   1   2  10   52.98    4.36
   1   2  10   47.15    4.02
   1   2  10   52.57    4.04
  -1  -2  10   48.11    4.07
  -1  -2 -11    5.02    1.35
   1  -2  11    8.37    1.42
   1   2 -11    4.80    1.64
  -1   2  11    7.67    1.29
  -1  -2  11    8.47    1.35
   1   2  11    7.72    1.25
   1  -2 -11    6.99    1.41
  -1   2 -11    4.19    1.49
  -1  -2 -12   -0.04    1.11
   1  -2  12   -0.20    1.07
  -1   2  12    0.17    0.99
   1   2 -12   -3.59    1.34
   1  -2 -12   -1.47    1.17
  -1   2 -12   -3.82    1.09
   1   2  12   -0.17    0.94
  -1  -2  12    0.74    1.02
  -1  -2 -13    4.60    1.38
  -1   2  13    6.18    1.25
   1   2 -13    5.22    1.63
   1  -2  13    5.98    1.25
   1  -2 -13    4.94    1.47
   1   2  13    5.79    1.22
  -1  -2  13    6.20    1.25
  -1   2  14    8.78    1.35
   1  -2  14    6.32    1.34
  -1  -2 -14    9.13    1.54
   1  -2 -14   10.60    1.71
  -1  -2  14    8.23    1.41
   1   2  14    8.94    1.37
   1  -2  15   -0.61    1.07
  -1   2  15    0.57    1.05
  -1  -2  15   -0.26    1.07
   1  -2 -15   -0.62    1.20
   1   2  15    0.39    1.04
   2   2   0   75.21    4.99
   2   2   0   74.28    5.26
   2   2   0   69.74    5.10
  -2   2   0   72.26    5.26
   2  -2   0   65.29    5.11
   2  -2   0   70.04    5.29
   2  -2   1  101.84    7.51
   2  -2   1   89.40    7.75
   2   2  -1  108.35    7.71
   2   2  -1  102.49    7.51
  -2   2   1  102.78    7.71
   2   2  -1  109.96    7.35
  -2  -2  -1  108.68    7.33
  -2  -2   1  114.28    7.78
   2   2   1  103.40    7.50
   2  -2  -1  111.34    7.79
  -2   2  -1  104.91    7.75
   2  -2  -1  101.77    7.33
   2   2   1  106.86    7.75
   2  -2  -1  103.16    7.52
   2  -2   2   24.19    1.80
   2  -2   2   21.97    1.79
  -2   2   2   21.71    1.74
  -2   2   2   21.94    1.79
   2   2  -2   24.86    1.73
  -2  -2  -2   25.26    1.68
   2   2  -2   25.55    1.73
   2   2  -2   22.57    1.80
  -2   2   2   23.64    1.32
   2   2   2   21.32    1.82
   2  -2  -2   22.75    1.72
   2   2   2   22.51    1.79
   2  -2  -2   22.17    1.80
  -2   2  -2   23.86    1.84
  -2  -2   2   22.27    1.83
   2  -2   3   19.99    1.62
   2  -2   3   22.34    1.59
  -2   2   3   18.61    1.49
  -2   2   3   17.18    1.52
   2   2  -3   17.42    1.50
   2   2  -3   21.63    1.67
   2   2  -3   20.52    1.47
  -2  -2  -3   20.23    1.44
   2  -2  -3   19.69    1.51
   2   2   3   19.03    1.63
  -2   2  -3   16.24    1.44
   2  -2  -3   20.66    1.67
  -2  -2   3   18.87    1.63
   2   2   3   17.62    1.59
  -2   2  -3   21.27    1.67
   2   2  -4   43.53    3.24
  -2   2   4   44.41    3.44
   2  -2   4   47.46    3.44
   2   2  -4   45.07    3.45
  -2   2   4   38.04    3.34
  -2   2   4   36.98    3.30
   2   2  -4   39.98    3.28
  -2  -2  -4   46.37    3.17
   2  -2   4   41.26    3.39
  -2  -2   4   50.58    3.49
   2  -2  -4   44.19    3.23
  -2   2  -4   38.16    3.17
  -2  -2   4   43.92    3.46
  -2   2  -4   44.84    3.47
   2   2   4   46.92    3.42
   2  -2  -4   51.79    3.52
   2   2   4   48.45    3.47
   2   2   4   49.22    3.42
  -2   2  -4   45.42    3.41
  -2   2   5   53.22    4.26
   2  -2   5   56.44    4.37
   2   2  -5   52.41    4.17
  -2   2   5   52.35    4.33
  -2  -2  -5   58.26    4.03
   2  -2   5   56.13    4.33
  -2   2   5   54.25    4.21
   2   2  -5   51.11    4.31
  -2  -2  -5   66.20    4.43
   2   2  -5   53.40    4.09
  -2  -2   5   52.11    4.31
  -2   2  -5   54.53    4.04
   2  -2  -5   55.31    4.37
   2   2   5   56.95    4.31
   2   2   5   58.16    4.34
  -2  -2   5   57.68    4.37
   2   2   5   64.14    4.40
  -2   2  -5   52.58    4.29
   2  -2  -5   57.93    4.10
  -2   2  -5   58.77    4.38
  -2   2   6   17.27    1.71
  -2   2   6   17.52    1.99
   2   2  -6   20.79    2.14
   2  -2   6   21.05    1.95
   2  -2   6   23.39    2.07
   2   2  -6   18.48    1.75
  -2  -2  -6   23.26    1.67
  -2  -2  -6   17.31    2.02
  -2   2   6   23.54    1.80
  -2   2  -6   15.17    2.16
  -2  -2   6   22.77    2.07
  -2   2  -6   17.44    1.69
   2   2   6   21.98    1.89
   2  -2  -6   18.32    2.06
   2  -2  -6   20.48    1.76
  -2  -2   6   25.58    2.00
   2   2   6   21.96    2.09
  -2   2  -6   21.43    2.05
   2   2   6   16.97    1.82
  -2   2   7    2.65    1.07
   2  -2   7    2.54    1.15
  -2   2   7    4.11    0.91
   2   2  -7    3.61    0.96
   2   2  -7    1.83    0.64
  -2  -2  -7    3.47    0.84
   2  -2   7    3.64    1.08
  -2  -2  -7    4.32    1.18
   2   2  -7    4.88    1.32
  -2   2   7    2.72    0.73
  -2   2  -7    2.57    0.97
  -2  -2   7    3.31    1.04
  -2   2  -7    3.82    1.13
   2   2   7    5.16    1.04
   2  -2  -7    4.21    1.27
   2   2   7    1.61    1.05
   2   2   7    3.18    0.90
   2  -2  -7    4.60    1.00
  -2  -2   7    4.23    1.18
  -2   2  -7    2.81    0.94
   2  -2   8   13.56    1.84
  -2  -2  -8   11.35    1.26
  -2   2   8   12.69    1.37
   2  -2   8   14.56    1.68
   2   2  -8   13.43    1.62
  -2   2   8   15.79    1.99
  -2   2   8    9.65    1.22
   2   2  -8   13.79    2.05
   2  -2  -8   16.36    2.04
   2   2   8   14.58    1.42
  -2  -2   8   12.96    1.87
  -2   2  -8    6.51    1.70
  -2   2  -8   11.69    1.50
  -2  -2   8   12.38    1.45
   2   2   8   16.24    2.00
   2  -2  -8   12.30    1.43
   2   2   8   11.81    1.38
   2   2  -9   32.53    2.82
   2  -2   9   30.13    2.91
   2   2  -9   34.48    3.20
  -2  -2  -9   31.82    2.66
  -2   2   9   36.97    2.84
   2  -2   9   38.90    3.15
   2   2   9   36.28    2.83
   2   2   9   32.14    2.83
  -2   2  -9   30.91    2.75
   2  -2  -9   32.56    2.75
  -2  -2   9   35.09    2.91
   2   2   9   30.50    3.07
   2  -2  -9   30.48    3.11
   2   2 -10    5.39    1.53
   2  -2  10    6.29    1.40
  -2  -2 -10    5.41    1.21
   2  -2  10    6.51    1.52
  -2   2  10    7.91    1.28
   2   2  10    3.36    1.10
   2   2  10    4.19    1.50
  -2   2 -10    0.58    1.37
  -2  -2  10    6.72    1.29
   2  -2 -10    4.74    1.30
   2   2  10    4.10    1.18
  -2   2 -10    4.77    1.31
   2   2 -11    3.98    1.45
  -2   2  11    4.01    1.16
   2  -2  11    4.65    1.33
  -2  -2 -11    4.59    1.24
   2   2  11    5.44    1.20
  -2   2 -11    0.36    1.27
   2  -2 -11    4.22    1.37
   2   2  11    2.80    1.58
  -2  -2  11    4.74    1.21
  -2   2  12   15.08    1.67
  -2  -2 -12   15.05    1.72
   2  -2  12   15.22    1.72
   2   2 -12   14.69    2.08
   2  -2 -12   14.54    1.94
   2   2  12   13.83    1.62
  -2  -2  12   15.33    1.65
   2  -2  13    5.17    1.32
  -2   2  13    6.86    1.28
  -2  -2 -13    5.13    1.32
   2   2 -13    5.31    1.58
   2  -2 -13    4.72    1.43
  -2  -2  13    5.67    1.27
   2   2  13    4.96    1.19
   2   2 -14    0.11    1.42
   2  -2  14    1.33    1.14
  -2   2  14    3.09    1.09
  -2  -2  14    2.76    1.09
   2  -2 -14    0.35    1.30
   2   2  14    1.79    0.99
   2  -2  15   11.03    1.66
  -2   2  15   12.62    1.52
  -2  -2  15   14.40    1.79
   2  -2 -15   15.32    1.92
   2   2  15   12.87    1.52
   3   2   0    0.03    0.18
   3   2   0   -0.05    0.18
  -3   2   0    0.13    0.23
   3   2   0    0.05    0.20
   3  -2   0    0.37    0.18
   3  -2   0    0.00    0.23
   3   2   0    0.24    0.25
   3  -2   0   -0.06    0.23
   3   2  -1    4.18    0.39
  -3  -2  -1    4.39    0.40
  -3   2   1    4.08    0.39
   3   2  -1    3.73    0.44
   3  -2   1    3.13    0.42
   3  -2   1    3.94    0.43
   3   2  -1    3.92    0.44
   3   2   1    3.87    0.47
   3  -2  -1    3.56    0.45
  -3  -2   1    4.50    0.42
   3   2   1    4.09    0.42
  -3   2  -1    3.91    0.49
   3  -2  -1    4.35    0.50
   3  -2  -1    4.24    0.42
   3   2   1    3.07    0.37
  -3   2   2   11.27    0.77
   3  -2   2   12.81    1.07
   3   2  -2   12.39    1.09
  -3   2   2   12.86    0.97
   3   2  -2   12.88    1.04
  -3   2   2   12.44    1.06
  -3  -2  -2   13.49    0.95
   3  -2   2   11.87    1.03
  -3   2  -2   11.36    1.13
   3   2   2   11.73    1.05
   3  -2  -2   12.30    1.08
   3   2   2   11.05    1.10
  -3  -2   2   13.61    1.06
   3  -2  -2   13.75    1.04
   3   2  -3   28.47    2.20
   3   2  -3   29.24    2.34
   3  -2   3   32.93    2.29
  -3   2   3   29.35    2.28
   3  -2   3   30.39    2.32
  -3  -2  -3   30.07    2.11
  -3   2   3   25.64    2.19
  -3  -2   3   31.00    2.32
  -3   2  -3   29.92    2.39
   3   2   3   30.78    2.33
   3  -2  -3   28.64    2.20
  -3   2  -3   25.23    2.10
   3  -2  -3   33.66    2.38
   3   2   3   26.72    2.33
   3   2  -4    0.16    0.48
  -3   2   4    0.01    0.51
   3  -2   4    0.41    0.46
   3  -2   4   -0.12    0.57
  -3   2   4    0.22    0.35
  -3   2   4    0.38    0.30
   3   2  -4   -0.58    0.66
  -3  -2  -4    0.30    0.33
   3   2   4    0.55    0.61
  -3  -2   4    0.24    0.53
   3   2   4   -0.49    0.52
   3  -2  -4    0.41    0.50
   3   2   4    0.69    0.40
  -3   2  -4   -1.83    0.53
  -3   2  -4    0.16    0.40
   3  -2  -4    0.29    0.59
  -3   2   5   69.69    5.48
  -3  -2  -5   72.73    5.13
   3  -2   5   77.46    5.49
   3  -2   5   72.90    5.51
  -3   2   5   63.21    5.42
   3   2  -5   73.62    5.51
   3   2  -5   69.77    5.21
  -3   2   5   65.39    5.36
   3   2   5   78.36    5.51
  -3  -2   5   69.99    5.51
  -3   2  -5   65.74    5.13
  -3   2  -5   76.12    5.60
  -3   2  -5   68.68    5.43
   3  -2  -5   72.45    5.22
   3   2   5   80.58    5.49
   3  -2  -5   73.64    5.51
  -3  -2   5   76.38    5.50
   3   2   5   77.19    5.53
  -3  -2  -6    3.53    0.68
   3  -2   6    2.45    0.92
  -3   2   6    3.49    1.03
   3   2  -6    2.08    0.48
  -3   2   6    2.08    0.59
   3   2  -6    1.81    0.99
  -3   2   6    3.05    0.73
   3  -2   6    3.94    1.09
  -3  -2  -6    4.15    1.02
   3   2  -6    2.97    0.82
   3   2   6    1.84    0.80
   3   2   6    2.98    0.95
   3   2   6    3.05    0.86
   3  -2  -6    2.79    0.86
  -3   2  -6    1.55    0.88
  -3  -2   6    3.24    1.02
  -3   2  -6    3.51    1.02
  -3   2  -6    2.28    0.77
   3  -2  -6    3.45    1.12
  -3  -2   6    2.94    0.95
   3   2  -7  106.27    8.40
   3   2  -7   99.68    8.29
  -3   2   7  113.73    8.45
  -3   2   7  113.32    8.34
  -3  -2  -7  105.11    7.94
  -3   2   7  130.48    8.51
   3  -2   7   94.57    8.51
   3  -2   7  115.71    8.41
   3   2  -7  123.03    8.10
   3  -2  -7  124.73    8.53
   3   2   7  125.41    8.48
  -3  -2   7  114.01    8.52
   3   2   7  102.31    8.46
  -3   2  -7   95.30    8.33
  -3  -2   7  105.81    8.37
   3  -2  -7  121.37    8.08
  -3   2  -7  113.51    8.58
  -3   2  -7  111.18    7.99
   3   2   7  124.48    8.50
  -3   2   8    4.24    0.90
   3  -2   8    3.36    1.17
   3   2  -8    3.17    1.36
   3   2  -8    3.10    1.10
   3  -2   8    1.71    1.05
  -3  -2  -8    3.33    0.87
   3  -2  -8    1.89    1.19
   3   2   8    2.41    1.26
  -3  -2   8    4.92    1.07
   3   2   8    2.59    0.96
   3   2   8    2.36    0.94
  -3   2  -8    0.11    1.11
  -3   2  -8    2.85    0.93
   3  -2  -8    0.80    1.00
   3  -2   9    1.56    1.11
  -3   2   9    2.49    0.99
   3   2  -9    1.89    1.31
   3   2  -9    1.01    1.14
  -3  -2  -9    0.95    0.86
   3  -2   9    0.02    1.13
   3   2   9    1.60    0.90
  -3   2  -9    0.66    1.06
   3   2   9    1.11    0.91
   3  -2  -9    0.99    1.09
   3  -2  -9    0.04    1.22
  -3  -2   9    2.42    1.09
   3   2   9    1.76    1.26
  -3   2  -9   -1.46    0.89
   3  -2  10    2.51    1.26
   3   2 -10    4.07    1.53
  -3   2  10    2.45    1.09
   3   2 -10    4.09    1.38
  -3  -2 -10    1.63    1.01
   3  -2  10    0.32    1.31
   3  -2 -10   -0.49    1.23
   3   2  10   -1.04    0.95
   3   2  10   -0.44    1.40
   3   2  10    1.19    1.01
  -3   2 -10    0.74    1.09
  -3  -2  10    4.39    1.15
  -3  -2 -11   41.68    3.35
   3  -2  11   39.23    3.60
  -3   2  11   42.09    3.55
   3   2 -11   46.02    3.59
   3  -2  11   46.42    3.81
   3   2  11   44.92    3.55
   3   2  11   37.54    3.75
   3   2  11   40.68    3.55
  -3  -2  11   40.69    3.55
   3  -2 -11   48.23    3.54
  -3  -2 -12   -1.02    1.03
   3   2 -12   -1.32    1.21
   3  -2  12   -1.54    1.07
  -3   2  12    0.43    1.08
   3   2  12   -1.19    0.97
   3  -2 -12   -0.36    1.16
   3   2  12   -0.39    1.31
  -3  -2  12   -0.76    0.96
   3  -2  13   11.86    1.75
   3   2 -13   14.65    2.04
  -3   2  13   13.78    1.74
  -3  -2 -13   12.49    1.71
  -3  -2  13   13.08    1.60
   3  -2 -13   14.67    1.94
   3   2  13   11.69    1.64
  -3   2  14    4.82    1.26
   3   2 -14    3.37    1.57
   3  -2  14    5.04    1.28
  -3  -2  14    5.46    1.26
   3  -2 -14    4.05    1.38
   3   2  14    4.53    1.19
  -3   2  15    0.01    1.10
   3  -2  15   -1.26    1.08
   3  -2 -15   -1.92    1.25
  -3  -2  15   -0.04    1.04
   4   2   0  211.03   13.28
   4   2   0  179.45   13.54
   4   2   0  194.93   13.99
   4  -2   0  168.64   13.54
   4   2   0  197.98   14.05
   4  -2   0  190.19   13.24
   4  -2   0  180.12   14.07
  -4   2   0  198.48   14.00
   4   2  -1    7.78    0.70
   4   2  -1    7.22    0.69
   4   2  -1    8.25    0.69
   4  -2   1    6.47    0.71
   4  -2   1    7.36    0.69
   4   2  -1    7.77    0.71
  -4   2   1    9.08    0.69
   4  -2  -1    7.50    0.71
   4   2   1    7.36    0.68
   4  -2  -1    9.07    0.70
  -4  -2   1    9.02    0.52
   4   2   1    7.39    0.77
  -4   2  -1    7.79    0.79
   4   2   1    7.58    0.66
   4  -2  -1    7.43    0.76
   4   2   1    7.10    0.65
  -4  -2   1    8.99    0.72
   4   2   1    9.19    0.67
   4  -2   2    9.70    0.95
   4   2  -2   11.02    0.95
   4   2  -2    9.78    1.00
   4  -2   2   10.34    0.94
   4   2  -2    9.53    0.87
  -4   2   2   11.90    0.87
  -4  -2  -2   13.06    0.87
   4  -2  -2   10.48    0.98
   4   2   2   10.39    0.94
   4   2   2   10.18    1.04
  -4  -2   2   11.46    0.95
  -4   2  -2   10.77    1.09
   4   2   2   11.62    0.89
   4  -2  -2    9.91    0.97
   4  -2  -2   11.23    0.94
  -4  -2  -3  272.32   17.72
   4   2  -3  266.81   18.24
  -4   2   3  238.74   13.85
  -4   2   3  248.29   18.81
   4  -2   3  246.47   18.79
   4  -2   3  249.13   18.19
   4   2  -3  253.78   17.78
   4  -2  -3  262.18   18.23
  -4  -2   3  239.99   18.80
   4  -2  -3  249.99   17.77
   4   2   3  251.47   18.77
  -4   2  -3  274.47   18.84
   4   2   3  257.28   18.21
   4   2  -4    0.29    0.64
   4  -2   4    0.04    0.57
   4   2  -4    0.42    0.51
   4  -2   4    0.45    0.39
  -4   2   4    0.45    0.39
  -4  -2  -4    0.59    0.35
   4   2   4    1.04    0.36
  -4   2  -4   -0.35    0.55
   4  -2  -4   -0.09    0.50
   4   2   4   -0.20    0.58
   4   2   4    0.04    0.56
   4  -2  -4    0.92    0.64
  -4   2  -4    0.15    0.36
  -4  -2   4    0.52    0.52
   4   2  -5   14.65    1.59
   4  -2   5   12.77    1.16
  -4   2   5    9.28    1.07
  -4  -2  -5   12.15    1.00
   4  -2   5   11.36    1.36
  -4   2   5   11.79    1.35
   4   2  -5   11.84    1.20
  -4   2  -5   10.52    1.43
   4   2   5   14.22    1.11
  -4  -2   5   10.25    1.20
   4   2   5   10.37    1.25
   4  -2  -5   10.53    1.18
   4   2   5   11.63    1.46
   4  -2  -5   13.31    1.48
  -4  -2  -6   21.05    1.59
  -4   2   6   19.94    1.70
   4   2  -6   18.69    2.07
   4   2  -6   19.44    1.77
   4  -2   6   24.46    2.03
   4  -2   6   21.75    1.82
  -4   2   6   20.05    2.01
   4  -2  -6   18.99    1.77
   4   2   6   15.58    1.96
  -4  -2   6   20.87    1.82
  -4   2  -6   18.74    1.65
  -4   2  -6   18.17    1.96
   4   2   6   21.17    1.74
   4  -2  -6   19.95    2.09
  -4  -2   6   19.59    1.98
  -4   2  -6   16.49    2.01
   4   2   6   16.87    1.84
   4   2  -7    6.17    1.13
  -4  -2  -7    5.95    0.88
   4  -2   7    4.62    1.04
  -4   2   7    6.25    1.31
  -4   2   7    6.38    0.95
   4   2  -7    6.73    1.53
   4  -2   7    5.68    1.27
  -4  -2   7    6.00    1.06
   4   2   7    6.38    1.14
  -4   2  -7    3.53    0.93
   4  -2  -7    7.34    1.46
   4   2   7    5.10    0.99
   4   2   7    5.87    1.35
   4  -2  -7    6.37    1.18
  -4   2  -7    2.88    1.22
   4  -2   8    1.05    1.12
   4   2  -8    1.47    1.25
  -4  -2  -8    2.65    0.76
  -4   2   8    3.20    0.89
   4  -2   8    1.34    0.98
   4   2  -8    2.67    1.01
   4  -2  -8    1.02    1.06
   4  -2  -8    2.20    1.24
   4   2   8    1.69    0.94
  -4  -2   8    2.91    0.95
  -4   2  -8   -1.19    1.08
   4   2   8    0.59    1.21
  -4   2  -8   -0.07    0.83
   4   2   8    0.43    0.85
   4   2  -9   38.50    3.26
  -4   2   9   35.53    2.85
   4   2  -9   37.28    2.90
   4  -2   9   30.91    2.97
  -4  -2  -9   32.32    2.64
   4  -2   9   38.18    3.16
   4   2   9   35.48    3.20
  -4   2  -9   39.04    2.80
   4   2   9   33.64    2.90
  -4   2  -9   27.11    3.15
   4   2   9   29.79    2.90
  -4  -2   9   34.28    2.94
   4  -2  -9   29.30    3.13
   4  -2  -9   33.27    2.84
   4   2 -10    2.91    1.59
   4  -2  10    2.55    1.31
  -4   2  10    4.55    1.15
   4  -2  10    3.20    1.30
   4   2 -10    3.95    1.36
  -4  -2 -10    4.51    1.07
   4   2  10    1.83    1.10
  -4  -2  10    3.64    1.23
   4   2  10    2.90    1.55
   4  -2 -10    1.75    1.20
  -4   2 -10   -1.90    1.30
   4  -2 -10    0.43    1.42
   4   2  10    2.42    1.09
  -4   2  11    7.01    1.35
  -4  -2 -11    6.37    1.24
   4  -2  11    6.06    1.46
   4  -2  11    6.02    1.48
   4   2 -11    7.11    1.57
   4   2  11    3.77    1.19
   4   2  11    3.28    1.22
   4  -2 -11    6.02    1.52
  -4  -2  11    5.82    1.32
   4   2  11    4.82    1.57
  -4  -2 -12   10.28    1.61
   4  -2  12   10.27    1.69
   4  -2  12   12.88    1.97
   4   2 -12   15.58    2.07
  -4   2  12   11.60    1.69
   4   2  12   12.35    1.51
  -4  -2  12   13.51    1.60
   4  -2 -12   11.52    1.83
   4   2  12   11.72    2.18
   4  -2  13    1.91    1.31
  -4   2  13    2.60    1.20
   4   2 -13    2.76    1.51
  -4  -2  13    3.54    1.24
   4   2  13    3.43    1.19
   4  -2 -13    0.86    1.32
  -4   2  14    2.73    1.24
   4  -2  14    0.12    1.18
   4   2 -14    1.35    1.43
  -4  -2  14    1.68    1.15
   4  -2 -14    2.64    1.38
   4  -2  15    9.95    1.71
  -4   2  15   12.83    1.75
   4   2 -15   15.69    2.14
  -4  -2  15   13.58    1.75
   4  -2 -15   13.62    1.98
   5   2   0    0.07    0.36
  -5   2   0    0.31    0.33
   5  -2   0   -0.09    0.24
   5   2   0    0.06    0.27
   5   2   0   -0.19    0.28
   5  -2   0    0.06    0.31
   5  -2   0   -0.11    0.32
   5  -2   1   63.79    4.97
   5   2  -1   67.44    5.05
  -5   2   1   81.36    5.29
   5   2  -1   73.92    5.12
   5   2  -1   69.43    5.13
   5  -2   1   61.88    5.33
   5   2  -1   71.23    5.29
   5  -2   1   65.40    5.13
   5   2   1   64.14    5.09
   5  -2  -1   78.05    5.04
  -5  -2   1   77.49    3.93
   5   2   1   68.19    5.31
  -5  -2   1   78.32    5.34
   5   2   1   68.66    5.35
   5   2   1   80.01    5.03
  -5   2  -1   73.13    5.38
   5  -2  -1   67.78    5.36
   5   2  -2  138.66   10.03
   5   2  -2  136.51    9.80
  -5  -2  -2  160.05    9.76
   5   2  -2  133.17   10.26
   5  -2   2  134.82   10.35
   5  -2   2  129.44   10.00
   5  -2  -2  141.44   10.39
  -5   2  -2  149.93   10.42
  -5  -2   2  146.81   10.36
   5  -2  -2  128.99   10.01
   5   2   2  139.57   10.01
   5  -2  -2  145.26    9.80
   5   2   2  129.24    9.98
   5   2   2  135.82   10.37
   5   2   2  143.25   10.33
   5  -2   3    1.46    0.42
   5   2  -3    1.20    0.49
  -5   2   3    0.83    0.44
  -5   2   3    0.89    0.30
  -5  -2  -3    1.68    0.35
   5  -2   3    0.91    0.53
   5   2  -3    1.31    0.64
   5   2   3    0.58    0.61
   5  -2  -3    1.13    0.49
  -5   2  -3    0.84    0.62
   5   2   3    1.23    0.32
   5   2   3    0.34    0.57
  -5  -2   3    1.18    0.43
   5  -2  -3    1.55    0.57
   5  -2   4   68.07    5.09
  -5  -2  -4   70.00    4.77
   5  -2   4   62.91    5.03
   5   2  -4   72.83    5.13
  -5   2   4   66.06    5.11
   5   2  -4   70.03    4.89
   5   2   4   64.51    5.18
   5  -2  -4   71.54    5.12
  -5  -2   4   64.01    5.11
  -5   2  -4   70.53    5.25
   5   2   4   61.36    5.04
  -5   2  -4   63.36    4.75
   5  -2  -4   73.49    4.90
   5  -2   5    2.14    0.93
   5   2  -5    2.72    0.74
  -5   2   5    3.77    0.67
   5  -2   5    3.68    0.68
   5   2  -5    0.91    0.94
  -5  -2  -5    3.54    0.55
  -5   2  -5    0.94    0.54
   5   2   5    1.51    0.90
  -5  -2   5    3.17    0.75
   5   2   5    3.57    0.57
   5   2   5    2.54    0.87
   5  -2  -5    2.55    0.93
  -5   2  -5    0.57    0.88
   5  -2  -5    2.81    0.79
  -5  -2  -6    0.50    0.53
   5   2  -6    0.34    0.75
  -5   2   6    1.06    0.79
   5   2  -6    1.02    1.00
   5  -2   6    0.81    0.64
   5  -2   6   -0.23    0.88
  -5   2   6    1.08    0.62
   5   2   6    0.27    0.90
  -5  -2   6    0.67    0.75
   5   2   6    0.73    0.59
  -5   2  -6    0.13    0.59
  -5   2  -6   -0.49    0.84
   5  -2  -6    0.84    0.93
   5   2   6   -0.05    0.77
   5  -2  -6   -0.10    0.75
   5  -2   7   11.26    1.25
   5   2  -7   12.97    1.47
   5  -2   7    9.62    1.53
  -5   2   7   10.92    1.16
  -5  -2  -7   10.89    1.05
   5   2  -7    8.93    1.70
   5   2   7   12.73    1.75
  -5   2  -7    6.10    1.67
   5  -2  -7   12.41    1.48
   5   2   7   10.50    1.52
  -5   2  -7    7.83    1.23
   5   2   7   12.44    1.19
   5  -2  -7   12.43    1.80
  -5  -2   7   11.91    1.31
  -5   2   8   42.30    3.25
   5  -2   8   40.12    3.31
   5   2  -8   34.53    3.43
   5   2  -8   38.35    3.20
  -5  -2  -8   40.75    3.01
   5  -2   8   44.61    3.48
  -5  -2   8   38.64    3.27
   5   2   8   43.62    3.38
  -5   2  -8   39.16    3.05
   5  -2  -8   35.41    3.48
   5   2   8   41.03    3.49
  -5   2  -8   33.66    3.52
   5   2   8   40.90    3.23
   5  -2  -8   41.09    3.23
   5   2  -9   -0.10    1.08
   5  -2   9   -0.25    1.04
   5  -2   9    0.14    1.12
   5   2  -9   -0.48    1.07
  -5  -2  -9   -0.24    0.85
  -5   2   9   -0.12    0.97
   5   2   9   -0.78    1.15
   5  -2  -9    0.07    1.24
   5   2   9   -0.77    0.86
  -5   2  -9    0.22    1.01
   5  -2  -9   -1.40    1.10
  -5  -2   9   -0.39    0.98
   5   2   9    1.08    0.94
   5  -2  10   26.02    2.85
   5  -2  10   36.85    3.10
   5   2 -10   35.68    3.21
   5   2 -10   37.50    2.93
  -5   2  10   33.04    2.79
  -5  -2 -10   35.78    2.60
   5  -2 -10   33.83    2.84
   5   2  10   33.18    2.88
   5   2  10   26.62    2.76
  -5  -2  10   32.34    2.85
  -5   2 -10   21.98    3.14
   5  -2 -10   34.18    3.23
   5   2  10   35.19    3.16
   5   2 -11    2.48    1.41
  -5  -2 -11    3.53    1.09
   5  -2  11    3.10    1.30
   5   2 -11    6.27    1.82
  -5   2  11    3.97    1.19
   5  -2  11    3.79    1.33
   5   2  11    6.91    1.79
   5  -2 -11    1.38    1.36
   5   2  11    1.75    1.19
   5   2  11   -0.87    1.09
  -5  -2  11    4.91    1.27
   5   2 -12    0.36    1.32
  -5   2  12    0.09    1.16
   5  -2  12   -0.50    1.13
   5  -2  12   -1.09    1.19
   5   2  12   -0.94    1.33
   5  -2 -12   -1.65    1.24
   5   2  12   -1.83    1.09
  -5  -2  12   -0.35    1.14
  -5   2 -12    0.39    1.17
   5   2  12   -0.12    0.96
   5  -2  13    6.51    1.45
  -5   2  13    7.91    1.55
   5   2 -13   11.37    1.85
   5  -2 -13    8.77    1.74
   5   2  13    8.74    2.00
  -5  -2  13    8.01    1.51
   5   2  13    5.75    1.40
  -5   2  14    6.97    1.50
   5  -2  14    6.68    1.46
   5   2 -14    9.13    1.84
   5  -2 -14    7.99    1.68
  -5  -2  14    7.08    1.44
   5  -2  15   -1.23    1.13
  -5   2  15    0.44    1.24
   5   2 -15   -1.99    1.28
  -5  -2  15    0.04    1.14
   5  -2 -15   -2.36    1.25
   6  -2   0  548.86   41.56
   6  -2   0  518.77   39.98
  -6   2   0  634.94   41.37
   6   2   0  578.61   41.54
   6   2   0  602.08   41.34
   6  -2   0  521.94   39.98
   6   2   0  591.22   39.19
   6  -2   0  513.88   39.14
   6  -2   1   41.25    3.41
  -6   2   1   55.36    3.66
   6   2  -1   50.45    3.51
   6   2  -1   50.44    3.54
   6  -2   1   41.57    3.53
   6   2  -1   49.03    3.51
   6  -2   1   41.21    3.53
   6  -2   1   44.12    3.69
   6   2  -1   50.05    3.67
  -6   2  -1   51.47    3.78
   6   2   1   46.54    3.73
   6  -2  -1   50.35    3.48
  -6  -2   1   51.52    2.71
   6   2   1   53.28    3.47
   6  -2  -1   48.34    3.56
   6  -2  -1   45.79    3.73
  -6  -2   1   52.43    3.70
   6   2   1   50.20    3.68
   6   2  -2   87.07    6.00
   6  -2   2   74.20    5.97
   6  -2   2   79.77    6.19
   6  -2   2   77.66    5.98
   6   2  -2   85.16    5.89
  -6  -2  -2   92.18    5.83
  -6   2   2   96.04    6.12
   6   2  -2   84.90    6.02
   6   2  -2   76.82    6.12
   6   2   2   79.04    5.98
   6   2   2   75.40    5.94
   6   2   2   82.95    6.17
   6   2   2   77.51    6.23
  -6  -2   2   90.55    4.57
   6  -2  -2   77.40    6.23
   6  -2  -2   76.81    5.99
   6  -2  -2   86.47    5.87
  -6   2  -2   81.83    6.28
  -6  -2   2   85.60    6.20
  -6   2   3   -0.06    0.29
   6  -2   3    0.39    0.39
  -6   2   3   -0.18    0.46
  -6  -2  -3    0.05    0.33
   6   2  -3   -0.12    0.60
   6   2  -3    0.51    0.48
   6  -2   3    0.23    0.53
   6   2   3    0.08    0.31
   6  -2  -3   -0.11    0.50
   6  -2  -3    0.35    0.46
   6   2   3   -0.28    0.49
  -6   2  -3   -0.15    0.68
   6   2   3   -0.33    0.58
   6   2   3   -0.40    0.59
  -6  -2   3   -0.06    0.44
   6   2  -4   34.55    2.58
  -6   2   4   33.21    2.65
  -6   2   4   33.45    1.95
  -6  -2  -4   35.71    2.43
   6   2  -4   30.53    2.70
   6  -2   4   32.83    2.67
   6  -2   4   34.75    2.62
   6   2   4   35.92    2.75
   6  -2  -4   33.32    2.57
   6  -2  -4   35.95    2.76
  -6  -2   4   32.46    2.64
  -6   2  -4   29.49    2.39
   6   2   4   34.09    2.72
  -6   2  -4   33.84    2.83
   6   2   4   32.32    2.77
   6   2  -5    0.60    0.97
   6   2  -5    2.20    0.75
  -6  -2  -5    2.53    0.51
  -6   2   5    1.74    0.61
   6  -2   5    1.32    0.89
   6  -2   5    2.69    0.62
   6   2   5    1.70    0.84
  -6   2  -5    0.63    0.88
   6   2   5    2.23    0.89
   6   2   5    4.03    0.57
  -6  -2   5    1.76    0.69
   6  -2  -5    1.16    0.89
   6  -2  -5    2.48    0.80
  -6   2  -5    0.88    0.51
   6  -2   6   69.68    5.56
   6   2  -6   72.30    5.37
   6   2  -6   68.09    5.63
  -6  -2  -6   74.28    5.20
  -6   2   6   78.63    5.58
   6  -2   6   75.91    5.58
   6   2   6   68.83    5.59
   6   2   6   71.19    5.68
  -6   2  -6   72.06    5.20
  -6   2  -6   82.74    5.83
   6  -2  -6   65.81    5.61
  -6  -2   6   70.44    5.59
   6  -2  -6   75.59    5.37
   6  -2   7    0.54    0.69
  -6  -2  -7    0.01    0.59
   6  -2   7   -0.12    0.91
   6   2  -7   -1.63    1.02
  -6   2   7    0.46    0.65
   6   2  -7   -0.13    0.86
  -6   2  -7   -0.85    0.64
  -6   2  -7   -2.13    0.93
   6   2   7    0.37    0.88
   6   2   7   -1.97    0.99
   6  -2  -7   -0.30    0.94
   6  -2  -7   -1.65    0.81
   6   2   7    1.08    0.62
  -6  -2   7    0.59    0.82
   6   2  -8   20.95    2.24
  -6  -2  -8   21.35    1.67
   6  -2   8   18.61    1.89
   6   2  -8   20.81    1.94
   6  -2   8   19.13    2.08
  -6   2   8   19.33    1.82
   6  -2  -8   19.15    1.95
   6   2   8   21.29    1.80
   6  -2  -8   20.77    2.39
  -6   2  -8   16.54    2.06
   6   2   8   19.61    2.01
   6   2   8   19.35    2.14
  -6  -2   8   18.72    1.89
   6   2  -9    7.15    1.64
   6  -2   9    4.03    1.43
   6   2  -9    6.74    1.44
  -6  -2  -9    6.94    1.00
   6  -2   9    2.68    1.18
  -6   2   9    6.51    1.14
   6   2   9    2.87    0.98
   6   2   9    3.33    1.59
  -6   2  -9   -3.27    1.74
   6  -2  -9    1.19    1.35
   6  -2  -9    2.96    1.30
   6   2   9    1.83    1.24
  -6  -2 -10   11.05    1.30
  -6   2  10   11.83    1.56
   6  -2  10   10.89    1.81
   6  -2  10    7.35    1.52
   6   2 -10    8.98    2.00
   6   2 -10   12.46    1.72
   6   2  10   10.34    1.57
   6   2  10    7.63    1.42
  -6   2 -10    5.08    1.70
   6  -2 -10   11.79    2.07
  -6  -2  10   11.00    1.59
   6  -2 -10   13.80    1.76
   6   2  10   11.11    1.88
  -6   2  11    1.46    1.16
   6   2 -11    3.28    1.41
   6  -2  11    0.90    1.28
   6   2 -11    1.80    1.50
   6  -2  11   -0.37    1.20
   6   2  11   -1.40    0.97
   6   2  11   -1.76    1.31
  -6  -2  11    2.05    1.19
   6  -2 -11   -0.85    1.29
   6   2  11   -2.02    0.95
   6  -2 -11   -0.67    1.22
   6   2 -12   28.00    2.55
   6  -2  12   27.39    2.67
   6  -2  12   20.89    2.42
  -6   2  12   23.59    2.33
   6   2  12   24.42    2.33
   6  -2 -12   27.49    2.46
   6   2  12   27.50    2.74
  -6  -2  12   21.64    2.36
   6   2  12   24.51    2.41
  -6   2  13    0.96    1.29
   6   2 -13    3.39    1.57
   6  -2  13    0.41    1.25
   6  -2  13    0.75    1.32
   6   2  13   -1.71    1.47
  -6  -2  13    2.12    1.21
   6  -2 -13    1.69    1.41
   6   2 -14    3.72    1.56
  -6   2  14    2.79    1.31
   6  -2  14    3.42    1.30
   6  -2 -14    2.90    1.48
  -6  -2  14    2.58    1.36
   6  -2  15    1.45    1.29
   6   2 -15    5.80    1.68
  -6   2  15    5.67    1.49
   6  -2 -15    2.74    1.44
  -6  -2  15    5.22    1.42
   7  -2   0   -0.06    0.36
   7   2   0    0.03    0.43
   7  -2   0   -0.02    0.28
   7  -2   0   -0.12    0.40
   7  -2   0    0.05    0.32
   7   2   0   -0.50    0.34
  -7   2   0   -0.17    0.40
   7   2   0   -0.12    0.33
   7   2  -1   95.29    6.53
   7  -2   1   75.81    6.23
   7  -2   1   78.37    6.08
   7   2  -1   90.08    6.24
   7  -2   1   83.92    6.52
   7  -2   1   79.54    6.24
  -7   2   1  100.14    6.48
   7   2  -1   91.69    6.17
   7   2  -1   94.53    6.49
   7  -2  -1   87.90    6.13
   7   2   1   89.88    6.12
   7  -2  -1   71.85    6.23
   7   2   1   87.45    6.51
   7   2   1   88.87    6.54
   7  -2  -1   90.59    6.28
  -7   2  -1   87.97    6.56
   7  -2  -1   82.64    6.55
   7   2  -2  131.40    8.95
  -7   2   2  146.65    9.36
   7  -2   2  114.57    9.09
   7   2  -2  134.36    9.14
  -7  -2  -2  133.68    8.88
   7  -2   2  120.43    9.44
   7   2  -2  129.47    9.37
   7  -2   2  119.22    9.09
   7   2  -2  132.02    9.11
   7  -2   2  114.35    8.82
  -7  -2   2  140.20    9.46
   7  -2  -2  138.35    8.94
   7  -2  -2  125.41    9.12
   7  -2  -2  125.25    9.49
  -7   2  -2  129.76    9.53
   7   2   2  119.76    9.07
   7   2   2  114.08    9.05
   7  -2  -2  107.39    9.10
   7   2   2  125.33    9.47
   7   2   2  124.39    9.42
  -7  -2   2  135.41    6.96
  -7  -2  -3   12.55    0.96
  -7   2   3   11.39    0.84
   7   2  -3   12.58    1.22
   7  -2   3   10.01    1.13
   7  -2   3   10.96    1.11
   7   2  -3   10.70    1.10
  -7   2   3   10.75    1.14
   7   2  -3   12.70    1.21
  -7   2   3   12.99    0.96
   7  -2   3   11.20    1.08
  -7  -2   3   12.64    1.12
   7  -2  -3    9.84    1.14
   7   2   3   12.38    1.03
   7  -2  -3   11.34    1.08
   7   2   3   10.07    1.13
  -7   2  -3    9.96    1.30
   7   2   3   11.49    1.24
   7   2   3   11.38    1.10
   7  -2   4   63.08    5.05
  -7   2   4   67.40    3.80
   7   2  -4   70.13    4.94
  -7   2   4   67.58    5.17
   7   2  -4   64.02    5.12
   7  -2   4   72.10    5.14
  -7  -2  -4   71.95    4.79
  -7  -2   4   68.25    5.15
   7  -2  -4   62.45    5.08
   7  -2  -4   68.13    4.91
   7   2   4   64.21    5.25
  -7   2  -4   73.43    5.36
   7   2   4   64.94    5.07
   7   2   4   66.41    5.09
  -7   2   5   60.41    4.67
   7  -2   5   61.89    4.69
   7   2  -5   64.99    4.52
   7  -2   5   66.67    4.66
  -7  -2  -5   63.30    4.34
   7   2  -5   52.53    4.70
   7   2   5   62.96    4.71
   7  -2  -5   60.27    4.72
   7   2   5   57.94    4.67
  -7   2  -5   58.90    4.88
   7   2   5   65.86    4.85
  -7  -2   5   59.90    4.68
   7  -2  -5   60.20    4.50
  -7   2  -5   55.10    4.31
   7  -2   6   14.05    1.61
   7   2  -6   13.18    1.46
  -7  -2  -6   10.45    1.03
  -7   2   6   10.26    1.21
   7  -2   6   13.75    1.23
   7   2  -6   13.31    1.75
   7  -2  -6   12.88    1.44
  -7   2  -6    8.73    1.11
   7  -2  -6   11.97    1.66
   7   2   6   15.41    1.18
   7   2   6   13.71    1.67
  -7  -2   6   10.55    1.27
  -7   2  -6   10.76    1.63
   7   2   6   11.75    1.56
   7  -2   7   17.04    1.52
  -7   2   7   15.62    1.53
   7  -2   7   13.85    1.76
   7   2  -7   18.03    2.21
   7   2  -7   15.61    1.66
  -7  -2  -7   15.74    1.37
   7  -2  -7   14.23    1.64
   7  -2  -7   17.84    2.12
   7   2   7   18.90    1.47
   7   2   7   13.72    1.75
   7   2   7   15.96    2.09
  -7   2  -7   13.23    2.11
  -7  -2   7   17.87    1.64
   7  -2   8   54.00    4.68
   7  -2   8   60.20    4.79
   7   2  -8   62.92    4.61
  -7   2   8   59.22    4.69
   7   2  -8   57.26    4.87
  -7  -2  -8   66.54    4.37
   7  -2  -8   63.82    4.92
  -7  -2   8   56.96    4.73
   7  -2  -8   63.96    4.60
   7   2   8   57.44    4.84
   7   2   8   56.32    4.81
  -7   2  -8   51.71    4.92
   7   2   8   65.05    4.65
   7  -2   9   -0.94    0.97
   7  -2   9   -0.55    1.06
   7   2  -9    0.34    1.30
  -7  -2  -9   -0.59    0.79
   7   2  -9   -1.41    1.02
  -7   2   9    0.40    0.98
   7  -2  -9   -2.58    1.03
   7   2   9   -1.09    0.91
   7   2   9   -0.35    0.81
   7   2   9   -0.71    1.05
  -7  -2   9    0.14    1.02
   7  -2  -9   -0.26    1.12
  -7   2  -9   -0.10    1.15
  -7  -2 -10   18.15    1.71
   7  -2  10   16.81    1.98
   7  -2  10   19.29    2.18
  -7   2  10   21.91    1.99
   7   2 -10   23.66    2.76
   7   2 -10   21.91    2.10
   7   2  10   19.98    2.52
  -7  -2  10   20.29    1.98
   7   2  10   15.58    2.00
   7  -2 -10   22.73    2.69
   7   2  10   17.35    1.87
   7  -2 -10   22.03    2.08
  -7   2 -10    9.83    2.43
   7   2 -11    8.44    1.63
   7  -2  11    4.29    1.33
   7  -2  11    5.12    1.54
  -7   2  11    6.98    1.39
   7   2 -11    5.72    1.81
  -7   2 -11    1.06    1.60
   7  -2 -11    7.12    1.53
  -7  -2  11    7.21    1.39
   7  -2 -11    6.33    1.78
   7   2  11    3.87    1.16
   7   2  11    4.92    1.33
   7   2  11    6.39    1.67
   7   2 -12   -1.72    1.21
   7   2 -12   -1.29    1.46
   7  -2  12   -0.84    1.23
   7  -2  12   -2.78    1.07
  -7   2  12    0.67    1.27
   7   2  12   -0.91    1.08
   7  -2 -12   -1.07    1.22
   7   2  12   -0.21    1.31
   7   2  12    0.18    0.99
  -7  -2  12   -0.20    1.19
  -7   2 -12   -1.45    1.12
  -7   2  13   12.32    1.85
   7   2 -13   18.58    2.23
   7  -2  13   12.71    2.06
   7  -2  13    7.34    1.73
  -7  -2  13   13.77    1.85
   7   2  13   13.02    2.22
   7  -2 -13   13.50    2.02
  -7   2  14   14.15    1.96
   7  -2  14    8.14    1.75
   7   2 -14   14.49    2.12
   7  -2 -14   12.30    1.97
  -7  -2  14   13.41    1.90
   7   2  14   15.14    2.30
   7   2 -15   -0.92    1.41
   7  -2  15   -1.33    1.20
  -7   2  15   -0.21    1.36
  -7  -2  15   -0.03    1.29
   7  -2 -15   -1.43    1.28
   8   2   0    1.18    0.49
   8  -2   0    1.88    0.44
  -8   2   0    1.61    0.58
   8   2   0    1.25    0.55
   8   2   0    2.04    0.47
   8  -2   0    2.08    0.46
   8  -2   0    2.13    0.43
   8  -2   0    0.68    0.50
  -8   2   1   12.11    0.96
   8  -2   1    8.13    0.81
   8   2  -1   10.41    0.98
   8   2  -1    9.93    0.96
   8   2  -1   10.32    0.93
   8  -2   1    8.45    0.84
   8  -2   1    8.88    0.86
   8  -2   1    9.85    0.97
   8  -2  -1    8.06    0.86
   8  -2  -1    8.79    0.99
   8   2   1    9.30    0.93
   8  -2  -1   10.17    0.91
   8  -2  -1    9.30    0.88
   8   2   1    9.53    0.86
   8   2   1    9.18    1.05
  -8   2  -1   10.24    1.11
   8   2  -2   20.03    1.59
  -8   2   2   21.91    1.56
  -8  -2  -2   20.10    1.47
   8  -2   2   17.26    1.54
   8  -2   2   18.46    1.63
   8   2  -2   17.40    1.58
   8   2  -2   21.64    1.57
   8  -2   2   16.74    1.55
   8   2  -2   22.13    1.60
  -8  -2   2   21.33    1.65
   8  -2  -2   17.93    1.68
  -8   2  -2   17.48    1.81
   8   2   2   17.65    1.59
   8  -2  -2   20.45    1.56
   8  -2  -2   18.82    1.57
   8   2   2   18.42    1.73
  -8  -2   2   23.13    1.22
   8   2   2   16.69    1.46
   8  -2  -2   17.27    1.57
   8  -2   3  251.63   19.13
   8   2  -3  276.28   19.67
   8   2  -3  262.09   19.16
  -8  -2  -3  283.76   18.67
   8   2  -3  272.38   18.77
   8  -2   3  269.18   19.13
  -8   2   3  277.11   19.88
   8  -2   3  277.24   19.84
   8   2  -3  283.17   19.17
   8   2   3  242.78   19.09
   8  -2  -3  294.28   18.77
   8  -2  -3  254.86   19.14
   8   2   3  278.51   19.81
   8   2   3  268.94   19.84
   8   2   3  261.36   19.11
   8  -2  -3  265.36   19.88
  -8  -2   3  271.14   19.84
  -8   2  -3  264.27   19.88
   8  -2  -3  248.67   19.16
  -8   2  -3  253.09   18.61
   8  -2   4    5.62    0.91
  -8  -2  -4    5.85    0.67
  -8   2   4    5.87    0.62
   8  -2   4    5.54    0.95
   8  -2   4    6.61    0.84
  -8   2   4    5.84    0.87
   8   2  -4    5.34    0.89
   8   2  -4    4.69    1.10
   8   2  -4    5.15    1.06
  -8  -2   4    6.65    0.87
   8  -2  -4    6.13    1.00
   8   2   4    5.24    0.97
  -8   2  -4    1.99    1.10
   8   2   4    6.10    0.74
   8  -2  -4    4.94    0.93
   8   2   4    4.97    1.01
   8   2   4    4.72    1.04
  -8  -2  -5   44.30    3.17
   8   2  -5   43.92    3.37
  -8   2   5   42.44    3.46
   8  -2   5   50.08    3.46
   8   2  -5   42.19    3.56
   8  -2   5   42.34    3.50
  -8   2  -5   43.89    3.72
   8   2   5   40.97    3.49
  -8  -2   5   42.82    3.46
   8   2   5   42.55    3.62
   8  -2  -5   48.06    3.57
  -8   2  -5   38.83    3.13
   8   2   5   51.43    3.41
   8  -2  -5   45.68    3.36
   8   2   5   38.41    3.45
   8  -2   6   12.35    1.61
   8   2  -6   14.28    1.55
  -8   2   6   14.76    1.46
  -8  -2  -6   16.96    1.30
   8   2  -6   12.04    1.90
   8  -2   6   17.85    1.47
   8  -2  -6   14.63    1.74
   8   2   6   13.66    1.84
   8   2   6   16.09    1.89
   8  -2  -6   14.46    1.52
  -8  -2   6   14.09    1.50
  -8   2  -6   10.58    1.94
   8   2   6   19.66    1.41
   8  -2   7    6.44    1.01
  -8   2   7    6.96    1.05
   8   2  -7    7.96    1.24
  -8  -2  -7    6.18    0.87
   8   2  -7    7.19    1.44
   8  -2   7    6.88    1.30
   8   2   7    5.43    1.34
   8  -2  -7    7.06    1.24
   8   2   7    6.13    1.29
   8   2   7    6.49    0.93
   8  -2  -7    5.70    1.38
  -8   2  -7    5.37    1.37
  -8  -2   7    6.63    1.16
  -8   2   8    4.10    1.05
   8  -2   8    3.41    0.93
  -8  -2  -8    4.41    0.82
   8   2  -8    5.28    1.26
   8   2  -8    4.44    1.50
   8  -2   8    2.82    1.21
   8  -2  -8    2.19    1.19
   8   2   8    0.62    1.11
  -8  -2   8    5.25    1.20
   8   2   8    1.36    1.27
   8   2   8    6.50    0.93
   8  -2  -8    3.65    1.36
  -8   2  -8    1.41    1.49
   8   2  -9   43.09    3.90
  -8  -2  -9   43.20    3.30
   8   2  -9   50.05    3.66
  -8   2   9   46.24    3.65
   8  -2   9   40.28    3.59
   8  -2   9   47.02    3.80
  -8   2  -9   31.80    3.89
   8   2   9   41.55    3.52
   8   2   9   49.15    3.90
  -8  -2   9   44.07    3.67
   8  -2  -9   45.40    3.59
   8  -2  -9   49.92    3.95
   8   2   9   47.46    3.80
   8  -2  10    0.58    1.25
  -8   2  10    2.71    1.13
   8   2 -10    2.57    1.55
   8  -2  10   -0.02    0.98
   8   2 -10    1.80    1.20
   8   2  10    1.87    1.40
  -8   2 -10   -0.23    1.29
   8   2  10    2.33    1.01
   8  -2 -10    0.34    1.23
   8  -2 -10    1.15    1.41
   8   2  10   -0.02    1.08
  -8  -2  10    2.81    1.21
   8   2 -11    6.68    1.54
  -8   2  11    4.68    1.32
   8  -2  11    2.27    1.27
   8  -2  11    4.09    1.43
   8   2 -11    5.98    1.71
   8   2  11    3.37    1.49
   8  -2 -11    3.56    1.43
  -8   2 -11    3.41    1.47
  -8  -2  11    4.63    1.36
   8  -2 -11    4.28    1.72
   8   2  11    3.82    1.26
   8   2  11    2.72    1.20
  -8   2  12   11.10    1.67
   8  -2  12    9.50    1.87
   8  -2  12    4.73    1.51
   8   2 -12   13.22    2.21
   8   2 -12   14.00    1.92
   8  -2 -12    9.40    2.04
  -8  -2  12   10.74    1.66
   8   2  12   10.56    2.04
   8   2  12    4.47    1.58
   8  -2 -12   11.51    1.87
  -8   2  13   10.87    1.78
  -8  -2 -13    7.11    1.82
   8   2 -13   12.09    1.96
   8  -2  13   13.11    1.94
   8  -2  13    6.46    1.63
   8   2  13   10.75    2.03
   8  -2 -13   10.62    1.82
  -8   2 -13    5.97    1.92
  -8  -2  13   10.39    1.78
  -8   2  14    1.08    1.42
   8  -2  14   -0.22    1.23
   8  -2  14    0.10    1.30
   8   2 -14    0.45    1.50
   8   2  14    1.47    1.54
  -8  -2  14    1.35    1.36
   8  -2 -14    0.52    1.30
   8  -2  15    6.47    1.61
   8   2 -15   13.65    2.11
  -8   2  15   10.84    1.93
  -8  -2  15   14.20    1.93
   8  -2 -15   10.29    1.90
   8   2  15   12.90    2.23
   9   2   0    0.04    0.49
   9  -2   0    0.79    0.40
   9   2   0    0.65    0.53
  -9   2   0   -0.05    0.51
   9  -2   0    0.43    0.40
   9  -2   0    0.59    0.40
   9  -2   0    0.26    0.54
   9   2   0    0.60    0.47
   9  -2   1   89.31    6.71
   9  -2   1   95.05    7.07
   9   2  -1  100.58    7.01
   9   2  -1   99.58    6.66
  -9   2   1  106.96    7.01
   9   2  -1   98.07    7.04
   9  -2   1   81.99    6.70
   9  -2   1   83.12    6.56
   9  -2  -1   86.63    7.07
   9   2   1   96.07    6.60
   9  -2  -1   83.46    6.72
   9  -2  -1   95.90    6.75
  -9   2  -1  100.04    7.11
   9  -2  -1   93.93    6.62
   9   2   1   91.83    7.06
   9   2   1   93.02    7.03
   9  -2   2    0.06    0.46
   9   2  -2    0.07    0.47
   9  -2   2    0.42    0.53
   9  -2   2    0.36    0.32
  -9   2   2    0.57    0.47
   9  -2   2    0.36    0.48
   9   2  -2    0.57    0.48
   9   2  -2    0.93    0.52
   9   2  -2    0.48    0.56
   9  -2  -2    0.98    0.62
   9  -2  -2    0.65    0.52
   9   2   2    0.79    0.50
   9  -2  -2    0.50    0.52
   9  -2  -2    0.67    0.51
  -9   2  -2   -0.85    0.75
  -9  -2   2    0.62    0.58
  -9  -2   2    0.50    0.37
   9   2   2   -0.29    0.66
   9  -2   3    0.49    0.59
   9  -2   3   -0.17    0.51
   9   2  -3    0.29    0.59
   9   2  -3    0.14    0.65
  -9  -2  -3   -0.14    0.41
   9   2  -3    0.08    0.39
  -9   2   3    0.46    0.42
   9   2  -3    0.26    0.66
   9  -2   3   -0.57    0.50
   9   2   3   -0.25    0.72
  -9  -2   3   -0.59    0.54
   9  -2  -3   -0.98    0.58
  -9   2  -3   -0.22    0.32
   9   2   3    0.32    0.50
  -9   2  -3    0.16    0.81
  -9  -2   3    0.17    0.38
   9  -2  -3   -0.37    0.52
   9   2   3    0.32    0.52
   9  -2  -3   -0.11    0.57
   9   2   3   -0.55    0.45
   9  -2  -3    0.43    0.63
   9  -2   4   -0.02    0.70
   9  -2   4   -0.20    0.61
   9   2  -4    0.97    0.68
  -9   2   4    1.09    0.45
   9   2  -4    0.36    0.80
   9  -2   4    0.66    0.61
  -9   2   4    0.54    0.63
  -9  -2  -4    0.53    0.45
   9   2  -4   -1.14    0.80
   9   2   4   -0.44    0.77
   9  -2  -4   -0.40    0.63
   9   2   4   -0.22    0.62
   9  -2  -4    1.05    0.72
  -9  -2   4    0.29    0.60
  -9   2  -4    0.17    0.32
   9   2   4    0.84    0.50
  -9   2  -4   -1.67    0.92
   9  -2  -4   -0.47    0.69
   9   2   4   -0.18    0.69
   9   2  -5   49.17    4.09
   9   2  -5   54.94    3.92
  -9  -2  -5   53.06    3.71
   9  -2   5   56.01    4.04
  -9   2   5   50.35    2.97
  -9   2   5   52.83    4.05
   9  -2   5   45.47    4.00
  -9   2  -5   45.41    4.23
   9   2   5   52.02    4.21
   9  -2  -5   53.57    4.07
   9   2   5   47.57    4.02
  -9  -2   5   52.35    4.03
   9  -2  -5   51.99    3.88
   9   2   5   57.24    3.97
   9   2   5   47.13    3.98
   9   2  -6    1.77    0.88
  -9  -2  -6    1.34    0.54
   9   2  -6    0.78    1.04
  -9   2   6    1.18    0.72
   9  -2   6    1.95    0.68
   9  -2   6    1.19    0.92
   9   2   6    0.12    0.91
   9  -2  -6    1.10    0.91
  -9  -2   6    1.38    0.79
   9   2   6    0.72    0.95
   9  -2  -6    1.99    0.85
   9   2   6    0.80    0.55
  -9   2  -6    1.41    1.03
   9  -2   7   97.42    7.21
  -9   2   7  100.43    7.29
   9   2  -7   95.90    6.99
   9   2  -7   87.77    7.25
   9  -2   7   95.31    7.26
  -9  -2  -7   92.66    6.76
   9  -2  -7   92.60    7.26
  -9   2  -7   91.91    7.51
   9   2   7   97.61    7.26
  -9  -2   7   87.92    7.27
   9   2   7  106.06    7.22
   9  -2  -7   96.68    6.98
   9   2   7   95.79    7.43
   9  -2   8    5.59    1.04
  -9  -2  -8    6.67    0.90
   9   2  -8    3.38    1.61
   9  -2   8    5.66    1.38
   9   2  -8    7.63    1.39
  -9   2   8    6.50    1.18
   9   2   8    6.58    0.95
  -9  -2   8    9.52    1.32
  -9   2  -8    1.45    1.68
   9   2   8    4.50    1.57
   9  -2  -8    5.95    1.36
   9   2   8    2.54    1.38
   9  -2  -8    3.81    1.44
   9   2  -9   -1.20    1.13
   9  -2   9   -1.40    0.97
   9   2  -9   -0.72    1.05
   9  -2   9   -0.60    0.93
  -9   2   9   -0.70    0.95
   9  -2  -9   -0.43    1.20
  -9   2  -9   -0.08    1.11
  -9  -2   9   -0.86    1.04
   9   2   9   -0.08    0.96
   9   2   9   -1.18    1.04
   9   2   9   -0.52    0.76
   9  -2  -9    0.22    1.15
  -9   2  10    5.74    1.31
   9   2 -10    5.86    1.48
   9  -2  10    5.42    1.46
   9   2 -10    6.71    1.77
   9  -2  10    5.37    1.21
   9   2  10    2.87    1.55
  -9  -2  10    8.22    1.40
   9  -2 -10    6.51    1.51
   9   2  10    6.67    1.19
   9   2  10    2.70    1.38
   9  -2 -10    3.27    1.62
   9   2 -11   22.56    2.67
   9  -2  11   18.53    2.09
   9  -2  11   14.49    1.88
  -9   2  11   18.14    1.98
   9   2 -11   17.68    2.04
   9  -2 -11   17.31    2.01
  -9  -2  11   17.49    1.94
   9   2  11   22.18    2.58
   9  -2 -11   21.42    2.58
  -9   2 -11   13.18    2.42
   9   2  11   17.21    1.83
   9   2  11   17.40    2.02
   9   2 -12   -0.34    1.28
  -9   2  12   -0.57    1.24
   9  -2  12   -0.51    1.21
   9   2 -12   -0.57    1.48
   9  -2  12   -2.63    1.06
  -9   2 -12   -0.70    1.24
   9  -2 -12   -0.34    1.49
   9  -2 -12    0.62    1.23
   9   2  12    1.05    1.12
  -9  -2  12    0.73    1.23
   9   2  12   -2.07    1.31
   9   2 -13   20.51    2.63
   9  -2  13   16.56    2.25
  -9   2  13   16.70    2.16
  -9  -2 -13    8.17    2.21
   9   2 -13   20.29    2.37
   9  -2 -13   14.83    2.11
   9   2  13   16.98    2.38
  -9  -2  13   16.95    2.00
   9  -2  14    0.92    1.33
   9   2 -14    4.96    1.65
  -9   2  14    5.37    1.60
   9  -2  14    2.36    1.43
  -9  -2 -14   -1.62    1.42
  -9  -2  14    4.15    1.52
   9  -2 -14    2.54    1.46
   9   2  14    2.20    1.57
  10   2   0   98.87    7.25
  10   2   0  102.81    6.84
  10  -2   0  103.56    7.32
  10  -2   0   85.97    6.79
  10  -2   0   82.87    6.89
  10   2   0  100.07    7.27
  10  -2   0   92.25    6.91
 -10   2   0  105.90    7.29
  10   2  -1   56.55    4.10
  10  -2   1   49.98    3.87
  10  -2   1   47.80    3.79
  10  -2   1   46.58    3.86
  10   2  -1   54.23    4.11
 -10   2   1   58.59    4.10
  10  -2   1   51.98    4.14
  10   2  -1   56.40    3.90
  10  -2  -1   54.49    3.91
  10   2   1   57.45    3.85
  10  -2  -1   54.68    4.17
  10  -2  -1   55.15    3.86
  10   2   1   52.36    4.10
 -10   2  -1   54.48    4.20
  10   2   1   50.83    4.15
  10  -2  -1   48.40    3.89
  10  -2   2   76.26    5.85
  10   2  -2   82.19    5.56
  10   2  -2   82.04    5.55
  10   2  -2   78.87    5.78
  10  -2   2   64.13    5.55
 -10   2   2   83.01    5.76
  10  -2   2   66.35    5.40
  10   2  -2   78.46    5.56
  10  -2   2   74.98    5.56
  10  -2  -2   77.03    5.51
 -10  -2   2   80.20    4.29
  10  -2  -2   72.49    5.62
  10   2   2   74.00    5.90
  10   2   2   77.79    5.45
 -10   2  -2   75.85    5.97
  10  -2  -2   75.16    5.89
 -10  -2   2   80.59    5.84
  10  -2  -2   80.86    5.62
  10   2   2   77.16    5.83
  10   2  -3   67.28    4.88
  10   2  -3   69.51    4.88
  10   2  -3   67.36    4.81
  10  -2   3   66.47    4.84
 -10  -2  -3   68.42    4.68
 -10   2   3   75.54    4.93
  10  -2   3   65.18    5.04
  10   2  -3   63.37    4.94
  10  -2   3   60.61    4.85
 -10  -2   3   68.46    3.70
 -10   2  -3   61.99    5.22
  10   2   3   60.97    4.78
 -10  -2   3   68.52    5.04
  10   2   3   63.74    5.14
  10   2   3   65.63    5.01
  10  -2  -3   64.06    4.92
  10   2   3   62.86    4.79
  10  -2  -3   70.97    4.89
  10  -2  -3   66.16    4.77
  10  -2  -3   63.35    5.08
 -10   2  -3   57.01    4.62
 -10   2   4    3.78    0.86
  10   2  -4    4.80    0.98
  10  -2   4    3.81    0.76
 -10  -2  -4    3.25    0.60
  10  -2   4    2.66    0.86
  10  -2   4    3.61    0.78
 -10   2   4    3.73    0.61
  10   2  -4    3.35    0.84
  10   2  -4    2.77    0.94
  10   2   4    3.39    0.97
  10   2   4    2.76    0.74
  10  -2  -4    3.25    0.79
  10  -2  -4    4.00    0.90
 -10   2  -4    3.60    1.11
  10   2   4    3.56    0.82
 -10  -2   4    3.48    0.78
  10   2   4    3.66    0.67
 -10   2   5   13.65    1.01
 -10  -2  -5   13.51    1.16
  10  -2   5   13.52    1.34
  10  -2   5   11.98    1.49
  10   2  -5   15.76    1.73
 -10   2   5   14.10    1.38
  10   2  -5   14.42    1.43
  10  -2  -5   12.97    1.49
 -10  -2   5   13.87    1.40
  10   2   5   13.43    1.70
  10   2   5   15.35    1.30
  10  -2  -5   13.33    1.37
  10   2   5   12.38    1.45
 -10   2  -5   13.38    1.84
  10   2  -6   22.43    1.94
  10  -2   6   24.61    1.85
  10  -2   6   17.01    1.93
  10   2  -6   15.32    2.05
 -10   2   6   19.72    1.83
 -10  -2  -6   22.14    1.59
 -10   2  -6   16.64    2.40
  10  -2  -6   20.12    1.87
 -10  -2   6   20.52    1.85
  10  -2  -6   17.99    1.98
  10   2   6   16.00    1.99
  10   2   6   15.67    2.06
  10   2   6   23.50    1.76
  10   2  -7   14.75    1.71
 -10  -2  -7   12.78    1.15
  10   2  -7   12.51    1.88
  10  -2   7   11.76    1.32
 -10   2   7   12.79    1.50
  10  -2   7   12.18    1.70
  10   2   7   13.47    1.28
  10   2   7   11.66    1.77
  10  -2  -7   12.58    1.77
 -10  -2   7   13.57    1.56
  10   2   7   11.17    1.77
  10  -2  -7   10.69    1.53
 -10   2  -7    9.81    1.94
  10   2  -8    8.15    1.43
  10   2  -8    7.02    1.67
 -10   2   8    8.87    1.29
  10  -2   8    6.31    1.16
  10  -2   8    9.50    1.51
  10  -2  -8    7.61    1.57
 -10   2  -8    3.97    1.77
  10  -2  -8    7.54    1.41
  10   2   8    6.27    1.57
 -10  -2   8    9.51    1.41
  10   2   8    7.88    1.05
  10   2   8    4.88    1.45
 -10   2   9   25.20    2.14
  10   2  -9   20.84    2.19
  10  -2   9   22.72    2.08
  10   2  -9   23.01    2.50
  10  -2   9   20.76    2.28
  10   2   9   24.53    2.01
  10   2   9   19.82    2.59
 -10   2  -9   12.29    2.78
  10  -2  -9   24.78    2.22
 -10  -2   9   23.35    2.19
  10  -2  -9   18.78    2.38
  10   2   9   19.80    2.32
  10  -2  10    3.60    1.10
  10   2 -10    5.00    1.43
 -10   2  10    4.68    1.28
  10  -2  10    4.86    1.41
  10   2 -10    4.67    1.64
  10  -2 -10    3.73    1.37
  10   2  10    6.78    1.11
  10   2  10    4.49    1.54
  10  -2 -10    5.85    1.68
 -10  -2  10    6.01    1.38
 -10   2 -10    1.04    1.52
  10   2  10    2.41    1.33
  10   2 -11    6.25    1.84
 -10   2  11    6.79    1.45
  10   2 -11    8.38    1.64
  10  -2  11    6.37    1.64
  10  -2  11    4.52    1.35
 -10   2 -11    2.29    1.78
  10  -2 -11    7.40    1.58
 -10  -2  11    7.95    1.53
  10  -2 -11    7.07    1.77
  10   2  11    7.10    1.82
  10   2  11    3.06    1.39
  10  -2  12   11.11    2.01
  10  -2  12   15.55    2.24
  10   2 -12   19.43    2.51
 -10   2  12   16.89    1.98
  10   2 -12   18.54    2.08
  10  -2 -12   17.11    1.96
  10   2  12   16.67    2.42
  10   2  12   14.22    2.04
 -10  -2  12   17.20    1.93
  10  -2 -12   15.86    2.44
  10   2 -13    3.54    1.47
  10  -2  13    3.25    1.41
  10  -2  13    0.34    1.33
 -10   2  13    2.92    1.45
 -10  -2 -13    1.82    1.39
  10   2 -13    2.85    1.67
 -10  -2  13    3.39    1.45
  10   2  13    0.90    1.50
  10  -2 -13    2.68    1.40
  10  -2 -13    2.08    1.68
 -10   2 -13    0.93    1.48
  10   2 -14   -0.20    1.41
  10  -2  14    0.81    1.40
 -10   2  14    0.16    1.45
  10  -2  14   -1.45    1.25
 -10  -2 -14   -0.18    1.31
  10  -2 -14   -0.02    1.34
 -10   2 -14   -0.22    1.35
  10   2  14    0.26    1.41
 -10  -2  14    0.57    1.44
  11  -2   0   -0.19    0.45
  11  -2   0    0.15    0.60
  11   2   0   -0.15    0.61
  11  -2   0    0.00    0.42
  11   2   0    0.22    0.51
 -11   2   0   -0.08    0.63
  11   2   0    0.70    0.60
  11  -2   0    0.25    0.40
 -11   2   1   19.10    1.51
  11  -2   1   15.77    1.32
  11   2  -1   17.17    1.51
  11  -2   1   14.56    1.50
  11  -2   1   14.03    1.30
  11   2  -1   16.14    1.49
  11  -2   1   14.06    1.30
  11   2  -1   17.41    1.44
  11   2   1   14.76    1.57
  11  -2  -1   16.74    1.58
  11  -2  -1   16.70    1.35
  11  -2  -1   15.79    1.38
  11  -2  -1   14.91    1.32
  11   2   1   15.20    1.48
 -11   2  -1   17.58    1.67
  11   2   1   16.06    1.36
  11  -2   2  116.42    9.17
 -11   2   2  135.83    9.73
  11   2  -2  145.91    9.78
  11   2  -2  136.98    9.32
  11  -2   2  125.43    9.85
  11  -2   2  125.76    9.39
  11   2  -2  123.27    9.36
  11   2   2  133.90    9.84
  11  -2  -2  130.52    9.89
  11  -2  -2  125.35    9.46
 -11  -2   2  135.83    7.24
 -11   2  -2  133.15    9.95
  11   2   2  134.92    9.22
 -11  -2   2  132.20    9.83
  11  -2  -2  137.00    9.45
  11   2   2  124.16    9.87
  11  -2  -2  131.21    9.28
 -11   2   3    5.39    0.74
 -11  -2  -3    6.47    0.75
  11   2  -3    6.77    0.98
  11  -2   3    5.81    0.89
  11   2  -3    5.05    0.77
  11  -2   3    5.66    0.81
  11   2  -3    6.01    0.89
  11   2  -3    6.75    0.89
  11  -2   3    5.62    0.92
 -11  -2   3    6.85    0.64
 -11  -2   3    6.81    0.93
  11   2   3    4.83    1.11
  11  -2  -3    6.27    0.90
  11   2   3    5.65    0.85
  11  -2  -3    3.96    0.93
 -11   2  -3    3.82    0.62
 -11   2  -3    4.11    1.19
  11   2   3    5.51    0.69
  11  -2  -3    6.28    0.91
  11  -2  -3    5.85    0.96
 -11   2   4   57.37    3.19
 -11   2   4   54.71    4.33
  11  -2   4   57.38    4.15
 -11  -2  -4   55.71    3.95
  11   2  -4   52.91    4.19
  11  -2   4   55.06    4.29
  11   2  -4   57.10    4.13
  11  -2   4   49.43    4.16
  11   2   4   51.87    4.10
  11   2   4   54.32    4.44
  11  -2  -4   55.45    4.08
  11   2   4   55.64    4.14
  11   2   4   56.33    4.26
  11  -2  -4   54.84    4.19
 -11  -2   4   56.36    4.29
 -11   2  -4   53.86    4.55
  11  -2   5    2.85    0.77
  11  -2   5    2.71    0.91
 -11  -2  -5    2.79    0.57
 -11   2   5    2.46    0.80
  11   2  -5    2.48    1.02
  11   2  -5    2.75    0.85
 -11   2   5    2.31    0.56
  11   2   5    2.52    0.66
  11  -2  -5    2.05    0.88
  11  -2  -5    1.40    0.77
  11   2   5    0.46    0.98
  11   2   5    1.95    0.87
 -11   2  -5    0.91    1.15
 -11  -2   5    1.56    0.74
 -11   2   6    0.40    0.80
 -11  -2  -6   -0.73    0.50
  11  -2   6    0.65    0.70
  11   2  -6   -0.87    0.78
  11   2  -6   -0.72    0.93
  11  -2   6   -0.31    0.84
  11   2   6   -0.54    0.58
  11   2   6    0.12    0.85
 -11  -2   6   -0.57    0.80
  11  -2  -6    0.26    0.82
  11   2   6   -0.62    0.91
 -11   2  -6   -0.56    1.06
  11  -2  -6   -0.94    0.87
  11   2  -7    4.11    1.44
  11  -2   7    7.66    1.12
 -11   2   7    6.13    1.12
  11  -2   7    6.90    1.35
  11   2  -7    6.46    1.28
  11  -2  -7    5.48    1.40
  11   2   7    3.59    1.36
  11   2   7    2.90    1.42
  11  -2  -7    5.20    1.25
  11   2   7    7.18    0.95
 -11   2  -7    1.88    1.73
 -11  -2   7    7.98    1.18
  11   2  -8   42.28    3.34
 -11   2   8   41.86    3.36
  11   2  -8   39.10    3.59
  11  -2   8   37.75    3.42
  11  -2   8   39.97    3.33
  11  -2  -8   40.09    3.57
  11  -2  -8   40.60    3.31
 -11  -2   8   40.21    3.39
  11   2   8   44.56    3.29
  11   2   8   41.11    3.53
  11   2   8   45.78    3.66
 -11   2  -8   31.24    3.68
  11   2  -9   -0.21    1.07
  11  -2   9   -1.19    1.05
  11   2  -9   -0.86    1.19
  11  -2   9    0.65    0.87
 -11   2   9   -1.23    0.98
  11   2   9   -0.93    1.05
 -11   2  -9    0.10    1.24
 -11  -2   9   -0.38    1.10
  11  -2  -9    0.40    1.07
  11   2   9   -0.81    0.77
  11  -2  -9    0.49    1.25
  11   2   9   -0.24    1.16
 -11   2  10   17.64    1.87
  11   2 -10   21.91    2.58
  11  -2  10   15.24    1.79
  11  -2  10   16.84    1.99
  11   2 -10   17.73    1.93
  11   2  10   16.42    2.18
  11   2  10   19.74    2.17
  11  -2 -10   17.92    1.92
 -11   2 -10    8.56    2.39
  11  -2 -10   18.38    2.39
 -11  -2  10   18.18    1.98
  11  -2  11    6.48    1.33
  11  -2  11    5.59    1.54
 -11   2  11    9.01    1.57
  11   2 -11   11.64    2.04
  11   2 -11    9.92    1.75
  11  -2 -11    7.98    1.82
  11   2  11    2.05    1.41
 -11   2 -11   -0.69    1.88
  11   2  11    6.42    1.78
 -11  -2  11   11.11    1.61
  11  -2 -11    5.99    1.50
  11   2 -12    1.47    1.34
  11  -2  12   -0.30    1.15
  11  -2  12    1.88    1.28
 -11   2  12    2.24    1.42
  11   2 -12    1.49    1.54
  11  -2 -12    2.66    1.60
  11   2  12    2.53    1.45
  11  -2 -12   -0.10    1.31
 -11   2 -12    0.07    1.37
 -11  -2  12    1.96    1.36
  11   2 -13    7.01    1.64
 -11  -2 -13   -3.60    1.43
  11   2 -13    3.88    1.78
  11  -2  13    1.95    1.27
 -11   2  13    3.13    1.55
  11  -2  13    2.92    1.43
  11  -2 -13    2.58    1.36
 -11  -2  13    4.48    1.46
  11  -2 -13    2.32    1.60
 -11   2 -13   -3.65    1.64
  11   2  13    1.09    1.51
 -11  -2 -14    3.98    1.71
  11   2 -14    7.18    2.14
  11  -2  14    7.85    1.69
  11  -2  14    1.72    1.34
  11   2 -14    7.31    1.78
 -11   2  14    5.13    1.75
  11  -2 -14    3.86    1.59
 -11  -2  14    6.75    1.76
  11   2  14    8.17    1.88
 -11   2 -14    2.29    1.71
  12  -2   0  106.19    8.19
  12   2   0  108.96    7.67
  12  -2   0  101.08    7.62
 -12   2   0  112.95    8.17
  12   2   0  111.70    8.16
  12   2   0  110.40    8.14
  12  -2   0  103.09    7.72
  12   2  -1    2.62    0.74
  12  -2   1    1.72    0.71
  12  -2   1    1.37    0.47
  12  -2   1    1.41    0.44
 -12   2   1    1.70    0.67
  12  -2   1    2.08    0.53
  12   2  -1    2.61    0.71
  12   2  -1    2.08    0.72
  12   2   1    1.84    0.60
  12   2   1    2.25    0.71
 -12   2  -1    1.37    0.86
  12  -2  -1    1.35    0.60
  12  -2  -1    1.46    0.54
  12   2   1    1.97    0.79
  12  -2  -1    0.93    0.54
  12  -2  -1    0.88    0.75
  12   2  -2   18.90    1.59
  12  -2   2   14.20    1.39
  12  -2   2   17.10    1.65
  12   2  -2   18.82    1.59
  12  -2   2   13.36    1.45
  12  -2   2   17.41    1.45
 -12   2   2   19.13    1.56
  12  -2  -2   17.83    1.53
 -12  -2   2   18.21    1.18
 -12  -2   2   18.20    1.64
  12  -2  -2   18.82    1.57
  12  -2  -2   17.28    1.69
  12  -2  -2   19.37    1.52
  12   2   2   18.13    1.61
 -12   2  -2   16.43    1.85
  12   2   2   15.58    1.73
  12   2   2   18.96    1.45
  12  -2   3   36.99    2.78
  12   2  -3   38.61    2.81
  12   2  -3   37.19    2.77
  12  -2   3   35.65    2.95
 -12  -2  -3   35.37    2.69
  12  -2   3   31.32    2.80
  12   2  -3   38.54    2.85
  12   2  -3   34.10    2.86
 -12  -2   3   37.37    2.94
 -12  -2   3   37.74    2.16
  12   2   3   33.79    3.07
 -12   2  -3   33.37    3.22
  12  -2  -3   37.82    2.81
  12  -2  -3   37.38    3.02
  12   2   3   36.03    2.93
  12  -2  -3   37.63    2.83
 -12   2   4   19.98    1.88
  12  -2   4   18.90    1.80
 -12  -2  -4   20.37    1.58
  12  -2   4   20.89    1.82
  12   2  -4   22.16    1.81
  12   2  -4   22.21    1.81
 -12   2   4   20.38    1.38
  12   2   4   20.89    2.00
 -12  -2   4   19.28    1.78
  12   2   4   18.98    1.68
  12   2   4   19.76    1.76
  12  -2  -4   18.77    1.72
  12  -2  -4   19.92    1.78
 -12   2  -4   19.36    2.16
  12   2   4   18.03    1.65
  12  -2   5   -0.04    0.72
 -12   2   5   -0.03    0.77
  12   2  -5   -1.14    0.80
  12   2  -5    0.70    0.81
  12  -2   5   -0.49    0.64
 -12  -2  -5   -0.28    0.51
 -12   2   5    0.13    0.54
  12   2   5   -0.20    0.60
  12   2   5   -0.44    0.72
 -12  -2   5    0.26    0.76
  12  -2  -5    0.23    0.79
  12   2   5   -0.60    0.97
 -12   2  -5   -2.11    1.12
  12  -2  -5    0.38    0.78
  12   2  -6   76.76    5.81
  12   2  -6   77.64    5.61
  12  -2   6   69.23    5.70
 -12   2   6   75.54    5.84
  12  -2   6   74.87    5.82
  12  -2  -6   74.78    5.76
 -12   2  -6   63.45    6.07
  12   2   6   81.48    5.76
  12   2   6   82.29    5.79
 -12  -2   6   72.59    5.81
  12   2   6   76.70    6.03
  12  -2  -6   76.10    5.58
  12   2  -7    0.52    0.93
  12  -2   7    0.49    0.85
 -12   2   7    0.63    0.92
  12   2  -7   -2.12    1.04
  12  -2   7    0.32    0.97
  12   2   7   -1.29    1.05
 -12  -2   7    0.31    0.95
  12  -2  -7   -0.69    0.90
  12   2   7   -0.89    0.99
  12  -2  -7   -0.14    0.97
 -12   2  -7   -2.48    1.28
  12   2   7    0.32    0.69
 -12   2   8   11.68    1.48
  12   2  -8   11.05    1.97
  12  -2   8   12.74    1.80
  12  -2   8   12.11    1.46
  12   2  -8   13.88    1.70
  12   2   8   16.26    1.99
 -12  -2   8   14.79    1.71
  12   2   8   13.48    1.93
 -12   2  -8   11.90    2.10
  12  -2  -8   13.11    1.92
  12  -2  -8   15.39    1.76
  12   2   8   13.87    1.40
  12  -2   9    2.66    0.99
 -12   2   9    1.94    1.08
  12   2  -9    3.50    1.26
  12  -2   9    0.79    1.13
  12   2  -9    1.80    1.50
  12   2   9    3.77    0.96
  12  -2  -9   -0.89    1.09
  12   2   9   -0.42    1.41
  12   2   9   -1.49    1.24
  12  -2  -9    0.02    1.22
 -12  -2   9    5.86    1.27
  12   2 -10    2.94    1.47
  12   2 -10    2.07    1.31
  12  -2  10    1.69    1.06
 -12   2  10    2.27    1.23
  12  -2  10    2.89    1.28
 -12  -2  10    2.28    1.27
  12   2  10    1.90    1.26
  12  -2 -10    3.03    1.47
  12  -2 -10    3.31    1.29
 -12   2 -10    0.79    1.44
  12   2  10    2.75    1.43
  12  -2  11    0.77    1.23
  12   2 -11    0.48    1.45
 -12   2  11    0.46    1.26
  12  -2  11    1.20    1.07
  12   2 -11    0.58    1.29
  12  -2 -11   -1.39    1.30
  12   2  11   -0.87    1.18
  12  -2 -11   -1.31    1.18
  12   2  11    0.36    1.28
 -12   2 -11   -1.17    1.52
 -12  -2  11    1.98    1.36
  12   2 -12   23.14    2.55
  12  -2  12   22.64    2.31
 -12   2  12   20.29    2.21
  12   2 -12   21.52    2.23
  12  -2  12   13.41    2.17
 -12  -2  12   21.71    2.28
  12   2  12   20.33    2.39
  12  -2 -12   21.33    2.50
  12  -2 -12   20.96    2.25
 -12   2  13    0.49    1.44
  12  -2  13    1.08    1.25
 -12  -2 -13   -2.01    1.32
  12   2 -13    0.26    1.34
  12  -2  13   -1.09    1.20
  12   2 -13   -1.15    1.55
 -12  -2  13    1.31    1.50
  12  -2 -13    0.20    1.27
 -12   2 -13   -2.09    1.47
  12  -2 -13    0.14    1.59
  12   2  13    0.85    1.40
  13  -2   0   -0.18    0.39
  13  -2   0   -0.11    0.52
  13   2   0   -0.40    0.53
  13  -2   0   -0.08    0.15
 -13   2   0    1.20    0.82
  13   2   0   -0.02    0.65
  13   2   0    0.32    0.68
  13  -2   0   -0.25    0.65
  13   2  -1   28.82    2.30
  13  -2   1   27.64    2.35
  13   2  -1   27.57    2.30
  13  -2   1   25.26    2.05
  13  -2   1   23.25    2.02
  13   2  -1   29.71    2.18
 -13   2   1   28.58    2.28
  13   2   1   24.16    2.32
  13  -2  -1   27.88    2.38
  13   2   1   28.36    2.31
 -13   2  -1   27.84    2.49
  13  -2  -1   26.57    2.05
  13  -2  -1   25.34    2.12
  13   2   1   27.46    2.11
  13  -2  -1   25.36    2.09
 -13   2   2    8.08    1.00
  13  -2   2    8.84    1.18
  13   2  -2    9.96    1.10
  13  -2   2    6.44    0.82
  13  -2   2    8.37    0.89
  13   2  -2   11.17    1.16
  13  -2   2    6.95    0.86
 -13   2  -2    7.16    1.37
  13   2   2    8.35    0.91
  13  -2  -2   10.24    1.08
  13   2   2    8.24    1.11
  13  -2  -2    8.51    1.25
 -13  -2   2    9.21    0.80
 -13  -2   2    9.88    1.18
  13  -2  -2    9.58    1.08
  13  -2  -2    7.70    0.94
  13   2   2    8.91    1.27
 -13  -2  -3    3.63    0.70
  13  -2   3    2.47    0.83
  13   2  -3    4.27    0.74
  13   2  -3    4.01    0.67
  13  -2   3    3.95    0.81
  13  -2   3    4.22    0.72
  13   2  -3    3.72    0.89
 -13  -2   3    3.67    0.88
  13  -2  -3    4.18    0.81
  13   2   3    4.07    0.85
  13  -2  -3    3.16    0.81
  13  -2  -3    4.35    0.98
 -13   2  -3    3.38    1.18
 -13  -2   3    3.76    0.60
  13   2   3    4.25    1.04
 -13   2   4   57.23    4.64
  13   2  -4   64.06    4.44
  13  -2   4   54.43    4.42
  13  -2   4   57.87    4.61
 -13  -2  -4   58.94    4.23
 -13   2   4   61.83    3.43
  13   2  -4   59.90    4.41
  13   2   4   57.14    4.32
  13  -2  -4   58.69    4.43
  13   2   4   63.35    4.59
 -13  -2   4   60.35    4.59
  13  -2  -4   58.91    4.38
 -13  -2   4   63.25    3.39
 -13   2  -4   50.20    4.83
  13   2   4   59.34    4.78
  13   2   4   52.96    4.30
  13   2  -5   13.89    1.68
 -13   2   5   14.38    1.58
 -13   2   5   15.29    1.15
  13  -2   5   15.75    1.57
  13   2  -5   14.97    1.60
  13  -2   5   13.91    1.51
  13   2   5   15.15    1.48
 -13  -2   5   15.59    1.56
  13  -2  -5   14.71    1.51
  13  -2  -5   16.35    1.57
  13   2   5   14.68    1.49
 -13   2  -5    9.88    2.10
  13   2   5   18.55    2.08
  13   2  -6    6.01    1.17
  13  -2   6    4.15    1.04
 -13   2   6    5.76    1.12
  13   2  -6    5.77    1.26
  13  -2   6    3.88    1.07
  13  -2  -6    4.52    1.15
  13   2   6    4.73    1.28
  13  -2  -6    4.99    1.13
 -13   2  -6    4.38    1.54
  13   2   6    4.44    0.90
  13   2   6    4.31    1.11
 -13  -2   6    5.81    1.08
  13  -2   7   29.33    2.74
  13   2  -7   29.88    2.68
  13   2  -7   27.44    2.85
  13  -2   7   32.06    2.72
 -13   2   7   32.50    2.76
 -13   2  -7   25.47    3.17
  13   2   7   38.29    2.68
  13   2   7   34.04    3.04
  13  -2  -7   31.18    2.69
 -13  -2   7   32.99    2.75
  13   2   7   32.03    2.80
  13  -2  -7   29.77    2.82
  13   2  -8   15.34    2.15
  13   2  -8   16.73    1.75
  13  -2   8   15.29    1.76
 -13   2   8   14.43    1.64
  13  -2   8   15.98    1.65
  13   2   8   17.96    1.61
  13  -2  -8   17.75    2.11
  13  -2  -8   13.66    1.67
 -13   2  -8   11.01    2.32
 -13  -2   8   14.89    1.70
  13   2   8   15.18    2.04
  13   2   8   16.82    1.99
  13  -2   9    0.00    1.06
  13  -2   9    1.03    0.93
  13   2  -9   -2.01    1.15
  13   2  -9    0.25    1.02
 -13   2   9   -1.43    0.96
 -13  -2   9   -1.14    1.06
  13   2   9   -0.74    1.10
  13  -2  -9   -0.63    1.07
  13   2   9    0.31    1.13
 -13   2  -9   -1.56    1.19
  13  -2  -9   -0.49    1.13
 -13   2  10   18.50    2.01
  13  -2  10   18.80    2.17
  13   2 -10   20.61    2.10
  13   2 -10   19.62    2.32
  13  -2  10   17.50    1.96
  13   2  10   21.51    2.48
  13   2  10   19.46    2.23
  13  -2 -10   20.04    2.06
 -13  -2  10   19.35    2.05
 -13   2 -10   13.93    2.66
  13  -2 -10   21.80    2.32
  13  -2  11    4.94    1.44
  13   2 -11    5.93    1.44
  13  -2  11    4.79    1.33
 -13   2  11    4.72    1.41
  13   2 -11    4.07    1.69
 -13   2 -11    2.05    1.82
  13   2  11    3.74    1.51
 -13  -2  11    7.64    1.54
  13  -2 -11    3.37    1.58
  13  -2 -11    4.92    1.51
  13   2  11    4.94    1.49
  13  -2  12    0.38    1.20
  13  -2  12   -0.95    1.12
  13   2 -12    0.75    1.54
 -13   2  12    0.59    1.40
  13   2 -12    2.49    1.34
 -13  -2 -12    0.90    1.41
 -13  -2  12   -0.37    1.30
  13   2  12    2.21    1.36
  13  -2 -12    1.17    1.47
  13  -2 -12   -0.02    1.19
 -13   2 -12    0.04    1.40
 -13  -2 -13    2.38    1.80
  13   2 -13    7.15    1.99
 -13   2  13    6.96    1.73
  13  -2  13    7.38    1.65
  13  -2  13    2.97    1.41
  13   2 -13    8.40    1.72
  13  -2 -13    5.46    1.94
  13   2  13    8.99    1.92
  13  -2 -13    7.74    1.61
 -13   2 -13    0.88    1.82
 -13  -2  13    9.51    1.78
  14   2   0    6.92    1.06
  14   2   0    4.83    0.89
  14  -2   0    5.33    1.09
 -14   2   0    4.83    1.11
  14   2   0    5.56    1.02
  14  -2   0    6.17    0.86
  14  -2   1   34.04    3.04
  14   2  -1   39.12    3.01
  14  -2   1   33.60    2.74
 -14   2   1   39.08    3.00
  14   2  -1   36.10    3.02
  14   2  -1   36.94    2.84
  14  -2  -1   38.32    3.09
  14  -2  -1   33.82    2.78
  14   2   1   37.85    2.78
 -14   2  -1   38.03    3.16
  14   2   1   34.30    3.05
  14   2   1   37.26    3.02
  14  -2  -1   36.27    2.73
  14   2  -2    2.85    0.75
 -14   2   2    2.61    0.75
  14  -2   2    2.30    0.84
  14   2  -2    1.98    0.81
  14  -2   2    2.56    0.61
  14   2   2    2.13    0.67
  14   2   2    3.08    0.98
  14  -2  -2    2.53    0.78
  14  -2  -2    2.20    0.75
  14  -2  -2    2.73    0.67
  14   2   2    3.07    0.85
 -14  -2   2    2.69    0.86
 -14   2  -2    1.19    1.06
  14  -2  -2    2.47    1.00
 -14  -2   2    3.26    0.58
 -14  -2  -3   66.43    4.95
  14  -2   3   64.89    5.38
  14   2  -3   74.04    5.05
  14   2  -3   71.41    5.11
  14  -2   3   61.00    5.07
  14   2  -3   70.07    5.02
  14  -2   3   66.77    5.04
  14  -2  -3   68.53    5.06
  14  -2  -3   71.56    5.45
  14   2   3   68.92    5.49
 -14  -2   3   70.60    5.36
 -14  -2   3   69.22    3.93
  14  -2  -3   72.49    5.12
  14   2   3   73.60    5.38
 -14   2  -3   64.49    5.57
  14   2  -4    0.38    0.83
  14   2  -4    0.74    0.61
  14  -2   4    0.71    0.71
 -14   2   4   -0.14    0.59
 -14  -2  -4    1.02    0.58
  14  -2   4    0.01    0.80
 -14   2   4   -0.08    0.89
  14   2   4    0.05    0.99
  14  -2  -4    0.12    0.73
  14   2   4    0.25    0.72
 -14   2  -4   -2.91    1.14
  14  -2  -4    0.70    0.69
 -14  -2   4    0.37    0.76
 -14  -2   4    0.92    0.56
  14   2  -5   27.88    2.51
 -14   2   5   31.11    2.68
  14  -2   5   29.86    2.63
  14  -2   5   28.11    2.54
  14   2  -5   32.40    2.57
 -14   2   5   31.44    1.95
 -14  -2   5   30.45    2.60
 -14   2  -5   25.38    2.92
  14   2   5   32.09    2.58
  14   2   5   30.78    2.46
  14   2   5   34.24    2.91
  14  -2  -5   32.29    2.56
  14  -2  -5   29.88    2.51
  14   2  -6   19.12    1.83
  14  -2   6   20.36    1.79
 -14   2   6   16.03    1.77
  14   2  -6   16.33    1.82
  14  -2   6   20.04    1.80
  14  -2  -6   17.22    1.77
  14   2   6   14.73    1.72
 -14   2  -6   10.01    2.40
 -14  -2   6   19.20    1.77
  14   2   6   17.25    2.06
  14  -2  -6   15.99    1.80
  14   2   6   21.02    1.74
  14  -2   7   10.76    1.54
  14  -2   7   11.19    1.51
  14   2  -7   12.56    1.61
 -14   2   7   11.54    1.52
  14   2  -7   12.55    1.71
  14   2   7   12.45    1.36
  14  -2  -7   11.04    1.65
 -14  -2   7   13.31    1.57
  14  -2  -7   13.50    1.59
 -14   2  -7    7.97    1.92
  14   2   7   10.59    1.74
  14   2   7   10.27    1.58
 -14   2   8    1.27    1.01
  14   2  -8    0.59    1.20
  14  -2   8    1.67    1.08
  14   2  -8    1.86    1.12
  14  -2   8    1.51    0.94
  14   2   8    1.40    1.12
 -14  -2   8    2.00    1.12
  14  -2  -8    2.27    1.20
 -14   2  -8   -0.15    1.32
  14  -2  -8    0.82    1.06
  14   2   8    1.13    1.17
  14  -2   9   27.93    2.81
  14   2  -9   33.25    3.06
  14  -2   9   30.25    2.78
  14   2  -9   31.17    2.77
 -14   2   9   31.44    2.79
  14  -2  -9   33.99    2.82
  14   2   9   32.82    2.95
  14  -2  -9   31.56    2.98
 -14  -2   9   30.34    2.80
  14   2   9   35.31    3.08
  14  -2  10    1.37    1.04
 -14   2  10    1.78    1.20
  14  -2  10    0.54    1.19
  14   2 -10    0.19    1.32
  14   2 -10    2.30    1.20
  14  -2 -10    1.83    1.28
 -14   2 -10    1.73    1.55
  14   2  10    1.45    1.26
 -14  -2  10    1.85    1.28
  14   2  10   -0.36    1.26
  14  -2 -10    0.38    1.28
  14   2 -11    6.41    1.51
  14   2 -11    4.38    1.67
  14  -2  11    4.68    1.36
  14  -2  11    3.65    1.34
 -14   2  11    5.84    1.52
  14   2  11    5.90    1.57
  14  -2 -11    4.41    1.43
 -14   2 -11    1.47    1.68
  14  -2 -11    4.51    1.63
 -14  -2  11    4.06    1.49
  14  -2  12    3.49    1.38
  14  -2  12    1.01    1.23
  14   2 -12    3.73    1.74
  14   2 -12    4.92    1.45
 -14   2  12    7.68    1.67
  14  -2 -12    2.89    1.63
 -14  -2  12    4.84    1.50
  14   2  12    3.95    1.63
  14  -2 -12    4.15    1.57
 -14   2 -12   -3.18    1.81
  14   2 -13    1.13    1.77
 -14   2  13    4.62    1.73
 -14  -2 -13    2.38    1.67
  14   2 -13    3.82    1.46
  14  -2  13    3.98    1.43
  14  -2 -13    2.68    1.42
  14   2  13    4.96    1.72
 -14  -2  13    2.66    1.60
 -14   2 -13    1.00    1.69
  14  -2 -13    4.73    1.87
  15  -2   0    1.32    0.93
  15   2   0    0.45    0.79
  15  -2   0    1.27    0.64
  15   2   0    0.26    0.68
 -15   2   0    2.60    0.96
  15   2   0    1.07    0.82
  15  -2   1   83.64    6.91
  15   2  -1   97.92    6.88
 -15   2   1   96.79    6.86
  15   2  -1   88.38    6.89
  15   2  -1   85.56    6.47
  15  -2  -1   88.81    6.95
 -15   2  -1   87.20    6.96
  15  -2  -1   84.61    6.44
  15   2   1   91.96    6.44
  15   2   1   91.33    6.90
  15   2   1   88.50    6.91
  15   2  -2    2.26    0.87
  15  -2   2    0.59    0.84
  15   2   2    0.84    0.64
  15  -2  -2    1.62    0.76
  15  -2  -2    0.59    0.98
  15   2   2    1.22    0.96
  15   2   2    1.15    0.83
  15  -2  -2    0.83    0.56
 -15  -2   2    1.03    0.54
 -15   2  -2    0.02    1.08
 -15  -2   2    0.70    0.83
 -15  -2  -3    3.56    0.78
  15   2  -3    4.91    1.04
  15  -2   3    4.28    1.04
  15  -2   3    4.42    0.78
  15  -2  -3    4.21    0.80
 -15   2  -3    4.40    1.33
 -15  -2   3    3.81    0.69
  15  -2  -3    4.48    0.97
 -15  -2   3    4.50    1.02
  15   2   3    4.59    0.98
  15   2   3    4.15    1.23
  15  -2  -3    5.50    1.20
  15  -2   4    0.40    0.70
  15  -2   4    1.43    0.88
 -15   2   4    0.91    0.96
  15   2  -4    0.07    0.59
 -15   2   4    0.27    0.63
  15   2  -4    0.62    0.86
  15   2   4    0.19    0.71
 -15   2  -4   -4.05    1.21
  15   2   4    0.09    1.05
 -15  -2   4    0.72    0.56
  15  -2  -4    0.40    0.80
 -15  -2   4    0.43    0.80
  15  -2  -4    0.16    0.75
  15  -2   5   32.69    2.87
 -15   2   5   35.28    2.88
  15   2  -5   31.76    2.67
  15   2  -5   37.09    2.78
  15  -2   5   31.47    2.70
 -15   2   5   32.75    2.09
  15   2   5   34.46    2.81
  15  -2  -5   35.56    2.73
  15  -2  -5   33.64    2.72
 -15  -2   5   32.62    2.81
 -15   2  -5   26.36    3.17
  15   2   5   34.46    3.09
  15   2   5   33.58    2.59
 -15   2   6    0.20    0.92
  15  -2   6    0.02    0.91
  15  -2   6   -0.56    0.80
  15   2  -6   -0.22    0.77
  15   2  -6   -0.78    0.83
 -15  -2   6   -0.18    0.88
  15   2   6    0.37    1.08
 -15   2  -6    0.24    1.26
  15  -2  -6   -0.69    0.87
  15  -2  -6    0.67    0.86
  15   2   6    0.46    0.84
  15   2   6   -0.50    0.75
  15  -2   7   14.31    1.66
  15  -2   7   17.03    1.71
  15   2  -7   15.77    1.80
 -15   2   7   15.90    1.70
  15   2  -7   17.18    1.76
 -15   2  -7   11.37    2.28
  15  -2  -7   16.38    1.75
  15  -2  -7   15.97    1.71
  15   2   7   16.35    1.69
  15   2   7   16.72    1.94
 -15  -2   7   15.35    1.69
  15  -2   8    3.54    1.07
  15   2  -8    2.10    1.33
  15   2  -8    5.62    1.29
 -15   2   8    5.56    1.20
  15  -2   8    4.24    1.18
  15  -2  -8    4.58    1.30
 -15   2  -8   -3.23    1.71
 -15  -2   8    6.14    1.25
  15   2   8    3.48    1.42
  15  -2  -8    3.85    1.21
  15   2   8    5.00    1.38
  15   2  -9   -2.29    1.07
 -15   2   9    0.50    1.09
  15  -2   9    0.50    1.08
  15   2  -9    1.13    1.11
  15  -2   9    1.40    1.10
  15  -2  -9    0.14    1.12
  15   2   9   -0.28    1.18
 -15   2  -9    0.01    1.37
 -15  -2   9   -0.81    1.08
  15   2   9   -0.43    1.19
  15  -2  -9   -0.55    1.15
  15  -2  10    2.71    1.29
 -15   2  10    4.15    1.32
  15   2 -10    2.35    1.51
  15  -2  10    4.88    1.28
  15   2 -10    5.33    1.45
 -15  -2  10    6.83    1.43
  15  -2 -10    2.91    1.48
  15  -2 -10    4.04    1.38
  15   2  10    1.73    1.52
  15   2  10    2.13    1.40
 -15  -2 -11    9.04    2.48
  15   2 -11   18.77    2.02
 -15   2  11   18.24    2.02
  15  -2  11   12.52    2.01
  15   2 -11   17.95    2.43
  15  -2  11   18.14    2.00
 -15  -2  11   17.46    2.03
  15  -2 -11   17.63    2.00
  15  -2 -11   19.23    2.49
  15   2  11   20.57    2.40
 -15  -2 -12    0.91    1.37
  15   2 -12    0.36    1.24
  15  -2  12    0.19    1.15
 -15   2  12   -0.68    1.45
  15   2 -12    5.28    1.85
  15  -2 -12   -0.32    1.53
 -15   2 -12    0.00    1.44
  15  -2 -12   -1.28    1.34
 -15  -2  12   -0.15    1.39
  15   2  12    0.33    1.26
  16  -2   0   56.81    4.39
  16   2   0   64.16    4.80
 -16   2   0   58.66    4.76
  16   2   0   60.15    4.44
  16  -2   0   59.76    4.82
  16   2   0   60.57    4.77
  16   2  -1   14.03    1.47
  16  -2   1   13.32    1.67
  16   2  -1   13.51    1.53
 -16   2   1   12.78    1.47
  16   2  -1   13.74    1.44
  16  -2  -1   12.40    1.31
  16   2   1   12.19    1.54
 -16   2  -1   14.16    1.80
  16  -2  -1   12.73    1.59
  16   2   1   13.41    1.33
  16   2   1   12.53    1.53
  16   2  -2   16.72    1.59
  16  -2   2   15.04    1.68
  16  -2  -2   15.06    1.33
  16  -2  -2   15.47    1.50
 -16  -2   2   15.96    1.66
 -16   2  -2   16.41    2.05
  16   2   2   14.59    1.77
  16   2   2   15.70    1.65
  16  -2  -2   18.64    1.81
 -16  -2   2   16.43    1.19
  16   2   2   16.38    1.44
  16   2  -3   31.26    2.41
  16  -2   3   26.52    2.48
  16  -2  -3   29.33    2.23
  16  -2  -3   29.34    2.32
 -16  -2   3   28.12    2.45
 -16   2  -3   22.97    2.75
  16   2   3   27.41    2.47
 -16  -2   3   27.26    1.78
  16  -2  -3   28.51    2.56
  16   2   3   26.59    2.63
 -16   2   4    6.59    0.85
  16  -2   4    6.26    1.21
  16   2  -4    6.84    1.21
  16   2  -4    7.02    0.87
  16  -2   4    5.65    0.94
 -16   2   4    6.66    1.29
  16   2   4    5.35    1.32
  16  -2  -4    6.00    1.10
  16   2   4    5.76    1.19
 -16   2  -4    7.15    1.58
  16  -2  -4    7.41    1.03
 -16  -2   4    7.17    1.16
 -16  -2   4    6.93    0.82
 -16   2   5    9.48    1.41
 -16   2   5    8.91    0.98
  16  -2   5   10.00    1.44
  16   2  -5    9.64    1.18
  16  -2   5    8.98    1.24
  16   2  -5   10.45    1.44
 -16   2  -5    8.71    1.84
  16   2   5    8.92    1.59
  16  -2  -5    9.50    1.24
 -16  -2   5    9.44    1.35
  16   2   5   10.82    1.39
  16  -2  -5    8.86    1.33
 -16   2   6   20.95    1.47
  16  -2   6   25.63    2.09
  16   2  -6   18.66    1.90
 -16   2   6   21.79    2.03
  16  -2   6   20.26    1.89
  16   2  -6   22.51    2.00
  16  -2  -6   20.23    1.93
  16   2   6   23.11    1.99
 -16  -2   6   19.22    1.97
 -16   2  -6   13.02    2.72
  16  -2  -6   19.72    1.89
  16   2   6   19.15    1.81
  16   2   6   20.58    2.24
  16   2  -7   10.15    1.50
  16   2  -7   12.12    1.54
  16  -2   7    9.35    1.43
  16  -2   7    9.25    1.49
 -16   2   7   10.10    1.48
  16  -2  -7   12.40    1.58
 -16  -2   7   12.63    1.52
 -16   2  -7    5.53    1.90
  16   2   7    9.33    1.42
  16   2   7   10.51    1.76
  16  -2  -7   11.00    1.52
  16  -2   8    3.25    1.14
  16   2  -8    2.45    1.18
  16   2  -8    1.43    1.18
 -16   2   8    2.37    1.11
  16  -2   8    1.01    1.00
  16  -2  -8    0.95    1.11
 -16   2  -8    0.10    1.53
  16  -2  -8    1.59    1.14
 -16  -2   8    2.08    1.13
  16   2   8    1.18    1.13
  16   2   8    1.83    1.31
 -16   2   9   20.09    2.02
  16  -2   9   20.52    2.03
  16  -2   9   18.30    2.01
  16   2  -9   18.18    2.19
  16   2  -9   18.67    2.03
  16   2   9   19.29    2.09
  16   2   9   18.51    2.23
  16  -2  -9   20.32    2.17
  16  -2  -9   22.32    2.13
 -16   2  -9   10.41    2.79
 -16  -2   9   21.56    2.07
  16   2 -10    0.55    1.36
  16   2 -10    2.29    1.32
 -16   2  10    1.32    1.23
 -16  -2 -10   -2.00    1.50
  16  -2  10    2.22    1.26
  16  -2  10    1.43    1.15
 -16   2 -10   -0.21    1.59
  16  -2 -10    3.50    1.44
 -16  -2  10    2.29    1.32
  16  -2 -10    1.13    1.24
  16   2  10    1.87    1.28
  16   2 -11    2.70    1.43
 -16   2  11    2.16    1.35
  16  -2  11    3.20    1.34
  16  -2  11    3.66    1.30
 -16  -2 -11   -1.29    1.52
  16   2 -11    1.82    1.53
 -16   2 -11    2.05    1.70
  16   2  11    1.34    1.40
  16  -2 -11    1.06    1.49
 -16  -2  11    3.68    1.48
  16  -2 -11    2.04    1.40
  16  -2  12    5.18    1.44
 -16  -2 -12   -0.69    1.79
 -16   2  12    6.53    1.71
  16   2 -12    3.57    1.80
  16   2 -12    7.55    1.65
  16  -2 -12    3.48    1.59
  16  -2 -12    3.70    1.79
 -16  -2  12    5.72    1.61
 -16   2 -12    0.84    1.92
  16   2  12    5.82    1.70
  17   2   0    0.50    0.96
  17   2   0    2.83    0.93
  17  -2   0    2.33    1.04
  17   2   0    1.15    0.81
 -17   2   0    2.49    0.97
  17  -2   1    2.57    1.06
  17   2  -1    2.08    1.06
  17   2  -1    3.52    0.95
 -17   2  -1    3.43    1.15
  17   2   1    2.20    1.02
  17   2   1    3.22    1.09
  17  -2  -1    2.87    1.16
  17   2   1    2.87    0.87
  17  -2  -1    3.14    0.84
  17   2  -2   77.38    5.44
  17  -2   2   65.50    5.76
  17   2   2   77.23    5.79
  17  -2  -2   79.50    5.86
 -17  -2   2   70.34    5.72
  17  -2  -2   73.60    5.40
 -17  -2   2   71.01    4.20
  17   2   2   75.47    5.33
  17   2   2   71.13    5.83
 -17   2  -2   74.16    5.90
  17   2  -3   10.05    1.38
  17  -2   3    9.22    1.38
  17   2   3   10.77    1.59
 -17   2  -3    8.13    1.64
  17  -2  -3    9.87    1.26
  17  -2  -3    7.58    0.96
  17   2   3    9.92    1.41
 -17  -2   3    7.45    0.89
 -17  -2   3    9.15    1.34
  17  -2  -3   10.72    1.57
  17   2  -4   39.70    3.05
  17   2  -4   43.99    3.29
 -17   2   4   42.97    3.48
 -17   2   4   42.59    2.54
  17  -2   4   37.27    3.42
  17   2   4   43.90    3.44
 -17  -2   4   39.37    3.37
 -17   2  -4   38.42    3.74
 -17  -2   4   38.38    2.45
  17  -2  -4   41.47    3.16
  17   2   4   42.35    3.62
  17  -2  -4   41.82    3.23
  17  -2   5    4.89    0.92
 -17   2   5    4.41    0.76
  17   2  -5    5.00    0.84
  17  -2   5    4.80    1.10
  17   2  -5    4.96    1.15
 -17   2   5    5.07    1.20
  17   2   5    3.31    1.09
  17  -2  -5    4.36    1.07
  17  -2  -5    2.70    0.93
 -17   2  -5   -2.07    1.60
 -17  -2   5    5.52    1.13
  17   2   5    3.09    1.33
 -17   2   6    2.34    1.07
 -17   2   6    1.03    0.70
  17   2  -6    1.35    1.03
  17  -2   6    1.18    1.02
  17  -2   6    1.02    0.83
  17   2  -6    1.30    0.80
  17  -2  -6    0.71    0.93
  17   2   6    2.93    1.29
 -17   2  -6   -0.76    1.32
  17  -2  -6    0.95    0.79
 -17  -2   6    2.04    1.02
  17   2   6    1.95    0.72
  17   2  -7    6.38    1.28
  17  -2   7    7.42    1.19
 -17   2   7    5.00    1.23
  17   2  -7    4.66    1.19
  17  -2   7    6.99    1.29
  17   2   7    4.72    1.08
  17  -2  -7    5.48    1.20
 -17   2  -7    0.70    1.90
  17  -2  -7    4.58    1.10
 -17  -2   7    5.96    1.22
  17   2   7    4.17    1.53
 -17   2   8    7.79    1.44
  17   2  -8    6.69    1.41
  17   2  -8    8.08    1.43
  17  -2   8    7.00    1.34
  17  -2   8    7.78    1.40
  17  -2  -8    9.05    1.50
 -17   2  -8    4.67    1.87
 -17  -2   8   10.07    1.47
  17   2   8    7.50    1.66
  17  -2  -8    6.86    1.38
  17   2   8    8.67    1.39
  17  -2   9   -0.52    0.92
  17  -2   9    0.56    1.10
 -17   2   9    0.33    1.11
  17   2  -9    0.08    1.11
  17   2  -9   -1.68    1.08
 -17   2  -9    0.17    1.45
  17   2   9   -0.08    1.15
  17  -2  -9   -0.99    1.00
  17   2   9    0.09    1.03
 -17  -2   9    0.14    1.11
  17  -2  -9    0.13    1.14
  17  -2  10   12.74    1.83
 -17   2  10   14.45    1.95
  17   2 -10   15.20    2.22
  17  -2  10   13.21    1.92
  17   2 -10   15.17    2.05
  17  -2 -10   14.89    2.15
 -17  -2  10   15.68    1.98
  17   2  10   15.04    2.00
  17  -2 -10   13.76    1.99
  17   2 -11    5.28    1.84
 -17   2  11    5.71    1.50
  17  -2  11    6.54    1.43
  17   2 -11    8.89    1.71
  17   2  11    2.89    1.44
 -17  -2  11    6.45    1.58
 -17   2 -11    0.20    2.01
  17  -2 -11    4.47    1.68
  17  -2 -11    5.45    1.58
  18  -2   0   78.52    6.58
  18   2   0   88.73    6.58
  18   2   0   83.08    6.12
 -18   2   0   85.43    6.53
  18  -2   1    9.28    1.44
  18   2  -1    7.58    1.19
  18   2  -1    7.35    1.37
  18   2   1    7.43    1.16
  18  -2  -1    7.52    1.42
 -18   2  -1    5.73    1.35
  18   2   1    7.05    1.37
  18   2   1    9.05    1.42
  18  -2   2    5.75    1.28
  18   2  -2    8.70    1.26
  18   2   2    9.61    1.41
 -18  -2   2    7.18    1.31
  18  -2  -2    7.83    1.45
  18   2   2    7.19    1.45
  18  -2  -2    8.55    1.17
 -18   2  -2    8.56    1.53
 -18  -2   2    6.92    0.87
  18  -2   3    4.98    1.22
  18   2  -3    4.97    1.14
 -18   2  -3   -0.54    1.47
 -18  -2   3    6.42    1.17
  18   2   3    4.68    1.36
  18  -2  -3    3.58    0.99
  18  -2  -3    7.18    1.38
  18  -2  -3    4.95    0.76
 -18  -2   3    5.72    0.79
  18   2   3    7.57    1.28
 -18   2   4   10.57    1.07
  18   2  -4   10.99    1.47
  18  -2   4    8.40    1.46
 -18   2   4    9.56    1.52
  18   2   4   10.20    1.48
  18  -2  -4    8.33    1.05
 -18   2  -4    8.98    1.79
 -18  -2   4   11.42    1.46
 -18  -2   4   11.31    1.01
  18   2   4   11.36    1.71
  18  -2  -4   10.03    1.39
  18   2  -5    2.06    0.64
  18  -2   5    2.96    1.11
 -18   2   5    0.87    0.99
 -18   2   5    1.38    0.70
  18   2  -5    1.79    1.02
  18  -2   5    1.51    0.69
 -18   2  -5   -1.69    1.33
 -18  -2   5    3.13    1.05
  18  -2  -5    1.19    0.93
  18  -2  -5    1.94    0.81
  18   2   5   -0.36    1.18
 -18   2   6   41.71    2.58
  18   2  -6   46.43    3.41
  18  -2   6   40.00    3.27
 -18   2   6   43.87    3.52
  18  -2   6   42.11    3.53
  18   2  -6   41.10    3.25
 -18   2  -6   30.95    3.88
  18   2   6   44.61    3.78
 -18  -2   6   42.02    3.47
  18  -2  -6   42.53    3.35
  18   2  -7   -0.38    0.83
 -18   2   7    0.00    1.07
  18   2  -7   -0.06    1.00
  18  -2   7   -0.54    0.80
  18  -2   7    1.39    1.10
  18  -2  -7   -0.20    0.85
  18  -2  -7    0.05    0.97
 -18   2  -7   -0.84    1.36
  18   2   7    0.12    1.20
  18   2   7   -0.43    0.73
 -18  -2   7    0.13    0.99
  18   2  -8   10.88    1.65
 -18   2   8   12.37    1.64
  18  -2   8   10.92    1.66
  18  -2   8   10.55    1.49
  18   2  -8   10.56    1.62
  18   2   8   12.33    1.50
  18   2   8   10.33    1.86
 -18   2  -8    7.12    2.03
 -18  -2   8   12.25    1.62
  18  -2  -8    9.12    1.56
  18  -2  -8   11.67    1.59
  18   2  -9    2.10    1.27
  18  -2   9    2.60    1.27
 -18   2   9    0.06    1.06
  18  -2   9    0.92    0.95
 -18  -2  -9   -4.82    1.47
  18   2  -9   -1.14    1.13
  18   2   9    0.96    1.08
 -18  -2   9    1.35    1.16
  18  -2  -9    1.24    1.11
 -18   2  -9   -3.86    1.54
  18  -2  -9    1.86    1.24
 -18   2  10    8.67    1.62
  18   2 -10    6.84    1.76
  18   2 -10    8.02    1.59
  18  -2  10    6.23    1.33
 -18  -2 -10    4.26    1.90
  18  -2 -10    5.95    1.49
  18   2  10    8.07    1.41
 -18  -2  10    9.27    1.57
 -18   2 -10    2.86    1.91
  18  -2 -10    7.32    1.67
 -18  -2 -11    0.98    1.52
  18   2 -11    0.36    1.37
  18  -2  11    1.15    1.02
  18   2  11   -0.37    1.02
  18  -2 -11    0.64    1.30
 -18  -2  11    0.43    1.35
 -18   2 -11    1.04    1.59
  19   2   0    0.53    1.03
  19   2   0   -1.37    0.81
  19  -2   0    0.44    1.00
  19   2  -1   21.64    2.18
  19   2  -1   22.60    2.02
  19  -2   1   20.54    2.17
 -19  -2  -1   21.26    2.24
  19   2   1   24.35    2.22
 -19   2  -1   20.93    2.23
  19  -2  -1   23.75    2.27
  19  -2   2   10.07    1.62
  19   2  -2   12.75    1.50
 -19  -2   2   11.62    1.08
 -19  -2   2   13.20    1.62
 -19   2  -2   10.07    1.76
  19   2   2   12.36    1.67
  19   2   2   11.78    1.71
  19  -2  -2   10.58    1.67
  19   2  -3    0.42    0.90
  19  -2   3    1.17    1.04
 -19   2   3    0.89    0.67
 -19   2   3    0.36    1.08
  19  -2  -3   -0.04    0.79
  19   2   3    0.40    1.10
 -19  -2   3    1.03    0.94
 -19  -2   3    0.61    0.59
  19   2   3    0.94    1.00
 -19   2  -3    0.46    1.15
 -19   2   4   25.49    1.75
  19   2  -4   29.82    2.35
 -19   2   4   25.64    2.43
  19  -2   4   23.42    2.41
 -19  -2   4   25.90    2.36
  19   2   4   27.34    2.44
 -19   2  -4   23.78    2.94
 -19  -2   4   26.76    1.72
  19  -2  -4   25.00    2.26
  19  -2  -4   25.39    2.06
  19   2   4   24.12    2.57
  19   2  -5   25.33    2.19
 -19   2   5   23.07    2.22
 -19   2   5   23.42    1.61
  19  -2   5   22.56    2.27
  19   2   5   24.82    2.45
 -19  -2   5   22.92    2.19
 -19   2  -5   19.70    2.86
  19  -2  -5   22.66    2.09
  19  -2  -5   22.16    1.94
  19   2  -6    2.46    1.11
 -19   2   6    2.44    0.76
  19  -2   6    2.34    0.81
  19   2  -6    2.45    0.75
  19  -2   6    2.91    1.11
 -19   2   6    3.52    1.15
 -19   2  -6    1.76    1.39
 -19  -2   6    3.16    1.12
  19  -2  -6    4.47    1.12
  19   2   6    2.50    1.36
  19  -2  -6    2.42    0.88
  19   2  -7    7.70    1.16
  19  -2   7    6.77    1.39
 -19   2   7    7.21    1.40
  19   2  -7    8.47    1.47
  19  -2   7    8.76    1.19
 -19  -2  -7    1.83    1.76
 -19   2  -7    3.96    1.86
 -19  -2   7    8.65    1.39
  19  -2  -7    8.11    1.41
  19   2  -8    6.14    1.29
 -19   2   8    9.34    1.50
  19  -2   8    7.89    1.53
 -19  -2  -8    5.82    1.86
  19   2  -8    7.49    1.48
  19  -2   8   10.19    1.34
 -19   2  -8    6.65    1.86
 -19  -2   8    8.15    1.45
  19  -2  -8    8.73    1.37
  19  -2  -8    8.00    1.48
  19   2   8    7.77    1.20
  19  -2   9    0.06    0.90
 -19  -2  -9   -0.03    1.37
  19   2  -9   -1.09    0.98
  19  -2   9    0.37    1.23
  19   2  -9   -0.32    1.18
 -19   2   9    0.47    1.14
  19  -2  -9    0.02    1.17
  19  -2  -9   -0.36    1.06
 -19   2  -9    0.03    1.33
 -19  -2   9    0.22    1.17
  19   2   9   -1.15    0.87
  19   2 -10    9.21    1.67
  19   2 -10    8.87    1.79
  19  -2  10    8.04    1.33
 -19   2  10    6.70    1.56
 -19  -2 -10   -0.11    1.76
 -19   2 -10    2.20    1.99
  19  -2 -10    5.98    1.52
  19   2  10    5.67    1.32
 -19  -2  10    7.01    1.47
  19  -2 -10    6.54    1.59
  20  -2   0    0.74    1.08
  20   2   0    0.27    1.06
  20  -2   1   14.25    1.79
  20   2  -1   15.05    1.64
 -20   2  -1   15.23    1.82
  20   2   1   15.64    1.83
  20  -2  -1   16.97    2.06
  20  -2   2    0.87    1.08
 -20  -2  -2    0.93    1.18
  20   2  -2    1.50    0.95
  20   2   2    1.17    1.11
  20  -2  -2    1.27    1.22
 -20  -2   2    1.89    0.70
 -20   2  -2    1.09    1.15
 -20  -2   2    1.94    1.07
 -20   2   3   40.57    3.54
  20   2  -3   43.59    3.35
 -20  -2  -3   37.66    3.71
 -20   2   3   42.35    2.59
  20  -2   3   35.96    3.52
 -20   2  -3   39.19    3.71
 -20  -2   3   45.07    2.56
  20   2   3   46.29    3.61
 -20  -2   3   42.55    3.49
  20  -2   4    2.89    1.13
 -20   2   4    2.77    1.22
 -20   2   4    2.42    0.76
 -20  -2  -4    0.75    1.36
  20   2  -4    3.04    1.14
 -20   2  -4    1.99    1.42
  20  -2  -4    3.31    1.05
 -20  -2   4    4.03    0.76
 -20  -2   4    4.61    1.13
  20  -2   5    7.14    1.43
 -20   2   5    7.24    1.37
 -20  -2  -5    3.99    1.69
  20   2  -5   10.72    1.48
 -20   2   5    8.88    0.98
  20  -2  -5    6.77    1.00
  20  -2  -5    8.55    1.35
 -20  -2   5    8.97    1.42
 -20   2  -5    4.36    1.66
 -20  -2  -6   -4.72    1.48
 -20   2   6    3.80    1.20
  20  -2   6    2.96    1.14
  20   2  -6    2.10    1.11
 -20  -2   6    1.81    1.10
 -20   2  -6   -4.16    1.51
  20  -2  -6    1.13    1.02
  20  -2  -6    1.24    0.81
  20   2  -7    4.05    0.90
  20  -2   7    3.53    0.88
 -20   2   7    4.32    1.27
  20  -2   7    5.00    1.30
  20   2  -7    5.56    1.29
 -20  -2  -7    5.01    1.62
  20  -2  -7    4.62    1.05
 -20   2  -7    2.00    1.55
  20  -2  -7    4.01    1.20
 -20  -2   7    4.80    1.26
 -20   2   8    0.23    1.08
  20  -2   8    0.28    0.84
  20   2  -8   -0.90    0.83
  20   2  -8   -0.39    1.10
 -20  -2  -8   -3.01    1.27
  20  -2   8    0.52    1.12
 -20   2  -8   -2.07    1.29
  20  -2  -8   -0.32    1.09
 -20  -2   8   -0.27    1.08
 -20  -2  -9    9.82    2.68
  20   2  -9   19.80    2.00
  20  -2   9   20.33    1.92
 -20   2   9   21.00    2.10
  20   2  -9   22.31    2.17
  20   2   9   20.82    1.86
 -20   2  -9   12.58    2.67
  20  -2  -9   22.67    2.15
 -20  -2   9   19.62    2.08
  20  -2  -9   20.73    1.99
  21   2   0    0.45    1.14
  21  -2   0    2.66    1.20
  21  -2   1   54.34    4.77
 -21  -2   1   57.35    3.44
  21   2   1   63.56    4.80
 -21  -2   1   57.49    4.71
  21  -2  -1   58.81    4.81
 -21  -2  -2    0.83    1.20
  21   2  -2    2.65    1.08
  21  -2   2    3.16    1.20
  21   2   2    3.70    1.33
  21  -2  -2    3.65    1.35
 -21  -2   2    3.73    0.78
 -21  -2   2    4.18    1.22
 -21   2  -2    2.08    1.27
 -21   2   3   -0.64    0.68
 -21  -2  -3   -0.58    1.10
 -21   2   3    0.42    1.12
  21   2  -3   -0.24    0.92
  21  -2   3    1.04    1.05
 -21   2  -3   -0.40    1.12
 -21  -2   3    0.00    0.95
 -21  -2   3   -0.08    0.62
 -21   2   4    3.04    1.19
 -21  -2  -4   -0.64    1.44
  21  -2   4    4.29    1.26
 -21   2   4    4.69    0.81
  21   2  -4    5.72    1.18
 -21  -2   4    5.41    1.20
 -21   2  -4    0.07    1.42
 -21  -2   4    3.64    0.78
 -21  -2  -5   12.79    2.36
  21   2  -5   19.86    1.84
 -21   2   5   17.52    1.31
  21  -2   5   17.87    1.92
 -21   2   5   18.51    1.88
  21  -2  -5   16.67    1.73
 -21   2  -5   16.32    2.39
  21  -2  -5   15.30    1.43
 -21  -2   5   15.65    1.80
 -21  -2  -6    0.57    1.20
 -21   2   6   -0.34    1.05
  21  -2   6    0.77    1.09
  21   2  -6    0.39    1.05
 -21   2  -6    0.14    1.24
  21  -2  -6    0.25    0.99
 -21  -2   6   -0.37    0.99
  21  -2  -6   -0.98    0.66
  21  -2   7    9.10    1.63
  21   2  -7    9.03    1.57
 -21  -2  -7    5.97    1.88
 -21   2   7   10.34    1.54
 -21  -2   7    9.54    1.52
  21  -2  -7    9.15    1.24
 -21   2  -7    7.94    1.96
  21  -2  -7   10.33    1.57
  21   2  -8    0.89    1.19
  21   2  -8    1.20    0.83
 -21   2   8    1.33    1.21
 -21  -2  -8   -5.07    1.44
  21  -2   8    1.28    0.84
 -21   2  -8   -0.41    1.63
  21  -2  -8   -0.18    0.90
 -21  -2   8    1.28    1.17
  21  -2  -8    1.59    1.19
  22  -2   0   39.74    3.64
  22   2   0   43.98    3.65
  22  -2   1    1.60    1.22
  22   2   1    1.54    1.22
 -22  -2   1    0.88    1.12
  22  -2  -1    0.17    1.20
 -22  -2   1    1.05    0.68
  22  -2   2    6.69    1.47
  22  -2  -2    6.71    1.51
 -22  -2   2    6.45    1.36
 -22  -2   2    6.24    0.94
 -22   2   3   17.70    1.36
 -22   2   3   18.45    1.94
  22   2  -3   16.09    1.70
  22  -2   3   14.66    1.87
 -22  -2  -3   13.62    2.24
 -22   2  -3   15.45    2.21
 -22  -2   3   16.54    1.28
 -22  -2   3   17.52    1.82
 -22   2   4   11.00    1.12
  22   2  -4   12.24    1.58
  22  -2   4   11.58    1.73
 -22   2   4   12.44    1.70
 -22  -2  -4    9.05    1.78
 -22  -2   4   11.42    1.59
 -22  -2   4   12.74    1.13
 -22   2  -4    7.10    1.70
  22  -2   5    0.73    1.17
  22   2  -5    1.78    1.10
 -22  -2  -5   -0.76    1.31
 -22   2   5    2.31    0.77
 -22   2   5    1.13    1.14
 -22  -2   5    1.29    1.06
 -22   2  -5   -0.15    1.26
 -22  -2  -6   11.26    2.29
  22   2  -6   18.36    1.81
 -22   2   6   14.43    1.78
  22  -2   6   17.70    1.88
  22  -2  -6   13.92    1.35
 -22   2  -6   12.00    2.30
  22  -2  -6   15.89    1.68
 -22  -2   6   15.63    1.76
 -22  -2  -7    2.51    1.49
 -22   2   7    2.67    1.20
  22   2  -7    2.81    0.73
  22   2  -7    4.85    1.31
  22  -2  -7    1.04    1.18
  22  -2  -7    1.54    0.77
 -22   2  -7    2.92    1.46
 -22  -2   7    2.52    1.22
  23   2   0    1.48    1.29
  23  -2   0   -0.12    1.24
  23  -2   1    0.42    1.17
  23  -2  -1   -0.64    1.21
 -23  -2   1    2.23    0.74
 -23  -2   1    0.87    1.14
 -23   2   2   35.96    3.21
  23  -2   2   31.66    3.19
 -23  -2   2   35.85    3.13
 -23  -2   2   37.22    2.28
  23  -2  -2   36.96    3.26
 -23  -2  -3   -0.94    1.03
 -23   2   3    1.77    1.24
  23  -2   3    0.57    1.17
 -23   2   3   -0.31    0.70
 -23  -2   3    0.21    1.01
 -23  -2   3    0.29    0.67
 -23   2  -3    1.61    1.20
  23   2  -4   21.49    2.04
 -23   2   4   21.90    1.55
 -23  -2  -4   18.36    2.36
  23  -2   4   17.82    2.17
 -23   2   4   22.75    2.20
 -23  -2   4   21.01    2.09
 -23   2  -4   20.00    2.52
  23  -2   5    0.77    1.20
 -23   2   5    1.18    1.21
  23   2  -5    1.20    1.05
 -23   2   5    1.11    0.75
 -23   2  -5   -4.09    1.28
 -23  -2   5    0.25    1.09
  23   2  -6   -0.08    1.15
 -23   2   6    0.24    1.15
 -23  -2  -6    0.19    1.21
 -23  -2   6    0.71    1.12
 -23   2  -6   -1.16    1.08
  24  -2   0   13.22    1.98
  24  -2   1    1.74    1.32
  24  -2  -1    2.28    1.37
 -24  -2   1    3.74    0.81
 -24  -2   1    2.49    1.30
 -24   2   2    8.79    1.06
  24  -2   2    5.87    1.63
 -24   2   2    6.74    1.64
 -24  -2   2    9.21    1.57
 -24  -2   2    9.58    1.03
 -24   2   3    5.38    1.52
 -24   2   3    6.38    1.00
  24  -2   3    6.43    1.61
 -24  -2   3    5.70    1.34
 -24  -2   3    6.40    0.92
 -24   2   4    8.01    1.54
 -24  -2  -4    6.44    1.54
 -24   2   4    7.57    1.01
  24  -2   4    6.35    1.56
 -24  -2   4    7.40    1.44
 -24   2  -4    6.51    1.59
   0   3   0    0.13    0.17
   0   3   0    0.11    0.20
   0  -3   0   -0.06    0.13
   0   3   1   33.22    2.31
   0  -3   1   30.82    2.32
   0  -3  -1   25.93    2.17
   0   3   1   33.34    2.29
   0   3  -1   30.15    2.18
   0   3  -1   28.59    2.28
   0   3  -1   32.25    2.30
   0   3   2   -0.06    0.26
   0   3  -2   -0.08    0.22
   0   3  -2    0.07    0.23
   0  -3   2    0.00    0.35
   0  -3   2    0.15    0.33
   0   3  -2   -0.07    0.32
   0  -3  -2   -0.05    0.23
   0   3   2    0.12    0.18
   0   3   2   -0.06    0.32
   0   3  -3  141.83   10.79
   0  -3  -3  135.45   10.24
   0  -3  -3  143.52   10.58
   0   3   3  141.96   10.80
   0   3   3  142.75   10.84
   0   3  -3  153.43   10.58
   0   3   3  156.33   10.61
   0   3  -3  157.68   10.26
   0  -3   3  128.49   10.92
   0  -3   3  165.89   10.59
   0  -3  -4    0.07    0.53
   0   3  -4   -0.24    0.41
   0  -3   4   -0.59    0.53
   0   3  -4   -0.29    0.55
   0  -3   4   -0.42    0.67
   0  -3  -4   -0.53    0.40
   0   3   4   -0.45    0.42
   0   3   4   -0.15    0.43
   0   3  -4    0.11    0.36
   0   3   4    0.08    0.56
   0  -3  -5   79.41    5.54
   0  -3   5   69.83    5.98
   0   3   5   75.17    5.87
   0   3   5   87.89    5.92
   0   3  -5   72.98    5.81
   0   3   5   74.39    5.82
   0   3  -5   74.13    5.55
   0   3  -5   79.18    5.83
   0  -3   5   76.72    5.83
   0  -3  -5   90.23    5.95
   0   3  -6   -0.33    0.82
   0   3  -6   -0.37    0.67
   0   3   6    0.05    0.89
   0   3  -6   -0.99    0.57
   0  -3  -6    0.19    0.66
   0   3   6    0.37    0.74
   0   3   6    0.08    0.58
   0  -3   6   -0.76    0.84
   0  -3   6   -0.98    0.91
   0  -3  -6   -0.95    0.82
   0   3  -7   22.42    2.08
   0  -3   7   27.05    2.38
   0   3   7   26.95    2.16
   0  -3  -7   25.38    2.02
   0   3   7   20.65    2.31
   0  -3   7   27.24    2.34
   0   3  -7   27.05    2.41
   0   3   7   22.93    2.08
   0  -3  -7   22.95    2.37
   0   3  -7   21.81    2.08
   0  -3   8   -0.19    0.99
   0  -3  -8   -1.33    0.76
   0   3   8   -0.58    0.62
   0   3   8   -0.70    1.07
   0   3  -8   -0.35    0.89
   0  -3   8    0.59    0.95
   0   3   8   -0.02    0.78
   0  -3  -8   -0.35    0.95
   0   3  -8   -1.16    1.00
   0   3  -8   -0.56    0.67
   0  -3  -9  105.38    8.19
   0  -3   9  110.55    8.73
   0  -3   9  129.23    8.73
   0   3  -9  113.36    8.63
   0   3   9  108.12    8.69
   0   3   9  116.85    8.61
   0   3   9  123.83    8.68
   0   3  -9  108.03    8.26
   0   3  10    1.49    1.00
   0  -3 -10   -0.49    1.03
   0   3  10   -2.20    1.21
   0  -3  10    1.18    1.07
   0   3 -10   -1.47    1.22
   0  -3 -11   14.37    1.65
   0  -3  11   13.89    1.68
   0   3  11   16.08    1.63
   0   3 -11   14.66    1.98
   0   3 -12    0.83    1.39
   0  -3 -12    3.77    1.30
   0   3  12    4.40    1.09
   0  -3  12    4.60    1.24
   0   3  13    6.59    1.23
   0  -3 -13    5.56    1.45
   0  -3  13    8.07    1.38
   0   3  14    0.74    0.98
   0  -3  14    1.87    1.11
   0  -3 -14    0.23    1.16
   0  -3  15    7.52    1.41
   0  -3 -15    8.37    1.51
   1  -3   0    0.15    0.22
  -1  -3   0    0.13    0.15
  -1   3   0    0.26    0.19
   1  -3   0    0.11    0.15
   1  -3   0    0.21    0.12
   1   3   0   -0.02    0.21
   1   3   0    0.13    0.18
   1  -3   1  111.36    8.84
   1   3  -1  113.32    8.84
  -1  -3  -1  126.48    8.62
   1  -3   1  109.32    9.13
   1   3  -1  136.38    9.09
  -1   3   1  116.20    9.08
   1   3  -1  136.84    8.64
  -1   3  -1  126.37    9.10
   1   3   1  135.59    9.11
  -1  -3   1  124.98    9.18
   1  -3  -1  118.27    8.62
   1   3   1  128.17    8.85
   1   3  -2   22.22    1.57
  -1   3   2   17.38    1.52
  -1   3   2   18.86    1.50
  -1   3   2   17.68    1.49
  -1  -3  -2   19.19    1.42
   1  -3   2   21.55    1.55
   1  -3   2   24.11    1.59
  -1   3   2   19.15    1.11
   1   3  -2   21.11    1.49
   1   3  -2   19.30    1.45
  -1  -3   2   16.22    1.63
   1   3   2   17.18    1.51
   1  -3  -2   18.06    1.45
  -1   3  -2   20.43    1.53
  -1   3  -2   19.96    1.42
   1  -3  -2   19.69    1.55
   1   3   2   18.64    1.52
  -1  -3  -3    0.54    0.31
   1   3  -3    0.53    0.39
   1   3  -3    0.68    0.29
   1  -3   3    0.24    0.46
  -1   3   3    0.40    0.34
  -1   3   3    0.85    0.29
   1  -3   3    1.06    0.47
  -1   3   3    0.80    0.49
   1   3  -3    0.46    0.48
   1   3   3    0.54    0.47
  -1  -3   3    0.68    0.54
  -1   3  -3    0.65    0.46
   1  -3  -3    0.73    0.47
  -1   3  -3    0.63    0.34
   1  -3  -3    0.88    0.41
  -1  -3   3   -0.05    0.67
  -1   3  -3    0.62    0.37
   1   3   3    0.55    0.40
   1   3   3    0.68    0.45
  -1   3   4   10.42    0.96
   1   3  -4   10.25    0.93
  -1   3   4   10.63    0.96
   1  -3   4    9.67    1.13
   1  -3   4   11.60    1.16
   1   3  -4   11.07    1.20
  -1  -3  -4   10.80    0.93
  -1  -3  -4   11.36    1.20
  -1   3   4   11.08    1.18
   1   3  -4   11.91    1.01
  -1   3  -4   10.42    1.14
  -1  -3   4   12.42    1.30
   1   3   4    9.34    1.01
   1  -3  -4   12.04    1.22
   1   3   4    9.22    1.13
  -1   3  -4    9.48    1.01
   1   3   4   12.46    1.09
   1  -3  -4   10.63    0.97
  -1   3  -4    8.63    0.94
  -1  -3   4   11.81    1.21
  -1   3   5   50.74    4.00
   1  -3   5   60.51    4.12
   1   3  -5   47.74    3.94
  -1   3   5   60.17    4.15
   1  -3   5   49.80    4.14
  -1  -3  -5   49.31    3.77
   1   3  -5   51.37    3.83
   1   3  -5   51.04    4.07
  -1  -3  -5   54.33    4.12
  -1   3   5   49.33    3.96
  -1   3  -5   51.28    3.81
   1  -3  -5   64.80    4.22
   1   3   5   53.93    4.03
  -1  -3   5   52.81    4.08
  -1  -3   5   52.18    4.17
   1   3   5   58.19    4.09
   1  -3  -5   53.97    3.83
  -1   3  -5   44.67    4.01
   1   3   5   49.85    4.07
  -1   3  -5   49.20    4.02
   1   3  -6    7.09    1.04
  -1   3   6    7.96    1.30
  -1   3   6    6.89    0.94
   1  -3   6   12.48    1.51
  -1  -3  -6    7.16    1.32
   1   3  -6    6.71    0.90
  -1  -3  -6    7.85    0.95
   1   3  -6    8.54    1.36
   1  -3   6    7.53    1.29
  -1   3   6    8.89    1.05
   1   3   6   10.73    1.18
   1  -3  -6    8.55    1.37
   1  -3  -6    8.23    1.02
  -1   3  -6    7.20    1.26
  -1  -3   6    8.41    1.34
   1   3   6    7.84    1.31
  -1   3  -6    4.84    0.98
   1   3   6    6.15    1.00
  -1   3  -6    6.40    1.05
  -1  -3   6    7.72    1.32
  -1  -3  -7   43.27    3.44
   1  -3   7   39.65    3.27
  -1   3   7   43.33    3.40
  -1   3   7   34.78    3.04
  -1   3   7   39.62    3.11
   1  -3   7   38.36    3.27
   1   3  -7   42.27    3.06
   1   3  -7   34.26    3.03
  -1  -3  -7   34.23    2.91
   1   3  -7   33.10    3.26
   1   3   7   46.07    3.19
  -1   3  -7   39.91    3.01
  -1  -3   7   39.00    3.25
  -1   3  -7   35.55    3.25
  -1   3  -7   38.30    3.16
   1  -3  -7   41.86    3.44
   1  -3  -7   37.29    2.96
   1   3   7   35.53    3.10
   1   3   7   41.75    3.41
  -1  -3   7   41.84    3.34
   1  -3   8   14.58    1.89
   1   3  -8   16.44    2.09
  -1   3   8   15.80    1.46
   1   3  -8   13.64    1.62
  -1   3   8    9.49    1.34
   1  -3   8   15.09    1.63
   1   3  -8    9.72    1.35
  -1   3   8   15.07    1.93
  -1  -3  -8   14.24    1.37
  -1  -3   8   16.42    1.98
  -1   3  -8   11.53    1.64
  -1   3  -8   15.03    1.91
   1   3   8   16.24    1.48
   1  -3  -8   11.75    1.90
   1  -3  -8   16.57    1.49
   1   3   8   10.95    1.40
  -1  -3   8   15.60    1.57
   1   3   8   14.16    2.08
  -1   3  -8   12.53    1.60
   1   3  -9    0.38    1.02
  -1  -3  -9    0.58    0.84
  -1   3   9   -0.15    0.86
  -1   3   9   -0.60    1.09
   1  -3   9   -0.80    1.07
   1   3  -9   -1.37    1.12
   1  -3   9   -0.98    1.09
  -1  -3   9   -0.31    1.00
   1  -3  -9   -1.77    0.95
   1   3   9    1.06    0.77
   1   3   9   -0.69    0.83
  -1   3  -9   -2.90    0.92
   1   3   9   -0.81    1.07
  -1   3  -9   -0.41    0.85
  -1   3  10   12.67    1.44
   1  -3  10   15.01    1.76
  -1  -3 -10   10.90    1.50
   1   3 -10   10.94    1.70
   1   3  10    6.70    1.39
  -1  -3  10   13.49    1.50
   1   3  10    9.89    1.98
  -1   3 -10    9.37    1.69
  -1   3 -10    5.69    1.63
   1   3  10   13.20    1.41
   1  -3 -10   12.12    1.59
  -1  -3 -11   20.76    2.02
   1  -3  11   23.98    2.18
   1   3 -11   19.29    2.22
  -1   3  11   22.03    2.07
   1   3  11   24.69    2.04
   1  -3 -11   21.15    2.09
  -1  -3  11   21.27    2.13
  -1   3 -11   17.06    2.16
  -1   3  12   -0.43    0.94
   1  -3  12   -0.46    1.09
   1   3 -12   -1.05    1.27
  -1  -3 -12    0.76    1.14
  -1  -3  12    0.48    0.96
   1   3  12   -0.31    0.87
   1  -3 -12   -0.81    1.13
  -1   3  13   13.05    1.54
   1  -3  13   13.40    1.59
  -1  -3 -13   15.78    1.87
   1  -3 -13   14.15    1.89
   1   3  13   12.76    1.52
  -1  -3  13   12.16    1.56
  -1  -3 -14    5.39    1.41
  -1   3  14    7.26    1.27
   1  -3  14    5.10    1.27
  -1  -3  14    6.15    1.33
   1   3  14    5.15    1.19
   1  -3 -14    4.20    1.41
  -1   3  15    0.30    1.00
   1  -3  15    0.69    1.12
  -1  -3  15    0.35    1.09
   1  -3 -15   -0.73    1.17
   2   3   0   53.81    3.78
   2  -3   0   50.01    3.70
  -2   3   0   54.88    3.78
   2   3   0   50.33    3.68
   2  -3   0   45.04    3.79
   2  -3   0   49.83    3.56
   2   3   0   51.17    3.59
   2  -3   1   53.99    4.25
   2   3  -1   54.45    4.13
   2   3  -1   55.86    4.03
   2   3  -1   57.39    4.22
   2  -3   1   47.66    4.13
  -2   3   1   55.29    4.22
  -2  -3  -1   58.09    4.02
   2   3   1   58.78    4.25
   2   3   1   52.78    4.12
   2  -3  -1   61.94    4.28
  -2   3  -1   58.63    4.25
   2  -3  -1   62.12    4.17
  -2  -3   1   65.45    4.29
   2  -3  -1   55.71    4.02
   2   3  -2    1.32    0.36
   2  -3   2    1.15    0.33
   2   3  -2    0.57    0.35
   2  -3   2    0.96    0.38
  -2   3   2    1.33    0.33
  -2  -3  -2    0.84    0.25
   2   3  -2    0.85    0.24
  -2   3   2    0.97    0.29
   2  -3  -2    0.72    0.37
   2  -3  -2    1.13    0.35
  -2  -3   2    0.84    0.54
  -2   3  -2    0.90    0.35
   2   3   2    1.09    0.36
   2   3   2    0.80    0.38
  -2   3   3   23.08    1.88
   2   3  -3   23.41    1.83
   2  -3   3   23.75    1.94
  -2   3   3   22.70    1.85
  -2   3   3   24.26    1.96
   2   3  -3   21.61    1.94
   2   3  -3   23.17    1.83
  -2  -3  -3   24.90    1.78
   2  -3   3   25.64    1.94
   2   3   3   22.76    1.94
   2   3   3   28.52    1.90
  -2   3  -3   21.93    1.76
   2  -3  -3   26.68    2.01
  -2   3  -3   24.63    1.96
   2   3   3   23.67    1.96
  -2  -3   3   25.13    2.05
   2  -3  -3   24.07    1.84
   2  -3   4    6.66    0.81
  -2   3   4    5.45    0.62
  -2  -3  -4    4.62    0.55
   2   3  -4    6.54    0.95
  -2   3   4    5.05    0.61
   2   3  -4    3.58    0.50
   2  -3   4    5.28    0.89
  -2   3   4    4.47    0.83
   2   3  -4    4.83    0.72
   2  -3  -4    5.58    0.72
   2  -3  -4    5.35    0.89
   2   3   4    5.60    0.89
  -2   3  -4    4.62    0.78
  -2   3  -4    5.11    0.84
  -2  -3   4    5.87    0.97
   2   3   4    6.36    0.76
  -2  -3   4    6.64    0.96
  -2   3  -4    3.47    0.64
   2   3   4    4.66    0.74
  -2   3   5    7.48    0.80
  -2   3   5    7.52    1.11
   2  -3   5    5.66    0.98
  -2  -3  -5    6.13    1.09
   2   3  -5    5.23    0.66
   2   3  -5    6.52    0.89
   2   3  -5    6.98    1.18
  -2   3   5    5.73    0.76
   2  -3   5    8.54    1.14
  -2  -3  -5    5.89    0.69
  -2  -3   5    7.63    1.17
  -2   3  -5    5.30    1.01
   2   3   5    6.07    0.98
  -2   3  -5    4.14    0.80
   2  -3  -5    7.77    1.16
   2   3   5    5.47    1.03
  -2   3  -5    4.35    0.90
   2   3   5    5.39    0.92
  -2  -3   5    8.01    1.22
   2  -3  -5    7.18    0.89
   2  -3   6  131.78    9.82
   2   3  -6  123.46    9.81
   2   3  -6  139.25    9.48
  -2   3   6  133.08    9.86
  -2   3   6  134.43    9.95
   2  -3   6  135.75   10.09
  -2  -3  -6  129.35    9.86
  -2   3   6  129.60    9.86
   2   3  -6  128.25    9.84
  -2  -3  -6  122.52    9.38
   2  -3  -6  138.57    9.90
   2   3   6  128.59    9.94
  -2   3  -6  152.03   10.03
   2   3   6  125.99    9.84
   2  -3  -6  151.33    9.48
  -2  -3   6  131.66    9.83
   2   3   6  133.42   10.00
  -2   3  -6  124.66    9.79
  -2   3  -6  132.24    9.41
  -2  -3   6  135.71   10.08
  -2  -3  -7    8.41    1.00
   2   3  -7    6.19    1.37
  -2  -3  -7    7.06    1.39
  -2   3   7    8.58    1.06
  -2   3   7    5.72    0.93
   2  -3   7    7.34    1.43
   2  -3   7    5.64    1.32
  -2   3   7    5.53    1.27
   2   3  -7    5.22    0.85
   2   3  -7    6.72    1.13
   2   3   7    5.96    1.08
  -2  -3   7    7.76    1.26
   2  -3  -7    9.03    1.16
  -2   3  -7    6.79    1.17
   2  -3  -7    7.79    1.48
  -2   3  -7    3.75    1.04
   2   3   7    9.24    1.17
   2   3   7    8.24    1.48
  -2   3  -7    6.83    1.37
  -2  -3   7    6.36    1.31
  -2  -3  -8   12.35    1.29
   2  -3   8   14.68    1.75
  -2   3   8   13.14    1.34
   2  -3   8   18.01    1.97
   2   3  -8   14.51    2.02
   2   3  -8    9.11    1.21
  -2   3   8    9.95    1.24
   2   3  -8   14.52    1.61
  -2   3   8   14.79    1.95
  -2   3  -8   12.03    1.62
   2   3   8   12.24    1.40
   2  -3  -8   16.00    2.01
  -2   3  -8   12.57    1.52
   2   3   8   11.89    1.50
  -2  -3   8   12.63    1.49
   2   3   8   15.96    2.03
   2  -3  -8   13.80    1.54
   2   3  -9   17.52    2.33
   2  -3   9   17.06    1.88
  -2  -3  -9   15.58    1.53
   2  -3   9   18.22    2.01
   2   3  -9   15.49    1.74
  -2   3   9   16.89    1.62
   2  -3  -9   14.14    1.66
   2  -3  -9   13.32    2.10
   2   3   9   15.99    2.30
  -2  -3   9   17.87    1.82
  -2   3  -9   16.12    1.86
   2   3   9   11.14    1.59
  -2   3  -9   15.31    1.96
   2   3   9   18.67    1.63
   2  -3  10    5.03    1.47
   2  -3  10    3.59    1.39
  -2  -3 -10    5.25    1.12
  -2   3  10    5.79    1.19
   2   3 -10    4.64    1.36
   2   3  10    6.20    1.12
  -2  -3  10    5.23    1.24
   2   3  10    3.52    1.05
  -2   3 -10    2.98    1.23
   2   3  10    5.96    1.71
   2  -3 -10    4.23    1.25
  -2   3 -10    2.71    1.28
  -2   3  11    4.60    1.17
  -2  -3 -11    3.61    1.18
   2  -3  11    1.41    1.19
   2   3 -11    1.34    1.35
   2   3  11    1.40    1.55
   2  -3 -11    2.35    1.21
  -2  -3  11    4.53    1.19
   2   3  11    3.42    1.10
  -2   3  12   22.12    2.17
   2   3 -12   22.43    2.35
  -2  -3 -12   24.62    2.16
   2  -3  12   22.97    2.28
  -2  -3  12   21.45    2.18
   2  -3 -12   25.08    2.28
   2   3  12   23.32    2.14
  -2   3  13    2.62    1.07
   2  -3  13    1.53    1.18
  -2  -3 -13    1.88    1.16
   2   3 -13    0.58    1.42
  -2  -3  13    3.39    1.14
   2   3  13    1.42    1.04
   2  -3 -13    1.36    1.26
  -2  -3 -14    2.09    1.19
   2  -3  14    3.00    1.17
  -2   3  14    2.90    1.11
   2  -3 -14    2.65    1.28
  -2  -3  14    1.91    1.12
   2  -3  15    7.89    1.43
  -2   3  15    6.52    1.30
   2  -3 -15    7.28    1.58
  -2  -3  15    7.90    1.41
   3   3   0   -0.31    0.24
   3   3   0    0.20    0.29
  -3  -3   0    0.18    0.21
  -3   3   0    0.41    0.29
   3  -3   0   -0.04    0.27
   3   3   0   -0.12    0.24
   3  -3   0   -0.17    0.30
   3  -3   0    0.45    0.24
   3  -3   1    6.42    0.71
   3   3  -1    7.17    0.71
   3   3  -1    7.15    0.71
  -3  -3  -1    8.55    0.69
  -3   3   1    7.47    0.69
   3   3  -1    8.44    0.69
   3  -3   1    8.08    0.74
   3  -3  -1    9.93    0.71
   3   3   1    7.72    0.71
  -3  -3   1    9.67    0.72
   3  -3  -1    7.42    0.74
   3  -3  -1    8.46    0.77
   3   3   1    7.71    0.75
  -3   3  -1    8.01    0.76
   3  -3   2   78.65    6.29
   3   3  -2   79.79    5.96
   3   3  -2   77.70    6.12
   3  -3   2   82.00    6.12
  -3   3   2   83.30    6.22
  -3  -3  -2   89.71    5.93
   3   3  -2   92.77    6.23
   3  -3  -2   89.70    6.32
  -3  -3   2   89.70    6.32
   3   3   2   79.02    6.09
  -3   3  -2   82.08    6.30
   3  -3  -2   90.71    5.97
   3   3   2   90.99    6.25
   3  -3  -2   70.58    6.10
   3   3   2   87.06    6.30
   3   3  -3   -0.08    0.42
  -3   3   3    0.58    0.34
  -3   3   3    0.26    0.36
  -3   3   3    0.27    0.24
   3   3  -3    0.20    0.25
   3  -3   3    0.60    0.47
   3   3  -3    0.89    0.57
   3  -3   3    0.38    0.38
  -3  -3  -3    0.61    0.32
  -3   3  -3    0.57    0.48
   3   3   3    0.20    0.49
  -3  -3   3    0.59    0.52
   3  -3  -3    0.23    0.42
   3  -3  -3   -0.06    0.46
   3   3   3   -0.03    0.46
   3   3   3    1.00    0.29
   3  -3   4  143.78   10.73
  -3   3   4  143.62   10.89
  -3  -3  -4  139.96   10.36
   3   3  -4  160.31   10.45
  -3   3   4  141.14   10.76
   3  -3   4  160.94   11.05
   3   3  -4  154.81   10.77
   3   3  -4  168.35   10.89
  -3   3   4  130.90   10.98
   3  -3  -4  147.81   10.78
   3  -3  -4  144.07   10.42
   3   3   4  156.40   11.01
  -3   3  -4  144.16   10.35
  -3  -3   4  136.28   11.05
   3   3   4  148.86   10.75
  -3   3  -4  148.10   11.03
   3  -3   5   -0.22    0.73
  -3   3   5    0.07    0.69
  -3   3   5    0.31    0.42
   3   3  -5   -0.38    0.55
   3   3  -5   -0.02    0.32
   3  -3   5    0.15    0.58
   3   3  -5   -1.65    0.78
  -3   3   5    1.26    0.50
  -3  -3  -5   -0.43    0.42
   3  -3  -5   -0.44    0.70
  -3  -3   5   -0.39    0.78
  -3   3  -5   -1.34    0.63
  -3   3  -5   -0.50    0.48
  -3   3  -5   -0.99    0.66
  -3  -3   5   -1.38    0.71
   3   3   5   -1.46    0.56
   3  -3  -5   -0.69    0.64
   3   3   5   -0.54    0.72
   3   3   5   -0.09    0.51
  -3  -3  -6    0.35    0.57
   3  -3   6   -1.08    0.70
   3   3  -6    0.20    0.73
  -3   3   6    0.84    0.85
   3   3  -6    0.33    0.40
   3  -3   6    0.24    0.90
  -3   3   6   -0.12    0.50
   3   3  -6    1.13    0.99
  -3   3   6    0.54    0.57
  -3   3  -6    0.15    0.78
   3  -3  -6   -0.77    0.71
  -3   3  -6    0.10    0.60
   3   3   6    0.48    0.91
   3  -3  -6   -0.90    0.75
  -3   3  -6    0.12    0.74
   3   3   6    0.90    0.74
  -3  -3   6    0.20    0.79
   3   3   6   -0.35    0.67
  -3  -3   6   -0.36    0.85
  -3   3   7    1.75    0.60
   3   3  -7    1.91    1.19
   3  -3   7    1.45    0.96
  -3  -3  -7    3.14    0.73
   3  -3   7    2.21    1.20
  -3   3   7    3.77    0.80
  -3   3   7    1.87    1.10
   3   3  -7    1.14    0.54
   3   3  -7    1.96    0.92
  -3   3  -7    0.17    0.78
   3   3   7    1.34    0.84
  -3  -3   7    3.15    0.98
  -3  -3   7    0.97    0.98
  -3   3  -7   -1.02    0.99
   3   3   7    1.44    0.83
   3   3   7    0.59    1.17
   3  -3  -7   -0.73    1.04
  -3   3  -7    3.16    1.11
   3  -3  -7    1.16    0.92
  -3  -3  -8   25.48    2.10
   3  -3   8   25.48    2.46
   3  -3   8   21.62    2.39
   3   3  -8   26.59    2.56
  -3   3   8   26.87    2.24
   3   3  -8   24.73    2.25
   3   3   8   27.44    2.62
   3  -3  -8   28.54    2.27
   3   3   8   22.87    2.29
   3   3   8   26.52    2.28
   3  -3  -8   31.18    2.72
  -3   3  -8   23.47    2.18
  -3   3  -8   29.04    2.48
  -3  -3   8   27.18    2.36
   3   3  -9    0.76    1.33
  -3   3   9    0.57    0.91
  -3  -3  -9    0.53    0.79
   3   3  -9   -0.66    1.02
   3  -3   9   -2.41    1.14
   3  -3   9   -0.47    1.12
   3  -3  -9    0.43    1.24
   3   3   9   -0.90    0.87
   3  -3  -9   -1.18    0.92
  -3  -3   9   -0.60    1.03
  -3   3  -9   -0.39    0.93
   3   3   9   -0.99    1.07
   3   3   9   -0.34    0.82
  -3   3  -9   -0.41    0.97
  -3  -3 -10   20.55    1.84
   3   3 -10   23.12    2.50
   3  -3  10   19.59    2.19
   3  -3  10   23.79    2.33
   3   3 -10   22.03    2.12
  -3   3  10   20.17    1.98
   3  -3 -10   20.60    2.00
   3   3  10   18.24    1.97
   3   3  10   21.90    2.45
  -3  -3  10   20.09    2.04
   3   3  10   21.02    1.94
  -3   3 -10   16.10    2.12
   3  -3  11    3.90    1.32
   3   3 -11    4.93    1.54
  -3   3  11    5.19    1.22
  -3  -3 -11    2.88    1.11
   3  -3  11    3.40    1.46
   3   3  11   -0.86    0.95
   3   3  11    4.02    1.10
   3   3  11    2.26    1.48
   3  -3 -11    2.25    1.32
  -3  -3  11    3.99    1.15
  -3   3  12   -1.37    1.03
   3  -3  12   -0.71    1.13
  -3  -3 -12   -0.22    1.07
   3   3 -12   -0.10    1.25
   3   3  12   -0.33    0.96
  -3  -3  12    0.29    1.04
   3   3  12   -2.70    1.14
   3  -3 -12    0.43    1.13
  -3  -3 -13    2.82    1.21
  -3   3  13    4.15    1.26
   3   3 -13    1.12    1.45
   3  -3  13    2.97    1.27
  -3  -3  13    6.02    1.25
   3   3  13    3.22    1.11
   3  -3 -13    3.36    1.38
   3   3 -14   12.40    2.00
  -3   3  14   12.45    1.52
   3  -3  14   10.57    1.67
   3  -3 -14   12.57    1.84
  -3  -3  14   13.08    1.68
   3  -3  15   -1.48    1.15
  -3   3  15    0.60    1.08
   3  -3 -15   -1.26    1.19
  -3  -3  15    1.65    1.12
   4  -3   0   13.56    1.26
   4   3   0   14.66    1.17
  -4  -3   0   14.54    0.88
   4  -3   0   12.70    1.21
   4   3   0   15.43    1.18
   4   3   0   15.03    1.24
   4   3   0   16.17    1.18
  -4   3   0   14.79    1.24
   4  -3   0   16.63    1.13
  -4  -3   0   15.66    1.21
   4  -3   1   26.37    2.33
   4   3  -1   31.28    2.31
   4   3  -1   30.68    2.23
   4  -3   1   29.16    2.28
  -4  -3  -1   30.13    2.20
   4   3  -1   29.98    2.26
  -4   3   1   31.10    2.30
  -4  -3   1   34.10    2.32
   4   3   1   28.86    2.24
   4  -3  -1   32.62    2.21
   4   3   1   30.56    2.25
   4  -3  -1   28.87    2.37
   4  -3  -1   29.46    2.30
   4   3   1   30.51    2.36
   4   3   1   29.97    2.30
  -4   3  -1   31.34    2.37
   4  -3   2   73.68    6.04
   4   3  -2   77.36    5.88
  -4   3   2   85.30    5.98
   4   3  -2   84.14    5.98
   4  -3   2   73.95    5.87
  -4  -3  -2   91.34    5.70
   4   3  -2   78.07    5.75
   4   3   2   85.12    6.08
  -4   3  -2   83.89    6.09
   4  -3  -2   79.89    5.73
   4  -3  -2   87.08    6.09
   4   3   2   78.71    6.00
   4   3   2   73.30    5.84
   4  -3  -2   75.85    5.89
  -4  -3   2   85.82    6.05
   4  -3   3   38.13    3.03
   4   3  -3   43.10    2.95
   4  -3   3   39.64    3.02
   4   3  -3   43.04    2.94
  -4   3   3   41.57    2.26
  -4  -3  -3   40.28    2.83
  -4   3   3   40.57    2.96
   4   3  -3   40.05    3.06
  -4   3   3   37.15    3.05
   4   3   3   39.80    3.02
   4  -3  -3   34.43    3.02
   4  -3  -3   37.25    2.91
  -4   3  -3   36.42    3.12
  -4  -3   3   41.78    3.07
   4   3   3   37.32    3.09
   4   3  -4    8.65    1.15
  -4   3   4    7.23    0.80
   4   3  -4    9.38    0.97
  -4   3   4    5.92    0.70
   4   3  -4    7.48    0.66
   4  -3   4    8.47    0.84
   4  -3   4    8.21    1.04
  -4  -3  -4    8.10    0.72
  -4   3  -4    8.87    1.08
  -4   3  -4    5.45    0.75
   4  -3  -4   11.05    1.21
  -4  -3   4    9.01    0.96
   4   3   4    9.58    1.08
   4  -3  -4    9.31    0.92
   4   3   4    9.69    1.06
   4   3  -5    4.29    1.06
  -4  -3  -5    3.82    0.58
   4  -3   5    4.69    0.78
   4   3  -5    4.44    0.82
  -4   3   5    2.94    0.54
  -4   3   5    3.61    0.90
   4  -3   5    4.46    0.98
  -4   3   5    4.58    0.68
   4   3   5    2.97    0.82
   4  -3  -5    3.48    0.81
   4  -3  -5    4.01    1.00
   4   3   5    4.83    0.64
  -4   3  -5    2.98    0.66
  -4   3  -5    3.96    0.92
   4   3   5    3.25    0.94
  -4  -3   5    3.51    0.87
  -4   3   6   41.51    3.10
  -4   3   6   43.60    3.35
   4   3  -6   33.11    3.26
   4   3  -6   39.75    3.05
  -4  -3  -6   42.20    2.91
   4  -3   6   41.02    3.19
   4  -3   6   34.72    3.21
  -4   3   6   35.46    2.99
  -4  -3   6   36.01    3.23
   4   3   6   44.92    3.11
  -4  -3   6   37.44    3.20
  -4   3  -6   33.55    2.92
   4   3   6   41.50    3.35
   4   3   6   35.98    3.19
   4  -3  -6   49.20    3.46
  -4   3  -6   39.19    3.25
  -4   3  -6   42.22    3.34
   4  -3  -6   39.31    3.03
   4  -3   7    3.39    1.04
   4   3  -7    4.92    1.06
   4   3  -7    4.08    1.32
  -4   3   7    4.88    0.84
  -4   3   7    6.65    1.26
  -4  -3  -7    4.84    0.80
  -4   3   7    4.29    0.70
   4  -3   7    4.52    1.25
   4   3   7    6.51    1.09
   4   3   7    4.19    1.29
   4   3   7    4.07    0.91
   4  -3  -7    4.53    1.08
  -4   3  -7    2.66    1.11
   4  -3  -7    3.62    1.22
  -4   3  -7    2.27    0.85
  -4  -3   7    4.85    1.10
   4  -3   8   21.18    2.21
  -4   3   8   24.45    2.07
  -4  -3  -8   25.80    1.93
   4   3  -8   23.92    2.45
   4  -3   8   24.67    2.37
   4   3  -8   27.92    2.18
   4   3   8   23.70    2.44
   4   3   8   21.38    2.06
   4  -3  -8   23.06    2.40
   4  -3  -8   22.63    2.08
  -4   3  -8   20.42    1.99
   4   3   8   21.69    2.15
  -4   3  -8   24.64    2.33
  -4  -3   8   22.25    2.15
  -4  -3  -9   11.05    1.24
   4  -3   9    9.85    1.66
   4   3  -9   16.50    1.78
   4  -3   9   12.55    1.79
  -4   3   9   13.54    1.38
   4   3  -9   13.41    1.98
   4   3   9    7.15    1.50
   4  -3  -9   10.32    1.96
  -4  -3   9   13.27    1.51
  -4   3  -9    7.52    1.73
   4   3   9    8.63    1.94
   4   3   9   10.56    1.48
   4  -3  -9   11.01    1.60
  -4   3  10   14.11    1.61
   4   3 -10   14.99    2.17
   4  -3  10   17.14    2.11
  -4  -3 -10   12.38    1.41
   4   3 -10   15.91    1.78
   4  -3  10   13.58    1.93
  -4   3 -10   11.38    1.86
   4   3  10   15.76    2.28
   4   3  10   13.19    1.74
   4  -3 -10   14.89    2.18
  -4  -3  10   14.11    1.66
   4   3  10   12.35    1.56
   4  -3 -10   17.46    1.89
   4  -3  11    2.78    1.37
   4  -3  11    4.70    1.39
  -4   3  11    4.20    1.21
   4   3 -11    4.27    1.45
  -4  -3 -11    4.47    1.12
  -4   3 -11    1.83    1.39
   4   3  11    2.21    1.03
   4   3  11    2.28    1.47
   4  -3 -11    3.95    1.33
  -4  -3  11    5.88    1.27
   4   3  11    3.59    1.16
  -4   3  12   15.31    1.81
   4   3 -12   19.10    2.09
   4  -3  12   16.15    1.96
  -4  -3 -12   18.54    1.78
   4  -3 -12   17.57    1.92
  -4  -3  12   17.03    1.84
   4   3  12   16.34    1.76
   4   3  12   17.88    2.46
  -4   3  13   -0.25    1.12
   4   3 -13   -1.30    1.31
   4  -3  13    0.60    1.19
   4  -3 -13   -1.16    1.22
  -4  -3  13    0.93    1.14
  -4   3  14    3.70    1.28
   4  -3  14    1.69    1.24
   4   3 -14    2.65    1.53
  -4  -3  14    3.68    1.21
   4  -3 -14    3.10    1.36
   4  -3  15    4.66    1.37
  -4   3  15    7.26    1.43
   4  -3 -15    6.47    1.55
  -4  -3  15    9.89    1.48
   5   3   0   -0.41    0.28
   5   3   0    0.58    0.42
   5  -3   0    0.18    0.36
   5  -3   0    0.06    0.27
  -5   3   0    0.05    0.35
   5  -3   0   -0.03    0.34
   5   3   0    0.06    0.26
   5   3   0   -0.30    0.29
   5   3   0    0.05    0.27
  -5   3   1  110.63    7.78
   5   3  -1  109.20    7.79
   5   3  -1  101.73    7.54
   5  -3   1   89.83    7.83
   5   3  -1  104.03    7.54
   5   3  -1  100.31    7.41
   5  -3   1   98.99    7.57
   5  -3  -1   99.04    7.87
  -5   3  -1  111.07    7.85
   5   3   1   99.58    7.52
  -5  -3   1  114.10    7.83
   5   3   1  115.59    7.39
   5   3   1   94.93    7.52
   5  -3  -1  104.31    7.59
   5   3   1  102.85    7.81
  -5  -3   1  117.44    5.77
   5  -3  -1  116.15    7.40
   5   3   1  103.96    7.83
   5   3  -2   11.15    1.06
   5   3  -2   10.89    0.97
   5  -3   2   10.25    1.03
   5  -3   2   11.13    1.03
   5   3  -2   10.97    1.04
  -5  -3  -2   13.45    0.96
   5   3   2   10.97    0.99
   5  -3  -2   13.06    1.02
   5  -3  -2   11.95    1.08
   5   3   2   10.85    0.96
  -5  -3   2   13.32    1.03
   5  -3  -2   11.38    1.10
   5   3   2   11.00    1.11
   5   3   2   11.43    1.03
  -5   3  -2   12.69    1.16
   5  -3   3   26.42    2.19
   5   3  -3   28.47    2.15
  -5  -3  -3   30.56    2.04
  -5   3   3   27.82    2.11
  -5   3   3   26.46    1.63
   5   3  -3   27.40    2.11
   5   3  -3   24.44    2.22
  -5   3   3   27.23    2.23
   5  -3   3   26.20    2.20
   5   3   3   26.20    2.20
   5   3   3   24.85    2.27
  -5   3  -3   29.64    2.36
   5  -3  -3   27.59    2.12
  -5  -3   3   30.17    2.22
   5  -3  -3   27.90    2.24
   5   3   3   30.31    2.13
   5  -3   4   17.90    1.45
   5  -3   4   16.23    1.57
   5   3  -4   14.73    1.62
  -5  -3  -4   19.67    1.34
  -5   3   4   18.07    1.08
   5   3  -4   16.38    1.47
  -5   3   4   15.61    1.35
  -5   3   4   17.72    1.47
  -5  -3   4   16.70    1.50
   5  -3  -4   16.53    1.63
   5  -3  -4   17.48    1.46
   5   3   4   17.41    1.59
  -5   3  -4   15.92    1.66
   5   3   4   14.90    1.59
   5   3  -5   38.39    2.98
  -5   3   5   39.55    3.05
   5   3  -5   36.62    3.20
   5  -3   5   42.35    3.08
   5  -3   5   41.05    3.15
  -5  -3  -5   42.99    2.85
  -5   3  -5   33.54    2.83
  -5   3  -5   37.22    3.25
  -5  -3   5   37.03    3.11
   5   3   5   40.99    3.21
   5  -3  -5   41.08    3.23
   5   3   5   37.54    3.17
   5  -3  -5   37.28    2.97
  -5   3   6    2.33    0.96
  -5  -3  -6    1.99    0.60
   5   3  -6    2.01    1.06
   5   3  -6    1.11    0.79
  -5   3   6    1.39    0.63
   5  -3   6    1.90    0.75
   5  -3   6    1.13    0.97
   5   3   6    2.03    0.57
   5  -3  -6    2.69    1.05
  -5   3  -6    0.58    0.61
   5  -3  -6    1.03    0.81
   5   3   6    1.30    0.97
  -5   3  -6    0.19    0.87
  -5  -3   6    2.07    0.87
   5   3   6    2.25    0.88
   5  -3   7   50.21    3.77
   5   3  -7   43.41    3.50
   5   3  -7   45.17    3.80
  -5   3   7   43.59    3.54
  -5  -3  -7   50.11    3.34
   5  -3   7   45.90    3.65
  -5   3  -7   41.61    3.36
  -5   3  -7   40.31    3.77
   5   3   7   46.44    3.69
   5  -3  -7   42.88    3.78
   5   3   7   46.61    3.54
  -5  -3   7   41.71    3.63
   5   3   7   47.98    3.81
   5  -3  -7   45.08    3.49
   5   3  -8   14.99    1.67
   5  -3   8   12.90    1.79
   5   3  -8    9.82    1.82
   5  -3   8   14.02    1.50
  -5  -3  -8   11.72    1.19
  -5   3   8   13.75    1.33
   5   3   8   10.91    1.29
  -5   3  -8    6.40    1.74
   5  -3  -8   11.57    1.91
  -5  -3   8   11.77    1.45
   5   3   8   11.52    1.59
   5   3   8   12.83    1.93
   5  -3  -8   10.51    1.58
   5  -3   9   -0.40    1.02
   5   3  -9    0.03    1.26
  -5  -3  -9   -1.14    0.79
  -5   3   9   -1.28    0.93
   5   3  -9    0.00    1.04
   5  -3   9   -2.53    1.00
   5  -3  -9   -1.44    1.06
  -5   3  -9    0.97    1.04
  -5  -3   9    0.07    1.01
   5   3   9   -0.91    0.86
   5   3   9   -1.05    1.20
   5  -3  -9   -0.36    1.08
   5   3   9   -1.09    0.82
   5   3 -10   13.47    1.77
  -5   3  10   12.90    1.44
  -5  -3 -10   12.75    1.33
   5   3 -10   13.75    2.14
   5  -3  10   11.34    1.86
   5  -3  10    8.44    1.62
   5  -3 -10   10.61    1.70
   5   3  10   11.68    2.12
  -5   3 -10    4.20    1.87
  -5  -3  10   13.83    1.69
   5  -3 -10   11.14    2.05
   5   3  10    8.01    1.57
   5   3  10    8.93    1.43
   5   3 -11   22.30    2.26
  -5   3  11   20.98    2.11
   5  -3  11   25.48    2.44
   5  -3  11   17.90    2.19
   5   3 -11   26.72    2.67
  -5  -3 -11   25.82    1.98
   5   3  11   18.99    2.05
   5   3  11   22.07    2.53
   5  -3 -11   22.26    2.18
   5   3  11   19.72    2.14
  -5  -3  11   22.86    2.19
  -5   3 -11   18.53    2.56
   5   3 -12   -1.24    1.26
  -5   3  12   -0.35    1.17
  -5  -3 -12   -1.16    0.98
   5  -3  12   -0.60    1.18
   5  -3  12   -1.84    1.16
   5   3  12   -1.24    1.04
   5   3  12   -2.66    1.30
  -5   3 -12   -0.77    1.14
  -5  -3  12    1.29    1.15
   5  -3 -12   -1.89    1.17
   5   3  12   -1.32    0.85
   5   3 -13   13.91    2.00
   5  -3  13    6.95    1.63
  -5   3  13   11.36    1.73
   5  -3 -13   10.67    1.83
  -5  -3  13   12.87    1.69
   5   3  13   11.76    2.14
   5   3 -14    5.65    1.63
  -5   3  14    5.98    1.37
   5  -3  14    2.16    1.32
  -5  -3  14    4.54    1.28
   5  -3 -14    1.40    1.34
  -5   3  15    2.05    1.31
   5   3 -15   -0.79    1.39
   5  -3  15   -1.06    1.22
  -5  -3  15    1.81    1.20
   5  -3 -15    0.39    1.22
   6  -3   0   36.32    2.91
   6  -3   0   35.27    2.78
   6  -3   0   35.08    2.67
   6   3   0   39.93    2.89
   6   3   0   37.76    2.72
   6   3   0   39.72    2.87
  -6   3   0   36.45    2.88
   6   3   0   36.06    2.70
   6   3  -1   18.41    1.43
   6   3  -1   19.05    1.46
   6   3  -1   18.60    1.48
  -6   3   1   21.24    1.51
   6  -3   1   15.85    1.54
   6  -3   1   18.87    1.50
   6   3  -1   19.51    1.53
   6  -3   1   15.44    1.36
  -6   3  -1   19.40    1.61
  -6  -3   1   20.25    1.52
   6  -3  -1   17.65    1.59
   6   3   1   17.63    1.58
   6   3   1   17.35    1.50
  -6  -3   1   21.10    1.12
   6   3   1   19.08    1.43
   6  -3  -1   20.48    1.44
   6   3   1   18.71    1.42
   6  -3  -1   17.02    1.52
   6   3  -2    0.12    0.45
   6   3  -2    0.21    0.40
   6   3  -2    0.48    0.36
  -6   3   2    0.31    0.33
   6  -3   2    0.06    0.42
   6   3  -2    0.58    0.45
   6  -3   2    0.51    0.40
  -6  -3  -2   -0.03    0.33
   6   3   2   -0.09    0.51
   6   3   2   -0.22    0.30
   6   3   2    0.24    0.34
   6  -3  -2   -0.33    0.44
   6   3   2    0.17    0.43
  -6   3  -2    0.20    0.55
   6  -3  -2    0.20    0.39
  -6  -3   2    0.22    0.37
   6  -3  -2    0.20    0.42
  -6   3   3  156.71   10.08
   6   3  -3  134.51    9.67
   6   3  -3  134.89   10.08
   6  -3   3  130.00   10.19
  -6   3   3  138.92   10.23
   6  -3   3  122.62    9.87
   6   3  -3  128.23    9.90
  -6  -3  -3  146.97    9.59
   6  -3  -3  135.11   10.23
   6   3   3  134.64   10.22
   6   3   3  130.98    9.86
   6   3   3  141.54    9.90
   6  -3  -3  147.98    9.67
   6  -3  -3  122.33    9.88
   6   3   3  141.93   10.15
  -6   3  -3  142.75   10.29
  -6  -3   3  133.26   10.19
  -6   3   4    2.98    0.47
   6  -3   4    4.62    0.66
   6   3  -4    3.20    0.73
  -6   3   4    3.50    0.67
   6  -3   4    3.04    0.81
   6   3  -4    3.12    0.88
  -6  -3  -4    3.63    0.54
   6   3   4    3.41    0.88
  -6  -3   4    3.43    0.72
   6  -3  -4    3.74    0.87
   6   3   4    2.88    0.82
   6   3   4    4.24    0.53
   6   3   4    2.79    0.81
   6  -3  -4    2.70    0.72
  -6   3  -4    2.43    0.91
  -6  -3  -5   62.77    4.50
  -6   3   5   66.02    4.84
   6   3  -5   67.67    4.92
   6  -3   5   58.79    4.79
   6  -3   5   63.18    4.82
   6   3  -5   63.89    4.66
   6  -3  -5   61.50    4.63
   6   3   5   67.55    4.96
   6  -3  -5   61.71    4.87
  -6  -3   5   57.49    4.84
   6   3   5   64.86    4.86
  -6   3  -5   61.83    5.01
   6   3  -6   -1.94    1.00
   6   3  -6    0.19    0.77
  -6  -3  -6    1.25    0.55
   6  -3   6    0.56    0.91
   6  -3   6    1.41    0.67
  -6   3   6    0.09    0.61
   6  -3  -6   -0.89    0.82
   6  -3  -6    0.30    0.94
  -6   3  -6   -0.74    0.59
  -6   3  -6   -1.71    0.95
  -6  -3   6    1.21    0.79
   6   3   6   -1.23    0.90
   6   3   6    2.35    0.56
   6   3   6    0.22    0.87
   6   3  -7   16.50    1.93
  -6   3   7   15.90    1.53
   6   3  -7   14.15    1.64
   6  -3   7   17.41    1.64
  -6  -3  -7   16.09    1.40
   6  -3   7   17.25    1.86
   6   3   7   16.77    1.90
   6  -3  -7   19.06    1.70
   6  -3  -7   15.72    1.87
  -6  -3   7   15.73    1.66
   6   3   7   18.51    1.49
   6   3   7   16.23    1.76
  -6   3  -7   15.39    1.91
   6  -3   8    0.72    1.08
   6   3  -8    0.79    1.24
  -6  -3  -8   -0.04    0.68
   6   3  -8    0.50    0.94
   6  -3   8    1.28    0.87
  -6   3   8    2.04    0.82
   6  -3  -8    0.48    1.14
   6   3   8   -1.78    1.15
   6   3   8    1.34    0.74
  -6   3  -8    0.81    1.13
   6  -3  -8   -0.52    1.01
  -6  -3   8    0.44    1.02
   6   3   8   -0.40    0.91
   6  -3   9   79.62    5.46
  -6  -3  -9   70.38    4.93
  -6   3   9   63.57    5.27
   6   3  -9   67.90    5.16
   6  -3   9   56.24    5.33
   6   3  -9   66.72    5.50
   6  -3  -9   71.13    5.55
  -6   3  -9   60.32    5.52
   6  -3  -9   77.39    5.19
   6   3   9   62.43    5.24
  -6  -3   9   59.87    5.32
   6   3   9   77.56    5.56
   6   3   9   75.45    5.41
   6  -3  10   -0.24    1.10
   6  -3  10   -1.02    1.10
   6   3 -10    0.72    1.24
  -6   3  10    2.90    1.15
   6   3 -10    1.84    1.44
  -6  -3 -10    0.62    0.90
   6   3  10   -0.03    0.89
   6   3  10   -1.33    1.27
  -6   3 -10    0.27    1.16
   6   3  10   -0.36    0.98
   6  -3 -10   -0.20    1.14
  -6  -3  10    2.33    1.19
   6  -3 -10   -0.25    1.28
  -6  -3 -11    9.37    1.28
   6  -3  11    6.31    1.55
  -6   3  11    9.82    1.52
   6  -3  11    9.26    1.66
   6   3 -11    9.08    1.72
   6   3 -11    9.76    1.98
   6  -3 -11    7.82    1.94
  -6   3 -11    5.83    1.63
  -6  -3  11   11.92    1.60
   6  -3 -11    9.84    1.63
   6   3  11    9.46    1.95
   6   3  11    6.33    1.31
   6   3  11    6.71    1.44
   6  -3  12    1.91    1.33
  -6   3  12    4.06    1.30
   6   3 -12    4.71    1.51
   6  -3  12    2.36    1.38
  -6  -3  12    4.98    1.30
   6  -3 -12   -0.32    1.23
   6   3  12   -0.32    1.10
   6   3  12   -0.54    1.46
   6  -3  13    5.52    1.59
   6   3 -13    6.39    1.63
  -6   3  13    6.84    1.51
   6  -3  13    1.26    1.37
  -6  -3  13    6.32    1.42
   6  -3 -13    4.03    1.43
   6   3  13    3.25    1.66
  -6   3  14    0.97    1.32
   6  -3  14   -0.71    1.22
   6   3 -14    0.13    1.38
   6   3  14    1.24    1.52
  -6  -3  14    3.36    1.32
   6  -3 -14    1.03    1.31
   6   3 -15   11.74    2.00
  -6   3  15   11.36    1.77
   6  -3  15    7.45    1.60
  -6  -3  15    7.91    1.65
   6  -3 -15   10.04    1.81
   7  -3   0    0.02    0.42
   7  -3   0   -0.40    0.38
   7   3   0    0.65    0.38
  -7   3   0    0.40    0.45
   7  -3   0    0.24    0.32
   7  -3   0    0.06    0.42
   7   3   0    0.34    0.50
   7   3   0    0.29    0.37
   7   3  -1  139.02    9.46
  -7   3   1  143.15    9.93
   7  -3   1  121.90    9.62
   7  -3   1  129.35    9.37
   7   3  -1  139.94    9.95
   7   3  -1  136.12    9.60
   7  -3   1  122.34   10.01
   7  -3   1  120.13    9.62
   7   3  -1  135.20    9.59
   7  -3  -1  134.88    9.66
   7   3   1  134.39    9.99
   7   3   1  147.73    9.43
   7  -3  -1  142.88    9.43
   7  -3  -1  134.19   10.06
   7   3   1  133.37    9.98
  -7  -3   1  142.35    7.36
  -7   3  -1  133.73   10.00
   7  -3  -1  117.68    9.62
  -7  -3   1  141.89    9.99
   7  -3   2   19.65    1.65
   7   3  -2   19.00    1.62
   7  -3   2   18.57    1.64
   7   3  -2   19.85    1.63
   7   3  -2   20.58    1.62
  -7   3   2   23.50    1.61
   7   3  -2   21.16    1.67
  -7  -3  -2   21.50    1.55
   7  -3   2   19.82    1.68
   7   3   2   17.36    1.55
   7  -3  -2   18.91    1.65
  -7   3  -2   19.00    1.80
   7   3   2   19.86    1.63
   7  -3  -2   21.31    1.60
  -7  -3   2   21.21    1.66
   7   3   2   20.66    1.62
   7   3   2   19.34    1.75
   7  -3  -2   19.56    1.74
   7   3  -3    2.66    0.66
   7  -3   3    2.93    0.60
  -7   3   3    2.86    0.46
   7   3  -3    3.51    0.74
   7  -3   3    3.27    0.71
   7   3  -3    3.42    0.77
  -7  -3  -3    3.18    0.50
   7   3  -3    2.09    0.47
   7   3   3    2.95    0.72
  -7   3  -3    1.89    0.82
   7   3   3    3.40    0.51
   7   3   3    3.15    0.76
  -7  -3   3    2.96    0.62
   7  -3  -3    3.47    0.72
   7  -3  -3    2.91    0.69
   7  -3  -3    3.32    0.64
   7   3   3    1.88    0.57
  -7   3   4   66.90    3.94
   7   3  -4   68.99    5.11
  -7  -3  -4   73.21    4.97
   7  -3   4   77.10    5.34
  -7   3   4   68.56    5.35
   7  -3   4   67.58    5.24
   7   3  -4   65.81    5.28
  -7  -3   4   66.36    5.32
   7  -3  -4   68.35    5.08
   7   3   4   69.13    5.27
   7  -3  -4   75.18    5.30
   7   3   4   77.69    5.27
   7   3   4   62.10    5.22
   7   3   4   69.51    5.44
  -7   3  -4   71.31    5.52
   7  -3   5   33.17    2.71
   7  -3   5   33.50    2.61
   7   3  -5   30.36    2.79
  -7  -3  -5   32.90    2.38
   7   3  -5   31.51    2.58
  -7   3   5   31.06    2.61
   7  -3  -5   33.59    2.59
   7   3   5   31.34    2.78
  -7   3  -5   29.11    2.91
   7   3   5   31.70    2.73
  -7  -3   5   30.48    2.63
   7   3   5   29.82    2.71
   7   3   5   37.76    2.53
   7  -3  -5   29.82    2.73
   7  -3   6    4.18    1.12
   7  -3   6    3.14    0.75
   7   3  -6    2.86    1.18
  -7   3   6    3.20    0.78
   7   3  -6    2.79    0.92
  -7  -3  -6    3.25    0.66
   7   3   6    3.66    1.15
  -7   3  -6    2.85    1.13
   7   3   6    2.78    1.01
   7  -3  -6    4.40    0.97
  -7  -3   6    3.31    0.90
   7  -3  -6    4.01    1.11
   7   3   6    4.97    0.70
  -7   3   7   25.40    2.24
   7  -3   7   26.48    2.26
  -7  -3  -7   27.94    2.06
   7  -3   7   27.22    2.47
   7   3  -7   25.46    2.30
   7   3  -7   27.12    2.63
  -7   3  -7   22.95    2.58
   7  -3  -7   25.36    2.29
   7   3   7   24.81    2.53
   7   3   7   24.96    2.44
   7  -3  -7   24.48    2.54
  -7  -3   7   25.48    2.33
   7   3   7   31.77    2.18
  -7   3   8   11.30    1.36
   7   3  -8   15.74    2.09
   7  -3   8   13.79    1.82
   7   3  -8   15.51    1.70
  -7  -3  -8   11.64    1.21
   7  -3   8   15.41    1.49
   7  -3  -8   11.26    1.69
   7   3   8    9.91    1.66
   7  -3  -8   11.86    1.92
   7   3   8    9.43    1.96
   7   3   8   13.29    1.29
  -7   3  -8    7.65    1.89
  -7  -3   8   13.98    1.56
  -7   3   9   -1.10    0.97
  -7  -3  -9   -0.74    0.78
   7  -3   9    0.01    0.97
   7   3  -9   -1.75    1.20
   7   3  -9   -0.48    1.05
   7  -3   9   -0.55    1.05
   7   3   9   -1.13    0.75
   7  -3  -9   -1.83    1.07
  -7  -3   9   -1.36    1.08
   7   3   9   -0.23    1.16
   7   3   9   -2.12    0.85
   7  -3  -9    0.82    1.24
  -7   3  -9   -0.25    1.10
   7   3 -10    9.45    1.98
  -7  -3 -10   11.47    1.25
   7  -3  10    4.52    1.45
  -7   3  10   10.75    1.51
   7  -3  10    7.11    1.61
   7   3 -10   12.37    1.72
   7   3  10    7.97    1.27
   7  -3 -10    7.96    1.59
   7   3  10    7.15    1.86
  -7   3 -10    2.14    1.74
   7   3  10    5.37    1.47
  -7  -3  10   12.23    1.56
   7  -3 -10    8.40    1.86
   7   3 -11   16.42    2.04
   7   3 -11   14.18    2.19
   7  -3  11   13.47    2.01
  -7   3  11   13.63    1.77
   7  -3  11   14.38    1.87
   7  -3 -11   13.36    2.26
   7   3  11    7.92    1.70
   7   3  11    9.65    1.54
   7   3  11   12.77    2.19
  -7   3 -11    7.90    1.94
   7  -3 -11   11.59    1.81
  -7  -3  11   16.52    1.87
   7   3 -12   -1.48    1.48
  -7   3  12   -0.80    1.18
   7  -3  12   -2.80    1.23
   7   3 -12   -1.57    1.34
   7  -3  12    0.17    1.22
  -7  -3  12    0.53    1.23
  -7   3 -12    0.89    1.23
   7   3  12   -1.21    1.30
   7  -3 -12    1.54    1.30
   7   3  12   -0.56    0.92
  -7   3  13    9.96    1.68
   7  -3  13   12.05    1.91
   7   3 -13   12.41    1.95
   7  -3  13    6.80    1.69
  -7   3 -13    2.35    1.91
   7  -3 -13    8.46    1.65
   7   3  13    9.16    2.00
   7   3  13    8.70    1.55
  -7  -3  13   12.02    1.74
   7   3 -14    8.79    1.88
  -7   3  14    8.44    1.70
   7  -3  14    6.72    1.58
  -7  -3  14   10.13    1.71
   7  -3 -14    8.52    1.73
   7   3  14    8.40    1.97
   7   3 -15   -2.34    1.31
  -7   3  15   -0.25    1.33
   7  -3  15   -1.73    1.23
  -7  -3  15    0.48    1.27
   7  -3 -15   -2.30    1.30
   8   3   0   26.64    2.18
   8  -3   0   24.37    2.09
   8   3   0   29.99    2.24
   8  -3   0   27.33    2.25
   8   3   0   29.81    2.08
   8  -3   0   25.89    2.02
   8  -3   0   26.42    2.10
  -8   3   0   28.22    2.22
   8  -3   1    8.21    0.93
  -8   3   1    8.34    0.81
   8  -3   1    7.13    0.79
   8  -3   1    6.95    0.76
   8   3  -1    7.59    0.82
   8   3  -1    8.12    0.76
   8  -3   1    5.94    0.68
   8   3  -1    6.83    0.85
   8   3   1    6.73    0.79
   8  -3  -1    7.43    0.92
   8  -3  -1    6.85    0.83
   8   3   1   10.08    1.05
  -8   3  -1    8.20    0.96
   8  -3  -1    7.67    0.77
   8  -3  -1    7.44    0.85
  -8  -3   1    7.62    0.60
   8   3   1    8.19    0.77
  -8  -3   1    7.27    0.82
   8   3  -2   44.95    3.08
   8   3  -2   42.91    3.12
   8   3  -2   40.31    3.16
  -8   3   2   47.91    3.14
  -8  -3  -2   41.80    2.98
   8  -3   2   38.86    3.10
   8  -3   2   37.28    3.08
   8  -3   2   38.85    3.21
   8   3  -2   44.24    3.08
   8  -3  -2   44.00    3.04
   8   3   2   35.95    3.00
   8  -3  -2   41.04    3.27
   8   3   2   40.12    3.17
   8   3   2   35.01    3.03
  -8  -3   2   43.91    3.20
   8  -3  -2   36.46    3.09
  -8   3  -2   45.33    3.36
  -8  -3   2   45.19    2.35
   8   3   2   38.22    3.27
   8  -3   3   34.03    2.48
   8  -3   3   28.13    2.40
   8   3  -3   29.12    2.37
   8   3  -3   32.13    2.44
   8   3  -3   30.27    2.47
  -8  -3  -3   33.36    2.26
   8   3  -3   27.75    2.37
   8  -3   3   32.25    2.43
  -8   3  -3   29.49    2.67
   8  -3  -3   29.76    2.44
   8   3   3   30.14    2.40
   8   3   3   30.38    2.59
  -8  -3   3   34.25    2.46
   8  -3  -3   31.77    2.35
   8   3   3   25.88    2.34
   8  -3  -3   28.36    2.50
   8   3   3   29.44    2.41
   8  -3   4   48.25    3.69
   8   3  -4   46.40    3.72
   8  -3   4   45.50    3.67
  -8   3   4   48.67    2.78
  -8  -3  -4   50.25    3.45
   8  -3   4   47.72    3.72
  -8   3   4   50.53    3.78
  -8   3   4   50.52    3.57
   8   3  -4   45.75    3.59
   8   3  -4   48.85    3.75
  -8  -3   4   47.14    3.72
   8   3   4   49.42    3.65
   8   3   4   46.38    3.67
   8  -3  -4   47.75    3.56
   8   3   4   44.45    3.68
  -8   3  -4   47.73    3.95
   8  -3  -4   43.05    3.69
   8   3   4   47.27    3.84
   8  -3   5    9.82    1.31
   8  -3   5    8.15    0.97
  -8   3   5    8.46    0.75
   8   3  -5    8.18    1.16
  -8  -3  -5    8.49    0.85
   8   3  -5    8.81    1.47
  -8   3   5    7.99    1.07
   8   3   5    7.61    1.26
   8  -3  -5    8.25    1.31
   8   3   5   10.13    1.36
   8  -3  -5    9.11    1.17
   8   3   5    8.49    0.89
   8   3   5    7.65    1.33
  -8  -3   5   10.08    1.13
  -8   3  -5    6.30    1.41
   8   3  -6   84.15    6.23
   8   3  -6   82.80    6.51
  -8  -3  -6   85.24    6.04
  -8   3   6   81.76    6.47
   8  -3   6   80.38    6.46
   8  -3   6   76.26    6.39
   8   3   6   97.93    6.42
   8  -3  -6   80.36    6.20
   8   3   6   90.51    6.48
  -8  -3   6   87.67    6.51
  -8   3  -6   86.77    6.73
   8   3   6   83.84    6.61
   8  -3  -6   86.54    6.50
  -8  -3  -7    1.54    0.62
  -8   3   7    1.61    0.77
   8  -3   7    1.79    1.01
   8   3  -7    1.68    1.05
   8  -3   7    1.18    0.78
   8   3  -7    1.15    1.17
  -8   3  -7    0.62    1.08
   8  -3  -7    0.66    0.96
  -8  -3   7    2.32    0.96
   8   3   7    2.14    0.61
   8  -3  -7    0.97    1.05
   8   3   7    0.28    1.10
   8   3   7    0.37    0.95
   8   3  -8   12.62    1.64
   8  -3   8   11.88    1.73
   8  -3   8   11.60    1.45
  -8  -3  -8   10.78    1.15
  -8   3   8   11.00    1.34
   8   3  -8   12.71    1.94
   8  -3  -8   12.43    1.68
   8   3   8   11.34    1.21
   8   3   8   10.57    1.80
   8   3   8   11.77    1.69
  -8   3  -8    8.39    1.83
  -8  -3   8   13.88    1.64
   8  -3  -8   13.50    1.90
   8   3  -9   11.50    1.69
   8  -3   9    7.44    1.60
  -8  -3  -9   10.55    1.21
   8  -3   9    9.38    1.40
   8   3  -9    7.79    1.82
  -8   3   9   10.28    1.42
  -8   3  -9    2.38    1.84
   8  -3  -9    7.59    1.77
  -8  -3   9   11.27    1.52
   8   3   9    9.59    1.11
   8  -3  -9    5.90    1.47
   8   3   9    5.68    1.54
   8   3   9    7.77    1.84
   8  -3  10    5.71    1.46
   8   3 -10    5.88    1.50
   8   3 -10    4.04    1.67
  -8   3  10    4.06    1.26
   8  -3  10    3.77    1.24
   8   3  10    3.92    1.30
   8  -3 -10    4.89    1.38
   8  -3 -10    6.79    1.68
  -8   3 -10    2.95    1.41
   8   3  10    3.66    1.55
   8   3  10    3.88    1.08
  -8  -3  10    4.84    1.38
   8  -3  11    0.43    1.21
   8  -3  11   -1.58    1.05
  -8   3  11    0.45    1.15
   8   3 -11    1.36    1.35
   8   3 -11   -0.57    1.41
   8   3  11   -1.43    1.02
   8  -3 -11   -0.84    1.16
  -8   3 -11   -0.71    1.20
   8  -3 -11   -0.95    1.34
  -8  -3  11    1.19    1.16
   8   3  11   -2.23    1.26
   8   3 -12   23.61    2.78
  -8   3  12   18.10    1.96
   8   3 -12   22.81    2.22
   8  -3  12   13.09    2.05
   8  -3  12   18.04    2.10
  -8   3 -12    8.76    2.32
   8  -3 -12   16.89    1.95
   8   3  12   19.32    2.58
  -8  -3  12   15.74    1.92
   8   3  12   14.22    1.86
   8  -3 -12   21.84    2.68
   8  -3  13    1.97    1.39
   8   3 -13    3.66    1.49
  -8   3  13    3.77    1.42
   8  -3  13   -0.94    1.23
  -8   3 -13   -1.91    1.43
  -8  -3  13    4.19    1.45
   8   3  13    1.87    1.51
   8   3  13   -0.24    1.04
   8  -3 -13    1.90    1.38
   8  -3  14    2.65    1.34
   8   3 -14    4.48    1.63
  -8   3  14    4.54    1.57
   8  -3  14    3.88    1.55
   8  -3 -14    2.25    1.42
  -8  -3  14    3.96    1.49
   8   3  14    3.22    1.67
   8  -3  15    3.98    1.48
  -8   3  15    7.44    1.72
   8   3 -15    8.62    1.87
  -8  -3  15    6.93    1.59
   8  -3 -15    2.15    1.39
   9   3   0    0.37    0.55
   9  -3   0    0.47    0.46
  -9   3   0    0.39    0.56
   9  -3   0    0.42    0.41
   9   3   0    0.07    0.47
   9  -3   0    0.24    0.50
   9   3   0   -0.01    0.46
   9  -3   0    0.10    0.57
   9  -3   1   16.16    1.39
   9   3  -1   17.37    1.42
   9  -3   1   13.44    1.28
   9  -3   1   16.77    1.52
  -9   3   1   18.07    1.46
   9  -3   1   14.91    1.37
   9   3  -1   19.15    1.51
   9   3   1   17.85    1.37
   9  -3  -1   16.62    1.43
   9   3   1   16.66    1.45
   9   3   1   16.97    1.56
  -9   3  -1   16.33    1.58
   9  -3  -1   16.49    1.55
  -9  -3   1   18.21    1.07
   9  -3  -1   15.53    1.36
  -9  -3   1   17.51    1.47
   9  -3  -1   14.29    1.37
   9  -3   2  144.67   11.26
   9  -3   2  128.72   10.50
  -9   3   2  171.55   11.15
   9   3  -2  160.60   10.84
   9   3  -2  156.22   11.17
  -9  -3  -2  145.94   10.56
   9  -3   2  139.96   10.81
   9   3  -2  154.29   10.79
   9   3  -2  156.92   10.66
   9  -3   2  140.05   10.82
   9  -3  -2  151.38   10.61
   9   3   2  153.20   11.23
   9  -3  -2  135.66   10.83
   9  -3  -2  158.66   10.87
  -9  -3   2  158.90   11.24
   9   3   2  148.72   11.28
   9  -3  -2  145.86   11.30
  -9   3  -2  153.63   11.32
  -9  -3   2  159.22    8.28
   9   3  -3    3.59    0.61
   9   3  -3    3.57    0.87
  -9  -3  -3    3.69    0.58
   9   3  -3    3.59    0.78
   9  -3   3    2.19    0.71
   9  -3   3    2.50    0.70
   9  -3   3    3.09    0.74
  -9   3   3    3.94    0.58
   9   3  -3    4.34    0.80
   9   3   3    4.04    0.89
   9  -3  -3    3.44    0.69
   9  -3  -3    2.90    0.74
  -9   3  -3    2.21    0.99
   9   3   3    2.99    0.63
   9  -3  -3    3.23    0.75
  -9  -3   3    3.22    0.72
   9   3   3    3.97    0.71
   9  -3  -3    3.30    0.84
   9   3   3    3.82    0.62
   9   3  -4  112.19    8.14
  -9   3   4  118.57    6.18
   9   3  -4  108.85    8.15
   9  -3   4  108.40    8.33
  -9   3   4  104.50    8.36
  -9  -3  -4  116.29    7.80
   9   3  -4  109.71    7.94
   9  -3   4  106.49    8.09
  -9   3   4  125.43    8.17
   9  -3   4  103.30    8.08
   9   3   4  111.98    8.08
   9  -3  -4  112.64    7.91
   9   3   4  110.63    8.42
   9   3   4  103.70    8.07
  -9   3  -4  109.89    8.50
   9   3   4  109.79    8.27
   9  -3  -4  104.33    8.11
  -9  -3   4  110.91    8.33
   9  -3   5   -0.47    0.75
   9   3  -5    0.43    0.76
  -9  -3  -5    0.78    0.51
  -9   3   5   -0.14    0.64
   9   3  -5   -1.65    0.91
   9  -3   5    0.20    0.63
  -9   3   5   -0.12    0.45
   9   3   5   -0.70    0.81
   9   3   5   -1.84    0.85
  -9  -3   5    0.78    0.68
   9  -3  -5    0.27    0.81
   9  -3  -5   -0.46    0.69
   9   3   5    0.25    0.50
  -9   3  -5   -1.35    0.91
  -9   3   6   -0.03    0.69
   9   3  -6    0.21    0.81
   9   3  -6    1.28    1.03
   9  -3   6    1.40    1.00
  -9  -3  -6   -0.03    0.51
   9  -3   6    0.84    0.64
   9  -3  -6    0.17    0.93
   9   3   6    0.27    0.92
   9   3   6    0.36    0.56
   9  -3  -6   -0.19    0.82
  -9  -3   6    1.43    0.80
   9   3   6   -0.06    0.93
  -9   3  -6   -0.13    0.93
   9  -3   7    0.37    0.98
  -9  -3  -7    1.84    0.66
   9   3  -7   -1.69    1.14
   9   3  -7   -0.55    0.93
   9  -3   7    1.69    0.73
  -9   3   7    0.61    0.81
   9   3   7   -1.56    1.07
  -9  -3   7    2.34    0.98
  -9   3  -7   -2.95    1.25
   9  -3  -7   -2.71    0.98
   9   3   7    1.15    0.59
   9   3   7   -2.51    1.01
   9  -3  -7   -1.00    0.97
  -9   3   8   32.10    2.80
  -9  -3  -8   33.91    2.54
   9  -3   8   33.81    2.97
   9   3  -8   30.88    3.07
   9  -3   8   31.38    2.80
   9   3  -8   32.49    2.84
   9   3   8   36.77    2.72
  -9  -3   8   32.44    2.87
   9  -3  -8   34.47    2.82
   9   3   8   34.21    3.09
   9   3   8   33.34    3.00
   9  -3  -8   33.82    3.10
  -9   3  -8   28.79    3.16
   9  -3   9   -1.75    1.02
   9  -3   9    0.33    0.95
   9   3  -9   -1.28    1.05
   9   3  -9    0.81    1.33
  -9   3   9   -0.99    0.94
  -9  -3  -9   -0.65    0.78
   9  -3  -9   -1.38    1.03
   9  -3  -9   -0.98    1.15
  -9   3  -9    0.46    1.21
  -9  -3   9   -0.73    1.07
   9   3   9   -0.08    0.99
   9   3   9   -0.40    0.69
   9   3   9    0.45    1.19
  -9   3  10   21.95    2.08
   9   3 -10   24.37    2.22
   9  -3  10   19.40    2.10
   9  -3  10   21.16    2.25
   9   3 -10   20.41    2.44
   9   3  10   20.97    2.17
   9  -3 -10   21.42    2.16
  -9  -3  10   20.37    2.15
  -9   3 -10   15.94    2.55
   9   3  10   21.23    2.37
   9  -3 -10   21.87    2.66
   9   3 -11    0.96    1.48
   9   3 -11    1.87    1.36
   9  -3  11    1.04    1.15
   9  -3  11   -0.74    1.17
  -9   3  11    1.76    1.30
   9   3  11   -0.90    1.53
  -9  -3  11    4.48    1.32
   9   3  11   -1.18    1.12
   9  -3 -11    2.37    1.36
  -9   3 -11   -4.89    1.47
   9  -3 -11    0.94    1.43
   9  -3  12   -3.32    1.10
   9   3 -12   -0.68    1.47
   9   3 -12    0.90    1.42
   9  -3  12   -1.19    1.11
  -9   3  12   -0.96    1.29
   9   3  12    0.56    1.06
   9  -3 -12   -0.72    1.31
  -9   3 -12   -0.20    1.25
  -9  -3  12   -1.27    1.17
   9  -3 -12    0.20    1.47
   9   3  12   -2.05    1.35
  -9   3  13    2.06    1.40
   9   3 -13    4.26    1.57
   9  -3  13    3.16    1.42
   9  -3  13    0.17    1.22
   9   3 -13    2.17    1.56
   9   3  13    3.56    1.64
  -9  -3  13    3.70    1.40
  -9   3 -13   -4.85    1.52
   9  -3 -13    1.48    1.41
   9   3  13    0.73    1.08
  -9   3  14    7.56    1.72
   9  -3  14    9.60    1.87
  -9  -3 -14    5.77    1.66
   9   3 -14    9.90    1.90
   9  -3  14    5.09    1.57
   9   3  14   10.23    2.11
   9  -3 -14    9.69    1.73
  -9  -3  14    8.12    1.68
  10  -3   0   72.23    5.61
 -10   3   0   76.78    5.88
  10   3   0   76.25    5.87
  10  -3   0   69.65    5.49
  10   3   0   86.43    5.57
  10   3   0   84.47    5.91
  10  -3   0   76.46    5.63
  10  -3   0   77.90    5.94
  10  -3   1    7.06    0.86
  10   3  -1    7.73    0.92
  10   3  -1    7.32    0.95
  10  -3   1    7.09    0.98
  10  -3   1    5.81    0.81
 -10   3   1    7.56    0.92
  10   3  -1    7.30    0.93
  10  -3   1    6.77    0.76
  10  -3  -1    6.78    1.03
  10   3   1    7.70    0.85
  10  -3  -1    6.96    0.85
  10  -3  -1    6.59    0.88
 -10   3  -1    7.57    1.11
  10   3   1    5.87    1.03
  10  -3  -1    5.86    0.82
  10   3   1    7.74    0.93
  10   3  -2   14.04    1.12
  10  -3   2    9.86    1.04
  10   3  -2   14.26    1.26
  10  -3   2   11.91    1.19
  10  -3   2   12.09    1.29
  10  -3   2   12.17    1.20
 -10  -3  -2   14.13    1.16
  10   3  -2   13.20    1.20
 -10   3   2   15.49    1.22
  10   3  -2   14.38    1.30
 -10  -3   2   14.84    0.93
  10  -3  -2   11.80    1.21
  10   3   2   12.76    1.25
 -10   3  -2   12.63    1.49
  10  -3  -2   12.80    1.28
  10  -3  -2   10.72    1.35
 -10  -3   2   14.34    1.29
  10   3   2   12.91    1.43
  10  -3  -2   14.95    1.22
  10  -3   3   36.93    3.00
 -10  -3  -3   41.13    2.76
  10  -3   3   38.37    2.91
  10   3  -3   37.77    2.94
  10   3  -3   38.96    2.90
  10   3  -3   33.55    2.90
  10  -3   3   30.16    2.86
 -10   3   3   43.58    2.88
  10   3  -3   40.80    2.90
  10  -3  -3   38.77    2.93
  10  -3  -3   37.73    3.08
 -10  -3   3   40.02    2.98
 -10   3  -3   35.96    3.22
  10   3   3   38.12    3.13
  10   3   3   37.88    2.95
  10  -3  -3   38.65    2.84
  10  -3  -3   34.37    2.93
  10   3   3   33.52    2.79
  10   3   3   32.88    2.82
  10  -3   4    1.12    0.65
 -10   3   4    0.50    0.48
  10   3  -4    1.53    0.74
 -10  -3  -4    0.94    0.51
  10   3  -4    0.72    0.74
  10   3  -4    1.29    0.84
  10  -3   4    0.16    0.71
 -10   3   4    0.66    0.71
 -10   3  -4    1.41    1.02
  10   3   4    0.55    0.53
  10   3   4   -0.07    0.78
  10  -3  -4    0.27    0.70
  10   3   4    1.31    0.67
  10   3   4    0.80    0.69
  10  -3  -4    1.16    0.68
 -10  -3   4    0.24    0.63
  10  -3   5    6.52    0.95
 -10  -3  -5    6.18    0.76
  10   3  -5    6.36    1.25
 -10   3   5    6.64    1.02
  10   3  -5    7.00    1.09
 -10   3   5    5.93    0.72
  10  -3   5    5.76    1.09
  10   3   5    5.64    1.10
 -10  -3   5    7.40    1.03
  10  -3  -5    6.49    1.03
  10   3   5    6.77    0.85
 -10   3  -5    5.35    1.34
  10  -3  -5    5.74    1.15
  10   3   5    5.74    1.18
  10   3  -6   41.09    3.35
  10  -3   6   46.68    3.44
 -10   3   6   42.82    3.44
 -10  -3  -6   45.31    3.13
  10  -3   6   41.46    3.49
  10   3  -6   40.48    3.56
  10   3   6   43.16    3.52
  10   3   6   47.01    3.34
 -10  -3   6   40.78    3.43
  10  -3  -6   37.51    3.47
  10  -3  -6   40.24    3.32
  10   3   6   40.71    3.61
 -10   3  -6   41.37    3.78
  10   3  -7    9.63    1.46
  10   3  -7    9.65    1.80
  10  -3   7   10.32    1.56
  10  -3   7   10.39    1.24
 -10   3   7   12.05    1.41
 -10  -3  -7    8.52    1.02
  10   3   7   12.22    1.68
 -10  -3   7   11.21    1.45
  10   3   7   11.30    1.15
  10  -3  -7    9.80    1.65
  10  -3  -7   13.39    1.56
  10   3   7    9.37    1.62
 -10   3  -7    7.31    1.75
 -10  -3  -8   13.01    1.24
  10   3  -8   15.47    1.82
 -10   3   8   13.25    1.50
  10  -3   8   14.12    1.83
  10   3  -8   13.78    2.05
  10  -3   8   14.17    1.48
  10   3   8   11.74    1.83
  10   3   8   13.62    1.33
  10  -3  -8   11.87    1.96
  10   3   8   15.47    2.01
 -10   3  -8   12.69    2.12
 -10  -3   8   12.97    1.60
  10  -3  -8   14.56    1.81
  10   3  -9   20.97    2.43
  10   3  -9   22.30    2.11
  10  -3   9   19.31    2.17
 -10   3   9   22.46    2.01
  10  -3   9   19.65    1.99
  10  -3  -9   20.29    2.08
 -10   3  -9   12.87    2.59
  10   3   9   22.78    2.66
 -10  -3   9   21.57    2.08
  10  -3  -9   20.65    2.57
  10   3   9   18.34    2.17
  10  -3  10    9.84    1.74
  10  -3  10    7.17    1.39
  10   3 -10   11.78    2.01
 -10   3  10   12.54    1.63
  10   3 -10   12.94    1.83
  10   3  10    9.38    1.69
  10   3  10   10.51    1.91
 -10  -3  10   10.80    1.65
  10  -3 -10    9.05    1.90
 -10   3 -10    5.64    1.76
  10  -3 -10   11.03    1.71
  10  -3  11    5.15    1.51
  10  -3  11    3.47    1.26
 -10   3  11    6.83    1.48
  10   3 -11    8.33    1.62
  10   3 -11    5.94    1.83
  10   3  11    5.76    1.45
 -10   3 -11    2.01    1.66
  10  -3 -11    7.27    1.56
  10  -3 -11    7.23    1.82
  10   3  11    5.64    1.70
 -10  -3  11    6.96    1.55
  10  -3  12   16.59    2.23
  10  -3  12   11.61    1.96
  10   3 -12   21.95    2.34
 -10   3  12   16.50    1.96
  10   3 -12   18.78    2.05
  10   3  12   17.17    1.91
  10  -3 -12   15.16    2.03
  10   3  12   15.14    2.44
 -10   3 -12    7.13    2.31
 -10  -3  12   16.41    1.91
  10  -3 -12   19.38    2.57
  10   3 -13   -0.21    1.36
 -10   3  13   -1.21    1.36
  10  -3  13   -0.32    1.24
  10  -3  13   -2.24    1.21
  10   3 -13    2.26    1.66
  10  -3 -13   -1.34    1.45
  10   3  13   -0.54    1.02
  10   3  13   -1.43    1.39
  10  -3 -13   -0.56    1.28
 -10  -3  13    0.26    1.38
 -10   3 -13   -1.95    1.26
 -10  -3 -14   -0.51    1.25
  10  -3  14    1.52    1.43
 -10   3  14    1.25    1.50
  10  -3  14   -0.51    1.31
  10   3 -14   -0.38    1.46
  10   3  14    1.60    1.66
  10  -3 -14    0.08    1.39
 -10   3 -14    0.31    1.37
 -10  -3  14    1.95    1.49
  11   3   0   -0.47    0.61
  11   3   0    0.00    0.54
 -11   3   0    0.35    0.65
  11   3   0   -0.18    0.56
  11  -3   0   -0.07    0.48
  11  -3   0    0.55    0.49
  11  -3   0   -0.63    0.45
  11  -3   0    0.29    0.67
  11  -3   1   60.75    4.88
  11   3  -1   73.62    5.28
 -11   3   1   73.37    5.23
  11   3  -1   72.79    5.26
  11  -3   1   60.38    5.00
  11  -3   1   69.08    5.32
  11   3  -1   74.43    5.01
  11  -3   1   63.43    5.00
  11  -3  -1   66.32    4.93
  11   3   1   66.79    5.31
  11   3   1   75.28    4.95
 -11   3  -1   70.94    5.34
  11  -3  -1   70.07    5.05
  11  -3  -1   69.66    5.35
  11  -3  -1   63.14    5.02
  11   3   1   71.02    5.27
 -11   3   2    4.72    0.73
  11   3  -2    4.92    0.87
  11   3  -2    4.50    0.64
  11   3  -2    3.53    0.74
  11  -3   2    3.29    0.71
  11  -3   2    3.27    0.70
  11  -3   2    3.54    0.54
  11  -3   2    3.53    0.81
  11   3   2    3.65    0.92
 -11  -3   2    5.30    0.83
  11  -3  -2    4.95    0.85
 -11  -3   2    3.63    0.55
  11  -3  -2    4.79    0.76
  11   3   2    5.43    0.80
 -11   3  -2    2.98    1.01
  11  -3  -2    3.60    0.90
  11  -3  -2    4.26    0.75
  11  -3   3   16.66    1.52
  11   3  -3   18.00    1.43
  11  -3   3   14.56    1.42
  11   3  -3   14.83    1.41
 -11  -3  -3   17.19    1.34
 -11   3   3   18.47    1.38
  11   3  -3   16.03    1.48
  11   3  -3   17.75    1.48
  11  -3   3   12.94    1.43
 -11   3  -3   16.07    1.79
 -11  -3   3   14.33    1.45
  11  -3  -3   14.63    1.59
  11  -3  -3   16.03    1.48
 -11  -3   3   16.21    1.09
  11   3   3   14.93    1.68
  11  -3  -3   15.08    1.42
  11   3   3   15.85    1.46
  11   3   3   13.79    1.29
  11   3  -4   10.64    1.19
  11  -3   4   11.00    1.27
 -11  -3  -4   10.90    0.96
  11   3  -4   10.48    1.34
  11  -3   4    8.95    1.14
 -11   3   4   10.18    1.21
 -11   3   4   10.77    0.88
 -11  -3   4   10.73    1.14
  11   3   4   10.48    1.06
  11   3   4    8.73    1.07
  11   3   4   11.61    1.49
 -11   3  -4    6.75    1.54
  11  -3  -4    9.49    1.10
  11   3   4    9.05    1.17
  11  -3  -4   10.86    1.21
 -11   3   5   33.13    2.08
  11   3  -5   34.45    2.76
 -11  -3  -5   35.61    2.54
 -11   3   5   33.48    2.83
  11  -3   5   33.94    2.81
  11   3  -5   33.35    2.89
  11  -3   5   32.30    2.80
  11   3   5   35.70    2.73
  11   3   5   35.43    2.81
 -11  -3   5   34.88    2.81
  11  -3  -5   32.88    2.70
  11   3   5   33.01    2.98
 -11   3  -5   32.83    3.10
  11  -3  -5   33.43    2.83
  11  -3   6    1.35    1.02
 -11   3   6    1.05    0.86
 -11  -3  -6    1.13    0.61
  11   3  -6    1.05    0.91
  11  -3   6    0.87    0.73
  11   3  -6    0.96    1.08
  11   3   6   -0.04    1.01
 -11   3  -6   -0.29    1.08
  11  -3  -6    1.00    0.96
  11   3   6    1.20    0.65
 -11  -3   6    0.15    0.83
  11   3   6   -0.28    0.90
  11  -3  -6    0.59    0.83
  11  -3   7   42.30    3.48
  11   3  -7   39.17    3.63
  11  -3   7   43.14    3.57
  11   3  -7   42.70    3.44
 -11   3   7   46.18    3.54
 -11  -3  -7   43.18    3.18
  11  -3  -7   39.86    3.59
  11   3   7   48.45    3.41
 -11  -3   7   38.87    3.49
  11   3   7   48.32    3.41
  11   3   7   38.70    3.67
  11  -3  -7   41.70    3.42
 -11   3  -7   39.49    3.89
  11   3   7   41.56    3.58
 -11   3   8    9.79    1.37
  11  -3   8   10.86    1.22
  11   3  -8    7.78    1.78
  11  -3   8    9.18    1.52
  11   3  -8   10.55    1.53
  11  -3  -8    6.84    1.42
  11   3   8   10.19    1.09
  11  -3  -8    7.04    1.62
  11   3   8    5.87    1.67
 -11   3  -8    5.91    1.95
  11   3   8    7.19    1.62
 -11  -3   8   11.54    1.50
  11  -3   9   -1.09    0.88
  11   3  -9    0.15    1.04
  11   3  -9   -0.02    1.23
  11  -3   9   -0.37    1.07
 -11   3   9   -0.38    1.00
  11   3   9   -0.14    1.14
 -11  -3   9   -1.24    1.07
  11  -3  -9   -1.21    1.13
  11   3   9   -1.18    1.12
 -11   3  -9    0.50    1.26
  11  -3  -9   -0.49    1.07
  11   3 -10    7.74    1.80
  11   3 -10    8.05    1.52
 -11   3  10    8.17    1.42
  11  -3  10    6.31    1.28
  11  -3  10    6.92    1.50
  11  -3 -10    6.18    1.68
  11   3  10    4.81    1.51
  11   3  10    4.57    1.67
 -11  -3  10   11.07    1.59
 -11   3 -10   -0.79    1.65
  11  -3 -10    4.86    1.38
  11  -3  11   13.93    2.02
  11   3 -11   20.16    2.59
 -11   3  11   18.45    2.02
  11  -3  11   18.76    2.13
  11   3 -11   20.65    2.13
  11   3  11   20.80    2.33
 -11   3 -11   15.82    2.54
 -11  -3  11   16.80    2.06
  11   3  11   19.12    2.09
  11  -3 -11   17.48    2.52
  11  -3 -11   19.55    2.05
 -11   3  12   -0.07    1.37
  11  -3  12   -1.54    1.16
  11   3 -12   -0.82    1.24
  11  -3  12   -0.22    1.19
  11   3 -12    0.39    1.48
  11  -3 -12   -0.94    1.24
 -11   3 -12   -1.85    1.24
  11  -3 -12   -0.51    1.41
  11   3  12    0.52    1.11
 -11  -3  12    0.06    1.30
  11   3  12   -1.65    1.33
  11  -3  13    6.92    1.60
  11  -3  13    9.87    1.80
  11   3 -13   10.54    2.13
 -11   3  13    9.59    1.82
  11   3 -13    8.51    1.79
  11   3  13    8.24    1.55
 -11   3 -13    3.12    1.90
 -11  -3  13   11.83    1.85
  11  -3 -13    9.11    2.07
  11   3  13   14.48    2.24
  11  -3 -13    7.68    1.66
  11  -3  14    0.48    1.33
 -11  -3 -14   -0.62    1.39
  11  -3  14    1.48    1.36
  11   3 -14    3.18    1.53
 -11   3  14    2.25    1.64
  11   3 -14    3.13    1.90
 -11   3 -14   -0.80    1.55
  11  -3 -14    0.80    1.32
  11   3  14    3.10    1.63
 -11  -3  14    4.23    1.62
  12   3   0    1.54    0.66
  12  -3   0    0.99    0.54
  12  -3   0    1.67    0.73
  12  -3   0    1.54    0.55
  12  -3   0    1.22    0.54
  12   3   0    1.76    0.62
 -12   3   0    1.84    0.76
  12   3   0    1.53    0.74
  12  -3   1   25.83    2.21
  12   3  -1   27.00    2.14
 -12   3   1   27.37    2.12
  12  -3   1   23.20    1.96
  12   3  -1   27.74    2.05
  12   3  -1   27.22    2.15
  12  -3   1   22.45    1.91
  12  -3   1   23.25    1.96
  12  -3  -1   21.76    1.96
  12  -3  -1   26.19    2.01
  12   3   1   24.93    2.14
  12  -3  -1   26.01    2.23
  12   3   1   24.80    2.23
  12   3   1   27.08    1.98
 -12   3  -1   23.63    2.24
  12  -3  -1   23.58    1.97
 -12   3   2    0.34    0.58
  12  -3   2   -0.41    0.53
  12  -3   2    0.38    0.40
  12   3  -2   -0.05    0.52
  12  -3   2   -0.12    0.55
  12  -3   2   -0.24    0.62
  12   3  -2    0.48    0.68
  12   3   2    0.06    0.72
  12  -3  -2    0.34    0.55
 -12  -3   2   -0.09    0.62
 -12   3  -2   -0.11    0.86
  12  -3  -2    0.17    0.62
  12   3   2   -0.05    0.49
 -12  -3   2   -0.33    0.41
  12  -3  -2    0.55    0.76
  12  -3  -2    0.34    0.59
  12   3   2    0.56    0.61
  12  -3   3   84.91    6.75
  12   3  -3   94.06    6.44
  12   3  -3   97.17    6.44
  12   3  -3   90.58    6.45
 -12  -3  -3   91.11    6.29
  12   3  -3   87.08    6.64
 -12   3   3   92.66    6.60
  12  -3   3   75.82    6.44
  12  -3   3   89.96    6.46
 -12  -3   3   91.38    6.72
  12   3   3   86.21    6.82
  12  -3  -3   81.47    6.78
 -12   3  -3   86.08    6.91
  12   3   3   88.71    6.72
 -12  -3   3   84.52    4.93
  12  -3  -3   89.22    6.36
  12  -3  -3   89.43    6.50
  12   3  -4    4.60    0.97
 -12  -3  -4    3.99    0.71
  12  -3   4    3.71    0.89
  12   3  -4    4.53    0.97
  12  -3   4    5.00    0.92
 -12   3   4    5.06    0.70
 -12   3   4    4.58    1.05
  12  -3  -4    4.75    0.96
  12  -3  -4    4.51    0.87
 -12   3  -4    3.82    1.28
  12   3   4    3.80    0.80
  12   3   4    3.72    0.78
  12   3   4    4.22    0.76
  12   3   4    3.53    1.06
 -12  -3   4    4.91    0.92
  12   3  -5   24.39    2.25
  12  -3   5   23.59    2.22
 -12   3   5   25.80    2.29
 -12  -3  -5   26.24    1.96
  12  -3   5   22.86    2.19
  12   3  -5   26.65    2.20
 -12   3   5   27.90    1.67
 -12   3  -5   25.27    2.62
  12   3   5   23.53    2.12
  12  -3  -5   27.06    2.16
  12   3   5   26.38    2.15
  12  -3  -5   24.53    2.24
  12   3   5   25.30    2.43
 -12  -3   5   23.49    2.19
  12  -3   6    3.44    1.08
 -12   3   6    2.01    0.96
  12   3  -6    3.88    1.08
  12  -3   6    4.81    0.97
  12   3  -6    1.18    1.23
 -12  -3  -6    2.74    0.72
  12  -3  -6    3.52    1.12
  12   3   6    3.80    0.78
  12  -3  -6    4.05    1.06
  12   3   6    2.09    1.23
 -12  -3   6    3.39    0.98
 -12   3  -6    0.24    1.45
  12   3   6    1.14    1.04
  12   3  -7   12.17    1.72
  12   3  -7   11.43    1.54
 -12   3   7    9.56    1.43
  12  -3   7   10.64    1.30
  12  -3   7    8.56    1.51
  12   3   7   12.10    1.23
  12  -3  -7   11.12    1.51
 -12   3  -7    6.66    1.85
  12   3   7   12.82    1.72
 -12  -3   7   12.59    1.53
  12  -3  -7   11.71    1.70
  12   3   7   11.94    1.74
  12  -3   8    4.48    1.30
 -12   3   8    5.02    1.15
  12  -3   8    5.44    1.12
  12   3  -8    3.66    1.47
  12   3  -8    5.65    1.29
 -12   3  -8    2.50    1.57
  12  -3  -8    4.31    1.27
  12  -3  -8    5.74    1.48
 -12  -3   8    6.42    1.25
  12   3   8    3.46    1.40
  12   3   8    6.29    1.53
  12   3  -9   41.54    2.97
  12  -3   9   32.07    2.95
  12   3  -9   31.52    3.12
  12  -3   9   30.00    2.82
 -12   3   9   30.55    2.84
  12   3   9   34.53    3.08
  12  -3  -9   35.11    2.87
 -12   3  -9   28.10    3.22
  12  -3  -9   30.92    3.04
 -12  -3   9   33.45    2.92
  12   3   9   33.51    3.05
  12   3 -10   -0.20    1.36
 -12   3  10    0.05    1.13
  12  -3  10    0.35    1.14
  12   3 -10   -0.43    1.09
  12  -3  10    0.40    1.00
 -12  -3  10    1.06    1.22
 -12   3 -10   -0.64    1.37
  12  -3 -10   -0.72    1.22
  12   3  10   -2.43    1.19
  12   3  10   -0.52    1.11
  12  -3 -10   -0.71    1.16
  12  -3  11    6.15    1.41
  12  -3  11    9.11    1.64
 -12   3  11    8.65    1.64
  12   3 -11    7.99    1.88
  12   3 -11    9.16    1.65
 -12   3 -11    4.56    1.73
  12  -3 -11    9.17    1.94
  12   3  11    8.69    1.86
  12   3  11    6.14    1.54
  12  -3 -11    7.75    1.61
 -12  -3  11    6.91    1.61
  12  -3  12    2.57    1.37
  12  -3  12    1.10    1.17
  12   3 -12    5.08    1.50
 -12   3  12    2.50    1.45
  12   3 -12    4.52    1.68
 -12   3 -12   -4.97    1.58
  12   3  12    2.57    1.28
 -12  -3  12    6.68    1.52
  12   3  12   -1.18    1.52
  12  -3 -12    2.30    1.35
  12  -3 -12    1.32    1.56
  12  -3  13    0.03    1.18
  12   3 -13    2.05    1.74
 -12  -3 -13   -0.11    1.40
  12  -3  13    2.85    1.38
 -12   3  13    2.97    1.57
  12   3 -13    3.41    1.49
  12  -3 -13    2.89    1.69
  12  -3 -13    1.60    1.37
 -12   3 -13   -0.75    1.47
  12   3  13    2.92    1.52
 -12  -3  13    3.05    1.52
  13  -3   0   -0.42    0.68
  13  -3   0   -0.16    0.49
  13   3   0    0.75    0.65
  13  -3   0    0.34    0.48
 -13   3   0    0.39    0.74
  13  -3   0    1.25    0.48
  13   3   0    1.08    0.61
  13   3   0   -0.73    0.67
  13   3  -1   29.95    2.44
  13  -3   1   27.07    2.22
  13   3  -1   31.29    2.34
  13  -3   1   25.82    2.23
  13  -3   1   26.45    2.20
 -13   3   1   32.98    2.43
  13  -3   1   28.02    2.48
  13   3  -1   30.74    2.45
  13  -3  -1   26.44    2.24
  13  -3  -1   30.71    2.56
  13  -3  -1   25.49    2.24
  13  -3  -1   30.24    2.26
  13   3   1   30.94    2.46
  13   3   1   32.25    2.27
  13   3   1   27.74    2.50
 -13   3  -1   30.02    2.55
  13  -3   2   33.81    2.71
  13  -3   2   34.13    2.95
  13   3  -2   39.88    2.82
  13   3  -2   38.79    2.90
  13  -3   2   29.09    2.70
 -13   3   2   37.19    2.84
  13  -3  -2   33.30    3.00
  13  -3  -2   34.15    2.72
 -13   3  -2   33.29    3.08
  13   3   2   37.24    2.68
 -13  -3   2   36.58    2.90
  13   3   2   37.00    2.92
  13   3   2   33.76    3.01
 -13  -3   2   36.97    2.13
  13  -3  -2   38.05    2.77
  13   3  -3    3.88    0.69
  13  -3   3    2.39    0.76
  13  -3   3    4.12    0.95
  13   3  -3    3.50    0.67
  13   3  -3    3.85    0.96
 -13  -3  -3    3.62    0.71
  13  -3  -3    4.27    0.84
  13   3   3    4.53    1.09
  13   3   3    4.42    0.86
 -13   3  -3    3.36    1.20
 -13  -3   3    4.58    0.60
 -13  -3   3    4.36    0.86
  13  -3  -3    4.70    0.89
  13  -3  -3    3.50    1.05
  13  -3   4   41.35    3.37
  13   3  -4   44.95    3.25
 -13  -3  -4   42.75    3.04
  13   3  -4   39.69    3.19
  13  -3   4   36.18    3.18
 -13   3   4   44.68    2.51
 -13   3   4   40.63    3.39
  13  -3  -4   44.43    3.18
 -13   3  -4   38.55    3.66
  13   3   4   43.50    3.30
  13   3   4   38.06    3.07
  13  -3  -4   44.91    3.24
  13   3   4   38.90    3.49
 -13  -3   4   36.15    3.28
 -13   3   5   37.42    3.13
  13   3  -5   35.52    3.07
  13  -3   5   39.46    3.06
 -13  -3  -5   39.51    2.80
  13   3  -5   40.93    3.05
  13  -3   5   33.95    3.09
 -13   3   5   36.75    2.29
  13  -3  -5   36.82    3.05
  13   3   5   35.02    2.93
  13   3   5   35.63    3.30
  13  -3  -5   37.87    2.98
 -13  -3   5   38.65    3.09
 -13   3  -5   33.89    3.44
  13   3   5   39.60    3.04
  13  -3   6    0.23    0.89
  13   3  -6    0.29    1.01
  13   3  -6   -0.10    0.94
  13  -3   6   -0.35    0.86
 -13   3   6   -0.60    0.86
 -13   3   6    0.25    0.65
  13  -3  -6   -0.30    0.89
  13   3   6   -0.70    1.04
 -13   3  -6   -0.09    1.23
  13   3   6   -0.72    0.84
  13  -3  -6    0.11    0.87
  13   3   6   -0.54    0.64
 -13  -3   6   -0.59    0.83
  13   3  -7   28.97    2.25
  13  -3   7   23.66    2.14
  13   3  -7   20.15    2.36
  13  -3   7   24.27    2.23
 -13   3   7   23.69    2.14
  13   3   7   23.66    2.40
  13  -3  -7   24.56    2.30
 -13   3  -7   22.30    2.84
 -13  -3   7   20.35    2.12
  13   3   7   20.94    2.18
  13  -3  -7   21.51    2.11
  13   3  -8   11.23    1.99
  13  -3   8   14.26    1.80
  13  -3   8   12.10    1.47
 -13   3   8   12.35    1.49
  13   3  -8   14.71    1.63
  13   3   8   11.48    1.86
 -13  -3   8   13.00    1.65
 -13   3  -8    7.35    2.05
  13  -3  -8   12.58    1.89
  13   3   8   12.40    1.87
  13  -3  -8   14.23    1.74
 -13   3   9   -0.38    1.07
  13  -3   9   -1.05    0.97
  13   3  -9    1.72    1.16
  13  -3   9    0.40    0.94
  13   3  -9    0.01    1.25
  13  -3  -9    0.21    1.21
  13   3   9   -0.59    1.23
  13  -3  -9   -0.71    1.06
 -13  -3   9    0.06    1.13
  13   3   9   -0.69    1.08
 -13   3  -9    0.33    1.34
  13  -3  10    5.08    1.38
  13   3 -10    5.81    1.70
 -13   3  10    5.18    1.38
  13  -3  10    5.31    1.29
  13   3 -10    7.05    1.51
 -13  -3  10    8.83    1.53
 -13   3 -10    3.49    1.81
  13  -3 -10    5.72    1.63
  13  -3 -10    5.90    1.42
  13   3  10    3.06    1.43
  13   3  10    4.14    1.67
  13  -3  11    8.15    1.49
  13  -3  11    6.47    1.49
  13   3 -11    5.26    1.48
  13   3 -11    6.75    1.84
 -13   3  11    7.86    1.57
  13   3  11    8.24    1.77
  13  -3 -11    5.53    1.52
  13   3  11    5.75    1.55
 -13   3 -11    2.97    1.75
 -13  -3  11    8.09    1.64
  13  -3 -11    7.87    1.84
 -13   3  12   -1.46    1.43
  13  -3  12   -2.60    1.01
  13   3 -12   -1.64    1.42
  13  -3  12    0.07    1.22
  13   3 -12   -0.66    1.17
 -13   3 -12    0.62    1.39
  13   3  12   -0.41    1.12
  13  -3 -12   -1.88    1.42
  13  -3 -12   -2.24    1.26
 -13  -3  12   -1.15    1.29
  13   3  12    0.23    1.30
  13   3 -13    6.53    1.65
  13  -3  13    5.92    1.59
 -13  -3 -13    2.78    1.70
 -13   3  13    6.73    1.77
  13   3 -13    7.59    1.98
  13  -3  13    2.92    1.42
  13  -3 -13    5.20    1.90
  13   3  13    4.38    1.73
  13  -3 -13    5.63    1.53
 -13   3 -13    2.89    1.82
 -13  -3  13    8.23    1.70
  14   3   0  140.62    9.71
  14   3   0  136.61   10.30
  14  -3   0  138.34   10.38
  14   3   0  140.31   10.29
 -14   3   0  142.24   10.29
  14  -3   0  130.17    9.65
  14  -3   0  129.39    9.80
  14   3  -1    0.53    0.69
  14  -3   1   -0.14    0.80
  14  -3   1    1.14    0.54
 -14   3   1   -0.26    0.68
  14   3  -1    0.17    0.71
  14   3  -1    0.65    0.74
  14  -3   1    0.24    0.51
  14  -3  -1    0.94    0.90
 -14   3  -1    0.02    0.84
  14  -3  -1    0.38    0.56
  14  -3  -1    0.28    0.53
  14   3   1    0.52    0.79
  14   3   1    0.53    0.75
  14   3   1    0.49    0.64
  14  -3  -1    0.81    0.61
  14   3  -2   11.30    1.25
  14  -3   2   10.58    1.06
  14   3  -2   11.94    1.25
  14  -3   2   11.64    1.47
 -14   3   2   11.62    1.21
  14  -3   2    7.68    1.03
 -14  -3   2    9.99    0.89
  14  -3  -2   11.86    1.14
 -14   3  -2   12.37    1.63
  14   3   2   12.33    1.13
  14  -3  -2   10.21    1.17
  14  -3  -2   14.43    1.64
  14   3   2   13.11    1.55
  14   3   2   11.09    1.27
 -14  -3   2   10.55    1.26
  14  -3   3    9.95    1.29
  14  -3   3    7.04    1.05
  14   3  -3    7.88    0.85
  14   3  -3    9.65    1.29
 -14  -3  -3    8.46    0.99
  14   3   3    8.02    1.41
  14  -3  -3    8.98    1.13
 -14   3  -3    7.63    1.58
  14  -3  -3    9.33    1.14
 -14  -3   3   10.22    0.86
 -14  -3   3    8.98    1.18
  14   3   3   10.26    1.23
  14  -3  -3    5.92    1.35
  14  -3   4   12.16    1.51
  14   3  -4   14.21    1.47
 -14  -3  -4   13.12    1.21
 -14   3   4   12.19    1.54
 -14   3   4   13.76    1.12
  14  -3   4   11.42    1.36
  14   3  -4   13.85    1.30
 -14  -3   4   13.84    1.45
  14   3   4   14.07    1.68
  14  -3  -4   13.46    1.40
 -14   3  -4   15.21    1.98
  14   3   4   14.76    1.41
  14  -3   5   10.14    1.33
 -14   3   5    8.85    0.97
  14  -3   5   11.02    1.39
 -14   3   5    8.41    1.38
  14   3  -5   12.63    1.52
  14   3  -5    7.66    1.25
  14   3   5    7.99    1.57
  14  -3  -5    9.92    1.36
 -14   3  -5    8.63    1.81
 -14  -3   5   11.74    1.35
  14   3   5    7.89    1.17
  14   3   5    8.60    1.12
  14  -3  -5    8.76    1.29
  14   3  -6   50.74    3.90
 -14   3   6   50.56    2.97
  14  -3   6   50.19    4.04
  14   3  -6   50.58    4.00
 -14   3   6   48.32    4.02
  14  -3   6   48.90    3.93
  14  -3  -6   52.03    3.88
 -14   3  -6   42.89    4.34
  14   3   6   53.94    3.97
 -14  -3   6   46.12    3.98
  14   3   6   50.75    4.23
  14   3   6   52.20    3.89
  14  -3  -6   48.62    3.96
 -14   3   7    0.23    0.93
  14  -3   7   -0.77    0.87
  14   3  -7   -0.56    0.97
  14  -3   7   -0.80    0.89
  14   3  -7   -1.04    1.02
  14  -3  -7   -0.97    0.91
  14   3   7   -1.85    1.04
 -14   3  -7   -1.41    1.31
  14  -3  -7    0.61    1.00
  14   3   7   -1.46    0.89
 -14  -3   7    0.33    0.98
  14  -3   8    3.03    1.13
  14   3  -8    3.61    1.18
  14   3  -8    2.06    1.32
  14  -3   8    2.47    1.06
 -14   3   8    3.55    1.14
  14   3   8    2.37    1.24
  14  -3  -8    2.62    1.21
 -14  -3   8    2.53    1.10
  14   3   8    2.12    1.17
  14  -3  -8    2.84    1.10
 -14   3  -8    2.57    1.44
  14  -3   9    5.63    1.39
  14   3  -9    3.57    1.62
  14  -3   9    7.41    1.28
  14   3  -9    7.21    1.49
 -14   3   9    5.81    1.30
  14  -3  -9    5.40    1.48
  14   3   9    4.28    1.60
 -14   3  -9    0.22    1.84
 -14  -3   9    9.07    1.49
  14  -3  -9    2.96    1.30
  14   3   9    2.87    1.38
  14   3 -10    0.11    1.38
  14   3 -10    1.59    1.22
  14  -3  10    2.02    1.14
 -14   3  10    1.17    1.25
  14  -3  10    2.10    1.15
  14   3  10    1.70    1.31
 -14   3 -10    1.29    1.44
 -14  -3  10    1.98    1.29
  14   3  10   -0.49    1.11
  14  -3 -10    2.66    1.48
  14  -3 -10    3.20    1.27
  14   3 -11   -0.55    1.21
  14  -3  11    0.19    1.14
  14   3 -11   -2.32    1.38
 -14   3  11    0.17    1.25
  14  -3  11   -0.39    1.10
  14   3  11   -0.96    1.15
  14  -3 -11   -0.05    1.29
 -14  -3  11    1.32    1.33
  14   3  11   -0.21    1.31
 -14   3 -11   -0.13    1.50
  14  -3 -11    0.24    1.47
  14   3 -12   19.14    2.23
 -14   3  12   16.92    2.02
  14  -3  12   10.96    1.94
  14   3 -12   18.01    2.52
  14  -3  12   15.74    2.09
 -14   3 -12    8.53    2.27
  14  -3 -12   13.77    2.09
  14   3  12   16.21    2.33
 -14  -3  12   15.26    2.16
  14   3  12   15.63    1.89
  14  -3 -12   18.45    2.50
  14  -3  13   -0.77    1.31
  14   3 -13    0.44    1.64
 -14   3  13    2.68    1.68
  14   3 -13    1.57    1.39
  14  -3  13    1.74    1.28
 -14  -3 -13   -0.03    1.48
 -14  -3  13    1.73    1.48
  14  -3 -13   -0.62    1.33
  14  -3 -13    2.11    1.72
  14   3  13    0.90    1.58
 -14   3 -13   -0.45    1.53
  15   3   0    0.83    0.79
  15  -3   0    0.31    0.42
  15  -3   0    0.42    0.62
  15  -3   0    0.11    0.49
  15  -3   0    0.43    0.91
 -15   3   0    1.13    0.85
  15   3   0    0.24    0.70
  15   3   0    0.89    0.81
  15   3  -1   17.42    1.64
  15   3  -1   17.30    1.62
 -15   3   1   16.30    1.59
  15  -3   1   15.27    1.67
  15   3  -1   16.75    1.53
  15  -3   1   12.83    1.31
  15  -3  -1   17.40    1.77
 -15   3  -1   14.19    1.75
  15  -3  -1   14.46    1.44
  15  -3  -1   16.37    1.37
  15   3   1   17.81    1.64
  15   3   1   15.46    1.69
  15   3   1   16.81    1.49
  15   3  -2   72.75    5.07
  15  -3   2   62.58    5.37
 -15  -3   2   68.01    5.30
  15  -3  -2   65.12    4.98
 -15   3  -2   66.34    5.45
  15  -3  -2   68.43    5.42
 -15  -3   2   67.71    3.89
  15   3   2   70.80    5.34
  15  -3  -2   67.35    5.02
  15   3   2   72.51    4.95
  15   3   2   68.23    5.42
 -15  -3  -3   -0.12    0.62
  15   3  -3    0.48    0.86
  15  -3   3    0.04    0.86
  15  -3   3   -0.27    0.60
 -15  -3   3    0.60    0.77
 -15  -3   3   -0.34    0.50
 -15   3  -3    0.57    1.10
  15   3   3   -1.15    0.94
  15  -3  -3   -0.30    0.67
  15  -3  -3    0.67    1.01
  15  -3  -3   -0.18    0.68
  15   3   3   -0.25    0.69
 -15  -3  -4   39.35    3.02
  15  -3   4   36.86    3.18
  15  -3   4   38.52    3.39
 -15   3   4   40.25    2.50
  15   3  -4   47.45    3.29
  15   3  -4   40.50    3.10
 -15   3   4   42.46    3.46
 -15   3  -4   41.02    3.67
  15  -3  -4   41.71    3.22
  15   3   4   45.20    3.36
  15  -3  -4   39.54    3.17
 -15  -3   4   39.56    3.30
  15   3   4   39.40    3.52
  15   3  -5    1.25    0.79
  15  -3   5    2.54    0.85
  15  -3   5    2.80    0.97
  15   3  -5    1.66    0.96
 -15   3   5    2.91    0.72
 -15   3   5    2.62    1.05
  15  -3  -5    1.61    0.90
  15  -3  -5    1.97    0.84
 -15   3  -5    0.60    1.37
  15   3   5   -0.04    1.12
  15   3   5    1.40    0.66
 -15  -3   5    2.47    0.92
  15   3   5    1.86    0.81
 -15   3   6    0.38    0.95
 -15   3   6    0.67    0.66
  15   3  -6   -0.29    0.80
  15  -3   6    0.21    0.84
  15  -3   6    0.84    0.92
  15   3  -6    1.17    0.97
  15   3   6   -0.25    0.77
  15  -3  -6   -1.08    0.82
  15   3   6    0.52    1.03
  15  -3  -6    0.33    0.89
 -15   3  -6    0.17    1.27
 -15  -3   6   -0.69    0.89
  15  -3   7    0.93    0.88
  15  -3   7    1.29    0.98
 -15   3   7    0.53    0.97
  15   3  -7    1.33    1.03
  15   3  -7   -1.45    1.00
 -15   3  -7   -2.12    1.36
  15  -3  -7    0.15    1.01
  15   3   7    0.07    1.11
  15   3   7    0.40    0.93
  15  -3  -7    0.48    1.01
 -15  -3   7    1.42    1.00
  15  -3   8   26.36    2.51
  15  -3   8   28.57    2.53
  15   3  -8   30.06    2.53
  15   3  -8   24.43    2.62
 -15   3   8   27.29    2.49
  15   3   8   31.33    2.60
  15  -3  -8   26.85    2.58
 -15  -3   8   25.39    2.49
  15  -3  -8   30.36    2.53
 -15   3  -8   19.61    3.04
  15   3   8   29.35    2.74
 -15   3   9   -0.95    1.04
  15  -3   9    1.04    1.02
  15  -3   9   -0.54    0.97
  15   3  -9   -1.02    1.07
  15   3  -9   -1.19    1.20
 -15   3  -9   -0.15    1.35
  15   3   9   -0.60    1.15
  15  -3  -9    0.14    1.15
  15   3   9   -0.80    1.14
  15  -3  -9   -0.35    1.08
 -15  -3   9   -0.43    1.10
  15  -3  10   17.81    2.08
  15  -3  10   18.39    2.07
 -15   3  10   18.76    2.09
  15   3 -10   19.91    2.56
  15   3 -10   25.98    2.25
  15  -3 -10   19.92    2.33
 -15   3 -10   10.71    2.66
  15   3  10   23.41    2.35
  15  -3 -10   21.74    2.20
 -15  -3  10   22.68    2.21
  15   3  10   21.92    2.32
  15  -3  11    0.88    1.16
  15   3 -11    5.20    1.41
 -15   3  11    1.65    1.35
  15   3 -11    0.20    1.41
  15  -3  11    1.44    1.14
  15  -3 -11    0.40    1.46
  15   3  11    0.46    1.26
 -15  -3  11    3.28    1.42
 -15   3 -11   -2.06    1.64
  15   3  11   -0.02    1.46
  15  -3 -11    0.47    1.33
  15  -3  12   -0.74    1.21
 -15   3  12    0.05    1.48
 -15  -3 -12    0.07    1.37
  15  -3  12   -0.96    1.14
  15   3 -12    0.28    1.35
 -15  -3  12   -1.91    1.29
  15   3  12   -0.46    1.31
  15  -3 -12   -1.37    1.33
  15  -3 -12   -2.55    1.43
 -15   3 -12    0.02    1.43
  16   3   0   23.52    2.22
  16   3   0   26.09    2.08
  16  -3   0   22.09    2.30
  16   3   0   24.15    2.23
 -16   3   0   25.42    2.27
  16   3  -1    3.58    0.95
  16   3  -1    3.45    0.95
 -16   3   1    5.07    1.00
  16  -3   1    3.09    1.07
  16   3  -1    3.53    1.06
 -16   3  -1    3.19    1.11
  16   3   1    2.89    0.85
  16   3   1    3.72    1.10
  16  -3  -1    3.39    1.16
  16   3   1    4.82    1.03
  16  -3  -1    3.91    0.66
  16  -3  -1    3.38    0.82
  16   3  -2   24.38    2.01
  16  -3   2   19.91    2.11
  16   3   2   24.57    2.08
 -16  -3   2   22.02    2.05
 -16  -3   2   22.42    1.47
 -16   3  -2   21.71    2.24
  16  -3  -2   20.49    1.89
  16   3   2   21.93    1.85
  16  -3  -2   23.50    2.23
  16   3   2   20.87    2.19
  16  -3  -2   21.70    1.79
 -16  -3  -3   35.86    2.84
  16  -3   3   34.75    3.17
  16  -3   3   32.87    2.88
  16   3  -3   39.59    3.02
  16  -3  -3   42.10    3.30
 -16  -3   3   37.85    3.10
 -16   3  -3   34.99    3.36
  16   3   3   39.30    3.14
  16  -3  -3   39.58    2.92
 -16  -3   3   37.84    2.27
  16  -3  -3   38.43    2.96
  16   3   3   37.68    3.31
 -16   3   4    0.80    0.67
 -16   3   4    0.91    1.04
  16  -3   4    0.87    0.87
  16  -3   4    1.53    0.73
  16   3  -4    1.14    0.91
  16   3  -4    0.76    0.55
  16  -3  -4    1.15    0.80
  16   3   4    1.09    1.06
  16  -3  -4    0.43    0.71
 -16   3  -4    0.19    1.10
  16   3   4    1.18    0.83
 -16  -3   4    1.25    0.89
  16  -3   5    3.23    1.10
  16   3  -5    4.13    0.81
 -16   3   5    4.34    1.17
  16  -3   5    3.08    0.91
  16   3  -5    3.86    1.11
 -16   3   5    2.73    0.77
  16  -3  -5    3.26    0.97
 -16   3  -5    3.26    1.45
 -16  -3   5    4.86    1.07
  16  -3  -5    4.09    0.98
  16   3   5    2.84    1.23
 -16   3   6   24.54    2.28
  16  -3   6   24.41    2.17
 -16   3   6   23.72    1.65
  16   3  -6   25.39    2.19
  16  -3   6   26.16    2.32
  16   3  -6   27.81    2.28
  16   3   6   26.30    2.54
 -16  -3   6   23.50    2.22
  16  -3  -6   23.12    2.18
  16   3   6   23.09    2.04
 -16   3  -6   21.00    2.86
  16  -3  -6   24.04    2.17
  16  -3   7    5.17    1.23
  16   3  -7    5.98    1.27
 -16   3   7    4.78    1.23
  16  -3   7    5.15    1.12
  16   3  -7    4.45    1.18
  16  -3  -7    5.93    1.21
 -16  -3   7    6.20    1.20
  16  -3  -7    2.70    1.07
  16   3   7    3.43    1.07
 -16   3  -7    4.12    1.60
  16   3   7    4.48    1.36
  16   3  -8    7.26    1.57
 -16   3   8    9.90    1.47
  16  -3   8    6.74    1.36
  16   3  -8    8.08    1.47
  16  -3   8    8.00    1.42
  16   3   8    9.47    1.48
 -16   3  -8    6.51    1.79
  16  -3  -8    6.67    1.40
  16  -3  -8    6.65    1.46
  16   3   8    7.21    1.59
 -16  -3   8    8.71    1.47
  16   3  -9   15.90    1.91
  16   3  -9    9.08    1.92
  16  -3   9   12.14    1.76
 -16   3   9   13.39    1.77
  16  -3   9   13.49    1.66
 -16   3  -9    5.01    2.15
  16   3   9   16.77    1.94
  16  -3  -9   17.02    1.96
 -16  -3   9   14.68    1.69
  16   3   9   13.14    2.01
  16  -3  -9   13.15    1.95
  16   3 -10    5.33    1.65
  16  -3  10    5.25    1.43
 -16   3  10    6.69    1.51
  16   3 -10    8.08    1.60
  16  -3  10    7.14    1.48
  16  -3 -10    5.59    1.51
  16   3  10    6.37    1.53
 -16  -3  10    8.33    1.56
 -16   3 -10    4.45    1.77
  16  -3 -10    6.55    1.64
  16   3  10    6.21    1.55
  16   3 -11    4.74    1.45
  16  -3  11    3.84    1.35
  16   3 -11    1.21    1.55
  16  -3  11    3.11    1.30
 -16   3  11    3.88    1.45
 -16   3 -11    0.14    1.54
  16  -3 -11    1.89    1.37
  16   3  11    3.21    1.34
  16   3  11    3.49    1.50
 -16  -3  11    2.54    1.36
  16  -3 -11    2.49    1.56
  16  -3  12    7.44    1.62
  16  -3  12    5.64    1.58
 -16  -3 -12    4.55    1.99
  16   3 -12    8.44    1.76
 -16   3  12    9.86    1.86
  16   3 -12    9.67    2.15
  16  -3 -12    8.02    1.74
  16   3  12    8.78    1.82
 -16   3 -12    4.01    1.99
  16  -3 -12    9.68    2.04
 -16  -3  12   10.39    1.81
  17   3   0   -0.81    0.88
  17  -3   0   -1.30    0.94
  17   3   0    0.38    0.79
  17   3   0   -1.01    0.77
 -17   3   0    0.15    0.88
  17  -3   1   49.55    4.19
  17   3  -1   55.09    3.93
  17   3   1   53.40    4.17
  17   3   1   52.84    3.86
  17   3   1   52.23    4.22
 -17  -3   1   47.25    4.08
  17  -3  -1   48.51    4.21
 -17   3  -1   49.93    4.20
  17  -3   2    0.99    0.99
  17   3  -2    1.79    0.92
 -17  -3   2    1.40    0.60
 -17   3  -2    1.12    1.16
  17   3   2    1.51    1.04
  17   3   2    0.91    0.96
  17  -3  -2    1.34    0.57
 -17  -3   2    0.73    0.91
  17  -3  -2    1.08    1.07
  17  -3  -2    0.68    0.74
  17  -3   3   -0.53    0.89
  17   3  -3    0.60    0.90
  17   3   3    0.70    1.01
  17  -3  -3    0.07    0.78
 -17  -3   3    0.03    0.56
  17  -3  -3   -0.90    0.98
  17  -3  -3    1.05    0.65
 -17   3  -3    0.55    1.11
 -17  -3   3    0.79    0.85
  17   3   3    0.98    0.94
  17  -3   4    2.64    0.80
 -17   3   4    3.63    0.79
  17   3  -4    4.13    1.12
 -17   3   4    2.30    1.10
  17  -3   4    3.43    1.10
 -17  -3   4    4.36    1.02
 -17   3  -4    3.30    1.46
  17  -3  -4    4.05    0.89
  17   3   4    3.57    1.02
  17   3   4    2.74    1.20
  17  -3  -4    4.95    1.03
  17  -3   5   27.74    2.38
  17  -3   5   25.74    2.56
  17   3  -5   29.03    2.31
 -17   3   5   28.06    2.60
  17   3  -5   32.04    2.54
 -17   3   5   29.29    1.90
 -17   3  -5   27.35    2.92
  17   3   5   30.37    2.76
 -17  -3   5   29.29    2.52
  17  -3  -5   28.69    2.43
  17  -3  -5   28.59    2.42
 -17   3   6    0.45    1.00
  17  -3   6    0.83    1.03
  17  -3   6   -0.12    0.80
 -17   3   6    0.18    0.66
  17   3  -6    0.46    0.97
  17   3  -6    0.97    0.75
  17   3   6    1.30    1.15
 -17  -3   6   -0.42    0.92
  17  -3  -6    0.28    0.86
 -17   3  -6   -0.85    1.28
  17   3  -7   32.14    2.46
  17   3  -7   23.05    2.32
 -17   3   7   24.02    2.40
  17  -3   7   25.02    2.31
  17  -3   7   29.06    2.50
 -17   3  -7   19.15    2.92
  17   3   7   28.74    2.68
  17   3   7   26.52    2.22
 -17  -3   7   26.06    2.39
  17  -3  -7   24.52    2.30
  17  -3  -7   27.03    2.36
  17  -3   8    3.51    1.24
  17  -3   8    2.85    1.04
  17   3  -8    1.97    1.22
 -17   3   8    2.42    1.17
  17   3  -8    0.58    1.10
  17   3   8    5.12    1.19
  17  -3  -8    3.20    1.21
  17  -3  -8    2.36    1.15
 -17  -3   8    3.25    1.21
 -17   3  -8    1.00    1.52
  17   3   8    3.11    1.37
  17   3  -9   -0.21    1.16
  17   3  -9   -0.34    1.17
  17  -3   9   -0.22    0.91
  17  -3   9    0.24    1.19
 -17   3   9    0.05    1.09
  17   3   9   -0.04    0.99
  17  -3  -9   -1.74    1.02
 -17  -3   9   -1.00    1.11
  17   3   9   -1.45    1.03
  17  -3  -9   -0.40    1.10
 -17   3  -9    1.35    1.54
  17   3 -10    2.97    1.53
  17  -3  10    4.78    1.37
 -17   3  10    4.05    1.35
  17   3 -10    5.21    1.39
  17  -3  10    1.41    1.15
  17   3  10    3.02    1.34
 -17   3 -10    1.15    1.67
  17   3  10    3.17    1.31
  17  -3 -10    2.98    1.42
  17  -3 -10    2.49    1.41
 -17  -3  10    3.27    1.41
  17  -3  11    8.37    1.72
  17   3 -11    9.42    2.04
 -17   3  11   11.89    1.83
  17   3 -11   13.43    1.91
  17  -3  11   10.46    1.68
 -17  -3 -11    2.19    2.08
 -17  -3  11   12.06    1.86
  17  -3 -11   10.98    1.88
  17  -3 -11   11.22    2.06
 -17   3 -11    5.23    2.09
  17   3  11   11.78    1.80
  18   3   0    3.62    0.98
  18   3   0    2.49    1.07
  18   3   0    3.10    1.04
[truncated: 1,266,537 more chars]
