# Supplementary material for: The inverse-trans-influence in tetravalent lanthanide and actinide bis(carbene) complexes
Source: Nat Commun. 2017 Feb 3;8:14137. doi: 10.1038/ncomms14137 (PMC5296655; doi:10.1038/ncomms14137)
Supplement: Supplementary Data 9 — Crystallographic Information File for 5U [file ncomms14137-s10.cif]

data_5U

_nottingham_internal_coll_name         UOJCNS
_nottingham_internal_coll_number       11022
_nottingham_internal_coll_client       OJC/STL
_nottingham_internal_coll_type         custom
_nottingham_internal_coll_frame_time   '20.0000 and 80.0000'
_nottingham_internal_coll_frame_width  '1.0000'
_nottingham_internal_coll_frame_method '\w scans'
_nottingham_internal_coll_user         WL
_nottingham_internal_coll_date         14/1/2012
_nottingham_internal_process_user      WL
_nottingham_internal_process_date      15/01/2012
_nottingham_internal_solution_user     OJC
_nottingham_internal_solution_date     01/02/2012
_nottingham_internal_refinement_user   OJC
_nottingham_internal_refinement_date   01/02/2012
_nottingham_internal_validation_user   pczwl
_nottingham_internal_validation_date   10/2/2016
_nottingham_internal_archive_date      ?


_refine_special_details 
; 
The silyl group Si1, C14-C16 was disordered over two positions. The occupancies of the 
two components were refined competitively, converging at a ratio of 0.52:0.48. The silyl 
groups Si2 and Si3 are both disordered across the mirror plane. All the Si-Me bond lengths 
were restrained to be approxiamtely equal, as were the Si-N and Si-methylene bond lenghts. 
C-C 1,3-distances of the TMS groups were also restrained to be approximately equal. Rigid 
bond and similarity restraints were applied to the thermal parameters of all non-hydrogen 
atoms.
; 

_vrf_DIFMX01_5U
;
PROBLEM: The maximum difference density is > 0.1*ZMAX*1.00
RESPONSE: Residual density is next to uranium and not chemically significant.
This may be due to poor data quality.
;
_vrf_PLAT971_5U
;
PROBLEM: Check Calcd Residual Density 0.88A From U1 11.62 eA-3
RESPONSE: Residual density is next to uranium and not chemically significant.
;
_vrf_PLAT097_5U
;
PROBLEM: Large Reported Max. (Positive) Residual Density 12.25 eA-3
RESPONSE: Residual density is next to uranium and not chemically significant.
;
_vrf_PLAT342_5U
;
PROBLEM: Low Bond Precision on C-C Bonds ............... 0.02133 Ang.
RESPONSE: This is due to poor data quality.
;
_vrf_PLAT972_5U
;
PROBLEM: Check Calcd Residual Density 0.76A From U1 -2.96 eA-3
RESPONSE: Residual density is next to uranium and not chemically significant.
;

_audit_creation_date              2016-02-04
_audit_creation_method
;
Olex2 1.2
(compiled 2015.09.30 svn.r3233 for OlexSys, GUI svn.r5103)
;
_publ_contact_author_address      ?
_publ_contact_author_email        ?
_publ_contact_author_name         ''
_publ_contact_author_phone        ?
_publ_section_references
;
Dolomanov, O.V., Bourhis, L.J., Gildea, R.J, Howard, J.A.K. & Puschmann, H.
 (2009), J. Appl. Cryst. 42, 339-341.

Sheldrick, G.M. (2008). Acta Cryst. A64, 112-122.

Sheldrick, G.M. (2015). Acta Cryst. C71, 3-8.
;
_chemical_name_common             ?
_chemical_name_systematic         ?
_chemical_formula_moiety          'C39 H60 N2 P2 Si4 U'
_chemical_formula_sum             'C39 H60 N2 P2 Si4 U'
_chemical_formula_weight          969.22
_chemical_melting_point           ?
_chemical_oxdiff_formula          'C39 H60 N2 P2 Si4 U'
_chemical_oxdiff_usercomment
'UOJCNS #11022 IN FOMBLIN FILM ON MICROMOUNT FOR OJC/STL'
loop_
  _atom_type_symbol
  _atom_type_description
  _atom_type_scat_dispersion_real
  _atom_type_scat_dispersion_imag
  _atom_type_scat_source
 'C' 'C' 0.0181 0.0091 'International Tables Vol C Tables 4.2.6.8 and 6.1.1.4'
 'H' 'H' 0.0000 0.0000 'International Tables Vol C Tables 4.2.6.8 and 6.1.1.4'
 'N' 'N' 0.0311 0.0180 'International Tables Vol C Tables 4.2.6.8 and 6.1.1.4'
 'P' 'P' 0.2955 0.4335 'International Tables Vol C Tables 4.2.6.8 and 6.1.1.4'
 'Si' 'Si' 0.2541 0.3302 'International Tables Vol C Tables 4.2.6.8 and 6.1.1.4'
 'U' 'U' -4.3638 13.4090 'International Tables Vol C Tables 4.2.6.8 and 6.1.1.4'

_shelx_space_group_comment
;
The symmetry employed for this shelxl refinement is uniquely defined
by the following loop, which should always be used as a source of
symmetry information in preference to the above space-group names.
They are only intended as comments.
;
_space_group_crystal_system       'orthorhombic'
_space_group_IT_number            62
_space_group_name_H-M_alt         'P n m a'
_space_group_name_Hall            '-P 2ac 2n'
loop_
  _space_group_symop_operation_xyz
 'x, y, z'
 '-x+1/2, -y, z+1/2'
 'x+1/2, -y+1/2, -z+1/2'
 '-x, y+1/2, -z'
 '-x, -y, -z'
 'x-1/2, y, -z-1/2'
 '-x-1/2, y-1/2, z-1/2'
 'x, -y-1/2, z'

_cell_length_a                    19.1815(18)
_cell_length_b                    19.1250(19)
_cell_length_c                    12.1896(12)
_cell_angle_alpha                 90
_cell_angle_beta                  90
_cell_angle_gamma                 90
_cell_volume                      4471.7(7)
_cell_formula_units_Z             4
_cell_measurement_reflns_used     12244
_cell_measurement_temperature     90(2)
_cell_measurement_theta_max       75.8980
_cell_measurement_theta_min       3.6234
_shelx_estimated_absorpt_T_max    ?
_shelx_estimated_absorpt_T_min    ?
_exptl_absorpt_coefficient_mu     12.123
_exptl_absorpt_correction_T_max   0.619
_exptl_absorpt_correction_T_min   0.264
_exptl_absorpt_correction_type    gaussian
_exptl_absorpt_process_details
;
CrysAlisPro, Agilent Technologies,
Version 1.171.35.19 (release 27-10-2011 CrysAlis171 .NET)
(compiled Oct 27 2011,15:02:11)
Numerical absorption correction based on gaussian integration over
			a multifaceted crystal model
;
_exptl_absorpt_special_details    ?
_exptl_crystal_colour             yellow
_exptl_crystal_colour_primary     yellow
_exptl_crystal_density_diffrn     1.440
_exptl_crystal_density_meas       ?
_exptl_crystal_density_method     'not measured'
_exptl_crystal_description        rod
_exptl_crystal_F_000              1944
_exptl_crystal_size_max           0.2072
_exptl_crystal_size_mid           0.0983
_exptl_crystal_size_min           0.0726
_exptl_transmission_factor_max    ?
_exptl_transmission_factor_min    ?
_diffrn_reflns_av_R_equivalents   0.1033
_diffrn_reflns_av_unetI/netI      0.0526
_diffrn_reflns_Laue_measured_fraction_full 1.000
_diffrn_reflns_Laue_measured_fraction_max 0.971
_diffrn_reflns_limit_h_max        23
_diffrn_reflns_limit_h_min        -23
_diffrn_reflns_limit_k_max        23
_diffrn_reflns_limit_k_min        -23
_diffrn_reflns_limit_l_max        14
_diffrn_reflns_limit_l_min        -15
_diffrn_reflns_number             31480
_diffrn_reflns_point_group_measured_fraction_full 1.000
_diffrn_reflns_point_group_measured_fraction_max 0.971
_diffrn_reflns_theta_full         67.500
_diffrn_reflns_theta_max          76.209
_diffrn_reflns_theta_min          4.297
_diffrn_ambient_temperature       90(2)
_diffrn_detector_area_resol_mean  10.3613
_diffrn_measured_fraction_theta_full 1.000
_diffrn_measured_fraction_theta_max 0.971
_diffrn_measurement_details
;
#__ type_ start__ end____ width___ exp.time_
  1 omega   37.00   64.00   1.0000   20.0000
omega____ theta____ kappa____ phi______ frames
    -       43.6002  -38.0000  -90.0000 27

#__ type_ start__ end____ width___ exp.time_
  2 omega   23.00  112.00   1.0000   20.0000
omega____ theta____ kappa____ phi______ frames
    -       43.6002   57.0000   60.0000 89

#__ type_ start__ end____ width___ exp.time_
  3 omega   25.00  115.00   1.0000   20.0000
omega____ theta____ kappa____ phi______ frames
    -       43.6002   38.0000 -180.0000 90

#__ type_ start__ end____ width___ exp.time_
  4 omega  -23.00   39.00   1.0000   20.0000
omega____ theta____ kappa____ phi______ frames
    -       43.6002  -57.0000 -120.0000 62

#__ type_ start__ end____ width___ exp.time_
  5 omega   36.00   69.00   1.0000   80.0000
omega____ theta____ kappa____ phi______ frames
    -      105.8472  -30.0000 -180.0000 33

#__ type_ start__ end____ width___ exp.time_
  6 omega   34.00  101.00   1.0000   80.0000
omega____ theta____ kappa____ phi______ frames
    -      105.8472  -95.0000  -30.0000 67

#__ type_ start__ end____ width___ exp.time_
  7 omega   46.00   73.00   1.0000   80.0000
omega____ theta____ kappa____ phi______ frames
    -      105.8472  -45.0000  -60.0000 27

#__ type_ start__ end____ width___ exp.time_
  8 omega   89.00  158.00   1.0000   80.0000
omega____ theta____ kappa____ phi______ frames
    -      105.8472   30.0000   60.0000 69

#__ type_ start__ end____ width___ exp.time_
  9 omega   33.00   62.00   1.0000   80.0000
omega____ theta____ kappa____ phi______ frames
    -      105.8472  -30.0000   60.0000 29

#__ type_ start__ end____ width___ exp.time_
 10 omega   41.00  116.00   1.0000   80.0000
omega____ theta____ kappa____ phi______ frames
    -      105.8472  -61.0000  120.0000 75

#__ type_ start__ end____ width___ exp.time_
 11 omega   88.00  158.00   1.0000   80.0000
omega____ theta____ kappa____ phi______ frames
    -      105.8472   30.0000    0.0000 70

#__ type_ start__ end____ width___ exp.time_
 12 omega   39.00   69.00   1.0000   80.0000
omega____ theta____ kappa____ phi______ frames
    -      105.8472  -30.0000 -150.0000 30

#__ type_ start__ end____ width___ exp.time_
 13 omega   76.00  106.00   1.0000   80.0000
omega____ theta____ kappa____ phi______ frames
    -      105.8472   77.0000    0.0000 30

#__ type_ start__ end____ width___ exp.time_
 14 omega  121.00  148.00   1.0000   80.0000
omega____ theta____ kappa____ phi______ frames
    -      105.8472   77.0000    0.0000 27

#__ type_ start__ end____ width___ exp.time_
 15 omega   33.00   69.00   1.0000   80.0000
omega____ theta____ kappa____ phi______ frames
    -      105.8472  -30.0000 -120.0000 36

#__ type_ start__ end____ width___ exp.time_
 16 omega   40.00   67.00   1.0000   80.0000
omega____ theta____ kappa____ phi______ frames
    -      105.8472  -46.0000   83.0000 27

#__ type_ start__ end____ width___ exp.time_
 17 omega  -97.00   -2.00   1.0000   20.0000
omega____ theta____ kappa____ phi______ frames
    -      -43.6002  125.0000   30.0000 95

#__ type_ start__ end____ width___ exp.time_
 18 omega  -77.00   33.00   1.0000   20.0000
omega____ theta____ kappa____ phi______ frames
    -      -43.6002   19.0000   60.0000 110

#__ type_ start__ end____ width___ exp.time_
 19 omega   18.00  112.00   1.0000   20.0000
omega____ theta____ kappa____ phi______ frames
    -       43.6002   57.0000    0.0000 94

#__ type_ start__ end____ width___ exp.time_
 20 omega   18.00  112.00   1.0000   20.0000
omega____ theta____ kappa____ phi______ frames
    -       43.6002   57.0000  -90.0000 94

#__ type_ start__ end____ width___ exp.time_
 21 omega   66.00  138.00   1.0000   80.0000
omega____ theta____ kappa____ phi______ frames
    -      105.8472   15.0000 -180.0000 72

#__ type_ start__ end____ width___ exp.time_
 22 omega   66.00  142.00   1.0000   80.0000
omega____ theta____ kappa____ phi______ frames
    -      105.8472   15.0000  -90.0000 76
;
_diffrn_measurement_device_type   'SuperNova, Single source at offset), Atlas'
_diffrn_measurement_method        '\w scans'
_diffrn_orient_matrix_UB_11       0.0425196000
_diffrn_orient_matrix_UB_12       0.0512360000
_diffrn_orient_matrix_UB_13       0.0720446000
_diffrn_orient_matrix_UB_21       0.0165501000
_diffrn_orient_matrix_UB_22       -0.0596006000
_diffrn_orient_matrix_UB_23       0.0798394000
_diffrn_orient_matrix_UB_31       0.0659847000
_diffrn_orient_matrix_UB_32       -0.0180823000
_diffrn_orient_matrix_UB_33       -0.0664088000
_diffrn_radiation_monochromator   mirror
_diffrn_radiation_type            CuK\a
_diffrn_radiation_wavelength      1.54184
_diffrn_source                    'SuperNova (Cu) X-ray Source'
_diffrn_standards_number          0
_reflns_Friedel_coverage          0.000
_reflns_Friedel_fraction_full     .
_reflns_Friedel_fraction_max      .
_reflns_number_gt                 3975
_reflns_number_total              4684
_reflns_odcompleteness_completeness 99.93
_reflns_odcompleteness_iscentric  1
_reflns_odcompleteness_theta      67.13
_reflns_special_details
;
 Reflections were merged by SHELXL according to the crystal
 class for the calculation of statistics and refinement.
 
 _reflns_Friedel_fraction is defined as the number of unique
 Friedel pairs measured divided by the number that would be
 possible theoretically, ignoring centric projections and
 systematic absences.
;
_reflns_threshold_expression      'I > 2\s(I)'
_computing_cell_refinement
;
CrysAlisPro, Agilent Technologies,
Version 1.171.35.19 (release 27-10-2011 CrysAlis171 .NET)
(compiled Oct 27 2011,15:02:11)
;
_computing_data_collection
;
CrysAlisPro, Agilent Technologies,
Version 1.171.35.19 (release 27-10-2011 CrysAlis171 .NET)
(compiled Oct 27 2011,15:02:11)
;
_computing_data_reduction
;
CrysAlisPro, Agilent Technologies,
Version 1.171.35.19 (release 27-10-2011 CrysAlis171 .NET)
(compiled Oct 27 2011,15:02:11)
;
_computing_molecular_graphics     'Olex2 (Dolomanov et al., 2009)'
_computing_publication_material   'Olex2 (Dolomanov et al., 2009)'
_computing_structure_refinement   'ShelXL (Sheldrick, 2015)'
_computing_structure_solution     'XS (Sheldrick, 2008)'
_refine_diff_density_max          12.246
_refine_diff_density_min          -3.245
_refine_diff_density_rms          0.343
_refine_ls_extinction_coef        .
_refine_ls_extinction_method      none
_refine_ls_goodness_of_fit_ref    1.044
_refine_ls_hydrogen_treatment     constr
_refine_ls_matrix_type            full
_refine_ls_number_parameters      314
_refine_ls_number_reflns          4684
_refine_ls_number_restraints      348
_refine_ls_R_factor_all           0.0948
_refine_ls_R_factor_gt            0.0857
_refine_ls_restrained_S_all       1.017
_refine_ls_shift/su_max           0.000
_refine_ls_shift/su_mean          0.000
_refine_ls_structure_factor_coef  Fsqd
_refine_ls_weighting_details
'w=1/[\s^2^(Fo^2^)+(0.1447P)^2^+85.0511P] where P=(Fo^2^+2Fc^2^)/3'
_refine_ls_weighting_scheme       calc
_refine_ls_wR_factor_gt           0.2269
_refine_ls_wR_factor_ref          0.2364
_olex2_refinement_description
;
1. Fixed Uiso
 At 1.2 times of:
  All C(H) groups, All C(H,H) groups
 At 1.5 times of:
  All C(H,H,H) groups
2. Restrained distances
 Si1A-N1 \\sim Si1-N1
 with sigma of 0.02
 Si3-C21 \\sim Si2-C17
 with sigma of 0.02
 Si1-C14 \\sim Si1A-C14A \\sim Si1A-C16A \\sim Si1-C16 \\sim Si1A-C15A \\sim
Si1-C15 \\sim Si2-C19 ~
 Si2-C20 \\sim Si2-C18 \\sim Si3-C24 \\sim Si3-C23 \\sim Si3-C22
 with sigma of 0.02
 C20-C19 \\sim C19-C18 \\sim C18-C20 \\sim C14-C15 \\sim C15-C16 \\sim C16-C14
\\sim C15A-C14A \\sim C14A-
 C16A \\sim C16A-C15A \\sim C23-C24 \\sim C24-C22 \\sim C22-C23
 with sigma of 0.02
3. Rigid bond restraints
 All non-hydrogen atoms
 with sigma for 1-2 distances of 0.01 and sigma for 1-3 distances of 0.01
4. Uiso/Uaniso restraints and constraints
All non-hydrogen atoms have similar U: within 1.7A with sigma of 0.01 and sigma
for terminal atoms of 0.01
5. Others
 Sof(Si1A)=Sof(C14A)=Sof(H14D)=Sof(H14E)=Sof(H14F)=Sof(C15A)=Sof(H15D)=
 Sof(H15E)=Sof(H15F)=Sof(C16A)=Sof(H16D)=Sof(H16E)=Sof(H16F)=1-FVAR(1)
 Sof(Si1)=Sof(C14)=Sof(H14A)=Sof(H14B)=Sof(H14C)=Sof(C15)=Sof(H15A)=Sof(H15B)=
 Sof(H15C)=Sof(C16)=Sof(H16A)=Sof(H16B)=Sof(H16C)=FVAR(1)
 Fixed Sof: Si2(0.5) Si3(0.5) C17(0.5) H17A(0.5) H17B(0.5) C18(0.5) H18A(0.5)
 H18B(0.5) H18C(0.5) C19(0.5) H19A(0.5) H19B(0.5) H19C(0.5) C20(0.5) H20A(0.5)
 H20B(0.5) H20C(0.5) C21(0.5) H21A(0.5) H21B(0.5) C22(0.5) H22A(0.5) H22B(0.5)
 H22C(0.5) C23(0.5) H23A(0.5) H23B(0.5) H23C(0.5) C24(0.5) H24A(0.5) H24B(0.5)
 H24C(0.5)
6.a Secondary CH2 refined with riding coordinates:
 C17(H17A,H17B), C21(H21A,H21B)
6.b Aromatic/amide H refined with riding coordinates:
 C3(H3), C4(H4), C5(H5), C6(H6), C7(H7), C9(H9), C10(H10), C11(H11), C12(H12),
 C13(H13)
6.c Idealised Me refined as rotating group:
 C14(H14A,H14B,H14C), C14A(H14D,H14E,H14F), C15(H15A,H15B,H15C), C15A(H15D,
 H15E,H15F), C16(H16A,H16B,H16C), C16A(H16D,H16E,H16F), C18(H18A,H18B,H18C),
 C19(H19A,H19B,H19C), C20(H20A,H20B,H20C), C22(H22A,H22B,H22C), C23(H23A,H23B,
 H23C), C24(H24A,H24B,H24C)
;
_atom_sites_solution_hydrogens    geom
_atom_sites_solution_primary      direct
_atom_sites_solution_secondary    difmap
loop_
  _atom_site_label
  _atom_site_type_symbol
  _atom_site_fract_x
  _atom_site_fract_y
  _atom_site_fract_z
  _atom_site_U_iso_or_equiv
  _atom_site_adp_type
  _atom_site_occupancy
  _atom_site_site_symmetry_order
  _atom_site_calc_flag
  _atom_site_refinement_flags_posn
  _atom_site_refinement_flags_adp
  _atom_site_refinement_flags_occupancy
  _atom_site_disorder_assembly
  _atom_site_disorder_group
 U1 U 0.16325(2) 0.2500 0.91200(4) 0.0265(2) Uani 1 2 d S TU P A .
 P1 P 0.10595(15) 0.16733(15) 0.7237(2) 0.0313(6) Uani 1 1 d . U . . .
 Si1 Si 0.1760(4) 0.0567(3) 0.8644(7) 0.0308(16) Uani 0.518(12) 1 d D U . A 1
 Si1A Si 0.1596(3) 0.0665(4) 0.9183(7) 0.0293(17) Uani 0.482(12) 1 d D U . A 2
 Si2 Si 0.0192(3) 0.2258(3) 1.1323(5) 0.0318(13) Uani 0.5 1 d D U . A -1
 Si3 Si 0.3520(3) 0.2305(3) 1.0239(5) 0.0328(16) Uani 0.5 1 d D U . A -1
 N1 N 0.1489(6) 0.1427(5) 0.8322(9) 0.0381(19) Uani 1 1 d D U . . .
 C1 C 0.0865(7) 0.2500 0.7553(12) 0.028(2) Uani 1 2 d S TU P A .
 C2 C 0.0304(7) 0.1103(7) 0.7022(11) 0.040(2) Uani 1 1 d . U . . .
 C3 C -0.0318(6) 0.1291(7) 0.7499(12) 0.042(2) Uani 1 1 d . U . . .
 H3 H -0.0364 0.1728 0.7861 0.051 Uiso 1 1 calc R . . . .
 C4 C -0.0880(7) 0.0832(8) 0.7444(12) 0.051(3) Uani 1 1 d . U . . .
 H4 H -0.1312 0.0957 0.7773 0.062 Uiso 1 1 calc R . . . .
 C5 C -0.0815(8) 0.0190(8) 0.6909(14) 0.056(3) Uani 1 1 d . U . . .
 H5 H -0.1198 -0.0124 0.6875 0.068 Uiso 1 1 calc R . . . .
 C6 C -0.0185(8) 0.0016(8) 0.6428(13) 0.052(3) Uani 1 1 d . U . . .
 H6 H -0.0133 -0.0420 0.6064 0.062 Uiso 1 1 calc R . . . .
 C7 C 0.0371(8) 0.0478(7) 0.6477(12) 0.045(2) Uani 1 1 d . U . . .
 H7 H 0.0800 0.0361 0.6133 0.054 Uiso 1 1 calc R . . . .
 C8 C 0.1591(7) 0.1565(9) 0.6027(13) 0.051(3) Uani 1 1 d . U . . .
 C9 C 0.1306(8) 0.1592(7) 0.4971(12) 0.048(2) Uani 1 1 d . U . . .
 H9 H 0.0815 0.1619 0.4878 0.057 Uiso 1 1 calc R . . . .
 C10 C 0.1742(9) 0.1578(9) 0.4053(14) 0.055(3) Uani 1 1 d . U . . .
 H10 H 0.1545 0.1579 0.3338 0.066 Uiso 1 1 calc R . . . .
 C11 C 0.2463(9) 0.1564(9) 0.4174(14) 0.063(3) Uani 1 1 d . U . . .
 H11 H 0.2760 0.1572 0.3551 0.076 Uiso 1 1 calc R . . . .
 C12 C 0.2731(9) 0.1538(10) 0.5198(17) 0.074(3) Uani 1 1 d . U . . .
 H12 H 0.3222 0.1515 0.5288 0.088 Uiso 1 1 calc R . . . .
 C13 C 0.2315(9) 0.1546(10) 0.6104(16) 0.068(3) Uani 1 1 d . U . . .
 H13 H 0.2525 0.1537 0.6810 0.082 Uiso 1 1 calc R . . . .
 C14 C 0.0981(10) 0.0131(15) 0.924(2) 0.038(3) Uani 0.518(12) 1 d D U . A 1
 H14A H 0.0788 0.0421 0.9824 0.056 Uiso 0.518(12) 1 calc GR . . A 1
 H14B H 0.1114 -0.0326 0.9532 0.056 Uiso 0.518(12) 1 calc GR . . A 1
 H14C H 0.0628 0.0068 0.8661 0.056 Uiso 0.518(12) 1 calc GR . . A 1
 C14A C 0.0898(12) -0.0017(15) 0.915(2) 0.042(4) Uani 0.482(12) 1 d D U . A 2
 H14D H 0.0460 0.0183 0.9416 0.063 Uiso 0.482(12) 1 calc GR . . A 2
 H14E H 0.1034 -0.0412 0.9611 0.063 Uiso 0.482(12) 1 calc GR . . A 2
 H14F H 0.0835 -0.0179 0.8389 0.063 Uiso 0.482(12) 1 calc GR . . A 2
 C15 C 0.2127(10) 0.0009(11) 0.7523(14) 0.036(4) Uani 0.518(12) 1 d D U . A 1
 H15A H 0.1747 -0.0155 0.7050 0.054 Uiso 0.518(12) 1 calc GR . . A 1
 H15B H 0.2368 -0.0393 0.7844 0.054 Uiso 0.518(12) 1 calc GR . . A 1
 H15C H 0.2457 0.0284 0.7086 0.054 Uiso 0.518(12) 1 calc GR . . A 1
 C15A C 0.2434(9) 0.0261(12) 0.8736(18) 0.036(3) Uani 0.482(12) 1 d D U . A 2
 H15D H 0.2386 0.0089 0.7983 0.054 Uiso 0.482(12) 1 calc GR . . A 2
 H15E H 0.2549 -0.0129 0.9224 0.054 Uiso 0.482(12) 1 calc GR . . A 2
 H15F H 0.2806 0.0612 0.8767 0.054 Uiso 0.482(12) 1 calc GR . . A 2
 C16 C 0.2437(9) 0.0666(12) 0.9732(14) 0.037(4) Uani 0.518(12) 1 d D U . A 1
 H16A H 0.2818 0.0959 0.9457 0.056 Uiso 0.518(12) 1 calc GR . . A 1
 H16B H 0.2620 0.0205 0.9930 0.056 Uiso 0.518(12) 1 calc GR . . A 1
 H16C H 0.2229 0.0886 1.0380 0.056 Uiso 0.518(12) 1 calc GR . . A 1
 C16A C 0.1698(11) 0.0965(15) 1.0638(15) 0.041(6) Uani 0.482(12) 1 d D U . A 2
 H16D H 0.2060 0.1325 1.0675 0.061 Uiso 0.482(12) 1 calc GR . . A 2
 H16E H 0.1832 0.0567 1.1099 0.061 Uiso 0.482(12) 1 calc GR . . A 2
 H16F H 0.1255 0.1158 1.0900 0.061 Uiso 0.482(12) 1 calc GR . . A 2
 C17 C 0.1116(10) 0.2214(14) 1.0884(18) 0.036(4) Uani 0.5 1 d D U . A -1
 H17A H 0.1260 0.1725 1.1029 0.043 Uiso 0.5 1 calc R . . A -1
 H17B H 0.1372 0.2504 1.1422 0.043 Uiso 0.5 1 calc R . . A -1
 C18 C -0.0015(15) 0.3136(9) 1.190(2) 0.055(7) Uani 0.5 1 d D U . A -1
 H18A H 0.0301 0.3237 1.2511 0.082 Uiso 0.5 1 calc GR . . A -1
 H18B H -0.0498 0.3141 1.2163 0.082 Uiso 0.5 1 calc GR . . A -1
 H18C H 0.0043 0.3492 1.1328 0.082 Uiso 0.5 1 calc GR . . A -1
 C19 C -0.0021(14) 0.1578(11) 1.2381(17) 0.048(6) Uani 0.5 1 d D U . A -1
 H19A H 0.0112 0.1116 1.2106 0.072 Uiso 0.5 1 calc GR . . A -1
 H19B H -0.0523 0.1586 1.2533 0.072 Uiso 0.5 1 calc GR . . A -1
 H19C H 0.0236 0.1678 1.3058 0.072 Uiso 0.5 1 calc GR . . A -1
 C20 C -0.0400(12) 0.2103(14) 1.0119(15) 0.055(7) Uani 0.5 1 d D U . A -1
 H20A H -0.0327 0.2471 0.9570 0.083 Uiso 0.5 1 calc GR . . A -1
 H20B H -0.0886 0.2111 1.0365 0.083 Uiso 0.5 1 calc GR . . A -1
 H20C H -0.0295 0.1647 0.9793 0.083 Uiso 0.5 1 calc GR . . A -1
 C21 C 0.2924(10) 0.241(3) 0.9054(14) 0.032(9) Uani 0.5 1 d D U . A -1
 H21A H 0.3025 0.2007 0.8563 0.039 Uiso 0.5 1 calc R . . A -1
 H21B H 0.3086 0.2830 0.8662 0.039 Uiso 0.5 1 calc R . . A -1
 C22 C 0.4394(9) 0.2708(12) 0.9965(19) 0.057(9) Uani 0.5 1 d D U . A -1
 H22A H 0.4338 0.3213 0.9851 0.085 Uiso 0.5 1 calc GR . . A -1
 H22B H 0.4598 0.2497 0.9306 0.085 Uiso 0.5 1 calc GR . . A -1
 H22C H 0.4702 0.2626 1.0593 0.085 Uiso 0.5 1 calc GR . . A -1
 C23 C 0.3153(10) 0.2725(9) 1.1500(13) 0.031(5) Uani 0.5 1 d D U . A -1
 H23A H 0.2670 0.2573 1.1604 0.047 Uiso 0.5 1 calc GR . . A -1
 H23B H 0.3166 0.3235 1.1417 0.047 Uiso 0.5 1 calc GR . . A -1
 H23C H 0.3432 0.2589 1.2139 0.047 Uiso 0.5 1 calc GR . . A -1
 C24 C 0.3667(12) 0.1356(8) 1.056(2) 0.057(7) Uani 0.5 1 d D U . A -1
 H24A H 0.3953 0.1314 1.1218 0.086 Uiso 0.5 1 calc GR . . A -1
 H24B H 0.3908 0.1133 0.9938 0.086 Uiso 0.5 1 calc GR . . A -1
 H24C H 0.3217 0.1125 1.0676 0.086 Uiso 0.5 1 calc GR . . A -1

loop_
  _atom_site_aniso_label
  _atom_site_aniso_U_11
  _atom_site_aniso_U_22
  _atom_site_aniso_U_33
  _atom_site_aniso_U_23
  _atom_site_aniso_U_13
  _atom_site_aniso_U_12
 U1 0.0110(3) 0.0396(4) 0.0288(3) 0.000 -0.00132(16) 0.000
 P1 0.0185(13) 0.0338(14) 0.0417(15) -0.0041(11) -0.0083(11) 0.0014(10)
 Si1 0.022(3) 0.030(3) 0.040(4) 0.006(3) -0.003(3) 0.001(2)
 Si1A 0.017(3) 0.035(3) 0.037(4) 0.003(3) 0.002(3) -0.003(2)
 Si2 0.017(3) 0.043(3) 0.036(3) -0.004(2) 0.008(2) 0.002(2)
 Si3 0.013(2) 0.046(4) 0.039(3) -0.002(2) 0.000(2) -0.001(2)
 N1 0.033(5) 0.028(4) 0.053(4) -0.001(3) -0.016(4) 0.001(3)
 C1 0.016(6) 0.035(5) 0.033(5) 0.000 -0.006(4) 0.000
 C2 0.028(4) 0.039(4) 0.052(6) 0.003(4) -0.015(4) -0.001(4)
 C3 0.025(4) 0.042(5) 0.059(6) 0.000(5) -0.015(4) -0.007(4)
 C4 0.033(5) 0.052(6) 0.069(6) 0.003(5) -0.013(5) -0.014(4)
 C5 0.045(5) 0.054(6) 0.070(7) 0.002(5) -0.012(5) -0.020(5)
 C6 0.050(6) 0.044(5) 0.063(6) 0.000(5) -0.016(5) -0.012(5)
 C7 0.039(5) 0.042(5) 0.053(6) -0.002(4) -0.016(4) -0.005(4)
 C8 0.029(5) 0.062(7) 0.061(5) -0.030(5) 0.005(4) -0.003(5)
 C9 0.039(5) 0.047(6) 0.057(5) -0.012(5) 0.012(4) -0.006(5)
 C10 0.051(6) 0.049(6) 0.066(6) -0.008(5) 0.015(5) -0.004(5)
 C11 0.046(6) 0.064(7) 0.080(6) -0.027(6) 0.024(5) 0.001(6)
 C12 0.042(6) 0.090(7) 0.090(7) -0.044(7) 0.016(5) 0.000(6)
 C13 0.034(5) 0.093(7) 0.079(6) -0.045(6) 0.009(5) 0.005(6)
 C14 0.027(6) 0.043(7) 0.043(7) 0.005(6) -0.004(5) -0.005(6)
 C14A 0.030(7) 0.049(10) 0.047(9) 0.014(8) -0.005(7) -0.011(7)
 C15 0.026(8) 0.040(8) 0.042(8) 0.002(6) -0.001(6) 0.003(7)
 C15A 0.025(6) 0.039(6) 0.044(7) 0.005(6) -0.001(5) 0.004(5)
 C16 0.026(7) 0.041(8) 0.044(8) 0.007(7) -0.006(6) 0.003(7)
 C16A 0.024(13) 0.057(16) 0.041(7) -0.003(8) -0.006(8) 0.012(10)
 C17 0.015(7) 0.054(12) 0.039(7) 0.005(7) 0.001(6) 0.013(8)
 C18 0.042(16) 0.046(12) 0.08(2) -0.013(11) 0.020(14) 0.003(12)
 C19 0.036(14) 0.057(13) 0.050(13) 0.013(11) 0.019(11) 0.010(12)
 C20 0.025(10) 0.10(2) 0.038(11) 0.000(11) 0.000(8) -0.011(14)
 C21 0.019(5) 0.05(3) 0.029(7) 0.004(11) 0.002(5) -0.009(10)
 C22 0.020(8) 0.11(3) 0.036(11) -0.007(13) 0.008(7) -0.020(12)
 C23 0.022(10) 0.046(12) 0.026(8) 0.006(7) -0.001(7) 0.003(8)
 C24 0.029(15) 0.053(10) 0.09(2) -0.009(12) -0.031(14) 0.019(11)

_geom_special_details
;
 All esds (except the esd in the dihedral angle between two l.s. planes)
 are estimated using the full covariance matrix.  The cell esds are taken
 into account individually in the estimation of esds in distances, angles
 and torsion angles; correlations between esds in cell parameters are only
 used when they are defined by crystal symmetry.  An approximate (isotropic)
 treatment of cell esds is used for estimating esds involving l.s. planes.
;
loop_
  _geom_bond_atom_site_label_1
  _geom_bond_atom_site_label_2
  _geom_bond_distance
  _geom_bond_site_symmetry_2
  _geom_bond_publ_flag
 U1 N1 2.288(10) 8_565 ?
 U1 N1 2.288(10) . ?
 U1 C1 2.412(14) . ?
 U1 C17 2.43(2) . ?
 U1 C21 2.485(19) . ?
 P1 N1 1.627(11) . ?
 P1 C1 1.670(6) . ?
 P1 C2 1.832(13) . ?
 P1 C8 1.805(15) . ?
 Si1 N1 1.769(12) . ?
 Si1 C14 1.858(14) . ?
 Si1 C15 1.871(13) . ?
 Si1 C16 1.866(13) . ?
 Si1A N1 1.808(12) . ?
 Si1A C14A 1.869(14) . ?
 Si1A C15A 1.864(14) . ?
 Si1A C16A 1.874(14) . ?
 Si2 C17 1.854(18) . ?
 Si2 C18 1.862(14) . ?
 Si2 C19 1.877(14) . ?
 Si2 C20 1.880(13) . ?
 Si3 C21 1.852(17) . ?
 Si3 C22 1.876(13) . ?
 Si3 C23 1.872(13) . ?
 Si3 C24 1.876(14) . ?
 C1 P1 1.670(6) 8_565 ?
 C2 C3 1.375(19) . ?
 C2 C7 1.374(19) . ?
 C3 H3 0.9500 . ?
 C3 C4 1.392(17) . ?
 C4 H4 0.9500 . ?
 C4 C5 1.40(2) . ?
 C5 H5 0.9500 . ?
 C5 C6 1.38(2) . ?
 C6 H6 0.9500 . ?
 C6 C7 1.385(19) . ?
 C7 H7 0.9500 . ?
 C8 C9 1.40(2) . ?
 C8 C13 1.39(2) . ?
 C9 H9 0.9500 . ?
 C9 C10 1.40(2) . ?
 C10 H10 0.9500 . ?
 C10 C11 1.39(3) . ?
 C11 H11 0.9500 . ?
 C11 C12 1.35(3) . ?
 C12 H12 0.9500 . ?
 C12 C13 1.36(2) . ?
 C13 H13 0.9500 . ?
 C14 H14A 0.9800 . ?
 C14 H14B 0.9800 . ?
 C14 H14C 0.9800 . ?
 C14A H14D 0.9800 . ?
 C14A H14E 0.9800 . ?
 C14A H14F 0.9800 . ?
 C15 H15A 0.9800 . ?
 C15 H15B 0.9800 . ?
 C15 H15C 0.9800 . ?
 C15A H15D 0.9800 . ?
 C15A H15E 0.9800 . ?
 C15A H15F 0.9800 . ?
 C16 H16A 0.9800 . ?
 C16 H16B 0.9800 . ?
 C16 H16C 0.9800 . ?
 C16A H16D 0.9800 . ?
 C16A H16E 0.9800 . ?
 C16A H16F 0.9800 . ?
 C17 H17A 0.9900 . ?
 C17 H17B 0.9900 . ?
 C18 H18A 0.9800 . ?
 C18 H18B 0.9800 . ?
 C18 H18C 0.9800 . ?
 C19 H19A 0.9800 . ?
 C19 H19B 0.9800 . ?
 C19 H19C 0.9800 . ?
 C20 H20A 0.9800 . ?
 C20 H20B 0.9800 . ?
 C20 H20C 0.9800 . ?
 C21 H21A 0.9900 . ?
 C21 H21B 0.9900 . ?
 C22 H22A 0.9800 . ?
 C22 H22B 0.9800 . ?
 C22 H22C 0.9800 . ?
 C23 H23A 0.9800 . ?
 C23 H23B 0.9800 . ?
 C23 H23C 0.9800 . ?
 C24 H24A 0.9800 . ?
 C24 H24B 0.9800 . ?
 C24 H24C 0.9800 . ?

loop_
  _geom_angle_atom_site_label_1
  _geom_angle_atom_site_label_2
  _geom_angle_atom_site_label_3
  _geom_angle
  _geom_angle_site_symmetry_1
  _geom_angle_site_symmetry_3
  _geom_angle_publ_flag
 N1 U1 N1 127.5(5) 8_565 . ?
 N1 U1 C1 65.8(3) . . ?
 N1 U1 C1 65.8(3) 8_565 . ?
 N1 U1 C17 122.0(7) 8_565 . ?
 N1 U1 C17 97.2(7) . . ?
 N1 U1 C21 92.4(13) . . ?
 N1 U1 C21 99.8(13) 8_565 . ?
 C1 U1 C17 116.9(6) . . ?
 C1 U1 C21 125.7(5) . . ?
 C17 U1 C21 114.8(6) . . ?
 N1 P1 C1 101.6(6) . . ?
 N1 P1 C2 110.1(6) . . ?
 N1 P1 C8 110.2(7) . . ?
 C1 P1 C2 114.8(6) . . ?
 C1 P1 C8 115.0(8) . . ?
 C8 P1 C2 105.2(7) . . ?
 N1 Si1 C14 105.4(12) . . ?
 N1 Si1 C15 118.6(9) . . ?
 N1 Si1 C16 105.6(8) . . ?
 C14 Si1 C15 109.3(8) . . ?
 C14 Si1 C16 109.3(8) . . ?
 C16 Si1 C15 108.4(7) . . ?
 N1 Si1A C14A 117.8(12) . . ?
 N1 Si1A C15A 105.2(9) . . ?
 N1 Si1A C16A 108.4(11) . . ?
 C14A Si1A C16A 108.2(9) . . ?
 C15A Si1A C14A 108.7(9) . . ?
 C15A Si1A C16A 108.3(8) . . ?
 C17 Si2 C18 110.8(13) . . ?
 C17 Si2 C19 112.0(11) . . ?
 C17 Si2 C20 110.2(11) . . ?
 C18 Si2 C19 108.6(8) . . ?
 C18 Si2 C20 107.9(8) . . ?
 C19 Si2 C20 107.2(8) . . ?
 C21 Si3 C22 111.6(14) . . ?
 C21 Si3 C23 111.3(13) . . ?
 C21 Si3 C24 111(2) . . ?
 C22 Si3 C24 107.5(8) . . ?
 C23 Si3 C22 107.8(8) . . ?
 C23 Si3 C24 107.7(8) . . ?
 P1 N1 U1 98.4(5) . . ?
 P1 N1 Si1 126.8(7) . . ?
 P1 N1 Si1A 139.7(7) . . ?
 Si1 N1 U1 134.7(6) . . ?
 Si1A N1 U1 117.5(6) . . ?
 P1 C1 U1 92.6(5) 8_565 . ?
 P1 C1 U1 92.6(5) . . ?
 P1 C1 P1 142.5(10) 8_565 . ?
 C3 C2 P1 118.1(10) . . ?
 C7 C2 P1 120.9(11) . . ?
 C7 C2 C3 120.8(12) . . ?
 C2 C3 H3 120.4 . . ?
 C2 C3 C4 119.2(13) . . ?
 C4 C3 H3 120.4 . . ?
 C3 C4 H4 119.8 . . ?
 C3 C4 C5 120.5(14) . . ?
 C5 C4 H4 119.8 . . ?
 C4 C5 H5 120.4 . . ?
 C6 C5 C4 119.2(13) . . ?
 C6 C5 H5 120.4 . . ?
 C5 C6 H6 120.0 . . ?
 C5 C6 C7 120.0(14) . . ?
 C7 C6 H6 120.0 . . ?
 C2 C7 C6 120.3(14) . . ?
 C2 C7 H7 119.9 . . ?
 C6 C7 H7 119.9 . . ?
 C9 C8 P1 121.7(11) . . ?
 C13 C8 P1 120.8(13) . . ?
 C13 C8 C9 117.0(15) . . ?
 C8 C9 H9 120.0 . . ?
 C10 C9 C8 120.1(15) . . ?
 C10 C9 H9 120.0 . . ?
 C9 C10 H10 119.7 . . ?
 C11 C10 C9 120.7(17) . . ?
 C11 C10 H10 119.7 . . ?
 C10 C11 H11 120.7 . . ?
 C12 C11 C10 118.5(15) . . ?
 C12 C11 H11 120.7 . . ?
 C11 C12 H12 119.1 . . ?
 C11 C12 C13 121.7(18) . . ?
 C13 C12 H12 119.1 . . ?
 C8 C13 H13 119.0 . . ?
 C12 C13 C8 122.0(18) . . ?
 C12 C13 H13 119.0 . . ?
 Si1 C14 H14A 109.5 . . ?
 Si1 C14 H14B 109.5 . . ?
 Si1 C14 H14C 109.5 . . ?
 H14A C14 H14B 109.5 . . ?
 H14A C14 H14C 109.5 . . ?
 H14B C14 H14C 109.5 . . ?
 Si1A C14A H14D 109.5 . . ?
 Si1A C14A H14E 109.5 . . ?
 Si1A C14A H14F 109.5 . . ?
 H14D C14A H14E 109.5 . . ?
 H14D C14A H14F 109.5 . . ?
 H14E C14A H14F 109.5 . . ?
 Si1 C15 H15A 109.5 . . ?
 Si1 C15 H15B 109.5 . . ?
 Si1 C15 H15C 109.5 . . ?
 H15A C15 H15B 109.5 . . ?
 H15A C15 H15C 109.5 . . ?
 H15B C15 H15C 109.5 . . ?
 Si1A C15A H15D 109.5 . . ?
 Si1A C15A H15E 109.5 . . ?
 Si1A C15A H15F 109.5 . . ?
 H15D C15A H15E 109.5 . . ?
 H15D C15A H15F 109.5 . . ?
 H15E C15A H15F 109.5 . . ?
 Si1 C16 H16A 109.5 . . ?
 Si1 C16 H16B 109.5 . . ?
 Si1 C16 H16C 109.5 . . ?
 H16A C16 H16B 109.5 . . ?
 H16A C16 H16C 109.5 . . ?
 H16B C16 H16C 109.5 . . ?
 Si1A C16A H16D 109.5 . . ?
 Si1A C16A H16E 109.5 . . ?
 Si1A C16A H16F 109.5 . . ?
 H16D C16A H16E 109.5 . . ?
 H16D C16A H16F 109.5 . . ?
 H16E C16A H16F 109.5 . . ?
 U1 C17 H17A 104.9 . . ?
 U1 C17 H17B 104.9 . . ?
 Si2 C17 U1 129.4(11) . . ?
 Si2 C17 H17A 104.9 . . ?
 Si2 C17 H17B 104.9 . . ?
 H17A C17 H17B 105.8 . . ?
 Si2 C18 H18A 109.5 . . ?
 Si2 C18 H18B 109.5 . . ?
 Si2 C18 H18C 109.5 . . ?
 H18A C18 H18B 109.5 . . ?
 H18A C18 H18C 109.5 . . ?
 H18B C18 H18C 109.5 . . ?
 Si2 C19 H19A 109.5 . . ?
 Si2 C19 H19B 109.5 . . ?
 Si2 C19 H19C 109.5 . . ?
 H19A C19 H19B 109.5 . . ?
 H19A C19 H19C 109.5 . . ?
 H19B C19 H19C 109.5 . . ?
 Si2 C20 H20A 109.5 . . ?
 Si2 C20 H20B 109.5 . . ?
 Si2 C20 H20C 109.5 . . ?
 H20A C20 H20B 109.5 . . ?
 H20A C20 H20C 109.5 . . ?
 H20B C20 H20C 109.5 . . ?
 U1 C21 H21A 105.6 . . ?
 U1 C21 H21B 105.6 . . ?
 Si3 C21 U1 126.7(9) . . ?
 Si3 C21 H21A 105.6 . . ?
 Si3 C21 H21B 105.6 . . ?
 H21A C21 H21B 106.1 . . ?
 Si3 C22 H22A 109.5 . . ?
 Si3 C22 H22B 109.5 . . ?
 Si3 C22 H22C 109.5 . . ?
 H22A C22 H22B 109.5 . . ?
 H22A C22 H22C 109.5 . . ?
 H22B C22 H22C 109.5 . . ?
 Si3 C23 H23A 109.5 . . ?
 Si3 C23 H23B 109.5 . . ?
 Si3 C23 H23C 109.5 . . ?
 H23A C23 H23B 109.5 . . ?
 H23A C23 H23C 109.5 . . ?
 H23B C23 H23C 109.5 . . ?
 Si3 C24 H24A 109.5 . . ?
 Si3 C24 H24B 109.5 . . ?
 Si3 C24 H24C 109.5 . . ?
 H24A C24 H24B 109.5 . . ?
 H24A C24 H24C 109.5 . . ?
 H24B C24 H24C 109.5 . . ?

loop_
  _geom_torsion_atom_site_label_1
  _geom_torsion_atom_site_label_2
  _geom_torsion_atom_site_label_3
  _geom_torsion_atom_site_label_4
  _geom_torsion
  _geom_torsion_site_symmetry_1
  _geom_torsion_site_symmetry_2
  _geom_torsion_site_symmetry_3
  _geom_torsion_site_symmetry_4
  _geom_torsion_publ_flag
 P1 C2 C3 C4 -173.4(10) . . . . ?
 P1 C2 C7 C6 172.7(11) . . . . ?
 P1 C8 C9 C10 173.4(13) . . . . ?
 P1 C8 C13 C12 -173.0(15) . . . . ?
 N1 P1 C1 U1 10.7(6) . . . . ?
 N1 P1 C1 P1 108.5(15) . . . 8_565 ?
 N1 P1 C2 C3 90.7(11) . . . . ?
 N1 P1 C2 C7 -84.1(12) . . . . ?
 N1 P1 C8 C9 165.9(13) . . . . ?
 N1 P1 C8 C13 -22.8(18) . . . . ?
 C1 P1 N1 U1 -11.4(7) . . . . ?
 C1 P1 N1 Si1 171.0(9) . . . . ?
 C1 P1 N1 Si1A 142.4(12) . . . . ?
 C1 P1 C2 C3 -23.2(13) . . . . ?
 C1 P1 C2 C7 162.1(11) . . . . ?
 C1 P1 C8 C9 -80.1(15) . . . . ?
 C1 P1 C8 C13 91.2(17) . . . . ?
 C2 P1 N1 U1 -133.5(6) . . . . ?
 C2 P1 N1 Si1 48.9(11) . . . . ?
 C2 P1 N1 Si1A 20.4(14) . . . . ?
 C2 P1 C1 U1 129.5(6) . . . . ?
 C2 P1 C1 P1 -132.7(13) . . . 8_565 ?
 C2 P1 C8 C9 47.3(16) . . . . ?
 C2 P1 C8 C13 -141.4(16) . . . . ?
 C2 C3 C4 C5 0(2) . . . . ?
 C3 C2 C7 C6 -2(2) . . . . ?
 C3 C4 C5 C6 0(2) . . . . ?
 C4 C5 C6 C7 0(2) . . . . ?
 C5 C6 C7 C2 1(2) . . . . ?
 C7 C2 C3 C4 1(2) . . . . ?
 C8 P1 N1 U1 110.9(7) . . . . ?
 C8 P1 N1 Si1 -66.7(11) . . . . ?
 C8 P1 N1 Si1A -95.2(13) . . . . ?
 C8 P1 C1 U1 -108.2(6) . . . . ?
 C8 P1 C1 P1 -10.4(17) . . . 8_565 ?
 C8 P1 C2 C3 -150.7(12) . . . . ?
 C8 P1 C2 C7 34.6(13) . . . . ?
 C8 C9 C10 C11 -2(2) . . . . ?
 C9 C8 C13 C12 -1(3) . . . . ?
 C9 C10 C11 C12 2(3) . . . . ?
 C10 C11 C12 C13 -2(3) . . . . ?
 C11 C12 C13 C8 1(3) . . . . ?
 C13 C8 C9 C10 2(2) . . . . ?
 C14 Si1 N1 U1 102.4(11) . . . . ?
 C14 Si1 N1 P1 -80.9(12) . . . . ?
 C14A Si1A N1 U1 130.3(10) . . . . ?
 C14A Si1A N1 P1 -20.3(17) . . . . ?
 C15 Si1 N1 U1 -134.9(10) . . . . ?
 C15 Si1 N1 P1 41.8(13) . . . . ?
 C15A Si1A N1 U1 -108.5(9) . . . . ?
 C15A Si1A N1 P1 101.0(13) . . . . ?
 C16 Si1 N1 U1 -13.2(12) . . . . ?
 C16 Si1 N1 P1 163.4(10) . . . . ?
 C16A Si1A N1 U1 7.2(10) . . . . ?
 C16A Si1A N1 P1 -143.4(12) . . . . ?
 C18 Si2 C17 U1 -89.4(18) . . . . ?
 C19 Si2 C17 U1 149.2(15) . . . . ?
 C20 Si2 C17 U1 30(2) . . . . ?
 C22 Si3 C21 U1 -150(3) . . . . ?
 C23 Si3 C21 U1 -30(4) . . . . ?
 C24 Si3 C21 U1 90(3) . . . . ?

_shelx_res_file
;
    uojcns.res created by SHELXL-2014/7

TITL UOJCNS in Pnma #62
REM reset to Pnma #62
REM EXTI INSIGNIF
CELL 1.54184 19.181527 19.125012 12.189627 90 90 90
ZERR 4 0.001803 0.001889 0.001182 0 0 0
LATT 1
SYMM 0.5-X,-Y,0.5+Z
SYMM 0.5+X,0.5-Y,0.5-Z
SYMM -X,0.5+Y,-Z
SFAC C H N P Si U
UNIT 156 240 8 8 16 4
EQIV $1 +X,0.5-Y,+Z
SADI Si1A N1 Si1 N1
SADI Si3 C21 Si2 C17
SADI Si1 C14 Si1A C14A Si1A C16A Si1 C16 Si1A C15A Si1 C15 Si2 C19 Si2 C20 =
 SI2 C18 SI3 C24 SI3 C23 SI3 C22
SADI C20 C19 C19 C18 C18 C20 C14 C15 C15 C16 C16 C14 C15A C14A C14A C16A =
 C16A C15A C23 C24 C24 C22 C22 C23
DELU
SIMU 0.01 0.01 1.7

L.S. 16 0 0
PLAN  10
TEMP -183
FREE U1 P1_$1
FREE U1 P1
BOND
BOND $H
CONF
HTAB
MORE -1
fmap 2
acta 135
OMIT 6 23 0
OMIT 12 2 9
OMIT 19 2 9
OMIT 9 0 14
REM <olex2.extras>
REM <HklSrc "%.\\UOJCNS.hkl">
REM </olex2.extras>

WGHT    0.144700   85.051102
FVAR       1.55820   0.51755
U1    6    0.163250    0.250000    0.912003    10.50000    0.01099    0.03965 =
         0.02883    0.00000   -0.00132    0.00000
P1    4    0.105955    0.167326    0.723733    11.00000    0.01851    0.03376 =
         0.04166   -0.00414   -0.00828    0.00140
PART 1
SI1   5    0.176036    0.056693    0.864386    21.00000    0.02230    0.03032 =
         0.03986    0.00577   -0.00292    0.00115
PART 0
PART 2
SI1A  5    0.159610    0.066510    0.918334   -21.00000    0.01665    0.03462 =
         0.03668    0.00336    0.00236   -0.00273
PART 0
PART -1
SI2   5    0.019211    0.225836    1.132314    10.50000    0.01730    0.04263 =
         0.03553   -0.00409    0.00775    0.00177
SI3   5    0.351968    0.230462    1.023916    10.50000    0.01334    0.04573 =
         0.03940   -0.00155   -0.00027   -0.00069
PART 0
N1    3    0.148880    0.142674    0.832177    11.00000    0.03256    0.02840 =
         0.05319   -0.00116   -0.01626    0.00106
C1    1    0.086480    0.250000    0.755285    10.50000    0.01596    0.03524 =
         0.03270    0.00000   -0.00608    0.00000
C2    1    0.030431    0.110313    0.702241    11.00000    0.02835    0.03852 =
         0.05176    0.00301   -0.01516   -0.00058
C3    1   -0.031802    0.129059    0.749863    11.00000    0.02479    0.04246 =
         0.05924   -0.00010   -0.01535   -0.00744
AFIX  43
H3    2   -0.036370    0.172802    0.786085    11.00000   -1.20000
AFIX   0
C4    1   -0.088039    0.083180    0.744371    11.00000    0.03283    0.05199 =
         0.06922    0.00289   -0.01266   -0.01392
AFIX  43
H4    2   -0.131184    0.095652    0.777259    11.00000   -1.20000
AFIX   0
C5    1   -0.081479    0.018965    0.690869    11.00000    0.04529    0.05386 =
         0.06997    0.00201   -0.01195   -0.02044
AFIX  43
H5    2   -0.119809   -0.012420    0.687520    11.00000   -1.20000
AFIX   0
C6    1   -0.018479    0.001598    0.642791    11.00000    0.04978    0.04361 =
         0.06276    0.00018   -0.01608   -0.01203
AFIX  43
H6    2   -0.013323   -0.042009    0.606361    11.00000   -1.20000
AFIX   0
C7    1    0.037085    0.047756    0.647740    11.00000    0.03881    0.04184 =
         0.05334   -0.00241   -0.01610   -0.00481
AFIX  43
H7    2    0.079977    0.036121    0.613314    11.00000   -1.20000
AFIX   0
C8    1    0.159142    0.156526    0.602747    11.00000    0.02946    0.06171 =
         0.06127   -0.03010    0.00496   -0.00304
C9    1    0.130562    0.159184    0.497109    11.00000    0.03872    0.04737 =
         0.05740   -0.01157    0.01186   -0.00607
AFIX  43
H9    2    0.081463    0.161916    0.487827    11.00000   -1.20000
AFIX   0
C10   1    0.174240    0.157819    0.405265    11.00000    0.05099    0.04924 =
         0.06581   -0.00790    0.01541   -0.00389
AFIX  43
H10   2    0.154466    0.157882    0.333811    11.00000   -1.20000
AFIX   0
C11   1    0.246260    0.156371    0.417427    11.00000    0.04649    0.06364 =
         0.08015   -0.02699    0.02427    0.00093
AFIX  43
H11   2    0.275985    0.157150    0.355102    11.00000   -1.20000
AFIX   0
C12   1    0.273057    0.153832    0.519782    11.00000    0.04166    0.08955 =
         0.08954   -0.04394    0.01590    0.00042
AFIX  43
H12   2    0.322192    0.151465    0.528841    11.00000   -1.20000
AFIX   0
C13   1    0.231483    0.154576    0.610433    11.00000    0.03381    0.09290 =
         0.07869   -0.04483    0.00919    0.00525
AFIX  43
H13   2    0.252524    0.153738    0.680973    11.00000   -1.20000
AFIX   0
PART 1
C14   1    0.098053    0.013086    0.923503    21.00000    0.02696    0.04325 =
         0.04262    0.00506   -0.00358   -0.00530
AFIX 137
H14A  2    0.078805    0.042110    0.982431    21.00000   -1.50000
H14B  2    0.111387   -0.032628    0.953151    21.00000   -1.50000
H14C  2    0.062835    0.006777    0.866107    21.00000   -1.50000
AFIX   0
PART 0
PART 2
C14A  1    0.089806   -0.001653    0.914529   -21.00000    0.02953    0.04857 =
         0.04706    0.01384   -0.00465   -0.01133
AFIX 137
H14D  2    0.046019    0.018347    0.941572   -21.00000   -1.50000
H14E  2    0.103353   -0.041156    0.961089   -21.00000   -1.50000
H14F  2    0.083451   -0.017885    0.838932   -21.00000   -1.50000
AFIX   0
PART 0
PART 1
C15   1    0.212669    0.000938    0.752259    21.00000    0.02602    0.03989 =
         0.04205    0.00180   -0.00147    0.00325
AFIX 137
H15A  2    0.174723   -0.015497    0.705003    21.00000   -1.50000
H15B  2    0.236782   -0.039331    0.784382    21.00000   -1.50000
H15C  2    0.245694    0.028432    0.708647    21.00000   -1.50000
AFIX   0
PART 0
PART 2
C15A  1    0.243361    0.026148    0.873627   -21.00000    0.02468    0.03931 =
         0.04401    0.00479   -0.00082    0.00424
AFIX 137
H15D  2    0.238630    0.008943    0.798265   -21.00000   -1.50000
H15E  2    0.254912   -0.012918    0.922375   -21.00000   -1.50000
H15F  2    0.280580    0.061196    0.876734   -21.00000   -1.50000
AFIX   0
PART 0
PART 1
C16   1    0.243744    0.066591    0.973222    21.00000    0.02569    0.04109 =
         0.04448    0.00677   -0.00569    0.00300
AFIX 137
H16A  2    0.281800    0.095946    0.945724    21.00000   -1.50000
H16B  2    0.262049    0.020450    0.993050    21.00000   -1.50000
H16C  2    0.222939    0.088574    1.038047    21.00000   -1.50000
AFIX   0
PART 0
PART 2
C16A  1    0.169810    0.096471    1.063796   -21.00000    0.02386    0.05700 =
         0.04131   -0.00342   -0.00618    0.01242
AFIX 137
H16D  2    0.206041    0.132520    1.067546   -21.00000   -1.50000
H16E  2    0.183187    0.056717    1.109948   -21.00000   -1.50000
H16F  2    0.125535    0.115848    1.089977   -21.00000   -1.50000
AFIX   0
PART 0
PART -1
C17   1    0.111617    0.221382    1.088382    10.50000    0.01481    0.05406 =
         0.03857    0.00538    0.00139    0.01303
AFIX  23
H17A  2    0.125968    0.172529    1.102913    10.50000   -1.20000
H17B  2    0.137243    0.250411    1.142193    10.50000   -1.20000
AFIX   0
C18   1   -0.001507    0.313600    1.189927    10.50000    0.04161    0.04562 =
         0.07649   -0.01341    0.01961    0.00315
AFIX 137
H18A  2    0.030086    0.323749    1.251069    10.50000   -1.50000
H18B  2   -0.049777    0.314067    1.216260    10.50000   -1.50000
H18C  2    0.004267    0.349166    1.132767    10.50000   -1.50000
AFIX   0
C19   1   -0.002108    0.157833    1.238122    10.50000    0.03647    0.05670 =
         0.05031    0.01292    0.01896    0.00994
AFIX 137
H19A  2    0.011204    0.111580    1.210582    10.50000   -1.50000
H19B  2   -0.052280    0.158571    1.253253    10.50000   -1.50000
H19C  2    0.023621    0.167839    1.305783    10.50000   -1.50000
AFIX   0
C20   1   -0.039973    0.210307    1.011865    10.50000    0.02479    0.10335 =
         0.03753   -0.00019   -0.00009   -0.01077
AFIX 137
H20A  2   -0.032687    0.247060    0.957029    10.50000   -1.50000
H20B  2   -0.088605    0.211107    1.036475    10.50000   -1.50000
H20C  2   -0.029486    0.164657    0.979287    10.50000   -1.50000
AFIX   0
C21   1    0.292401    0.240700    0.905395    10.50000    0.01925    0.04895 =
         0.02888    0.00439    0.00189   -0.00878
AFIX  23
H21A  2    0.302488    0.200742    0.856264    10.50000   -1.20000
H21B  2    0.308583    0.283024    0.866175    10.50000   -1.20000
AFIX   0
C22   1    0.439363    0.270837    0.996471    10.50000    0.02009    0.11496 =
         0.03584   -0.00652    0.00761   -0.01988
AFIX 137
H22A  2    0.433821    0.321259    0.985111    10.50000   -1.50000
H22B  2    0.459773    0.249711    0.930642    10.50000   -1.50000
H22C  2    0.470156    0.262636    1.059320    10.50000   -1.50000
AFIX   0
C23   1    0.315330    0.272543    1.149989    10.50000    0.02184    0.04608 =
         0.02569    0.00587   -0.00129    0.00290
AFIX 137
H23A  2    0.267000    0.257301    1.160374    10.50000   -1.50000
H23B  2    0.316640    0.323496    1.141706    10.50000   -1.50000
H23C  2    0.343167    0.258867    1.213898    10.50000   -1.50000
AFIX   0
C24   1    0.366712    0.135596    1.055566    10.50000    0.02925    0.05268 =
         0.09017   -0.00859   -0.03102    0.01905
AFIX 137
H24A  2    0.395333    0.131388    1.121835    10.50000   -1.50000
H24B  2    0.390770    0.113327    0.993844    10.50000   -1.50000
H24C  2    0.321733    0.112524    1.067551    10.50000   -1.50000
AFIX   0
HKLF 4

REM  UOJCNS in Pnma #62
REM R1 =  0.0857 for    3975 Fo > 4sig(Fo)  and  0.0948 for all    4684 data
REM    314 parameters refined using    348 restraints

END

WGHT      0.1448     85.0509

REM No hydrogen bonds found for HTAB generation

REM Highest difference peak 12.246,  deepest hole -3.245,  1-sigma level  0.343
Q1    1   0.1641  0.2500  0.9865  10.50000  0.05   12.25
Q2    1   0.1643  0.2500  0.8383  10.50000  0.05   12.08
Q3    1   0.1234  0.2500  0.9113  10.50000  0.05    2.88
Q4    1   0.1746  0.1971  0.9136  11.00000  0.05    2.35
Q5    1   0.1894  0.2500  1.0599  10.50000  0.05    2.06
Q6    1   0.1905  0.2500  0.7655  10.50000  0.05    2.04
Q7    1   0.1394  0.2500  1.0572  10.50000  0.05    1.98
Q8    1   0.1069  0.1706  0.7931  11.00000  0.05    1.95
Q9    1   0.1415  0.2500  0.7625  10.50000  0.05    1.75
Q10   1   0.1072  0.1672  0.6488  11.00000  0.05    1.67
;
_shelx_res_checksum               564
_shelx_hkl_file
;
   0   0  -1-175.051 486.497   2
   0   0   2 17011.9 1247.56   3
   0   0  -2 35439.5 3557.72   2
   0   0  -3-665.362 1939.91   2
   0   0  -4 103979. 8589.39   2
   0   0   4 86062.2 4858.75  20
   0   0   5-583.202 993.737  20
   0   0  -5 312.708 1718.82   2
   0   0  -6 258122. 13997.7   4
   0   0  -6 238774. 12549.2   2
   0   0  -7 96.0044 1830.53   4
   0   0   7-519.286 1197.39  20
   0   0   8 4446.47 1946.31  20
   0   0  -8 4698.69 2044.10   4
   0   0  -9-770.810 1424.57   4
   0   0   9 218.756 586.202  22
   0   0  -9-107.047 582.598  14
   0   0  -9 187.504 403.320  10
   0   0   9 1258.03 1564.56  20
   0   0 -10 39479.3 2820.56  14
   0   0 -10 36372.4 2275.81  10
   0   0 -10 33454.0 4914.88   4
   0   0  10 38384.9 5029.33  20
   0   0  10 37529.1 2140.47  22
   0   0 -11 939.840 633.133  10
   0   0  11 37.8003 439.674  22
   0   0 -11 479.609 806.059  14
   0   0  12 53582.7 2483.19  22
   0   0 -12 51810.5 2668.40  10
   0   0 -13 2151.61 666.961  10
   0   0 -13 3188.15 834.939   5
   0   0 -14 7232.01 905.663   5
   1   0  -1 24576.1 1410.77  17
   1   0  -1 25194.9 1286.12   4
  -1   0  -2 344482. 8512.57   2
  -1   0  -2 337206. 7779.84  19
   1   0  -2 299812. 8644.27   4
   1   0  -2 304328. 7926.45   2
  -1   0  -3 2771.79 1682.43   2
   1   0  -3 1702.31 1381.50   2
   1   0  -3 1278.60 1701.08   4
   1   0   4 100005. 5196.69  20
   1   0  -4 120530. 8489.22   4
   1   0   5 144048. 6974.32  20
   1   0  -5 181707. 11091.1   4
  -1   0  -5 182427. 11365.9   2
  -1   0   5 151079. 7282.77  20
   1   0   6 20797.4 3092.77  20
  -1   0   6 23613.9 3270.74  20
  -1   0  -6 22530.5 4300.01   2
   1   0  -6 30141.6 4907.23   4
  -1   0  -7 13666.7 3460.41   4
   1   0  -7 13888.0 3495.81   4
  -1   0   7 11326.9 2639.67  20
   1   0   7 9854.86 2313.49  20
   1   0  -8 73713.9 7723.13   4
  -1   0   8 68770.4 6552.59  20
  -1   0  -8 65836.4 7336.83   4
   1   0   8 64497.6 6149.50  20
   1   0  -9 1316.70 514.420  10
   1   0   9 1236.94 1268.75  20
  -1   0  -9 954.147 654.119  14
  -1   0  -9 876.097 429.926  10
   1   0  -9-338.561 1478.35   4
  -1   0   9 1340.67 422.462  22
   1   0   9 372.848 521.771  18
  -1   0  -9 693.812 1193.47   4
   1   0   9 1203.28 481.162  22
  -1   0   9 1194.54 1099.70  20
   1   0  -9 57.2478 628.001  14
   1   0 -10 57209.3 2846.34  10
  -1   0 -10 54831.7 3356.64  14
  -1   0  10 57253.0 2514.67  22
   1   0  10 56777.7 5982.32  20
  -1   0  10 65228.6 6496.42  20
   1   0 -10 54903.7 3428.28  14
   1   0  10 53251.0 2632.56  22
  -1   0 -10 47225.3 5849.29   4
  -1   0 -10 53694.7 2695.27  10
   1   0 -10 50207.7 6098.54   4
   1   0  11 25583.0 1971.70  22
   1   0 -11 24254.9 1979.08  10
  -1   0 -11 23419.6 1878.13  10
  -1   0 -11 22760.2 2285.91  14
  -1   0  11 25856.7 1797.70  22
  -1   0  12 8373.86 997.690  22
   1   0 -12 5845.30 1130.12  10
  -1   0 -12 5075.87 934.509  10
   1   0  12 5515.14 917.943  22
   1   0 -13 3885.08 824.449  10
  -1   0 -13 4385.09 806.587  10
   1   0  13 6575.97 893.991  22
   1   0 -13 5137.99 916.584   5
  -1   0 -13 4847.22 936.609   5
  -1   0 -14 22008.9 1436.82   5
   1   0  14 27197.3 1202.04  22
   2   0   0 53161.9 1339.76  18
   2   0   0 57319.4 1747.64   1
  -2   0   0 60833.8 1475.07  19
   2   0   0 56685.3 1794.67  17
   2   0  -1 272799. 4060.83   4
   2   0   1 292818. 3551.17  20
  -2   0  -1 335841. 4690.02  19
   2   0  -1 289980. 5120.24  17
  -2   0  -1 353342. 5450.21   2
   2   0   2 194605. 5076.42   3
   2   0  -2 236997. 6105.15   4
   2   0   2 205906. 4686.57  20
   2   0  -2 211894. 6216.49  17
  -2   0  -2 247625. 6448.13   2
  -2   0  -2 249709. 6151.97  19
   2   0  -3 236705. 8833.02   4
  -2   0  -3 255730. 8603.46   2
  -2   0  -3 243622. 8041.33  19
  -2   0   4 73184.1 4510.46  20
   2   0   4 65183.9 4082.06  20
   2   0  -4 70537.0 6101.50   4
  -2   0  -5 32824.0 4624.21   2
   2   0   5 27106.8 3028.90  20
  -2   0   5 26791.2 3172.65  20
   2   0  -5 30441.0 4676.78   4
  -2   0   6 46261.2 4536.38  20
   2   0   6 46010.9 4276.22  20
   2   0  -6 54063.9 6452.90   4
  -2   0  -6 54849.3 6311.93   2
  -2   0  -7 41991.5 5823.94   2
   2   0   7 43007.8 4588.78  20
  -2   0   7 52931.0 5478.05  20
   2   0  -7 46385.2 6284.94   4
   2   0  -8 5508.98 773.023  10
   2   0   8 5490.25 1981.55  20
  -2   0  -8 5797.65 2397.42   4
  -2   0   8 6469.79 2095.05  20
   2   0  -8 5585.51 2344.14   4
  -2   0  -8 6984.08 1183.09  14
  -2   0  -9 44205.9 2206.64  10
  -2   0   9 43571.4 1868.11  22
   2   0  -9 46472.3 6107.27   4
   2   0   9 47373.0 5423.90  20
   2   0  -9 41400.7 2271.64  10
   2   0   9 35102.3 4009.20  18
  -2   0  -9 43644.7 2891.69  14
   2   0  -9 49752.0 3144.66  14
   2   0   9 42142.8 2353.84  22
  -2   0  -9 44389.1 5944.81   4
  -2   0   9 48480.6 5675.17  20
  -2   0  10 18401.9 3852.72  20
   2   0  10 15870.9 3144.35  20
  -2   0  10 16878.3 1317.31  22
   2   0  10 13260.0 1429.58  22
  -2   0 -10 14820.3 1494.09  10
   2   0 -10 15122.4 1881.51  14
  -2   0 -10 12648.1 3051.00   4
   2   0  10 9798.62 1926.88  18
   2   0 -10 16162.7 1616.99  10
   2   0 -10 8455.79 2563.66   4
  -2   0 -10 12061.6 1660.95  14
  -2   0 -11 1151.29 545.261  10
  -2   0 -11 524.595 910.162  14
   2   0  11 1079.49 580.075  22
  -2   0 -12 16989.4 1530.80  10
  -2   0 -12 17941.5 1960.47  14
   2   0 -12 15506.8 1638.33   5
   2   0  12 21749.3 1847.01  22
   2   0 -12 17775.7 1735.89  10
   2   0 -13 15775.7 1419.82  10
  -2   0 -13 15016.5 1259.48  10
   2   0 -13 13530.6 1271.11   5
   2   0  13 16627.3 1381.82  22
  -2   0 -14 2266.26 667.544   5
   2   0  14 2180.04 452.701  22
  -2   0 -15 22847.3 976.776   5
   3   0   0-2.54702 202.741  18
   3   0   0-33.9855 268.006  17
  -3   0   0 90.9878 175.962  19
   3   0   0 96.2750 297.995   1
   3   0  -1 125332. 1861.76  18
   3   0  -1 127189. 3264.98   4
  -3   0  -1 157643. 3506.69  19
   3   0  -1 146295. 4192.59  17
   3   0   1 180018. 4396.68   1
   3   0   1 138783. 2193.15  20
  -3   0  -1 162049. 4427.53   2
   3   0   2 2065.79 567.747  20
   3   0  -2 1837.72 394.170  18
  -3   0   2 1307.27 184.984   3
  -3   0  -2 2704.35 916.461   2
   3   0  -2 1890.09 804.861  17
   3   0  -2 2736.40 752.678   4
  -3   0  -2 2521.96 777.599  19
   3   0  -3 27238.5 2832.48   4
   3   0  -3 23066.6 2642.61  17
  -3   0  -3 25758.5 2704.06   2
  -3   0  -3 23119.3 2501.67  19
   3   0   3 21732.7 1937.54  20
  -3   0   4 623.234 734.476  20
   3   0  -4 993.533 1118.19   4
  -3   0  -4 2358.36 1479.21   2
   3   0   4 1165.69 757.452  20
  -3   0  -4 1604.68 1127.03  19
  -3   0   5 169963. 7865.35  20
   3   0  -5 154901. 9655.89   4
   3   0   5 170632. 7363.46  20
  -3   0  -5 185960. 10297.4   2
   3   0   6 447.506 756.535  20
  -3   0  -6 673.035 1298.76   2
  -3   0   6 334.746 989.309  20
   3   0  -6-353.281 1773.33   4
  -3   0   7 65554.7 5859.90  20
   3   0  -7 65012.5 7325.51   4
   3   0   7 66487.8 5624.17  20
  -3   0  -7 62897.3 7144.11   2
   3   0  -8 1399.17 1362.04   4
  -3   0  -8 2035.19 1589.79   2
   3   0  -8 2292.87 771.165  14
   3   0   8 3518.31 1548.42  20
  -3   0   8 1801.50 1463.52  20
  -3   0  -8 2047.70 547.394  11
   3   0  -8 2346.73 510.382  10
  -3   0  -9 524.993 399.015  11
   3   0  -9 903.593 504.679  10
  -3   0  -9 695.733 680.059  14
  -3   0   9 395.570 847.325  20
  -3   0  -9 782.534 459.484   8
  -3   0  -9 1436.22 1470.20   4
   3   0  -9 351.344 961.791   4
   3   0   9-191.161 1060.66  20
  -3   0  -9 1169.47 501.513  10
   3   0   9 556.492 440.909  22
   3   0   9-353.626 766.317  18
   3   0  10 6119.19 1678.38  18
  -3   0 -10 8214.48 1152.73   8
  -3   0 -10 12409.0 1375.20  10
   3   0  10 9325.31 2541.15  20
   3   0 -10 5703.61 1931.44   4
   3   0 -10 10818.8 1328.63  10
  -3   0 -10 9017.81 1496.76  14
  -3   0 -10 7620.21 2490.15   4
   3   0  10 9845.90 1357.07  22
  -3   0  10 10775.6 2910.47  20
   3   0  11 65230.0 3190.90  22
   3   0 -11 62507.9 3008.15  10
  -3   0 -11 58876.3 3539.97  14
  -3   0 -11 61938.4 2765.71  10
  -3   0 -12 1431.12 535.967  10
   3   0 -12 1881.46 653.945   5
   3   0 -12 1807.73 726.431  10
  -3   0 -12 3190.66 1242.23  14
   3   0  12 3024.80 799.341  22
   3   0  13 22487.5 1621.32  22
  -3   0 -13 18818.4 1332.18  10
   3   0 -13 21950.4 1611.60  10
  -3   0 -14 4976.57 729.371   5
   3   0  14 14266.5 1035.09  22
  -3   0 -15 882.970 222.836   5
  -4   0   0 128372. 3173.45  19
   4   0   0 128250. 4000.74  17
   4   0   0 133380. 3955.58   1
   4   0   1 135812. 4221.77  17
   4   0  -1 130889. 4538.05  17
   4   0   1 163013. 4830.46   1
   4   0  -1 117152. 2197.42  18
   4   0   1 158253. 4334.77  18
  -4   0  -1 137865. 3669.13  19
   4   0   1 127198. 1774.16  20
  -4   0  -1 147663. 4730.69   2
  -4   0  -2 27008.4 2420.27   2
  -4   0  -2 23401.5 1982.38  19
   4   0   2 27061.3 2373.64  17
   4   0   2 24776.9 1537.84  20
  -4   0   2 22316.8 706.661   3
   4   0  -2 23041.6 2286.98  17
   4   0  -2 21743.9 1029.94  18
   4   0  -2 24414.2 1935.81   4
  -4   0  -3 141172. 6509.67   2
  -4   0  -3 133908. 5810.50  19
   4   0  -3 145709. 5890.82   4
   4   0  -3 129274. 6405.29  17
  -4   0  -4 673.840 901.607  19
   4   0   4 537.305 527.878  20
  -4   0  -4 703.139 930.698   2
   4   0  -4 1548.95 1264.84   4
  -4   0   4-139.108 717.459  20
   4   0  -4 432.914 1111.00  17
  -4   0   5 286.750 948.880  20
   4   0   5 1246.79 908.717  20
  -4   0  -5 2033.30 1759.92   2
   4   0  -5 801.324 1418.96   4
  -4   0  -6 73149.7 7140.12   2
   4   0  -6 63857.4 6932.48   4
   4   0   6 71579.0 5241.63  20
  -4   0   6 68620.5 5498.77  20
   4   0  -7 35604.9 5654.61   4
  -4   0   7 35843.6 4340.42  20
   4   0   7 38581.8 4220.52  20
   4   0   8 11705.3 2561.65  20
   4   0  -8 9977.89 3123.85   4
  -4   0  -8 9641.09 1113.67  11
  -4   0  -8 9609.42 919.414  10
  -4   0   8 8781.61 2331.91  20
  -4   0  -8 9105.48 2775.47   2
   4   0  -8 9753.99 1026.35  10
   4   0   9 21003.4 3416.97  18
  -4   0  -9 23369.5 1876.40  11
   4   0   9 26846.2 1980.77  22
  -4   0  -9 22263.1 1935.57   8
  -4   0   9 26672.5 4280.20  20
  -4   0  -9 26974.4 2375.80  14
  -4   0  -9 24703.7 1621.07  10
  -4   0  -9 26516.3 4754.58   4
   4   0   9 26501.9 3746.39  20
   4   0  -9 33867.1 5381.76   4
   4   0  -9 23449.7 1734.58  10
   4   0  10 22421.9 1948.29  22
   4   0  10 15665.1 2630.85  18
  -4   0 -10 19798.7 2202.93  14
  -4   0 -10 19843.5 3942.48   4
  -4   0 -10 23417.1 1679.66  10
   4   0 -10 22366.5 1897.15  10
   4   0 -10 19979.6 3930.33   4
  -4   0  10 25218.5 4134.79  20
  -4   0 -10 19330.2 1812.30   8
   4   0  10 21115.9 3409.79  20
  -4   0 -11 2551.33 718.377   8
  -4   0 -11 2532.62 998.827  14
   4   0  11 2362.21 783.672  22
  -4   0 -11 2267.62 566.194  10
   4   0 -11 2145.04 706.711  10
   4   0 -11 2012.55 669.148   5
   4   0 -12 23286.1 1746.59   5
   4   0 -12 28095.4 2003.00  10
  -4   0 -12 27486.0 1731.74  10
  -4   0 -12 27011.8 2344.33  14
   4   0  13 19802.0 1557.78  22
   4   0 -13 18478.5 1443.38  10
  -4   0 -14 759.406 403.043   5
   4   0  14 923.157 342.791  22
   5   0   0-316.966 547.254  17
  -5   0   0 187.459 319.929  19
   5   0   0 33.5532 308.362  18
  -5   0   1 43284.8 2157.20  19
   5   0  -1 45697.8 2989.46  17
  -5   0  -1 41502.9 2282.21  19
   5   0  -1 39541.3 1487.06  18
   5   0   1 45394.3 2767.24  17
  -5   0   1 42243.2 1678.04  20
   5   0   1 52191.5 3109.58   1
  -5   0  -1 43828.3 2915.02   2
   5   0   1 50549.9 2645.41  18
  -5   0  -2 199145. 7091.67   2
   5   0  -2 195410. 7106.24  17
  -5   0   2 190495. 5087.20  20
   5   0   2 174610. 3703.03  20
  -5   0  -2 189344. 5688.79  19
   5   0   2 216368. 6741.13  17
   5   0  -2 183779. 5593.62   4
   5   0  -2 172060. 2965.98  18
   5   0   3 431.398 424.885  20
  -5   0  -3-5.69862 536.527  19
   5   0  -3 32.9360 747.691  17
  -5   0   3-578.057 689.145  20
  -5   0  -3 386.211 872.951   2
   5   0  -3 815.584 682.422   4
   5   0   3 738.971 911.732  17
  -5   0   4 30290.7 3049.76  20
   5   0   4 27797.1 2582.15  20
  -5   0  -4 31221.9 3467.63  19
   5   0  -4 30756.4 3446.04   4
  -5   0  -4 34288.1 3834.05   2
   5   0  -4 33121.7 4081.74  17
   5   0  -5 6506.47 2080.93   4
   5   0   5 6140.26 1410.70  20
  -5   0  -5 6698.58 2198.19   2
  -5   0  -5 6419.12 1989.79  19
  -5   0   5 4425.46 1376.37  20
  -5   0   6 26208.4 3458.92  20
   5   0  -6 26280.7 4520.87   4
  -5   0  -6 25009.4 4427.47   2
   5   0   6 27369.4 3235.34  20
   5   0   7 11102.7 2281.60  20
  -5   0  -7 11848.3 3316.36   2
  -5   0   7 11344.3 2452.03  20
   5   0  -7 13359.2 3452.80   4
   5   0  -8 68116.1 2650.95  10
  -5   0   8 77691.8 6723.48  20
  -5   0  -8 68130.4 3159.13   8
  -5   0  -8 75731.0 2388.15  10
  -5   0  -8 62958.7 7146.88   2
   5   0   8 83205.1 6254.32  20
  -5   0  -8 67863.4 2906.65  11
   5   0  -8 76713.3 8383.33   4
   5   0   8 68845.7 6379.33  18
  -5   0   9 13078.9 2921.83  20
   5   0  -9 13418.5 3470.41   4
   5   0   9 10590.3 2398.27  18
  -5   0  -9 9763.64 1327.88   8
   5   0  -9 10357.3 1149.85  10
   5   0   9 10966.8 2421.30  20
   5   0   9 11012.1 1407.44  22
  -5   0  -9 11218.9 1114.02  10
  -5   0  -9 11076.1 1313.82  11
   5   0 -10 37588.2 2294.92  10
   5   0 -10 26686.5 4374.01   4
  -5   0 -10 38084.1 2029.22  10
  -5   0 -10 36668.1 2499.52   8
   5   0 -10 41146.4 2489.00   5
  -5   0  10 38761.9 5016.16  20
   5   0  10 39861.3 2622.71  22
  -5   0 -10 34324.9 5258.29   4
   5   0  10 34629.9 4084.89  20
   5   0  10 31612.4 3881.71  18
  -5   0 -10 38948.4 3005.64  14
   5   0  11 3408.23 1379.53  22
   5   0 -11 1099.63 620.511   5
  -5   0 -11 1260.77 618.889   8
   5   0 -11 2166.51 913.941  10
  -5   0 -11 2397.57 674.868  10
  -5   0 -11 2133.46 1003.81  14
  -5   0 -12 558.117 258.784  10
   5   0 -12 823.595 472.245  10
   5   0  12 1428.87 614.963  22
  -5   0 -12 646.981 643.503  14
   5   0 -13 5466.99 808.146  10
   5   0  13 5956.91 973.346  22
  -5   0 -13 4903.00 967.791  14
   5   0  14 24457.3 1327.94  22
  -5   0 -14 18519.6 1267.37   5
   6   0   0 267908. 6839.29   1
  -6   0   0 342338. 6505.87  19
   6   0   0 347332. 8386.62  17
  -6   0  -1 21520.7 1811.10  19
   6   0   1 26068.5 2512.62   1
   6   0   1 24660.3 1919.14  18
   6   0   1 25067.9 2325.78  17
  -6   0   1 22590.7 1133.20  20
   6   0  -1 22418.8 2356.15  17
  -6   0   1 24391.1 1780.61  19
   6   0  -1 21817.2 1239.68  18
   6   0  -1 20080.2 1873.86   1
  -6   0  -1 24513.3 2440.81   2
  -6   0   2 69535.5 3056.62  20
   6   0   2 78263.0 4160.12  18
   6   0   2 65175.1 1969.86  20
   6   0  -2 70630.0 4553.08  17
  -6   0  -2 67723.0 3541.57  19
   6   0   2 78717.5 4412.88  17
  -6   0  -2 75228.6 4663.50   2
   6   0  -2 61163.2 1929.80  18
  -6   0   3 6106.08 1078.03  20
   6   0   3 7763.98 1689.60  17
   6   0   3 6514.73 955.962  20
   6   0  -3 8781.54 1742.87   4
  -6   0  -3 8179.77 1859.09   2
   6   0  -3 9574.31 2202.04  17
  -6   0  -3 6639.86 1552.35  19
   6   0  -4 225996. 10667.3  17
  -6   0   4 223697. 8018.43  20
   6   0  -4 227431. 9258.79   4
  -6   0  -4 224389. 10315.9   2
   6   0   4 214639. 6800.63  20
  -6   0  -4 221841. 9014.39  19
   6   0  -5 18469.2 3265.75   4
   6   0   5 18585.7 2332.92  20
  -6   0  -5 19582.9 3423.45   2
  -6   0  -5 16395.6 2954.57  19
  -6   0   5 18899.5 2651.55  20
   6   0   6 73118.4 5122.41  20
  -6   0   6 74047.0 5717.33  20
  -6   0  -6 69874.5 7093.73   2
   6   0  -6 67882.5 7229.28   4
  -6   0  -7 202.296 1163.76   2
   6   0   7 4492.44 1889.43  18
  -6   0   7 1855.00 1215.64  20
   6   0  -7 1434.11 1497.30   4
   6   0   7 2071.15 1206.02  20
   6   0  -8 5514.04 799.019  10
   6   0  -8 2536.00 1733.53   4
  -6   0  -8 5966.04 936.543  11
   6   0   8 4566.52 1589.36  20
   6   0   8 5266.16 2003.00  18
  -6   0   8 5514.56 1954.65  20
  -6   0  -8 6267.20 1067.79   8
   6   0   9-441.785 1218.06  20
  -6   0  -9 278.938 584.816  11
  -6   0  -9 286.878 651.475   8
  -6   0  -9 813.180 435.005  10
   6   0  -9-2365.46 1949.47   4
   6   0  -9 791.625 583.680  10
   6   0   9 983.085 1104.05  18
  -6   0   9 1976.85 1766.77  20
   6   0   9 1489.32 833.125  22
   6   0  10 20436.8 3299.12  18
  -6   0 -10 24810.7 2473.72  14
   6   0 -10 24718.9 1835.93  10
  -6   0 -10 26151.6 1615.39  10
  -6   0 -10 22096.5 4279.34   4
  -6   0  10 27762.7 4106.93  20
   6   0  10 24234.0 2141.21  22
  -6   0 -10 22593.3 2045.18   8
  -6   0 -11 458.509 793.672  14
   6   0  11 273.701 504.090  22
  -6   0 -11 112.133 460.781   8
   6   0 -11-362.306 392.799  10
  -6   0 -11-90.1288 329.559  10
  -6   0 -12 33903.4 2496.76  14
   6   0 -12 35263.4 2102.24  10
   6   0  12 39846.8 2547.84  22
   6   0 -13 3252.22 733.494  10
  -6   0 -13 1772.70 689.622  14
  -6   0 -14 1543.07 436.208   5
   6   0  14 1240.56 359.785  22
   7   0   0 344.884 565.340   1
   7   0   0 40.5354 310.947  18
  -7   0   0-121.055 341.676  19
   7   0   0-283.697 635.447  17
  -7   0   1 46489.8 1376.58  20
   7   0   1 52132.0 3576.92  17
   7   0  -1 55447.1 3951.36  17
   7   0   1 48535.4 2881.61  18
   7   0  -1 46383.7 1994.16  18
   7   0  -1 42266.5 2931.65   1
  -7   0  -1 48797.4 2802.09  19
  -7   0  -1 50748.0 3837.14   2
   7   0   1 47626.5 3674.74   1
  -7   0   1 44834.4 2626.10  19
   7   0   2 107003. 5465.08  17
   7   0  -2 86353.4 2457.34  18
  -7   0  -2 103157. 5799.24   2
   7   0  -2 83669.9 4129.64   1
  -7   0   2 95650.9 3503.22  20
  -7   0  -2 86439.6 4314.52  19
   7   0   2 102871. 4980.87  18
   7   0  -2 98182.7 5772.84  17
  -7   0   2 104354. 4303.07  19
   7   0  -3 50078.0 4687.57  17
   7   0   3 56213.5 2484.68  20
   7   0  -3 43866.7 1753.83  18
  -7   0  -3 59958.8 4949.21   2
  -7   0   3 54072.6 3333.69  20
   7   0   3 58129.4 4517.14  18
  -7   0  -3 52159.9 3916.65  19
   7   0   3 61475.8 4630.75  17
   7   0   4 44665.0 2911.34  20
   7   0  -4 49995.7 4475.08   4
   7   0   4 51325.5 4714.49  17
  -7   0  -4 41987.0 4713.97   2
   7   0   4 49011.1 4655.67  18
   7   0  -4 47445.7 5135.88  17
  -7   0  -4 39747.4 4018.32  19
  -7   0   4 43170.8 3491.30  20
   7   0   5 80234.5 4600.00  20
  -7   0  -5 67289.9 5893.63  19
   7   0   5 79851.0 6604.56  17
   7   0  -5 70892.2 7107.47  17
  -7   0   5 71252.1 5094.63  20
   7   0  -5 78898.0 6735.68   4
  -7   0  -5 77206.8 6812.81   2
   7   0   5 88791.8 6845.02  18
  -7   0   6 1590.79 1126.55  20
   7   0  -6 945.726 1351.38   4
  -7   0  -6 2322.55 1646.20   2
   7   0   6 577.940 608.403  20
   7   0   6 700.247 1324.94  18
   7   0  -7 35397.8 5853.60   4
  -7   0  -7 29390.0 5142.30   2
   7   0   7 32802.5 4784.86  18
   7   0   7 35198.4 3708.17  20
  -7   0  -7 32356.9 2363.78  13
  -7   0   7 32513.0 4102.16  20
  -7   0  -7 29009.1 1838.68  11
  -7   0  -8 80795.0 3888.10   8
  -7   0   8 96224.0 7200.03  20
  -7   0  -8 77657.4 8228.93   2
   7   0   8 92072.3 3644.44  22
  -7   0  -8 85929.2 3433.41  11
   7   0  -8 81827.5 9350.77   4
   7   0   8 93869.5 7710.53  18
   7   0  -8 81174.9 2935.48  10
   7   0   9-200.659 1056.96  18
  -7   0  -9-340.344 572.226   8
   7   0   9 679.214 534.368  22
  -7   0   9 313.938 825.925  20
   7   0  -9 696.210 463.793  10
  -7   0  -9 710.913 522.134  11
   7   0  10 7835.95 2061.29  18
   7   0  10 8720.33 1358.91  22
   7   0 -10 8670.44 1167.62  10
  -7   0 -10 8159.68 1404.71   8
  -7   0  10 6470.83 2023.72  20
  -7   0 -10 10005.1 1708.33  14
  -7   0 -11 21663.1 2303.53  14
   7   0 -11 21729.0 1720.21  10
  -7   0 -11 21282.9 1967.93   8
   7   0  11 24600.4 2144.63  22
  -7   0 -12 709.443 654.427  14
   7   0 -12 798.083 432.675  10
   7   0  12 1296.14 660.412  22
   7   0  13 13414.0 1300.49  22
  -7   0 -13 9808.48 1192.08  14
   7   0 -13 11199.6 983.898  10
  -7   0 -14 24701.0 1263.70   5
   7   0  14 34113.8 1468.71  22
   8   0   0 2209.98 661.188  18
   8   0   0 1817.83 947.373   1
   8   0   0 1914.27 865.601  17
  -8   0   0 2086.24 668.748  19
   8   0  -1 36915.2 3528.91  17
   8   0   1 42214.5 3722.01   1
   8   0  -1 33120.0 1815.77  18
  -8   0  -1 34862.8 2619.92  19
  -8   0  -1 38311.2 3529.76   2
   8   0  -1 34488.8 2900.60   1
   8   0   1 34047.4 2569.71  18
   8   0   1 40719.8 3420.41  17
  -8   0   1 35091.5 2515.76  19
   8   0  -2 3957.93 580.013  18
   8   0   2 4941.12 1249.00  18
  -8   0   2 3342.74 907.400  19
  -8   0  -2 5196.32 1673.14   2
  -8   0   2 3524.58 607.198  20
   8   0  -2 3945.16 1067.62   1
   8   0  -2 5425.29 1772.81  17
  -8   0  -2 3938.83 1086.45  19
   8   0   2 4306.96 1325.38  17
   8   0  -3 271234. 11220.8  17
   8   0  -3 230540. 6945.66   1
   8   0   3 290190. 10180.7  18
  -8   0   3 269536. 7293.77  20
  -8   0  -3 256305. 8834.24  19
  -8   0  -3 282629. 11326.3   2
   8   0   3 310831. 10687.5  17
   8   0  -4 21303.1 3659.08  17
  -8   0  -4 18361.0 2885.24  19
  -8   0  -4 21542.9 3605.82   2
   8   0   4 26541.8 3460.99  17
  -8   0   4 21509.8 2438.69  20
   8   0   4 25944.4 3524.82  18
  -8   0   5 7484.55 1745.48  20
   8   0   5 6434.28 1913.58  17
  -8   0  -5 6955.85 2294.57   2
   8   0   5 9054.78 2481.12  18
  -8   0  -5 6265.58 1938.54  19
   8   0  -5 6311.35 2566.17  17
  -8   0   6 9549.86 2079.53  20
   8   0   6 11990.8 2851.62  18
   8   0  -6 11496.4 3031.03   4
  -8   0  -6 9868.29 2974.93   2
   8   0   6 10188.6 2581.45  17
  -8   0  -7 6122.53 892.577  11
  -8   0  -7 9541.77 1375.84  13
   8   0   7 8390.90 2358.01  18
   8   0  -7 5616.78 679.175  10
  -8   0  -7 5133.26 2222.21   2
   8   0  -7 8524.56 2713.34   4
  -8   0   7 6470.24 1809.18  20
   8   0  -8 1054.94 403.314  10
   8   0   8 2100.75 1378.87  18
   8   0  -8 1967.72 1335.29   4
  -8   0   8 353.938 830.268  20
  -8   0  -8 1765.65 1794.08   2
  -8   0  -8 1442.64 704.795   8
  -8   0  -8 1121.17 570.013  11
   8   0   8 687.769 454.118  22
  -8   0   9 83822.2 6624.51  20
   8   0   9 82065.8 3860.88  22
   8   0  -9 75340.1 2945.44  10
   8   0   9 81650.9 7022.59  18
  -8   0  -9 83327.8 4056.79   8
  -8   0  -9 77765.1 3561.03  11
   8   0  10 3565.59 1145.96  22
   8   0 -10 2048.89 645.121  10
  -8   0 -10 2476.94 1176.12   8
  -8   0 -10 4417.32 1289.59  14
  -8   0 -11 179.848 474.331   8
  -8   0 -11-18.4015 810.077  14
   8   0  11 250.450 497.414  22
   8   0 -11-53.9732 351.880  10
  -8   0 -12 10316.9 1422.02  14
  -8   0 -12 9326.37 1182.90   8
   8   0 -12 12581.6 1161.69  10
  -8   0 -13 28186.9 1708.18  14
   8   0  13 36201.3 1912.50  22
  -8   0 -14 390.422 223.624   5
   8   0  14 454.542 247.061  22
   9   0   0 179.236 443.412  18
   9   0   0 182.817 748.115   1
  -9   0   0 176.860 447.350  19
   9   0   0-198.198 843.888  17
  -9   0  -1 117714. 6808.41   2
   9   0  -1 124683. 6810.27  17
   9   0  -1 103055. 3460.91  18
  -9   0  -1 109362. 4826.68  19
   9   0   1 120252. 6344.20  17
  -9   0   1 104644. 4547.46  19
   9   0   1 103380. 4704.27  18
   9   0  -1 104709. 5392.61   1
   9   0  -2 1764.75 888.245   1
  -9   0  -2 1066.97 1238.98   2
  -9   0   2 774.782 586.587  19
   9   0  -2 806.268 350.393  18
   9   0   2 1051.44 936.845  17
   9   0   2 741.666 679.293  18
   9   0  -2 1434.67 1108.10  17
  -9   0  -2 205.523 574.283  19
   9   0   3 16564.3 2629.71  17
   9   0  -3 10959.8 1648.86   1
   9   0  -3 11876.6 2553.42  17
  -9   0   3 13690.8 1534.27  20
   9   0   3 14928.9 2556.39  18
  -9   0  -3 12967.2 2209.06  19
  -9   0  -3 16148.7 3172.34   2
  -9   0   3 11138.4 1910.40  19
  -9   0  -4 3337.61 1659.37   2
  -9   0   4 4244.79 1078.71  20
   9   0   4 5010.12 1719.54  18
  -9   0  -4 4193.10 1485.81  19
   9   0  -4 3325.43 1869.90  17
   9   0   4 3332.61 1429.33  17
  -9   0   5 94490.8 5761.72  20
   9   0   5 93466.9 7076.94  17
  -9   0  -5 87060.4 7981.71   2
   9   0  -5 86030.0 8308.04  17
   9   0   5 100638. 7786.80  18
  -9   0  -5 75973.0 6429.24  19
  -9   0   6-38.3784 602.022  20
  -9   0  -6 692.511 627.551  13
  -9   0  -6 2193.01 1833.09   2
   9   0   6-5.97048 923.931  17
   9   0   6 400.663 1198.23  18
  -9   0  -7 89132.8 4213.67  13
   9   0   7 100836. 8645.15  18
  -9   0  -7 85984.4 3267.75  11
  -9   0  -7 82923.4 8738.99   2
   9   0   7 93428.8 3567.61  22
  -9   0   7 93062.0 6671.69  20
  -9   0  -8 3505.48 1845.57   2
   9   0   8 5049.15 1020.96  22
  -9   0   8 1823.69 1094.54  20
  -9   0  -8 3759.39 1079.59   8
   9   0  -8 3972.33 684.418  10
  -9   0  -8 2885.62 720.478  11
   9   0   8 2172.11 1313.07  18
   9   0   9 9894.30 1376.41  22
  -9   0  -9 9082.78 1301.61  11
   9   0   9 9406.29 2565.35  18
  -9   0  -9 9395.98 1528.86   8
   9   0  -9 9300.87 1047.51  10
  -9   0   9 7144.81 1739.27  20
   9   0 -10 5382.74 833.324  10
  -9   0 -10 6113.32 1264.16   8
   9   0  10 6601.90 1264.67  22
  -9   0 -11 26855.2 2344.22  14
   9   0  11 27730.8 2246.29  22
  -9   0 -11 25308.3 2177.53   8
   9   0 -11 26616.6 1657.63  10
   9   0  12 98.1229 433.909  22
  -9   0 -12 108.910 517.437  14
  -9   0 -12 832.308 460.340   8
  -9   0 -13 18591.5 1278.08  14
  -9   0 -13 18643.5 1248.15   5
   9   0  14 17436.7 908.953  22
 -10   0   0 111402. 6756.57   2
 -10   0   0 111625. 5006.16  19
  10   0   0 101251. 6335.42   1
  10   0   0 110491. 4417.40  18
  10   0   0 112272. 6712.44  17
 -10   0   1 28924.7 2489.96  19
 -10   0  -1 28716.3 2620.75  19
  10   0  -1 25875.7 2895.02   1
  10   0   1 32923.8 3518.97  17
  10   0   1 32972.0 2741.00  18
 -10   0  -1 31927.3 3825.89   2
  10   0  -1 29537.9 1964.41  18
  10   0  -1 30409.3 3573.83  17
 -10   0  -2 125601. 7979.58   2
 -10   0  -2 106822. 5522.35  19
 -10   0   2 115696. 5301.59  19
  10   0   2 124538. 6182.67  18
  10   0  -2 105112. 5543.20   1
  10   0   2 126004. 7167.10  17
  10   0  -2 108367. 7352.57  17
 -10   0  -3 157358. 9694.00   2
  10   0   3 159640. 8057.25  18
 -10   0   3 149795. 6757.13  19
  10   0   3 164873. 8554.40  17
  10   0  -3 147157. 9233.72  17
 -10   0  -3 139272. 7097.26  19
  10   0  -3 133351. 5848.65   1
  10   0  -4 38921.1 5345.80  17
 -10   0   4 45030.3 4442.22  19
  10   0   4 42005.2 4498.91  17
 -10   0  -4 39344.1 5309.29   2
 -10   0  -4 33010.8 3931.80  19
  10   0   4 39794.0 4724.65  18
 -10   0  -5 356.095 1148.49   2
  10   0  -5 534.803 1611.40  17
  10   0   5 456.856 785.857  17
 -10   0  -5-83.7943 826.763  19
  10   0   5 220.770 994.589  18
 -10   0  -6 10741.7 3117.14   2
 -10   0  -6 11640.0 1110.16  11
  10   0  -6 8951.37 944.548   6
  10   0   6 12366.7 3107.94  18
 -10   0  -6 13443.7 1570.56  13
 -10   0  -7 39911.8 2252.20  11
 -10   0  -7 40318.4 2955.18  13
 -10   0  -7 42453.0 6362.23   2
  10   0   7 48235.1 5952.69  18
  10   0   7 41174.9 2436.06  22
  10   0   8 6264.35 1142.21  22
 -10   0  -8 7467.44 1106.42  11
 -10   0  -8 6838.40 1407.90   8
 -10   0  -8 4412.60 2246.46   2
  10   0   8 6276.65 2402.54  18
 -10   0  -9 13862.0 1943.75   8
 -10   0  -9 13668.5 1574.62  11
  10   0  -9 15840.0 1331.09  10
  10   0   9 14323.9 1644.90  22
 -10   0 -10 17595.4 2013.91   8
  10   0  10 21217.9 2107.86  22
  10   0 -10 18403.7 1334.43  10
 -10   0 -11 2536.97 851.401  14
 -10   0 -11 2562.94 882.917   8
  10   0  11 3444.52 1036.84  22
 -10   0 -12 19266.1 1555.74   8
 -10   0 -12 20004.7 1638.78  14
 -10   0 -13 7476.76 765.475  14
 -10   0 -13 8496.72 746.363   5
  11   0   0 495.458 1371.69  17
  11   0   0 1786.04 1247.91  18
 -11   0   0 4367.58 1576.73  19
  11   0  -1 29124.3 3341.24   1
  11   0   1 35921.9 3995.53  17
 -11   0  -1 31594.3 2832.01  19
  11   0  -1 30997.8 3945.24  17
 -11   0  -1 36930.4 4309.40   2
 -11   0   1 29206.0 2643.11  19
  11   0   1 31555.0 2763.98  18
 -11   0  -2 202555. 7797.35  19
  11   0  -2 240844. 11439.6  17
  11   0   2 239423. 10468.5  17
  11   0  -2 202065. 8123.75   1
  11   0   2 246787. 9051.08  18
 -11   0  -2 235743. 11520.1   2
 -11   0   2 216843. 7633.77  19
  11   0   3 1979.64 1585.62  17
 -11   0  -3 2318.59 2592.25   2
  11   0  -3 85.3063 1075.75  17
 -11   0   3 137.162 501.462  19
  11   0  -3 804.233 802.081   1
 -11   0  -3 1053.95 1316.73  19
  11   0   4 39185.4 4712.72  18
  11   0  -4 35143.4 5457.19  17
 -11   0   4 46369.0 4584.42  19
 -11   0  -4 32572.4 3899.81  19
  11   0   4 38497.0 4429.77  17
 -11   0  -4 36172.7 5249.44   2
 -11   0   5 18858.3 3332.83  19
  11   0  -5 17081.1 1461.66   6
  11   0   5 22134.4 3835.45  18
 -11   0  -5 20858.0 1735.69  13
  11   0  -5 16749.8 3900.96  17
  11   0   5 21245.9 1856.86   7
 -11   0  -5 17358.3 3948.04   2
 -11   0  -5 15556.4 3075.67  19
  11   0   6 57.2309 294.022  22
  11   0  -6-113.194 352.492   6
 -11   0  -6 181.070 346.350  11
 -11   0   6-200.390 1316.40  19
 -11   0  -6 564.102 670.620  13
 -11   0  -6 548.603 1126.22   2
  11   0   6 402.254 1066.37  18
 -11   0  -7-206.154 1228.50   2
  11   0   7 675.781 522.194  22
  11   0  -7-187.213 359.299   6
  11   0   7 99.5017 901.610  18
 -11   0  -7 1014.72 589.704  11
 -11   0  -7 1638.07 969.498  13
  11   0   8 93699.2 3835.94  22
  11   0   8 100789. 8407.60  18
 -11   0  -8 85519.2 3588.56  11
 -11   0  -8 94091.3 4724.04   8
 -11   0  -9 511.259 540.033  11
 -11   0  -9-79.9886 760.005   8
  11   0   9-395.351 484.239  22
 -11   0 -10 14070.1 1813.85   8
  11   0  10 14488.3 1612.70  22
 -11   0 -11 5101.90 1145.22   8
 -11   0 -11 4329.22 974.967  14
 -11   0 -12 502.892 395.419   8
 -11   0 -12-174.331 373.590  14
  11   0  12 482.683 411.599  22
 -11   0 -13 847.122 298.427  14
 -11   0 -13 1233.86 275.408   5
 -12   0   0 208253. 7349.39  19
  12   0   0 254786. 7121.97  18
  12   0   0 225336. 10759.2  17
 -12   0   0 260783. 11954.9   2
  12   0  -1 2096.75 1203.49  17
  12   0   1 3108.08 1385.08  17
 -12   0   1 3246.25 939.458  19
  12   0   1 2779.12 853.263  18
 -12   0  -1 2592.74 902.657  19
 -12   0  -1 1822.37 1102.79   2
 -12   0   1 2833.47 1197.93   2
  12   0  -2 27797.4 4104.96  17
 -12   0  -2 24169.6 2882.68  19
  12   0   2 31044.1 3925.65  17
 -12   0  -2 30992.1 4476.76   2
  12   0   2 28470.4 3196.09  18
 -12   0   2 25875.0 2749.74  19
  12   0   3 53127.2 2818.63   7
 -12   0   3 54919.3 4322.64  19
  12   0   3 60116.0 5176.74  18
 -12   0  -3 49184.1 4500.94  19
  12   0   3 60254.2 5551.83  17
  12   0  -3 50776.1 6002.01  17
  12   0  -3 51369.4 2661.06   6
 -12   0  -3 59117.9 6518.84   2
  12   0   4 73827.8 6528.34  18
  12   0  -4 65815.9 7499.06  17
  12   0   4 73446.6 6247.99  17
 -12   0  -4 61355.9 5484.70  19
  12   0   4 76582.3 3503.90   7
 -12   0  -4 75134.1 7818.10   2
 -12   0   4 74778.3 5646.44  19
  12   0  -4 69509.4 3299.83   6
  12   0  -5-330.670 431.069   6
 -12   0  -5 11.8932 477.075  13
 -12   0   5-206.670 816.692  19
  12   0  -5 636.691 1495.45  17
  12   0   5-59.7412 416.988   7
 -12   0  -5-1183.27 1659.93   2
 -12   0  -5-50.6292 873.673  19
  12   0   5 805.697 1096.85  18
 -12   0  -6 103272. 9769.39   2
 -12   0  -6 110464. 4613.52  13
 -12   0  -6 104783. 3437.22  11
  12   0  -6 103264. 3908.19   6
  12   0   6 105712. 3588.24  22
  12   0   7 881.711 473.208  22
  12   0  -7 2495.20 754.417   6
  12   0   7 227.611 1112.16  18
 -12   0  -7 2532.40 946.956  13
 -12   0  -7 1646.99 1486.17   2
 -12   0  -7 1524.89 498.246  11
 -12   0  -8 5048.22 1262.10   8
  12   0   8 5042.90 909.299  22
 -12   0  -8 3942.86 833.661  11
 -12   0  -9 1613.64 610.398  11
  12   0   9 1733.18 932.437  22
 -12   0  -9 1343.79 997.992   8
 -12   0 -10 19887.6 2166.31   8
  12   0  10 23009.9 1871.23  22
 -12   0 -11 313.293 503.163   8
  12   0  11 336.309 430.887  22
 -12   0 -11 280.054 543.090  14
 -12   0 -12 23702.1 1491.45   8
 -12   0 -12 23842.8 1392.07  14
 -12   0 -12 22703.1 1154.42   5
  12   0  13 9506.19 652.816  22
 -13   0   0 483.965 1001.45  19
  13   0   0 14.0061 356.536   6
  13   0   0 382.174 870.508  17
 -13   0   0 77.6716 995.944   2
  13   0  -1 45661.8 2571.39   6
  13   0   1 47441.3 2608.65   7
  13   0   1 50694.2 5269.19  17
  13   0   1 48045.9 2289.49   6
  13   0  -1 49058.5 5391.08  17
 -13   0  -1 55784.7 6077.32   2
  13   0   1 52717.6 3771.06  18
 -13   0   1 49491.6 3772.43  19
 -13   0   1 53273.0 5583.22   2
 -13   0  -1 45096.7 3674.32  19
 -13   0  -2 50928.1 4347.99  19
  13   0   2 59484.8 5727.63  17
 -13   0  -2 65775.2 6860.31   2
  13   0   2 52975.8 2242.78   6
 -13   0   2 63384.0 6154.41   2
 -13   0   2 52827.3 3997.40  19
  13   0   2 57503.3 3031.73   7
  13   0  -2 55060.5 2966.32   6
  13   0  -2 58775.9 6222.73  17
  13   0   2 62142.6 4654.49  18
  13   0   3 9473.71 2103.29  18
  13   0  -3 8845.92 1176.11   6
  13   0   3 9002.37 1295.57   7
  13   0  -3 7287.89 2506.53  17
 -13   0  -3 8197.75 1954.15  19
  13   0   3 10840.2 2543.72  17
 -13   0  -3 11079.2 3093.50   2
  13   0   4 68561.3 3642.00   7
  13   0   4 71892.9 6455.63  18
 -13   0  -4 49116.4 5172.42  19
  13   0  -4 64241.6 7983.70  17
  13   0  -4 64390.7 3371.96   6
 -13   0  -4 69915.3 3172.59  13
 -13   0  -4 68883.9 7852.87   2
 -13   0  -5 19837.9 4365.89   2
  13   0   5 20821.6 2234.99   7
  13   0  -5 16946.7 1792.34   6
 -13   0  -5 20096.8 1879.11  13
 -13   0  -5 16468.5 3106.37  19
  13   0   5 22590.7 4045.49  18
  13   0  -5 20231.8 4722.83  17
 -13   0  -6 2323.39 901.792  13
  13   0  -6 1224.16 618.453   6
 -13   0  -6 2528.89 1656.26   2
  13   0   6 1261.40 1336.99  18
 -13   0  -6 1883.77 553.860  11
  13   0   7 45623.6 5971.50  18
 -13   0  -7 38165.0 3010.05  13
  13   0   7 43083.9 2472.73  22
 -13   0  -7 39973.2 2258.18  11
  13   0  -7 37141.5 2410.71   6
 -13   0  -7 35810.0 5802.71   2
  13   0   8 14186.7 1553.55  22
 -13   0  -8 14174.4 1382.45  11
 -13   0  -8 14210.0 2059.98   8
 -13   0  -9 1029.40 900.498   8
  13   0   9 826.079 481.359  22
 -13   0 -10 13222.5 1765.80   8
  13   0  10 15988.2 1452.60  22
 -13   0 -11 12690.9 1377.94   8
 -13   0 -11 11165.2 1158.42  14
 -13   0 -12 3544.45 553.169   8
 -13   0 -12 2819.53 451.569  14
  14   0   0 41451.8 2552.64   7
  14   0   0 41651.9 2518.38   6
  14   0   0 44827.2 5305.94  17
 -14   0   0 45826.1 5704.73   2
  14   0  -1 35869.7 2515.39   6
  14   0   1 34264.4 2170.69   6
  14   0   1 34998.1 4576.70  17
  14   0  -1 37033.6 4916.88  17
  14   0   1 34043.3 2448.41   7
 -14   0  -1 38937.1 5358.43   2
  14   0  -1 33169.0 2095.93   7
 -14   0   1 36227.4 4968.04   2
  14   0  -2 5226.13 1910.89  17
  14   0  -2 6186.56 1143.46   6
  14   0   2 6208.03 893.381   6
 -14   0  -2 4680.09 1397.80  19
  14   0   2 5108.08 1395.21  18
 -14   0   2 6854.43 2261.99   2
 -14   0  -2 6077.47 2290.59   2
  14   0   2 6131.49 2032.41  17
  14   0   2 5957.19 1096.85   7
  14   0   3 130713. 5155.02   7
 -14   0  -3 135891. 10756.5   2
  14   0   3 125463. 3565.93   6
  14   0  -3 127103. 5011.06   6
 -14   0  -3 112314. 7062.37  19
  14   0  -3 126605. 10156.0  17
  14   0   3 130269. 7932.65  18
 -14   0   3 133288. 9346.36   2
 -14   0  -4 3245.25 1946.21   2
 -14   0  -4 2652.75 1299.38  19
  14   0   4 4257.11 1159.95   7
 -14   0  -4 4439.65 887.025  13
  14   0  -4 5089.94 1052.68   6
  14   0   4 4138.86 1580.62  18
  14   0  -4 3679.84 2365.70  17
 -14   0  -5 21597.1 4499.14   2
 -14   0  -5 21726.4 2011.55  13
  14   0  -5 20438.2 2133.56   6
  14   0   5 24270.8 4051.26  18
  14   0  -6 10289.0 1449.60   6
  14   0   6 13338.0 3170.88  18
 -14   0  -6 12351.6 3532.24   2
 -14   0  -6 11079.4 1632.78  13
 -14   0  -7 27887.4 1797.77  11
 -14   0  -7 27275.3 2557.38  13
  14   0  -7 29774.2 2293.82   6
  14   0  -8 499.698 419.768   6
 -14   0  -8-547.409 874.878   8
 -14   0  -8 349.917 318.888  11
  14   0   8 137.466 361.741  22
 -14   0  -9 60019.4 3747.29   8
  14   0   9 65638.7 2828.63  22
 -14   0 -10 549.356 543.067  14
 -14   0 -10 1362.71 736.955   8
 -14   0 -11 1498.35 436.709  14
 -14   0 -11 1047.39 482.839   8
 -14   0 -12 466.377 205.865  14
 -14   0 -12 1306.85 359.903   8
  15   0   0 151.894 595.548   6
  15   0   0 377.798 673.454   7
  15   0   0-726.919 1270.52  17
 -15   0   0 657.604 1332.50   2
  15   0  -1 99395.8 4095.63   7
  15   0   1 115156. 8696.22  17
 -15   0   1 113293. 9256.64   2
  15   0   1 107882. 4147.06   6
  15   0   1 107591. 4692.85   7
 -15   0  -1 116955. 9706.86   2
  15   0  -1 104937. 4640.23   6
  15   0  -1 121587. 9285.96  17
  15   0   2 6723.06 1025.72   6
  15   0  -2 6922.92 2501.43  17
  15   0  -2 7179.63 1284.33   6
  15   0   2 4957.79 1467.89  17
 -15   0  -2 8175.00 2615.48   2
  15   0   2 7378.92 1385.52   7
 -15   0   2 7070.33 2285.44   2
  15   0  -3 5965.39 2583.06  17
  15   0   3 6422.44 907.409   6
  15   0   3 7663.52 1511.71   7
 -15   0   3 5267.61 2206.15   2
 -15   0  -3 7629.88 2760.72   2
  15   0  -3 6921.04 1308.52   6
  15   0   3 6909.22 1845.24  18
  15   0  -4 1582.97 1681.47  17
  15   0   4 814.445 847.770   7
  15   0  -4-33.8348 741.314   6
  15   0   4 1689.22 1249.62  18
 -15   0  -4 271.299 820.922  13
 -15   0  -4 335.991 1299.10   2
  15   0   5 76628.9 6932.32  18
  15   0  -5 75779.2 4332.66   6
 -15   0  -5 72151.3 8321.06   2
 -15   0  -5 72622.1 3704.54  13
  15   0  -6 1035.42 590.026   6
 -15   0  -6 1365.07 827.590  13
  15   0  -7 13162.7 1586.11   6
 -15   0  -7 14682.7 2069.90   8
 -15   0  -7 10935.4 1635.96  13
 -15   0  -8 19389.2 2253.98   8
 -15   0  -9 486.703 666.870   8
 -15   0 -10 10218.8 1295.58   8
 -15   0 -10 7783.86 967.554  14
 -15   0 -11 32923.4 1713.02   8
 -15   0 -11 27579.8 1256.24  14
  16   0   0 133183. 9577.31  17
  16   0   0 136700. 5411.24   7
  16   0   0 142685. 5415.82   6
 -16   0   0 149588. 11178.5   2
 -16   0  -1 59328.8 7140.92   2
  16   0   1 57346.6 3732.39   7
  16   0   1 57788.0 3230.11   6
  16   0   1 56865.8 5951.85  17
 -16   0   1 65327.6 7291.76   2
  16   0  -1 64141.5 3883.65   6
  16   0  -1 56370.2 3279.89   7
  16   0  -1 57417.0 6624.53  17
  16   0  -2 3012.95 993.513   6
 -16   0  -2 3651.82 1913.40   2
  16   0  -2 5456.79 2333.03  17
  16   0   2 4793.98 961.158   6
 -16   0   2 3883.48 1917.58   2
  16   0   2 3470.66 1085.84   7
  16   0   3 28695.5 2031.05   6
  16   0  -3 30609.4 5173.42  17
  16   0  -3 31126.1 2911.20   6
 -16   0  -3 27836.2 5230.90   2
  16   0   3 29703.8 2873.28   7
  16   0  -4 8221.32 1616.33   6
 -16   0  -4 6748.75 1148.86  13
  16   0  -4 8048.77 3032.80  17
 -16   0  -5 151.063 612.324  13
  16   0  -5 563.409 713.919   6
  16   0  -6 62952.0 3874.92   6
 -16   0  -6 52497.1 3361.74  13
  16   0  -7 24254.4 2207.25   6
 -16   0  -7 25114.0 2478.05   8
 -16   0  -7 19143.2 2026.55  13
 -16   0  -8 1581.62 804.548   8
 -16   0  -9 8011.71 1245.99   8
 -16   0 -10 6630.30 726.843  14
 -16   0 -10 7583.82 1030.73   8
 -16   0 -11 1318.89 372.772   8
  17   0   0-1123.52 1070.78  17
 -17   0   0-66.9010 1136.72   2
  17   0   0-316.708 658.286   7
  17   0   0 197.937 650.357   6
 -17   0  -1 5793.67 2278.86   2
  17   0   1 6246.39 1498.59   7
  17   0   1 6262.23 1157.67   6
  17   0  -1 6206.32 1198.16   7
  17   0  -1 6698.00 1414.56   6
  17   0  -1 4387.61 1911.64  17
 -17   0   1 7841.40 2693.14   2
  17   0  -2 64756.0 4366.35   6
  17   0   2 57858.4 3209.95   6
  17   0   2 57744.7 4077.60   7
  17   0  -2 59725.6 6715.84  17
  17   0  -3 682.865 824.651   6
 -17   0  -3-756.738 725.858  13
  17   0   3 202.260 810.356   7
  17   0   3-171.967 441.678   6
  17   0  -4 75849.1 4742.44   6
 -17   0  -4 62659.2 3293.96  13
  17   0  -5-156.382 732.039   6
 -17   0  -5 59.7563 550.607  13
 -17   0  -6 7946.45 1350.52  13
  17   0  -6 9936.66 1720.08   6
 -17   0  -6 9598.56 1587.40   8
  17   0  -7-382.735 551.616   6
 -17   0  -7-431.947 736.033   8
 -17   0  -8 23750.5 2176.09   8
 -17   0  -9 408.647 644.690   8
 -17   0 -10 16202.4 791.542  14
 -17   0 -10 21544.8 1375.38   8
  18   0   0 77240.5 4443.53   7
  18   0   0 79558.6 4426.94   6
  18   0  -1 15964.0 1950.83   7
  18   0  -1 16688.4 2281.73   6
  18   0   1 13948.4 1754.91   6
  18   0   1 14089.1 2134.72   7
  18   0   2 11575.2 1464.68   6
  18   0  -2 14612.3 2184.73   6
  18   0  -3 16462.9 2390.87   6
  18   0   3 13346.7 1473.28   6
 -18   0  -3 12095.3 1441.74  13
 -18   0  -4 19218.8 1856.30  13
  18   0  -4 24395.5 2935.66   6
 -18   0  -5 6918.14 1317.88   8
 -18   0  -5 6086.41 1180.28  13
  18   0  -5 9277.21 1825.51   6
  18   0  -6 81624.8 4572.75   6
 -18   0  -6 68386.4 3767.44   8
  18   0  -7 1999.83 776.473   6
 -18   0  -7 1990.74 803.183   8
 -18   0  -8 3160.40 755.080   8
 -18   0  -9 3320.47 418.682  14
 -18   0  -9 5192.74 794.229   8
 -18   0 -10 14513.8 916.303   8
  19   0   0-610.443 970.934   6
  19   0  -1 37284.5 3430.65   6
  19   0   1 31819.4 2610.57   6
  19   0  -2 20024.0 2583.76   6
  19   0   2 17836.5 1792.44   6
 -19   0  -2 15843.9 1570.56  13
 -19   0  -3-187.570 567.188  13
  19   0  -3 123.959 1087.75   6
 -19   0  -4 8458.26 1290.67  13
 -19   0  -4 11257.7 1499.96   8
 -19   0  -5 37100.6 2671.07   8
 -19   0  -5 30221.3 2132.02  13
  19   0  -6 744.064 799.485   6
 -19   0  -6 1120.41 687.367   8
 -19   0  -7 18045.4 1650.84   8
 -19   0  -8 6266.69 849.422   8
 -19   0  -9 267.433 245.266   8
  20   0   0 738.122 945.147   6
  20   0  -1 28811.8 2952.73   6
 -20   0  -1 23719.0 1889.00  13
  20   0   1 24876.5 2335.22   6
  20   0   2 469.488 589.013   6
 -20   0  -2-403.645 602.301  13
  20   0  -2-992.456 1308.61   6
 -20   0  -3 26850.1 1986.03  13
  20   0  -3 36518.8 3661.31   6
 -20   0  -4 9902.14 1504.48   8
 -20   0  -4 6513.93 988.728  13
  20   0  -4 9964.09 1906.69   6
 -20   0  -5 20688.2 1770.42   8
 -20   0  -5 16255.4 1412.41  13
  20   0  -6 537.012 723.410   6
 -20   0  -6 1959.31 863.537   8
 -20   0  -7 20096.9 1416.74   8
 -20   0  -8 162.175 235.356   8
  21   0   0-39.3830 821.071   6
  21   0  -1 62121.2 4335.46   6
  21   0   1 54910.8 3325.38   6
  21   0  -2 8204.38 1786.76   6
  21   0  -3-688.111 1157.37   6
  21   0  -4 20399.3 2702.77   6
  21   0  -5 60992.9 4134.29   6
  21   0  -6-214.564 640.856   6
 -21   0  -6 603.784 305.254   8
  22   0   0 67435.8 3899.83   6
  22   0  -1 3586.57 1400.94   6
  22   0  -2 10735.4 2039.58   6
  22   0  -3 40771.3 3748.88   6
  22   0  -4 22471.0 2640.70   6
  22   0  -5 1942.89 1005.10   6
   0   1   1 278833. 3104.94  18
   0   1   1 263380. 2610.45   1
   0  -1  -1 298793. 3757.83  17
   0   1  -1 366289. 9839.74   2
   0   1   1 279209. 4081.85   3
   0  -1   1 277929. 3899.10  20
   0  -1  -2 445.386 923.259   2
   0   1   2 366.974 470.245   3
   0  -1   2 142.799 470.469  20
   0  -1  -2 332.074 706.825  19
   0   1  -2 394.278 1357.98   2
   0   1  -3 61281.5 6406.90   2
   0  -1   3 38440.2 2841.28  20
   0  -1  -4-1978.39 1923.98   2
   0  -1   4 237.046 646.851  20
   0   1  -4-696.269 2534.75   2
   0   1   4-41.6111 622.710   3
   0  -1   5 45058.9 3986.11  20
   0  -1  -5 63517.7 6363.49   2
   0   1  -5 55881.8 6549.13   4
   0   1  -5 57316.2 6739.94   2
   0  -1  -6 1622.82 2322.56   4
   0  -1  -6-1690.67 1758.91   2
   0   1  -6 3586.98 3005.76   4
   0   1  -6 1158.96 1694.88   2
   0   1   6-995.026 1295.81  20
   0   1   7 100395. 7191.63  20
   0  -1  -7 106342. 9192.08   4
   0  -1   7 99318.3 7128.75  20
   0   1  -7 125321. 9873.82   4
   0   1   8-718.279 765.673  18
   0   1   8-1010.41 1207.63  20
   0  -1  -8-346.232 1250.82   4
   0   1  -8-1097.67 1571.34   4
   0  -1   8-74.0427 914.572  20
   0   1  -9 94629.9 3357.64  10
   0   1  -9 105413. 4338.39  14
   0  -1   9 102729. 8136.45  20
   0  -1  -9 99649.3 8646.19   4
   0   1   9 95852.0 3271.86  22
   0   1  -9 104256. 9063.94   4
   0   1   9 116223. 8517.32  20
   0  -1   9 94606.4 3185.91  22
   0  -1  -9 109956. 4530.07  14
   0  -1  -9 95587.0 3327.94  10
   0   1 -10 1473.54 704.877  10
   0  -1 -10-112.656 894.671   4
   0   1  10 2128.08 1763.12  20
   0  -1 -10 449.276 763.945  14
   0  -1 -10 2241.23 969.197  10
   0  -1  10 616.182 616.146  22
   0   1 -10-340.203 682.924  14
   0  -1  10 516.765 1390.75  20
   0   1  10 740.527 684.850  22
   0   1 -10-1717.58 1572.35   4
   0  -1  11 3727.41 765.676  22
   0  -1 -11 6159.44 1048.07  10
   0   1 -11 4534.44 1227.63  14
   0   1 -11 5271.84 976.502  10
   0  -1 -11 4854.11 1136.81  14
   0   1  11 5484.75 913.819  22
   0   1 -12 4267.00 974.211  10
   0   1  12 7851.39 1057.86  22
   0  -1  12 7115.32 1000.74  22
   0  -1 -12 3294.92 1030.45  10
   0  -1 -13 20250.7 1683.26   5
   0   1 -13 20600.9 1688.99   5
   0   1 -13 21227.9 1592.07  10
   0  -1  13 23552.2 1459.44  22
   0  -1 -13 19917.1 1510.75  10
   0   1  13 22669.8 1393.44  22
   0  -1 -14 1322.68 483.877   5
   0  -1 -14 471.356 425.949  10
   1  -1  -1 162545. 3226.91   4
  -1   1  -1 191193. 5569.77   2
   1   1   1 132014. 3258.03   3
   1  -1   1 133369. 2618.14  20
   1   1  -1 184397. 2918.83  18
  -1  -1  -1 182857. 3293.02  19
   1   1   1 159961. 2972.62  18
  -1  -1   1 147521. 2938.41  20
  -1   1   1 139240. 2380.23   3
   1  -1  -1 139562. 2895.09  17
   1   1  -1 161076. 3652.93   4
  -1  -1   2 9977.28 1215.29  20
  -1   1  -2 15279.7 2608.75   2
  -1  -1  -2 12927.8 1338.87   2
   1  -1   2 8269.62 1071.00  20
   1  -1  -2 11037.0 1285.74  17
  -1  -1  -2 13313.4 1531.71  19
   1   1  -2 12723.7 1948.86   2
  -1   1   2 9426.72 901.778   3
   1   1   2 9196.46 1194.15   3
   1   1  -2 12046.2 1898.05   4
  -1  -1  -3 4931.25 1463.11   2
   1  -1   3 2242.09 786.832  20
  -1  -1  -3 3211.51 1304.40  19
   1   1  -3 2884.94 1689.45   4
  -1   1  -3 3735.92 2254.18   2
  -1   1   3 1546.57 561.289   3
  -1  -1   3 2155.17 839.707  20
   1   1  -3 715.534 1482.28   2
   1   1  -4 97857.8 7222.12   4
  -1  -1  -4 112865. 7407.36   2
   1  -1  -4 102363. 7801.90   4
   1  -1   4 72090.9 4353.39  20
  -1  -1   4 79068.6 4631.32  20
   1  -1  -4 93416.5 6552.39   2
  -1  -1  -5 146662. 9509.43   2
   1   1  -5 116581. 9179.39   2
  -1  -1   5 110576. 6256.64  20
   1  -1  -5 143625. 10039.1   4
   1   1  -5 137088. 9646.85   4
   1  -1   5 105945. 6049.48  20
  -1   1  -5 145387. 10988.6   2
   1   1  -6 1568.22 2023.01   4
  -1  -1   6 496.003 1045.28  20
  -1   1   6 1842.44 1278.60  20
   1  -1   6 1160.35 1034.45  20
   1  -1  -6 3538.42 2246.87   4
  -1  -1  -6 2354.86 1794.60   2
   1  -1  -7 28620.3 4846.67   4
   1   1  -7 33123.3 5259.45   4
  -1   1  -7 30603.9 4998.86   4
   1  -1   7 24508.1 3524.63  20
  -1   1   7 24446.1 3679.04  20
  -1  -1   7 22785.6 3525.64  20
   1   1   7 24594.6 3544.95  20
   1  -1  -8 7161.32 2488.42   4
  -1   1   8 4814.78 1470.55  18
  -1   1   8 10516.2 2988.93  20
   1   1  -8 4868.46 1718.34   4
  -1  -1   8 4987.32 1847.47  20
   1  -1   8 4675.59 1810.18  20
   1   1   8 4398.25 1368.75  18
  -1  -1  -8 6887.36 2581.63   4
  -1   1  -8 2911.63 1544.58   2
   1   1   8 5202.44 1932.38  20
  -1   1  -8 5515.76 2681.26   4
  -1  -1   9 585.948 508.283  22
  -1  -1  -9 173.452 320.921  10
   1  -1  -9-651.367 1343.27   4
  -1   1  -9 1675.31 1614.14   4
   1   1   9 326.815 385.187  22
   1   1   9 193.772 776.461  20
  -1   1   9 1219.47 1179.14  20
   1   1   9-25.9548 653.157  18
   1  -1  -9-115.333 616.474  14
   1   1  -9 3811.34 1020.48  14
   1  -1   9 460.369 348.459  22
  -1  -1  -9 491.467 1179.55   4
   1   1  -9 773.770 457.145  10
  -1   1  -9 428.918 547.662  14
  -1  -1  -9 157.917 697.570  14
   1  -1   9 53.3844 963.115  20
  -1   1   9 379.442 301.125  22
   1  -1  -9 621.031 417.531  10
   1   1  -9 869.430 1270.17   4
  -1  -1   9 344.557 1105.77  20
  -1   1  -9 745.917 421.350  10
   1  -1  10 24740.7 1845.23  22
  -1  -1 -10 18115.4 3682.70   4
   1  -1 -10 23752.6 1928.91  10
  -1  -1  10 26440.7 1810.93  22
  -1   1  10 28972.8 4416.35  20
   1   1 -10 26957.6 4679.92   4
   1   1  10 22814.8 1859.85  22
  -1  -1 -10 22197.5 2296.04  14
   1  -1 -10 17738.1 3538.19   4
   1  -1  10 27335.7 4221.82  20
  -1   1  10 23211.5 1683.37  22
  -1   1 -10 26955.0 2012.65  10
   1  -1 -10 22375.9 2341.02  14
   1   1  10 29686.2 4487.58  20
  -1  -1 -10 21942.1 1842.74  10
  -1  -1  10 26480.1 4170.17  20
   1   1 -10 25835.4 2334.59  14
  -1   1 -10 26423.3 2351.80  14
  -1   1 -10 23448.8 4183.01   4
   1   1 -10 28433.1 2083.25  10
  -1   1 -11 46683.5 2564.54  10
  -1  -1 -11 41971.1 2997.58  14
   1   1  11 45482.1 2506.50  22
   1   1 -11 48915.8 2698.45  10
   1  -1  11 44687.1 2496.35  22
  -1   1  11 49202.3 2353.68  22
  -1  -1  11 48465.0 2367.48  22
  -1   1 -11 45451.1 3048.22  14
   1  -1 -11 45562.9 3113.33  14
   1  -1 -11 42450.9 2560.66  10
  -1  -1 -11 42366.1 2462.98  10
   1  -1 -12 8549.72 1236.43  10
  -1   1 -12 6282.97 963.650  10
   1  -1  12 5545.88 913.533  22
  -1  -1  12 6955.07 908.740  22
  -1   1  12 10885.8 1161.63  22
   1   1  12 5818.74 946.079  22
   1   1 -12 6294.26 1176.65   5
  -1  -1 -12 6127.60 966.118  10
   1   1 -12 6193.71 1038.49  10
  -1  -1 -12 6549.40 1530.49  14
   1  -1 -13 10821.4 1224.40   5
   1   1 -13 10029.0 1110.53  10
  -1  -1 -13 8967.90 1040.75  10
   1  -1  13 12169.6 1134.25  22
   1  -1 -13 11269.7 1207.49  10
  -1   1 -13 10433.1 1105.69  10
   1   1  13 11559.4 1070.44  22
  -1   1 -13 10928.4 1352.46   5
   1   1 -13 11543.8 1244.42   5
   1   1 -14 13136.6 1034.02   5
   1  -1 -14 14555.3 1112.51  10
  -1  -1 -14 12344.8 1077.25   5
  -1   1 -14 13312.6 1158.12   5
  -1   1 -15 3026.05 378.466   5
   2   1   0 796536. 5829.46  18
   2   1   0 714332. 6272.18   3
   2   1   0 779588. 6327.99  17
  -2  -1   1 19944.6 1147.64  20
   2  -1  -1 14933.6 805.784   4
   2  -1   1 16500.4 889.175  20
  -2   1  -1 16755.2 1674.82   2
   2  -1  -1 17636.5 1297.26  17
   2   1   1 22163.5 1352.82   1
  -2  -1  -1 22620.9 1319.78  19
  -2   1  -1 18389.1 1190.32  19
   2   1   1 22746.3 1017.76  17
   2   1  -1 15592.7 864.898  18
   2   1  -1 15926.1 1453.76  17
   2   1  -1 18264.8 1279.29   4
   2   1   1 20879.4 1305.93  18
  -2   1  -2 2589.40 952.110  19
   2   1  -2 1647.57 487.035  18
  -2  -1  -2 2327.84 745.441  19
   2  -1  -2 1576.17 701.557   4
  -2   1  -2 578.356 883.153   2
   2  -1   2 963.479 458.557  20
  -2  -1  -2 2337.11 686.307   2
   2  -1  -2 1507.49 566.845  17
  -2   1   2 1732.16 412.405   3
   2   1  -2 2452.94 973.448   4
  -2  -1   2 1751.51 659.881  20
   2  -1   3 109635. 4385.62  20
  -2  -1   3 117788. 4902.36  20
   2  -1  -3 126138. 6555.70   4
  -2   1  -3 146473. 7783.73   2
  -2   1   3 101323. 3093.99   3
   2   1   3 99009.5 4841.40   3
  -2  -1  -3 134174. 5722.25  19
  -2  -1  -3 145049. 5668.21   2
   2   1  -3 136899. 6874.76   4
   2  -1  -3 121977. 5497.94  17
   2  -1  -4 104479. 7308.14   4
  -2   1  -4 133044. 8810.79   2
  -2  -1  -4 131576. 7054.74   2
  -2  -1   4 104409. 5346.30  20
  -2  -1  -4 113861. 6413.65  19
   2   1  -4 114326. 7403.92   4
   2  -1   4 97973.6 4939.87  20
   2   1   5 1233.42 854.699   3
   2   1  -5 7.68651 1669.74   4
   2  -1   5 607.296 769.893  20
   2   1   5 1240.16 840.082  20
  -2   1  -5 1798.41 2037.13   2
  -2  -1  -5 982.815 1364.60   2
  -2  -1   5 64.9355 887.813  20
   2  -1  -5 1529.03 1907.46   4
   2   1  -6 203504. 12444.6   4
  -2  -1   6 196857. 9424.95  20
  -2  -1  -6 196651. 11464.3   2
   2  -1   6 166740. 8164.35  20
  -2   1  -6 198859. 12813.0   2
  -2   1   6 184867. 9181.67  20
   2   1   6 188893. 8799.85  20
   2  -1  -6 198730. 12094.4   4
   2  -1  -7 16095.0 3708.75   4
   2   1  -7 13645.8 3382.58   4
  -2   1   7 11481.9 2536.64  20
  -2  -1  -7 11384.8 2805.95   2
  -2  -1   7 12610.9 2634.35  20
   2  -1   7 12096.2 2542.06  20
   2   1   7 12301.7 2470.86  20
  -2   1  -8 7032.38 2715.23   4
   2  -1   8 6177.52 2191.29  20
  -2  -1  -8 5991.16 1213.12  14
  -2   1  -8 5213.44 1063.75  14
  -2  -1  -8 3741.73 2055.57   4
   2  -1  -8 4326.05 701.914  10
   2   1  -8 4816.83 755.941  10
  -2  -1   8 4269.91 1806.25  20
   2   1   8 4405.35 1921.86  20
   2   1  -8 4722.59 1967.94   4
   2  -1  -8 3618.52 1852.44   4
  -2   1   8 4986.58 2207.95  20
   2   1  -8 6928.02 1159.76  14
   2   1   8 3934.09 1552.70  18
  -2   1  -8 3980.80 738.248  11
   2  -1   9 9645.07 1152.55  22
   2   1   9 12467.7 2918.21  20
  -2   1  -9 10871.1 1534.65  14
  -2  -1  -9 10937.4 3018.06   4
   2   1  -9 12883.8 3401.11   4
   2   1  -9 11382.1 1220.25  10
   2  -1  -9 12889.6 3188.33   4
   2   1   9 7898.31 1984.96  18
   2  -1  -9 10085.7 1158.48  10
  -2   1  -9 10155.0 1119.96  10
  -2  -1   9 10280.2 977.546  22
  -2  -1   9 10438.5 2886.38  20
   2   1  -9 10550.6 1525.66  14
  -2  -1  -9 9805.75 1178.17  11
  -2   1  -9 11515.4 3192.66   4
  -2   1   9 11426.5 2835.88  20
  -2  -1  -9 11743.6 1636.86  14
   2  -1   9 11480.8 2779.99  20
  -2   1  -9 10850.2 1258.89   8
   2  -1  -9 11137.5 1493.99  14
  -2  -1  -9 11053.5 1164.01  10
  -2  -1 -10 37858.7 2893.65  14
   2  -1  10 39492.7 2377.06  22
  -2   1 -10 38745.8 2267.30  10
  -2  -1  10 47791.7 5548.28  20
  -2   1 -10 38134.1 2306.38   8
   2  -1 -10 37212.2 2320.46  10
   2  -1  10 40426.1 4981.96  20
  -2   1 -10 38270.5 2761.11  14
   2  -1 -10 32240.5 4618.67   4
   2   1  10 37043.0 2365.09  22
  -2   1 -10 31958.3 4870.77   4
  -2  -1 -10 34034.7 5041.05   4
   2  -1 -10 40903.2 2987.69  14
   2  -1  10 29644.0 3418.86  18
   2   1 -10 42972.5 2526.63  10
  -2  -1 -10 38715.9 2214.78  10
   2   1  10 43737.1 5197.79  20
   2   1 -10 33952.4 5029.68   4
  -2   1  10 43995.0 5325.40  20
  -2  -1  10 45674.6 2097.63  22
   2  -1 -11 456.631 644.489  10
   2   1 -11 468.763 520.200  10
  -2  -1 -11 1127.90 1356.03  14
   2   1  11 64.9674 408.435  22
  -2   1 -11 565.895 911.690  14
  -2  -1 -11 82.1332 427.835  10
   2  -1  11 330.701 444.552  22
  -2   1 -11 373.693 440.855  10
   2   1 -12 37405.7 2347.21  10
  -2  -1 -12 37569.0 2702.46  14
   2   1 -12 35909.5 2347.62   5
   2   1  12 40851.6 2371.19  22
  -2   1 -12 36521.8 2613.64  14
  -2  -1 -12 35039.8 2094.87  10
   2  -1 -12 36163.1 2305.78  10
  -2   1 -12 36540.0 2176.23  10
   2  -1  12 40290.6 2369.65  22
   2   1  13 10167.5 1119.07  22
   2  -1 -13 6942.17 1054.22  10
   2   1 -13 7323.37 1025.34   5
   2  -1 -13 5759.39 839.267   5
  -2   1 -13 4895.98 1002.73   5
  -2  -1 -13 7228.29 936.420  10
   2  -1  13 9216.92 1080.28  22
   2   1 -13 7111.27 1069.63  10
  -2  -1 -14 2570.99 636.477   5
   2   1  14 3107.02 493.951  22
   2  -1 -14 2133.32 529.753  10
  -2   1 -14 3526.66 633.988   5
   2  -1  14 3691.98 531.727  22
  -2   1 -15 7268.43 574.004   5
  -2  -1 -15 4666.73 439.645   5
  -3  -1   0 15.2355 75.0281  20
   3   1   0 300.042 276.219  18
  -3   1   0-235.273 248.531  19
   3  -1   0 93.9428 277.971   1
  -3  -1   0 41.8431 252.655  19
   3  -1   0-124.651 366.442  17
   3   1   0 121.638 282.076  17
   3   1  -1 17658.6 921.582  18
   3  -1  -1 23074.3 1718.35  17
   3   1   1 28375.7 1449.12  17
   3  -1  -1 18145.2 944.054   1
  -3  -1   1 25810.3 1267.30  20
   3   1   1 28210.6 1772.40   1
  -3   1  -1 20693.2 1216.29  19
   3  -1   1 22796.4 1044.00  20
   3  -1   1 22373.2 1842.50  17
  -3   1  -1 20970.4 1801.69   2
  -3  -1  -1 27225.6 1636.08  19
   3   1   1 28174.3 1638.78  18
   3   1  -1 19342.2 1463.99   4
   3   1  -1 19918.6 1695.54  17
   3   1   1 23535.3 1824.20   3
   3  -1  -1 16691.3 497.426  18
   3  -1  -2 398777. 8183.57  17
   3  -1  -2 349489. 6159.00   4
   3   1  -2 400059. 9601.44  17
   3   1   2 483522. 8502.35   1
   3   1  -2 376209. 5353.73  18
   3   1   2 392222. 8621.40   3
  -3   1   2 401474. 4502.69   3
  -3   1  -2 399061. 9934.81   2
  -3  -1   2 416600. 7161.61  20
  -3  -1  -2 479903. 8262.60  19
   3  -1   2 376535. 6011.70  20
  -3   1  -2 403243. 8097.04  19
  -3  -1  -2 482779. 8494.47   2
   3   1  -2 392161. 7951.69   4
   3  -1  -3 2647.64 1096.57  17
  -3  -1  -3 2707.05 998.105  19
   3  -1   3 2890.59 824.006  20
  -3   1  -3 4292.14 1547.73   2
  -3  -1   3 2448.16 847.512  20
   3  -1  -3 3018.47 1094.87   4
  -3  -1  -3 2406.28 892.719   2
  -3   1  -3 2911.93 1155.04  19
  -3   1   3 2707.45 559.064   3
   3   1  -3 4145.37 1347.39   4
  -3   1  -4 97848.1 7073.14   2
  -3  -1  -4 91818.8 5723.43  19
  -3  -1  -4 95723.1 5669.82   2
   3  -1   4 79934.9 4334.57  20
  -3  -1   4 83087.7 4897.77  20
   3   1  -4 92892.9 6489.38   4
   3  -1  -4 81747.0 5511.62  17
   3  -1  -4 88333.1 6171.05   4
  -3  -1  -5 23680.2 3675.05   2
   3   1   5 18129.7 2519.03  20
   3  -1   5 15900.8 2414.56  20
   3  -1  -5 16512.8 3211.75   4
  -3   1  -5 18747.4 3713.75   2
  -3  -1   5 16997.5 2600.23  20
   3   1  -5 15703.3 3400.57   4
  -3  -1   6 3957.29 1564.05  20
   3   1   6 4366.04 1430.15  20
   3  -1  -6 3204.13 1566.61   4
   3  -1   6 4153.91 1523.00  20
   3   1  -6 1463.72 1732.76   4
  -3  -1  -6 4467.14 2006.81   2
  -3   1   6 3819.42 1412.66  20
   3  -1  -7 943.486 1331.48   4
   3   1   7 901.756 868.189  20
   3  -1   7 925.052 793.895  20
  -3  -1   7 106.532 1071.27  20
  -3  -1  -7 1111.87 1541.11   2
  -3   1  -7 1143.51 1809.26   2
   3   1  -7 2098.63 2209.03   4
  -3   1   7 113.754 1161.86  20
   3   1  -8 36624.5 1978.00  10
   3  -1   8 39342.6 4733.78  20
  -3  -1   8 40579.5 5080.84  20
  -3   1  -8 44338.8 2663.17  14
  -3   1  -8 40063.6 5817.30   4
  -3  -1  -8 32496.7 1965.06  11
   3  -1  -8 38059.9 5604.24   4
   3   1  -8 47890.3 2887.28  14
  -3   1   8 38939.3 4967.80  20
   3   1   8 42206.7 4744.75  20
   3   1   8 32508.4 4007.17  18
  -3   1  -8 34104.5 2052.11  11
   3   1  -8 41454.6 6077.11   4
   3  -1  -8 42878.8 2845.56  14
   3  -1  -8 35223.2 1923.23  10
   3  -1   8 38018.6 2063.14  22
  -3   1  -8 39633.9 5743.22   2
   3  -1  -9 333.743 781.428  14
   3  -1   9 1546.75 555.366  22
  -3   1  -9 1773.89 849.382  14
  -3   1   9 990.000 1050.89  20
   3  -1  -9 1573.10 541.925  10
  -3   1  -9 2704.38 621.237  10
   3  -1  -9 912.763 1248.60   4
   3  -1   9 833.512 1004.45  20
   3   1   9 1573.99 1173.34  20
  -3  -1  -9 570.734 420.685  11
  -3  -1  -9 1306.41 470.216  10
   3   1   9 389.762 750.977  18
   3   1  -9 3153.25 2137.45   4
  -3  -1   9 5119.80 2065.43  20
  -3  -1  -9 1787.35 887.256  14
   3   1  -9 3782.14 825.089  10
  -3  -1  -9 1040.48 446.498   8
  -3  -1  -9 937.226 1534.73   4
  -3   1  -9 2325.96 1997.02   4
  -3   1  -9 1634.43 591.776   8
   3  -1  10 15650.2 2625.45  18
   3  -1 -10 12716.8 3092.79   4
  -3  -1 -10 22214.1 4161.86   4
  -3   1 -10 23593.9 1736.09  10
  -3  -1 -10 21561.3 2224.78  14
  -3   1 -10 18740.8 1754.30   8
  -3   1 -10 17222.8 3520.89   4
   3   1  10 21592.4 3020.36  18
  -3   1 -10 18433.7 2040.72  14
   3   1  10 21825.2 1878.79  22
   3   1 -10 17104.3 3767.74   4
   3  -1  10 22674.3 3702.58  20
  -3  -1  10 22846.8 3896.64  20
   3  -1  10 22309.9 1895.67  22
   3   1  10 23226.8 3704.15  20
   3  -1 -10 22468.8 1801.06  10
   3   1 -10 23088.0 1839.51  10
  -3   1  10 23188.0 3907.99  20
  -3  -1 -10 22283.6 1667.44  10
  -3   1 -11 5239.71 1063.81  10
   3   1 -11 4287.49 1013.33   5
  -3  -1 -11 10234.3 1370.48  10
   3   1 -11 5096.55 1337.75  10
   3  -1  11 5026.04 1163.60  22
  -3  -1 -11 7155.20 1597.72  14
  -3   1 -11 4438.63 1301.48  14
  -3   1 -11 3861.66 820.224   8
   3   1  11 10241.3 1630.91  22
   3  -1 -11 9707.60 1453.43  10
   3   1 -12 7869.13 1115.91   5
   3   1  12 6731.55 1094.68  22
   3  -1 -12 7111.22 1012.22   5
   3  -1  12 6951.10 1103.47  22
  -3  -1 -12 9235.63 1576.58  14
   3   1 -12 7214.26 1076.10  10
   3  -1 -12 6402.85 1022.58  10
  -3   1 -12 7241.68 1262.29  14
  -3  -1 -12 6757.09 907.803  10
  -3   1 -12 6419.60 893.530  10
   3   1  13 3774.89 785.371  22
   3  -1 -13 865.146 568.898  10
  -3  -1 -13 1209.60 476.001  10
   3   1 -13 3168.07 853.710  10
   3   1 -13 3504.77 724.036   5
  -3   1 -13 2178.77 847.306   5
  -3   1 -14 28144.0 1635.16   5
  -3  -1 -14 27407.6 1587.96   5
   3  -1  14 30425.4 1466.02  22
   3   1  14 28873.9 1380.81  22
   3  -1 -14 30311.0 1537.64  10
  -3   1 -15 272.246 168.886   5
   4   1   0 206983. 4128.79  18
  -4  -1   0 229021. 5129.07  19
   4   1   0 231373. 5147.31  17
   4  -1   0 192516. 4503.65   1
   4  -1   0 223673. 5804.11  17
   4   1   0 260663. 4927.49   3
   4  -1   0 220760. 3810.49  18
  -4   1   0 217642. 3618.91  19
   4   1   1 171674. 4431.71  18
   4   1   1 153688. 4060.57  17
  -4   1  -1 118275. 3157.04  19
  -4  -1  -1 155524. 4289.24  19
   4  -1   1 130623. 4761.52  17
   4   1  -1 108160. 2554.49  18
   4   1  -1 120338. 4451.71  17
   4  -1   1 138086. 2512.89  20
   4  -1  -1 130782. 4570.04  17
   4  -1  -1 110072. 1759.23  18
  -4   1  -1 130015. 4712.00   2
   4  -1  -1 107882. 2875.96   1
  -4  -1   1 131303. 2860.61  20
  -4   1  -2 63754.7 4046.97   2
   4   1   2 77811.2 3789.19   1
  -4  -1  -2 74020.9 3476.65  19
  -4  -1  -2 74272.7 3708.39   2
   4  -1  -2 59246.8 2704.27   4
   4   1  -2 61589.1 3253.75   4
  -4   1  -2 58096.1 3132.73  19
   4  -1  -2 60920.4 3563.22  17
   4   1  -2 56165.6 1997.52  18
   4  -1   2 61942.5 2384.67  20
  -4  -1   2 68762.1 2921.42  20
   4   1   2 80177.5 3717.84  18
  -4   1   2 61637.9 1829.19   3
   4   1  -2 60734.0 4015.02  17
   4  -1  -3 15204.9 1799.10   4
  -4   1  -3 12555.8 2037.40  19
  -4  -1  -3 15883.1 2047.99  19
  -4   1   3 13071.9 891.201   3
   4  -1  -3 15587.1 2184.07  17
   4   1  -3 14383.5 2064.74   4
  -4  -1   3 15847.3 1811.41  20
  -4  -1  -3 16837.1 2177.44   2
  -4   1  -3 15488.2 2454.59   2
   4  -1   3 12946.0 1494.94  20
   4   1  -3 12681.3 2440.57  17
   4  -1   4 55654.6 3677.20  20
  -4   1  -4 57860.9 4848.56  19
  -4  -1   4 57895.9 4097.74  20
   4  -1  -4 59234.2 4667.47   4
  -4  -1  -4 63777.6 4874.35   2
   4   1   4 59498.7 3855.62  20
   4   1  -4 64238.7 5305.54   4
  -4  -1  -4 65459.4 4751.87  19
  -4   1  -4 59999.3 5520.54   2
   4   1  -5 2369.92 1839.77   4
   4   1   5 2519.61 1035.31  20
  -4  -1   5 3834.18 1396.53  20
  -4   1  -5 3197.01 1814.03   2
   4  -1   5 2634.72 1090.28  20
   4  -1  -5 3351.73 1817.54   4
  -4  -1  -5 4401.05 1860.25   2
  -4  -1  -5 2905.43 1549.22  19
  -4  -1  -6 102787. 8009.37   2
  -4  -1   6 96035.5 6498.28  20
   4  -1  -6 86075.3 7723.98   4
  -4   1   6 103804. 6938.05  20
   4  -1   6 103716. 6262.44  20
  -4   1  -6 107131. 9128.73   2
   4   1  -6 95266.4 8539.63   4
   4   1   6 104866. 6294.09  20
  -4   1   7 37658.1 4515.80  20
  -4  -1   7 36124.8 4430.84  20
   4   1  -7 37887.9 5793.51   4
  -4  -1  -7 36892.6 5215.56   2
   4  -1  -7 37249.5 5483.06   4
  -4   1  -7 38434.3 5849.92   2
   4  -1   7 39522.7 4322.06  20
   4   1   7 37584.2 4321.27  18
   4   1   7 41985.2 4367.01  20
  -4  -1  -8 5586.50 853.932  11
   4  -1   8 4083.78 1560.22  20
  -4   1  -8 5715.41 2292.44   2
  -4  -1  -8 5177.55 668.312  10
  -4   1  -8 5480.09 879.651  11
  -4  -1   8 5641.91 2019.88  20
   4   1   8 5221.12 1653.36  18
   4   1  -8 6715.33 2656.42   4
   4  -1  -8 6596.97 2415.64   4
  -4   1  -8 6902.18 808.554  10
  -4   1   8 4756.24 1907.37  20
   4   1   8 5081.43 1730.32  20
  -4   1  -8 5448.37 907.548   8
  -4  -1  -8 4660.10 2011.30   2
   4   1  -8 4946.41 752.190  10
   4  -1  -8 5738.62 826.692  10
   4  -1   8 4706.57 804.285  22
  -4   1  -9 21617.3 1937.00   8
   4   1   9 28768.2 3935.71  20
  -4  -1  -9 22044.2 1831.30   8
   4  -1   9 27168.9 3871.99  20
   4  -1   9 21838.1 3368.60  18
  -4   1   9 27838.4 4184.59  20
   4   1  -9 29976.0 5173.52   4
   4  -1   9 25165.6 1892.58  22
   4  -1  -9 17813.7 3770.37   4
  -4  -1  -9 24441.2 1899.66  11
  -4  -1  -9 24915.0 4829.14   4
  -4   1  -9 25193.0 4631.95   4
  -4   1  -9 24769.5 2188.55  14
   4   1  -9 24700.2 1769.49  10
  -4   1  -9 26072.0 1680.12  10
  -4  -1  -9 25783.3 1684.93  10
   4  -1  -9 23000.7 1727.22  10
   4   1   9 19884.4 3090.83  18
  -4  -1   9 25972.9 4165.67  20
   4  -1 -10 29787.8 2096.22  10
  -4  -1 -10 28081.4 1800.70  10
  -4  -1 -10 31166.9 2748.48  14
   4   1  10 32502.5 4156.39  20
   4   1 -10 24759.1 4471.97   4
   4  -1  10 24255.9 3392.71  18
   4   1  10 20785.5 2935.94  18
  -4  -1 -10 25086.9 4414.22   4
   4   1 -10 31437.6 2107.90  10
  -4  -1  10 33021.1 4517.72  20
  -4   1 -10 31358.4 1950.20  10
  -4   1  10 32926.7 4607.74  20
  -4   1 -10 27268.1 2196.41   8
   4   1 -10 31056.3 2240.39   5
   4   1  10 31807.6 2286.71  22
   4  -1  10 31189.9 2332.35  22
  -4   1 -10 29778.5 2503.85  14
   4  -1  10 29489.3 4023.09  20
  -4  -1 -10 26043.2 2025.39   8
  -4   1 -10 21861.7 4168.00   4
  -4  -1 -11 2285.35 1046.00  14
  -4   1 -11 3313.17 676.112  10
   4   1 -11 3559.77 855.153  10
   4   1 -11 3331.94 834.015   5
   4  -1 -11 1621.62 606.556   5
  -4  -1 -11 2592.46 625.034  10
   4  -1  11 3138.95 881.732  22
  -4   1 -11 2408.46 968.116  14
  -4   1 -11 2601.66 734.126   8
   4  -1 -11 2121.60 690.442  10
   4   1  11 2751.49 782.517  22
   4  -1  12 49255.3 2725.90  22
  -4   1 -12 43707.6 2163.60  10
   4   1 -12 44691.8 2426.80  10
   4   1 -12 42103.9 2365.38   5
   4  -1 -12 33922.8 2044.52   5
   4  -1 -12 37867.8 2309.43  10
   4   1  12 46630.8 2676.48  22
  -4   1 -12 41944.8 2753.91  14
  -4  -1 -12 37762.9 2718.93  14
  -4  -1 -12 35266.1 1907.27  10
  -4  -1 -13 3492.58 911.749  14
   4  -1  13 5984.30 941.431  22
   4  -1 -13 4211.47 866.603  10
   4   1 -13 4920.21 824.553  10
  -4   1 -13 5092.60 958.614   5
  -4   1 -14 241.425 290.387   5
   4  -1  14 10.9163 224.316  22
  -4  -1 -14 302.411 378.668   5
   4  -1 -14-205.326 256.643  10
   4   1  14 689.641 352.566  22
  -4   1 -15 8012.13 563.215   5
   5  -1   0 345.982 515.832   1
  -5  -1   0 337.442 403.513  19
   5   1   0-114.902 447.609  17
  -5   1   0 103.352 273.083  19
   5   1   0 100.220 324.003  18
   5  -1   0 198.774 565.577  17
   5  -1   0 343.153 344.979  18
  -5   1   1 281196. 4950.75  19
   5  -1   1 308478. 3385.28  20
  -5  -1  -1 306362. 6848.13  19
   5   1   1 365039. 7956.07   1
  -5   1  -1 287098. 7667.70   2
   5  -1  -1 259895. 3318.65  18
  -5   1  -1 261455. 5224.16  19
   5  -1   1 302868. 7934.18  17
   5  -1  -1 291276. 7705.06  17
   5  -1  -1 238290. 5047.45   1
   5   1   1 348058. 6782.92  18
   5   1  -1 273169. 7436.33  17
  -5  -1   1 292750. 6091.38  19
   5   1  -1 247066. 4281.99  18
  -5  -1   1 275327. 3952.57  20
   5   1   1 356716. 7120.32  17
   5  -1   2 25526.1 2686.33  17
  -5  -1  -2 27001.8 2526.96   2
   5   1  -2 19311.3 1229.94  18
   5   1   2 25625.6 2376.08  18
   5   1  -2 24171.8 2197.63   4
   5   1  -2 20816.4 2505.17  17
   5   1   2 29263.0 2639.82   1
   5  -1  -2 16836.8 709.184  18
   5  -1   2 21097.6 1356.35  20
  -5   1  -2 22732.8 2650.81   2
   5   1   2 27144.8 2143.25  17
   5  -1  -2 24006.7 2427.88  17
  -5   1  -2 20504.7 1907.72  19
   5   1   2 18475.8 1278.64  20
  -5  -1   2 23759.9 1749.25  20
  -5  -1  -2 23844.1 2114.59  19
  -5  -1  -3 3509.18 1181.88   2
  -5  -1   3 2619.84 907.202  20
   5   1   3 3735.20 987.319  17
  -5   1  -3 1203.62 940.244   2
   5   1  -3 3154.71 1147.92   4
   5   1  -3 2764.10 1436.05  17
  -5   1   3 2488.95 348.641   3
  -5   1  -3 2528.18 1006.93  19
   5  -1  -3 2972.48 933.304   4
   5   1  -3 2094.59 547.253  18
   5  -1   3 3241.31 772.054  20
  -5  -1  -3 3107.87 1157.40  19
   5   1   3 2141.63 662.230  20
   5   1   3 3467.78 1237.18  18
   5  -1  -3 2620.96 1061.75  17
   5  -1   4 9272.93 1543.16  20
  -5  -1  -4 10767.3 2081.49  19
   5  -1  -4 11435.3 2021.49   4
   5  -1  -4 9572.37 2252.82  17
   5   1  -4 12665.2 2463.34   4
  -5  -1  -4 10453.8 2118.50   2
  -5   1  -4 9923.64 2077.99  19
   5   1   4 12231.7 2130.59  18
   5   1   4 8936.96 1573.04  20
  -5  -1   4 10267.1 1795.09  20
  -5   1  -4 9632.66 2461.70   2
  -5  -1  -5 82707.5 6357.22   2
   5   1  -5 92662.4 7516.43   4
  -5  -1  -5 79553.3 6322.72  19
   5   1   5 81743.8 5007.50  20
   5  -1  -5 78814.4 6355.02   4
  -5  -1   5 82744.7 5598.16  20
   5   1   5 92448.3 6243.16  18
   5  -1   5 79412.8 4930.98  20
  -5   1  -5 79948.8 7165.81   2
  -5   1   5 84296.0 5623.74  20
   5  -1   6 2387.92 1083.89  20
  -5   1   6 795.077 786.969  20
   5   1   6 2250.82 1092.51  20
   5   1  -6 2404.58 1718.80   4
  -5  -1   6 2683.26 1231.48  20
  -5   1  -6 2268.32 1440.16   2
  -5  -1  -6 3462.29 1852.09   2
   5   1   6 2045.73 1280.51  18
   5  -1  -6 657.028 1404.58   4
   5  -1   7 58986.4 5033.46  20
  -5   1  -7 53692.2 6886.95   2
  -5  -1  -7 54341.7 6272.26   2
   5   1   7 51827.8 5264.09  18
   5   1  -7 54994.0 7105.57   4
   5   1   7 59461.2 5088.58  20
  -5  -1   7 56245.4 5395.63  20
  -5   1   7 57477.8 5475.33  20
   5  -1  -7 50527.2 6358.27   4
  -5  -1   8 29067.9 4305.96  20
  -5   1  -8 28783.2 1522.77  10
   5   1  -8 27361.8 1720.06  10
  -5   1  -8 27696.9 4989.82   2
  -5   1   8 30280.9 4220.30  20
   5   1  -8 28611.3 5423.06   4
   5  -1   8 29141.4 1997.37  22
   5   1   8 33872.0 4054.65  20
  -5  -1  -8 28481.8 1906.80  11
   5  -1   8 30963.0 3994.39  20
   5  -1  -8 28729.6 1756.69  10
  -5   1  -8 27211.2 1868.99  11
  -5   1  -8 27753.4 2064.08   8
  -5  -1  -8 30868.6 1510.17  10
   5   1   8 27805.5 3914.05  18
  -5  -1  -8 28949.5 2008.68   8
   5  -1  -8 30167.9 5125.12   4
  -5  -1  -8 29178.7 4824.81   2
   5   1   9 1283.39 840.626  20
   5  -1   9 811.499 848.061  18
  -5  -1   9 1262.70 1211.42  20
  -5  -1  -9 542.775 458.033  11
   5  -1   9 1266.53 1059.55  20
  -5   1  -9-418.992 1227.10   4
   5   1   9 709.987 967.750  18
   5  -1  -9 1179.47 943.796   4
   5  -1   9 518.543 474.833  22
  -5  -1  -9 903.823 464.933   8
  -5   1  -9 478.764 339.742  10
   5   1  -9 549.816 462.761  10
  -5   1  -9 1538.37 1612.21   2
  -5   1  -9 177.282 466.695  11
   5  -1  -9 618.137 447.038  10
  -5   1  -9 1185.47 875.941  14
   5   1  -9 502.737 407.880   5
  -5   1  -9 398.573 419.430   8
  -5  -1  -9 961.060 420.925  10
   5   1  -9-925.745 1113.69   4
  -5   1   9 112.801 738.402  20
  -5  -1 -10 3428.24 1224.77  14
   5  -1  10 2364.01 799.249  22
  -5  -1 -10 2843.93 878.504   8
  -5   1  10 2923.95 1542.53  20
  -5   1 -10 1728.45 1713.66   4
  -5  -1  10 2274.41 1293.89  20
   5   1  10 1669.65 906.205  18
  -5   1 -10 2537.76 839.374   8
   5   1 -10 906.664 1305.06   4
   5  -1  10 135.926 562.261  18
   5   1  10 2669.56 876.670  22
   5   1 -10 3768.04 887.911   5
  -5  -1 -10 1795.12 734.371  11
  -5  -1 -10 1654.03 2161.07   4
   5   1  10 1734.09 1349.02  20
  -5   1 -10 3538.34 1100.45  14
   5  -1 -10 2132.60 754.889  10
  -5   1 -10 2632.06 670.702  10
  -5  -1 -10 3387.27 736.998  10
   5  -1  10 1087.58 1084.35  20
   5  -1 -10 1996.68 700.936   5
   5   1 -10 3141.62 799.671  10
   5  -1 -11 43027.7 2388.98   5
   5   1 -11 45663.1 2596.61  10
  -5  -1 -11 42975.8 2512.53   8
   5  -1 -11 46087.9 2623.16  10
  -5   1 -11 45312.1 2985.10  14
  -5  -1 -11 45753.9 2161.22  10
  -5  -1 -11 49025.8 3294.21  14
   5   1  11 49600.5 2929.78  22
  -5   1 -11 47452.1 2276.86  10
  -5   1 -11 41236.5 2643.97   8
   5   1 -11 46700.4 2585.29   5
   5  -1  11 49662.6 2958.63  22
  -5   1 -12-69.9345 684.875  14
  -5  -1 -12-99.9714 265.808  10
   5   1  12 879.382 656.052  22
   5  -1 -12-25.9645 404.840  10
   5  -1  12 174.007 455.556  22
   5   1 -12 4.18805 300.427   5
  -5  -1 -12 249.583 800.467  14
   5   1 -12 11.0812 409.003  10
  -5  -1 -13 11817.1 1327.05  14
   5   1  13 14926.8 1356.55  22
   5  -1  13 14673.8 1360.98  22
   5  -1 -13 12592.9 1154.71  10
   5   1 -13 12352.2 1168.82  10
   5   1  14 15502.9 1056.74  22
   5  -1  14 16150.3 1097.95  22
  -5  -1 -14 10751.6 969.483   5
  -5   1 -14 12283.6 1076.69   5
  -6   1   0 72433.8 2714.40  19
  -6  -1   0 74234.8 3309.85  19
   6   1   0 70241.3 2862.36  18
   6  -1   0 67243.6 2581.15  18
   6  -1   0 62298.0 3269.59   1
   6   1   0 62894.0 4043.64   1
   6  -1   0 74652.9 4134.59  17
   6   1   0 75079.3 3840.57  17
   6   1  -1 7248.70 842.242  18
   6   1   1 8756.47 1502.21   1
   6  -1  -1 7215.13 1081.24   1
  -6   1   1 8279.35 932.006  19
   6  -1  -1 7446.76 1419.36  17
  -6   1  -1 7140.96 946.537  19
  -6  -1   1 7609.35 605.482  20
   6  -1  -1 7372.27 646.033  18
   6   1  -1 7617.90 1421.77  17
  -6  -1  -1 8545.44 1249.44  19
   6   1   1 8368.86 1294.06  17
  -6   1  -1 8464.03 1539.45   2
   6  -1   1 7315.57 1167.11  18
   6  -1   1 8527.66 1488.99  17
  -6  -1   1 7944.48 1108.20  19
   6   1   1 8749.44 1223.63  18
   6  -1  -2 101.505 667.813  17
   6  -1   2 378.237 827.751  17
   6  -1  -2 111.254 119.359  18
  -6  -1  -2 122.952 636.644   2
  -6   1  -2 9.05818 403.450  19
   6  -1   2 15.6148 234.752  20
   6   1   2-64.3253 504.556  17
  -6  -1  -2-53.0611 485.211  19
   6  -1  -2 227.185 351.141   1
   6   1   2-46.9573 728.574   1
   6   1  -2 126.520 255.032  18
   6   1   2-46.3947 630.924  18
   6   1   2 145.253 172.716  20
  -6   1  -2 191.520 766.392   2
  -6  -1   2 861.353 621.345  20
   6   1  -2 227.146 757.772  17
   6   1   3 293750. 9251.61  18
  -6   1  -3 228307. 8082.92  19
   6   1  -3 224347. 4814.03  18
  -6  -1  -3 260124. 8401.29  19
  -6   1  -3 264637. 10503.6   2
   6  -1   3 303124. 11344.8  17
  -6  -1   3 261339. 7301.62  20
   6   1   3 232367. 5714.55  20
   6  -1  -3 249866. 7493.56   4
   6   1  -3 267258. 8913.52   4
  -6  -1  -3 280060. 9450.71   2
   6  -1  -3 266920. 9754.56  17
   6   1   3 295021. 8270.23  17
   6  -1   3 261951. 5968.94  20
   6   1  -3 264441. 10421.8  17
  -6   1  -4 8987.21 2107.58  19
   6  -1  -4 8469.40 2264.94  17
   6   1  -4 10038.0 2428.16   4
   6  -1  -4 8654.10 1821.76   4
   6  -1   4 11163.0 3063.99  17
   6   1   4 9489.36 2152.01  18
   6   1  -4 9160.61 2767.57  17
  -6  -1  -4 8231.73 1874.37  19
  -6   1  -4 9993.40 2500.31   2
   6  -1   4 8988.44 1407.59  20
  -6  -1   4 9155.93 1733.01  20
  -6  -1  -4 8171.04 1910.88   2
   6   1   4 8032.91 1343.77  20
  -6  -1  -5 3706.86 1577.35  19
   6  -1   5 4743.33 1246.59  20
   6   1   5 4913.68 1286.03  20
   6   1  -5 5801.56 2087.17   4
   6  -1  -5 4393.32 1662.28   4
  -6  -1  -5 4109.20 1733.85   2
  -6   1   5 5017.11 1501.09  20
   6  -1  -5 3915.95 2003.75  17
  -6   1  -5 5037.57 2227.48   2
   6   1   5 5649.93 1938.15  18
   6   1   5 5431.38 1662.72  17
  -6  -1   5 5143.12 1474.29  20
   6   1  -6 3660.16 1926.62   4
   6  -1   6 4292.54 1298.42  20
   6   1   6 5119.13 1942.74  18
   6  -1  -6 2794.20 1505.73   4
   6   1   6 5278.05 1860.59  17
   6   1   6 3922.53 1265.89  20
  -6  -1  -6 3382.08 1758.93   2
  -6   1  -6 4504.89 2190.57   2
  -6   1   6 3262.37 1308.37  20
  -6  -1   6 4078.56 1398.90  20
   6   1  -7 38111.3 6191.16   4
  -6  -1   7 36349.8 4420.19  20
  -6   1   7 39723.2 4552.04  20
   6  -1   7 40199.4 4109.42  20
  -6   1  -7 37062.4 5785.49   2
   6  -1  -7 36246.4 5550.54   4
  -6  -1  -7 34951.8 5272.34   2
   6   1   7 41501.9 4173.26  20
   6   1   7 39327.9 4888.93  18
  -6  -1  -8-437.054 456.301  11
   6  -1   8 105.561 363.734  22
  -6   1  -8-269.799 1314.03   2
   6  -1   8-293.682 764.084  20
   6   1   8 80.1865 574.404  20
   6  -1  -8-1072.53 1122.52   4
   6   1   8-398.497 865.683  18
   6   1  -8-2772.03 2474.65   4
   6   1  -8 125.077 323.768  10
  -6   1  -8-179.364 405.840  11
  -6   1  -8 1319.07 437.899  10
   6  -1  -8 362.471 321.791  10
   6  -1   8-561.271 983.068  18
  -6   1   8 53.8862 966.038  20
  -6   1  -8-583.862 504.829   8
  -6  -1  -8-100.114 445.958   8
  -6  -1   8-663.586 1048.68  20
  -6   1  -9 117471. 3390.57  10
   6  -1   9 118044. 4289.64  22
  -6  -1  -9 107721. 4268.91   8
  -6  -1  -9 103657. 4021.43  11
   6   1   9 105986. 7518.00  18
   6  -1   9 118431. 7377.31  20
  -6   1  -9 91023.2 8721.43   2
  -6   1  -9 110249. 4433.11   8
  -6  -1   9 120554. 8505.61  20
   6   1  -9 112242. 3664.16  10
   6  -1  -9 104349. 3567.19  10
   6   1  -9 96266.8 9860.91   4
  -6  -1  -9 107179. 3103.85  10
   6   1  -9 119241. 4037.12   5
   6  -1   9 111440. 8029.87  18
  -6   1  -9 108181. 4007.93  11
  -6   1   9 121836. 8428.68  20
   6   1   9 130071. 7512.54  20
  -6   1 -10 1424.12 892.675  14
   6   1  10 3463.65 1074.43  22
   6   1 -10 2152.18 632.388   5
   6   1 -10-347.789 1074.99   4
  -6  -1 -10 2118.90 1544.51   4
  -6  -1 -10 1911.87 766.878  11
   6  -1  10 2577.54 915.587  22
   6  -1  10 2420.86 1309.16  18
  -6  -1 -10 1939.32 786.292   8
   6   1  10 1108.85 996.823  18
  -6  -1 -10 4677.29 1386.09  14
  -6   1 -10 2342.62 1813.29   4
  -6  -1  10 308.324 806.767  20
   6   1 -10 1542.35 607.127  10
   6  -1 -10 2912.32 814.552  10
  -6   1  10 1685.95 1384.83  20
  -6   1 -10 1438.36 498.352  10
  -6  -1 -10 3218.54 682.603  10
  -6   1 -10 1198.42 798.405   8
   6   1 -11 4479.80 843.403  10
   6  -1  11 4484.73 1066.92  22
   6  -1 -11 4940.08 914.136  10
  -6   1 -11 3689.54 910.443   8
   6   1  11 5812.03 1167.30  22
  -6  -1 -11 5251.94 1294.36  14
   6   1 -11 4950.20 885.953   5
  -6  -1 -11 4662.17 922.580   8
  -6  -1 -11 4344.33 643.092  10
  -6   1 -11 4698.71 1192.58  14
  -6  -1 -12 7280.70 1401.46  14
   6   1 -12 7424.95 1028.25  10
  -6   1 -12 5508.10 923.928   8
   6  -1 -12 7694.06 1121.39  10
  -6   1 -12 7160.53 1269.11  14
   6  -1  12 11663.5 1590.80  22
   6   1  12 8993.21 1425.78  22
   6  -1  13 25242.8 1748.95  22
  -6  -1 -13 20288.7 1653.80  14
   6   1  13 25074.4 1707.50  22
  -6   1 -13 21036.6 1626.91  14
   6  -1 -13 22408.6 1468.99  10
   6   1 -13 25177.5 1496.36  10
   6  -1  14 761.107 313.234  22
  -6  -1 -14 676.421 334.072   5
  -6   1 -14 505.089 289.244   5
   6   1  14 596.344 297.787  22
  -7   1   0 145.334 296.416  19
  -7  -1   0 255.249 386.568  19
   7   1   0-167.563 570.181  17
   7  -1   0 53.6852 303.261  18
   7   1   0 309.726 669.166   1
   7   1   0 408.274 441.143  18
   7  -1   0-31.7028 630.191  17
   7  -1   0 174.056 568.677   1
   7  -1  -1 153260. 6680.90  17
   7   1  -1 151244. 6481.89  17
   7   1   1 157343. 5443.72  18
  -7  -1   1 139407. 2070.12  20
   7  -1   1 156556. 6689.26  17
   7   1   1 158282. 5838.63  17
   7   1  -1 143979. 3885.22  18
   7  -1   1 142595. 4985.68  18
  -7  -1   1 145748. 4978.46  19
   7  -1  -1 134833. 4922.21   1
  -7   1  -1 158006. 6785.37   2
   7  -1  -1 134559. 3131.60  18
   7   1   1 179122. 6876.69   1
  -7  -1  -1 155045. 5294.68  19
  -7   1  -1 137448. 4417.20  19
  -7   1   1 146589. 4295.28  19
  -7  -1  -2 88916.0 5317.59   2
   7  -1   2 89880.1 1969.13  20
  -7  -1   2 86741.8 4184.24  19
  -7   1  -2 75174.8 3887.82  19
  -7  -1  -2 81754.8 4389.46  19
  -7  -1   2 82284.3 3048.08  20
   7   1  -2 79251.6 5345.73  17
   7   1  -2 70136.3 2616.19  18
   7  -1  -2 63819.4 3145.21   1
   7  -1  -2 70931.6 1738.69  18
  -7   1   2 84067.1 3581.13  19
   7   1   2 95544.9 4766.45  18
  -7   1  -2 85126.2 5460.70   2
   7   1   2 95390.7 4676.48  17
   7   1   2 93877.3 5414.63   1
   7  -1   2 89114.5 5548.25  17
   7  -1  -2 77476.6 5153.68  17
   7  -1   2 86667.7 4703.58  18
   7  -1  -3 7573.56 1037.63   1
   7   1  -3 6591.02 875.151  18
  -7  -1  -3 10780.9 2110.95   2
   7   1  -3 7616.31 2136.98  17
  -7   1  -3 8385.36 2086.30   2
   7  -1   3 9167.70 2184.96  17
  -7   1  -3 6310.94 1593.50  19
  -7  -1   3 9598.18 1517.43  20
   7   1   3 9828.87 1913.51  18
   7   1   3 8454.48 990.308  20
  -7  -1  -3 7980.18 1635.51  19
   7  -1   3 10934.2 1211.74  20
  -7   1   3 8123.22 1355.83  20
   7   1   3 11466.0 1794.65  17
   7  -1  -3 9225.23 2023.61  17
   7   1  -4 56841.9 6029.69  17
   7  -1  -4 58664.0 5472.83  17
  -7   1  -4 47797.7 4496.45  19
  -7  -1  -4 58375.3 4852.44  19
  -7  -1   4 59717.5 4148.53  20
  -7  -1  -4 62263.5 5376.34   2
   7   1   4 61624.3 4466.00  17
   7   1   4 56951.2 3338.22  20
   7   1   4 62946.6 5117.05  18
   7   1  -4 61011.8 5292.56   4
   7  -1   4 58204.2 3382.25  20
  -7   1  -4 56971.9 5711.16   2
   7  -1  -4 56024.6 4376.10   4
  -7   1   4 58571.3 4139.88  20
  -7   1  -5 46501.7 5861.07   2
   7  -1   5 49373.1 3668.58  20
   7   1   5 57784.3 5408.35  18
  -7   1   5 49876.0 4349.65  20
  -7  -1  -5 46488.1 4925.31  19
   7   1   5 50959.2 3664.88  20
   7   1  -5 53268.1 5823.43   4
  -7  -1  -5 50190.9 5387.76   2
  -7  -1   5 50702.0 4317.69  20
   7  -1  -5 53334.5 5870.52  17
   7   1   5 51935.9 4545.58  17
  -7   1  -5 42689.3 4687.99  19
   7  -1  -5 49613.2 4853.51   4
  -7   1  -6-241.411 1186.38   2
  -7   1   6 219.920 668.285  20
   7  -1  -6-713.945 1516.31   4
  -7  -1  -6 330.994 1280.80   2
   7  -1   6 62.2920 502.235  20
   7  -1   6 1167.71 1509.60  17
  -7  -1   6 990.880 780.599  20
   7   1   6 89.4258 1138.79  18
  -7  -1  -6 753.106 1220.79  19
   7   1  -6 382.623 1639.83   4
   7   1   6-87.1164 492.327  20
   7   1   7 36703.2 3745.67  20
   7  -1   7 33938.4 2066.74  22
   7  -1  -7 35477.1 5403.26   4
  -7  -1  -7 32327.5 2442.29  13
  -7   1  -7 35846.9 1963.17  11
  -7  -1  -7 27578.5 1820.95  11
  -7   1  -7 31305.3 5470.51   2
   7  -1   7 34992.6 4981.82  18
  -7  -1  -7 31131.1 4931.50   2
  -7   1   7 33039.3 4190.92  20
   7   1   7 33137.3 4587.73  18
   7  -1   7 26038.0 4998.72  17
   7   1  -7 39012.3 6284.66   4
   7  -1   7 35067.3 3798.15  20
  -7  -1   7 35974.9 4316.19  20
  -7   1  -8 18615.6 1914.02   8
   7  -1  -8 20182.5 4524.58   4
  -7  -1   8 21363.2 3494.10  20
   7   1   8 20652.6 3544.42  18
   7  -1   8 22841.6 1817.92  22
  -7   1  -8 19561.1 1687.39  11
   7   1  -8 17153.2 4349.23   4
   7  -1   8 23300.0 4073.40  18
   7   1  -8 19750.1 1436.04  10
  -7  -1  -8 20328.2 1714.41  11
  -7  -1  -8 19387.1 4158.96   2
  -7   1   8 20836.3 3460.72  20
   7  -1  -8 19005.3 1437.97  10
  -7  -1  -9 8552.28 1371.33   8
   7  -1  -9 9515.09 1154.52  10
  -7  -1  -9 9241.08 1262.02  11
  -7   1  -9 8712.71 1528.23   8
  -7  -1   9 8506.34 2340.96  20
   7   1   9 10258.6 1386.60  22
   7  -1   9 10691.4 1395.93  22
   7  -1   9 8868.92 2385.62  18
   7   1  -9 9171.26 1086.23  10
  -7   1  -9 8229.98 1275.27  11
  -7   1  -9 7775.82 2907.38   2
   7   1  -9 6710.60 2766.34   4
  -7   1   9 11317.8 2625.77  20
   7   1   9 10850.8 2464.21  18
   7  -1  10 12865.7 1606.41  22
   7   1  10 12500.2 1649.97  22
   7   1  10 9248.33 2207.18  18
  -7  -1 -10 10827.6 1474.28  11
   7  -1  10 12440.5 2606.98  18
   7   1 -10 14624.4 1393.05  10
   7  -1 -10 11152.8 1296.58  10
  -7   1 -10 13933.9 1679.40   8
  -7  -1  10 8920.93 2184.27  20
  -7   1 -10 14532.6 1856.23  14
  -7  -1 -10 10848.4 1514.88   8
   7  -1  11 11850.8 1568.90  22
   7  -1 -11 12517.8 1370.82  10
   7   1  11 12140.5 1555.90  22
  -7  -1 -11 14853.4 1943.78  14
  -7   1 -11 10761.2 1603.64  14
  -7  -1 -11 10119.5 1365.41   8
   7   1 -11 12419.4 1301.00  10
  -7   1 -11 11576.8 1489.18   8
   7   1 -12 3969.60 708.176  10
   7  -1 -12 4644.47 813.919  10
   7  -1  12 4110.18 899.016  22
  -7   1 -12 4034.04 819.344   8
  -7   1 -12 3920.02 919.433  14
  -7  -1 -12 4462.97 1051.92  14
   7   1  12 5536.03 1086.97  22
   7   1  13 20270.1 1516.06  22
  -7  -1 -13 14933.9 1379.16  14
  -7   1 -13 14134.8 1283.11  14
   7  -1 -13 16420.1 1187.31  10
  -7   1 -13 15749.4 1410.65   5
   7  -1  13 20503.0 1559.78  22
   7   1  14 27636.2 1282.45  22
  -7   1 -14 18860.8 1092.57   5
  -7  -1 -14 18164.7 1090.23   5
   7  -1  14 25830.0 1282.48  22
   8   1   0 201814. 7783.63   1
  -8   1   0 197720. 5455.35  19
  -8  -1   0 188051. 6006.84  19
   8  -1   0 163342. 4697.67  18
  -8   1   0 204374. 7769.49   2
   8   1   0 179214. 5192.44  18
   8   1   0 184507. 7596.04  17
   8  -1   0 182077. 7749.60  17
   8  -1  -1 7761.63 1432.72   1
   8  -1  -1 7499.56 794.034  18
   8   1   1 9224.52 1435.13  18
  -8  -1  -1 8216.76 1437.64  19
   8  -1   1 8364.57 1869.83  17
  -8   1   1 7127.58 561.369  20
   8   1   1 9167.77 1706.82  17
   8   1   1 9685.98 1919.26   1
   8  -1  -1 8505.47 1846.24  17
  -8  -1   1 8004.14 1317.91  19
   8  -1   1 8888.92 1318.22  18
   8   1  -1 7793.07 1611.30   1
   8   1  -1 8593.35 1792.28  17
  -8   1  -1 7712.60 1185.05  19
   8   1  -1 8760.33 1057.06  18
  -8   1  -1 8744.01 1873.11   2
  -8   1   1 8512.44 1206.41  19
  -8  -1  -2 46555.1 3473.08  19
  -8  -1   2 49281.3 3363.77  19
   8   1  -2 51819.2 4531.29  17
  -8   1   2 48622.0 2872.62  19
   8  -1  -2 47044.2 4337.12  17
   8   1   2 54877.6 3803.40  18
  -8   1  -2 50983.9 4590.82   2
   8  -1   2 55402.2 4578.39  17
  -8  -1  -2 53957.5 4563.33   2
  -8   1  -2 45778.9 3237.81  19
   8  -1   2 51300.2 3738.19  18
   8   1   2 53680.4 3819.39  17
   8   1  -2 44301.3 2201.39  18
  -8  -1   2 49923.4 2132.06  20
   8  -1  -2 44480.9 1512.04  18
  -8   1   2 49397.6 2590.73  20
   8  -1  -2 42446.2 2794.26   1
  -8   1  -3 46024.4 4844.09   2
   8   1  -3 41246.2 4591.20  17
   8  -1  -3 36418.9 2420.84   1
  -8  -1  -3 42085.3 3692.31  19
   8   1  -3 39480.7 2086.05  18
  -8   1   3 42001.3 2960.91  20
   8   1   3 47748.9 3807.76  17
   8  -1   3 50094.6 4844.81  17
   8  -1  -3 44589.8 4530.77  17
   8   1   3 47976.3 4080.15  18
  -8  -1   3 43489.6 2832.93  20
  -8  -1  -3 48850.9 4631.12   2
   8  -1   3 45385.7 4140.67  18
  -8   1  -3 38234.6 3501.39  19
   8   1   4 177336. 7679.75  17
   8  -1  -4 165947. 9742.64  17
   8  -1   4 190446. 9614.29  18
  -8  -1   4 170103. 6836.39  20
   8   1   4 174978. 8847.82  18
  -8  -1  -4 184123. 9593.18   2
  -8   1  -4 145797. 7695.69  19
  -8   1  -4 165814. 10293.5   2
  -8   1   4 168004. 6946.50  20
   8   1  -4 164469. 10168.7  17
   8  -1   4 192855. 10614.2  17
  -8  -1  -4 160057. 8120.04  19
   8  -1   5 1252.91 1213.46  18
   8   1   5 514.499 805.766  17
   8   1   5 1064.52 1059.21  18
  -8  -1  -5 586.157 888.696  19
   8  -1   5 983.442 1281.42  17
  -8  -1   5 990.216 761.083  20
   8  -1  -5 2141.60 1720.35  17
  -8   1  -5 2638.63 1399.18  19
  -8   1  -5 2665.83 1751.44   2
   8   1  -5 1875.26 1331.08   4
  -8  -1  -5 2047.21 1097.99   2
  -8   1   5 1504.67 851.020  20
   8  -1  -6 67885.7 6580.02   4
  -8   1   6 69351.7 5519.35  20
   8   1   6 74369.3 6848.29  18
  -8   1  -6 65399.8 7452.14   2
  -8  -1  -6 58676.3 6139.95  19
  -8  -1  -6 64914.1 6845.19   2
   8   1  -6 73878.1 7950.86   4
   8  -1   6 76180.1 7183.77  18
  -8  -1   6 68779.4 5481.87  20
  -8  -1  -7 6504.25 925.067  11
  -8  -1  -7 7220.35 1247.76  13
  -8  -1  -7 8060.15 2650.93   2
  -8   1  -7 3978.74 959.447  13
  -8   1   7 6341.77 1917.96  20
   8  -1   7 4612.15 809.518  22
  -8   1  -7 3581.01 711.949  11
   8  -1  -7 6100.96 2154.23   4
   8  -1  -7 5706.13 692.635  10
  -8  -1   7 7009.20 2059.00  20
   8   1   7 5833.23 2193.76  18
   8  -1   7 7912.01 2503.95  18
   8   1  -7 4517.01 2546.20   4
  -8   1  -7 3818.28 2504.53   2
   8   1  -8 10589.8 1076.13  10
  -8   1  -8 12548.7 3704.35   2
  -8   1   8 9291.63 2410.09  20
  -8  -1  -8 9908.92 3040.66   2
  -8  -1  -8 9763.60 1275.55  11
   8   1   8 9675.57 2625.45  18
  -8   1  -8 11306.1 1365.19  11
  -8   1  -8 11390.1 1647.47   8
   8   1  -8 9579.17 3379.75   4
   8  -1   8 10780.4 1382.71  22
   8  -1   8 12579.0 2980.51  18
   8  -1  -8 9579.47 1052.83  10
  -8  -1   8 11882.6 2653.90  20
   8  -1  -9 3529.58 730.042  10
   8   1   9 4295.37 1072.23  22
   8   1  -9 4574.45 765.173  10
   8   1  -9 4012.49 2261.94   4
  -8   1  -9 4305.66 987.595  11
  -8  -1  -9 2890.62 968.861   8
  -8   1  -9 3278.31 1977.01   2
   8  -1   9 3651.84 1799.69  18
   8  -1   9 4943.09 1121.87  22
  -8  -1   9 2510.55 1728.59  20
  -8   1   9 2832.16 1458.76  20
  -8   1  -9 3782.39 1114.48   8
  -8  -1  -9 4105.80 922.678  11
   8   1   9 1978.40 1246.13  18
   8  -1  10 30294.8 2392.81  22
  -8   1 -10 26386.1 2497.08  14
   8   1  10 30008.6 2370.59  22
  -8   1 -10 28206.3 2451.57   8
  -8  -1 -10 29197.4 2236.12  11
   8  -1 -10 26742.6 1843.11  10
   8   1 -10 28271.6 1840.29  10
  -8  -1 -10 26779.7 2377.76   8
   8   1 -11-125.305 336.628  10
   8   1  11 11.2651 507.464  22
  -8   1 -11-426.032 649.812  14
   8  -1 -11 220.729 388.490  10
  -8  -1 -11 779.909 959.660  14
  -8  -1 -11 258.664 484.049   8
  -8   1 -11 70.4103 503.715   8
   8  -1  11-879.307 622.150  22
  -8  -1 -12 30053.8 2242.02  14
   8  -1 -12 31772.2 1776.91  10
  -8   1 -12 28983.4 2156.73  14
   8   1  12 33643.6 2286.58  22
  -8   1 -12 31671.8 2083.73   8
   8   1 -12 33366.4 1769.06  10
   8  -1 -13 9540.76 866.609  10
   8   1  13 12334.9 1206.91  22
   8  -1  13 10330.0 1128.70  22
  -8   1 -13 5606.31 831.365  14
  -8  -1 -13 6518.43 961.654  14
  -8   1 -13 8244.86 971.744   5
   8  -1  14 563.734 222.561  22
  -8  -1 -14 874.152 257.925   5
   8   1  14 798.591 259.100  22
  -8   1 -14 537.618 217.724   5
   9   1   0 676.814 791.791  17
   9   1   0-126.212 471.492  18
   9  -1   0-24.0067 962.134  17
   9  -1   0 253.118 491.333  18
  -9   1   0 147.019 417.620  19
   9   1   0 90.5983 808.311   1
  -9   1   0-327.386 942.905   2
  -9  -1   0 321.173 500.359  19
   9   1  -1 5162.58 1560.24  17
  -9   1  -1 4665.78 964.789  19
   9   1   1 4291.32 1165.03  17
   9  -1  -1 4329.58 1224.74   1
   9   1  -1 4577.32 863.143  18
  -9  -1  -1 3921.70 1187.11  19
   9  -1  -1 4243.30 1421.72  17
   9  -1  -1 4811.90 783.669  18
   9  -1   1 4996.99 1070.54  18
  -9   1  -1 5583.41 1502.63   2
   9  -1   1 4541.55 1508.02  17
   9   1   1 5651.32 1191.07  18
  -9   1   1 4530.14 948.983  19
   9   1   1 4008.77 1518.30   1
  -9  -1   1 5016.37 1106.14  19
   9  -1  -2 252972. 10518.3  17
  -9   1   2 269719. 7152.32  19
   9   1   2 277715. 9207.20  17
  -9  -1  -2 264317. 10681.5   2
  -9   1  -2 234177. 7583.81  19
  -9   1  -2 274462. 11328.4   2
   9   1  -2 233874. 8531.87   1
  -9  -1   2 266303. 8287.35  19
   9  -1   2 281359. 10980.3  17
  -9  -1  -2 245122. 8231.07  19
   9  -1   2 258367. 8858.81  18
   9  -1  -2 225475. 7058.56   1
   9   1  -2 248655. 10557.6  17
   9   1  -2 245847. 5470.65  18
   9   1   2 252462. 8446.59  18
   9  -1   3-644.331 963.014  17
  -9   1  -3-429.871 1111.64   2
   9  -1  -3 118.934 469.251   1
   9  -1  -3-77.4613 1277.07  17
   9  -1   3 107.657 885.490  18
   9   1  -3 161.122 1171.51  17
   9   1   3-730.016 1052.57  18
  -9  -1   3-8.91713 401.616  20
  -9  -1   3-316.538 839.821  19
  -9  -1  -3 167.325 647.736  19
  -9  -1  -3-37.6700 959.914   2
  -9   1   3 123.602 392.608  20
   9   1   3 221.347 557.548  17
  -9   1  -3-97.0742 588.269  19
  -9   1   3-215.961 612.526  19
   9   1  -4 48965.4 6096.93  17
   9  -1   4 61229.7 5644.85  18
  -9   1  -4 57078.7 6146.63   2
  -9  -1   4 55591.7 3796.60  20
  -9   1   4 53233.9 3875.12  20
   9  -1   4 61866.7 6101.25  17
  -9  -1  -4 61463.0 5910.09   2
  -9   1  -4 49233.3 4627.22  19
   9  -1  -4 53123.2 5850.47  17
  -9  -1  -4 49887.1 4751.73  19
   9   1   4 56591.7 5214.56  18
   9   1   4 56612.1 4460.48  17
   9   1   5 4933.28 1684.10  18
  -9  -1   5 3528.83 1063.41  20
  -9   1  -5 3482.58 1509.28  19
   9  -1   5 6183.66 2173.23  18
  -9   1   5 3570.64 1123.76  20
  -9   1  -5 5344.69 2262.16   2
  -9  -1  -5 4173.15 1555.47  19
   9  -1   5 3696.94 1857.89  17
  -9  -1  -5 3799.55 1772.86   2
   9  -1  -5 4637.85 2125.23  17
   9   1   5 4438.10 1419.00  17
   9  -1   6 1671.06 1584.08  18
  -9  -1  -6 1126.95 1195.73  19
  -9  -1  -6 811.905 1420.62   2
   9   1   6 847.677 1219.07  18
  -9  -1  -6 899.781 666.088  13
  -9   1  -6 1147.94 637.134  13
  -9  -1   6 220.960 631.077  20
  -9   1  -6 1978.27 1872.76   2
   9  -1   6-145.679 985.709  17
  -9   1   6 1580.93 1133.39  20
  -9  -1  -6 739.802 361.450  11
  -9  -1  -7 1748.28 1657.71   2
  -9   1  -7-863.572 1752.16   2
  -9   1  -7 1184.48 736.428  13
  -9  -1   7 1119.45 871.412  20
   9   1   7 423.746 1029.06  18
  -9   1   7 1103.59 884.292  20
   9  -1   7 1970.46 1399.03  18
  -9   1  -7 840.202 453.366  11
  -9  -1  -7 996.167 464.665  11
  -9  -1  -7 1336.05 907.152  13
   9  -1   7 868.250 423.137  22
   9   1   8 110863. 8571.98  18
   9  -1  -8 90323.5 3054.68  10
  -9  -1   8 104605. 7121.87  20
  -9  -1  -8 96977.3 3820.80  11
   9  -1   8 102865. 3983.34  22
   9   1  -8 93293.8 2946.46  10
   9  -1   8 113550. 8929.78  18
  -9   1  -8 91648.6 9511.46   2
  -9   1  -8 103006. 3768.97  11
  -9  -1  -8 92040.6 9026.95   2
  -9   1   8 111515. 7546.06  20
  -9   1  -8 97505.2 4593.09   8
  -9  -1  -9-78.5205 585.365   8
   9   1  -9 212.717 383.348  10
   9  -1   9 18160.3 2035.34  22
  -9  -1  -9-61.5667 474.526  11
  -9   1  -9 8726.26 2938.33   2
   9   1   9 68.6438 745.133  18
   9  -1   9 21127.1 3888.80  18
   9   1   9-122.980 548.651  22
  -9   1  -9 14959.7 1705.78  11
  -9  -1   9-977.514 617.575  20
  -9   1   9-695.413 866.930  20
  -9   1  -9 13953.5 2029.95   8
   9  -1  -9 218.555 318.559  10
   9  -1 -10 12206.8 1215.70  10
  -9  -1 -10 11438.2 1461.01  11
  -9   1 -10 11281.9 1738.46   8
   9   1 -10 11958.7 1170.63  10
   9  -1  10 11924.9 1568.18  22
  -9   1 -10 10393.4 1641.46  14
   9   1  10 11660.7 1534.16  22
  -9  -1 -10 12881.0 1677.79   8
  -9   1 -11 1465.53 907.271   8
   9  -1 -11 2296.33 677.117  10
   9   1 -11 961.798 481.548  10
  -9   1 -11 556.599 686.709  14
  -9  -1 -11 1809.66 883.236   8
   9  -1  11 2257.67 998.514  22
  -9  -1 -11 2473.17 1249.58  14
  -9   1 -12 672.619 507.987  14
   9   1  12 2493.87 751.629  22
  -9   1 -12 939.393 489.827   8
   9  -1 -12 1703.00 426.839  10
  -9  -1 -12 2671.23 795.198  14
   9  -1  12 452.715 446.590  22
  -9   1 -13 3009.19 599.478  14
   9   1  13 4679.63 815.850  22
  -9   1 -13 4443.15 730.344   5
   9   1  14 27676.6 1091.44  22
   9  -1  14 32168.2 1195.35  22
  10   1   0 68030.7 3530.13  18
 -10   1   0 73196.4 5492.78   2
  10   1   0 65388.0 4893.64  17
  10  -1   0 65380.1 5221.64  17
 -10  -1   0 63759.1 4014.39  19
 -10   1   0 72476.9 3687.62  19
  10  -1   0 66100.2 3228.66  18
  10   1   0 79772.4 5596.24   1
  10   1   1 17688.9 2606.94  17
 -10   1  -1 19629.8 3136.18   2
  10   1  -1 16427.1 2481.35   1
 -10   1   1 17746.7 2646.07   2
 -10  -1  -1 18003.9 2802.04   2
  10  -1   1 18303.9 2873.25  17
  10  -1  -1 21113.9 3385.63  17
 -10   1   1 17528.3 1838.23  19
  10   1  -1 18847.0 1649.92  18
  10   1   1 19252.4 3064.06   1
 -10  -1   1 19584.9 2234.05  19
  10   1  -1 18412.5 2776.30  17
  10  -1  -1 19072.9 1495.19  18
 -10  -1  -1 15156.2 1968.91  19
  10  -1   1 20113.1 2115.85  18
 -10   1  -1 18223.4 1941.80  19
  10   1   1 18394.7 2084.39  18
 -10  -1   2 37081.4 3325.38  19
 -10   1   2 35143.9 2768.59  19
  10  -1  -2 38651.6 4426.04  17
  10   1   2 34988.8 3295.57  18
 -10  -1  -2 31640.8 3195.41  19
 -10   1  -2 32683.1 2968.11  19
  10  -1   2 38516.1 4328.85  17
 -10  -1  -2 40220.8 4471.21   2
  10  -1   2 36349.4 3431.93  18
  10   1  -2 32433.0 4080.91  17
 -10   1  -2 39780.6 4637.86   2
  10  -1  -2 32015.9 2846.92   1
  10   1   2 36020.1 3618.91  17
  10   1  -2 36504.9 2156.69  18
  10  -1   3 116594. 7040.54  18
 -10   1   3 112529. 5376.86  19
  10  -1   3 123138. 8210.18  17
 -10   1  -3 110773. 8543.90   2
  10  -1  -3 99509.7 7697.73  17
 -10   1  -3 100984. 5946.78  19
 -10  -1  -3 105350. 6246.72  19
  10   1  -3 95381.3 5580.01   1
  10   1   3 114286. 6349.46  17
 -10  -1  -3 115532. 7890.81   2
  10   1   3 112665. 6692.99  18
  10   1  -3 103552. 7870.17  17
 -10  -1   3 118086. 6352.68  19
 -10  -1  -4 13530.9 2629.16  19
 -10  -1   4 14749.9 2528.54  19
  10   1   4 13874.6 2243.32  17
  10  -1  -4 14837.8 3286.83  17
  10   1  -4 14789.6 3565.73  17
  10  -1   4 17898.9 3413.87  17
 -10  -1  -4 18101.3 3502.88   2
 -10   1   4 17000.9 2446.27  19
  10  -1   4 16059.9 2992.01  18
 -10   1  -4 13029.2 2487.29  19
 -10   1  -4 15147.3 3377.77   2
  10   1   4 14809.1 2914.48  18
  10  -1   5 1940.72 1506.68  17
 -10   1  -5 1936.27 1415.25  19
  10  -1  -5 4898.27 2529.85  17
 -10  -1  -5 530.426 987.779  19
  10   1   5 1362.42 1081.92  18
 -10  -1  -5 1247.56 1340.16   2
 -10   1  -5 997.295 1607.14   2
  10  -1   5 736.156 1207.71  18
  10  -1   6 66126.7 6951.69  17
  10  -1   6 71560.7 2875.22  22
 -10   1  -6 70852.9 2644.15  11
  10  -1   6 85558.6 7941.95  18
  10  -1  -6 56265.7 2305.70   6
 -10  -1  -6 65171.0 7297.45   2
 -10   1  -6 69659.9 3399.69  13
 -10  -1  -6 59365.0 6229.31  19
 -10   1  -6 73260.2 8243.24   2
 -10  -1  -6 72240.9 3560.47  13
 -10  -1  -6 63068.3 2657.00  11
  10   1   6 79686.2 3324.17   7
  10   1   6 77684.4 7410.31  18
  10   1  -6 61754.4 2568.57   6
 -10   1  -7 18411.7 1554.58  11
 -10  -1  -7 12756.9 3429.11   2
 -10  -1  -7 16099.1 1584.83  11
 -10   1  -7 16879.7 1874.31  13
  10  -1   7 15723.2 1552.68  22
  10   1  -7 13912.2 1211.57   6
 -10  -1  -7 16002.9 1962.10  13
  10   1   7 18646.3 3690.58  18
  10  -1   7 19174.4 3889.21  18
 -10   1  -7 13090.0 3586.34   2
  10   1   8 5691.91 1115.74  22
 -10   1  -8 7274.71 1046.18  11
 -10   1  -8 6883.48 1328.47   8
  10   1   8 6956.16 2267.07  18
 -10   1  -8 6499.86 2712.01   2
 -10  -1  -8 4326.97 1199.88  13
  10  -1   8 6495.20 2250.98  18
 -10  -1  -8 5171.94 1022.20  11
  10  -1   8 6203.69 1068.55  22
 -10  -1  -8 3518.92 2152.04   2
 -10  -1  -9 45029.6 3229.85   8
  10   1   9 41521.5 2726.36  22
 -10  -1  -9 36850.4 2523.43  11
 -10   1  -9 41547.4 3113.99   8
  10  -1  -9 34711.4 1921.73  10
  10  -1   9 40458.4 2698.84  22
 -10   1 -10 11984.1 1754.40   8
 -10  -1 -10 11874.2 1432.34  11
  10  -1 -10 12473.8 1175.84  10
  10  -1  10 15991.3 1832.51  22
 -10   1 -10 11145.8 1748.97  14
  10   1  10 12444.8 1574.02  22
  10   1 -10 12299.6 1099.63  10
 -10  -1 -10 11484.0 1616.74   8
  10   1  11 3779.40 929.894  22
 -10  -1 -11 3444.29 935.279   8
 -10   1 -11 2536.54 805.955  14
  10  -1  11 3014.03 839.240  22
 -10  -1 -11 4354.41 1090.53  14
 -10   1 -11 3059.42 916.517   8
 -10  -1 -12 24540.3 1799.75  14
  10  -1  12 29892.2 1957.35  22
 -10   1 -12 27297.9 1840.64   8
 -10   1 -12 23468.4 1682.59  14
  10   1  12 29513.9 1980.93  22
  10  -1  13 11364.7 955.586  22
 -10  -1 -13 8866.03 784.019   5
 -10   1 -13 6930.51 652.981   5
 -10  -1 -13 9331.41 891.719  14
 -10   1 -13 6040.35 660.741  14
  10   1  13 12628.6 1007.67  22
 -11   1   0-21.3563 1168.79   2
  11   1   0-204.326 859.232  17
 -11   1   0-106.339 418.020  19
  11   1   0-29.1710 413.440  18
  11   1   0 201.496 780.881   1
 -11  -1   0 294.066 513.056  19
  11  -1   0-184.986 461.636  18
  11  -1   0 82.9080 898.246  17
 -11   1   1 110149. 7197.81   2
  11  -1  -1 97798.8 7080.14  17
  11  -1   1 114630. 7602.90  17
 -11  -1  -1 118126. 6216.65  19
  11   1   1 113594. 5391.05  18
  11   1   1 116503. 6893.75  17
 -11  -1  -1 132059. 8369.37   2
 -11  -1   1 104284. 5338.08  19
 -11   1  -1 110362. 7672.25   2
  11  -1   1 113849. 5220.62  18
  11   1  -1 104007. 4138.91  18
 -11   1   1 105175. 4636.34  19
 -11   1  -1 96813.9 4729.99  19
  11   1  -1 98139.1 6208.21   1
  11   1  -1 110709. 7302.23  17
  11   1  -2 8308.02 1942.75   1
 -11  -1  -2 8564.32 1770.37  19
 -11   1  -2 13364.6 3773.52   2
  11  -1  -2 9925.76 2668.74  17
 -11  -1  -2 10786.8 2515.20   2
  11   1  -2 10113.0 2503.39  17
  11  -1   2 10608.2 2922.59  17
  11   1   2 10279.5 1943.08  18
  11  -1   2 11999.2 2505.66  18
 -11   1   2 9363.20 1478.40  19
  11   1   2 9824.05 2058.50  17
 -11  -1   2 8766.12 1755.38  19
 -11   1  -2 9462.97 2293.75  19
  11  -1   3 645.016 973.763  17
 -11   1  -3-1047.70 1524.13   2
 -11   1   3 447.016 762.670  19
 -11   1  -3-84.6478 588.729  19
  11  -1   3 10.1772 743.928  18
  11   1   3 23.1211 848.917  17
 -11  -1  -3 432.063 1092.03   2
 -11  -1   3 3772.50 1721.05  19
  11   1   3 55.1861 706.627  18
 -11  -1  -3-211.701 663.833  19
  11   1  -3 447.133 906.425   1
  11  -1  -3 311.809 1109.93  17
  11   1  -3 2961.75 2239.31  17
  11  -1   4 7161.71 2136.63  18
 -11  -1  -4 5104.72 1682.70  19
 -11   1  -4 5209.39 2105.65   2
 -11   1  -4 6822.58 1881.65  19
 -11  -1   4 9190.31 2131.81  19
  11   1   4 7620.27 1882.66  17
  11  -1   4 9308.53 2631.00  17
  11   1  -4 8007.48 2671.79  17
  11  -1  -4 6066.87 2309.46  17
 -11   1   4 6257.50 1609.89  19
  11   1   4 8257.37 2198.91  18
 -11  -1  -4 8366.73 2582.77   2
 -11  -1  -5 13937.9 2874.52  19
  11  -1   5 14595.0 3161.48  17
 -11   1  -5 15553.3 3867.49   2
  11  -1   5 15110.5 1837.14   7
 -11   1   5 17307.4 2872.34  19
  11  -1  -5 16257.4 3877.53  17
 -11   1  -5 15512.4 1492.95  13
 -11  -1  -5 16431.2 1197.25  11
 -11  -1  -5 18805.5 1713.90  13
 -11  -1  -5 15537.4 3613.94   2
  11   1   5 19243.8 3525.23  18
  11  -1   5 17112.6 3536.96  18
  11   1  -5 13588.3 1414.61   6
 -11  -1   5 14974.5 3190.25  19
  11  -1  -5 14101.9 1307.51   6
 -11   1  -5 13483.0 2749.16  19
  11   1   5 17334.5 1692.65   7
 -11   1  -6 9631.97 3319.64   2
 -11  -1  -6 9562.29 2596.24  19
  11  -1   6 9142.13 1079.70  22
 -11   1  -6 9481.20 1391.54  13
 -11  -1   6 10231.5 3152.05  19
  11   1   6 10637.3 1429.32   7
 -11   1  -6 7487.43 920.186  11
  11   1  -6 7225.39 1053.86   6
  11  -1   6 10689.8 3033.03  18
  11  -1  -6 6936.31 979.208   6
 -11  -1  -6 11557.0 3251.46   2
 -11  -1  -6 12099.8 1675.45  13
  11   1   6 10578.7 2973.23  18
 -11  -1  -6 8788.50 1064.73  11
  11   1  -7 49058.6 2497.51   6
 -11   1  -7 50238.2 7221.12   2
 -11   1  -7 53078.8 3313.22  13
 -11  -1  -7 53673.9 2737.11  11
  11   1   7 65284.4 6992.50  18
 -11  -1  -7 53856.4 6988.82   2
  11  -1   7 72149.0 7460.63  18
 -11  -1   7 67710.2 7905.95  19
 -11  -1  -7 58122.3 3723.42  13
  11  -1   7 57733.1 2875.89  22
  11   1   7 59186.1 2951.30  22
 -11   1  -7 58313.4 2777.92  11
 -11   1  -8 4903.26 886.024  11
  11  -1   8 3863.27 949.780  22
  11   1   8 4237.27 1705.70  18
 -11  -1  -8 4503.81 1228.57  13
 -11  -1  -8 4547.91 917.198  11
  11  -1   8 2595.70 1535.86  18
 -11   1  -8 3453.17 2254.65   2
 -11  -1  -8 952.309 1097.26   2
 -11   1  -8 3913.15 1236.71   8
  11   1   8 3990.83 1055.22  22
 -11   1  -9 5482.31 1313.45   8
 -11  -1  -9 6728.30 1378.30   8
  11   1   9 7782.67 1225.57  22
  11  -1   9 6769.85 1160.84  22
 -11  -1  -9 6610.88 1102.15  11
  11  -1  10 5469.21 1051.85  22
 -11   1 -10 6425.60 1295.58  14
 -11  -1 -10 5871.16 1332.61   8
  11   1  10 5989.36 1152.02  22
 -11   1 -10 5538.93 1335.43   8
  11   1  11 30675.0 2109.79  22
 -11  -1 -11 27213.1 2157.82   8
 -11   1 -11 28413.3 2278.55   8
 -11   1 -11 26707.5 2009.15  14
 -11  -1 -11 28803.3 2210.27  14
  11  -1  11 32562.0 2174.40  22
 -11   1 -12 913.613 458.561   8
 -11  -1 -12-49.9846 408.614  14
 -11   1 -12 1057.59 356.393   5
  11  -1  12 382.143 327.689  22
 -11   1 -12 740.807 404.218  14
  11   1  12 991.629 455.001  22
 -11  -1 -13 10551.5 693.968   5
 -11   1 -13 11255.5 637.034   5
  11  -1  13 16061.9 1003.78  22
 -11  -1 -13 10793.7 817.820  14
  11   1  13 15405.4 938.531  22
 -12  -1   0 2974.05 1378.87   2
  12   1   0 2047.93 1154.37  17
 -12   1   0 3062.67 1425.75   2
  12  -1   0 1715.50 1210.46  17
 -12   1   0 2207.47 833.817  19
  12   1   0 1727.21 641.188  18
 -12  -1   0 1871.86 814.796  19
  12   1  -1 26828.3 3440.27   1
  12  -1  -1 24410.9 3686.66  17
 -12  -1   1 24839.5 2735.68  19
  12   1   1 26899.0 3467.61  17
 -12  -1  -1 26861.7 3891.02   2
  12   1   1 25572.7 2600.78  18
 -12   1  -1 28551.5 4123.67   2
 -12   1   1 27417.0 2530.74  19
  12   1  -1 28183.3 3880.43  17
  12  -1   1 27344.8 3935.00  17
  12  -1   1 29504.6 2730.99  18
 -12  -1  -1 22015.7 2551.36  19
 -12   1  -1 24601.7 2496.66  19
 -12   1   1 27971.5 3873.43   2
  12  -1  -2 1503.12 988.440  17
 -12   1  -2 2456.18 1033.46  19
 -12   1   2 3037.56 959.477  19
  12   1   2 4100.77 1389.96  17
  12  -1   2 3446.03 1604.84  17
  12   1  -2 3207.98 1206.78   1
  12   1   2 3952.09 1202.23  18
  12  -1   2 3157.73 1127.41  18
 -12  -1  -2 4576.40 2131.19   2
 -12  -1   2 2536.17 922.492  19
 -12   1  -2 4028.82 1933.96   2
 -12   1   2 2806.44 1280.25   2
  12   1  -2 2046.58 1391.47  17
 -12  -1  -2 3160.05 1212.66  19
 -12   1  -3 125097. 9963.56   2
  12   1   3 121396. 4112.16   7
 -12  -1  -3 125448. 9252.07   2
  12   1  -3 118270. 9173.50  17
  12   1   3 121615. 7431.83  18
  12  -1  -3 107837. 3958.91   6
 -12   1  -3 104921. 6411.60  19
  12   1  -3 108661. 4015.12   6
  12  -1   3 133873. 9067.04  17
  12  -1   3 127059. 7680.22  18
 -12   1   3 121579. 7750.73   2
 -12  -1  -3 102016. 6572.72  19
 -12  -1   3 113342. 6519.88  19
  12   1   3 126063. 7415.17  17
  12  -1   3 124394. 4397.01   7
  12  -1  -3 122908. 9222.59  17
  12   1  -3 107456. 6421.89   1
  12  -1   4 16106.8 3357.71  17
  12  -1   4 17373.1 3191.60  18
  12  -1  -4 14479.9 1462.61   6
  12   1  -4 15225.0 1589.32   6
  12   1   4 18684.9 3240.13  18
 -12   1  -4 15794.8 3828.23   2
 -12   1  -4 13150.5 2610.13  19
 -12  -1  -4 15082.0 2754.29  19
 -12  -1  -4 15628.6 3549.72   2
  12   1   4 15410.1 1628.77   7
  12  -1   4 17975.4 1790.77   7
  12  -1  -4 17861.7 3823.29  17
 -12   1  -4 18686.2 1443.92  13
 -12  -1   4 15617.9 2770.93  19
  12   1  -4 15093.8 3804.66  17
  12  -1  -5 10217.6 3319.09  17
  12  -1   5 10904.9 2874.08  18
 -12   1  -5 6547.25 2095.64  19
 -12  -1  -5 12112.0 3350.89   2
 -12  -1  -5 8585.27 2377.77  19
 -12  -1   5 9728.15 2695.14  19
 -12  -1  -5 11771.3 1076.16  11
  12   1  -5 9284.29 1317.59   6
 -12   1  -5 10722.0 3396.63   2
 -12   1  -5 10623.7 1396.78  13
 -12  -1  -5 12145.2 1426.32  13
  12   1   5 12332.5 2944.78  18
  12  -1  -5 10714.0 1311.76   6
  12   1   5 12050.3 1495.90   7
  12  -1   5 10313.1 2678.41  17
  12  -1   6 5942.72 2209.83  18
 -12  -1  -6 4596.99 1813.67  19
  12   1   6 6628.22 2235.35  18
 -12   1  -6 4462.86 723.781  11
  12   1   6 5414.51 858.827  22
 -12  -1   6 9539.47 2643.08  19
 -12  -1  -6 3593.38 2172.65   2
  12   1   6 6238.58 1266.37   7
 -12   1  -6 4533.77 1055.18  13
  12  -1   6 3729.13 692.730  22
 -12  -1  -6 7934.01 1467.22  13
  12   1  -6 5047.78 993.623   6
 -12   1  -6 3076.28 2026.26   2
  12  -1  -6 3576.80 797.821   6
 -12  -1  -6 6033.20 916.742  11
 -12  -1  -7 26125.7 5039.26   2
 -12   1  -7 30844.4 2641.60  13
 -12   1  -7 27641.5 5442.22   2
 -12  -1  -7 30200.0 2055.86  11
  12  -1  -7 28904.7 1977.77   6
 -12   1  -7 32880.5 2044.04  11
  12   1   7 36162.0 5185.44  18
  12   1   7 33620.7 2247.01  22
 -12  -1  -7 31399.5 2811.88  13
  12  -1   7 33361.2 2230.14  22
  12   1  -7 27816.3 2040.83   6
  12  -1   7 37522.8 5623.79  18
 -12   1  -8 2949.28 698.574  11
 -12  -1  -8 4685.31 842.580  11
 -12   1  -8 1675.51 857.797   8
 -12  -1  -8 4085.47 1161.45  13
  12   1   8 4927.82 949.722  22
  12  -1   8 3624.10 868.526  22
 -12   1  -9 42184.3 3226.31   8
  12  -1   9 42379.5 2660.44  22
 -12  -1  -9 39984.7 2453.15  11
 -12  -1  -9 44170.4 3176.75   8
  12   1   9 45702.9 2720.12  22
  12  -1  10 1764.20 760.223  22
 -12  -1 -10 909.312 700.146   8
 -12   1 -10 1067.73 743.606  14
  12   1  10 1863.45 785.114  22
 -12   1 -11 1481.77 565.599  14
  12  -1  11 1754.90 555.330  22
 -12   1 -11 1363.36 571.753   8
 -12  -1 -11 1475.65 700.812  14
 -12  -1 -11 1402.37 634.683   8
  12   1  11 2131.89 612.474  22
 -12   1 -12 6356.19 605.130   5
  12   1  12 14795.2 1158.68  22
 -12   1 -12 8838.47 1000.79   8
 -12  -1 -12 8946.56 900.488   8
 -12   1 -12 5971.91 705.388  14
 -12  -1 -12 7317.83 875.737  14
  12  -1  12 14368.3 1127.40  22
  12  -1  13 17182.5 837.038  22
  12   1  13 15719.3 796.244  22
 -13  -1   0-81.7237 548.574  19
  13  -1   0 330.708 400.730   6
  13   1   0 461.277 372.485   6
 -13  -1   0-435.905 1000.32   2
 -13   1   0 255.783 989.936   2
  13   1   0 473.098 1060.48  17
  13  -1   0 185.087 1270.76  17
  13   1  -1 37135.9 2316.19   6
 -13   1  -1 42401.2 5341.08   2
  13   1  -1 35654.5 4602.20  17
 -13  -1   1 44689.9 5215.69   2
 -13   1   1 43071.1 5116.52   2
  13  -1   1 36117.3 2310.25   7
 -13  -1  -1 33653.8 3363.51  19
  13   1   1 34910.4 1892.01   6
  13  -1   1 37357.1 2109.61   6
 -13  -1   1 38127.4 3504.04  19
  13   1   1 37968.9 3262.02  18
 -13  -1  -1 42137.0 5317.11   2
  13  -1  -1 37181.5 2342.93   6
  13  -1   1 40863.1 5018.87  17
  13  -1  -1 40340.5 5021.36  17
  13   1   1 36451.7 2319.45   7
  13   1   1 36377.7 4293.95  17
  13  -1   2 60722.2 3210.32   7
  13   1  -2 58688.0 6328.93  17
  13   1  -2 59737.2 3096.35   6
 -13  -1   2 59068.2 4577.72  19
  13   1   2 59421.1 3044.54   7
  13  -1   2 70676.8 5013.35  18
  13   1   2 70532.7 5862.92  17
 -13  -1  -2 67055.6 6712.71   2
 -13   1   2 67997.5 6130.80   2
  13   1   2 66860.5 4875.24  18
 -13   1  -2 65896.6 7154.29   2
  13  -1   2 62997.7 6410.33  17
  13   1   2 58316.0 2254.98   6
  13  -1  -2 61826.3 3083.48   6
 -13   1  -2 58483.5 4468.68  19
  13  -1  -2 56841.2 6254.78  17
  13  -1   2 61599.4 2563.44   6
 -13  -1  -2 53846.7 4484.03  19
  13   1  -2 59251.5 5076.49   1
  13  -1   3 1828.16 462.297   6
  13  -1   3 1268.97 1029.61  17
  13  -1  -3 774.714 1152.69  17
  13  -1   3 1532.06 1099.49  18
 -13   1   3 1852.85 1162.90   2
  13   1   3 1235.63 543.962   7
 -13  -1  -3 2696.91 1707.85   2
  13   1  -3 1515.37 2015.57  17
 -13   1  -3 1584.87 1025.72  19
  13  -1   3 1546.86 682.768   7
  13   1  -3 2399.20 812.230   6
 -13   1  -3 1671.42 1160.93   2
 -13  -1  -3 1255.73 908.179  19
 -13  -1   3 917.389 828.067  19
  13   1   3 776.024 750.703  18
  13  -1  -3 989.314 471.009   6
  13  -1   4 30403.1 4544.74  17
  13  -1   4 34289.1 4509.15  18
 -13  -1  -4 33349.6 5282.81   2
 -13   1  -4 31638.1 2070.89  13
  13  -1   4 27997.4 2517.31   7
  13  -1  -4 27771.6 5064.16  17
  13  -1  -4 26854.1 2179.92   6
 -13   1  -4 29028.4 5178.10   2
  13   1   4 31941.3 4273.22  18
 -13   1  -4 24064.8 3463.47  19
  13   1   4 28913.4 2323.01   7
  13   1  -4 28565.6 5213.09  17
 -13  -1   4 28574.9 3785.83  19
 -13  -1  -4 24658.7 3602.53  19
  13   1  -4 29386.7 2364.27   6
 -13  -1  -5 57253.5 3197.46  13
 -13  -1   5 53859.2 5484.55  19
 -13  -1  -5 48528.9 2159.16  11
  13   1   5 59056.0 6224.79  18
 -13  -1  -5 40263.9 4833.39  19
  13  -1  -5 53807.0 7237.00  17
  13  -1  -5 49555.6 2911.35   6
 -13   1  -5 51031.3 2963.50  13
  13  -1   5 53744.0 6161.20  18
  13   1   5 56933.5 3325.95   7
 -13  -1  -5 51388.2 6787.81   2
 -13   1  -5 53577.5 7307.32   2
  13   1  -5 51426.5 3093.38   6
  13   1  -6 2484.21 852.603   6
 -13  -1  -6 2400.98 632.477  11
 -13  -1  -6 2127.37 942.454  13
 -13   1  -6 2033.65 840.102  13
  13   1   6 3194.92 1569.65  18
  13  -1   6 1552.54 1461.69  18
  13  -1  -6 1565.20 652.114   6
 -13   1  -6 2145.80 1852.34   2
 -13  -1  -6 1967.65 1267.66  19
 -13  -1  -6 1611.13 1506.13   2
 -13  -1  -7 2898.43 951.302  13
 -13   1  -7 2520.07 802.977  13
  13  -1   7 2736.31 674.565  22
 -13   1  -7 3604.72 894.121  11
 -13   1  -7 3052.77 1971.20   2
  13   1  -7 2807.57 754.508   6
  13   1   7 2856.02 758.127  22
 -13   1  -7 4472.60 1178.32   8
 -13  -1  -7 2839.30 1038.57   2
  13   1   7 3808.04 1786.99  18
  13  -1   7 3439.43 1493.99  18
  13  -1  -7 2781.20 762.573   6
 -13  -1  -7 3262.27 730.249  11
  13  -1   8 32403.2 2189.93  22
 -13   1  -8 30130.9 2841.36   8
  13   1   8 33365.3 2226.26  22
  13   1  -8 26749.2 1900.83   6
 -13  -1  -8 24041.6 2522.26  13
 -13  -1  -8 29494.7 2718.63   8
 -13  -1  -8 26872.5 1926.84  11
  13   1   9-251.896 503.207  22
 -13  -1  -9 229.697 417.261  11
 -13   1  -9 250.717 734.863   8
 -13  -1  -9-151.366 767.414   8
 -13   1 -10 5746.52 1218.26   8
 -13   1 -10 3944.28 917.548  14
  13   1  10 7276.56 1092.93  22
 -13  -1 -10 5746.48 1227.54   8
  13  -1  10 6691.90 1026.29  22
 -13   1 -11 13726.3 1406.62   8
 -13  -1 -11 13725.5 1410.01   8
 -13  -1 -11 13566.9 1313.51  14
  13   1  11 16796.3 1306.42  22
  13  -1  11 15393.2 1244.08  22
 -13   1 -11 10535.2 1054.68  14
 -13  -1 -12 1266.54 373.724   8
 -13   1 -12 1589.47 428.494   8
  13   1  12 2343.98 450.424  22
 -13   1 -12 944.774 267.216  14
 -13  -1 -12 1110.67 353.294  14
  14  -1   0 164175. 5151.23   6
  14  -1   0 159781. 5006.59   7
  14   1   0 166842. 5272.54   7
 -14   1   0 181354. 11410.1   2
  14   1   0 169688. 9993.87  17
  14   1   0 170909. 5095.09   6
  14  -1   0 169661. 10748.9  17
 -14  -1   0 174811. 11174.7   2
 -14  -1   0 159061. 7287.60  19
  14   1   1 16556.3 2954.02  17
  14   1   1 15889.1 1425.00   6
 -14  -1  -1 11673.5 2177.48  19
  14   1   1 15616.5 2086.04  18
  14   1   1 13658.8 1564.93   7
  14  -1   1 13776.0 1584.54   7
  14  -1   1 14335.9 3156.67  17
  14   1  -1 15501.8 1598.30   6
 -14  -1   1 15079.4 3392.85   2
 -14  -1   1 14300.5 2200.17  19
 -14   1  -1 18992.5 3869.69   2
  14  -1  -1 13166.0 3048.31  17
 -14   1   1 19208.3 3560.14   2
  14  -1   1 14670.6 1480.37   6
  14   1  -1 13989.2 2926.00  17
 -14  -1  -1 16238.4 3349.32   2
  14   1  -1 12770.2 1384.26   7
  14  -1  -1 15796.0 1637.13   6
  14  -1  -1 14379.9 1340.84   7
  14   1   2 14462.2 2664.33  17
 -14  -1   2 14190.8 2308.06  19
  14  -1   2 16226.0 3318.36  17
  14  -1   2 14384.9 1720.57   7
  14  -1  -2 14011.3 1580.14   6
  14   1  -2 14486.7 1608.17   6
 -14  -1  -2 14289.5 3375.24   2
  14   1   2 15292.1 1681.78   7
 -14   1  -2 15941.9 3718.34   2
  14   1  -2 11776.9 1174.54   7
  14  -1   2 15319.4 1453.31   6
  14   1   2 14673.2 2340.85  18
  14  -1  -2 14080.0 3191.09  17
 -14  -1   2 16047.8 3362.34   2
  14   1  -2 10786.0 2919.24  17
  14   1   2 13074.4 1211.30   6
 -14   1   2 16210.0 3244.34   2
 -14  -1  -2 14956.2 2708.93  19
  14   1  -3 1197.45 504.550   6
  14  -1  -3 1310.00 596.157   6
 -14  -1  -3 1558.07 1502.88   2
 -14  -1  -3 2292.76 1373.90  19
  14   1   3 2847.81 1292.78  18
  14  -1   3 2025.37 553.162   6
 -14   1   3 1297.40 1174.80   2
  14   1  -3 2452.00 1726.20  17
 -14   1  -3-284.194 1641.60   2
  14  -1   3 2201.90 1116.86  18
  14  -1   3 2506.05 1637.44  17
  14  -1  -3 2824.26 1657.70  17
  14   1   3 2233.36 803.262   7
  14  -1   3 2302.76 883.871   7
  14  -1   4 70417.4 4104.50   7
  14  -1   4 80548.3 6934.50  18
  14   1   4 66645.0 6155.47  18
 -14  -1  -4 69465.7 3294.58  13
  14  -1  -4 62278.6 7579.10  17
  14  -1  -4 65460.8 3604.15   6
 -14  -1  -4 52750.9 5190.00  19
 -14  -1  -4 68034.1 7660.51   2
  14   1   4 68598.7 3792.80   7
 -14   1  -4 62086.7 7799.92   2
 -14   1  -4 67893.1 3190.34  13
  14   1  -4 63855.9 3819.34   6
  14   1  -4 63730.2 7717.16  17
  14   1   5 6590.67 1302.62   7
  14   1  -5 4339.20 998.348   6
 -14  -1  -5 4545.89 2267.00   2
  14  -1  -5 8746.84 1383.01   6
 -14   1  -5 4408.83 992.663  13
 -14   1  -5 4831.96 2354.46   2
 -14  -1  -5 3929.69 1652.82  19
 -14  -1  -5 5754.20 1197.04  13
  14   1   5 4451.26 1724.50  18
  14  -1  -5 6612.52 3130.89  17
  14  -1   5 6605.14 2238.42  18
  14  -1  -6 74940.7 3715.80   6
  14   1   6 87988.1 7898.93  18
 -14  -1  -6 77374.9 2993.97  11
 -14   1  -6 67057.3 8345.22   2
  14  -1   6 90691.8 8269.36  18
 -14  -1  -6 73263.9 8070.06   2
 -14   1  -6 70524.5 3804.51  13
 -14  -1  -6 78632.8 4191.99  13
  14   1  -6 75916.5 3995.19   6
 -14   1  -7 1782.64 886.917   8
  14   1   7 1617.19 635.086  22
 -14  -1  -7 1262.83 508.201  11
 -14  -1  -7 718.636 837.217  13
 -14   1  -7 1142.08 689.525  13
  14   1  -7 849.186 461.993   6
  14  -1  -7 1344.88 616.164   6
 -14  -1  -8 1039.69 447.011  11
  14   1  -8 1837.68 594.503   6
 -14  -1  -8 917.941 780.146   8
 -14   1  -8 2233.40 995.888   8
  14   1   8 1285.96 511.582  22
  14  -1   8 1734.36 577.129  22
 -14   1  -9 401.713 916.243   8
  14  -1   9 1617.37 766.923  22
 -14  -1  -9 116.340 886.197   8
  14   1   9 1198.21 768.015  22
 -14  -1 -10 16096.9 1674.75   8
 -14   1 -10 16872.6 1825.85   8
 -14   1 -10 15434.6 1398.96  14
 -14  -1 -11 434.430 347.851  14
 -14  -1 -11 1054.30 484.576   8
 -14   1 -11 1074.60 542.430   8
 -14   1 -11 819.848 332.547  14
 -14  -1 -12 13778.9 789.617  14
 -14  -1 -12 15328.5 886.185   8
 -14   1 -12 15805.9 960.100   8
  15   1   0 623.677 552.797   6
  15   1   0-414.928 1237.73  17
 -15  -1   0-951.728 1410.36   2
  15  -1   0 540.734 510.136   6
 -15   1   0-475.651 1449.51   2
  15   1   0 430.813 510.727   7
  15  -1   0 579.922 515.897   7
  15  -1   0 467.337 921.250  17
  15  -1   1 21504.7 3796.27  17
  15  -1  -1 20136.2 1766.20   7
 -15   1  -1 21705.2 4227.26   2
 -15   1   1 22769.4 4109.47   2
  15   1  -1 22251.3 2080.75   6
  15   1  -1 22942.5 4071.16  17
 -15  -1   1 25028.9 4328.52   2
  15   1   1 20807.7 1763.46   6
  15   1  -1 18893.7 1845.86   7
  15  -1   1 20286.4 2063.06   7
  15   1   1 21984.6 3421.12  17
  15  -1   1 22451.2 1950.04   6
  15  -1  -1 22818.7 2155.08   6
 -15  -1  -1 20699.3 4043.02   2
  15  -1  -1 17874.0 3606.12  17
  15   1   1 20550.4 2035.62   7
  15  -1   2 57583.5 3646.60   7
  15   1  -2 51119.7 6211.62  17
  15  -1  -2 48941.7 6246.53  17
 -15   1  -2 58917.8 7362.70   2
  15   1   2 54808.0 2706.56   6
  15   1   2 52839.6 3398.12   7
  15  -1   2 61976.2 6644.55  17
  15  -1  -2 58520.3 3580.50   6
  15  -1   2 55803.2 2946.28   6
 -15  -1   2 57593.1 6838.90   2
 -15   1   2 60898.8 6448.49   2
  15   1  -2 55863.8 3568.90   6
 -15  -1  -2 56584.1 6708.74   2
  15   1  -2 50259.7 2745.89   7
  15  -1  -3 387.667 666.536   6
  15  -1  -3 196.149 1199.09  17
  15   1  -3 636.223 1425.49  17
  15  -1   3 182.294 391.470   6
 -15   1  -3-360.797 1211.44   2
 -15  -1  -3 132.864 1128.11   2
 -15  -1   3 213.398 1186.83   2
  15   1   3-170.527 620.145   7
  15  -1   3 788.774 810.193   7
  15   1  -3 437.073 729.184   6
  15   1   3 546.297 783.467  18
  15   1  -4 64399.9 3992.10   6
  15   1   4 63924.5 3937.15   7
  15  -1  -4 64210.6 3853.05   6
 -15  -1  -4 66405.1 3345.76  13
 -15   1  -4 58455.8 7634.33   2
  15   1   4 62305.7 5861.33  18
 -15   1  -4 60429.5 3114.95  13
 -15  -1  -4 56469.3 7093.97   2
  15  -1   4 64196.6 6033.83  18
  15  -1  -4 65976.9 7887.86  17
  15   1   5 1202.37 1121.93  18
  15   1   5 2793.95 1050.18   7
 -15  -1  -5 1771.78 1686.85   2
  15  -1  -5 1944.38 810.715   6
  15  -1   5 1799.79 1332.85  18
 -15  -1  -5 1691.25 777.328  13
  15   1  -5 1730.19 802.459   6
 -15   1  -5 1420.52 645.172  13
 -15   1  -5 2102.66 1593.96   2
 -15  -1  -6 5136.39 1220.29  13
  15   1  -6 4485.98 1099.22   6
  15  -1  -6 4755.52 1126.30   6
 -15   1  -6 3628.34 937.707  13
  15  -1  -7 4524.07 1027.59   6
 -15   1  -7 4474.74 1018.70  13
 -15  -1  -7 3338.09 1077.35  13
 -15   1  -7 5262.59 1320.47   8
  15   1  -7 4544.47 982.931   6
 -15  -1  -7 4377.65 718.358  11
 -15   1  -8 29905.5 2783.12   8
 -15  -1  -8 26525.2 1660.66  11
 -15  -1  -8 32205.8 2817.86   8
 -15  -1  -9 532.978 621.950   8
 -15   1  -9 1351.67 744.832   8
 -15  -1 -10 20985.2 1574.87  14
 -15   1 -10 19834.8 1337.93  14
 -15  -1 -10 23397.2 1833.32   8
 -15   1 -10 22713.2 1902.37   8
 -15   1 -11 3075.86 642.489   8
 -15  -1 -11 2880.89 625.968   8
 -15  -1 -11 2355.55 468.660  14
 -15   1 -11 1052.84 283.850  14
  16  -1   0 76426.2 4068.73   7
 -16   1   0 88514.0 8779.49   2
 -16  -1   0 92408.7 8810.96   2
  16   1   0 77133.3 3952.24   6
  16  -1   0 72003.7 7473.59  17
  16   1   0 81288.8 7050.91  17
  16  -1   0 79715.3 4222.66   6
  16   1   0 70825.8 4033.79   7
  16   1  -1 38963.9 5264.85  17
  16  -1  -1 48269.7 6159.63  17
 -16  -1   1 43371.5 5914.52   2
  16  -1   1 41842.3 3205.00   7
 -16  -1  -1 48139.4 6294.65   2
  16   1   1 42140.0 2702.84   6
  16   1  -1 42949.3 3062.16   7
  16  -1   1 46156.5 5804.48  17
  16  -1  -1 43077.1 2834.26   7
  16  -1  -1 47088.6 3361.33   6
  16   1   1 43520.0 3237.12   7
  16   1  -1 40826.2 3107.03   6
 -16   1  -1 47648.5 6592.33   2
  16  -1   1 42976.2 2897.08   6
 -16   1   1 48908.8 6171.14   2
  16   1   2 3907.85 1058.84   7
  16  -1  -2 4036.27 1140.11   6
  16   1  -2 4279.17 1046.48   6
  16  -1  -2 4994.03 2202.08  17
  16  -1   2 4053.04 1242.01   7
 -16  -1  -2 5036.58 2232.73   2
  16   1  -2 2969.59 759.918   7
 -16   1  -2 2403.92 1426.01   2
 -16  -1   2 4819.84 2137.64   2
  16   1  -2 5265.63 2225.88  17
  16   1   2 3566.58 780.705   6
  16  -1   2 4944.77 1058.76   6
 -16   1   2 5270.34 2072.33   2
 -16   1  -3 37616.3 6147.92   2
  16  -1   3 38230.2 2505.39   6
  16  -1  -3 32881.4 5564.77  17
  16   1   3 35995.8 3115.42   7
  16   1  -3 38471.7 3257.79   6
  16  -1  -3 36418.5 3209.98   6
  16   1  -3 37240.7 5648.32  17
 -16  -1   3 37795.9 5187.87   2
 -16  -1  -3 36354.3 5728.77   2
 -16   1  -3 42804.6 2490.14  13
  16   1   4 6711.52 1406.65   7
  16  -1  -4 8032.08 2909.47  17
 -16  -1  -4 4894.22 971.003  13
  16  -1  -4 6923.94 1475.27   6
 -16   1  -4 5422.08 1005.46  13
  16   1  -4 6148.81 1412.19   6
 -16   1  -5 13563.5 1616.38  13
 -16  -1  -5 13086.5 1688.47  13
  16   1  -5 15243.0 2144.00   6
  16  -1  -5 15020.2 2072.66   6
  16  -1  -6 45976.7 3328.95   6
 -16   1  -6 46435.5 3545.58   8
  16   1  -6 51791.3 3542.35   6
 -16  -1  -6 40699.0 2980.79  13
 -16   1  -6 40434.6 2782.90  13
  16   1  -7 23931.2 2230.93   6
 -16   1  -7 23358.9 2384.46   8
 -16  -1  -7 21796.2 2324.88   8
 -16  -1  -7 18749.1 2018.83  13
  16  -1  -7 22881.5 2113.12   6
 -16   1  -8 2265.07 925.587   8
 -16  -1  -8 2699.24 900.835   8
 -16   1  -9 28912.5 2259.15   8
 -16  -1  -9 24194.7 2096.12   8
 -16  -1 -10 12489.0 1254.44   8
 -16   1 -10 9216.66 758.526  14
 -16  -1 -10 10317.8 929.551  14
 -16   1 -10 11678.1 1244.17   8
 -16   1 -11 2861.73 473.300   8
 -16  -1 -11 2519.74 430.474   8
  17   1   0 17.0311 550.167   6
  17  -1   0 508.019 749.163   6
 -17   1   0 339.105 939.772   2
  17  -1   0 1003.40 951.677   7
  17   1   0-240.019 614.698   7
  17  -1   0-869.584 1002.94  17
 -17  -1   0 758.965 1295.79   2
  17   1   1 45272.4 3584.62   7
 -17   1  -1 49315.2 6748.02   2
  17  -1   1 46340.9 3133.42   6
 -17   1   1 47359.4 5931.66   2
  17   1   1 44336.3 2870.68   6
  17   1  -1 46039.6 3172.00   7
  17  -1  -1 48800.7 3661.25   6
 -17  -1  -1 49685.1 6519.96   2
  17  -1  -1 44843.7 5838.68  17
 -17  -1   1 51114.8 6518.85   2
  17  -1   1 45897.2 3549.62   7
  17  -1  -1 45761.5 3057.27   7
  17   1  -1 49362.5 3551.08   6
  17   1  -2 2242.29 1106.31   6
  17   1   2 2806.29 1080.85   7
  17  -1  -2 3924.95 1374.77   6
  17   1  -2 2355.18 1483.43  17
  17  -1  -2 2712.54 1667.63  17
  17  -1   2 3048.03 850.851   6
  17   1   2 3092.36 759.919   6
  17  -1   3 1905.75 728.084   6
  17  -1  -3 1626.26 995.659   6
 -17   1  -3 1386.66 511.318  13
  17   1  -3 1411.49 1125.55   6
  17   1   3 1460.59 1036.09   7
  17   1  -4 1232.57 880.906   6
  17  -1  -4 1743.57 1090.77   6
 -17  -1  -4-21.9438 582.164  13
 -17   1  -4 802.062 626.876  13
  17  -1  -5 66583.3 4443.30   6
 -17  -1  -5 56636.0 3365.86  13
 -17   1  -5 65511.9 3942.50   8
 -17   1  -5 55935.6 3180.12  13
  17  -1  -6 4820.36 1143.33   6
 -17   1  -6 3539.88 1037.47   8
  17   1  -6 3647.19 1099.06   6
 -17  -1  -6 3879.71 1121.12  13
 -17   1  -6 3146.47 881.080  13
  17   1  -7 29279.3 2473.07   6
 -17   1  -7 25873.5 2395.53   8
 -17  -1  -7 27739.9 2460.66   8
  17  -1  -7 32785.2 2526.26   6
 -17  -1  -7 21742.1 2007.10  13
 -17   1  -8 689.197 624.522   8
 -17  -1  -8 166.541 619.956   8
 -17   1  -9 26.7444 262.418  14
 -17   1  -9-10.1643 406.434   8
 -17  -1  -9 311.372 430.898   8
 -17  -1 -10 321.442 219.234  14
 -17  -1 -10 1114.24 413.516   8
 -17   1 -10 1549.31 481.710   8
  18   1   0 5987.92 1459.05   7
  18  -1   0 6271.51 1418.10   6
  18   1   0 4988.31 1230.36   6
  18  -1  -1 31786.0 3185.42   6
  18   1   1 28227.6 2402.73   6
  18  -1   1 29811.4 2646.81   6
  18   1   1 29562.6 2992.50   7
  18   1  -1 31552.2 2713.71   7
  18   1  -1 31373.2 2939.47   6
  18  -1   2 636.859 719.980   6
  18   1  -2 844.387 948.295   6
 -18   1  -2-177.119 593.292  13
  18   1   2 303.182 459.411   6
  18  -1  -2 1625.45 1760.59   6
  18   1   2 453.623 830.964   7
  18  -1   3 77987.0 3668.20   6
  18   1  -3 88996.7 5408.49   6
 -18   1  -3 72761.4 3313.29  13
  18  -1  -3 81800.9 5104.01   6
  18   1   3 79098.1 4864.19   7
 -18  -1  -3 69209.7 3542.43  13
 -18   1  -4 1439.21 799.335  13
  18  -1  -4 1952.77 1302.18   6
 -18  -1  -4 628.925 611.410  13
  18   1  -4 597.959 944.283   6
 -18   1  -4 1071.35 670.312   8
  18   1  -5 8952.93 1835.04   6
 -18  -1  -5 7828.01 1364.05  13
  18  -1  -5 10737.8 1888.18   6
 -18   1  -5 8103.96 1408.44   8
 -18   1  -5 7124.01 1173.07  13
 -18   1  -6 10346.2 1567.62   8
 -18   1  -6 8524.47 1176.42  13
 -18  -1  -6 9422.57 1473.05   8
  18   1  -6 12079.1 1806.75   6
 -18  -1  -6 8635.43 1291.55  13
  18  -1  -6 10513.9 1772.57   6
 -18   1  -7 13811.5 1714.79   8
  18   1  -7 18210.7 1891.69   6
 -18  -1  -7 15363.7 1687.85   8
 -18   1  -8 3389.38 834.909   8
 -18  -1  -8 2966.88 827.203   8
 -18  -1  -9 19623.0 1406.44   8
 -18   1  -9 21203.5 1435.71   8
 -18   1 -10 684.560 279.436   8
 -18  -1 -10 961.373 332.985   8
  19   1   0 591.977 847.855   6
  19   1   0 177.707 878.574   7
  19  -1   0-600.994 837.786   6
  19  -1  -1 19977.7 2495.62   6
  19   1   1 17822.8 1959.96   6
  19   1  -1 21106.7 2272.88   7
  19   1   1 21114.1 2584.35   7
  19  -1   1 19221.0 2160.27   6
  19   1  -1 20510.2 2574.17   6
  19   1  -2 36736.2 3486.02   6
 -19  -1  -2 29783.0 2204.50  13
  19  -1  -2 34409.4 3463.78   6
 -19   1  -2 31482.0 2139.39  13
  19   1   2 29207.5 2232.22   6
  19  -1   2 31931.2 2544.57   6
 -19   1  -3 1918.53 640.587  13
  19   1  -3 2831.95 1383.19   6
  19  -1  -3 2684.32 1410.35   6
 -19  -1  -3 1166.09 576.036  13
 -19  -1  -4 28342.1 2223.02  13
 -19   1  -4 27888.2 2046.30  13
  19   1  -4 39939.7 3862.04   6
 -19   1  -4 32410.9 2474.04   8
  19  -1  -4 37311.6 3547.40   6
 -19   1  -5 18982.8 1591.51  13
 -19  -1  -5 19968.1 1851.79  13
 -19  -1  -5 26428.1 2280.90   8
 -19   1  -5 26430.6 2153.43   8
  19  -1  -5 29801.0 3029.69   6
  19   1  -5 34456.4 3339.08   6
 -19   1  -6 1947.32 681.053   8
 -19  -1  -6 1339.76 630.413   8
  19   1  -6 3003.87 1031.31   6
 -19  -1  -6 1129.66 525.544  13
  19  -1  -6 2875.65 987.850   6
 -19  -1  -7 5901.30 999.189   8
 -19   1  -7 5825.25 964.622   8
 -19  -1  -8 7768.65 948.357   8
 -19   1  -8 8423.97 931.055   8
 -19   1  -9 1038.83 367.565   8
 -19  -1  -9 705.385 317.716   8
  20  -1   0 109879. 5557.90   6
  20   1   0 107685. 5209.62   6
  20   1   1 326.045 612.633   6
  20  -1  -1 1177.10 1152.42   6
  20  -1   1 1206.69 867.978   6
  20   1  -1 328.259 855.666   6
  20  -1   2 8416.06 1351.31   6
  20   1  -2 11372.4 2199.39   6
  20   1   2 8018.84 1155.17   6
  20  -1  -2 8718.06 1961.26   6
 -20  -1  -2 6880.26 1068.68  13
  20  -1  -3 1756.55 1155.77   6
 -20  -1  -3 1591.42 665.934  13
 -20  -1  -3 1594.39 638.878   8
  20   1  -3 2680.94 1457.49   6
  20   1  -4 24284.4 3022.03   6
 -20  -1  -4 17176.3 1715.96   8
 -20  -1  -4 14402.1 1508.86  13
  20  -1  -4 22735.1 2738.34   6
  20   1  -5-865.207 987.189   6
 -20  -1  -5 485.628 462.092  13
 -20  -1  -5 405.661 558.424   8
  20  -1  -5 653.811 959.373   6
  20  -1  -6 68170.5 3867.78   6
 -20  -1  -6 50963.7 2557.52   8
  20   1  -6 69432.7 4024.05   6
 -20   1  -6 47934.7 2401.13   8
 -20  -1  -7-262.489 353.762   8
 -20   1  -7 651.056 360.206   8
 -20  -1  -8 2083.92 422.016   8
  21  -1   0 1597.90 981.531   6
  21   1   0 355.803 751.349   6
  21  -1   1 22420.4 2238.53   6
  21   1   1 22008.5 2065.42   6
  21  -1  -1 25356.5 2897.97   6
 -21  -1  -1 22034.4 1780.09  13
  21   1  -1 24757.8 2700.85   6
  21  -1  -2 40545.5 3792.48   6
  21   1  -2 37451.0 3494.49   6
  21  -1  -3 2248.73 1531.25   6
 -21  -1  -3 1123.53 572.381  13
  21   1  -3 718.059 1167.42   6
  21   1  -4 39617.3 3616.61   6
  21  -1  -4 37793.6 3611.79   6
 -21  -1  -5 6624.50 876.750   8
  21   1  -5 12269.8 1889.93   6
  21  -1  -5 9724.15 1790.17   6
  21   1  -6 880.080 697.638   6
  21  -1  -6 1203.34 672.948   6
 -21  -1  -6 1067.85 412.190   8
  22   1   0 15881.3 1917.05   6
  22   1  -1 17724.9 2222.81   6
  22  -1  -1 19384.7 2489.11   6
  22   1  -2 22875.2 2749.24   6
  22  -1  -2 23098.1 2897.33   6
  22  -1  -3 42700.8 3866.88   6
  22   1  -3 45064.1 3911.99   6
  22   1  -4 7881.80 1705.92   6
  22  -1  -4 9816.60 1925.56   6
  22   1  -5 12252.9 1741.72   6
  23   1  -2 5995.76 1538.63   6
  23   1  -3 1811.80 1168.58   6
  23   1  -4 1687.71 986.052   6
   0  -2   0 507825. 3906.27  19
   0  -2   0 506415. 5095.47  20
   0   2  -1 260.543 394.680  18
   0   2  -1 139.671 422.370   4
   0  -2  -1-25.5703 179.086  19
   0  -2  -1-9.55217 120.980  17
   0   2   1 57.9136 173.511  18
   0  -2   1 2.73605 236.095  20
   0   2   1 87.0633 308.359   3
   0  -2  -2 153176. 5236.06  19
   0  -2  -2 187571. 4357.19   2
   0   2   2 119971. 2952.00  18
   0   2   2 115726. 3768.06   3
   0   2  -2 139614. 8917.61   2
   0   2  -2 157411. 6517.93   4
   0  -2   2 116076. 3824.59  20
   0  -2  -2 137608. 3859.06  17
   0  -2  -3 307.403 1035.86  19
   0   2   3-312.388 634.624   3
   0   2  -3-318.963 2114.97   2
   0   2  -3 982.565 1642.88   4
   0  -2   3 508.769 626.330  20
   0  -2  -3 734.431 1269.59   2
   0  -2   4 9799.37 1771.36  20
   0  -2  -4 14308.5 2568.89   2
   0   2  -4 13766.5 3020.88   4
   0  -2  -5-789.442 1319.13   2
   0   2  -5 1198.21 2048.09   4
   0   2  -5-1569.65 2386.66   2
   0  -2   5 667.649 984.634  20
   0   2  -6 160136. 10711.9   4
   0   2  -6 152177. 11304.1   2
   0   2   7-975.358 1185.51  20
   0  -2  -7 910.448 1669.34   4
   0   2  -7-381.160 1673.49   4
   0   2   7-105.430 540.089  18
   0  -2   7-911.215 1161.02  20
   0  -2  -8 856.662 355.522  10
   0  -2   8 960.274 1079.46  20
   0   2   8-18.9858 488.714  18
   0   2   8 56.9096 855.774  20
   0   2  -8-335.804 1500.27   4
   0   2  -8 783.031 414.137  10
   0  -2  -8 1533.32 1830.03   4
   0  -2  -9-856.176 1186.75   4
   0  -2  -9 636.338 443.288  10
   0  -2  -9-147.904 661.801  14
   0  -2   9 1.80230 338.291  22
   0   2  -9-247.372 554.455  14
   0   2   9 644.826 1813.82  20
   0   2  -9 229.522 505.041  10
   0   2  -9-988.453 1598.28   4
   0  -2   9 213.078 1279.23  20
   0  -2  10 44450.9 2418.59  22
   0   2  10 60546.5 2743.66  22
   0   2 -10 42194.7 5668.60   4
   0   2  10 67354.2 6469.90  20
   0  -2 -10 52506.3 5889.80   4
   0  -2 -10 60820.2 2906.84  10
   0  -2 -10 64948.8 3725.60  14
   0   2 -10 44982.3 2929.27  14
   0  -2  10 52833.5 5881.07  20
   0   2 -10 48259.1 2617.08  10
   0  -2 -11-60.7869 405.003  10
   0  -2  11-551.305 468.700  22
   0   2  11-139.647 336.407  22
   0   2 -11-40.6240 437.893  10
   0  -2 -11-1352.95 918.250  14
   0   2 -12 41275.3 2401.25  10
   0  -2 -12 39006.0 2337.41  10
   0   2 -12 39575.1 2658.52   5
   0   2  12 44490.7 2234.28  22
   0  -2  12 40608.8 2237.19  22
   0  -2  13 4826.54 728.630  22
   0  -2 -13 3861.19 871.653  10
   0   2 -13 2172.89 770.209   5
   0   2 -14 860.187 444.828   5
   0  -2 -14 1372.71 440.069  10
   1  -2   0-9.66520 172.637  20
  -1   2   0 126.411 204.883  18
  -1  -2   0 89.7080 187.800  20
   1   2   0 17.3555 261.034   3
   1   2   0 58.9211 147.331  18
  -1  -2   0 39.6241 142.947  19
  -1   2   0-10.1633 493.701   2
   1  -2   0 78.9919 276.454  17
  -1   2   0 185.889 141.630   4
  -1   2  -1 49956.8 4150.30   2
  -1  -2  -1 47006.3 1900.47  19
   1  -2   1 36347.1 1655.05  20
   1   2  -1 42535.5 1970.86   4
   1  -2  -1 39424.5 1589.60  17
  -1   2   1 37242.9 1667.03   3
  -1   2   1 36206.9 920.206  18
   1   2   1 41384.2 1645.44  18
  -1  -2   1 39692.8 1755.53  20
   1   2   1 43411.9 2210.70   3
   1  -2  -1 55273.1 2225.34  19
   1   2  -1 49817.1 1791.42  18
  -1  -2   2 28250.1 1904.93  20
  -1  -2  -2 32588.7 2294.49  19
  -1   2  -2 38641.4 4601.87   2
  -1   2   2 26487.6 1136.10  18
   1   2   2 27088.9 1545.84   1
   1   2  -2 32557.4 2758.41   4
  -1  -2  -2 30161.8 1576.65   2
   1   2   2 28037.9 1700.71  18
  -1   2   2 26422.9 1670.60   3
   1   2  -2 35260.6 3650.69   2
   1  -2   2 25319.7 1793.52  20
   1   2  -2 28533.2 1940.04  18
   1  -2  -2 25766.4 1722.30  17
   1   2   2 24595.5 2075.35   3
   1  -2  -3 53111.0 3464.88  17
  -1  -2  -3 77856.9 4673.81  19
   1   2   3 58457.2 3026.50  18
   1  -2   3 51068.8 3157.14  20
  -1   2  -3 75878.3 7481.56   2
  -1  -2   3 53782.3 3361.16  20
  -1  -2  -3 79626.4 4063.67   2
   1   2  -3 62350.7 4795.75   4
  -1   2   3 50786.0 2634.69   3
  -1  -2  -4 103833. 6472.33  19
   1   2  -4 99225.8 7126.06   4
  -1  -2   4 79259.7 4703.21  20
  -1   2  -4 112620. 9643.01   2
  -1   2   4 72639.5 3516.75   3
   1  -2   4 77352.9 4476.09  20
  -1  -2  -4 121635. 6794.54   2
  -1  -2   5 31908.3 3438.48  20
  -1  -2  -5 48243.8 5185.69   2
  -1   2  -5 50670.7 6731.30   2
   1   2   5 34800.2 3094.61   3
   1   2  -5 40206.7 5743.95   2
   1   2  -5 46424.4 5610.96   4
   1  -2  -5 50913.1 6302.09   4
   1  -2   5 33645.4 3400.99  20
  -1   2  -6 10527.9 3281.76   4
   1  -2  -6 6300.05 2660.49   4
   1  -2   6 5665.12 1716.56  20
   1   2   6 6104.28 1456.25  18
  -1   2  -6 9569.81 3296.29   2
  -1  -2   6 6523.10 1944.63  20
  -1  -2  -6 3633.54 1578.07   2
   1   2  -6 7515.00 2482.96   4
  -1   2   7 3855.02 1571.35  20
   1   2   7 4999.63 1413.20  18
  -1   2  -7 3826.30 2286.82   2
  -1   2  -7 2818.62 2066.67   4
  -1   2   7 2269.55 860.736  18
  -1  -2   7 2242.05 1421.43  20
   1  -2  -7 3548.02 2174.04   4
   1   2  -7 2454.62 1849.99   4
   1  -2   7 3095.63 1526.58  20
   1   2   7 6097.67 2031.58  20
   1  -2   8 70581.3 6478.56  20
  -1   2  -8 74566.5 7694.90   4
  -1   2  -8 68542.3 2567.77  10
   1   2   8 73776.7 6527.01  20
  -1   2  -8 62795.3 7031.03   2
   1   2   8 56571.9 4358.48  18
   1   2  -8 76209.8 7991.75   4
   1   2  -8 71607.7 2676.25  10
   1  -2  -8 68267.1 7251.62   4
  -1   2   8 71220.0 6443.84  20
  -1  -2  -8 73702.5 7695.16   4
   1   2  -8 70205.0 3355.44  14
  -1  -2  -8 71127.5 3571.70  14
  -1  -2   8 68544.9 6487.20  20
   1  -2  -8 61715.7 2487.20  10
  -1  -2  -8 60187.1 2398.35  10
  -1   2  -9 233.362 359.146  10
   1  -2  -9-94.2511 1321.58   4
   1   2   9-692.336 755.213  18
   1  -2  -9 137.733 342.390  10
  -1  -2  -9-7.84151 302.621  10
   1   2  -9 355.150 407.364  10
   1  -2   9 13.3507 327.586  22
  -1   2  -9-231.528 378.497   8
  -1  -2   9-253.499 331.023  22
  -1  -2  -9 47.2295 322.667  11
  -1  -2  -9-352.318 760.078  14
   1   2  -9-760.896 774.093  14
  -1  -2  -9-912.820 1481.58   4
   1   2   9-271.238 902.167  20
   1  -2   9-756.883 1055.81  20
   1  -2  -9-1350.50 928.076  14
  -1   2  -9-487.314 734.575  14
  -1   2   9 45.9040 1096.05  20
   1   2  -9-1678.43 1800.94   4
  -1   2  -9-622.063 1362.10   4
  -1  -2   9 142.006 1021.90  20
  -1   2  10 43262.6 2183.66  22
  -1  -2 -10 36648.0 2229.56  10
  -1   2  10 49592.9 5725.14  20
   1   2  10 38676.4 2298.26  22
   1  -2 -10 28814.2 4382.06   4
   1   2  10 44030.6 5240.36  20
  -1   2 -10 43018.7 2833.23  14
  -1  -2 -10 40226.8 2927.31  14
   1  -2 -10 39525.9 2396.31  10
   1  -2 -10 41127.7 2991.20  14
  -1  -2  10 43283.9 5238.28  20
   1  -2  10 44225.5 5249.34  20
   1   2 -10 40490.5 2902.27  14
   1   2 -10 44176.2 5783.91   4
  -1   2 -10 39819.8 2330.47   8
  -1  -2  10 41486.1 2210.92  22
  -1   2 -10 38547.0 5367.76   4
  -1   2 -10 46823.9 2521.40  10
   1   2 -10 46146.9 2527.00  10
  -1  -2 -10 31083.6 4708.34   4
   1  -2  10 39903.8 2333.97  22
  -1   2 -11 12197.8 1473.36  10
  -1   2 -11 11579.0 1599.84  14
   1   2  11 19563.5 1782.30  22
  -1  -2 -11 17861.5 1709.51  10
  -1  -2 -11 15054.9 1987.21  14
   1  -2  11 12282.9 1446.67  22
  -1   2  11 16444.1 1432.31  22
   1  -2 -11 12642.6 1861.87  14
  -1  -2  11 12667.4 1330.48  22
   1  -2 -11 13752.0 1619.54  10
   1   2 -11 11069.3 1508.26  10
  -1   2  12 6080.36 830.855  22
  -1  -2 -12 4987.01 887.077  10
  -1  -2  12 5776.44 860.401  22
   1   2 -12 5597.60 1167.56   5
  -1  -2 -12 5530.07 1192.39  14
   1  -2 -12 5973.88 1032.68  10
  -1   2 -12 4874.15 863.772  10
   1   2 -12 5074.63 906.552  10
   1  -2  12 5267.58 931.813  22
   1   2  12 6343.98 942.403  22
   1   2 -13 3150.93 896.667   5
   1   2 -13 2674.75 720.935  10
  -1  -2 -13 2465.48 596.404  10
  -1   2 -13 2913.23 840.005   5
   1  -2 -13 2569.84 626.212   5
   1  -2 -13 3097.42 771.700  10
   1  -2  13 3076.64 652.954  22
   1   2  13 4511.06 724.487  22
  -1  -2 -14 16445.8 1166.19   5
   1  -2  14 22433.1 1109.48  22
  -1   2 -14 18842.1 1349.95   5
   1  -2 -14 18089.2 1177.66  10
  -1  -2 -14 15151.3 1019.78  10
   1   2 -14 19214.4 1258.75   5
  -1   2 -15 476.258 179.457   5
  -2  -2   0 90493.9 2538.40  19
   2  -2   0 64284.0 2617.45  17
   2   2   0 82585.8 2783.89   3
   2   2   0 81603.2 2172.25  18
  -2  -2   0 100819. 2110.16  20
  -2   2   0 68897.8 2732.16   2
   2   2   0 95824.7 2669.60  17
   2   2   1 129073. 4209.07   3
  -2  -2   1 121494. 2938.61  20
   2   2  -1 104562. 2395.58   3
   2   2  -1 117833. 3539.71   4
  -2   2  -1 104667. 4829.55   2
  -2   2   1 99016.5 2069.51   2
   2  -2  -1 102597. 3186.77  17
  -2  -2  -1 151341. 3664.18  19
   2   2   1 135650. 3394.02  18
   2   2  -1 122029. 2827.42  18
   2  -2   1 104290. 2801.13  20
  -2  -2  -2 22933.4 1832.65  19
   2   2  -2 18519.6 1966.08   4
  -2   2   2 15391.0 602.325  18
   2   2   2 17878.9 1437.86   1
   2   2  -2 17450.0 1455.04  18
  -2   2  -2 19173.8 3075.22   2
   2  -2   2 16128.4 1398.25  20
  -2  -2   2 17302.9 1544.67  20
   2   2   2 17584.1 1605.48  18
  -2   2   2 16698.4 1284.97   3
   2  -2  -2 16944.2 1539.53  17
   2  -2  -2 19389.5 1561.04   4
  -2  -2  -2 17571.6 1475.14   2
  -2  -2  -3 31522.9 2437.38   2
  -2  -2  -3 31660.0 2836.00  19
  -2   2   3 25482.8 1276.61  18
   2  -2  -3 28313.2 3061.28   4
   2  -2  -3 25381.9 2320.83  17
  -2   2   3 25882.1 1782.00   3
  -2  -2   3 28268.0 2464.80  20
  -2   2  -3 33057.9 4397.47   2
   2   2  -3 32427.1 3301.62   4
   2  -2   3 25971.3 2232.65  20
   2   2   3 28212.1 2336.09  18
  -2  -2   4 51373.2 3838.58  20
  -2  -2  -4 54489.5 4587.30  19
   2   2  -4 53971.9 5166.88   4
   2   2   4 51595.3 3505.15  18
  -2  -2  -4 53760.2 4080.06   2
   2  -2  -4 49150.5 5063.77   4
  -2   2  -4 66003.3 7033.47   2
   2  -2   4 48157.2 3575.59  20
  -2   2   4 43481.9 2512.41   3
  -2  -2   5 40582.5 3916.04  20
   2   2   5 39387.3 3346.25  18
   2  -2  -5 42730.2 5462.85   4
  -2   2  -5 54315.4 6792.29   2
  -2  -2  -5 54842.9 5131.06   2
   2   2  -5 44172.7 5370.62   4
   2  -2   5 39856.7 3676.44  20
   2   2   6 18223.7 2599.25  18
  -2   2  -6 24814.9 5118.32   2
  -2  -2   6 19145.2 2977.41  20
  -2   2   6 18078.9 1776.78  18
   2  -2   6 20014.8 2950.91  20
  -2  -2  -6 24674.6 4030.77   2
   2  -2  -6 27581.9 4714.11   4
   2   2   6 20515.6 2630.37   3
   2   2  -6 19818.3 3922.52   4
  -2  -2   7 18416.2 3404.42  20
   2   2   7 20038.4 3220.92  20
   2   2  -7 18703.1 4167.70   4
  -2  -2  -7 14968.5 3095.58   2
   2  -2   7 18188.6 3059.62  20
   2   2   7 15489.5 2572.78  18
  -2   2   7 18865.8 3275.82  20
  -2   2  -7 19121.9 4394.54   2
  -2   2  -7 18636.6 4120.65   4
   2  -2  -7 21665.4 4140.13   4
   2  -2  -8 7092.23 1193.66  14
   2   2   8 6277.24 1592.41  18
  -2   2  -8 10931.2 1028.63  10
  -2  -2   8 13004.0 3017.20  20
  -2   2  -8 8919.12 2592.26   2
  -2   2  -8 11187.4 3170.08   4
   2  -2  -8 5840.21 2352.51   4
  -2  -2  -8 5605.75 861.552  11
   2  -2   8 10195.8 1080.26  22
   2   2  -8 14056.9 1232.59  10
   2  -2   8 9394.01 2450.11  20
   2   2   8 10230.2 2478.09  20
   2   2  -8 11885.1 3401.01   4
   2   2  -8 12761.8 1499.24  14
  -2   2  -8 11339.4 1336.49  14
  -2   2   8 8638.61 2418.20  20
  -2  -2  -8 6807.86 824.931  10
   2  -2  -8 6595.78 859.709  10
   2  -2  -9 43155.2 2980.15  14
  -2   2   9 42584.1 5313.25  20
   2  -2   9 41374.8 5093.57  20
   2   2   9 41454.0 4937.72  20
  -2   2  -9 35988.4 2498.84  14
  -2   2  -9 37051.6 5466.43   4
   2   2  -9 43284.1 2881.92  14
   2  -2  -9 38213.2 2211.44  10
   2   2   9 31825.1 3538.64  18
  -2  -2   9 38690.0 1853.21  22
  -2  -2   9 42930.3 5306.23  20
  -2   2  -9 33596.7 2246.26   8
   2  -2   9 36176.4 2208.95  22
  -2  -2  -9 47005.0 3096.81  14
   2   2  -9 43221.1 6015.45   4
   2  -2  -9 34582.6 5027.48   4
  -2  -2  -9 40081.9 5589.59   4
  -2  -2  -9 39007.1 2118.17  10
   2   2  -9 39345.8 2250.62  10
  -2  -2  -9 36507.9 2229.42  11
  -2   2  -9 40281.8 2149.06  10
   2   2  10 12316.2 2789.69  20
  -2  -2  10 9239.35 2679.87  20
  -2   2 -10 7273.49 2392.12   4
   2   2 -10 8853.60 2735.65   4
   2   2  10 9924.90 1318.79  22
  -2   2 -10 9176.65 1187.63  10
  -2  -2  10 11863.6 1129.05  22
  -2   2  10 10171.0 2688.23  20
  -2  -2 -10 9551.73 2669.74   4
  -2   2 -10 8444.27 1256.68   8
   2  -2 -10 11241.5 1590.07  14
   2  -2  10 9677.18 2591.83  20
   2   2 -10 10543.0 1314.86  10
   2  -2 -10 6384.81 1886.33   4
  -2   2 -10 9152.16 1433.31  14
   2  -2  10 8602.65 1308.77  22
   2  -2 -10 10462.1 1303.66  10
  -2  -2 -10 11293.5 1261.52  10
  -2  -2 -10 12241.5 1806.36  14
  -2  -2  11 220.513 330.884  22
  -2  -2 -11-582.285 714.999  14
   2   2 -11 386.550 631.981   5
   2  -2 -11 149.989 461.479  10
  -2   2 -11 61.2328 360.517  10
  -2   2 -11-264.274 779.659  14
   2   2  11 446.652 493.872  22
   2   2 -11 197.471 438.446  10
  -2   2 -11 65.4101 379.732   8
  -2  -2 -11-24.1836 402.419  10
   2  -2  11-664.436 573.712  22
  -2   2 -12 14778.9 1471.01  10
  -2  -2 -12 16852.0 1531.37  10
   2   2 -12 15461.3 1718.91   5
   2   2 -12 16203.3 1621.24  10
   2   2  12 18012.6 1668.97  22
   2  -2 -12 17417.0 1693.25  10
  -2  -2 -12 12093.3 1960.42  14
   2  -2  12 15988.7 1563.55  22
   2  -2 -13 22456.3 1639.93  10
   2   2  13 22749.7 1531.45  22
   2   2 -13 22628.2 1695.48  10
  -2   2 -13 20452.0 1781.94   5
   2  -2  13 23821.0 1631.58  22
  -2  -2 -13 21111.6 1407.04  10
   2   2 -13 21738.4 1630.49   5
  -2   2 -14 41.3039 325.545   5
   2  -2 -14 762.001 373.581  10
   2  -2  14 682.923 293.868  22
   2   2  14 519.047 272.083  22
  -2   2 -15 12038.7 721.276   5
   3   2   0-122.591 313.464  17
  -3   2   0 169.845 441.579   2
  -3  -2   0 70.0013 295.247  19
   3   2   0 192.735 277.841  18
  -3  -2   0 6.45268 164.515  20
  -3   2   0 287.931 153.792  19
   3   2   0 348.419 729.945   3
   3  -2   0 113.131 478.745  17
   3   2  -1 6810.99 1039.26   4
   3   2   1 8809.35 701.100  17
   3   2  -1 6453.48 705.483   3
   3   2   1 7608.95 1227.70   3
  -3   2   1 5910.47 646.285   2
   3   2   1 9598.55 1037.92  18
  -3  -2   1 8550.58 836.399  20
   3  -2  -1 6835.96 1068.00  17
   3  -2   1 7451.00 1395.89  17
  -3   2  -1 6941.33 828.635  19
  -3   2  -1 5167.96 1088.74   2
   3   2  -1 7054.70 1263.90  17
   3  -2   1 7026.02 768.298  20
   3   2  -1 6268.81 745.354  18
  -3  -2  -1 9238.62 1043.80  19
  -3  -2  -2 9536.59 1266.29   2
  -3  -2   2 8367.40 1084.60  20
   3   2   2 10841.9 874.681  17
   3   2  -2 7304.96 922.117  18
  -3   2  -2 6494.41 1316.04  19
   3   2   2 9697.35 1295.72   1
   3  -2  -2 7452.19 811.173   4
   3  -2  -2 7992.93 1220.73  17
   3   2  -2 7340.80 1339.97   4
  -3   2  -2 7201.26 1871.40   2
   3  -2   2 7430.14 957.786  20
  -3   2   2 7913.30 873.166   3
  -3  -2  -2 9953.93 1330.81  19
   3   2   2 8450.08 1249.05  18
  -3  -2   3 14003.7 1834.85  20
  -3  -2  -3 18464.8 2191.35  19
   3  -2   3 19653.4 2098.45  20
   3   2  -3 12018.1 1382.42  18
   3   2   3 16522.8 1956.63  18
  -3   2   3 12977.8 1195.15   3
   3  -2  -3 15543.3 1836.48   4
  -3   2   3 10652.6 578.534  18
  -3   2  -3 14207.7 2845.41   2
   3   2  -3 15134.5 2300.01   4
  -3  -2  -3 15880.4 1786.17   2
   3  -2  -3 12868.8 1730.28  17
  -3  -2  -4 691.699 972.039  19
   3  -2   4-168.888 648.218  20
   3   2   4 565.614 1218.55   3
   3   2   4 228.000 724.383  18
  -3   2   4 7.58397 382.108   3
   3  -2  -4 223.152 703.814  17
  -3  -2   4 490.156 936.696  20
   3  -2  -4 1204.20 1272.82   4
   3   2  -4 1720.25 1655.09   4
  -3  -2  -4 491.651 821.919   2
  -3   2  -4-934.683 1683.04   2
  -3   2  -5 109142. 9163.70   2
  -3  -2  -5 98306.7 6514.08   2
   3  -2   5 94219.2 5545.39  20
  -3  -2  -5 99922.1 7031.10  19
  -3  -2   5 100677. 6186.97  20
   3  -2  -5 91591.1 7128.89   4
   3   2  -5 98727.2 7945.77   4
   3   2   5 101616. 5664.97  18
   3   2   6 3050.84 1445.31  18
  -3  -2  -6 3854.99 1644.91   2
  -3  -2   6 3891.21 1482.98  20
   3   2  -6 7391.10 3059.21   4
   3  -2  -6 3402.51 1719.38   4
   3  -2   6 3426.05 1398.51  20
   3   2   6 2158.63 1076.91  20
  -3   2  -6 4874.77 2709.47   2
   3  -2  -7 93746.4 8298.81   4
   3   2  -7 108697. 9451.40   4
   3  -2   7 100417. 6888.98  20
   3   2   7 107206. 7161.48  20
  -3   2  -7 100603. 9635.24   2
   3   2   7 88047.6 6032.74  18
  -3  -2  -7 93024.0 7832.66   2
  -3  -2   7 104365. 7458.50  20
  -3   2   7 108723. 7573.63  20
   3   2   8 1533.22 1172.87  20
  -3   2  -8 3325.95 585.820  10
  -3   2   8 1144.42 909.912  20
  -3   2  -8 2387.55 1769.72   2
   3   2   8 1637.26 966.992  18
   3  -2  -8 2203.73 537.655  10
  -3  -2   8 1797.48 1097.67  20
   3   2  -8 3705.87 2079.87   4
  -3  -2  -8 2238.41 472.466  10
  -3   2  -8 2434.66 1724.52   4
   3  -2  -8 2365.78 819.938  14
   3  -2   8 1484.77 1200.41  20
   3  -2  -8 2413.94 1681.60   4
  -3  -2  -8 1679.01 509.345  11
  -3   2  -8 2637.02 769.168  14
   3  -2   8 2176.26 583.266  22
   3   2  -8 3041.17 598.014  10
   3  -2  -9-406.142 957.916  14
  -3   2  -9-585.294 1276.11   4
   3  -2   9 584.542 928.635  20
  -3  -2  -9 1443.30 480.161  10
   3  -2   9 716.788 505.845  22
  -3   2  -9 1464.27 595.705   8
  -3  -2  -9 1102.20 509.956  11
  -3   2   9 931.096 1194.96  20
   3  -2  -9 1389.05 546.778  10
  -3   2  -9 49.6580 625.254  14
   3   2  -9 921.056 1757.05   4
  -3  -2  -9 1634.67 829.784  14
  -3  -2  -9 1271.19 1527.58   4
   3   2  -9 1095.17 510.691  10
   3  -2  -9-95.7897 1072.88   4
  -3   2  -9 971.006 451.272  10
   3   2   9 1296.01 969.811  20
  -3  -2   9 85.9768 835.462  20
   3   2   9 442.773 607.502  18
   3  -2  10 67.0454 417.521  22
   3   2 -10 808.103 624.490  10
   3   2  10 505.225 477.874  22
   3  -2 -10 484.375 518.906  10
  -3   2 -10-50.3132 633.001  14
  -3   2 -10-13.5216 410.380  10
  -3   2  10 108.155 893.920  20
  -3  -2 -10 1037.47 1383.96   4
  -3  -2 -10 788.993 517.506  11
  -3  -2 -10 495.095 868.814  14
  -3  -2 -10 989.517 516.966  10
   3   2 -10-1287.36 1445.08   4
   3   2 -10 521.995 584.852   5
   3   2  10 1012.51 1241.24  20
  -3  -2  10 615.162 981.987  20
   3  -2  10 210.600 871.914  20
  -3   2 -10 302.822 530.417   8
  -3   2 -10 425.430 1079.31   4
  -3  -2 -11 76440.2 4085.06  14
   3   2 -11 79494.6 3694.04   5
   3  -2  11 74488.5 3573.85  22
  -3   2 -11 77965.8 3799.75  14
  -3  -2 -11 70967.4 2907.50  10
   3  -2 -11 72936.7 3301.42  10
  -3   2 -11 78999.1 3232.58  10
   3   2 -11 83061.4 3495.29  10
   3   2  11 80280.7 3517.56  22
  -3   2 -11 68434.8 3198.09   8
   3   2 -12 706.144 641.009   5
   3  -2 -12 288.464 381.596   5
   3   2 -12 759.761 556.637  10
   3  -2 -12 870.520 661.198  10
  -3   2 -12-347.400 453.901  10
   3   2  12 1497.63 742.527  22
   3  -2  12 617.286 518.685  22
  -3   2 -12 426.185 662.259  14
  -3  -2 -12 313.858 388.127  10
  -3  -2 -13 9242.35 878.295  10
   3   2 -13 9935.46 1067.12   5
   3   2  13 10917.0 1126.72  22
   3  -2  13 10488.8 1165.51  22
   3   2 -13 10757.3 1136.84  10
  -3   2 -13 9847.01 1290.40   5
   3  -2 -13 10798.8 1143.63  10
   3  -2 -14 5506.32 766.274  10
  -3   2 -14 3051.46 707.723   5
   3  -2  14 9910.63 861.748  22
   3   2  14 13302.8 949.833  22
  -3  -2 -14 4284.86 724.048   5
  -3   2 -15 4875.87 456.108   5
  -4   2   0 132634. 4251.97   2
   4  -2   0 137961. 4986.42  17
  -4  -2   0 165109. 2647.89  20
   4   2   0 163969. 4557.68  17
   4   2   0 163150. 3912.58  18
  -4  -2   0 182160. 4573.42  19
  -4   2   0 137126. 2429.46  19
   4  -2  -1 7463.28 450.442  18
  -4   2  -1 9379.81 962.846  19
   4  -2   1 10832.2 938.197  20
   4   2  -1 9258.33 1469.45  17
   4   2   1 15648.7 1129.54  17
  -4  -2  -1 14180.6 1446.57  19
   4  -2  -1 10170.9 1392.96  17
   4   2   1 15314.3 1616.93   1
  -4   2  -1 12080.8 1694.63   2
   4   2   1 13934.1 1333.54  18
   4   2  -1 9458.82 1003.72  18
  -4  -2   1 12415.0 1012.87  20
   4  -2  -2 7957.76 917.946   4
   4   2  -2 9689.80 1894.60  17
   4   2   2 12168.0 1051.85  17
  -4   2  -2 8352.90 1810.48   2
   4  -2   2 8995.25 1025.10  20
  -4  -2   2 10533.2 1181.76  20
   4   2   2 10688.6 1490.72   1
   4   2  -2 8412.71 963.583  18
  -4   2  -2 8563.95 1333.81  19
   4  -2  -2 9277.94 1469.96  17
  -4  -2  -2 11089.2 1458.41  19
   4   2   2 10922.6 1465.80  18
   4   2  -2 8805.00 1451.54   4
  -4   2  -3 244718. 9914.31   2
   4   2  -3 193664. 5270.00  18
   4  -2  -3 205350. 5816.04   4
  -4  -2   3 236279. 6894.38  20
  -4   2  -3 203336. 7929.19  19
   4   2   3 278736. 6180.94  17
   4  -2  -3 243941. 7843.16  17
   4  -2   3 208226. 5853.18  20
   4   2   3 258880. 7771.92  18
  -4  -2  -3 257349. 7948.61  19
  -4   2   3 211962. 4399.88   3
   4   2  -3 254824. 8825.47   4
  -4  -2  -3 257605. 7631.05   2
   4   2   3 232237. 8441.66   3
   4  -2  -4 1970.94 1044.64   4
  -4   2   4 1616.08 508.480   3
   4  -2  -4 2144.58 1291.81  17
   4   2   4 1493.30 925.433  18
  -4   2   4 932.925 184.279  18
  -4  -2   4 2853.44 1216.73  20
   4  -2   4 1922.81 777.401  20
  -4  -2  -4 1985.40 999.774   2
   4   2  -4 2373.84 1448.72   4
  -4   2  -4 2944.47 1980.88   2
  -4  -2  -4 2376.87 1235.94  19
  -4  -2   5 6535.59 1778.78  20
   4  -2   5 5721.14 1476.57  20
   4  -2  -5 5562.94 1967.27   4
   4   2   5 5094.98 1657.17  18
  -4  -2  -5 5642.49 1658.21   2
  -4   2  -5 6985.58 2463.61   2
  -4  -2  -5 4386.52 1873.44  19
   4   2  -5 6584.01 2536.56   4
  -4   2  -6 24660.7 4811.31   2
   4   2   6 26228.4 3433.66  18
  -4  -2  -6 28273.4 3935.55   2
   4   2  -6 24688.4 4590.04   4
   4  -2  -6 24687.2 4121.24   4
  -4  -2   6 25022.5 3381.94  20
   4  -2   6 24654.7 3202.02  20
   4   2   6 25939.9 3249.14  20
  -4  -2   7 18947.1 3236.30  20
   4   2   7 15967.2 2787.20  20
   4  -2  -7 15016.2 3440.80   4
  -4   2   7 16199.3 2944.08  20
   4   2  -7 20421.1 4674.76   4
  -4  -2  -7 12324.0 3040.87   2
   4  -2   7 15096.2 2743.56  20
   4   2   7 14290.2 2662.56  18
  -4   2  -7 18819.5 4305.89   2
  -4  -2  -8 343.124 267.768  10
  -4   2  -8 612.397 1413.80   4
   4   2  -8 953.494 412.585  10
  -4   2  -8 523.102 343.230  10
   4  -2   8 166.383 325.297  22
   4   2   8-713.156 1097.50  18
   4  -2   8 955.362 1108.92  20
  -4   2  -8 639.423 1417.05   2
   4  -2  -8 226.729 324.474  10
   4   2  -8-65.2630 1213.01   4
   4   2   8-83.9994 819.378  20
  -4   2   8 48.4054 1013.93  20
  -4  -2  -8 236.521 375.474  11
  -4  -2   8-348.805 1076.55  20
  -4   2  -8-240.949 387.689  11
   4  -2  -8-894.207 1441.33   4
  -4   2  -8 175.759 457.704   8
   4   2   9 48488.7 5063.46  20
  -4  -2  -9 43463.0 2403.06   8
   4   2   9 33354.7 3888.11  18
   4  -2  -9 41537.9 2311.48  10
   4   2  -9 42018.1 2586.78   5
  -4   2  -9 40185.0 2680.92  14
  -4   2  -9 37957.3 2525.09   8
  -4  -2   9 40918.2 5110.82  20
  -4   2   9 50190.8 5651.19  20
  -4   2  -9 43140.9 5960.10   4
   4   2  -9 40003.1 5975.24   4
   4  -2  -9 37804.2 5062.93   4
   4  -2   9 40351.7 2448.53  22
  -4   2  -9 43185.8 2208.67  10
  -4  -2  -9 44063.2 2511.76  11
   4   2  -9 41532.4 2261.05  10
   4  -2   9 44207.4 4928.23  20
  -4  -2  -9 43029.7 2093.98  10
  -4   2  10 11323.0 2778.00  20
  -4   2 -10 8538.93 1379.79  14
   4   2 -10 10015.5 1343.64   5
  -4  -2 -10 9299.79 1094.79  10
   4   2  10 6265.13 1569.08  18
  -4   2 -10 8508.76 2659.01   4
   4  -2 -10 8771.51 1212.96  10
  -4  -2 -10 8169.50 1277.50  11
   4   2  10 8834.35 2180.98  20
  -4  -2 -10 9965.07 1783.71  14
  -4   2 -10 8970.81 1313.24   8
  -4  -2  10 9319.59 2734.00  20
  -4   2 -10 9500.54 1111.66  10
   4  -2  10 8165.94 1350.75  22
   4   2 -10 10244.4 3154.15   4
   4   2 -10 10554.3 1328.75  10
   4   2  10 9139.88 1356.83  22
  -4  -2 -10 8951.33 2669.30   4
   4  -2  10 6263.08 1808.39  18
   4  -2  10 7679.89 2204.27  20
  -4  -2 -11 639.373 993.638  14
   4   2 -11 530.207 518.672   5
  -4   2 -11 204.289 345.257  10
   4  -2 -11 626.907 555.007  10
   4   2  11 823.250 602.799  22
  -4   2 -11 434.036 436.467   8
  -4  -2 -11 504.814 342.991  10
   4  -2  11 287.761 453.894  22
   4   2 -11 102.639 421.453  10
  -4   2 -11 722.411 708.638  14
   4  -2 -12 13611.5 1562.62  10
  -4   2 -12 14700.8 1686.97  14
   4   2  12 14972.1 1664.66  22
  -4  -2 -12 13864.3 1195.80  10
  -4  -2 -12 16014.6 1808.68  14
   4   2 -12 15806.9 1503.64   5
   4   2 -12 16344.0 1565.76  10
   4  -2  12 18417.5 1830.25  22
   4  -2  13 15606.2 1433.22  22
   4   2 -13 16729.4 1348.63  10
  -4  -2 -13 11845.4 922.884  10
   4  -2 -13 15316.4 1319.49  10
  -4  -2 -13 14498.4 1553.34  14
   4   2  13 15813.7 1351.34  22
  -4   2 -13 14580.9 1528.56   5
   4  -2 -14-96.4196 219.076  10
  -4   2 -14-99.5355 274.241   5
  -4  -2 -14 820.132 433.781   5
   4  -2  14-133.123 248.121  22
   4   2  14 180.850 250.325  22
   5   2   0-65.8038 381.798  18
   5   2   0 73.1884 425.670  17
  -5   2   0 300.872 268.986  19
   5  -2   0 17.2610 685.753  17
  -5   2   0-42.2752 470.704   2
  -5  -2   0 118.400 380.747  19
   5  -2   1 46340.3 1819.42  20
  -5  -2   1 45300.3 1757.03  20
   5   2   1 62267.1 2692.81  17
  -5  -2  -1 59664.1 3050.17  19
   5   2  -1 40796.8 2975.77  17
  -5  -2   1 46672.1 2734.88  19
   5   2   1 60527.3 2902.10  18
   5  -2   1 47428.7 3522.10  17
  -5   2   1 43832.5 1712.88  19
   5   2   1 58461.9 3313.01   1
   5  -2  -1 41216.0 1227.34  18
  -5   2  -1 37974.2 1933.57  19
   5   2  -1 39496.4 1990.76  18
   5  -2  -1 44135.0 3108.70  17
  -5   2  -1 46450.1 3313.68   2
   5  -2   2 125914. 3677.18  20
   5   2   2 160595. 5596.38  18
  -5   2  -2 112773. 4563.97  19
  -5   2  -2 130462. 6460.43   2
   5   2   2 166043. 4369.22  17
  -5  -2   2 129203. 4032.88  20
   5   2  -2 113721. 6135.69  17
   5   2  -2 107702. 3447.50  18
   5   2   2 157578. 5867.30   1
  -5  -2  -2 155106. 5529.22  19
   5   2  -2 120551. 5249.82   4
   5  -2  -2 97261.7 2622.76   1
   5  -2  -2 131328. 5673.67  17
  -5  -2  -3 213.873 631.732  19
  -5   2  -3 56.5542 609.688  19
   5   2  -3-282.579 961.079  17
   5  -2  -3 91.1695 136.449   1
   5  -2   3 87.0277 473.134  20
  -5   2  -3-434.053 1019.76   2
  -5   2   3 748.725 412.196   3
   5  -2  -3-330.726 738.142  17
  -5  -2   3-238.981 608.106  20
  -5  -2  -3 259.089 669.998   2
   5   2   3-76.9855 672.769  18
   5   2  -3 140.512 790.373   4
   5   2   3-66.0391 346.080  17
   5  -2  -3 73.8511 446.457   4
   5   2  -3 263.594 364.317  18
  -5  -2   4 54699.1 3982.99  20
   5  -2  -4 52210.8 4553.97  17
  -5  -2  -4 60923.2 4697.89   2
   5  -2   4 50999.8 3466.46  20
  -5   2  -4 50185.1 5541.30   2
  -5  -2  -4 60775.1 4833.71  19
  -5   2   4 48254.2 2078.39   3
   5  -2  -4 55431.6 3923.55   4
   5   2  -4 67258.9 5689.71   4
   5   2   4 66936.7 4709.31  18
   5  -2   5 3854.69 1190.39  20
  -5   2  -5 5771.74 2457.12   2
  -5  -2   5 5412.66 1674.52  20
   5   2   5 3678.49 1186.52  20
   5  -2  -5 6048.39 2023.96  17
  -5  -2  -5 5035.74 1692.28   2
   5   2   5 3875.28 1631.68  18
  -5  -2  -5 5532.51 2087.28  19
   5  -2  -5 4553.27 1603.88   4
   5   2  -5 5885.38 2381.54   4
   5   2  -6 7880.99 2711.22   4
   5  -2  -6 7137.65 2450.06   4
  -5  -2   6 7346.15 2004.13  20
   5   2   6 6169.78 1659.71  20
  -5   2  -6 6017.49 2781.77   2
   5   2   6 7498.39 2045.04  18
  -5  -2  -6 6329.72 2153.67   2
  -5  -2  -6 6330.65 2303.87  19
   5  -2   6 8056.07 1792.51  20
  -5  -2   7 7335.17 1974.77  20
   5   2   7 6166.36 1868.40  18
  -5  -2  -7 4865.35 2093.89   2
   5  -2   7 6498.82 1715.32  20
   5   2   7 6077.62 1588.73  20
   5   2  -7 10877.3 3535.19   4
   5  -2  -7 6024.88 2371.53   4
  -5   2   7 6473.06 1958.87  20
  -5  -2  -8 63220.7 2117.28  10
   5  -2  -8 63431.4 2630.24  10
   5  -2   8 68524.0 5797.44  20
  -5   2  -8 70124.6 2442.82  10
  -5   2  -8 58133.3 7451.27   2
  -5   2  -8 63558.6 2857.81  11
  -5   2   8 74405.5 6568.36  20
   5   2  -8 72618.1 8469.19   4
   5   2  -8 67099.5 2614.42  10
   5  -2   8 69164.8 3028.76  22
   5   2   8 77869.2 5963.80  20
  -5   2  -8 63468.0 3175.78   8
   5   2   8 63291.0 5665.62  18
   5   2  -8 70465.4 2913.97   5
   5  -2  -8 55796.8 6616.85   4
  -5  -2   8 68531.6 6314.59  20
  -5  -2  -8 62662.9 2784.99  11
   5  -2   9 2641.88 765.758  22
   5   2  -9 3963.80 2196.62   4
   5   2   9 3750.40 1524.81  20
  -5  -2  -9 3733.30 834.017   8
   5   2   9 2692.74 1129.12  18
  -5   2  -9 3367.77 2109.30   4
  -5   2  -9 3384.79 655.389  10
   5  -2  -9 3187.58 721.576  10
  -5   2   9 2770.79 1510.52  20
   5   2  -9 3236.12 783.118   5
  -5  -2  -9 3707.30 826.144  11
  -5   2  -9 2898.93 833.512  14
  -5   2  -9 2826.00 1606.12   2
  -5  -2  -9 4276.08 692.422  10
  -5  -2   9 2171.73 1338.54  20
  -5   2  -9 2840.87 786.759   8
   5  -2   9 1542.58 971.834  20
   5   2  -9 4128.07 772.155  10
   5   2  10 27612.7 3460.43  20
   5  -2 -10 26264.5 2000.81  10
  -5   2 -10 26641.0 2252.69   8
  -5   2 -10 27282.2 2316.23  14
   5   2  10 19908.9 2798.74  18
  -5  -2  10 24457.4 3994.31  20
  -5  -2 -10 32270.2 2822.60  14
   5  -2  10 26792.9 3571.17  20
   5   2 -10 23533.6 4409.56   4
  -5  -2 -10 23607.5 4438.63   4
  -5  -2 -10 26500.5 2173.55  11
  -5  -2 -10 26758.7 1657.61  10
   5   2 -10 31911.9 2260.68   5
  -5  -2 -10 25311.4 2035.93   8
   5   2  10 30281.7 2360.64  22
   5   2 -10 28253.7 2005.70  10
  -5   2 -10 21124.4 4166.55   4
  -5   2 -10 30111.8 1851.81  10
  -5   2  10 31363.7 4432.93  20
   5  -2  10 22203.5 3437.61  18
   5  -2  10 28294.7 2288.42  22
  -5   2 -11 2376.71 845.702   8
   5   2 -11 3475.62 848.467   5
   5   2 -11 3505.57 831.265  10
  -5  -2 -11 6013.52 930.606  10
  -5   2 -11 2520.86 1029.82  14
   5   2  11 7391.26 1378.79  22
   5  -2 -11 6166.19 1160.98  10
  -5  -2 -11 6088.55 1563.44  14
   5  -2  11 3658.28 1078.95  22
   5   2  12 2886.99 833.746  22
  -5   2 -12 2308.32 629.253   8
   5  -2 -12 2705.57 713.037  10
   5  -2  12 2706.46 748.927  22
  -5   2 -12 2105.11 739.137  14
  -5  -2 -12 2477.00 1055.17  14
   5   2 -12 3486.73 706.337   5
   5   2 -12 2638.90 609.822  10
  -5  -2 -12 1429.14 388.557  10
   5  -2 -13 4499.17 763.506  10
  -5   2 -13 3863.35 904.956   5
   5  -2  13 6632.64 1010.15  22
   5   2  13 5409.07 876.521  22
  -5  -2 -13 4381.35 1014.33  14
   5   2  14 18509.8 1098.83  22
  -5  -2 -14 15974.1 1165.48   5
   5  -2 -14 18015.8 1091.11  10
   5  -2  14 18443.9 1197.58  22
   6  -2   0 316238. 5650.92  18
  -6   2   0 326832. 5195.40  19
   6   2   0 432439. 9045.64  17
  -6  -2   0 389395. 7999.59  19
  -6   2   0 328616. 8448.59   2
   6   2   0 384299. 7400.60  18
   6  -2   0 324448. 9269.36  17
  -6  -2   1 33070.0 1389.76  20
  -6  -2  -1 39149.0 2783.48  19
   6   2  -1 34356.9 2017.97  18
   6  -2  -1 31064.5 2920.64  17
   6   2  -1 31721.8 2849.83  17
  -6  -2   1 40498.8 2715.37  19
   6  -2   1 35461.5 3321.68  17
   6   2   1 40708.8 3087.86   1
   6   2   1 42904.0 2626.75  17
  -6   2  -1 30651.5 1857.25  19
   6   2   1 43269.1 2688.79  18
  -6   2  -1 35836.8 3142.11   2
   6  -2  -1 30684.2 1222.34  18
  -6   2   1 31059.6 1597.17  19
  -6  -2   2 49723.7 2415.44  20
   6  -2  -2 50309.2 3848.83  17
   6   2   2 65224.1 3119.89  17
   6   2   2 63470.4 3763.69  18
   6   2  -2 49207.8 4131.99  17
   6   2  -2 44221.8 2355.62  18
  -6   2  -2 44061.2 2899.43  19
   6  -2   2 54774.9 4585.65  17
  -6   2  -2 49143.3 4352.76   2
   6  -2   2 54789.6 2375.03  20
   6   2   2 59609.8 3953.75   1
  -6  -2  -2 55727.1 3608.31  19
  -6   2  -3 79.2547 1150.80   2
   6  -2   3 240.753 429.742  20
  -6  -2  -3 275.128 694.621  19
   6   2  -3 102.290 351.475  18
  -6  -2   3-502.632 669.848  20
  -6   2   3 263.334 342.533   3
   6   2   3-494.291 1219.34   3
  -6   2  -3 280.866 723.599  19
   6   2   3-258.584 805.637  18
  -6  -2  -3 13.6631 746.222   2
   6   2  -3 150.570 829.776   4
   6   2   3 508.591 510.496  17
   6  -2  -3-122.130 921.384  17
   6  -2  -3 270.773 243.970   1
   6   2  -3 1222.17 1295.19  17
   6  -2  -4 48917.6 3667.13   4
   6  -2  -4 46718.8 4640.43  17
   6   2   4 49720.3 3314.09  20
  -6  -2  -4 54356.3 4624.16  19
  -6  -2  -4 55865.8 4752.42   2
   6  -2   4 48404.7 3302.17  20
   6   2  -4 58369.2 5270.70   4
  -6   2  -4 44327.6 5256.02   2
   6   2   4 57144.5 4714.59  18
   6   2   4 56064.0 3441.98  17
  -6   2  -4 41783.7 4300.67  19
  -6  -2   4 51265.2 3903.32  20
   6   2  -5 1564.53 1462.08   4
   6  -2  -5 2717.90 1648.61  17
   6  -2  -5 858.573 1119.74   4
  -6  -2   5 1740.21 932.754  20
  -6   2  -5 1131.67 1400.97   2
  -6  -2  -5 1277.24 1065.63   2
   6   2   5 1127.57 1141.28  18
   6  -2   5 2118.80 975.089  20
   6   2   5 1118.48 729.876  20
  -6  -2  -5 811.661 1122.02  19
   6   2   6 84552.1 5416.43  20
   6   2  -6 84350.6 8593.45   4
  -6  -2  -6 77208.9 6868.85   2
  -6   2   6 83273.0 6252.74  20
  -6  -2   6 76883.2 5978.32  20
   6  -2  -6 73207.2 6449.71   4
   6   2   6 84651.3 6609.09  18
  -6  -2  -6 77403.3 6990.05  19
  -6   2  -6 73153.4 7939.18   2
   6  -2   6 79225.0 5356.97  20
   6  -2   7 846.395 878.905  20
   6  -2  -7 114.609 1143.97   4
  -6  -2   7 1170.48 916.948  20
   6   2  -7 430.569 1480.79   4
   6   2   7 1168.89 1078.04  18
  -6  -2  -7 1329.97 817.042  13
  -6   2  -7 799.196 1634.11   2
  -6   2   7 1132.36 1011.43  20
  -6  -2  -7 1195.77 438.456  11
  -6  -2  -7 1372.51 1661.92   2
   6   2   7 919.406 703.919  20
   6  -2   8 7593.56 1091.24  22
   6  -2  -8 7952.77 996.556  10
  -6  -2  -8 9530.88 1181.57  11
  -6   2  -8 6582.39 1146.74   8
  -6   2  -8 7718.56 821.358  10
  -6   2  -8 7392.98 2957.10   2
  -6   2  -8 7992.82 1039.23  11
  -6  -2   8 7042.36 2099.23  20
   6   2   8 8247.35 2379.21  18
   6   2  -8 7931.72 3204.74   4
  -6   2   8 9857.59 2491.76  20
   6   2  -8 7369.35 927.498  10
   6   2   8 9471.21 2182.12  20
   6  -2   8 7131.54 1990.25  20
   6   2  -8 8164.91 1054.78   5
  -6  -2  -9-65.0392 479.132   8
   6  -2   9 338.233 480.025  22
  -6   2  -9 1550.44 1852.89   4
  -6  -2   9 793.499 1608.00  20
  -6   2  -9 341.160 517.164   8
  -6   2   9 314.785 1187.04  20
  -6  -2  -9 828.661 692.832  11
  -6   2  -9 544.462 392.592  10
   6   2   9 566.179 1085.07  20
   6   2   9 205.489 699.933  18
   6   2  -9 1507.12 627.439  10
   6   2  -9 1143.17 1219.23   4
   6   2  -9 1353.78 587.935   5
  -6   2  -9 700.175 910.898  14
   6  -2   9 109.761 792.829  18
  -6  -2  -9 1242.80 496.743  10
   6  -2   9 365.259 778.905  20
   6  -2  -9 237.759 528.296  10
  -6  -2 -10 37098.6 3109.53  14
  -6  -2 -10 27856.8 4816.37   4
  -6  -2 -10 28871.8 2265.32  11
   6   2 -10 34696.7 2138.27  10
   6  -2 -10 29440.8 2094.06  10
   6   2 -10 30732.8 5113.64   4
   6  -2  10 29708.5 3998.84  18
  -6   2 -10 34700.1 1964.62  10
   6   2  10 24981.0 3339.02  18
   6   2  10 36181.4 2572.24  22
  -6   2 -10 30411.8 2529.15  14
  -6  -2 -10 31460.2 2337.60   8
  -6  -2  10 30938.1 4192.46  20
   6   2 -10 36523.6 2416.95   5
  -6   2 -10 25915.2 4496.49   4
   6  -2  10 33410.6 2586.92  22
  -6  -2 -10 31034.1 1717.50  10
  -6   2 -10 32410.3 2529.09   8
  -6   2  10 37344.3 4666.96  20
   6  -2  11 216.928 538.489  22
   6   2 -11 70.2541 365.449   5
  -6  -2 -11 182.231 233.844  10
   6  -2 -11 1089.58 571.115  10
   6   2 -11 208.178 397.493  10
  -6  -2 -11 543.395 894.627  14
  -6   2 -11 354.110 573.893   8
   6   2  11 112.033 492.133  22
  -6   2 -11 38.8433 626.324  14
  -6  -2 -11 428.896 392.482   8
   6   2  12 34680.2 2327.36  22
   6   2 -12 32365.4 1940.48  10
  -6   2 -12 29940.6 2173.07  14
   6  -2  12 35794.6 2428.67  22
  -6   2 -12 30583.6 2046.71   8
  -6  -2 -12 29655.7 2362.35  14
  -6  -2 -12 24627.7 1342.34  10
   6  -2 -12 28936.9 1936.05  10
   6  -2 -13 3811.78 742.078  10
  -6   2 -13 2032.84 693.905   5
   6  -2  13 2677.69 711.233  22
  -6  -2 -13 2561.84 823.923  14
   6  -2  14 353.950 311.985  22
  -6   2 -14-3.02428 235.623   5
   6  -2 -14-114.585 201.479  10
  -6  -2 -14 350.892 313.365   5
   6   2  14 365.613 272.971  22
  -7   2   0 115.005 285.584  19
   7  -2   0 137.893 340.484  18
   7   2   0 151.892 463.576  18
   7   2   0 413.565 618.517  17
  -7   2   0 309.764 650.467   2
  -7  -2   0 386.406 580.007  19
   7   2   0-62.9574 795.328   1
   7  -2   0 274.895 761.287  17
  -7  -2   1 60480.0 3601.44  19
   7   2   1 77421.3 3834.58  18
  -7   2  -1 60913.6 4413.56   2
   7  -2   1 69448.9 4821.93  17
  -7  -2   1 54414.5 1529.99  20
  -7   2   1 63760.6 2544.97  19
   7  -2  -1 62541.0 4405.03  17
   7   2   1 77549.9 4047.69  17
   7  -2  -1 59016.6 1890.17  18
  -7   2  -1 55326.3 2656.81  19
  -7   2   1 55458.0 3616.03   2
   7   2  -1 59822.6 4098.72  17
   7   2  -1 53778.2 2637.02  18
  -7  -2  -1 67203.3 3751.84  19
   7  -2   2 98570.5 2883.22  20
  -7   2   2 93660.0 3474.41  19
  -7  -2  -2 102054. 5104.65  19
   7   2   2 114779. 4616.32  17
   7   2  -2 84192.0 5838.49  17
   7  -2  -2 98355.8 5780.98  17
   7   2   2 114981. 5375.49  18
   7   2  -2 84124.2 3417.36  18
  -7  -2  -2 105320. 5851.17   2
  -7   2  -2 80732.4 4123.84  19
  -7   2  -2 104534. 6409.32   2
   7   2   2 119053. 6045.32   1
   7  -2   2 105169. 6589.90  17
  -7  -2   2 92415.6 4711.48  19
  -7  -2   2 92765.8 3232.64  20
  -7  -2  -3 14560.6 2249.11  19
  -7  -2   3 15776.1 1771.79  20
   7  -2  -3 14713.0 2612.70  17
   7   2  -3 13458.3 1387.52  18
   7  -2   3 17075.5 1578.24  20
  -7   2   3 13853.5 1146.23   3
  -7   2  -3 12678.0 2032.41  19
  -7  -2  -3 13571.2 2408.71   2
   7   2   3 14778.6 1749.29  17
   7  -2   3 17506.6 3218.58  17
   7   2   3 11448.0 1244.40  20
   7   2  -3 15216.6 3024.94  17
  -7   2  -3 14167.7 2834.67   2
   7   2   3 14121.2 2264.55  18
   7  -2   4 62086.1 6660.98  17
  -7   2  -4 40244.8 4153.89  19
  -7  -2  -4 54645.0 4800.34   2
   7   2   4 52542.1 3432.05  17
   7  -2   4 53188.0 3482.50  20
   7  -2  -4 54538.1 5160.38  17
  -7  -2   4 47968.1 3707.22  20
   7   2   4 54745.8 4699.78  18
  -7  -2  -4 51057.8 4608.88  19
   7   2   4 46017.8 3056.75  20
   7   2  -4 59173.8 5437.40   4
  -7   2  -4 49738.8 5594.21   2
   7  -2   5 83309.5 9005.90  17
   7  -2  -5 69981.6 5221.53   4
   7   2   5 83787.1 6273.05  18
   7   2  -5 79811.8 7519.96   4
   7   2   5 71550.7 4364.73  17
  -7   2  -5 75071.3 7425.27   2
   7  -2  -5 72676.3 6644.95  17
  -7   2   5 76697.1 5497.50  20
  -7  -2  -5 75817.0 6351.19   2
  -7  -2   5 77952.5 5334.80  20
  -7  -2  -5 70112.6 6087.67  19
   7   2   5 76039.2 4506.99  20
   7  -2   5 79211.1 4751.40  20
  -7  -2  -6 2783.04 1503.97  19
   7   2   6 2979.95 1420.50  18
   7  -2   6 3187.95 2507.19  17
   7  -2  -6 3481.92 1600.58   4
  -7   2   6 3461.38 1412.76  20
   7   2  -6 4607.64 2592.99   4
   7   2   6 3157.60 1157.64  20
  -7   2  -6 1998.63 1738.91   2
  -7  -2  -6 2970.93 1481.71   2
  -7  -2   6 3782.26 1417.28  20
   7  -2   6 2327.13 1064.50  20
  -7  -2   7 13520.9 2764.83  20
   7   2   7 13644.1 2939.13  18
   7  -2   7 14346.2 2485.31  20
  -7  -2  -7 12894.8 1260.33  11
   7  -2   7 13651.9 1328.78  22
   7   2   7 16410.4 2543.45  20
  -7   2  -7 12913.7 1565.91   8
   7  -2  -7 11970.5 2887.84   4
   7  -2   7 9593.05 3656.02  17
  -7   2   7 14226.0 2801.44  20
   7   2  -7 13740.8 3896.68   4
  -7   2  -7 11758.7 3520.12   2
  -7   2  -7 14121.4 1276.71  11
  -7  -2  -7 16376.8 1807.59  13
  -7  -2  -7 14105.0 3328.54   2
  -7   2  -8 67580.8 8112.64   2
  -7  -2   8 75231.0 6444.71  20
   7   2   8 76171.0 6711.53  18
   7  -2   8 74946.9 3273.35  22
   7  -2   8 62875.8 7766.70  17
   7   2  -8 63241.6 8420.10   4
  -7   2  -8 74109.8 3662.55   8
  -7  -2  -8 71752.7 3165.09  11
  -7   2   8 84343.3 6915.71  20
  -7  -2  -8 61621.6 6952.72   2
   7  -2  -8 67697.7 2734.34  10
   7   2  -8 71455.8 2660.33  10
  -7   2  -8 70437.6 3136.06  11
  -7   2  -9 1158.85 667.483   8
   7  -2  -9 1672.69 604.655  10
  -7  -2  -9 793.663 594.851   8
   7   2  -9 1704.05 1933.85   4
   7  -2   9 2154.21 785.985  22
   7   2  -9 2198.98 577.055  10
  -7   2  -9 4020.87 2239.20   2
  -7  -2   9 1536.71 1202.86  20
   7  -2   9 587.381 1160.70  18
  -7   2   9 1627.61 1115.49  20
  -7   2  -9 4593.48 2204.85   4
  -7  -2  -9 1397.78 785.231  11
   7   2   9 1005.11 789.101  18
  -7   2 -10 14290.0 1990.11   8
  -7  -2 -10 17859.6 1803.87  11
   7   2 -10 17319.2 1493.95  10
   7  -2  10 18656.5 2017.30  22
  -7   2 -10 17142.9 1959.48  14
   7   2  10 19876.1 1976.20  22
   7  -2 -10 16400.2 1538.95  10
  -7  -2 -10 16720.0 1796.43   8
   7   2 -11 13002.3 1312.36  10
   7  -2  11 16028.8 1886.57  22
  -7   2 -11 15547.8 1766.92   8
  -7  -2 -11 13549.9 1486.47   8
   7   2  11 16183.6 1815.45  22
   7  -2 -11 14151.1 1473.57  10
  -7  -2 -11 17053.6 2091.51  14
  -7   2 -11 12756.6 1665.87  14
  -7   2 -12 3334.22 766.345  14
  -7   2 -12 3724.19 839.508   8
   7  -2  12 4467.57 914.444  22
   7  -2 -12 5196.35 836.086  10
   7   2 -12 3777.53 677.935  10
   7   2  12 5649.68 1007.18  22
  -7  -2 -12 4908.37 1160.77  14
   7  -2  13 11660.7 1228.60  22
  -7   2 -13 8537.39 1037.73   5
  -7  -2 -13 5785.97 905.571  14
   7   2  13 9254.42 1097.14  22
   7  -2 -13 6771.36 788.316  10
  -7   2 -14 21596.0 1133.67   5
   7   2  14 22169.0 1115.29  22
   8  -2   0 1400.23 1132.89  17
   8  -2   0 1353.40 536.152  18
   8   2   0 1042.49 756.101  17
   8   2   0 964.772 545.167  18
   8   2   0 1500.15 1040.92   1
  -8  -2   0 876.455 580.332  19
  -8   2   0 1123.85 542.556  19
  -8   2   0 1604.57 979.383   2
   8  -2  -1 9991.83 863.369  18
   8  -2   1 11589.5 2250.06  17
  -8  -2   1 12142.8 1662.59  19
  -8   2   1 9821.13 1084.18  19
   8   2   1 12100.5 2140.91   1
  -8   2   1 10303.7 1751.62   2
   8   2  -1 10512.0 1952.63  17
   8   2   1 12635.6 1740.23  18
  -8   2  -1 10921.8 1306.56  19
   8  -2  -1 11642.9 2138.44  17
   8   2   1 13110.3 1934.87  17
  -8  -2  -1 12571.8 1781.67  19
   8  -2   1 11842.5 1578.21  18
  -8   2  -1 12092.5 2166.70   2
   8   2  -1 10645.7 1319.69  18
   8  -2  -2 15880.7 2571.17  17
  -8   2   2 11965.9 1280.65  19
  -8   2  -2 12179.4 1757.89  19
  -8  -2   2 13417.9 1895.47  19
  -8  -2   2 13424.7 1162.57  20
  -8   2  -2 13253.1 2717.99   2
   8   2   2 13481.8 1827.37  17
   8   2  -2 11870.6 1355.11  18
   8  -2   2 14270.3 2641.21  17
   8   2  -2 11039.3 2339.69  17
  -8  -2  -2 14383.7 2408.07   2
   8   2   2 14257.0 2081.21  18
  -8  -2  -2 12051.8 1913.55  19
   8   2   2 15090.8 2529.78   1
   8  -2   2 14373.6 2059.75  18
   8   2  -3 213021. 10809.5  17
  -8   2  -3 203307. 8107.32  19
   8  -2  -3 218911. 9998.47  17
   8   2   3 230835. 8983.64  18
   8   2  -3 197208. 5347.66  18
   8  -2   3 272305. 12721.4  17
  -8  -2   3 234834. 6450.09  20
  -8  -2  -3 232927. 9877.34   2
   8   2   3 233654. 7129.73  17
  -8  -2  -3 215421. 8528.57  19
  -8   2  -3 272802. 12710.5   2
  -8   2  -4 4972.48 2153.61   2
  -8   2  -4 3460.03 1395.78  19
   8   2  -4 5203.73 2556.36  17
   8  -2   4 5434.77 2349.17  17
  -8  -2   4 4857.73 1181.69  20
  -8  -2  -4 5726.34 1990.20   2
  -8  -2  -4 4522.66 1631.61  19
  -8   2   4 3977.08 1131.69  20
   8   2   4 4388.63 1026.86  17
   8  -2  -4 4500.34 1801.78  17
   8   2   4 4610.25 1606.60  18
  -8   2  -5 23293.2 4471.31   2
  -8  -2  -5 25591.8 3774.92  19
   8   2  -5 29200.3 4548.09   4
  -8  -2  -5 26358.3 4050.44   2
  -8  -2   5 27621.4 3169.44  20
  -8   2   5 26243.6 3236.51  20
   8  -2  -5 23199.1 4046.15  17
   8   2   5 30822.2 4002.40  18
  -8  -2  -6 8355.23 2486.36  19
  -8   2   6 7976.07 1942.77  20
   8   2  -6 14052.6 4079.77   4
  -8  -2   6 9858.35 2063.05  20
  -8  -2  -6 8534.63 2509.34   2
   8   2   6 10094.3 2565.18  18
  -8   2  -6 11122.1 3444.20   2
   8  -2  -7 15434.8 1209.28  10
   8  -2   7 15247.8 4235.24  17
  -8   2  -7 34264.7 2638.72   8
   8  -2   7 37318.8 5406.89  18
  -8  -2  -7 15124.3 1392.67  11
  -8   2   7 18823.7 3112.67  20
  -8  -2  -7 19402.5 2037.76  13
   8  -2   7 30619.3 2093.06  22
   8   2   7 17208.0 3363.39  18
   8   2  -7 15618.1 4568.71   4
  -8   2  -7 30998.6 2052.10  11
  -8   2  -7 26334.9 5416.38   2
  -8  -2  -7 16250.6 3682.16   2
  -8  -2   7 14764.8 2889.79  20
  -8  -2  -8 1526.46 637.340  11
   8  -2  -8 1301.47 485.777  10
   8   2   8 281.477 891.996  18
  -8   2  -8 1321.36 576.805  11
  -8  -2   8 507.883 673.077  20
   8  -2   8 1537.63 1421.86  18
   8   2  -8 1566.16 486.815  10
   8  -2   8 1468.38 720.911  22
   8   2  -8 511.598 1957.78   4
  -8  -2  -8 211.607 1005.45   2
  -8   2   8 1082.77 1081.13  20
  -8   2  -8 1514.00 896.284   8
  -8   2   9 62396.7 5781.64  20
  -8  -2  -9 55918.8 3371.23   8
   8   2   9 52192.7 5519.54  18
  -8   2  -9 47929.1 3415.77   8
   8  -2   9 52760.2 5857.90  18
   8   2  -9 46755.5 7221.24   4
  -8   2  -9 43027.7 6375.00   2
   8   2  -9 51461.5 2432.00  10
  -8  -2  -9 52368.7 2964.96  11
   8  -2   9 55090.7 3170.32  22
   8  -2  -9 50878.9 2527.54  10
  -8  -2   9 52032.3 5141.82  20
  -8  -2 -10 2691.77 879.746  11
  -8   2 -10 4737.57 1097.37  14
   8  -2  10 4008.95 1050.60  22
   8   2 -10 4973.18 789.308  10
  -8  -2 -10 3469.31 949.077   8
  -8   2 -10 4228.93 1190.34   8
   8   2  10 4026.24 1065.42  22
   8  -2 -10 3291.24 803.928  10
   8  -2  11 1381.88 874.569  22
   8  -2 -11 1374.33 549.237  10
   8   2 -11 64.0565 295.267  10
  -8  -2 -11 1139.61 606.519   8
   8   2  11 785.941 549.525  22
  -8   2 -11 983.473 758.290  14
  -8   2 -11 960.771 693.115   8
  -8  -2 -11 1479.85 941.653  14
  -8  -2 -12 8016.80 1344.57  14
   8   2  12 12574.5 1531.29  22
  -8   2 -12 9449.98 1279.19  14
   8  -2 -12 9427.84 1046.39  10
  -8   2 -12 10517.8 1320.55   8
   8  -2  13 34057.5 1881.72  22
   8   2  13 33078.8 1771.95  22
  -8   2 -13 30536.8 1667.87   5
   8  -2 -13 29444.6 1409.34  10
   8  -2  14-48.5942 175.036  22
   8   2  14 227.794 193.523  22
  -8   2 -14 149.400 157.017   5
  -8  -2 -14 208.365 182.597   5
   9   2   0 248.834 454.584  18
  -9   2   0 305.503 382.838  19
  -9   2   0 498.406 963.422   2
   9   2   0 291.318 767.185  17
   9  -2   0 340.754 1009.72  17
  -9  -2   0-104.957 663.872  19
   9  -2   0 224.640 392.898  18
   9   2  -1 53884.3 4587.27  17
   9   2   1 69500.4 4534.73  17
  -9   2   1 66250.8 4767.17   2
   9   2   1 68450.1 5225.45   1
  -9   2   1 60934.8 2912.71  19
  -9  -2  -1 64293.6 4075.08  19
   9   2  -1 59954.6 4882.29   1
   9  -2   1 65798.8 3705.05  18
  -9  -2   1 61329.1 3893.94  19
   9   2   1 65105.1 3882.76  18
   9   2  -1 59346.2 3187.93  18
  -9   2  -1 69192.8 5469.61   2
   9  -2  -1 63624.4 5107.62  17
   9  -2  -1 58103.9 2174.97  18
  -9   2  -1 58438.7 3125.43  19
   9  -2   1 71398.0 5538.36  17
   9  -2   2 1317.10 1230.71  17
   9   2   2 1057.34 997.464   1
  -9  -2  -2 1824.22 1222.19   2
  -9  -2   2 2219.78 941.795  19
  -9   2  -2 1058.21 705.870  19
   9   2  -2 1422.02 563.363  18
   9  -2  -2 606.149 924.183  17
   9   2  -2 399.235 1067.06  17
  -9  -2  -2 1396.85 848.648  19
  -9   2  -2 1637.43 1553.97   2
  -9   2   2 1540.07 603.306  19
   9   2   2 1417.31 908.142  18
   9   2   2 1690.89 840.921  17
   9  -2   2 1517.95 778.029  18
  -9   2  -3 286.937 1657.41   2
   9   2   3 746.664 931.896  18
  -9   2   3 1153.07 790.027  20
   9  -2   3 2023.10 1405.95  17
   9  -2  -3 929.143 1117.37  17
  -9   2  -3 767.155 800.414  19
   9   2  -3 1604.76 1450.57  17
  -9  -2  -3 789.721 848.323  19
   9  -2   3 972.061 876.433  18
   9   2   3 1416.97 697.419  17
  -9  -2  -3 1708.38 1258.61   2
  -9   2   3 612.541 325.787  19
  -9  -2   3 1054.86 851.092  19
   9   2  -3 727.128 501.061  18
  -9   2   4 160.853 607.693  20
   9  -2   4 937.260 1334.79  17
  -9  -2  -4 1788.38 1235.94   2
   9  -2  -4-214.980 1318.30  17
   9  -2   4 303.438 2161.48  18
  -9  -2  -4 759.394 998.938  19
  -9   2  -4 455.406 1178.52  19
   9   2  -4 506.697 1259.28  17
   9   2   4 382.834 582.753  17
  -9  -2   4 151.920 498.458  20
   9   2   4-118.985 880.653  18
  -9   2  -4 86.8009 1564.12   2
  -9   2  -5 59926.5 7286.63   2
  -9  -2  -5 62462.2 6343.84   2
   9  -2   5 64108.8 7678.76  17
  -9   2   5 60653.2 4737.71  20
   9   2   5 67889.1 6150.92  18
  -9  -2   5 66620.1 4744.92  20
   9  -2  -5 57068.4 6427.22  17
   9  -2   5 74419.3 7084.45  18
  -9  -2  -5 53234.4 5565.86  19
  -9  -2  -6 1120.58 444.334  11
   9   2   6 464.031 898.936  18
  -9   2  -6-534.242 1384.97   2
   9  -2   6 833.392 1250.81  17
   9  -2   6 326.959 1083.73  18
  -9   2   6 1132.40 924.734  20
  -9  -2  -6 1436.71 1559.53   2
  -9   2  -6 1685.37 509.485  13
  -9  -2  -6 1365.98 1331.63  19
  -9  -2  -6 731.407 529.560  13
  -9  -2   6 948.872 799.780  20
   9   2   7 79379.2 7375.32  18
  -9  -2  -7 64561.7 7090.11   2
  -9   2   7 84339.6 6483.62  20
  -9  -2   7 73684.7 5942.66  20
  -9  -2  -7 67439.8 2954.61  11
   9  -2   7 71039.2 3113.40  22
   9  -2  -7 66023.3 2357.94  10
  -9   2  -7 69056.3 3759.43   8
   9  -2   7 82503.1 8057.02  18
   9  -2   7 60492.7 7692.94  17
  -9   2  -7 60051.9 8069.68   2
  -9  -2  -7 78608.1 4098.30  13
  -9   2  -7 70705.8 2929.25  11
  -9  -2  -8 5767.70 1447.57  13
   9   2  -8 5360.32 739.789  10
  -9   2   8 5532.21 1707.87  20
   9  -2   8 9137.73 1394.25  22
   9   2   8 4865.12 1920.14  18
  -9   2  -8 7640.71 2010.99   8
   9  -2   8 15497.4 3667.37  18
  -9  -2  -8 5496.51 1012.25  11
  -9  -2   8 3932.78 1488.10  20
   9  -2  -8 4695.69 756.797  10
  -9   2  -8 5203.55 3893.00   2
  -9   2  -8 11574.2 1574.79  11
  -9  -2  -8 2366.34 1470.21   2
  -9   2  -9 2637.22 1958.45   2
  -9  -2  -9 4960.95 1004.14  11
  -9   2  -9 4406.12 1152.71   8
  -9   2   9 3758.52 1185.41  20
   9   2  -9 4931.23 753.743  10
   9  -2   9 3357.77 1741.92  18
   9   2   9 5287.17 1075.04  22
   9   2   9 3842.83 1939.01  18
  -9  -2  -9 6470.10 1259.24   8
   9  -2  -9 5063.40 855.375  10
   9  -2   9 3699.39 954.993  22
  -9  -2 -10 5392.82 1148.79  11
   9  -2 -10 5127.56 918.264  10
   9   2  10 7522.17 1365.64  22
  -9   2 -10 7196.95 1416.96   8
  -9  -2 -10 5369.15 1227.99   8
   9  -2  10 5032.35 1084.86  22
  -9   2 -10 5833.02 1226.38  14
   9   2 -10 5513.67 775.826  10
   9  -2 -11 35202.5 1945.02  10
  -9   2 -11 35331.1 2369.98  14
   9   2  11 33532.6 2498.33  22
  -9  -2 -11 38725.8 2895.13  14
  -9  -2 -11 33491.2 2332.12   8
  -9   2 -11 32508.5 2611.36   8
   9   2 -11 37942.1 1883.84  10
   9  -2  11 37090.4 2598.93  22
  -9  -2 -12 1732.63 1072.71  14
   9  -2  12 167.193 441.999  22
  -9   2 -12 512.115 449.879   8
   9   2  12 1541.91 668.399  22
  -9   2 -12-419.162 462.333  14
   9  -2 -12 542.312 323.945  10
   9  -2  13 12977.8 1098.04  22
  -9   2 -13 10910.5 915.747   5
   9   2  13 11546.1 1004.29  22
  -9  -2 -13 9981.99 1001.56  14
   9   2  14 7367.66 561.432  22
   9  -2  14 7626.76 593.633  22
 -10   2   0 79755.9 5995.25   2
  10  -2   0 69446.2 3356.27  18
  10   2   0 74810.5 5209.41  17
  10  -2   0 74059.3 5929.66  17
 -10  -2   0 66990.2 4440.84  19
 -10   2   0 71800.4 3462.48  19
  10   2   0 68286.1 3748.39  18
  10   2   0 81432.7 5771.34   1
  10   2   1 38118.8 3055.83  18
 -10   2  -1 44189.8 4898.80   2
  10   2  -1 40832.0 4326.29  17
  10  -2   1 43356.4 4754.74  17
  10   2  -1 39307.7 4043.60   1
 -10   2   1 40079.7 2529.08  19
  10   2  -1 37132.3 2590.46  18
  10  -2  -1 37542.3 4226.23  17
 -10   2   1 39323.7 3905.75   2
 -10  -2   1 37268.2 3251.16  19
  10   2   1 40926.3 3675.74  17
  10   2   1 39920.4 4374.15   1
 -10   2  -1 36390.6 2707.51  19
 -10  -2  -1 34387.1 3240.10  19
  10  -2   1 37836.0 3033.98  18
  10  -2   2 50617.3 4060.42  18
  10   2  -2 47673.5 4487.33   1
 -10   2  -2 49627.2 5486.37   2
 -10  -2  -2 47090.4 3989.52  19
 -10  -2  -2 49928.4 4934.16   2
  10   2   2 53482.4 4035.51  17
  10   2  -2 43945.2 4880.92  17
 -10   2   2 45906.6 4217.50   2
  10  -2  -2 45948.6 4918.21  17
  10   2   2 52509.5 4075.74  18
 -10  -2   2 47207.4 3796.06  19
 -10   2   2 48216.5 2893.97  19
 -10   2  -2 41712.4 3379.41  19
  10   2  -2 46384.2 2872.20  18
  10  -2   2 53005.1 5453.01  17
  10  -2   3 59118.1 5178.26  18
 -10   2  -3 53110.6 6222.62   2
  10   2  -3 47044.3 4494.17   1
  10   2   3 55220.0 4038.07  17
  10  -2   3 60581.9 6378.39  17
 -10   2   3 55333.9 3400.19  19
  10   2   3 58325.4 4816.35  18
  10  -2  -3 59873.3 5894.96  17
 -10  -2  -3 49347.9 4421.20  19
  10   2  -3 47576.0 5765.51  17
 -10   2  -3 43856.7 3980.23  19
 -10  -2  -3 58338.3 5592.96   2
 -10  -2   3 54497.7 4583.70  19
 -10   2  -4 5870.08 2718.00   2
  10  -2   4 7123.90 2665.11  17
  10  -2   4 7659.48 2237.19  18
  10   2   4 8981.17 2182.64  18
 -10   2  -4 5971.92 1817.31  19
 -10  -2   4 9375.26 2290.04  19
  10   2  -4 6478.03 2606.38  17
 -10   2   4 8765.21 1627.16  19
  10  -2  -4 10801.2 3356.36  17
 -10  -2  -4 6804.23 1905.56  19
 -10  -2  -4 8627.01 2408.29   2
  10   2   5 8862.36 2475.10  18
 -10   2   5 7554.17 1760.10  19
 -10   2  -5 5784.30 2570.65   2
  10  -2   5 6030.87 2598.89  17
 -10  -2  -5 8688.44 2512.95   2
  10  -2   5 7578.73 2385.61  18
 -10  -2  -5 7738.64 1081.38  13
 -10  -2  -5 6118.42 2017.10  19
  10  -2  -5 12258.6 3457.24  17
  10   2   6 24261.4 1815.29   7
 -10  -2  -6 21903.4 3775.35  19
 -10  -2  -6 21933.8 4114.10   2
  10   2   6 26798.4 4255.22  18
 -10  -2  -6 25583.0 2187.10  13
 -10   2  -6 20885.7 1844.00  13
  10  -2   6 20703.1 4510.93  17
  10  -2   6 28050.5 4800.46  18
  10  -2  -6 23116.4 4687.50  17
 -10  -2  -6 22034.0 1615.93  11
  10   2  -6 17386.2 1460.53   6
 -10   2  -6 21278.8 4749.77   2
 -10   2  -6 22457.5 1430.27  11
  10  -2   6 22355.3 1586.06  22
 -10   2  -7 21708.4 1644.16  11
 -10  -2  -7 18210.6 3822.32   2
  10   2   7 22099.2 3871.36  18
 -10  -2  -7 22027.6 2330.52  13
 -10   2  -7 16717.8 1886.05  13
 -10  -2  -7 20149.2 1660.79  11
  10  -2   7 25382.9 4533.84  18
  10  -2   7 18999.0 1674.92  22
 -10   2  -7 20037.4 2182.50   8
  10   2  -7 16205.0 1389.38   6
 -10   2  -7 15094.7 4141.10   2
 -10  -2  -8 3100.17 821.745  11
 -10   2  -8 1954.58 591.697  11
  10   2   8 4240.89 1896.47  18
  10  -2   8 983.423 1475.57  18
 -10  -2  -8 2325.85 975.504  13
 -10   2  -8 4199.37 3161.92   2
  10  -2  -8 3371.21 699.330  10
  10  -2   8 2662.19 763.179  22
 -10  -2  -8 2241.26 1231.91   2
 -10   2  -8 2178.54 916.371   8
 -10  -2  -9 22855.9 2031.64  11
  10   2   9 24635.7 2150.34  22
  10  -2  -9 23773.4 1642.15  10
 -10   2  -9 24245.3 2461.82   8
  10  -2   9 24662.7 2157.70  22
 -10  -2  -9 26729.1 2470.44   8
  10   2  10 15632.7 1687.11  22
  10  -2 -10 13671.8 1273.03  10
 -10   2 -10 12421.7 1911.74   8
 -10  -2 -10 14313.2 1782.16   8
 -10   2 -10 11901.7 1550.78  14
  10  -2  10 13609.7 1623.49  22
 -10  -2 -10 13372.8 1560.30  11
  10   2 -10 13502.6 1122.93  10
 -10  -2 -11 1860.09 900.097  14
 -10   2 -11 1649.18 649.797  14
  10  -2  11 971.647 622.182  22
 -10   2 -11 762.792 641.943   8
 -10  -2 -11 2354.19 808.838   8
  10   2  11 884.140 602.420  22
  10  -2  12 19388.2 1647.27  22
 -10  -2 -12 19425.0 1631.10  14
 -10   2 -12 15088.3 1238.24   5
 -10   2 -12 16529.1 1468.10   8
 -10   2 -12 13562.1 1249.61  14
 -10   2 -13 9662.53 730.801   5
  10  -2  13 13716.9 1047.92  22
  10   2  13 12233.1 948.641  22
 -10  -2 -13 9022.92 856.563  14
  11   2   0 105.337 852.556  17
 -11  -2   0 222.476 561.578  19
  11   2   0 34.2152 873.266   1
 -11   2   0-164.069 401.782  19
 -11   2   0 55.7955 936.913   2
  11  -2   0-191.096 1132.04  17
  11   2   0 10.8649 623.030  18
  11  -2   0-123.961 332.391  18
 -11   2  -1 9077.85 1475.87  19
  11  -2   1 8338.48 1413.34  18
 -11   2   1 9960.29 2188.29   2
  11   2  -1 7904.73 1991.57   1
 -11  -2  -1 7168.34 1619.25  19
  11   2  -1 6478.67 1644.37  17
 -11   2  -1 8721.85 2396.35   2
  11  -2  -1 9912.14 2368.59  17
 -11  -2   1 6660.11 1463.67  19
 -11   2   1 7753.40 1170.34  19
  11   2   1 7621.63 2177.42   1
  11  -2   1 8140.75 2213.91  17
 -11  -2  -1 7434.22 1940.11   2
  11   2   1 8106.65 1441.60  18
  11   2  -1 7146.02 1209.03  18
  11   2   1 7953.14 1740.05  17
 -11   2  -2 94657.1 5203.64  19
  11   2   2 116055. 6300.83  17
 -11   2   2 99683.6 6557.02   2
 -11   2  -2 111298. 8591.66   2
  11   2   2 99670.0 5835.02  18
  11   2  -2 100292. 6681.58   1
 -11  -2  -2 106558. 7696.39   2
  11   2  -2 112928. 8069.24  17
 -11  -2   2 98664.6 5818.30  19
 -11  -2  -2 99533.3 6227.26  19
  11  -2   2 113016. 8419.45  17
  11  -2  -2 97597.7 7546.49  17
  11  -2   2 104729. 5963.13  18
  11   2  -3 1381.08 1182.21  17
 -11  -2   3 3395.66 1227.08  19
  11   2   3 507.636 670.255  17
  11   2  -3 1820.17 1217.09   1
 -11  -2  -3 2676.64 1501.64   2
  11  -2  -3 626.670 990.221  17
 -11   2   3 1391.15 770.700   2
  11   2   3 3129.06 1489.57  18
 -11  -2  -3 1787.41 1088.89  19
 -11   2  -3 1531.22 1267.83   2
  11  -2   3 798.021 1029.61  17
  11  -2   3 1345.83 765.082  18
 -11   2  -3 1596.38 949.158  19
 -11  -2  -4 39200.0 4463.68  19
  11   2   4 45463.9 4915.90  18
 -11  -2   4 44536.2 4784.34  19
  11  -2  -4 49764.7 6131.91  17
  11  -2   4 47841.4 5398.41  18
 -11   2  -4 43785.3 6216.60   2
 -11  -2  -4 44201.2 5410.25   2
  11  -2   4 54845.1 6656.08  17
  11  -2   4 45663.9 2740.11   7
  11   2  -4 38238.6 4176.22   1
  11   2  -4 41562.3 6122.71  17
 -11   2  -4 39781.4 4326.99  19
  11   2   4 44391.2 2334.32   7
 -11   2  -5 1953.19 888.885  13
  11  -2   5 1500.70 1579.17  17
  11   2   5 6074.34 2392.61  18
 -11  -2   5 2863.23 1601.46  19
  11  -2  -5 1991.85 495.528   6
 -11  -2  -5 4052.84 1707.12  19
  11   2   5 3509.93 771.721   7
  11  -2   5 2036.79 1377.35  18
  11  -2  -5 726.420 1050.42  17
 -11   2  -5 2540.65 2065.52   2
 -11  -2  -5 3242.66 1071.78  13
 -11  -2  -5 3078.62 598.514  11
 -11  -2  -5 3652.60 1895.18   2
  11   2  -5 2138.47 684.855   6
 -11  -2  -6 4618.77 1104.97  13
  11  -2  -6 3834.83 2305.03  17
  11   2  -6 2928.75 746.075   6
  11  -2  -6 3679.77 733.116   6
  11  -2   6 3034.61 1797.29  18
 -11   2  -6 4331.17 2762.40   2
  11  -2   6 3887.90 2225.13  17
 -11  -2  -6 3725.54 758.347  11
  11   2   6 4139.10 858.642   7
  11  -2   6 3331.40 685.577  22
 -11   2  -6 3745.53 642.226  11
 -11  -2   6 1769.04 1272.10  19
 -11  -2  -6 3770.66 1882.61  19
 -11   2  -6 2950.70 799.657  13
  11   2   6 3421.42 1634.78  18
 -11  -2  -6 3091.35 1858.50   2
 -11   2  -7 3002.87 680.757  11
 -11  -2  -7 3903.44 823.210  11
  11  -2   7 1964.50 545.184  22
 -11  -2   7 963.663 1396.57  19
  11  -2   7 1869.24 1572.03  18
  11   2   7 4334.67 2103.37  18
 -11  -2  -7 4619.26 2386.47   2
 -11   2  -7 1415.89 686.932  13
 -11  -2  -7 5933.99 1492.22  13
 -11   2  -7 3384.63 2284.30   2
  11   2  -7 1861.04 600.285   6
 -11   2  -7 2637.79 905.867   8
 -11  -2   8 64815.9 7626.87  19
  11  -2   8 65500.1 3312.22  22
  11  -2   8 77267.3 7584.30  18
 -11  -2  -8 47398.7 5889.34   2
  11   2   8 65505.6 3309.40  22
 -11   2  -8 57205.6 7561.35   2
 -11  -2  -8 62373.9 4054.82  13
 -11   2  -8 67251.3 4130.09   8
  11   2   8 67361.4 6801.76  18
 -11  -2  -8 60076.1 3045.65  11
 -11   2  -9 1088.45 759.409   8
 -11  -2  -9 447.467 646.232   8
 -11  -2  -9 749.350 518.643  11
  11  -2   9 862.233 627.804  22
  11   2   9 791.244 580.281  22
 -11   2 -10 13982.3 1879.62   8
 -11  -2 -10 15443.0 1607.91  11
 -11  -2 -10 16096.5 2039.09   8
  11  -2  10 14285.0 1604.18  22
 -11   2 -10 12485.6 1546.08  14
  11   2  10 18609.8 1850.32  22
 -11   2 -11 4799.07 878.451  14
 -11  -2 -11 9449.04 1448.50  14
  11   2  11 12615.3 1610.74  22
 -11  -2 -11 9748.33 1339.23   8
 -11   2 -11 4896.81 1215.84   8
  11  -2  11 7298.30 1196.06  22
  11   2  12 435.050 368.879  22
  11  -2  12 336.830 358.072  22
 -11  -2 -12 836.884 453.129  14
 -11   2 -12 342.274 252.448   5
 -11   2 -12 36.7019 391.921   8
 -11   2 -12-199.786 383.121  14
  11  -2  13 2809.24 456.412  22
 -11  -2 -13 596.524 298.688  14
 -11  -2 -13 742.978 237.671   5
  11   2  13 2014.78 397.224  22
  12   2   0 71795.8 4091.71  18
  12  -2   0 81168.1 6959.09  17
 -12  -2   0 70216.0 5056.48  19
  12   2   0 76894.9 6398.61  17
  12   2   0 72167.2 6119.72   1
 -12   2   0 78841.5 6724.66   2
 -12  -2   1 1728.10 788.815  19
  12  -2   1 3091.06 981.258  18
  12   2  -1 2167.96 729.977  18
  12   2   1 2625.32 906.119  18
  12  -2  -1 2582.40 1576.00  17
 -12   2  -1 3096.06 1661.55   2
  12  -2   1 3383.32 1677.78  17
  12   2   1 2236.06 1119.87  17
 -12  -2  -1 1977.19 1246.50   2
 -12   2   1 2131.65 1142.73   2
 -12  -2  -1 1461.77 908.809  19
  12   2  -1 1867.50 995.300   1
  12   2  -1 1849.90 892.745  17
 -12  -2  -2 11102.8 2593.82   2
  12   2   2 12910.6 2233.85  17
  12   2  -2 9300.82 2130.18   1
  12  -2   2 12154.8 2116.37  18
  12   2   2 12482.6 2019.93  18
 -12   2  -2 13019.4 3249.04   2
 -12  -2   2 10767.1 1996.04  19
 -12  -2  -2 11211.7 2122.44  19
  12  -2  -2 12595.9 2913.36  17
  12  -2   2 13597.2 3158.13  17
 -12   2   2 12878.9 2547.47   2
  12   2  -2 9645.49 2598.08  17
  12  -2   3 39804.5 4308.95  18
 -12  -2   3 34355.2 3820.11  19
 -12  -2  -3 37023.0 4198.94  19
 -12  -2  -3 45153.5 5780.38   2
  12  -2  -3 30678.5 2070.54   6
  12  -2   3 38862.5 5205.58  17
 -12   2  -3 33027.1 3538.16  19
  12  -2  -3 30322.1 4716.09  17
  12   2  -3 29667.3 3713.87   1
  12  -2   3 33381.9 2466.33   7
 -12   2  -3 29954.3 5096.69   2
  12   2   3 36734.7 2276.82   7
  12   2  -3 33193.0 2262.50   6
  12   2  -3 31609.1 4991.40  17
  12   2   3 40315.5 4436.63  18
 -12   2   3 34341.2 4010.26   2
 -12  -2   4 28806.3 3865.32  19
  12   2  -4 26408.5 2142.26   6
  12  -2  -4 29752.1 4957.92  17
 -12  -2  -4 36097.2 5421.57   2
 -12   2  -4 22590.0 3267.67  19
 -12   2  -4 29127.0 5237.11   2
  12  -2  -4 24222.3 1970.78   6
  12   2  -4 27694.8 5208.22  17
  12  -2   4 29069.2 4290.00  18
  12   2   4 27536.0 2021.25   7
 -12  -2  -4 22902.1 3482.15  19
  12   2   4 27426.6 3863.84  18
  12  -2   4 29946.5 5117.20  17
 -12   2  -4 28964.1 1708.92  13
  12  -2   4 28687.6 2388.82   7
 -12  -2  -5-895.981 1302.61   2
  12   2   5-239.850 963.472  18
  12  -2   5-1514.07 1575.99  18
 -12  -2  -5 21.7236 1197.94  19
 -12  -2   5 562.668 845.985  19
  12   2  -5 23.5894 370.116   6
  12  -2   5-189.460 968.972  17
 -12   2  -5 244.339 448.066  13
  12  -2  -5 985.507 1487.30  17
  12   2   5 76.9675 453.317   7
 -12  -2  -5 171.317 318.747  11
 -12   2  -5-645.508 1249.87   2
  12  -2  -5 118.829 323.414   6
 -12  -2  -5-577.367 691.215  13
 -12   2  -6 63725.6 3367.00  13
  12  -2   6 73597.3 7741.13  18
 -12  -2  -6 53148.8 5918.88  19
  12   2  -6 62802.1 3290.95   6
 -12  -2   6 66869.1 7642.44  19
 -12  -2  -6 60738.5 2791.09  11
  12   2   6 70557.6 3522.17   7
 -12  -2  -6 72810.6 3891.68  13
  12   2   6 75609.3 7293.02  18
  12  -2   6 63461.9 2784.28  22
 -12   2  -6 71746.7 8783.04   2
  12  -2  -6 60794.6 2964.10   6
 -12  -2  -6 59157.8 6980.97   2
 -12  -2  -7 8679.03 3569.31   2
  12   2  -7 31.0401 391.243   6
  12   2   7 6679.44 2433.16  18
 -12   2  -7 933.599 429.597  11
  12  -2   7 346.067 937.323  18
 -12  -2  -7 11159.7 1562.30  11
  12  -2   7-115.355 415.083  22
 -12   2  -7 20.3123 773.900   8
  12   2   7 5921.31 1221.73  22
 -12  -2   7-1044.70 1916.65  19
 -12   2  -7 161.610 564.362  13
  12  -2  -7 227.782 290.470   6
 -12   2  -7-116.570 1287.03   2
  12   2   8 2965.52 769.678  22
 -12   2  -8 3286.82 1133.95   8
 -12  -2  -8 2193.43 1003.75  13
  12   2  -8 2640.16 690.953   6
 -12  -2  -8 2869.97 722.917  11
  12  -2   8 3593.87 872.810  22
 -12  -2  -9 498.950 498.954  11
 -12  -2  -9 978.466 777.158   8
  12  -2   9 1172.29 834.280  22
  12   2   9 1437.75 901.851  22
 -12   2  -9 374.134 854.826   8
 -12  -2 -10 12917.8 1344.04  11
  12  -2  10 14624.9 1537.74  22
 -12   2 -10 13517.6 1911.77   8
 -12   2 -10 12471.5 1435.22  14
  12   2  10 15544.9 1539.01  22
 -12  -2 -10 12885.8 1646.27   8
 -12  -2 -11 108.592 565.812  14
  12  -2  11 74.9156 352.614  22
  12   2  11 25.9661 338.546  22
 -12   2 -11-159.450 234.102   5
 -12  -2 -11 439.155 521.102   8
 -12   2 -11-32.1059 377.854  14
 -12   2 -11-169.615 491.164   8
 -12   2 -12 19258.3 905.432   5
 -12   2 -12 24013.7 1539.62   8
  12   2  12 24625.6 1385.15  22
 -12  -2 -12 21929.0 1422.24  14
 -12   2 -12 19941.4 1120.42  14
  12  -2  12 28290.9 1495.11  22
  12  -2  13 3786.52 450.222  22
 -12  -2 -13 1351.09 305.546  14
  13   2   0 688.002 638.759   6
 -13  -2   0 595.393 881.751  19
  13   2   0 235.127 592.846  18
 -13   2   0 305.384 1054.25   2
  13   2   0-622.064 1101.08  17
 -13  -2   0 922.902 1501.61   2
  13  -2   0 183.244 347.731   6
  13  -2   0 550.401 995.451  17
  13   2   0 527.850 1698.86   1
  13   2   1 21754.1 3137.80  17
  13   2   1 16173.4 1295.74   6
  13   2  -1 19510.8 1710.41   6
  13   2  -1 20148.9 3512.41   1
  13   2  -1 20783.4 3548.36  17
 -13  -2   1 18568.8 2542.99  19
 -13  -2  -1 19241.3 2869.52  19
  13  -2  -1 22480.1 3836.50  17
  13  -2   1 21081.4 3764.20  17
  13  -2  -1 21238.4 1795.86   6
 -13   2   1 22061.2 3562.09   2
 -13   2  -1 20631.0 3864.00   2
 -13  -2  -1 19908.8 3575.78   2
  13  -2   1 18348.8 1696.17   7
  13   2   1 17645.5 1637.95   7
  13   2   1 20568.0 2421.48  18
  13  -2   1 19847.6 1649.30   6
 -13  -2   2 6638.57 1572.69  19
  13   2   2 7215.11 745.951   6
 -13   2  -2 7063.33 2508.73   2
  13  -2  -2 7410.36 1140.80   6
  13  -2   2 7251.44 995.292   6
  13   2  -2 5985.94 1976.55  17
  13  -2   2 8445.92 1790.15  18
  13   2   2 6786.90 1628.70  18
  13   2  -2 8008.29 1147.90   6
  13  -2   2 6572.43 2320.89  17
  13  -2  -2 8430.44 2465.35  17
 -13  -2  -2 6838.53 2157.04   2
 -13   2   2 8092.73 2081.01   2
  13   2   2 6381.51 1005.03   7
  13  -2   2 7293.55 1234.04   7
  13   2  -2 5816.35 1812.05   1
 -13  -2  -2 6980.99 1688.54  19
 -13  -2  -3 5032.64 1634.20  19
  13  -2  -3 5868.93 1070.71   6
  13  -2   3 8009.03 2009.19  18
  13  -2   3 8721.87 2681.80  17
  13   2   3 6081.36 1576.65  18
  13  -2   3 6520.01 901.571   6
  13  -2  -3 8446.36 2619.24  17
 -13  -2   3 5860.06 1706.00  19
  13   2  -3 7140.35 2554.02  17
 -13   2   3 6659.74 1796.68   2
  13  -2   3 7177.98 1285.79   7
 -13   2  -3 7411.79 2655.10   2
  13   2  -3 7244.16 1237.67   6
  13   2   3 5497.71 990.238   7
 -13  -2  -3 6176.80 2275.34   2
 -13  -2  -4 36648.9 5378.61   2
  13  -2   4 39177.8 5755.51  17
 -13   2  -4 39710.0 6239.86   2
  13   2  -4 37906.8 2752.96   6
  13   2   4 34703.9 4394.30  18
 -13  -2  -4 27628.9 3834.46  19
 -13   2  -4 38506.9 2217.73  13
  13  -2   4 42159.4 5164.16  18
  13  -2  -4 33372.1 2425.58   6
  13  -2  -4 35750.0 5533.65  17
  13   2   4 36473.7 2467.07   7
 -13  -2   4 41633.5 4780.52  19
  13  -2  -5 22850.8 4819.57  17
  13   2  -5 24944.7 2299.04   6
  13   2   5 22762.5 3776.20  18
  13  -2   5 23307.8 4299.86  17
 -13   2  -5 20708.8 4927.45   2
  13  -2   5 28527.1 4613.79  18
  13   2   5 24319.5 2112.75   7
  13  -2  -5 20579.4 1938.51   6
 -13  -2   5 27535.3 4400.95  19
 -13  -2  -5 16561.2 3142.33  19
 -13  -2  -5 19799.9 3966.10   2
 -13   2  -5 22697.4 1938.18  13
 -13  -2  -5 19458.2 1480.65  11
 -13  -2  -5 23983.3 2121.12  13
 -13  -2  -6 1065.98 1240.95   2
 -13  -2   6 2179.90 1499.90  19
 -13  -2  -6-406.414 812.231  19
  13  -2   6 1955.10 1682.16  18
 -13   2  -6 1201.92 752.200  13
  13   2   6 540.490 935.370  18
 -13  -2  -6 312.511 361.036  11
  13  -2  -6 1038.29 616.403   6
  13   2  -6 950.423 612.295   6
  13   2   6 598.795 400.380  22
  13   2   6 692.440 591.986   7
 -13   2  -6 2763.25 1867.36   2
 -13  -2  -6 1041.17 773.477  13
  13   2   7 26528.3 4456.19  18
 -13   2  -7 28472.9 2852.78   8
  13   2   7 26487.5 1955.10  22
 -13  -2  -7 15179.8 3478.18   2
  13   2  -7 24459.7 2131.17   6
 -13   2  -7 20335.5 4561.49   2
 -13  -2  -7 21771.2 1757.04  11
  13  -2   7 25831.3 1929.44  22
  13  -2   7 28064.1 4770.43  18
 -13   2  -7 23651.6 2235.31  13
 -13  -2  -7 24189.9 2572.45  13
  13  -2  -7 22289.1 1855.01   6
  13   2   8 20518.9 1766.73  22
  13   2  -8 17382.8 1618.69   6
  13  -2   8 20212.4 1743.35  22
 -13  -2  -8 19534.9 2384.28  13
 -13   2  -8 18802.9 2341.78   8
 -13  -2  -8 18477.2 1639.12  11
  13  -2   9 2136.39 614.100  22
 -13  -2  -9 1823.05 620.674  11
 -13   2  -9 1663.51 908.151   8
 -13  -2  -9 1005.57 799.848   8
  13   2   9 2486.09 761.845  22
 -13   2 -10 13751.0 1335.73  14
  13  -2  10 17483.8 1521.79  22
  13   2  10 17649.8 1509.35  22
 -13   2 -10 15356.8 1960.59   8
 -13  -2 -10 15567.4 1739.65   8
  13  -2  11 11316.3 1097.64  22
  13   2  11 12561.2 1099.63  22
 -13  -2 -11 9832.67 1164.27  14
 -13   2 -11 9301.17 1259.03   8
 -13   2 -11 7091.60 803.222  14
 -13  -2 -11 9611.21 1129.61   8
 -13   2 -12 1903.80 286.461  14
 -13   2 -12 3292.76 558.237   8
 -13  -2 -12 4912.77 619.877  14
  13   2  12 5774.84 583.711  22
  14  -2   0 3278.19 1871.23  17
 -14  -2   0 2160.76 1141.23  19
 -14  -2   0 2972.77 1942.85   2
  14   2   0 1789.93 1044.34  17
 -14   2   0 2858.42 1643.39   2
  14  -2   0 1437.48 552.197   7
  14   2   0 1717.35 554.859   6
  14   2   0 1305.19 609.590   7
  14  -2   0 1755.84 589.398   6
  14   2   1 27716.1 2913.82  18
 -14  -2   1 29412.8 4647.72   2
 -14  -2  -1 30241.0 4592.59   2
 -14   2   1 32641.9 4631.78   2
  14  -2   1 25729.9 2209.30   7
 -14  -2  -1 25280.6 3147.78  19
  14   2   1 29419.1 3778.30  17
  14   2  -1 28246.3 4254.32  17
  14  -2  -1 29224.1 4603.64  17
  14  -2   1 27842.9 4481.98  17
 -14  -2   1 24178.2 2994.56  19
  14  -2   1 27677.6 2132.09   6
  14   2  -1 26267.3 2141.81   6
 -14   2  -1 31774.5 5093.37   2
  14   2   1 26740.2 1844.66   6
  14   2   1 25388.1 2082.94   7
  14  -2  -1 29242.9 2262.48   6
  14  -2   2 2762.54 1279.06  17
  14   2   2 1764.25 762.637  18
  14   2   2 2137.59 502.311   6
  14   2  -2 2510.98 823.342   6
 -14  -2   2 2042.23 1058.31  19
  14  -2  -2 3178.54 902.597   6
  14  -2   2 1884.58 648.474   6
 -14   2  -2 1329.88 1281.09   2
  14   2  -2 3085.53 1889.70   1
  14   2  -2 2773.91 1702.20  17
  14  -2  -2 778.529 1019.48  17
 -14  -2  -2 2489.89 1030.11  19
 -14  -2  -2 3533.93 1936.51   2
 -14   2   2 3091.26 1548.11   2
  14   2   2 1925.41 681.217   7
  14  -2   2 2665.47 879.103   7
  14   2   3 56032.6 3258.53   7
  14  -2   3 61273.2 7096.90  17
 -14  -2   3 59129.8 5175.83  19
  14  -2   3 62601.7 3010.50   6
 -14   2  -3 60519.7 7633.55   2
  14   2  -3 63137.8 3699.07   6
  14   2  -3 59271.6 7096.65  17
  14  -2   3 63860.8 5652.86  18
  14  -2   3 57284.6 3796.97   7
  14   2   3 60065.1 5266.79  18
  14  -2  -3 62935.7 7149.65  17
 -14  -2  -3 46503.3 4720.69  19
  14  -2  -3 55500.6 3316.13   6
 -14  -2  -3 56350.3 6593.94   2
 -14  -2  -4-1036.40 1719.44   2
 -14  -2   4 1620.01 1233.26  19
  14  -2   4 19.5400 758.010  18
  14   2   4 149.837 545.538   7
  14  -2  -4 110.121 541.813   6
  14  -2  -4 1529.84 1498.98  17
  14   2   4 678.564 965.942  18
 -14   2  -4-433.994 1263.41   2
  14   2  -4 1328.14 976.630   6
  14  -2   4 3840.26 2375.40  17
 -14   2  -4 133.441 410.395  13
 -14  -2  -4 133.270 964.137  19
  14   2  -5 17838.6 2088.95   6
 -14   2  -5 15771.1 1786.45  13
 -14  -2  -5 17179.2 1351.68  11
 -14  -2  -5 17522.6 3938.49   2
  14   2   5 19555.1 3633.97  18
  14  -2   5 19559.2 3858.52  18
  14  -2  -5 17587.7 4201.64  17
 -14   2  -5 15188.3 4236.80   2
  14  -2  -5 15936.0 1855.51   6
 -14  -2  -5 18063.8 1936.89  13
  14   2   5 20661.5 2102.72   7
 -14  -2  -5 14861.2 2923.19  19
 -14  -2  -6 10070.1 3032.17   2
 -14   2  -6 12571.4 1708.55  13
 -14   2  -6 12452.9 3936.11   2
  14  -2  -6 10482.4 1496.31   6
 -14  -2  -6 10789.2 1183.09  11
  14   2   6 14273.0 3223.62  18
  14   2   6 14751.7 1922.16   7
  14   2  -6 13864.6 1779.27   6
 -14   2  -6 15364.9 1996.15   8
  14  -2   6 14028.0 3214.79  18
 -14  -2  -6 10947.4 1699.66  13
 -14  -2  -6 7435.24 2124.07  19
 -14   2  -7 22148.4 2404.32   8
  14   2  -7 20686.7 2015.44   6
  14  -2  -7 19042.7 1780.55   6
  14   2   7 21072.1 1711.49  22
 -14  -2  -7 20617.1 2329.90  13
 -14  -2  -7 19558.7 1611.68  11
 -14  -2  -8 261.685 407.205  11
  14   2  -8 1201.60 603.064   6
 -14   2  -8 1434.96 808.267   8
  14  -2   8 620.729 395.160  22
 -14  -2  -8 473.883 791.850  13
  14   2   8 1434.26 551.281  22
  14   2   9 36810.6 2100.79  22
 -14  -2  -9 31284.2 2648.36   8
 -14   2  -9 38452.5 2932.43   8
 -14  -2  -9 29774.9 1853.35  11
 -14   2 -10 2752.45 863.345   8
 -14  -2 -10 1792.29 772.130   8
 -14   2 -10 2110.26 538.025  14
 -14  -2 -11 837.319 426.495   8
 -14   2 -11 1326.76 508.364   8
 -14  -2 -11 1147.02 437.020  14
 -14   2 -11 796.257 312.731  14
 -14   2 -12 2197.33 400.757   8
 -14  -2 -12 1052.99 306.672  14
  15  -2   0-181.656 1117.81  17
 -15   2   0-124.865 997.685   2
  15   2   0-234.067 567.913   6
  15  -2   0 14.0470 504.853   6
  15   2   0-15.9833 487.455   7
  15   2   0 950.839 858.367  17
 -15  -2   0-728.424 1693.21   2
 -15  -2   0-579.026 825.418  19
  15  -2   0 7.73411 489.022   7
  15   2   1 54223.1 3338.75   7
 -15   2   1 62542.7 6737.65   2
 -15   2  -1 59554.9 7269.64   2
  15  -2   1 51771.5 3291.16   7
  15   2  -1 54192.7 5937.14  17
  15  -2  -1 56187.7 3441.51   6
  15  -2   1 57111.1 3253.67   6
 -15  -2   1 57498.6 6673.97   2
  15  -2   1 54340.6 6464.84  17
 -15  -2  -1 58940.7 6708.41   2
  15   2  -1 55935.0 3364.03   6
  15  -2  -1 63619.2 6984.76  17
  15   2  -1 51473.2 3124.40   7
 -15  -2   1 51626.0 4410.69  19
  15  -2  -1 52112.1 2819.83   7
  15   2   1 55342.2 2845.03   6
 -15  -2  -1 49980.0 4654.19  19
  15   2   2 2995.25 956.065  18
  15   2  -2 2513.48 757.371   6
  15  -2  -2 3069.76 1101.72   6
 -15  -2  -2 2631.78 1097.21  19
 -15   2  -2 2179.15 1728.29   2
 -15   2   2 3004.71 1478.12   2
  15   2  -2 3687.50 2037.93  17
 -15  -2   2 2435.68 1660.59   2
  15   2   2 2048.42 549.490   6
 -15  -2  -2 3774.66 1904.23   2
  15  -2   2 2746.36 775.417   6
  15  -2  -2 1900.53 1348.41  17
  15  -2   2 5581.29 1615.36   7
  15   2   2 2272.52 778.709   7
  15   2  -2 2065.67 582.123   7
  15  -2   2 4262.07 2182.32  17
  15  -2   3 1220.67 619.973   6
  15   2   3 28.5452 613.750   7
 -15  -2   3 430.596 995.304   2
  15   2   3-629.124 1082.65  18
  15  -2   3 1883.59 1427.78  17
 -15   2  -3-29.1654 470.450  13
 -15   2  -3-130.834 1601.55   2
 -15  -2  -3 651.190 682.017  19
  15  -2  -3-1166.27 1596.01  17
  15   2  -3 1666.22 1550.79  17
  15   2  -3 51.6518 890.306   6
 -15  -2  -3 300.480 1000.05   2
  15  -2  -3 560.518 698.417   6
 -15   2  -4 741.790 1655.79   2
 -15  -2  -4 697.956 939.419  19
  15   2   4 650.622 647.409  18
 -15  -2  -4 1134.25 937.892   2
 -15   2  -4 1228.50 659.143  13
  15  -2  -4 2694.03 1965.03  17
  15   2  -4-97.6170 976.871   6
  15  -2  -4 1117.74 756.446   6
  15   2   4 1261.78 690.061   7
 -15  -2  -4 742.798 565.884  13
 -15  -2  -5 34514.7 5498.38   2
 -15   2  -5 39704.1 2632.96  13
  15  -2  -5 40858.5 3085.88   6
 -15   2  -5 40024.4 6539.21   2
  15  -2   5 38469.3 4997.49  18
  15   2   5 39569.2 4876.02  18
  15  -2  -5 40567.4 6430.83  17
  15   2  -5 45610.5 3464.63   6
  15   2   5 44523.3 3283.31   7
 -15  -2  -5 39933.3 2957.35  13
 -15  -2  -5 30999.0 3773.92  19
  15  -2  -6 552.326 558.280   6
 -15  -2  -6 276.858 382.887  11
 -15   2  -6 533.461 720.779  13
 -15   2  -6 143.661 702.599   8
  15   2  -6-173.293 777.597   6
 -15  -2  -6 143.327 883.332  13
 -15   2  -7 11924.2 1835.47   8
 -15  -2  -7 10338.7 1136.08  11
  15  -2  -7 12379.2 1521.30   6
  15   2  -7 12810.0 1660.11   6
 -15  -2  -7 11201.8 1751.74  13
 -15  -2  -8 6593.38 1429.41   8
 -15  -2  -8 5690.48 860.244  11
  15   2  -8 7593.95 1084.53   6
 -15   2  -8 8245.68 1519.94   8
 -15   2  -9 1752.68 858.814   8
 -15  -2  -9 1452.15 759.773   8
 -15  -2 -10 2495.58 735.336   8
 -15   2 -10 1842.66 441.282  14
 -15   2 -10 2412.78 790.880   8
 -15   2 -11 25763.9 1531.05   8
 -15  -2 -11 23161.4 1348.07   8
 -15  -2 -11 21664.6 1211.53  14
  16  -2   0 54050.9 3540.24   6
  16  -2   0 57302.3 6812.88  17
 -16   2   0 56162.3 6971.62   2
  16  -2   0 49909.7 3314.88   7
  16   2   0 50002.7 3124.56   6
  16   2   0 49457.8 3409.46   7
 -16  -2   0 54809.5 6663.34   2
  16  -2  -1 13082.6 3180.84  17
  16   2   1 10042.8 1294.38   6
 -16  -2   1 12811.3 3124.68   2
 -16  -2  -1 13111.9 3263.74   2
  16   2  -1 11425.9 1673.82   6
 -16   2  -1 10634.5 3091.65   2
  16  -2  -1 11229.4 1779.56   6
 -16   2   1 11327.8 2998.25   2
  16  -2   1 12189.4 3040.89  17
  16   2  -1 12718.4 2766.21  17
  16   2  -1 10343.6 1496.45   7
  16   2   1 11014.0 1695.60   7
  16  -2   1 10526.2 1566.78   6
  16  -2  -2 9734.80 2675.62  17
  16   2   2 10852.9 1262.40   6
 -16  -2  -2 10290.2 2864.38   2
  16  -2  -2 12283.4 1870.40   6
  16   2  -2 13865.4 3329.41  17
  16   2  -2 13118.9 1871.99   6
  16  -2   2 11311.1 2961.41  17
  16  -2   2 12103.7 1570.65   6
 -16  -2   2 13533.0 3370.32   2
  16   2   2 12909.0 1796.68   7
  16   2  -2 12633.1 1564.25   7
 -16   2  -2 13359.7 3987.60   2
 -16   2  -3 21202.0 4607.89   2
  16  -2  -3 25237.2 2620.57   6
  16  -2   3 23298.5 2085.94   6
  16  -2  -3 20305.6 4187.60  17
  16   2  -3 24625.5 2687.53   6
 -16  -2   3 21937.4 4235.74   2
 -16  -2  -3 19714.5 4152.07   2
  16   2   3 23405.8 2419.04   7
 -16   2  -3 23447.2 1798.28  13
  16   2  -4 13224.3 2020.46   6
 -16   2  -4 12134.7 1415.02  13
  16  -2  -4 11036.9 1890.00   6
  16   2   4 11383.7 1837.42   7
 -16  -2  -4 9389.37 1452.44  13
  16  -2  -5 5487.68 1276.25   6
  16   2  -5 4674.83 1153.64   6
 -16   2  -5 4040.21 1159.45   8
  16   2   5 5309.27 1300.78   7
 -16   2  -5 4450.05 1029.85  13
 -16  -2  -5 4172.61 1093.70  13
  16  -2  -6 28965.9 2592.33   6
 -16   2  -6 24251.9 2465.86   8
 -16   2  -6 20386.4 1958.48  13
  16   2  -6 26432.8 2640.02   6
 -16  -2  -6 24375.9 2387.61  13
  16   2  -7 17015.7 1961.42   6
 -16   2  -7 16702.1 1940.39   8
  16  -2  -7 13445.0 1689.82   6
 -16  -2  -7 13658.8 1808.98  13
 -16   2  -8-281.393 788.864   8
 -16  -2  -8 339.304 690.092   8
 -16  -2  -9 15548.3 1624.63   8
 -16   2  -9 17700.6 1750.23   8
 -16   2  -9 13263.2 1070.53  14
 -16  -2 -10 6056.19 779.351  14
 -16   2 -10 6480.75 927.332   8
 -16  -2 -10 6490.48 869.162   8
 -16  -2 -11 220.745 218.395   8
 -16  -2 -11-31.5258 155.728  14
  17  -2   0 492.829 816.909   6
 -17   2   0-997.465 1468.37   2
  17   2   0 491.674 689.884   6
 -17  -2   0 2335.48 1265.78   2
  17   2   0 268.299 722.354   7
  17  -2   1 565.877 771.376   6
  17   2   1 991.511 627.225   6
 -17  -2   1 2835.16 1675.83   2
  17   2  -1 1811.19 778.304   7
  17  -2   1 1060.35 970.221  17
  17   2  -1 938.679 741.111   6
 -17  -2  -1 1921.71 1612.11   2
  17  -2  -1 3413.81 1248.98   6
  17   2   1 1390.92 885.171   7
  17  -2  -1 664.939 1177.39  17
 -17   2  -1 133.784 1564.34   2
  17   2   2 64579.9 3139.91   6
  17   2  -2 75051.0 4743.95   6
  17   2  -2 66696.8 3836.45   7
  17   2   2 67547.2 4322.13   7
  17  -2   2 67398.1 3816.80   6
  17  -2  -2 73828.9 4665.62   6
  17  -2  -3 7682.59 1660.16   6
  17   2   3 5300.25 1314.28   7
  17   2  -3 7108.83 1658.83   6
  17  -2   3 6335.73 1219.01   6
 -17   2  -4 32749.9 2662.66   8
  17  -2  -4 34245.4 3312.51   6
  17   2  -4 38112.7 3568.09   6
 -17   2  -4 29371.2 2205.64  13
  17   2   4 34705.0 3137.05   7
 -17  -2  -4 30581.3 2450.00  13
 -17   2  -5 2674.00 988.369   8
  17   2  -5 1853.14 1154.79   6
  17  -2  -5 3130.84 1074.53   6
 -17  -2  -5 2260.55 900.500  13
 -17   2  -5 1723.95 771.769  13
 -17  -2  -6 7287.71 1393.66  13
  17  -2  -6 8177.92 1462.45   6
 -17   2  -6 8657.84 1539.62   8
 -17   2  -6 6693.52 1045.92  13
  17   2  -6 9736.89 1741.77   6
  17   2  -7 2381.27 773.229   6
 -17   2  -7 2411.62 785.113   8
 -17  -2  -7 2518.04 846.643   8
 -17  -2  -7 2336.18 826.811  13
 -17  -2  -8 16645.8 1739.15   8
 -17   2  -8 16799.1 1784.94   8
 -17  -2  -9 204.974 426.029   8
 -17   2  -9 501.693 463.648   8
 -17  -2 -10 8281.49 837.702   8
 -17  -2 -10 7665.45 676.262  14
 -17   2 -10 8129.54 866.863   8
  18  -2   0 79197.2 4739.69   6
  18   2   0 70804.1 4065.27   6
  18   2   0 74195.5 4549.40   7
  18  -2   1 6246.03 1375.83   6
  18  -2  -1 5312.75 1549.32   6
  18   2  -1 5800.32 1306.11   7
  18   2  -1 6508.96 1528.11   6
  18   2   1 5509.41 1055.68   6
  18   2   1 6289.03 1620.83   7
  18   2   2 5245.82 922.766   6
  18  -2   2 5571.71 1246.53   6
  18   2  -2 5947.39 1257.38   7
  18   2  -2 5340.57 1452.05   6
  18   2   2 6233.93 1494.42   7
  18  -2  -2 6776.17 1723.26   6
  18  -2  -3 10646.2 2073.22   6
  18   2  -3 9255.80 1957.53   6
  18   2   3 7762.98 1725.06   7
 -18  -2  -3 6346.44 1141.59  13
  18   2  -4 17307.3 2554.93   6
 -18  -2  -4 11563.1 1541.99  13
  18  -2  -4 14315.0 2215.95   6
 -18   2  -4 11989.1 1550.19   8
  18  -2  -5 901.616 746.962   6
  18   2  -5 1312.42 1025.83   6
 -18  -2  -5 1398.60 780.688  13
 -18   2  -5 560.298 575.553   8
 -18   2  -6 43343.9 2851.49   8
  18   2  -6 51503.3 3806.85   6
  18  -2  -6 51776.3 3485.60   6
 -18  -2  -7 898.129 574.831   8
  18   2  -7 1769.15 768.381   6
 -18   2  -8 4844.80 892.586   8
 -18  -2  -8 3412.18 803.243   8
 -18  -2  -9 357.678 399.059   8
 -18   2  -9 573.498 370.922   8
  19   2   0 125.442 660.708   6
  19   2   0 759.889 911.928   7
  19  -2   0-723.028 1007.80   6
  19   2  -1 23515.8 2613.23   6
  19   2  -1 23072.8 2445.39   7
  19  -2  -1 23709.0 2898.02   6
  19   2   1 23242.3 2820.36   7
  19  -2   1 23046.8 2547.18   6
  19   2   1 19914.3 2003.01   6
  19   2   2 11079.1 1965.40   7
  19  -2   2 10722.9 1599.91   6
  19  -2  -2 12158.2 2157.76   6
  19   2  -2 13533.9 2186.83   6
  19   2   2 10262.3 1269.92   6
 -19  -2  -3-408.470 709.464  13
  19  -2  -3 256.329 1062.22   6
  19   2  -3 42.3343 1135.15   6
  19  -2  -4 22987.1 2883.52   6
 -19   2  -4 22289.7 1935.14   8
 -19  -2  -4 17837.2 1862.27  13
  19  -2  -5 39907.8 3400.35   6
 -19   2  -5 30961.0 2240.66   8
  19   2  -5 43717.9 3865.45   6
 -19  -2  -5 28603.7 2403.32  13
 -19  -2  -6 448.088 562.605   8
 -19  -2  -6 298.020 483.477  13
  19   2  -6-455.782 786.646   6
 -19   2  -6 379.609 452.683   8
  19  -2  -6 777.031 715.723   6
  19   2  -7 9009.40 1314.81   6
 -19   2  -7 7285.91 1000.02   8
 -19  -2  -7 5557.66 948.328   8
 -19  -2  -8 9143.99 994.889   8
 -19   2  -8 7504.58 897.787   8
 -19  -2  -9 23215.0 1183.34   8
  20   2   0-84.1083 722.002   6
  20  -2   0 1459.59 1365.35   6
  20   2  -1 16402.9 2243.93   6
  20  -2   1 17110.1 2133.88   6
  20   2   1 15034.9 1696.18   6
  20  -2  -1 20314.8 2724.55   6
  20   2  -2 1442.00 1264.21   6
  20   2   2 514.864 496.213   6
 -20  -2  -2-13.8858 682.856  13
  20  -2  -2 2601.43 1462.09   6
  20  -2  -3 57617.6 4528.26   6
  20   2  -3 64197.1 4802.89   6
  20   2  -4 6224.48 1820.59   6
  20  -2  -4 7331.25 1770.80   6
 -20  -2  -4 3127.60 880.259  13
  20   2  -5 6155.00 1576.84   6
  20  -2  -5 5901.82 1479.86   6
 -20  -2  -5 4990.10 945.171   8
 -20  -2  -5 3489.92 816.985  13
 -20  -2  -6 1601.04 605.672   8
  20  -2  -6 1291.18 708.525   6
 -20   2  -6 2266.21 571.972   8
 -20   2  -7 10555.7 934.459   8
 -20  -2  -7 8760.55 978.410   8
 -20  -2  -8 75.6997 207.401   8
  21  -2   0 878.380 1101.84   6
  21   2   0 531.909 705.603   6
 -21  -2  -1 46598.6 2646.52  13
  21   2  -1 57530.2 3979.93   6
  21  -2  -1 60704.8 4435.51   6
  21   2   1 52003.5 2973.94   6
  21   2  -2 4362.00 1365.05   6
 -21  -2  -2 3174.53 763.746  13
  21  -2  -3 1458.79 1342.35   6
 -21  -2  -3 849.563 565.018  13
  21   2  -3-26.8226 1093.29   6
  21  -2  -4 6569.64 1770.38   6
  21   2  -4 7348.95 1703.62   6
 -21  -2  -4 2921.44 714.598   8
 -21  -2  -4 2798.57 751.096  13
  21  -2  -5 38553.2 3256.35   6
  21   2  -5 42959.0 3506.72   6
 -21  -2  -5 26171.4 1746.94   8
  21   2  -6 1259.97 721.993   6
 -21  -2  -6 507.199 360.371   8
  22   2   0 57824.0 3355.70   6
 -22  -2   0 54097.8 2717.16  13
  22   2   1 2496.86 761.281   6
 -22  -2  -1 989.719 502.732  13
  22   2  -1 1787.33 955.618   6
 -22  -2  -2 5795.85 939.199  13
  22   2  -2 10311.6 1966.84   6
  22  -2  -2 8596.44 2074.14   6
  22  -2  -3 30092.2 3256.29   6
  22   2  -3 30757.3 3285.94   6
  22   2  -4 30176.7 3123.85   6
 -22  -2  -4 11239.3 916.168  13
  22   2  -5 845.502 796.362   6
  23   2  -1 2543.59 981.236   6
  23   2  -2 79353.4 4485.13   6
  23   2  -3 3251.55 1263.73   6
  23   2  -4 36414.6 3050.53   6
   0   3   0-42.7359 175.070   4
   0   3   0-71.0427 223.439  18
   0  -3   0-8.36352 177.170  19
   0  -3   0-206.739 309.401  20
   0   3  -1 25031.1 1724.41  18
   0  -3  -1 23809.1 1036.22  17
   0  -3   1 23370.6 1535.08  20
   0   3  -1 21693.0 1657.19   4
   0   3   1 20953.1 1712.29   3
   0   3   1 21963.4 1113.29  18
   0  -3  -1 24112.7 1295.32  19
   0   3  -1 26974.3 3332.49   2
   0   3   2 196.079 658.456   3
   0  -3  -2 182.562 182.259   2
   0  -3  -2 128.913 530.756  19
   0   3  -2-197.431 1789.29   2
   0   3  -2-483.360 950.816   4
   0  -3   2-7.05015 451.438  20
   0   3   2 136.808 276.615  18
   0  -3  -2 176.299 306.563  17
   0   3  -3 188133. 12060.0   2
   0   3   3 144260. 5252.58   3
   0  -3  -3 184752. 7508.13  19
   0   3  -3 175896. 8055.15   4
   0   3   3 144282. 4052.28  18
   0  -3  -3 227569. 6909.30   2
   0  -3   3 138791. 5285.26  20
   0   3   4 109.292 694.120   3
   0  -3   4-517.812 857.527  20
   0  -3  -4-621.797 1089.71   2
   0   3  -4-42.3416 1240.62   4
   0   3   4 147.870 360.655  18
   0   3  -4-996.268 2015.28   2
   0  -3   5 44218.5 4068.40  20
   0   3   5 43598.4 2945.82  18
   0   3   6 361.980 545.981  18
   0   3   6 299.653 640.390   3
   0  -3   6-829.871 1096.98  20
   0   3  -6 1573.96 1886.30   4
   0  -3   7 51889.4 5143.03  20
   0  -3  -7 62190.4 6970.33   4
   0   3  -7 64109.6 6957.25   4
   0   3   7 42171.2 3342.03  18
   0   3   8 2721.32 1686.41  20
   0  -3   8 1007.14 1391.01  20
   0   3   8 63.0530 611.188  18
   0  -3  -8-234.953 647.038  14
   0   3  -8-386.778 619.317  14
   0  -3  -8 1606.83 1690.63   4
   0  -3  -8 452.459 351.100  10
   0   3  -8-1140.58 1871.65   4
   0   3  -8 113.647 282.272  10
   0   3  -9 119518. 3896.10  10
   0   3  -9 103769. 3719.21   8
   0   3  -9 110617. 4279.22  14
   0  -3   9 122734. 8808.84  20
   0  -3  -9 137312. 5221.56  14
   0  -3  -9 119540. 3810.75  10
   0   3  -9 118456. 9635.31   4
   0  -3  -9 115149. 3782.34  11
   0  -3   9 104805. 3511.71  22
   0   3   9 146105. 9463.18  20
   0  -3  -9 121664. 9155.69   4
   0   3 -10-365.101 637.904  14
   0  -3  10 1301.58 1741.53  20
   0  -3 -10-164.014 792.099  14
   0   3  10-415.683 884.635  20
   0  -3  10-223.769 527.027  22
   0   3 -10 383.390 459.842  10
   0   3 -10-416.499 469.761   8
   0   3 -10 694.449 1301.81   4
   0  -3 -10 402.167 1070.55   4
   0  -3 -10 376.087 583.555  10
   0   3  10 96.9253 483.538  22
   0   3  11 5271.42 875.099  22
   0  -3 -11 6845.06 1076.75  10
   0  -3  11 4017.05 833.431  22
   0   3 -11 5469.62 997.300  10
   0  -3 -11 5078.01 1121.67  14
   0   3 -12 2269.09 1072.09   5
   0  -3  12 3421.64 884.710  22
   0   3 -12 2035.46 857.102  10
   0  -3  13 24677.8 1504.64  22
   0  -3 -13 22890.5 1565.08  10
   0   3 -13 25907.8 1856.28   5
   0   3  13 23847.5 1333.81  22
   0  -3 -14-101.338 222.031  10
   0   3 -14 31.6868 309.934   5
  -1  -3   0 55.0168 239.510  20
   1  -3   0 95.1390 120.185  19
  -1   3   0 150.854 146.050   4
  -1   3   0-43.8485 259.597  18
   1   3   0 76.9605 212.037  18
   1  -3   0-45.8890 279.199  20
  -1   3   0 65.7632 769.672   2
   1   3   0 506.821 523.219   3
  -1  -3   0 102.887 225.018  19
   1   3  -1 161526. 3759.03  18
   1   3   1 134604. 3154.81  18
  -1   3   1 121654. 2276.24  18
   1  -3  -1 140964. 3267.07  17
  -1  -3  -1 150728. 3605.32  19
  -1  -3   1 138789. 3740.98  20
  -1   3  -1 155215. 4636.63  18
  -1   3   1 129717. 3745.22   3
   1  -3  -1 159915. 3287.50  19
  -1   3  -1 155380. 4799.67   4
   1   3  -1 140866. 3870.67   4
   1  -3   1 136249. 3722.54  20
   1   3   1 143738. 4401.00   3
   1   3   2 24710.2 2222.33   3
  -1  -3  -2 31309.7 2157.95  19
   1  -3  -2 35982.7 2823.83  19
   1  -3   2 24111.6 1861.76  20
  -1  -3   2 25406.8 1929.30  20
   1   3  -2 27418.3 1987.10  18
  -1   3   2 24522.9 1160.26  18
   1   3  -2 24923.1 2431.98   4
  -1   3   2 24380.6 1900.18   3
   1   3   2 23528.7 1492.34   1
   1  -3  -2 25073.1 1574.33  17
  -1   3  -2 31163.3 5121.90   2
  -1   3   2 19363.4 771.551   1
   1   3   2 25042.8 1669.24  18
  -1   3   3-188.907 586.368   3
  -1  -3  -3-60.9863 405.546   2
   1   3   3 407.769 431.912  18
  -1  -3   3 298.677 639.812  20
  -1   3   3 192.259 250.545  18
  -1   3  -3 1441.64 2500.07   2
   1  -3   3 411.162 652.792  20
   1   3  -3-1029.78 2197.05   2
   1   3  -3-130.883 974.163   4
   1   3   3 131.567 783.916   3
   1  -3  -3 221.943 529.928  17
  -1  -3  -3 688.957 767.472  19
   1   3   4 10653.4 1572.08  18
   1   3  -4 11790.2 2538.02   4
   1  -3   4 9649.72 1713.69  20
  -1   3   4 10884.8 1589.31   3
  -1  -3  -4 13516.9 2524.80  19
  -1   3  -4 14781.9 4289.67   2
  -1  -3  -4 16620.9 2330.88   2
  -1  -3   4 8494.52 1662.21  20
   1   3  -4 5396.85 2524.60   2
   1   3   4 10351.2 1831.99   3
  -1   3   4 10919.8 1219.91  18
  -1   3  -4 13194.1 2987.33   4
  -1  -3   5 77986.6 5386.88  20
  -1   3   5 67216.5 3237.04  18
   1  -3   5 69264.1 5065.72  20
  -1   3   5 68535.1 3914.63   3
   1   3   5 80664.4 4401.51  18
  -1   3  -5 81150.4 7290.93   4
  -1   3  -5 96237.2 9870.25   2
   1   3  -5 83032.6 7180.59   4
   1  -3   6 3010.71 1442.41  20
  -1   3  -6 1733.23 1855.54   2
   1  -3  -6 3294.03 2168.87   4
   1   3   6 2800.64 1046.14  18
  -1  -3   6 1361.91 1278.95  20
   1   3  -6 1280.81 1970.89   4
  -1   3  -6 3627.15 2256.36   4
  -1   3   6 2298.39 769.518  18
  -1   3  -7 35552.6 5792.13   2
   1  -3   7 35258.8 4246.56  20
   1   3  -7 37716.2 5560.03   4
   1   3   7 33628.3 3481.39   3
   1   3   7 32076.4 3081.91  18
  -1   3  -7 33459.8 5435.85   4
   1  -3  -7 45168.3 5803.19   4
  -1  -3   7 34472.5 4462.89  20
  -1   3   7 29078.7 2520.78  18
  -1  -3  -8 19439.8 1397.48  10
  -1   3  -8 17279.2 1361.27  10
   1  -3   8 18121.0 3302.99  20
   1   3   8 15552.2 2173.33  18
   1   3  -8 17857.4 1355.24  10
  -1   3   8 20794.1 3690.19  20
  -1  -3   8 17170.2 3338.60  20
   1   3  -8 19157.7 1712.21  14
   1   3   8 20621.1 3524.90  20
   1   3  -8 17217.0 3967.91   4
  -1   3  -8 17770.0 3852.12   4
  -1  -3  -8 26021.8 4524.21   4
  -1   3  -8 18593.5 1675.33  14
   1  -3  -8 23221.8 2090.19  14
  -1  -3  -8 24918.8 2238.28  14
   1  -3  -8 21247.2 3882.86   4
   1  -3  -8 19179.6 1415.38  10
   1  -3   8 14463.3 1271.65  22
  -1  -3  -9 5162.19 906.364  10
   1   3   9 6534.58 2275.24  20
   1  -3   9 6167.73 2068.31  20
  -1  -3   9 6726.63 2266.59  20
   1  -3  -9 4298.04 900.607  14
  -1   3  -9 6393.37 1017.59   8
   1  -3   9 5818.44 906.150  22
  -1   3   9 5753.54 2140.22  20
  -1   3  -9 6980.60 972.890  10
  -1  -3  -9 5112.04 930.740  11
   1   3  -9 6263.25 922.954  10
   1   3  -9 10179.4 3453.15   4
  -1  -3   9 5385.96 787.100  22
   1  -3  -9 1717.04 966.781   4
  -1  -3  -9 5893.15 1297.38  14
   1   3  -9 6203.48 1111.43  14
  -1   3  -9 5630.11 1044.26  14
   1  -3  -9 4554.68 817.952  10
  -1   3  -9 5412.48 2163.33   4
  -1  -3  -9 5352.71 2290.54   4
  -1  -3  10 7364.82 1008.76  22
  -1  -3  10 5867.74 2050.58  20
  -1  -3 -10 1703.09 1092.07   4
  -1   3 -10 7567.57 1092.67  10
   1   3 -10 7714.81 1134.42  10
  -1   3 -10 4929.82 942.649   8
  -1  -3 -10 6317.06 1284.06  14
  -1   3  10 6543.35 933.321  22
  -1  -3 -10 6982.09 1081.59  10
  -1   3  10 5764.00 2069.72  20
   1   3  10 7990.11 2313.11  20
   1   3 -10 7444.21 2558.16   4
   1  -3  10 5324.82 918.650  22
  -1   3 -10 6613.78 1178.06  14
   1  -3 -10 4934.83 1133.42  14
  -1   3 -10 6825.79 2504.85   4
   1  -3  10 7802.51 2265.17  20
   1  -3 -10 6773.27 1124.39  10
   1  -3  11 37319.5 2322.59  22
  -1  -3 -11 37481.4 2356.93  10
  -1   3 -11 39310.5 2694.19  14
  -1   3 -11 43963.2 2526.50  10
   1   3 -11 41326.2 2774.17   5
  -1   3 -11 35063.1 2180.51   8
  -1   3  11 40257.9 2090.79  22
   1  -3 -11 37396.6 2416.53  10
   1   3 -11 43472.4 2546.60  10
   1   3  11 39959.6 2332.78  22
  -1  -3  11 40775.2 2231.60  22
   1  -3 -11 36222.3 2788.37  14
  -1  -3 -11 38773.1 2884.73  14
  -1   3 -12 3105.69 990.695   5
   1  -3  12 3229.16 745.081  22
  -1   3  12 1527.48 477.082  22
  -1  -3 -12 1682.83 1198.50  14
   1   3  12 2831.64 719.535  22
   1   3 -12 2673.66 701.124  10
  -1  -3  12 3176.90 676.875  22
   1   3 -12 3099.93 920.531   5
  -1   3 -12 2046.89 608.401  10
  -1  -3 -12 2459.60 677.338  10
   1  -3 -12 2402.64 777.058  10
   1  -3 -13 8907.64 1027.51  10
   1   3 -13 7167.48 1005.90   5
  -1   3 -13 7158.66 1094.85   5
   1  -3  13 7531.74 912.863  22
   1   3  13 9848.14 954.669  22
  -1  -3 -13 8609.82 954.065  10
   1  -3 -13 8170.16 962.361   5
  -1   3 -14 9172.38 962.797   5
   1  -3  14 12284.5 820.651  22
  -1  -3 -14 12173.5 883.610  10
   1   3 -14 9018.51 880.674   5
  -1  -3 -14 12150.7 959.517   5
   1  -3 -14 13213.8 989.656  10
  -1   3 -15 4694.01 455.548   5
   2  -3   0 65510.3 2458.52  20
  -2   3   0 71927.9 4041.44   2
   2   3   0 74584.4 2416.60  18
   2   3   0 76286.6 3124.32   3
  -2  -3   0 85563.8 2501.02  20
  -2  -3   0 76080.1 2701.32  19
   2   3   1 72827.9 3496.46   3
  -2   3   1 66860.4 1823.89  18
   2  -3  -1 62465.2 2669.37  17
  -2  -3  -1 72592.8 2972.38  19
   2   3  -1 64920.2 2908.50   4
   2   3  -1 63663.9 2588.39   3
  -2   3   1 79345.9 2947.04   2
  -2  -3   1 76138.0 2704.53  20
   2   3  -1 71399.0 2535.47  18
   2   3   1 62362.4 2478.79  18
  -2   3  -1 77818.9 5160.53   2
   2  -3   1 59752.5 2545.50  20
   2   3   2 789.883 529.356   1
  -2  -3   2 1726.84 640.457  20
   2   3   2 1134.05 1032.02   3
   2   3   2 746.194 575.156  18
  -2   3   2 1059.81 223.735  18
  -2   3   2 1104.21 578.193   3
   2  -3   2 1221.86 562.618  20
   2  -3  -2 919.111 488.178  17
  -2  -3  -2 1453.16 642.232  19
   2   3  -2 1724.79 602.472  18
   2   3  -2 1504.12 891.550   4
  -2   3  -2 1146.16 1738.45   2
   2  -3  -2 1281.35 515.533   4
   2  -3  -3 28991.3 3011.74   4
  -2  -3   3 27590.4 2620.55  20
  -2  -3  -3 32334.9 2834.25  19
  -2  -3  -3 29529.8 2090.43   2
   2   3   3 27653.6 2690.68   3
   2   3  -3 31633.3 3300.79   4
   2  -3  -3 25189.8 2188.92  17
  -2   3   3 27189.2 1231.84  18
   2  -3   3 26205.8 2465.64  20
   2   3   3 27868.5 2055.66   1
   2   3   3 28194.0 2304.81  18
  -2   3   3 25427.8 1979.11   3
  -2   3  -3 33612.7 4861.43   2
  -2  -3  -4 17550.2 2737.00  19
  -2   3   4 14482.0 1669.66   3
   2   3   4 14884.9 1872.53  18
   2  -3  -4 14323.4 2098.16  17
   2  -3  -4 15168.1 2883.42   4
   2   3  -4 14760.2 2778.13   4
  -2  -3  -4 16365.8 2059.53   2
  -2  -3   4 14322.4 2178.37  20
   2  -3   4 14735.2 2010.36  20
  -2   3   4 13157.1 1129.59  18
  -2   3   5 3281.88 915.947   3
  -2  -3  -5 6414.44 1782.52   2
  -2  -3   5 2937.37 1381.57  20
  -2  -3  -5 4872.80 1842.22  19
   2  -3   5 3022.31 1283.80  20
   2   3   5 3623.21 1180.15  18
  -2   3   5 3451.51 699.464  18
  -2   3  -5 3863.52 2728.15   2
   2   3  -5 2170.58 1739.71   4
   2  -3  -5 4122.52 2076.10   4
   2  -3   6 149725. 8044.50  20
   2  -3  -6 154720. 10295.0   4
  -2   3   6 126199. 4349.70  18
  -2   3  -6 168045. 12905.1   2
   2   3   6 140489. 6591.52  18
   2   3  -6 165672. 10966.7   4
  -2  -3   6 145443. 8116.87  20
  -2   3  -6 167711. 11101.1   4
  -2  -3   7 17138.8 3217.76  20
   2  -3   7 15225.8 2817.48  20
   2   3   7 12341.9 2313.84   3
   2   3   7 12459.5 2164.83  18
  -2   3  -7 18442.7 4057.59   4
   2   3  -7 17061.1 4160.73   4
   2   3   7 15479.2 2855.66  20
   2  -3  -7 14251.1 3252.25   4
  -2   3  -7 18270.9 4369.39   2
  -2  -3  -8 5860.53 850.441  11
  -2   3   8 5083.18 1858.57  20
   2   3   8 6365.61 2225.85  20
  -2  -3  -8 6090.22 795.114  10
  -2   3  -8 3404.50 1998.89   2
   2  -3   8 3663.82 1668.35  20
   2   3   8 4954.13 1463.04  18
   2   3  -8 3893.13 867.992  14
  -2  -3   8 4374.48 1836.75  20
   2  -3  -8 5695.92 1069.13  14
   2   3  -8 3776.90 719.585  10
  -2   3  -8 3588.00 802.072  14
   2   3  -8 5194.16 2385.64   4
  -2   3  -8 3764.69 693.876  10
   2  -3  -8 5048.34 803.615  10
   2  -3  -8 4433.13 1555.36   4
  -2   3  -8 3027.43 1898.67   4
   2  -3   8 3807.50 695.811  22
   2   3  -9 14178.8 1394.49  10
   2  -3  -9 17925.3 1555.67  10
  -2   3  -9 12896.7 1460.85   8
  -2   3   9 20585.6 3786.15  20
  -2  -3  -9 17486.8 1413.63  10
  -2   3  -9 14168.9 1374.25  10
   2   3   9 18762.7 3418.03  20
   2  -3  -9 19419.7 3840.48   4
   2   3  -9 14928.9 3708.93   4
  -2  -3   9 13284.8 3151.19  20
   2   3   9 15889.8 2280.48  18
  -2  -3  -9 19906.2 1693.54  11
   2  -3  -9 21167.1 2098.19  14
  -2  -3   9 12112.7 1168.21  22
  -2   3  -9 14414.8 1543.04  14
  -2  -3  -9 21631.9 4084.02   4
   2  -3   9 15696.5 3336.43  20
  -2  -3  -9 23437.0 2305.88  14
   2  -3   9 12311.4 1392.40  22
  -2   3  -9 13995.9 3457.30   4
  -2  -3 -10 18592.0 1701.12  11
  -2  -3  10 17357.5 3375.46  20
  -2  -3  10 21752.1 1586.54  22
   2  -3 -10 19259.0 1725.69  10
  -2   3  10 22937.8 3922.35  20
  -2  -3 -10 19121.5 1588.37  10
   2  -3  10 16490.4 3182.85  20
  -2   3 -10 20381.3 1696.70  10
  -2   3 -10 17118.4 1695.37   8
   2   3 -10 19526.1 1978.86   5
   2  -3  10 15678.2 1640.15  22
  -2  -3 -10 23419.0 2324.98  14
   2   3  10 21162.2 3553.11  20
   2   3 -10 20222.7 1731.14  10
  -2   3 -10 16415.0 3409.49   4
  -2  -3 -10 16975.2 3385.96   4
   2  -3 -10 19209.4 2100.49  14
  -2   3 -10 18653.4 1889.02  14
   2   3 -10 17444.3 3765.79   4
  -2  -3  11 295.390 408.307  22
  -2  -3 -11 586.046 753.757  14
  -2  -3 -11 1095.04 523.126  10
  -2   3 -11-313.159 666.707  14
   2   3 -11 641.195 627.787   5
  -2   3 -11 80.5673 454.007  10
   2  -3 -11 534.813 456.849  10
   2  -3  11-16.9570 417.027  22
   2   3  11 1243.26 566.856  22
  -2   3 -11 595.524 468.559   8
   2   3 -11 38.5903 455.620  10
   2   3  12 34171.7 2101.13  22
   2  -3 -12 32503.0 2169.41  10
  -2   3 -12 31226.2 2470.34   5
   2   3 -12 29672.7 2174.39   5
   2   3 -12 32056.9 2131.91  10
  -2  -3 -12 32549.7 2473.62  14
  -2  -3 -12 29826.2 1888.07  10
   2  -3  12 30299.4 2120.27  22
   2  -3 -13 8514.65 1070.48  10
   2  -3  13 6749.15 952.677  22
  -2  -3 -13 7156.03 900.061  10
  -2   3 -13 4468.70 903.960   5
   2   3 -13 5102.22 968.749   5
  -2  -3 -14-155.044 171.627  10
   2  -3  14-322.002 247.611  22
   2  -3 -14 375.782 253.057  10
  -2   3 -14-67.5118 256.359   5
  -2  -3 -14 991.888 494.846   5
   2   3  14 520.327 241.418  22
  -2   3 -15 4026.65 416.649   5
  -3   3   0-471.206 779.531   2
  -3  -3   0 61.0894 370.660  19
   3   3   0 462.802 386.771  18
  -3  -3   0-15.7763 251.140  20
   3   3   0-173.277 694.708   3
   3  -3   0-131.859 667.974  17
   3   3  -1 8679.49 1021.13  18
   3   3   1 10605.9 716.755  17
   3  -3  -1 7708.93 1185.47  17
   3   3  -1 8939.45 1068.39   3
   3   3   1 11615.4 1283.22  18
  -3  -3  -1 12674.0 1302.24  19
  -3  -3   1 11807.5 1082.97  20
   3  -3   1 8408.42 1009.13  20
   3   3   1 12140.5 1724.05   3
  -3   3   1 8066.34 939.404   2
   3   3  -1 9044.09 1317.45   4
  -3   3  -1 8716.45 1752.63   2
   3  -3  -2 105875. 4225.36  17
   3   3   2 110324. 5527.30   3
  -3   3   2 82098.4 2051.95   2
   3  -3  -2 83341.7 2149.30   4
   3  -3   2 99867.7 3716.21  20
   3   3  -2 127713. 4088.15  18
  -3   3  -2 109203. 6905.41   2
   3   3  -2 119510. 3276.09   3
  -3  -3  -2 128821. 4665.97  19
   3   3   2 113624. 4362.15  18
   3   3   2 119301. 4347.87   1
  -3   3   2 99357.7 3432.31   3
   3   3  -2 134799. 5508.20   4
  -3  -3   2 151656. 4851.84  20
  -3  -3   3 832.995 642.741  20
   3  -3  -3-163.059 514.255   4
   3   3   3-11.2961 533.080  18
  -3  -3  -3 160.659 663.325  19
   3  -3  -3 183.667 629.451  17
   3   3  -3 218.262 502.149  18
  -3   3   3 180.889 470.980   3
   3  -3   3 155.104 484.695  20
   3   3   3 60.7737 491.950   1
   3   3   3-174.660 1027.31   3
  -3   3  -3-523.319 1779.64   2
   3   3  -3 82.1704 861.621   4
  -3   3   3 34.2773 58.8561  18
   3   3  -3 463.184 315.533   3
  -3  -3  -3 2.30095 394.835   2
  -3  -3   4 135693. 6340.88  20
  -3   3   4 111497. 2377.40  18
   3  -3  -4 119196. 5977.03  17
  -3  -3  -4 137723. 5989.76   2
   3  -3   4 123840. 5620.86  20
   3   3   4 130281. 5917.06  18
   3   3  -4 145167. 8248.72   4
   3  -3  -4 131679. 6660.50   4
  -3   3   4 122309. 4371.22   3
  -3   3  -4 140111. 10185.8   2
  -3  -3  -4 148184. 7267.52  19
  -3  -3  -5-127.896 958.300   2
  -3  -3   5-24.1618 955.006  20
   3   3   5 902.944 1481.18   3
  -3  -3  -5 445.249 1514.81  19
  -3   3   5 291.904 266.385  18
   3   3   5-758.887 877.832  18
   3   3  -5-369.268 1464.87   4
  -3   3  -5 555.762 2075.32   2
   3  -3  -5-103.365 1155.91   4
   3  -3   5 408.899 819.614  20
   3   3   6 1458.05 956.919  18
   3   3  -6 7513.22 2813.23   4
   3  -3   6 2717.36 1260.86  20
  -3   3  -6 2275.53 2497.70   2
  -3  -3  -6 3112.24 1512.13   2
   3  -3  -6 1101.69 1429.93   4
   3   3   7 718.231 1072.96  20
   3   3  -7 2343.19 2060.80   4
  -3   3  -7 2421.97 1843.23   4
   3  -3  -7-308.002 1309.28   4
  -3   3  -7 76.7874 1543.42   2
   3  -3   7 622.580 940.116  20
  -3  -3   7 154.218 965.772  20
   3   3   7 966.964 893.763  18
   3  -3   8 49922.3 5288.95  20
   3   3   8 52817.1 5283.76  20
  -3   3  -8 46393.5 2176.72  10
   3   3  -8 52955.8 6931.62   4
  -3   3   8 55496.2 5873.56  20
  -3   3  -8 44428.6 2512.56  14
   3  -3  -8 47320.5 2277.03  10
  -3   3  -8 41972.8 2518.81   8
   3  -3   8 40711.3 2382.98  22
   3  -3  -8 43807.3 5534.35   4
  -3  -3   8 47716.1 5477.46  20
   3   3  -8 47883.6 2221.68  10
  -3   3  -8 41903.2 5981.11   4
  -3   3  -8 44806.8 6423.56   2
   3  -3  -8 54788.2 3207.31  14
   3   3   8 39746.1 4041.06  18
  -3  -3  -8 48262.1 2377.46  11
  -3  -3  -8 47979.2 2033.70  10
   3   3  -9 873.134 574.367   5
   3  -3   9 336.567 483.231  22
  -3  -3  -9 813.161 483.234  11
  -3  -3  -9 959.133 1142.25   4
  -3  -3  -9 467.796 345.493  10
  -3   3  -9 365.060 476.437   8
  -3  -3   9 99.7921 826.813  20
   3   3   9-614.685 815.085  18
  -3  -3  -9 3133.29 1166.48  14
   3  -3   9 420.106 979.207  20
   3  -3  -9 500.373 371.351  10
   3  -3  -9 720.803 786.691  14
  -3   3  -9-190.271 526.660  14
   3   3  -9 554.620 406.244  10
   3   3  -9 1205.16 1536.87   4
   3   3   9 964.903 1079.40  20
  -3   3   9 311.092 1001.59  20
  -3   3  -9 222.326 348.164  10
  -3   3  -9 766.432 1190.86   4
   3   3 -10 12369.4 3203.10   4
  -3   3  10 16468.9 3354.40  20
  -3  -3  10 13289.0 2955.45  20
   3   3  10 14998.3 2938.84  20
   3   3 -10 15352.0 1535.90  10
   3  -3 -10 15533.6 1557.97  10
  -3  -3 -10 16908.8 3370.63   4
   3   3 -10 12090.9 1600.88   5
  -3  -3 -10 15502.4 1583.84  11
   3  -3  10 10937.2 1391.25  22
  -3  -3 -10 14802.2 1364.86  10
   3  -3  10 9555.32 2405.98  20
  -3   3 -10 11820.0 1488.75  14
  -3  -3 -10 17275.6 2055.99  14
  -3   3 -10 10966.9 1411.56   8
  -3   3 -10 8248.93 2553.70   4
  -3   3 -10 13045.5 1363.09  10
   3   3 -11 2325.57 926.789  10
  -3  -3 -11 4434.53 1029.60  10
   3  -3  11 1776.06 987.321  22
  -3   3 -11 969.018 800.709  14
   3   3  11 2460.21 1103.07  22
  -3   3 -11 2700.14 907.595  10
  -3  -3 -11 3239.78 1315.82  14
   3  -3 -11 3317.19 1086.79  10
   3   3 -11 2939.85 1047.98   5
  -3   3 -11 864.731 592.997   8
   3   3  12 7237.08 1126.77  22
  -3  -3 -12 6620.64 858.432  10
   3   3 -12 7160.86 1014.16  10
  -3   3 -12 7192.40 1287.44   5
   3  -3  12 7511.34 1117.54  22
   3  -3 -12 8430.10 1195.78  10
  -3  -3 -12 4659.89 1343.84  14
   3   3 -12 8805.66 1270.68   5
  -3  -3 -13 1762.45 482.752  10
   3   3 -13 2516.92 836.382   5
  -3   3 -13 1218.57 613.884   5
   3  -3  13 1579.65 602.092  22
   3  -3 -13 2916.76 720.042  10
   3   3  14 20996.6 1110.96  22
   3  -3  14 24753.6 1294.78  22
  -3   3 -14 23706.9 1450.80   5
  -3  -3 -14 23636.9 1378.11   5
   3  -3 -14 24422.1 1305.65  10
  -3   3 -15 845.628 205.362   5
  -4  -3   0 24687.6 1274.98  20
   4   3   0 25145.7 1917.41  17
   4   3   0 21862.7 1621.73  18
  -4   3   0 20708.5 1931.16   2
   4   3   0 24521.7 2184.65   3
   4  -3   0 16880.7 1977.42  17
  -4   3   0 16323.7 726.166  19
  -4  -3   0 24992.9 1845.61  19
  -4   3   1 27327.9 985.296  19
   4  -3  -1 32430.6 2583.00  17
  -4   3  -1 31595.1 2972.90   2
  -4   3   1 31625.7 1980.51   2
   4  -3   1 32537.2 3086.68  17
   4   3   1 42626.4 2431.70  18
   4   3  -1 30516.5 1856.79   3
  -4  -3  -1 43708.6 2564.94  19
   4   3   1 45805.4 1814.72  17
   4   3  -1 31600.4 2001.42  18
   4   3  -1 33090.3 2913.24  17
  -4  -3   1 40735.6 1979.14  20
  -4   3  -1 29778.3 1756.33  19
   4  -3   1 33240.6 1949.78  20
  -4  -3  -2 74231.5 3720.27  19
  -4  -3   2 56900.8 2823.12  20
   4   3   2 71031.8 3591.01  18
   4   3   2 65401.2 1829.82  17
   4   3  -2 59222.9 3775.51   4
  -4   3   2 51258.7 2072.25   2
   4   3  -2 42494.4 1579.98   3
   4   3  -2 51541.3 2596.03  18
   4   3   2 72827.9 3666.75   1
  -4   3  -2 51295.4 4644.17   2
   4   3   2 64083.2 4457.81   3
   4  -3  -2 54169.1 3413.76  17
   4  -3   2 51597.8 2676.57  20
   4   3   3 49395.5 3359.76   1
  -4  -3  -3 43732.7 3196.34   2
   4   3  -3 43910.1 3935.37   4
   4  -3  -3 36549.4 2142.12   4
  -4  -3   3 41564.7 2984.46  20
   4   3  -3 37581.4 2554.89  18
   4   3   3 45114.2 3257.22  18
   4   3   3 42662.1 1737.03  17
   4  -3   3 40050.0 2747.44  20
  -4   3  -3 43767.6 4918.26   2
  -4  -3  -3 47256.3 3543.07  19
   4  -3  -3 39997.8 3233.89  17
  -4   3   3 39150.6 2264.48   3
  -4   3   4 17065.6 1581.73   3
   4   3   4 20437.7 2560.04  18
  -4  -3  -4 19920.1 2454.19   2
   4  -3  -4 17057.4 2407.12  17
  -4  -3   4 19637.3 2402.27  20
   4   3  -4 20457.4 3260.97   4
   4  -3  -4 13148.5 1812.08   4
  -4   3  -4 17719.8 3830.33   2
   4  -3   4 17301.2 2106.75  20
  -4  -3  -4 20955.2 2902.96  19
  -4  -3  -5 1132.03 1408.16  19
   4  -3   5 1561.98 1060.54  20
  -4  -3  -5 1116.22 929.936   2
  -4   3   5 794.593 535.113   3
   4  -3  -5 1386.42 1081.21   4
   4   3   5 1179.37 914.155  18
  -4   3  -5-454.946 1896.27   2
   4   3  -5 2264.47 1757.48   4
  -4  -3   5 1072.63 958.056  20
   4  -3  -5 1429.36 1157.14  17
  -4  -3   6 43833.9 4523.74  20
   4   3   6 42355.0 4255.37  18
   4  -3   6 42077.0 4158.36  20
   4   3  -6 37328.8 5688.35   4
  -4  -3  -6 48520.2 5514.65  19
  -4  -3  -6 49183.2 4989.97   2
   4  -3  -6 45825.1 5200.35   4
   4   3   7 12105.4 2396.99  18
   4   3   7 13353.6 2613.37  20
   4  -3   7 15053.8 2702.52  20
  -4   3  -7 16959.3 4411.41   2
   4  -3  -7 11906.7 2864.70   4
  -4  -3  -7 10341.8 2668.98   2
   4   3  -7 15175.6 3745.67   4
  -4  -3   7 15407.7 2947.67  20
   4   3  -8 10717.6 1259.04   5
  -4  -3   8 12249.7 2878.71  20
  -4   3  -8 10554.3 1060.68  10
  -4   3   8 14517.1 3056.08  20
   4  -3   8 10390.6 1186.44  22
   4  -3  -8 15644.5 1325.72  10
   4   3   8 11391.3 2409.64  18
  -4  -3  -8 16336.1 1430.79  11
  -4   3  -8 8716.33 3146.40   4
  -4   3  -8 8865.36 1230.35  14
   4   3  -8 10319.7 1112.27  10
   4  -3  -8 13531.8 3012.63   4
   4   3  -8 12204.5 3513.68   4
  -4  -3  -8 14650.2 1083.02  10
   4  -3   8 11397.2 2656.51  20
   4   3   8 14898.4 2779.70  20
  -4   3  -8 9975.68 1351.35   8
  -4  -3  -9 12102.1 1158.45  10
  -4   3  -9 12023.9 1482.34   8
  -4  -3  -9 11843.4 1377.05  11
   4   3  -9 14373.8 1610.21   5
   4  -3   9 10045.8 1388.92  22
  -4   3  -9 12470.1 1229.48  10
   4   3   9 8329.09 1954.43  18
  -4   3  -9 10879.1 1387.67  14
  -4   3  -9 10786.9 3158.28   2
  -4   3  -9 10152.0 3028.40   4
   4   3  -9 19897.1 1724.27  10
  -4   3   9 13394.1 3087.54  20
   4   3  -9 13899.2 3988.81   4
   4   3   9 13157.3 2700.12  20
   4  -3   9 10750.1 2600.29  20
   4  -3  -9 12917.9 1385.14  10
  -4  -3 -10 30269.3 1830.44  10
  -4   3  10 37091.8 4921.92  20
   4   3  10 30196.9 3858.67  20
  -4   3 -10 30630.0 2000.19  10
   4  -3  10 25106.6 3758.91  20
   4  -3 -10 34384.9 2279.94  10
   4   3 -10 30301.7 2284.06   5
  -4   3 -10 26038.9 2195.15  14
  -4   3 -10 27291.3 2270.34   8
   4   3 -10 30468.4 5166.47   4
  -4  -3 -10 32392.0 2317.59  11
  -4   3 -10 22601.3 4189.04   4
   4  -3  10 26922.2 2149.23  22
  -4  -3 -10 30512.6 4671.98   4
   4   3 -10 30770.3 2112.23  10
  -4  -3  10 26304.5 4134.87  20
  -4  -3 -10 36074.9 3053.26  14
   4   3 -11 272.830 456.176  10
  -4   3 -11-343.028 677.635  14
   4  -3 -11 738.106 557.735  10
  -4  -3 -11 598.648 348.302  10
   4  -3  11 182.974 472.936  22
  -4  -3 -11 834.676 934.051  14
   4   3  11 583.679 553.159  22
  -4   3 -11 737.797 543.744   8
   4   3 -11 134.968 501.130   5
   4  -3 -12 24499.9 1891.94  10
  -4  -3 -12 20721.8 1376.94  10
  -4  -3 -12 19138.2 2118.48  14
   4   3 -12 22823.6 1799.21   5
   4   3 -12 22455.8 1759.38  10
  -4   3 -12 19246.3 1585.02   8
   4  -3  12 22408.5 1977.07  22
  -4   3 -12 19373.7 1747.25  14
   4   3  12 27031.4 2033.75  22
   4   3 -13 5213.28 794.015   5
   4   3  13 4840.19 817.864  22
  -4  -3 -13 3168.51 487.320  10
  -4  -3 -13 3376.74 831.046  14
   4  -3 -13 4383.09 792.482  10
  -4   3 -13 2570.90 785.689   5
   4  -3  13 3383.84 761.590  22
  -4   3 -14-101.889 290.317   5
   4  -3  14 103.655 218.385  22
   4   3  14 324.088 265.590  22
   4  -3 -14 64.7607 208.766  10
  -5  -3   0-43.5576 607.040  19
   5   3   0 12.4705 500.667  17
  -5   3   0 139.631 631.186   2
   5  -3   0-146.463 784.785  17
  -5   3   0 74.4887 167.377  19
   5   3   0 158.483 414.737  18
  -5   3   1 85267.9 3634.71   2
   5   3  -1 84948.6 4677.22  17
   5  -3   1 94523.5 3186.50  20
  -5   3  -1 88961.2 5090.27   2
  -5  -3  -1 117792. 4473.23  19
   5   3  -1 93480.3 3521.56  18
  -5   3   1 83661.4 1930.24  19
  -5  -3   1 106647. 4352.54  19
  -5   3  -1 80346.1 2872.20  19
   5  -3  -1 72953.6 1699.16  18
   5  -3   1 93280.7 5391.50  17
   5  -3  -1 88707.4 4627.24  17
   5   3   1 123100. 3553.18  17
  -5  -3   1 91937.2 2860.63  20
   5   3   1 118088. 4272.62  18
  -5   3  -2 11282.1 2327.07   2
  -5  -3   2 11925.5 1310.40  20
   5   3   2 15172.5 1887.07  18
   5   3   2 13914.4 1082.14  17
  -5   3  -2 8351.93 1446.30  19
   5  -3   2 12185.8 2425.74  17
   5  -3   2 11317.6 1288.16  20
   5   3  -2 10189.2 2272.32  17
   5   3  -2 12053.5 1926.61   4
  -5  -3  -2 15825.1 1962.94  19
  -5   3   2 10300.9 1111.72   2
   5   3  -2 9868.74 1264.79  18
   5  -3  -2 11646.1 1761.84  17
  -5  -3   3 14737.1 1794.87  20
  -5  -3  -3 16709.5 2099.71   2
  -5  -3  -3 17584.5 2311.73  19
   5  -3  -3 17897.5 2423.85  17
   5   3   3 18443.5 2329.31  18
  -5   3  -3 14915.5 3071.66   2
   5   3  -3 12186.4 1519.02  18
   5   3   3 17860.1 2220.14   1
   5   3   3 16197.8 1193.67  17
   5  -3  -3 12995.8 1321.30   4
   5  -3   3 15659.2 1742.64  20
   5   3  -3 17202.2 2655.02   4
  -5   3   3 15375.2 1431.21   3
   5  -3  -4 10894.7 1527.18   4
  -5  -3  -4 14742.6 2288.28   2
   5   3   4 13233.5 1270.80  17
   5  -3   4 13539.3 1885.50  20
   5  -3  -4 12688.6 2271.69  17
   5   3   4 14591.0 2227.48  18
  -5  -3  -4 15620.0 2589.16  19
  -5   3   4 13050.2 1335.41   3
  -5   3  -4 14454.5 3638.27   2
   5   3  -4 13692.1 2884.35   4
  -5  -3   4 14160.2 2179.92  20
  -5  -3  -5 55247.8 4815.24   2
  -5  -3  -5 55541.6 5450.07  19
   5  -3  -5 48723.0 4876.59  17
   5   3   5 60313.1 4883.12  18
   5  -3  -5 47247.8 3992.38   4
   5   3  -5 60313.6 6475.01   4
   5  -3   5 53416.2 4094.79  20
  -5   3   5 46117.3 2406.04   3
  -5  -3   5 53764.9 4648.68  20
  -5   3  -5 48038.6 6557.57   2
  -5  -3  -6-111.830 1279.16  19
  -5   3  -6 859.969 1931.31   2
  -5  -3   6 1691.70 1219.99  20
   5   3   6 22.5711 738.474  20
  -5  -3  -6-430.897 1056.80   2
   5   3  -6 1150.59 2475.04   4
   5  -3   6 1371.60 949.682  20
   5   3   6 967.979 1083.49  18
   5  -3  -6 1016.11 1048.42   4
  -5  -3  -7 33614.3 4609.07   2
  -5  -3   7 35546.2 4467.96  20
   5   3   7 33141.4 4233.62  18
   5  -3   7 40720.9 4544.00  20
   5   3   7 39122.8 4170.92  20
  -5   3   7 40026.0 4771.46  20
   5  -3  -7 40474.9 5259.84   4
  -5   3  -7 33641.0 5895.12   2
   5   3  -7 41414.3 6401.39   4
   5   3   8 12524.7 2430.15  20
   5  -3  -8 11730.1 1171.62  10
  -5  -3   8 10519.6 2626.15  20
  -5   3  -8 13323.9 3369.04   4
   5   3   8 10010.3 2233.59  18
  -5  -3  -8 12390.1 1298.24  11
  -5   3  -8 11539.9 3540.32   2
   5   3  -8 11965.8 1307.88   5
  -5   3  -8 10404.1 1392.35   8
  -5   3  -8 12374.8 1092.36  10
   5  -3   8 10521.6 1254.59  22
   5  -3   8 10611.6 2377.55  20
   5   3  -8 14361.3 3906.13   4
   5   3  -8 11679.9 1123.55  10
  -5  -3  -8 11556.6 918.755  10
  -5   3   8 12192.2 2744.89  20
   5   3   9 5969.69 1782.17  20
   5   3  -9 4905.97 957.421   5
  -5   3   9 5094.31 1990.27  20
  -5  -3   9 5081.85 1995.59  20
   5   3   9 3881.45 1423.88  18
  -5  -3  -9 5729.08 1020.85  11
   5  -3   9 3112.24 1452.60  20
   5   3  -9 4947.02 2318.49   4
  -5   3  -9 2960.20 1751.31   2
  -5  -3  -9 5855.46 758.778  10
  -5  -3  -9 6758.06 1064.04   8
  -5   3  -9 3177.53 1996.17   4
   5  -3   9 3617.39 924.849  22
  -5   3  -9 3748.95 860.206  14
  -5   3  -9 4331.31 1048.76   8
  -5   3  -9 4168.93 736.671  10
   5   3  -9 4828.99 879.286  10
   5  -3  -9 5676.47 932.428  10
  -5  -3  10 6437.04 2327.67  20
   5   3 -10 6019.01 2412.75   4
  -5  -3 -10 8658.87 1352.93  11
   5   3 -10 8944.93 1281.23   5
   5   3  10 4988.69 1396.09  18
   5  -3 -10 8276.68 1239.33  10
  -5   3  10 7268.02 2257.49  20
  -5   3 -10 5413.37 2169.67   4
   5   3 -10 8266.29 1130.24  10
   5   3  10 8270.72 1887.74  20
  -5  -3 -10 8944.05 1018.14  10
   5  -3  10 6881.68 1199.63  22
  -5   3 -10 8693.63 1352.90  14
  -5   3 -10 7313.28 1365.95   8
  -5   3 -10 7907.19 1017.16  10
  -5  -3 -10 6751.70 2439.73   4
  -5  -3 -10 11814.7 1993.29  14
   5  -3  10 6144.27 1770.89  20
   5  -3  10 7221.72 1924.98  18
   5  -3 -11 43669.9 2585.56  10
  -5   3 -11 35318.5 2562.18  14
   5   3 -11 41855.5 2581.64   5
  -5   3 -11 37524.5 2638.03   8
   5   3 -11 42594.6 2460.99  10
  -5  -3 -11 40229.1 1956.21  10
  -5  -3 -11 52930.6 3409.44  14
   5   3  11 46940.9 2894.69  22
   5  -3  11 44523.9 2874.99  22
  -5  -3 -12 453.967 288.271  10
   5   3  12 1371.55 597.117  22
  -5   3 -12 1119.22 506.751   8
   5   3 -12 1268.57 632.769  10
   5   3 -12 1025.60 473.188   5
   5  -3  12 1842.56 747.332  22
  -5   3 -12 506.156 523.001  14
   5  -3 -12 1089.01 602.631  10
   5  -3 -13 8716.66 962.105  10
   5  -3  13 6483.98 967.728  22
   5   3  13 8229.17 980.753  22
  -5  -3 -13 8389.75 1125.05  14
   5  -3  14 9615.83 846.486  22
   5   3  14 9923.67 804.265  22
  -5   3 -14 7059.81 762.007   5
   5  -3 -14 8376.86 767.464  10
  -5  -3 -14 8268.75 821.448   5
   6   3   0 36766.3 2352.66  18
  -6   3   0 29060.9 2660.10   2
  -6   3   0 27644.6 1297.42  19
   6   3   0 40558.8 2877.05  17
   6  -3   0 32059.4 3190.82  17
  -6  -3   0 36241.4 2689.63  19
   6  -3  -1 17648.6 895.740  18
  -6   3   1 19547.8 1069.04  19
   6   3   1 29936.1 2045.39  17
   6  -3  -1 18649.3 2402.12  17
  -6  -3   1 22040.4 2218.24  19
  -6   3   1 18773.0 1960.14   2
  -6  -3   1 18557.2 1226.64  20
  -6   3  -1 18010.9 1454.14  19
   6   3   1 25343.4 2502.71   1
   6   3   1 29625.6 2823.65   3
   6  -3   1 20413.4 2749.28  17
   6   3  -1 19256.9 2355.97  17
  -6  -3  -1 25734.0 2328.69  19
   6   3   1 26971.5 2205.56  18
  -6   3  -1 21106.9 2690.57   2
   6   3  -1 21485.2 1822.69  18
   6  -3  -2 1042.84 1022.91  17
   6   3   2 1004.70 621.210  17
  -6  -3  -2 833.957 680.635  19
   6   3   2 685.223 676.136  18
   6  -3   2 495.735 377.417  20
  -6   3   2-218.648 537.919   2
   6   3  -2-76.8853 1069.12  17
   6   3  -2 422.443 423.519  18
  -6   3  -2 450.380 561.816  19
   6   3   2 953.025 796.608   1
   6  -3   2 146.921 969.967  17
  -6   3  -2 386.317 989.563   2
  -6  -3   2 666.040 453.962  20
   6  -3  -3 111557. 6310.19  17
  -6  -3  -3 130539. 6340.15   2
   6   3   3 146074. 6738.44   1
   6   3  -3 101089. 4220.11  18
  -6   3  -3 106049. 7994.11   2
   6   3   3 123290. 3723.96  17
  -6  -3   3 122650. 5006.19  20
   6   3  -3 138984. 7274.41   4
   6  -3   3 141769. 9477.79  17
   6   3   3 143713. 6529.13  18
  -6   3   3 120820. 3927.93   3
  -6  -3  -3 130901. 6330.04  19
   6  -3   3 120624. 4719.82  20
  -6  -3   4 3931.51 1190.70  20
  -6   3   4 3545.10 721.623   3
  -6  -3  -4 5373.04 1490.77   2
  -6  -3  -4 4443.44 1607.97  19
   6   3   4 3815.13 1463.38  18
   6   3  -4 2866.39 880.617  18
   6  -3  -4 3185.32 1356.31  17
  -6   3  -4 5694.69 2447.75   2
   6   3   4 3900.18 738.907  17
   6  -3  -4 2815.35 838.611   4
   6   3  -4 4753.52 1893.42   4
   6  -3   4 3708.36 1037.27  20
   6  -3   5 36963.2 3512.79  20
   6  -3  -5 32427.5 3159.12   4
   6   3   5 42832.3 4297.81  18
   6  -3  -5 34149.6 4269.40  17
  -6  -3  -5 34108.0 4323.16  19
   6   3  -5 46866.8 5949.54   4
   6   3   5 37382.0 3371.73  20
  -6  -3  -5 38296.6 4177.59   2
  -6   3  -5 36674.4 5865.39   2
  -6  -3   5 37508.7 3757.81  20
   6   3   5 36014.7 4385.23   3
  -6  -3   6 682.363 811.294  20
   6   3   6 563.448 801.581  20
  -6  -3  -6 2573.38 1586.14  19
  -6   3  -6 1147.92 1792.59   2
   6   3   6 641.022 859.309  18
   6  -3   6 1724.47 1048.50  20
  -6  -3  -6 1971.35 1314.97   2
   6  -3  -6 1600.08 1154.12   4
   6   3  -6 1072.05 1462.14   4
  -6  -3  -7 31315.8 1876.11  11
   6   3   7 40914.9 4103.27  20
   6   3  -7 33783.6 5903.45   4
   6   3   7 37384.2 4486.03  18
   6  -3   7 33378.8 1999.88  22
  -6   3   7 39592.5 4714.83  20
   6  -3   7 35593.5 3975.29  20
  -6   3  -7 37813.0 2404.27   8
  -6  -3   7 39287.7 4624.49  20
  -6   3  -7 33406.6 1930.82  11
  -6  -3  -7 39577.3 2783.71  13
  -6  -3  -7 32881.1 4713.84   2
  -6  -3  -8 1165.35 569.169  11
   6  -3   8 447.495 472.332  22
  -6   3   8-71.9853 882.494  20
   6   3  -8 271.782 384.747   5
   6   3  -8-1245.62 1770.26   4
   6   3  -8 621.930 363.150  10
  -6   3  -8 198.781 242.033  10
   6   3   8 153.149 773.795  18
   6   3   8 1484.89 1382.56  20
  -6   3  -8-370.811 1634.91   2
   6  -3  -8 1234.96 419.959  10
   6  -3   8-132.940 784.295  20
  -6  -3   8 154.465 827.475  20
  -6   3  -8-243.988 541.047   8
   6   3  -9 75652.4 3486.47   5
  -6  -3  -9 76217.9 3490.18  11
   6  -3   9 82477.2 6331.81  20
  -6  -3   9 74461.0 6555.72  20
  -6   3  -9 68738.4 8073.18   2
   6   3   9 61622.2 5464.62  18
  -6   3   9 90399.2 7373.79  20
   6   3  -9 78993.7 3037.16  10
  -6   3  -9 84381.6 4108.95   8
   6   3  -9 82903.3 9456.32   4
  -6  -3  -9 75175.5 3548.22   8
  -6   3  -9 69030.0 7593.61   4
   6  -3   9 91214.0 4081.68  22
  -6   3  -9 77565.5 3748.01  14
   6  -3  -9 75306.6 3147.08  10
  -6  -3 -10 1936.90 742.291  11
   6   3 -10 1386.81 623.887   5
  -6   3  10 2131.57 1368.71  20
   6  -3 -10 1728.71 687.072  10
  -6   3 -10 71.6327 959.410   4
   6  -3  10 708.826 709.104  22
   6  -3  10 1415.58 1200.13  18
   6   3  10 867.236 725.652  18
  -6  -3  10 370.516 685.237  20
  -6  -3 -10 2006.07 566.352  10
  -6   3 -10 572.608 670.217   8
  -6  -3 -10 2115.89 699.245   8
   6   3 -10 1812.23 1419.91   4
  -6   3 -10 1438.77 729.608  14
   6   3 -10 841.341 499.913  10
  -6  -3 -10 1766.00 1441.79   4
   6  -3 -11 2319.52 706.701  10
  -6  -3 -11 2311.51 483.685  10
   6   3 -11 1792.67 549.000   5
  -6   3 -11 952.648 580.355  14
   6   3 -11 1531.53 547.883  10
   6   3  11 2690.64 833.746  22
  -6   3 -11 1499.87 735.750   8
   6  -3  11 1793.25 704.172  22
  -6  -3 -11 3711.59 1246.90  14
   6  -3 -12 3492.74 865.341  10
  -6  -3 -12 1941.63 418.630  10
   6   3  12 4771.02 1108.81  22
   6   3 -12 2138.83 610.322  10
  -6  -3 -12 379.279 953.552  14
  -6   3 -12 2587.44 720.478   8
  -6   3 -12 1829.49 621.530  14
   6  -3  12 2985.74 912.160  22
   6  -3 -13 22116.7 1419.98  10
   6  -3  13 25658.6 1788.14  22
   6   3  13 21557.7 1510.31  22
  -6   3 -13 22678.8 1695.09   5
  -6  -3 -13 20193.7 1621.11  14
  -6   3 -14 15.1201 239.897   5
   6  -3 -14 4.02371 184.462  10
   6  -3  14 6.98284 222.883  22
  -6  -3 -14 911.621 359.824   5
   6   3  14 856.154 312.062  22
  -7   3   0 77.1411 228.799  19
  -7   3   0 84.0594 625.874   2
   7   3   0 471.222 570.303  18
   7   3   0 263.938 587.286   3
   7  -3   0 42.8332 318.028  18
   7  -3   0 237.958 1108.27  17
   7   3   0 408.471 573.199  17
  -7  -3   0 152.033 473.758  19
  -7   3   1 89725.3 4655.59   2
   7  -3   1 96826.9 6191.72  17
  -7   3  -1 97901.1 5948.96   2
   7  -3  -1 83813.3 2115.11  18
   7  -3  -1 95263.8 5611.69  17
  -7  -3   1 75875.9 2188.51  20
  -7   3  -1 83818.1 3252.47  19
  -7  -3   1 98336.4 4833.11  19
   7   3   1 129817. 4763.19  17
   7   3  -1 84133.7 5092.85  17
  -7  -3  -1 107929. 5121.80  19
   7   3   1 117311. 5735.31   1
  -7   3   1 91915.7 2645.53  19
   7   3  -1 86521.6 3740.17  18
   7   3   1 119937. 4880.87  18
   7   3  -2 22505.0 2028.21  18
   7   3   2 31205.0 3164.48   1
  -7  -3   2 24284.2 1763.75  20
   7  -3   2 27219.8 1866.38  20
  -7   3  -2 20286.1 2146.26  19
  -7   3  -2 23664.4 3521.52   2
   7  -3  -2 23953.0 3046.98  17
  -7  -3   2 26073.2 2668.60  19
   7   3   2 33574.4 3010.32  18
   7   3   2 31693.4 2227.15  17
  -7   3   2 21967.1 2163.25   2
   7  -3   2 27679.4 3738.12  17
  -7  -3  -2 29829.1 2862.59  19
   7   3  -2 23089.5 3286.57  17
  -7   3   2 22473.0 1503.21  19
   7   3   3 5508.41 1600.99   1
   7   3   3 7680.54 1873.09  18
  -7   3  -3 4909.79 2017.65   2
  -7   3  -3 4222.12 1244.30  19
   7   3  -3 5173.79 1026.27  18
   7  -3   3 6942.88 1168.52  20
  -7  -3   3 6039.92 1157.87  20
   7  -3  -3 4416.36 1720.67  17
  -7  -3  -3 4747.06 1510.01   2
  -7   3   3 5768.42 876.870   3
   7   3   3 4639.51 884.413  17
  -7  -3  -3 5828.45 1582.15  19
   7   3  -3 5708.10 2183.14  17
   7   3  -4 67932.3 6099.16   4
  -7  -3  -4 62703.5 5250.03  19
   7   3  -4 50110.3 3149.28  18
   7   3   4 65737.5 5231.03  18
   7  -3  -4 62152.6 5411.45  17
   7   3   4 54538.5 3444.76  20
   7   3   4 64838.2 5901.17   3
  -7  -3   4 62971.4 4209.98  20
  -7  -3  -4 65226.3 5095.38   2
   7  -3   4 63558.4 3973.29  20
  -7   3  -4 52129.6 6470.56   2
   7  -3   5 40521.1 7331.54  17
  -7  -3  -5 40219.3 4501.94   2
   7   3   5 38355.0 3231.21  20
  -7  -3  -5 39094.2 4672.10  19
  -7  -3   5 39460.7 3879.25  20
   7   3   5 40712.4 4430.70  18
   7  -3  -5 35600.3 4463.95  17
   7   3  -5 53571.9 6427.73   4
  -7   3  -5 39950.0 5988.54   2
   7  -3   5 43162.1 3715.75  20
   7  -3   6 1620.18 1160.73  20
  -7  -3   6 1451.35 1046.16  20
  -7  -3  -6 1212.97 878.608   2
   7  -3   6 1737.74 2370.95  17
  -7   3  -6 1114.62 1821.19   2
  -7  -3  -6 841.608 1024.35  19
   7   3   6 275.868 831.614  18
   7   3   6 2081.54 933.827  20
   7   3  -6 507.582 1370.66   4
   7  -3  -6 1042.94 1373.49  17
   7  -3   7 17898.3 1502.98  22
  -7  -3  -7 19268.9 3542.01   2
   7  -3  -7 15672.5 1215.17  10
   7   3   7 21483.0 3426.49  18
  -7   3  -7 15706.8 1761.54   8
  -7  -3   7 18221.4 3174.00  20
  -7   3   7 20132.8 3293.58  20
  -7  -3  -7 17440.4 1461.01  11
   7   3  -7 20384.6 4976.58   4
   7  -3   7 12964.1 4730.71  17
   7  -3   7 17417.1 2793.75  20
  -7  -3  -7 21688.6 2161.99  13
  -7   3  -7 17873.6 4396.87   2
  -7   3  -7 19944.0 1465.34  11
   7  -3  -8 18293.8 1469.34  10
   7   3   8 18175.3 3248.40  18
  -7   3   8 20783.9 3490.17  20
   7   3  -8 16667.6 1309.46  10
   7  -3   8 15193.6 4509.69  17
   7   3  -8 16598.8 1512.02   5
  -7   3  -8 14997.9 1832.77   8
  -7  -3   8 17805.6 3243.70  20
   7  -3   8 17608.2 1730.12  22
   7   3  -8 17211.3 4815.07   4
  -7   3  -8 14679.6 4138.33   2
  -7  -3  -8 20703.0 1744.71  11
  -7  -3  -9 3015.55 834.968  11
   7   3  -9 3843.23 709.816  10
   7   3  -9 2181.63 1768.85   4
   7  -3   9 4071.12 1018.47  22
   7  -3   9 3373.34 1586.37  18
   7   3   9 1606.75 1075.39  18
  -7   3  -9 1887.82 1571.48   2
  -7   3  -9 5345.61 1159.35  14
  -7   3   9 3004.74 1552.47  20
   7   3  -9 3451.48 770.034   5
  -7   3  -9 4286.43 1214.44   8
  -7  -3   9 3913.36 1709.97  20
  -7   3  -9 3260.21 1730.14   4
  -7  -3  -9 4442.59 1036.22   8
   7  -3  -9 2919.58 725.519  10
   7   3 -10 5172.24 975.618   5
  -7  -3 -10 5789.63 1167.20  11
   7   3  10 7698.03 1377.04  22
   7  -3 -10 6584.67 1031.95  10
   7   3 -10 5639.45 882.406  10
  -7   3 -10 7115.23 1487.21   8
   7  -3  10 7736.01 1441.71  22
  -7  -3 -10 5230.74 1038.93   8
  -7   3 -10 6281.79 1285.32  14
   7  -3 -11 27859.1 1961.00  10
  -7  -3 -11 25162.7 1896.58   8
   7   3 -11 20085.3 1596.96  10
   7   3 -11 18403.0 1612.44   5
  -7  -3 -11 26438.9 2119.29  11
   7  -3  11 19617.9 2190.13  22
   7   3  11 28952.6 2286.70  22
  -7   3 -11 16080.7 1679.63  14
  -7  -3 -11 31750.1 2711.61  14
  -7   3 -11 15743.8 1895.38   8
  -7   3 -12 4315.74 822.213  14
   7  -3 -12 4909.84 873.499  10
  -7   3 -12 4579.22 867.387   5
   7   3  12 4355.09 973.574  22
   7  -3  12 5701.65 1059.73  22
  -7  -3 -12 3120.71 1103.80  14
  -7   3 -12 3870.39 876.671   8
   7  -3  13 5767.60 876.436  22
   7  -3 -13 5172.15 674.210  10
  -7   3 -13 5389.09 796.482   5
   7   3  13 5925.27 853.257  22
  -7  -3 -13 4866.84 871.018  14
   7  -3  14 15923.0 996.632  22
  -7  -3 -14 14301.7 918.801   5
   7   3  14 15844.5 911.906  22
  -8   3   0 37359.8 3519.41   2
   8   3   0 38022.8 2797.56  18
   8   3   0 35242.1 3673.45   1
   8  -3   0 30483.4 1965.88  18
   8   3   0 39070.6 3340.38  17
  -8   3   0 30794.0 1752.46  19
   8  -3   0 32741.1 3767.47  17
  -8  -3   0 33419.5 2924.10  19
   8   3   1 5369.61 1156.98  18
   8   3  -1 5495.53 1027.92  18
   8  -3   1 5782.35 1787.61  17
  -8   3  -1 5819.83 969.281  19
  -8  -3  -1 6699.30 1412.05  19
   8   3   1 7123.35 1326.74  17
  -8   3   1 5172.15 698.708  19
   8  -3  -1 4797.87 551.546  18
  -8  -3   1 7235.26 1476.16  19
  -8   3  -1 6496.01 1869.52   2
   8  -3  -1 4747.63 1542.74  17
   8   3  -1 5949.21 1596.84  17
   8   3   1 6678.77 1680.94   1
  -8   3   1 5439.00 1405.15   2
   8   3   2 34999.2 3174.29  18
  -8   3   2 27973.2 1774.39  19
  -8  -3  -2 33429.4 3215.85  19
  -8   3  -2 45856.4 5183.85   2
  -8  -3   2 26788.0 2872.02  19
  -8   3   2 26925.2 2615.76   2
   8   3   2 30768.7 3408.02   1
   8   3   2 33798.8 2512.61  17
   8   3  -2 23918.2 3493.60  17
   8  -3   2 37049.8 4963.55  17
  -8   3  -2 26558.6 2558.11  19
   8   3  -2 26649.4 2188.62  18
  -8  -3   2 27304.2 1679.80  20
   8  -3  -2 30710.5 3637.31  17
  -8  -3  -3 24702.1 3310.80   2
   8   3   3 25607.9 3113.49  18
   8  -3  -3 23248.4 3402.12  17
   8   3   3 23678.8 2022.00  17
   8   3  -3 21965.4 3887.25  17
  -8  -3  -3 23429.6 2973.22  19
   8   3  -3 22455.4 2034.73  18
  -8   3  -3 20197.2 2687.76  19
  -8   3   3 25214.5 1838.18   3
  -8   3  -3 23647.5 3950.53   2
   8   3   3 27232.4 3531.18   1
  -8   3   3 20586.7 1879.41  19
  -8  -3   3 25163.9 2201.28  20
   8  -3   3 27591.7 4434.30  17
   8  -3   3 25941.0 2051.20  20
  -8   3   3 21584.0 2177.73   2
  -8  -3   4 70805.9 4388.41  20
   8  -3   4 74021.5 4188.97  20
  -8  -3  -4 59496.4 5288.94  19
  -8  -3  -4 64851.3 5493.38   2
   8   3  -4 51882.1 3280.91  18
   8  -3  -4 65157.0 5921.07  17
  -8   3  -4 65012.7 6946.95   2
   8  -3   4 75503.9 8210.26  17
   8   3   4 66481.1 5454.93  18
  -8  -3  -5 4975.49 1912.73  19
  -8  -3  -5 4752.79 1717.87   2
   8  -3  -5 4422.19 1842.80  17
  -8   3  -5 8061.98 3158.65   2
   8   3   5 4883.17 1740.85  18
   8   3  -5 6862.50 2631.44   4
  -8  -3   5 5831.35 1493.61  20
  -8   3   6 87738.7 6428.26  20
  -8  -3  -6 81703.3 7410.16  19
   8  -3   6 72815.5 10065.6  17
   8  -3  -6 80851.5 7719.64  17
   8   3  -6 99459.0 10037.9   4
  -8  -3   6 89622.1 6200.10  20
  -8   3  -6 90778.3 3712.45   8
  -8  -3  -6 79081.9 7102.57   2
  -8  -3  -6 85120.8 3810.81  13
  -8   3  -6 76682.3 8815.02   2
   8   3   6 99715.3 7583.92  18
   8  -3   7 3034.01 699.913  22
   8  -3   7 3091.23 2461.81  17
  -8   3  -7 2827.88 900.887   8
   8   3   7 3578.73 1628.04  18
  -8   3  -7 3364.94 690.361  11
  -8   3   7 2007.08 1174.60  20
  -8  -3  -7 3413.22 724.112  11
  -8   3  -7 3172.45 2407.60   2
  -8  -3   7 3303.17 1469.55  20
   8  -3  -7 3319.29 574.024  10
  -8  -3  -7 4046.56 1118.18  13
  -8  -3  -7 3223.85 1596.09   2
   8   3  -7 3702.07 2298.82   4
  -8  -3   8 1897.25 1187.43  20
  -8   3   8 3489.43 1632.14  20
  -8   3  -8 2424.06 2164.09   2
   8  -3   8 1390.63 634.724  22
   8  -3  -8 2580.93 647.281  10
  -8   3  -8 2005.25 778.676   8
   8   3  -8 1432.09 1861.12   4
  -8  -3  -8 2333.08 638.576  11
  -8  -3  -8 2534.38 930.722  13
   8   3   8 2072.33 1282.41  18
   8  -3   8 1205.38 1672.10  17
   8   3  -8 2239.54 537.722  10
  -8   3  -9 9617.22 1513.12  14
   8  -3  -9 7169.99 1012.04  10
   8   3  -9 5230.72 790.322  10
  -8   3   9 6035.13 1868.65  20
   8  -3   9 6848.52 2385.93  18
   8   3   9 6344.43 1922.17  18
  -8   3  -9 5667.21 2496.73   4
  -8   3  -9 5593.44 1475.49   8
  -8   3  -9 6624.66 2892.39   2
  -8  -3  -9 6976.91 1183.67  11
   8  -3   9 7098.96 1351.37  22
   8   3  -9 5049.51 2739.35   4
  -8  -3   9 3169.59 1548.26  20
  -8  -3  -9 7292.21 1232.00   8
  -8   3 -10 20213.7 1928.27  14
   8   3  10 21951.2 2078.88  22
  -8  -3 -10 20424.8 1965.66  11
   8  -3  10 21716.6 2096.34  22
  -8   3 -10 21922.2 2274.79   8
  -8  -3 -10 18454.9 1900.47   8
   8  -3 -10 18251.2 1574.35  10
   8   3 -10 24134.7 1647.55  10
  -8  -3 -11-173.649 612.025  11
  -8  -3 -11-172.989 435.927   8
   8   3  11 426.881 551.829  22
   8   3 -11-222.004 344.248  10
  -8   3 -11 256.296 626.448   8
   8  -3  11-245.621 614.689  22
  -8   3 -11-312.761 493.092  14
  -8  -3 -11 692.553 958.588  14
   8  -3 -11 38.8059 321.825  10
  -8   3 -12 16224.8 1617.25   8
   8   3  12 29078.1 1990.25  22
   8  -3 -12 25390.6 1608.50  10
   8  -3  12 24392.1 1984.09  22
  -8   3 -12 15146.4 1391.51  14
  -8   3 -12 17687.7 1602.89   5
  -8  -3 -12 27959.9 2145.78  14
   8  -3  13 7406.06 965.945  22
   8  -3 -13 9037.52 825.496  10
   8   3  13 10627.3 1061.21  22
  -8  -3 -13 6724.59 915.175  14
  -8   3 -13 4796.22 711.597   5
   8   3  14 192.223 173.575  22
  -8  -3 -14 442.381 201.829   5
  -8   3 -14 41.7891 128.012   5
   8  -3  14 421.049 235.300  22
   9   3   0 109.635 863.662   1
   9  -3   0 323.314 359.347  18
   9   3   0 514.430 553.430  18
   9  -3   0 1114.87 1393.93  17
   9   3   0 348.506 657.535  17
  -9   3   0 703.717 840.662   2
  -9   3   0 87.5229 271.941  19
  -9  -3   0 233.393 565.518  19
  -9   3  -1 15817.0 1630.21  19
   9   3   1 17852.3 2091.58  18
  -9  -3  -1 17276.5 2337.03  19
   9   3  -1 15347.8 1868.92  18
  -9   3   1 15739.4 2394.77   2
   9  -3  -1 17977.0 3497.02  17
   9  -3   1 14425.7 1859.59  18
   9  -3   1 17902.8 3132.70  17
   9   3   1 18017.4 2717.56   1
  -9  -3   1 16136.3 2213.94  19
  -9   3   1 17040.1 1367.31  19
   9   3   1 18388.0 2302.54  17
   9   3  -1 15953.8 2526.99  17
  -9   3  -1 16795.0 2940.34   2
   9   3  -2 119335. 4883.30  18
  -9   3  -2 123977. 8555.28   2
  -9   3   2 124282. 3896.41  19
   9  -3   2 134480. 6825.95  18
   9   3   2 141531. 6628.47  18
  -9  -3   2 121809. 6312.63  19
   9  -3   2 137986. 9017.09  17
   9  -3  -2 125220. 7727.47  17
  -9   3   2 116960. 6034.70   2
  -9  -3  -2 142887. 6739.95  19
  -9  -3  -2 144507. 7768.36   2
  -9   3  -2 114124. 5245.51  19
   9   3   2 146182. 5717.49  17
   9   3  -2 110474. 7709.61  17
   9   3   2 146351. 7859.69   1
  -9   3   3 2967.06 742.415  19
   9   3  -3 2752.45 775.136  18
   9  -3   3 4130.14 1969.63  17
  -9  -3   3 3097.88 1302.14  19
  -9   3   3 2500.55 810.171   2
  -9  -3  -3 2910.13 1379.22   2
   9   3   3 3720.98 1355.06  18
  -9   3  -3 2681.15 1172.70  19
  -9  -3  -3 3438.01 1404.86  19
   9  -3  -3 3677.84 1662.19  17
  -9   3  -3 2702.47 1835.29   2
   9   3  -3 2654.75 1887.00  17
   9  -3  -4 90487.2 7379.08  17
  -9   3   4 87508.3 4515.70  19
   9   3   4 93105.7 6538.91  18
  -9  -3  -4 90170.5 6730.28   2
  -9  -3  -4 79750.1 6121.63  19
   9  -3   4 92863.4 9191.76  17
  -9   3  -4 83649.2 8052.74   2
  -9  -3   4 92040.5 4839.56  20
  -9  -3  -5-31.7027 818.424   2
   9   3   5-48.3830 1012.40  18
  -9  -3   5 162.923 547.248  20
   9  -3   5 92.6510 1690.58  17
  -9   3  -5 341.091 1602.78   2
  -9  -3  -5 601.600 993.955  19
  -9  -3  -6 1498.17 701.269  13
  -9   3   6 1281.01 1045.72  20
  -9  -3   6 1098.12 1023.47  20
  -9  -3  -6 826.893 1079.35  19
   9   3   6 2003.79 1443.99  18
  -9  -3  -6 1225.52 498.254  11
   9  -3   6-622.932 1628.81  17
   9  -3   6 1169.02 480.131  22
   9  -3  -6 2187.23 1719.11  17
   9   3   6 1489.38 442.609   7
  -9   3  -6 684.714 472.194  13
  -9   3  -6 903.249 613.007   8
  -9   3  -6-154.935 1618.40   2
  -9  -3  -6 1378.80 1374.69   2
  -9   3   7 86.2660 680.997  20
   9  -3   7-405.998 461.197  22
  -9  -3  -7-189.594 426.603  11
   9  -3  -7-13.4020 239.426  10
   9  -3   7 1346.76 1577.52  18
  -9   3  -7-174.425 627.328   8
  -9  -3  -7-1112.97 1526.72  19
   9  -3   7 1119.56 1649.22  17
  -9   3  -7 283.377 372.057  11
   9   3  -7-143.646 281.537   6
   9   3   7 93.8197 324.236   7
  -9  -3  -7 418.236 993.372   2
  -9   3  -7-513.979 1869.25   2
  -9  -3  -7 39.7609 641.706  13
   9   3   7 597.775 851.276  18
  -9  -3   7 363.935 636.364  20
   9  -3   8 39583.8 6128.22  17
  -9   3   8 65465.0 5706.24  20
  -9  -3   8 48620.9 4805.41  20
   9  -3   8 58164.8 6537.69  18
  -9   3  -8 50780.0 3386.72   8
  -9  -3  -8 54578.2 3787.49  13
   9   3   8 49553.6 5465.08  18
   9  -3   8 45396.4 2869.15  22
  -9  -3  -8 49121.5 2783.84  11
   9  -3  -8 44093.8 2250.36  10
  -9   3   9 398.199 713.031  20
   9  -3   9-205.749 632.328  22
   9   3  -9 412.875 293.280  10
  -9  -3  -9 739.209 681.436   8
  -9  -3  -9 405.407 555.136  11
   9  -3  -9 1413.53 563.560  10
  -9   3  -9 1672.70 1597.68   4
  -9   3  -9 1984.19 1502.00   2
  -9   3  -9 449.682 737.344   8
   9  -3   9-758.510 942.226  18
   9   3   9 757.273 871.335  18
   9   3 -10 17361.6 1341.09  10
   9  -3 -10 17570.6 1484.70  10
   9   3  10 19276.5 1899.40  22
  -9  -3 -10 20321.0 1911.48  11
  -9   3 -10 15901.0 2107.31   8
  -9  -3 -10 17552.8 1899.80   8
   9  -3  10 15276.8 1862.28  22
  -9   3 -10 15542.9 1695.49  14
  -9   3 -11 196.095 497.742  14
   9   3  11 6039.95 1351.90  22
  -9  -3 -11 4286.90 1432.52  14
  -9   3 -11 1178.86 735.914   8
   9  -3 -11 3318.98 861.864  10
  -9  -3 -11 1796.63 698.893   8
   9  -3  11 963.012 734.144  22
   9   3  12 5887.81 962.946  22
   9  -3  12 5383.15 945.693  22
   9  -3 -12 7027.41 794.803  10
  -9   3 -12 4387.12 847.331   8
  -9  -3 -12 6471.72 1113.25  14
  -9   3 -12 4820.03 886.002   5
  -9   3 -12 4118.39 720.099  14
  -9  -3 -13 290.439 347.013  14
  -9   3 -13 803.509 296.946   5
   9   3  13 1842.11 481.898  22
   9  -3  13 1345.69 483.086  22
   9  -3  14 17068.8 835.628  22
 -10   3   0 50058.2 4807.07   2
  10  -3   0 50366.9 2756.44  18
 -10  -3   0 46312.5 3863.00  19
  10   3   0 49275.8 4227.14  17
  10  -3   0 46719.8 4948.74  17
  10   3   0 47436.7 3635.78  18
 -10   3   1 13680.2 2662.83   2
  10  -3   1 7744.57 1398.70  18
 -10   3  -1 8905.37 1277.20  19
 -10  -3   1 8156.00 1618.93  19
 -10  -3  -1 8102.75 1828.09  19
  10   3   1 8150.55 1708.84  17
  10  -3  -1 8948.66 2731.40  17
  10  -3   1 7407.77 2275.35  17
  10   3  -1 7451.70 1270.77  18
  10   3  -1 8846.78 2120.46  17
  10   3   1 7004.96 2010.89   1
  10   3  -1 7471.51 2226.71   1
  10   3   1 8005.54 1591.67  18
 -10   3  -1 9386.57 2298.63   2
 -10   3  -2 4874.45 1214.42  19
  10   3   2 5782.18 1421.47  18
  10   3  -2 5654.28 2107.33  17
 -10  -3   2 5754.18 1457.01  19
  10   3   2 7233.59 1469.01  17
 -10   3  -2 4953.79 1889.71   2
 -10  -3  -2 5011.19 1474.66  19
  10  -3  -2 6455.98 2651.92  17
  10   3  -2 5978.84 1152.49  18
 -10   3   2 6800.17 1578.91   2
  10   3   2 6518.46 2005.48   1
  10  -3   2 7007.79 2399.90  17
 -10  -3  -2 5633.68 1798.72   2
  10  -3   2 6539.70 1597.42  18
 -10  -3   3 41324.1 4233.62  19
  10   3  -3 38541.0 2797.21  18
  10   3   3 43177.9 4230.52  18
 -10   3  -3 35687.9 3548.33  19
  10  -3   3 43461.5 5959.82  17
 -10  -3  -3 42522.7 4690.94   2
 -10  -3  -3 38151.5 4003.24  19
  10   3  -3 38930.5 5358.68  17
  10  -3  -3 36650.4 4769.48  17
 -10   3   3 37196.8 3449.51   2
  10  -3   3 43553.8 4698.58  18
 -10   3  -3 43381.3 5777.37   2
 -10  -3  -4 3175.31 1417.76   2
 -10  -3   4 4374.77 1630.06  19
  10  -3   4 4931.87 1892.99  18
  10   3   4 4270.65 1546.18  18
 -10   3  -4 5180.19 2494.26   2
  10  -3   4 3161.46 2353.72  17
 -10  -3  -4 2760.98 1457.36  19
  10  -3  -4 2504.35 1580.49  17
 -10  -3  -5 2807.77 549.508  11
  10  -3   5 1727.79 1853.70  17
 -10  -3  -5 1766.99 1178.00   2
  10   3  -5 2155.68 664.780   6
 -10  -3  -5 2868.61 1368.77  19
  10  -3   5 2003.68 1419.93  18
  10  -3  -5 2019.22 1207.27  17
 -10  -3   5 650.960 1420.59  19
 -10   3  -5 1809.32 1743.44   2
  10   3   5 4057.70 1656.89  18
 -10  -3  -5 3590.33 781.723  13
  10   3   5 2878.89 623.674   7
  10   3  -6 34814.5 2229.98   6
  10   3   6 44656.8 5451.55  18
  10  -3   6 44826.1 6208.66  18
  10  -3  -6 36529.0 5835.62  17
 -10   3  -6 39029.4 1801.73  11
 -10  -3  -6 35940.7 2088.36  11
 -10   3  -6 40682.8 2887.20   8
 -10  -3  -6 35004.7 4935.88  19
  10  -3   6 35412.5 2034.90  22
 -10   3  -6 36985.4 2258.39  13
  10   3   6 41928.9 2279.05   7
 -10  -3  -6 47099.9 3022.56  13
 -10  -3  -6 37029.4 5215.36   2
  10  -3   6 35374.2 6768.97  17
 -10   3  -6 42015.7 6872.06   2
  10   3  -7 18329.6 1588.56   6
  10  -3   7 24037.7 4494.83  18
  10   3   7 23914.5 3927.74  18
 -10  -3  -7 17913.2 1610.86  11
  10  -3   7 17791.8 4562.30  17
 -10   3  -7 24428.7 2318.68   8
 -10  -3  -7 16632.4 3523.11  19
 -10  -3  -7 16400.1 3707.98   2
 -10  -3  -7 23266.4 2499.46  13
 -10   3  -7 21372.4 5262.48   2
 -10   3  -7 22328.4 1637.52  11
  10   3   7 20546.6 1720.30   7
  10  -3   7 20053.0 1782.82  22
 -10  -3  -8 5406.69 1048.60  11
  10  -3   8 4644.87 994.530  22
  10  -3  -8 5098.09 792.796  10
  10   3   8 5549.19 2034.68  18
 -10   3  -8 7196.27 1458.12   8
 -10  -3  -8 10641.3 1952.95  13
  10  -3   8 5705.14 2275.73  18
  10  -3  -9 26469.0 1759.20  10
  10   3   9 29216.3 2364.68  22
  10  -3   9 26602.1 2221.97  22
 -10   3  -9 24894.7 2546.99   8
 -10  -3  -9 29832.8 2566.65   8
 -10  -3  -9 26608.2 2144.72  11
  10   3  10 20092.4 1950.41  22
  10  -3  10 21307.1 1975.28  22
 -10  -3 -10 18875.5 1960.06   8
  10  -3 -10 17914.2 1402.29  10
 -10   3 -10 17327.0 1718.07  14
 -10  -3 -10 20155.2 1854.09  11
 -10   3 -10 17809.9 2224.02   8
  10   3  11 4630.54 1009.38  22
 -10  -3 -11 7152.70 1471.57  14
 -10   3 -11 1523.45 757.452   8
  10  -3  11 1524.85 734.928  22
 -10  -3 -11 4904.07 1045.63   8
 -10   3 -11 1818.58 641.155  14
 -10   3 -12 19426.1 1588.49   8
  10   3  12 21845.8 1593.55  22
  10  -3  12 21293.1 1610.72  22
 -10   3 -12 15167.1 1161.02  14
 -10  -3 -12 17433.8 1533.77  14
 -10   3 -12 17370.2 1228.46   5
 -10   3 -13 2386.38 366.941   5
 -10  -3 -13 2295.07 480.672  14
  10   3  13 3824.56 541.688  22
  10  -3  13 4278.82 611.956  22
 -11   3   0 76.3097 1005.81   2
  11   3   0 469.361 629.010  18
  11   3   0 64.7122 827.989  17
  11   3   0-563.663 947.659   1
  11  -3   0-101.018 1204.38  17
 -11  -3   0 898.835 1151.99  19
  11   3   1 61156.7 5557.36   1
  11   3  -1 66661.7 5794.20  17
 -11   3  -1 56015.2 5943.82   2
  11   3  -1 49650.7 3331.50  18
 -11  -3  -1 54322.9 4278.93  19
  11  -3  -1 49661.3 5329.51  17
  11   3   1 59737.4 4635.50  17
  11   3  -1 51038.6 4913.46   1
 -11  -3   1 52245.8 4270.22  19
 -11   3   1 51536.7 4819.48   2
  11   3   1 52478.8 3862.70  18
  11  -3   1 55243.4 3743.74  18
  11  -3   1 57320.2 5988.95  17
 -11  -3  -2 2403.46 1112.21  19
 -11   3  -2 1688.84 1186.56   2
  11   3   2 2766.98 1019.34  17
  11   3  -2 2130.50 794.131  18
 -11  -3   2 1917.48 995.440  19
  11   3   2 1259.18 725.458  18
  11  -3   2 1834.60 975.287  18
  11   3  -2 3071.65 1646.01  17
  11   3  -2 2952.57 1494.74   1
 -11   3   2 1895.02 973.498   2
  11  -3  -2 2544.38 1515.85  17
  11   3   2 2893.52 1503.73   1
 -11  -3  -2 2642.15 1364.74   2
  11  -3   2 2116.66 1569.13  17
 -11  -3  -3 5492.89 1620.49  19
 -11   3  -3 5359.63 2428.87   2
  11   3   3 6765.50 1828.38  18
  11  -3  -3 4497.65 1781.90  17
 -11  -3   3 6879.39 2143.64  19
  11   3  -3 6343.19 2107.03   1
 -11   3   3 4744.38 1338.62   2
  11  -3   3 6079.15 2543.76  17
  11   3  -3 6160.11 2614.55  17
 -11  -3  -3 6276.79 2019.39   2
  11  -3   3 6667.68 1986.34  18
  11   3  -4 5338.77 965.479   6
 -11   3  -4 5176.21 2326.91   2
  11   3   4 7174.25 2109.39  18
 -11  -3  -4 8327.16 2543.82   2
  11  -3   4 5434.76 2026.53  18
 -11  -3  -4 7422.69 2425.21  19
  11  -3   4 7547.14 2891.66  17
  11  -3  -4 5088.17 1993.06  17
 -11  -3   4 7819.28 2193.48  19
  11   3   4 6732.74 964.830   7
 -11  -3  -5 38801.3 5229.78   2
 -11   3  -5 45932.7 6879.03   2
  11  -3   5 51946.5 6452.18  18
  11   3   5 43706.6 2414.17   7
  11   3   5 47993.1 5341.99  18
  11  -3  -5 42816.8 5995.12  17
  11  -3  -5 37232.2 2166.82   6
 -11  -3   5 51470.0 6085.13  19
  11   3  -5 38984.7 2620.28   6
 -11   3  -5 45107.6 2176.92  13
 -11  -3  -5 49228.3 2839.52  13
 -11  -3  -5 36658.9 1971.13  11
  11  -3   5 42908.9 7077.00  17
 -11  -3  -5 36161.8 4624.84  19
  11  -3   6 17.6047 999.626  18
  11  -3   6-242.358 385.153  22
 -11  -3  -6-295.568 1431.34   2
 -11  -3  -6-155.775 829.844  19
 -11  -3   6-535.179 1238.83  19
 -11  -3  -6 314.854 602.664  13
  11  -3  -6-121.927 381.215   6
  11   3   6 616.029 926.981  18
  11   3  -6 19.5062 387.588   6
 -11   3  -6 39.5840 566.491   8
  11  -3  -6 46.0919 1320.89  17
 -11   3  -6-935.983 1869.29   2
  11  -3   6 250.849 1682.90  17
 -11   3  -6 466.430 463.776  13
  11   3   6 208.648 411.734   7
 -11  -3  -6 513.869 375.605  11
 -11   3  -7 22378.9 5233.96   2
 -11  -3  -7 24565.9 4248.22  19
 -11  -3   7 34366.3 5913.72  19
  11  -3   7 35285.1 5490.86  18
 -11   3  -7 26306.9 2688.62   8
  11   3  -7 24072.8 1982.04   6
 -11  -3  -7 30362.2 2099.99  11
  11  -3   7 27995.5 2032.66  22
  11   3   7 34233.8 4781.80  18
 -11  -3  -7 32461.8 2920.51  13
 -11  -3  -7 25134.3 4444.81   2
 -11  -3  -8 9340.12 1342.48  11
 -11  -3   8 7159.64 2738.70  19
  11   3  -8 6105.19 976.302   6
  11   3   8 10457.5 2748.42  18
  11  -3   8 7298.24 2346.29  18
 -11  -3  -8 9645.91 2025.86  13
 -11   3  -8 8536.02 1550.64   8
  11  -3   8 6984.06 1132.26  22
  11  -3   9 3357.56 881.517  22
  11   3   9 2653.62 806.412  22
 -11  -3  -9 2734.18 801.663  11
 -11   3  -9 2885.27 1049.94   8
 -11  -3  -9 2373.06 888.327   8
  11  -3  10 3941.24 918.818  22
  11   3  10 4999.55 1106.41  22
 -11  -3 -10 4430.87 935.139  11
 -11   3 -10 4409.72 1327.67   8
 -11   3 -10 3989.29 863.324  14
 -11  -3 -10 3939.45 989.547   8
  11   3  11 38520.0 2245.45  22
  11  -3  11 33741.9 2223.69  22
 -11   3 -11 33237.8 2423.31   8
 -11  -3 -11 30793.1 2084.99   8
 -11   3 -11 31234.4 1744.73   5
 -11   3 -11 28470.4 1750.84  14
 -11  -3 -11 35538.4 2475.92  14
  11   3  12 796.545 373.218  22
 -11   3 -12 17.6512 193.959   5
 -11   3 -12 112.016 294.415  14
 -11  -3 -12 491.853 447.087  14
  11  -3  12-168.488 356.204  22
 -11   3 -12 72.7668 365.642   8
  11   3  13 6787.37 589.351  22
  11  -3  13 5880.36 595.275  22
 -11  -3 -13 4624.15 572.832  14
 -12   3   0 208.046 1142.53   2
  12  -3   0-714.237 1342.71  17
  12   3   0 522.761 712.494  17
 -12  -3   0 383.443 563.559  19
  12   3   0 858.019 672.620  18
  12   3   0 45.5715 864.403   1
  12   3   1 26391.6 3923.86   1
 -12   3   1 24246.1 3558.55   2
 -12  -3   1 18598.7 2616.15  19
 -12  -3  -1 23132.3 3095.29  19
  12   3   1 22347.5 2641.38  18
  12   3  -1 20816.4 2242.04  18
 -12  -3  -1 24459.8 3787.16   2
 -12   3  -1 24897.1 4167.09   2
  12   3  -1 27413.2 4055.15   1
  12   3   1 26961.4 3222.33  17
  12   3  -1 22333.8 3458.59  17
  12  -3  -1 24042.1 3931.38  17
  12  -3   1 23691.7 4020.14  17
  12  -3  -2 263.475 988.478  17
  12   3   2-396.026 814.595  18
  12  -3  -2 457.279 414.795   6
 -12  -3  -2 75.2182 843.154   2
 -12  -3  -2-70.1865 671.648  19
  12   3  -2 499.901 501.676   6
 -12   3  -2-91.8391 1149.22   2
  12  -3   2 288.796 640.239  18
  12  -3   2-60.2220 1342.41  17
 -12   3   2 567.597 984.616   2
  12   3  -2 191.744 1197.07  17
 -12  -3   2-29.7885 724.641  19
  12   3  -3 68634.9 3486.29   6
 -12  -3  -3 66943.5 6498.11   2
  12   3   3 66326.5 3020.86   7
  12  -3   3 74264.1 6111.95  18
 -12  -3  -3 57531.2 5236.11  19
  12  -3  -3 63936.3 3062.12   6
 -12  -3   3 71847.9 5796.07  19
  12  -3  -3 72110.8 7271.00  17
  12  -3   3 83368.2 8503.27  17
  12   3  -3 69136.2 7389.43  17
  12   3  -3 66046.4 6017.73   1
  12   3   3 66827.4 5453.03  18
 -12   3  -3 70689.3 8018.20   2
 -12  -3   4 4632.35 1703.34  19
  12  -3   4 5501.21 2687.26  17
  12  -3  -4 5045.83 966.308   6
 -12   3  -4 3638.75 2502.75   2
 -12  -3  -4 4644.85 1863.48   2
  12   3   4 7073.33 2133.59  18
 -12  -3  -4 4498.81 667.387  11
  12  -3   4 3376.94 1650.95  18
  12   3  -4 4369.20 957.508   6
 -12  -3  -4 4602.16 1574.11  19
  12   3   4 4950.81 876.746   7
  12  -3  -4 5053.84 2206.32  17
 -12  -3  -5 12188.2 1220.01  11
  12   3   5 13627.2 2959.00  18
  12   3  -5 11408.2 1568.84   6
  12  -3   5 11850.3 3235.52  18
 -12  -3  -5 11220.4 2616.68  19
 -12   3  -5 10650.5 3615.02   2
 -12  -3  -5 12623.9 3115.14   2
  12  -3  -5 12678.8 3747.45  17
 -12  -3   5 10855.4 3014.73  19
  12  -3  -5 11290.8 1329.32   6
 -12  -3  -5 12474.0 1536.54  13
  12   3   5 13755.9 1487.72   7
  12  -3   5 9783.51 3332.31  17
 -12   3  -5 10026.9 1167.59  13
  12  -3   6 4338.27 2058.93  18
 -12  -3  -6 4047.27 755.862  11
  12  -3   6 3774.98 706.510  22
 -12  -3  -6 5495.58 1219.23  13
  12   3   6 4395.46 1750.26  18
 -12  -3  -6 4357.67 1972.22   2
  12  -3  -6 4253.80 831.550   6
 -12   3  -6 3839.34 1145.44   8
  12  -3  -6 6430.73 2802.22  17
 -12   3  -6 3777.34 2316.12   2
  12   3  -6 3244.52 896.300   6
  12  -3   6 2359.97 2364.83  17
 -12   3  -6 3785.12 945.530  13
  12   3   6 4178.66 880.250   7
 -12  -3   6 4506.48 2119.18  19
 -12  -3  -6 2655.12 1385.88  19
  12   3   7 23449.0 4038.41  18
 -12  -3   7 20686.8 4494.37  19
  12  -3   7 28712.3 4900.71  18
 -12  -3  -7 15866.6 3559.37   2
  12  -3   7 22747.1 1834.26  22
 -12   3  -7 25501.3 2568.91   8
 -12  -3  -7 19515.1 1696.71  11
 -12  -3  -7 23635.4 2567.52  13
 -12   3  -7 19041.7 4808.58   2
  12   3  -7 21764.0 1977.42   6
 -12  -3  -8 9649.21 1342.36  11
  12   3  -8 2887.29 724.271   6
  12  -3   8 3088.47 864.188  22
 -12  -3  -8 10108.0 1947.98  13
  12   3   8 9468.29 1309.66  22
 -12   3  -8 3036.28 1265.17   8
 -12   3  -9 38866.2 3332.95   8
  12   3   9 42117.3 2576.75  22
 -12  -3  -9 38383.2 2424.82  11
 -12  -3  -9 42215.3 3038.60   8
  12  -3   9 44490.2 2682.02  22
  12   3  10 988.799 807.479  22
  12  -3  10 795.434 586.321  22
 -12   3 -10 382.823 456.345  14
 -12   3 -10 760.142 785.307   8
 -12  -3 -10 671.219 641.083   8
 -12  -3 -10 1174.75 578.826  11
 -12   3 -11 1148.57 659.694   8
  12  -3  11 1358.11 547.281  22
 -12   3 -11 1216.64 351.598   5
  12   3  11 2618.12 663.460  22
 -12  -3 -11 3520.54 880.072  14
 -12  -3 -11 3219.10 757.026   8
 -12   3 -11 304.899 326.314  14
 -12   3 -12 2040.06 634.032   8
 -12  -3 -12 2572.88 614.504  14
  12  -3  12 3378.08 561.230  22
 -13   3   0-270.839 843.963   2
  13   3   0 481.402 544.824  18
 -13  -3   0 525.234 647.389  19
  13   3   0 70.9341 874.950  17
  13   3   0 197.142 963.238   1
  13  -3   0-209.450 432.468   6
  13   3   0 197.518 482.833   6
  13  -3   0-570.387 1034.01  17
  13   3  -1 22994.1 3689.22  17
  13   3   1 23020.1 1522.47   6
  13  -3  -1 22793.5 3994.24  17
 -13   3   1 25853.9 3912.84   2
  13   3  -1 23600.5 3921.97   1
  13   3   1 21902.0 2606.30  18
  13  -3   1 24407.3 4338.12  17
 -13  -3  -1 24752.7 3991.46   2
  13   3  -1 22356.5 1883.21   6
  13  -3  -1 23567.1 1968.49   6
 -13   3  -1 24993.8 4459.01   2
  13  -3   1 19939.1 1866.18   7
 -13  -3   1 21051.5 2871.59  19
  13  -3   1 22886.0 1855.50   6
 -13  -3  -1 24161.9 3165.58  19
 -13   3   2 37413.8 4509.10   2
 -13   3  -2 35664.7 5585.95   2
 -13  -3  -2 30812.8 3594.46  19
  13   3  -2 34807.7 2577.83   6
  13   3  -2 37472.1 4530.19   1
  13  -3   2 36996.4 5498.76  17
  13  -3  -2 36606.2 5185.05  17
  13   3  -2 32809.3 5196.43  17
  13   3   2 32941.4 3472.41  18
  13  -3   2 30380.2 2531.48   7
 -13  -3  -2 33877.8 4805.50   2
  13   3   2 29391.6 2181.31   7
  13  -3   2 32201.6 2230.67   6
 -13  -3   2 35108.4 3832.72  19
  13  -3  -2 30843.6 2294.24   6
  13   3  -3 4365.77 990.661   6
  13   3  -3 3359.55 2141.02  17
  13  -3   3 4686.32 910.026   6
  13  -3  -3 3356.94 853.979   6
 -13   3  -3 2496.91 1627.30   2
  13  -3   3 6811.80 2086.22  18
  13  -3  -3 3376.14 1747.34  17
 -13  -3  -3 4931.98 1995.22   2
  13   3   3 3715.62 1298.19  18
  13   3   3 3410.18 837.856   7
  13  -3   3 4075.07 2218.70  17
  13   3  -3 5082.63 1693.02   1
 -13  -3   3 2944.95 1296.17  19
 -13  -3  -3 3338.17 1360.27  19
 -13  -3  -4 32917.5 1791.72  11
  13   3   4 37190.8 4526.67  18
  13   3  -4 32638.0 2792.59   6
  13  -3   4 38321.3 5128.09  18
 -13  -3  -4 33793.1 4944.35   2
 -13  -3   4 33416.7 4498.41  19
 -13  -3  -4 32034.5 4172.99  19
  13  -3   4 35216.0 6095.58  17
  13  -3  -4 34799.1 5559.21  17
 -13   3  -4 28727.4 6107.30   2
  13   3   4 37022.4 2498.82   7
  13  -3  -4 32567.1 2458.24   6
 -13   3  -5 30863.9 2135.92  13
 -13  -3  -5 31841.1 4931.47   2
  13  -3   5 33705.3 5314.99  18
 -13  -3  -5 33231.8 1992.04  11
  13  -3  -5 33457.0 2422.29   6
  13  -3   5 28895.5 5731.90  17
  13   3   5 37094.3 4815.68  18
  13  -3  -5 35860.7 5824.93  17
 -13   3  -5 28118.7 5950.52   2
  13   3   5 36347.8 2575.78   7
 -13  -3  -5 38972.5 2747.20  13
 -13  -3  -5 29080.6 4473.50  19
  13   3  -5 36305.2 2824.57   6
 -13  -3   5 36609.8 5231.32  19
 -13  -3  -6-654.878 1104.59   2
  13  -3  -6 1728.14 1488.71  17
 -13  -3   6 979.056 1383.57  19
  13  -3   6-92.4239 991.388  18
  13   3   6 229.649 1014.31  18
  13  -3  -6 336.958 404.432   6
  13   3  -6 1073.39 773.352   6
 -13  -3  -6 578.198 1133.54  19
 -13   3  -6-43.8611 739.073   8
  13   3   6 136.840 527.903   7
 -13  -3  -6 935.666 909.901  13
 -13   3  -6 581.461 528.360  13
 -13  -3  -6-68.8184 415.168  11
 -13   3  -6 1386.72 1681.16   2
  13   3  -7 13598.2 1688.63   6
  13  -3   7 14228.3 1480.89  22
  13   3   7 15798.8 1565.47  22
 -13   3  -7 16501.6 2078.57   8
 -13  -3  -7 15162.0 1489.37  11
 -13  -3  -7 15836.2 2160.98  13
  13  -3  -7 14735.1 1577.15   6
  13   3  -8 16683.6 1636.97   6
 -13   3  -8 18582.1 2499.06   8
  13  -3   8 21465.0 1807.42  22
 -13  -3  -8 19669.5 2378.37  13
  13   3   8 22714.9 1924.35  22
 -13  -3  -8 20897.2 1755.17  11
  13   3   9 1396.31 615.723  22
  13  -3   9 1188.27 544.404  22
 -13  -3  -9 1707.93 673.539  11
 -13  -3  -9 1706.41 914.203   8
 -13   3  -9 1403.88 813.778   8
  13  -3  10 3864.78 783.668  22
  13   3  10 4137.68 779.850  22
 -13  -3 -10 4208.80 989.489   8
 -13  -3 -10 3924.62 743.410  11
 -13   3 -10 2417.61 611.283  14
 -13   3 -10 2718.17 990.597   8
  13  -3  11 11790.8 1117.07  22
 -13  -3 -11 11584.9 1166.00   8
  13   3  11 12733.2 1094.34  22
 -13   3 -11 8585.17 760.827  14
 -13  -3 -11 11935.8 1278.35  14
 -13   3 -11 10903.3 1318.42   8
 -13   3 -12 2572.74 505.748   8
  13   3  12 1744.91 337.163  22
 -13  -3 -12 1388.10 352.974  14
 -14   3   0 101825. 8680.88   2
 -14  -3   0 82622.5 5635.56  19
  14   3   0 88135.8 3674.88   6
  14  -3   0 106736. 9096.21  17
  14   3   0 88786.1 7355.68  17
  14  -3   0 97816.9 4276.47   6
  14  -3   0 84357.9 3694.48   7
 -14  -3   0 98479.8 8771.49   2
  14   3   0 110964. 8375.48   1
  14  -3   1 221.350 421.487   6
 -14  -3  -1 4338.94 2517.48  19
  14   3  -1 498.838 478.039   6
  14   3   1 6235.87 1625.41  18
 -14  -3   1 5.64763 689.740  19
 -14   3  -1 1.59226 1432.25   2
  14   3  -1 838.304 1428.18  17
  14   3  -1 350.485 889.987   1
 -14   3   1 163.925 817.514   2
  14   3   1 3651.33 996.337   7
  14  -3  -1 1199.47 622.090   6
  14  -3  -1 427.764 927.480  17
  14   3   1 2191.95 698.984   6
  14  -3   1 257.926 999.374  17
 -14   3  -2 6407.27 2743.19   2
  14  -3  -2 7048.12 1309.00   6
 -14  -3  -2 5690.36 1711.02  19
  14   3  -2 6381.93 1283.32   6
 -14  -3   2 5812.21 1638.17  19
  14   3  -2 6975.17 2603.24  17
  14   3  -2 8978.19 2460.72   1
  14  -3   2 6813.38 2515.49  17
  14  -3  -2 8591.00 2572.12  17
 -14  -3  -2 5228.48 2027.06   2
  14  -3   2 6141.63 1139.94   6
  14   3   2 6363.07 1560.90  18
 -14   3   2 7785.01 2158.09   2
  14   3   2 6645.10 1161.38   7
  14   3   2 6428.04 813.788   6
  14  -3   3 5693.64 2118.97  17
  14   3   3 3942.24 1264.10  18
 -14  -3   3 6733.54 2127.11  19
 -14  -3  -3 4034.74 1454.82  19
  14   3  -3 7021.02 1528.20   6
 -14  -3  -3 5229.76 2110.76   2
 -14   3  -3 4486.81 2268.15   2
  14  -3  -3 4035.19 1989.00  17
  14  -3  -3 4819.12 1066.10   6
  14  -3   3 4797.01 1013.76   6
  14   3   3 4640.89 996.470   7
  14   3   4 22761.4 2140.86   7
  14   3  -4 28237.2 2685.33   6
  14   3   4 22895.6 3439.09  18
  14  -3   4 28491.8 4218.10  18
 -14   3  -4 24381.5 5232.85   2
  14  -3  -4 20329.8 2246.99   6
  14  -3  -4 26749.8 4848.18  17
 -14  -3  -4 18799.2 1364.16  11
 -14  -3   4 25072.4 3882.20  19
 -14  -3  -4 17434.5 3147.42  19
 -14  -3  -4 22383.4 4182.10   2
  14  -3   4 27268.3 5367.56  17
  14   3   5 5354.36 1805.40  18
 -14  -3   5 2220.50 1354.19  19
  14   3  -5 3658.33 1117.36   6
 -14   3  -5 2618.33 2366.83   2
  14   3   5 5309.33 1131.09   7
  14  -3  -5 5885.70 1190.21   6
  14  -3  -5 6502.68 3016.86  17
 -14  -3  -5 4067.79 1865.42   2
 -14  -3  -5 4964.35 1941.56  19
  14  -3   5 3714.40 1817.35  18
 -14  -3  -5 5414.92 835.781  11
 -14   3  -5 3440.03 1008.03   8
 -14   3  -5 2942.43 823.106  13
 -14  -3  -5 6445.02 1258.13  13
  14   3  -6 54830.0 3637.79   6
 -14  -3  -6 43964.7 5715.96   2
 -14   3  -6 49500.7 3701.45   8
  14   3   6 56041.1 6044.69  18
 -14  -3  -6 42051.8 4907.85  19
 -14  -3  -6 49143.4 2545.05  11
  14   3   6 56847.1 3432.51   7
 -14   3  -6 47166.7 2827.87  13
 -14  -3  -6 59335.7 3787.28  13
  14  -3   6 52557.2 6277.07  18
 -14   3  -6 42070.8 6963.81   2
  14  -3  -6 52164.5 3179.14   6
  14   3   7-211.324 334.374  22
  14   3  -7-351.849 646.685   6
 -14  -3  -7 36.7552 377.497  11
 -14   3  -7 45.7959 738.437   8
 -14  -3  -7 972.392 1159.34  13
  14  -3  -7-254.760 409.266   6
 -14  -3  -8 567.401 413.386  11
  14   3   8 303.059 410.792  22
  14   3  -8-6.32342 368.794   6
  14  -3   8 275.957 390.685  22
 -14   3  -8 604.875 782.637   8
 -14  -3  -8-68.2051 900.132  13
  14   3   9 4007.70 934.780  22
 -14  -3  -9 3718.44 739.817  11
 -14   3  -9 2956.26 1062.98   8
 -14  -3  -9 2716.09 961.365   8
 -14   3  -9 2680.61 635.030  14
 -14  -3 -10 11041.4 1330.09   8
 -14   3 -10 10318.9 1460.28   8
 -14   3 -10 10513.6 979.361  14
 -14  -3 -11-485.921 426.338  14
 -14  -3 -11 138.016 292.111   8
 -14   3 -11 202.405 392.192   8
 -14   3 -12 11103.2 812.395   8
 -14  -3 -12 13276.9 805.282  14
  15   3   0-305.333 583.039   6
  15  -3   0 147.093 597.952   6
 -15   3   0-89.1564 1461.68   2
 -15  -3   0-29.9206 761.622  19
 -15  -3   0-74.0584 1246.71   2
  15  -3   0 143.982 992.237  17
  15   3   0-284.209 890.179   7
  15   3  -1 17654.9 3531.75  17
  15  -3   1 19982.0 4228.87  17
 -15  -3   1 16549.6 2715.46  19
  15  -3  -1 18161.2 2023.78   6
 -15   3  -1 18903.5 4166.80   2
 -15  -3  -1 15734.1 2591.76  19
  15  -3   1 16525.5 1894.97   6
 -15  -3   1 17589.2 3800.05   2
  15  -3  -1 19717.4 4061.24  17
  15   3  -1 16287.5 1914.47   6
  15   3  -1 14756.7 1844.46   7
  15   3   1 15659.0 1499.37   6
 -15  -3  -1 13698.4 3207.80   2
 -15   3   1 19470.8 3771.64   2
  15   3   1 16897.1 1918.76   7
 -15  -3  -2 48073.6 4808.50  19
  15  -3   2 61118.2 7693.24  17
  15   3   2 58173.3 4774.54  18
  15   3  -2 58425.0 3885.67   6
  15   3   2 53402.7 2523.91   6
  15  -3  -2 56395.1 3675.32   6
  15  -3  -2 54758.3 6810.15  17
  15   3  -2 55953.5 6853.56  17
 -15   3  -2 52630.9 7406.24   2
  15   3  -2 72649.8 6895.50   1
  15   3   2 54640.2 3420.01   7
 -15  -3  -2 56726.0 6539.07   2
  15  -3   2 55509.5 3366.12   6
 -15  -3   2 52548.9 4868.61  19
  15  -3   3 576.941 572.267   6
 -15   3  -3 920.660 1478.31   2
  15   3   3-900.798 920.690  18
  15   3  -3-149.169 841.880   6
 -15  -3   3-1016.96 1063.17  19
 -15  -3  -3 520.782 676.465  19
  15  -3   3 289.833 1154.49  17
  15  -3  -3-294.364 1568.73  17
  15   3   3-249.876 655.339   7
  15  -3  -3 495.673 713.651   6
 -15  -3  -3 386.733 1046.42   2
 -15  -3  -4 30657.6 4954.61   2
 -15   3  -4 33090.5 2612.01   8
  15  -3  -4 32021.9 2792.59   6
  15  -3  -4 31019.5 5439.24  17
  15  -3   4 29642.7 5070.37  17
 -15  -3  -4 24814.8 3585.56  19
  15   3  -4 36920.7 3265.72   6
  15   3   4 28904.0 3939.27  18
 -15   3  -4 36975.1 6490.17   2
  15   3   4 32543.0 2693.57   7
 -15  -3  -5 4105.34 1936.48   2
  15  -3  -5 6197.19 2577.38  17
 -15  -3  -5 4300.07 743.493  11
  15   3   5 3710.90 1373.89  18
 -15  -3  -5 2635.60 1070.75  19
 -15   3  -5 2811.49 893.883   8
  15   3   5 4655.51 1120.73   7
 -15  -3  -5 5418.30 1231.79  13
  15   3  -5 4733.15 1269.04   6
  15  -3  -5 4964.35 1239.00   6
 -15  -3  -6 814.074 477.055  11
  15   3  -6 293.970 782.194   6
 -15   3  -6 1025.10 871.139  13
  15  -3  -6 594.461 523.744   6
 -15   3  -6 261.980 679.369   8
  15   3   6 817.326 683.054   7
 -15  -3  -6 879.116 1007.07  13
  15  -3  -7 51.8032 486.961   6
 -15   3  -7-641.940 835.588   8
  15   3  -7 305.840 587.211   6
 -15  -3  -7 110.453 346.907  11
 -15  -3  -7-167.993 835.690  13
 -15   3  -8 37013.5 3033.80   8
 -15  -3  -8 32277.9 1928.03  11
  15   3  -8 37589.5 2447.20   6
 -15  -3  -8 33691.3 2791.82  13
 -15  -3  -9 716.297 405.717  11
 -15   3  -9 1857.43 837.190   8
 -15  -3  -9 296.669 569.669   8
 -15   3  -9 2009.46 520.467  14
 -15   3 -10 12394.3 1441.07   8
 -15  -3 -10 13692.6 1341.48   8
 -15   3 -11 507.191 353.739   8
 -15  -3 -11 893.550 389.920   8
 -15  -3 -11 609.258 354.050  14
 -16   3   0 16795.5 3745.51   2
  16  -3   0 15054.4 2011.72   6
 -16  -3   0 17773.1 3948.90   2
  16  -3   0 17127.3 3962.55  17
 -16  -3   0 12556.7 2120.53  19
  16   3   0 14936.7 1755.04   6
  16   3   0 14356.3 1949.94   7
 -16   3   1 1736.25 1210.80   2
  16  -3  -1 5130.22 1383.44   6
 -16   3  -1 3827.84 1569.24   2
  16   3   1 4636.06 938.693   6
  16   3  -1 4255.28 1024.82   6
 -16  -3  -1 3351.68 1173.47  19
  16  -3  -1 3471.18 1453.05  17
  16  -3   1 6299.68 2600.72  17
 -16  -3   1 4591.12 1989.47   2
 -16  -3  -1 3934.66 1823.48   2
  16   3   1 3533.71 948.605   7
  16   3  -1 3231.58 979.092   7
  16  -3   1 4435.75 1208.21   6
  16  -3   2 11590.4 3255.85  17
 -16  -3  -2 15033.6 3405.39   2
  16   3   2 12432.9 1801.33   7
 -16   3  -2 15747.3 4131.48   2
  16  -3  -2 12466.4 3441.14  17
  16   3  -2 13940.4 1991.01   6
  16   3   2 13291.2 1354.05   6
  16  -3   2 12574.9 1731.27   6
 -16  -3   2 11712.2 3288.63   2
 -16  -3  -2 9331.78 1928.11  19
  16   3  -2 12681.6 1805.38   7
  16  -3  -2 14025.2 1996.26   6
 -16  -3  -3 36059.6 5423.55   2
  16   3  -3 42929.6 3681.48   6
  16  -3   3 34783.0 5415.00  17
 -16  -3   3 46899.6 6492.39   2
 -16  -3  -3 29340.0 3549.17  19
  16  -3  -3 43092.0 6276.51  17
 -16   3  -3 39583.5 2582.63   8
  16  -3  -3 40588.2 3350.42   6
  16   3   3 36159.6 3847.75  18
 -16   3  -3 35699.7 6187.39   2
  16   3   3 36482.4 3001.14   7
  16  -3   3 39149.7 2870.07   6
  16  -3  -4 3506.18 1294.41   6
 -16   3  -4 1890.56 831.102   8
  16   3  -4 1972.36 866.357   6
  16   3   4 2742.67 963.963   7
 -16  -3  -4 1999.36 763.978  13
  16   3  -5 869.743 964.256   6
  16  -3  -5 2117.15 955.635   6
 -16   3  -5 12.0701 845.294   8
  16   3   5 1505.81 875.384   7
 -16  -3  -5 1218.05 768.540  13
 -16  -3  -6 19641.2 1473.93  11
 -16   3  -6 20840.1 2299.28   8
  16   3  -6 25369.1 2703.62   6
  16  -3  -6 21554.4 2288.37   6
 -16  -3  -6 19947.4 2236.41  13
  16   3  -7 13533.2 1776.43   6
 -16  -3  -7 12506.7 1153.14  11
 -16  -3  -7 12972.5 1803.82  13
  16  -3  -7 14047.1 1631.42   6
 -16   3  -7 11210.9 1737.38   8
 -16  -3  -8 3843.98 1030.37   8
 -16  -3  -8 3978.89 658.953  11
 -16   3  -8 3525.03 1008.72   8
 -16   3  -9 18086.5 1719.92   8
 -16  -3  -9 15310.1 1563.16   8
 -16  -3 -10 8839.95 985.957   8
 -16   3 -10 9626.54 1059.31   8
 -16  -3 -10 10251.4 1001.45  14
 -16   3 -11 690.682 277.625   8
 -16  -3 -11 295.817 200.760  14
 -16  -3 -11 114.217 170.919   8
  17  -3   0-545.494 945.315   6
  17   3   0-163.123 636.714   6
  17  -3   0-1099.87 1181.09  17
  17   3   0-606.495 868.745   7
  17   3   1 42075.3 2686.47   6
  17   3  -1 44987.0 3388.82   6
  17  -3   1 48110.8 6291.60  17
  17  -3  -1 47063.7 3671.32   6
  17  -3   1 44082.9 3444.68   6
  17   3   1 43101.6 3466.94   7
  17   3  -1 44581.3 3366.62   7
  17  -3  -2 1346.15 1133.96   6
  17   3   2 875.215 564.394   6
  17   3  -2 329.651 812.315   6
  17  -3   2 983.805 828.781   6
  17   3   2 53.0012 845.444   7
  17   3  -2 709.766 751.587   7
  17  -3  -3-16.5074 857.238   6
  17   3   3-140.806 829.875   7
  17   3  -3-498.946 1202.53   6
  17  -3  -4 1852.03 1023.49   6
  17   3  -4 1138.44 1175.01   6
 -17   3  -4 1566.59 774.270   8
  17   3   4 2006.01 971.426   7
 -17  -3  -4 481.610 597.323  13
  17  -3  -5 38302.4 3369.65   6
  17   3  -5 50590.7 4094.62   6
  17   3   5 43359.5 3292.81   7
 -17   3  -5 41718.2 2997.94   8
 -17  -3  -5 37770.9 2884.93  13
 -17  -3  -6 1155.05 895.819  13
 -17   3  -6 1058.62 686.530   8
  17  -3  -6 115.524 617.229   6
  17   3  -6 1268.59 830.402   6
  17   3  -7 25053.6 2423.86   6
 -17   3  -7 21645.4 2120.84   8
 -17  -3  -7 20629.7 2032.34  13
 -17  -3  -8 1994.44 736.713   8
 -17   3  -8 1919.55 791.010   8
 -17   3  -9 2029.73 598.578   8
 -17  -3  -9 646.937 435.991   8
 -17  -3 -10 694.227 286.151  14
 -17  -3 -10 1263.88 376.084   8
  18  -3   0 2694.43 1089.06   6
  18   3   0 3726.35 1291.04   7
  18   3   0 2507.07 914.564   6
  18   3  -1 27907.9 2776.15   6
  18   3   1 23612.6 2093.77   6
  18   3   1 26482.8 2865.00   7
  18   3  -1 25333.9 2693.47   7
  18  -3  -1 30863.5 3058.69   6
  18  -3   1 26807.4 2780.50   6
  18   3   2 372.266 521.849   6
  18  -3  -2 948.191 1076.19   6
  18  -3   2 3098.13 1241.32   6
  18   3  -2 185.350 579.826   7
  18   3  -2-100.962 993.805   6
  18   3   2-42.6568 742.206   7
  18  -3  -3 45794.7 3949.45   6
  18   3   3 45615.6 3596.50   7
 -18  -3  -3 41070.9 2984.33  13
  18  -3  -4 765.827 903.121   6
  18   3  -4 2395.83 1221.35   6
 -18   3  -4 2811.77 793.680   8
  18   3   4 3351.67 1219.95   7
 -18  -3  -4 1033.38 683.269  13
  18  -3  -5 8468.61 1770.59   6
  18   3  -5 5989.75 1629.11   6
 -18  -3  -5 5245.82 1125.17  13
 -18   3  -5 5886.72 1132.31   8
  18   3  -6 7577.87 1556.25   6
  18  -3  -6 4851.68 1219.65   6
 -18   3  -6 5234.49 1055.78   8
 -18  -3  -6 5391.52 1114.74  13
 -18  -3  -7 8319.21 1239.01  13
  18   3  -7 13336.6 1704.19   6
 -18   3  -7 11539.3 1418.73   8
 -18  -3  -7 9840.64 1388.65   8
 -18   3  -8-326.580 477.609   8
 -18  -3  -8-235.960 424.559   8
 -18  -3  -9 12438.6 1074.50   8
 -18   3  -9 16522.1 1183.03   8
  19   3   0 1237.33 1033.36   7
  19  -3   0 954.615 1047.67   6
  19   3   0 616.006 780.719   6
  19   3  -1 16163.2 2174.00   6
  19   3  -1 16167.7 2227.62   7
  19  -3  -1 17236.8 2462.99   6
  19   3   1 15599.5 1714.06   6
  19   3   1 16469.3 2379.10   7
  19  -3   1 15470.3 2272.87   6
  19   3  -2 35085.3 3482.60   6
  19   3   2 30672.0 3105.94   7
  19  -3  -2 34473.4 3429.07   6
  19   3   2 25711.2 1924.19   6
  19   3  -3 348.594 1147.52   6
  19  -3  -3 425.205 1044.46   6
  19   3  -4 31253.5 3469.87   6
  19  -3  -4 25587.1 3160.92   6
  19   3  -5 29285.5 3182.16   6
 -19   3  -5 19014.6 1747.93   8
 -19  -3  -5 15970.7 1753.39  13
  19  -3  -5 26556.3 2945.04   6
 -19  -3  -6 878.919 624.219  13
  19   3  -6 2138.40 952.664   6
 -19   3  -6 2963.01 775.112   8
 -19  -3  -6 1191.43 633.738   8
  19  -3  -6 2477.56 948.999   6
 -19  -3  -7 6533.21 1013.00   8
  19   3  -7 6412.72 1176.22   6
 -19   3  -7 5496.61 819.066   8
 -19   3  -8 6744.39 767.831   8
 -19  -3  -8 9091.19 964.612   8
 -19  -3  -9 867.558 306.429   8
  20   3   0 62424.9 3752.73   6
  20   3   0 75098.4 4787.41   7
  20  -3   0 75270.0 4836.75   6
  20   3   1 1716.43 1333.52   7
  20   3  -1 68.1291 727.046   6
  20  -3  -1 1116.04 1268.50   6
  20   3   1 241.669 559.671   6
  20   3   2 14210.2 1386.98   6
 -20  -3  -2 12801.7 1487.43  13
  20  -3  -2 18364.3 2857.31   6
  20   3  -2 17992.5 2492.19   6
  20  -3  -3 1708.17 1307.77   6
  20   3  -3 1667.12 1220.58   6
 -20  -3  -3 1428.48 764.191  13
  20   3  -4 42505.2 3991.30   6
  20  -3  -4 37017.6 3568.37   6
  20   3  -5 3424.63 1286.42   6
 -20  -3  -5 2717.52 775.105   8
 -20  -3  -5 2114.91 728.970  13
 -20  -3  -6 13836.2 1327.81  13
 -20  -3  -6 18058.0 1585.62   8
 -20  -3  -7 902.623 454.729   8
 -20   3  -7 271.458 256.696   8
 -20  -3  -8 1085.34 355.659   8
  21   3   0-269.592 693.408   6
  21   3  -1 14486.2 2004.35   6
 -21  -3  -1 13774.1 1521.83  13
  21  -3  -1 19737.3 2801.36   6
  21   3   1 14190.5 1539.50   6
  21  -3  -2 31856.1 3487.18   6
  21   3  -2 35291.6 3371.08   6
  21   3  -3-168.850 1093.19   6
  21  -3  -3 1372.97 1516.67   6
 -21  -3  -3 94.4923 486.860   8
 -21  -3  -3 30.4600 497.884  13
  21   3  -4 32173.1 3354.59   6
 -21  -3  -4 20715.4 1775.04   8
 -21  -3  -4 15354.8 1494.51  13
  21  -3  -4 27109.3 3083.33   6
 -21  -3  -5 4588.10 751.376  13
 -21  -3  -5 6376.19 912.079   8
  21   3  -6 382.453 628.604   6
 -21  -3  -6 86.9316 288.680   8
  22   3   0 25775.4 2189.33   6
 -22  -3   0 23183.2 1996.97  13
  22   3   1 10058.3 1169.98   6
 -22  -3  -1 7112.80 1054.60  13
  22   3  -1 11360.4 1661.88   6
  22   3  -2 7505.53 1601.92   6
 -22  -3  -2 4460.75 847.186  13
  22   3  -3 46818.4 3897.95   6
 -22  -3  -3 22272.1 1652.95  13
  22   3  -4-527.677 924.989   6
 -22  -3  -4 2371.07 547.309  13
  22   3  -5 2182.41 826.525   6
  23   3  -1 35562.6 2598.87   6
  23   3  -2 2304.02 1067.36   6
  23   3  -3 3534.14 1279.82   6
   0  -4   0 183917. 3530.44  19
   0   4   0 193090. 4115.81  18
   0  -4   0 195499. 4738.31  20
   0  -4  -1-52.8995 239.451  17
   0   4   1 72.4195 623.036   3
   0  -4   1-246.874 508.539  20
   0   4   1 131.757 307.028  18
   0   4  -1 5.22589 412.589   4
   0   4  -1 68.5743 444.138  18
   0  -4  -1 7.31032 293.555  19
   0   4   2 95748.8 4141.56   3
   0  -4   2 92297.2 3898.23  20
   0  -4  -2 90722.3 2418.96  17
   0   4  -2 98539.8 4243.20  18
   0   4  -2 93973.8 4660.37   4
   0   4   2 97979.2 2953.40  18
   0   4   3-119.419 337.770  18
   0  -4   3 182.328 602.764  20
   0   4   3-89.5069 682.657   3
   0  -4  -3 718.680 841.185  19
   0   4  -3-588.503 2239.41   2
   0   4  -3 129.588 1005.98   4
   0  -4  -3 329.368 370.225   2
   0  -4   4 143352. 6415.15  20
   0  -4  -4 178393. 8811.59  19
   0   4  -4 155147. 9091.00   4
   0   4   4 143964. 6144.11   3
   0   4   4 136819. 4468.97  18
   0  -4  -4 105931. 3900.83   2
   0  -4   5 110.647 882.384  20
   0   4   5 75.8005 788.542   3
   0   4   5 160.006 436.737  18
   0   4  -5-275.108 2227.47   2
   0   4  -5-820.013 1586.62   4
   0  -4   6 60796.5 5347.75  20
   0   4  -6 64527.5 8038.30   2
   0   4  -6 62969.9 6832.16   4
   0   4   6 58611.8 3599.04  18
   0  -4  -7 1030.21 1632.34   4
   0  -4   7-233.888 968.371  20
   0   4   7 417.086 530.622  18
   0   4  -7 441.189 1315.45   4
   0  -4  -8 2727.61 593.654  10
   0  -4   8 671.732 390.583  22
   0   4  -8 983.697 457.395  10
   0  -4   8-55.5598 849.269  20
   0   4   8 2009.45 1233.29  20
   0   4  -8-163.094 477.061  14
   0  -4  -8 3160.87 843.313  14
   0  -4  -8 3169.60 1636.11   4
   0   4  -8-592.325 1794.69   4
   0   4  -9 373.175 596.736  10
   0   4   9-481.120 785.732  20
   0  -4  -9-103.168 299.249  11
   0   4  -9-277.881 404.912   8
   0  -4   9-88.8956 898.557  20
   0  -4  -9 693.484 537.642  10
   0   4  -9 247.896 529.838  14
   0  -4   9 395.038 507.545  22
   0  -4  -9-78.5412 645.180  14
   0   4  -9 164.453 1211.50   4
   0  -4  -9-945.686 1086.26   4
   0  -4 -10 25387.3 2417.80  14
   0  -4 -10 22709.5 1834.43  10
   0   4  10 25174.2 3999.85  20
   0   4 -10 21300.5 1829.42  10
   0   4 -10 16654.2 1644.70   8
   0   4 -10 17456.8 3634.59   4
   0  -4  10 16970.9 3300.07  20
   0  -4  10 16872.6 1536.72  22
   0   4 -11-698.765 604.236  10
   0  -4  11 267.269 531.503  22
   0  -4 -11 284.134 503.602  10
   0   4 -11 113.878 364.471   8
   0   4  11 435.528 483.505  22
   0  -4 -11-765.913 754.463  14
   0   4 -11 675.648 622.510   5
   0   4  12 38638.0 1999.89  22
   0   4 -12 28930.9 2286.19   5
   0  -4 -12 39746.7 2275.24  10
   0  -4  12 26177.3 1786.92  22
   0   4 -13 2747.00 711.784   5
   0  -4  13 3277.41 598.750  22
   0  -4 -13 3940.47 778.622  10
   0  -4 -14 434.081 224.224  10
   0   4 -14 339.752 288.009   5
   1  -4   0 502.388 461.031  20
   1   4   0 409.371 389.961  18
  -1   4   0 702.182 981.280   2
  -1  -4   0 278.774 438.089  20
  -1   4   0 200.735 374.858  18
   1  -4   0 210.276 201.682  19
  -1  -4   0 176.478 305.316  19
   1   4   0 341.075 594.312   3
  -1   4   0 184.440 198.594   4
   1   4  -1 68381.2 2888.99   4
   1  -4  -1 79886.8 2305.52  19
  -1   4   1 70699.3 2207.91  18
   1   4  -1 85452.3 3089.23  18
  -1   4   1 68118.0 3210.51   3
   1   4   1 68579.4 2590.52  18
  -1   4  -1 82266.1 3596.65  18
   1  -4  -1 75234.8 2701.32  17
   1  -4   1 75717.4 3176.47  20
  -1   4  -1 85945.8 6534.81   2
  -1  -4   1 80744.4 3242.11  20
   1   4   1 87462.6 3911.24   3
  -1   4  -1 73438.5 2949.25   4
  -1  -4  -1 82755.7 2926.05  19
  -1   4   2 180562. 3466.40  18
   1  -4  -2 234411. 6686.46  19
  -1   4  -2 223875. 12683.6   2
  -1  -4  -2 209477. 5702.38  19
   1  -4  -2 182596. 4177.01  17
  -1   4   2 178524. 5454.07   3
   1   4  -2 204094. 5630.28  18
   1  -4   2 187567. 5605.41  20
  -1  -4   2 186576. 5584.26  20
   1   4  -2 203419. 6472.39   4
  -1   4  -2 206300. 7268.72   4
   1   4   2 193741. 4751.32  18
   1   4   2 192243. 6385.90   3
   1  -4   3 87.9225 520.798  20
  -1  -4   3-21.0850 560.226  20
  -1   4   3 142.656 278.086  18
  -1  -4  -3-18.7879 287.785   2
   1   4   3-252.172 419.376  18
   1   4   3 182.448 758.054   3
  -1   4   3 492.057 664.497   3
   1  -4  -3-69.3979 415.238  17
  -1   4  -3-958.311 2250.95   2
  -1  -4  -3-12.8210 616.710  19
   1   4   3-94.7986 335.436   1
  -1   4  -3 1282.09 1308.02   4
   1   4  -3-379.930 1099.34   4
   1  -4   4 86928.5 4981.70  20
   1   4  -4 93228.7 6802.97   4
  -1   4   4 87677.1 4467.04   3
  -1   4   4 87652.8 3215.60  18
  -1  -4  -4 105961. 6383.95  19
  -1  -4   4 101089. 5615.50  20
  -1   4  -4 104541. 7166.04   4
  -1   4  -4 116631. 10665.8   2
   1   4   4 89669.9 4010.63  18
  -1  -4  -4 106908. 5047.81   2
   1   4   4 93359.3 5138.77   3
  -1   4  -5 60226.9 6420.86   4
  -1  -4   5 51880.4 4568.34  20
   1   4   5 47045.1 3264.37  18
  -1   4   5 43762.4 2552.48  18
  -1   4   5 47042.3 3522.46   3
   1  -4   5 48634.5 4284.15  20
   1   4  -5 60820.1 6113.12   4
   1   4   5 49184.0 3991.26   3
  -1   4  -5 64533.1 8418.18   2
  -1  -4  -5 49308.7 4055.71   2
   1  -4  -6 2161.42 1811.10   4
   1  -4   6 1572.80 1154.90  20
  -1  -4   6 862.144 1087.76  20
   1   4   6 632.855 665.795  18
  -1   4   6 907.192 522.776  18
  -1   4  -6 2262.50 2032.34   4
   1   4  -6 759.516 1922.84   4
   1  -4   7 32883.8 4276.19  20
   1   4   7 34296.2 3029.59  18
   1  -4  -7 36279.1 5026.79   4
  -1  -4   7 29154.5 4057.90  20
   1   4  -7 32891.8 5195.90   4
  -1   4  -7 33551.1 5267.39   4
   1   4  -8 91028.3 8634.88   4
  -1  -4   8 88687.8 7378.94  20
  -1   4   8 101018. 7813.88  20
  -1   4  -8 94469.8 8563.46   4
  -1   4  -8 86691.0 2994.55  10
  -1  -4  -8 78830.8 2783.17  10
   1  -4  -8 80569.8 2912.84  10
   1   4  -8 91206.8 3548.43  14
   1   4   8 101269. 7646.49  20
   1  -4  -8 97837.2 4177.32  14
   1  -4   8 85815.0 7017.11  20
  -1  -4  -8 81132.9 2908.89  11
   1  -4  -8 86779.9 7527.21   4
   1   4   8 67566.4 4314.67  18
   1   4  -8 85860.5 2992.40  10
  -1  -4  -8 95979.8 8377.45   4
  -1   4  -8 81095.1 3263.97  14
  -1  -4  -8 100884. 4413.20  14
   1  -4   8 68377.0 2766.44  22
  -1  -4  -9 5916.77 949.860  11
   1  -4  -9 5288.92 809.563  11
  -1  -4   9 9125.88 2426.10  20
  -1   4  -9 10056.5 1165.63  10
   1   4  -9 10388.4 1207.57  10
   1   4   9 6496.05 2143.85  20
  -1   4  -9 8040.61 2696.17   4
  -1  -4   9 7582.47 971.076  22
   1   4  -9 10121.1 1228.31   8
   1  -4   9 10471.6 2608.73  20
  -1   4  -9 9900.42 1313.82   8
   1  -4  -9 6362.98 1012.94  10
  -1   4   9 8755.93 2617.54  20
  -1   4  -9 9363.01 1215.16  14
  -1  -4  -9 6346.01 1455.96  14
   1   4  -9 12954.6 3312.32   4
  -1  -4  -9 6642.74 2323.94   4
  -1  -4  -9 6688.34 1014.13  10
   1  -4  -9 6895.78 1228.95  14
   1  -4   9 7967.92 1071.54  22
  -1   4 -10 15843.0 1554.60  10
   1   4 -10 12270.8 1318.69   8
   1  -4  10 11980.6 2750.35  20
  -1  -4  10 12034.3 1278.10  22
   1   4  10 17978.5 3413.71  20
  -1   4  10 16892.0 3309.52  20
  -1  -4 -10 15291.7 1530.65  11
   1  -4 -10 14519.0 1491.18  10
  -1  -4  10 11140.4 2652.76  20
  -1  -4 -10 15261.5 1495.16  10
  -1   4 -10 12566.5 1468.20   8
   1  -4  10 12251.4 1397.65  22
  -1   4 -10 12923.1 1496.50  14
   1  -4 -10 13314.8 1677.40  14
   1   4 -10 15212.5 1539.78  10
  -1  -4 -10 19211.6 2103.73  14
   1   4 -10 13757.5 1666.74   5
   1   4 -10 12713.6 3209.82   4
  -1   4 -10 11272.3 3010.97   4
  -1   4 -11 5518.45 955.945   8
  -1  -4 -11 10516.0 1601.19  14
  -1   4 -11 8188.92 1224.87  10
   1   4  11 11315.0 1377.79  22
   1   4 -11 7929.39 1308.90   5
  -1   4  11 11212.3 1197.77  22
  -1   4 -11 7429.43 1399.20   5
  -1  -4  11 6746.48 1039.63  22
   1  -4 -11 9297.06 1502.79  14
  -1  -4 -11 11918.3 1373.15  10
   1   4 -11 6753.16 1117.54  10
   1  -4 -11 11495.5 1395.46  10
   1  -4  11 6683.72 1144.03  22
   1   4  12 993.181 449.951  22
   1  -4  12 983.040 508.206  22
  -1  -4 -12 1304.95 574.232  10
   1  -4 -12 1835.04 633.858  10
  -1  -4 -12 1374.99 576.702  14
   1   4 -12 1754.96 874.837   5
  -1   4 -12 1237.90 667.485   5
  -1  -4  12 1417.94 502.271  22
   1   4  13 8557.88 942.349  22
  -1   4 -13 4780.58 906.203   5
  -1  -4 -13 6581.97 856.338  10
   1  -4 -13 6980.88 922.927  10
   1   4 -13 5067.84 946.799   5
   1  -4  13 4538.88 745.130  22
   1  -4 -14 18742.6 1107.53  10
  -1   4 -14 14491.7 1114.19   5
   1   4 -14 15714.6 1106.86   5
   1  -4  14 14132.3 839.227  22
  -1  -4 -14 17707.3 999.631  10
  -2  -4   0 5531.41 857.972  20
  -2  -4   0 4144.30 824.933  19
  -2   4   0 6164.83 1782.76   2
  -2   4   0 5954.47 956.957  18
   2  -4   0 4351.59 1031.18  17
  -2   4   0 3769.79 385.721   4
   2   4   0 4922.57 834.953  18
   2   4   0 5879.70 1192.45   3
   2  -4  -1 26569.1 1965.55  17
  -2   4  -1 31630.7 4103.34   2
   2   4  -1 29665.3 2289.50   3
   2   4  -1 31625.2 1939.42  18
  -2   4   1 30125.3 1522.70  18
   2   4  -1 23255.3 2074.64   4
   2   4   1 30072.9 2629.62   3
  -2  -4  -1 31234.8 2063.96  19
  -2  -4   1 32542.3 2035.39  20
   2  -4   1 27271.7 1961.68  20
  -2   4   1 29602.1 2104.05   2
   2   4   1 29461.7 1940.24  18
  -2   4  -1 28461.9 2160.58   4
   2   4   2 19519.1 1730.70  18
  -2   4   2 16174.6 1705.70   3
  -2  -4  -2 21188.9 1999.82  19
   2  -4  -2 13391.7 912.420   4
   2  -4  -2 17837.4 1606.20  17
   2   4  -2 17387.3 1768.89  18
   2   4  -2 17019.4 2087.18   4
   2  -4   2 17232.9 1728.81  20
  -2   4   2 16977.6 979.095  18
  -2   4  -2 20187.3 3952.49   2
  -2  -4   2 18982.5 1869.99  20
   2   4   2 16523.3 2200.03   3
   2   4   3 195901. 5302.29   1
  -2  -4  -3 211828. 7280.00  19
  -2  -4  -3 167582. 4591.00   2
   2   4   3 190077. 5883.33  18
   2   4  -3 181604. 5902.66  18
   2  -4  -3 173882. 5431.48  17
  -2   4   3 178704. 5593.98   3
   2   4  -3 203457. 8145.37   4
   2  -4  -3 179890. 6783.56   4
   2   4   3 177813. 7177.36   3
  -2   4   3 182610. 3279.09  18
  -2  -4   3 173284. 6159.33  20
   2  -4   3 175606. 6106.41  20
   2  -4  -4 4806.44 1562.84   4
  -2  -4   4 5799.37 1492.66  20
  -2  -4  -4 4219.91 1013.52   2
  -2   4   4 4890.34 1128.17   3
   2   4   4 5401.15 1211.34  18
  -2  -4  -4 4741.12 1640.43  19
   2  -4  -4 5223.82 1268.51  17
   2  -4   4 7668.08 1682.12  20
  -2   4  -4 6652.37 3224.58   2
   2   4  -4 6168.03 2149.78   4
  -2   4   4 5586.23 705.546  18
  -2   4  -4 7260.59 2271.04   4
  -2   4   5 48785.2 3381.33   3
   2  -4   5 48051.6 4183.05  20
   2  -4  -5 51674.1 5597.97   4
  -2  -4   5 49505.0 4455.48  20
   2   4   5 50572.2 3573.37  18
  -2  -4  -5 57690.1 5420.13  19
  -2   4   5 48178.9 2321.16  18
   2   4  -5 60187.1 6318.90   4
  -2   4  -5 52327.2 6129.00   4
  -2   4  -5 51545.2 7851.40   2
  -2  -4  -5 60249.7 4637.98   2
   2  -4   6 38929.5 4164.72  20
  -2  -4   6 38768.9 4298.61  20
   2   4   6 40934.8 3511.62  18
   2   4  -6 51612.8 6191.65   4
   2  -4  -6 38340.0 4917.07   4
  -2   4  -6 43631.1 5920.91   4
   2  -4   7 33923.7 4155.61  20
   2  -4  -7 33764.2 4639.39   4
  -2  -4   7 36691.6 4527.72  20
   2   4   7 32277.6 3229.06  18
   2   4  -7 46126.6 6130.23   4
  -2   4  -7 41716.3 5533.96   4
  -2   4  -7 40425.1 6356.64   2
   2  -4   8 1121.31 1099.48  20
   2   4   8 1344.48 841.907  18
   2   4   8 919.048 914.351  20
  -2  -4   8 1643.66 1212.72  20
  -2   4   8 2358.32 1479.63  20
   2  -4  -8 719.794 377.760  10
  -2   4  -8 1295.76 422.413  10
  -2  -4  -8 980.348 388.086  10
   2  -4   8 1011.69 398.820  22
  -2   4  -8 1256.22 536.421  14
   2   4  -8 1636.19 473.504  10
  -2   4  -8 1869.27 781.861   8
   2  -4  -8-208.327 631.944  14
   2   4  -8-182.859 1142.36   4
  -2  -4  -8 1498.03 499.548  11
   2  -4  -8 927.179 1071.83   4
  -2   4  -8 1176.23 1339.56   4
   2   4   9 30326.2 4267.44  20
  -2   4   9 30532.2 4534.98  20
   2   4  -9 26998.1 1861.08  10
   2  -4  -9 31368.8 2070.68  10
  -2   4  -9 22399.4 1952.42   8
   2   4  -9 23211.9 4582.13   4
   2  -4   9 23728.5 3935.28  20
  -2  -4  -9 30334.8 1886.47  10
  -2   4  -9 24947.6 1829.37  10
   2  -4   9 22125.8 1793.17  22
   2   4  -9 22736.2 1961.55   5
  -2  -4   9 21690.7 3985.22  20
  -2  -4  -9 32928.0 2128.46  11
  -2  -4  -9 34005.6 5008.55   4
   2  -4  -9 33309.0 2599.95  14
  -2   4  -9 22117.0 1886.01  14
  -2   4  -9 18796.9 3950.03   4
  -2  -4  -9 40047.2 2962.18  14
  -2  -4   9 19433.9 1428.84  22
   2  -4  10 5035.55 1924.25  20
   2   4 -10 5322.35 952.341  10
   2   4  10 6354.79 2054.46  20
  -2   4  10 7725.34 2441.15  20
   2  -4 -10 5710.63 1119.10  14
  -2  -4 -10 6330.02 957.283  10
  -2   4 -10 5711.47 958.033  10
  -2  -4  10 5602.39 849.121  22
   2   4 -10 5656.36 1173.01   5
   2  -4 -10 7169.14 1115.91  10
  -2  -4 -10 8457.35 1513.33  14
  -2   4 -10 4471.62 878.053  14
   2   4 -10 3971.52 2018.08   4
  -2   4 -10 4656.36 958.851   8
  -2  -4 -10 7040.33 1082.79  11
  -2   4 -10 4404.29 1778.16   4
  -2  -4  10 5111.15 1913.16  20
  -2  -4 -10 6013.43 1895.30   4
   2  -4  10 4785.25 1001.54  22
  -2  -4  11 1563.28 540.639  22
   2  -4  11 2234.85 821.718  22
  -2   4 -11 1456.66 591.746  10
  -2  -4 -11 4752.07 908.093  10
   2   4 -11 1661.49 730.017   5
   2   4 -11 1829.67 649.843  10
  -2   4 -11 1038.49 445.069   8
  -2   4 -11 1629.24 725.811  14
  -2  -4 -11 4329.55 1338.27  14
   2  -4 -11 3982.70 880.058  10
   2   4  11 4123.71 932.404  22
   2   4  12 15614.8 1540.39  22
  -2   4 -12 9700.62 1595.12   5
   2  -4  12 10535.4 1305.32  22
   2  -4 -12 15697.9 1588.42  10
  -2  -4 -12 13622.3 1306.98  10
  -2  -4 -12 10417.4 1669.84  14
   2   4 -12 9957.58 1361.33   5
  -2   4 -13 23790.4 1819.43   5
   2   4 -13 23455.5 1682.17   5
  -2  -4 -13 19731.4 1288.78  10
   2  -4 -13 22833.8 1578.98  10
   2   4  13 20403.9 1386.17  22
   2  -4  13 21571.7 1562.17  22
   2   4  14 270.044 202.557  22
  -2  -4 -14-32.5512 175.277  10
   2  -4  14-240.643 251.052  22
   2  -4 -14 4.53398 208.621  10
  -2   4 -14-148.210 294.898   5
  -3   4   0 1946.39 1231.21   2
   3   4   0 576.217 484.553  18
  -3  -4   0 956.852 408.920  20
  -3  -4   0 536.957 506.776  19
   3   4   0 1420.99 944.607   3
   3  -4   0 1030.58 708.170  17
   3   4   1 214710. 5348.02  18
  -3  -4  -1 234767. 5894.84  19
   3   4   1 216332. 7080.87   3
   3   4  -1 252391. 6779.05   3
   3  -4  -1 176314. 5691.14  17
   3  -4   1 172700. 4987.63  20
  -3   4  -1 187288. 8698.49   2
  -3   4   1 200002. 5921.53   2
   3   4  -1 235552. 6626.53   4
  -3   4   2 5357.89 629.445  18
   3   4   2 4564.49 1063.82   1
   3   4  -2 5188.50 994.169  18
  -3  -4   2 6135.10 1097.29  20
   3   4  -2 3928.34 840.319   3
  -3  -4  -2 4316.89 1027.18  19
  -3   4   2 4066.82 901.932   3
   3   4   2 3864.22 1000.07  18
   3  -4  -2 3349.14 932.345  17
  -3   4   2 1625.47 384.480   2
   3   4  -2 4400.14 1256.81   4
   3   4   2 4536.18 1466.67   3
  -3   4  -2 4357.22 2056.23   2
   3  -4   2 3801.13 894.836  20
   3   4   3 1867.82 745.526   1
   3  -4  -3 668.455 433.893   4
   3  -4  -3 1343.38 720.193  17
  -3   4   3 1469.31 249.382  18
   3   4   3 1543.71 839.660  18
  -3   4   3 1963.52 777.154   3
   3   4   3 2787.64 1561.64   3
   3  -4   3 2765.62 921.186  20
  -3  -4   3 2904.14 974.465  20
   3   4  -3 2621.69 675.155   3
   3   4  -3 1919.41 726.968  18
   3   4  -3 2629.07 1231.04   4
  -3  -4  -3 1636.13 663.233   2
  -3   4  -3 3416.72 2177.20   2
  -3  -4  -3 1749.82 987.674  19
  -3   4   4 596.779 182.736  18
   3  -4   4 511.802 713.514  20
  -3   4   4 805.287 586.779   3
   3   4   4 85.3474 615.566  18
  -3  -4   4 156.755 688.380  20
   3   4   4 534.445 1034.53   3
   3  -4  -4 245.509 574.580  17
  -3   4  -4 1497.01 2281.48   2
  -3  -4  -4 649.976 568.640   2
  -3  -4  -4-370.880 968.442  19
   3   4  -4 568.851 1188.89   4
   3  -4  -4 374.871 644.727   4
  -3  -4   5 182894. 8375.29  20
  -3   4   5 164726. 5920.50   3
  -3  -4  -5 189515. 9696.28  19
   3   4   5 182694. 7332.05  18
  -3  -4  -5 166028. 7342.94   2
   3   4  -5 196521. 11054.5   4
   3  -4  -5 168493. 8690.78   4
  -3   4  -5 190573. 13768.6   2
   3  -4   5 174517. 7632.53  20
   3  -4   6 7269.25 1972.54  20
  -3  -4   6 6772.60 2042.16  20
   3   4   6 6517.23 1646.21  18
  -3   4  -6 5261.66 3134.43   2
  -3  -4  -6 8456.04 2137.74   2
   3   4  -6 5923.84 2424.36   4
   3  -4  -6 7489.28 2031.05   4
  -3   4  -6 8291.48 3021.89   4
   3  -4   7 60433.7 5449.94  20
  -3  -4   7 61586.3 5826.40  20
   3   4   7 58328.8 4663.28  18
   3   4  -7 66849.3 7425.58   4
  -3   4  -7 58123.1 6816.29   4
   3  -4  -7 52102.0 5624.95   4
  -3   4   8 4484.58 1998.53  20
  -3  -4  -8 6160.37 906.004  11
  -3   4  -8 5539.97 805.131  10
  -3  -4   8 8346.54 2533.59  20
   3   4  -8 6816.65 1127.78   5
   3  -4   8 5270.89 880.972  22
   3   4   8 4641.26 1358.19  18
   3   4  -8 6002.61 880.621  10
   3  -4   8 4837.52 1782.93  20
   3  -4  -8 5265.63 787.356  10
  -3  -4  -8 5583.62 716.055  10
   3   4   8 6359.51 1862.33  20
   3  -4  -8 5934.13 1101.48  14
  -3   4  -8 4788.56 905.185  14
  -3   4  -8 5498.97 996.888   8
   3   4  -8 7250.43 3032.77   4
  -3   4  -8 4685.64 2344.65   4
  -3  -4  -9 9491.79 1044.74  10
  -3  -4   9 9798.13 2842.57  20
   3   4   9 9013.02 1757.39  18
   3   4   9 9759.53 2408.21  20
   3   4  -9 9946.82 1219.27  10
  -3   4   9 9907.54 2704.98  20
   3   4  -9 8838.76 1286.68   5
   3  -4  -9 9362.71 1162.21  10
  -3   4  -9 7159.02 1221.93   8
  -3   4  -9 7985.46 1063.93  10
  -3  -4  -9 11834.0 3067.29   4
  -3   4  -9 3828.01 2001.57   2
  -3   4  -9 7138.74 1086.92  14
  -3  -4  -9 14582.1 1925.32  14
   3  -4  -9 8478.96 1307.69  14
   3   4  -9 8379.66 2984.18   4
   3  -4   9 6848.44 1084.10  22
   3  -4   9 7272.23 2180.04  20
  -3   4  -9 6201.77 2147.06   4
  -3  -4  -9 10002.7 1242.69  11
   3  -4  10-38.8796 516.350  22
   3  -4 -10 533.555 488.055  10
   3   4  10 405.116 815.430  20
  -3   4  10 1311.37 1289.68  20
   3  -4  10 1968.98 1339.39  20
  -3  -4 -10 792.121 499.045  10
  -3  -4 -10 1238.63 1218.58   4
   3   4 -10 990.622 1219.04   4
  -3  -4  10 588.500 716.701  20
   3   4 -10 361.774 611.985   5
  -3  -4 -10 1617.02 1011.68  14
  -3   4 -10 430.742 475.858   8
  -3   4 -10 169.015 549.220  14
  -3   4 -10 33.9175 976.857   4
  -3   4 -10 244.817 408.227  10
   3   4 -10 389.865 434.665  10
  -3  -4 -10 705.573 533.875  11
   3   4 -11 48069.7 2688.76  10
   3   4  11 46697.3 2689.67  22
  -3   4 -11 40189.9 2508.41   8
  -3  -4 -11 42384.0 2209.68  10
   3  -4  11 41589.9 2684.94  22
   3  -4 -11 46378.4 2680.28  10
  -3   4 -11 41870.9 2634.66  14
  -3  -4 -11 50129.8 3252.13  14
   3   4 -11 43477.2 2731.22   5
   3  -4 -12 1598.33 726.287  10
  -3  -4 -12 542.758 379.546  10
  -3   4 -12 466.590 631.041   5
   3  -4  12 411.134 480.352  22
   3   4 -12 974.506 817.477   5
  -3   4 -12 413.901 374.950   8
   3   4  12 401.708 386.832  22
  -3  -4 -12 19.5638 744.450  14
   3  -4 -13 21188.4 1497.16  10
   3   4 -13 14627.4 1281.59   5
  -3  -4 -13 17647.1 1110.48  10
   3  -4  13 14123.7 1308.72  22
   3   4  13 17677.7 1370.43  22
  -3   4 -13 13164.6 1385.85   5
  -3   4 -14 3863.78 620.129   5
   3  -4 -14 5789.86 728.886  10
  -3  -4 -14 5126.00 657.092   5
   3  -4  14 5284.64 624.999  22
   4   4   0 58823.5 2795.23  18
  -4  -4   0 63229.7 2440.38  20
  -4   4   0 47422.9 3459.34   2
   4   4   0 59998.7 3717.17   3
   4  -4   0 46495.4 3360.84  17
  -4  -4   0 57597.2 3084.52  19
   4   4  -1 66619.1 3688.93   3
  -4  -4   1 76488.6 3061.17  20
  -4   4  -1 61728.0 4842.95   2
  -4  -4  -1 91832.9 4057.21  19
   4   4  -1 72688.1 3109.18  18
   4  -4  -1 63099.4 3827.03  17
  -4   4   1 66089.2 3404.39   2
   4  -4   1 64435.8 3024.59  20
  -4  -4   1 71852.9 3604.11  19
   4   4   1 87947.5 3762.32  18
   4   4   1 86252.1 4712.12   3
   4  -4  -2 28648.9 2531.60  17
  -4   4   2 24531.3 1613.76   2
  -4  -4   2 28757.7 2204.48  20
   4   4   2 34102.4 2644.70   1
  -4  -4  -2 36710.8 2787.24  19
  -4   4  -2 26159.3 3878.33   2
   4   4  -2 28048.5 1989.09   3
   4   4   2 34008.2 2653.64  18
   4   4  -2 25338.6 2815.06   4
  -4   4   2 25762.0 2045.71   3
   4   4   2 33535.8 3427.24   3
   4  -4   2 26800.4 2179.27  20
   4   4  -2 23151.7 2045.84  18
   4  -4   3 108679. 4917.95  20
   4   4  -3 101255. 4503.16  18
  -4   4   3 113971. 4293.23   3
  -4  -4  -3 136940. 6106.53  19
   4   4   3 132403. 5397.46   1
   4  -4  -3 113617. 5317.45  17
  -4  -4   3 112122. 4991.69  20
  -4  -4  -3 113215. 4966.47   2
   4  -4  -3 87210.7 2703.95   4
   4   4   3 126682. 5612.29  18
   4   4   3 127574. 6959.80   3
   4   4  -3 132610. 7064.06   4
   4   4  -3 99519.2 2874.09   3
  -4   4  -3 122808. 8773.13   2
   4  -4   4 2370.04 982.013  20
  -4  -4   4 2650.22 1199.10  20
   4  -4  -4 1630.22 872.493  17
   4   4   4 2943.25 1269.14  18
  -4  -4  -4 1739.51 830.746   2
  -4   4   4 1989.51 688.162   3
  -4  -4  -4 2380.63 1378.32  19
   4  -4  -4 1001.13 584.211   4
   4   4  -4 2641.29 1680.08   4
  -4   4  -4 2548.89 2268.81   2
  -4   4   5 9394.07 1418.91   3
  -4  -4   5 7529.13 1888.82  20
  -4  -4  -5 8521.47 1842.06   2
  -4  -4  -5 10042.5 2436.42  19
   4   4   5 9513.19 1914.25  18
  -4   4  -5 8384.05 3272.73   2
   4  -4  -5 7035.45 1873.96  17
   4   4  -5 10545.0 2998.10   4
   4  -4   5 7624.11 1702.65  20
   4  -4  -5 6875.29 1558.56   4
  -4   4   6 42228.2 2868.28   3
  -4  -4  -6 56251.3 5960.81  19
   4   4   6 49946.5 4454.35  18
   4  -4  -6 45339.8 4674.91   4
   4   4  -6 53097.3 6618.53   4
  -4  -4   6 47018.9 4789.30  20
   4  -4   6 48426.9 4530.10  20
  -4   4  -6 45094.9 7061.78   2
  -4  -4  -6 51301.2 4880.22   2
   4   4   7 11860.3 2645.55   3
   4  -4   7 13627.8 2724.62  20
  -4  -4   7 13242.5 2817.19  20
   4   4   7 13404.9 2576.65  20
  -4   4  -7 14197.3 3759.89   2
  -4   4  -7 13561.1 3476.96   4
   4   4  -7 10612.6 3204.99   4
   4   4   7 12150.0 2361.31  18
  -4  -4  -8 8485.45 1074.16  11
   4   4   8 8662.21 2223.11  20
   4  -4   8 6600.60 1999.80  20
  -4  -4   8 6785.34 2242.82  20
   4  -4   8 6641.74 980.410  22
  -4   4  -8 7447.76 889.256  10
   4   4  -8 6941.66 913.001  10
  -4   4   8 9007.88 2460.91  20
   4   4   8 8382.64 1903.43  18
  -4  -4  -8 8983.24 871.374  10
   4   4  -8 5742.82 953.339   5
  -4   4  -8 5132.50 2334.40   4
  -4   4  -8 4487.65 2355.35   2
  -4   4  -8 5213.68 1056.05   8
  -4   4  -8 6006.00 981.513  14
   4   4  -8 4575.45 2317.12   4
   4  -4  -8 9265.07 1046.62  10
   4   4   9 38549.2 4440.57  20
  -4   4   9 39086.1 5093.74  20
   4   4   9 26455.1 3408.54  18
   4   4  -9 33266.6 2058.68  10
   4  -4   9 26554.5 2156.37  22
   4   4  -9 30066.5 2215.76   5
  -4  -4   9 29774.4 4536.25  20
  -4  -4  -9 34222.8 1880.61  10
   4  -4   9 30072.6 4170.37  20
  -4   4  -9 28955.8 2252.00   8
   4  -4  -9 38004.8 2271.49  10
   4   4  -9 34075.4 5763.58   4
  -4   4  -9 32974.4 2016.94  10
  -4   4  -9 29352.3 4788.73   4
  -4   4  -9 21834.0 4371.84   2
  -4   4  -9 24657.5 2030.13  14
  -4  -4  -9 37947.3 2385.73  11
  -4  -4  10 11644.4 2743.26  20
   4   4  10 10139.2 2259.84  20
  -4   4 -10 13230.9 1641.77   8
  -4   4  10 12415.1 2978.94  20
   4  -4  10 12431.6 1551.03  22
   4   4 -10 14675.7 1472.64  10
  -4  -4 -10 11810.3 1452.43  11
  -4  -4 -10 10330.0 1127.19  10
   4   4 -10 14217.6 3635.65   4
  -4   4 -10 13402.9 1524.82  14
   4   4 -10 14105.8 1612.35   5
  -4  -4 -10 9513.47 2579.78   4
   4  -4  10 12691.0 2709.05  20
  -4   4 -10 12081.0 3050.71   4
   4  -4 -10 11072.1 1447.18  10
  -4  -4 -10 13313.5 1967.92  14
   4  -4  11 468.619 551.038  22
  -4  -4 -11 1061.32 501.884  10
   4  -4 -11 659.104 555.886  10
   4   4 -11-259.529 465.903  10
   4   4  11 393.287 546.221  22
   4   4 -11-18.5834 521.378   5
  -4   4 -11-488.311 655.379  14
  -4  -4 -11 1027.22 892.744  14
  -4   4 -11-298.510 515.243   8
   4   4  12 16707.6 1631.80  22
   4   4 -12 12800.4 1385.25   5
  -4   4 -12 10847.1 1236.64   8
   4  -4 -12 17983.4 1646.97  10
  -4  -4 -12 14057.2 1125.68  10
  -4   4 -12 12994.8 1526.01   5
  -4  -4 -12 11550.2 1742.08  14
   4  -4  12 13918.2 1555.00  22
   4  -4  13 6852.72 949.696  22
   4   4 -13 6950.56 875.189   5
  -4   4 -13 6253.54 999.483   5
   4   4  13 10373.5 1078.84  22
  -4  -4 -13 8260.03 702.063  10
  -4  -4 -13 10387.1 1219.20  14
   4  -4 -13 11201.0 1118.44  10
   4  -4  14-251.763 265.939  22
   4  -4 -14 271.244 221.254  10
  -4   4 -14 7.81152 236.345   5
  -5  -4   0 153.563 449.114  19
  -5   4   0 45.9276 709.605   2
   5   4   0 555.870 451.391  18
   5  -4   0 153.961 813.078  17
   5   4   0 961.167 640.614  17
  -5  -4  -1 4812.11 1059.98  19
   5   4   1 5457.83 820.449  17
   5  -4   1 3240.55 725.351  20
   5   4  -1 2811.97 817.793  18
  -5  -4   1 3893.09 1020.14  19
  -5   4   1 3011.15 808.775   2
   5   4   1 5745.95 1419.88   3
   5   4   1 4010.60 863.005  18
   5  -4   1 3673.16 1407.36  17
   5  -4  -1 3397.72 1125.32  17
  -5  -4   1 3566.68 686.791  20
  -5   4  -1 4310.37 1527.43   2
   5   4  -1 3240.43 955.075   3
  -5  -4   2 75645.8 3498.05  20
   5  -4   2 74271.6 3588.76  20
  -5   4   2 69402.0 3080.97   2
   5   4  -2 73453.3 3511.99  18
  -5  -4  -2 91911.6 4676.37  19
   5  -4   2 80055.0 6379.72  17
   5  -4  -2 73123.2 4438.68  17
   5   4   2 60239.5 1677.67  17
   5   4  -2 70215.7 4810.71   4
   5   4   2 98332.9 4598.89  18
  -5   4  -2 67158.9 5938.70   2
   5   4   2 95824.5 4713.15   1
   5   4  -2 60975.5 2498.31   3
  -5  -4  -3 4051.31 1302.02  19
   5   4   3 4762.85 1293.88   1
   5  -4   3 4103.65 1036.97  20
   5   4   3 4290.09 1306.16  18
   5  -4  -3 3547.73 1270.14  17
   5   4  -3 3640.87 1023.64  18
  -5  -4  -3 4599.65 1142.30   2
  -5   4   3 2081.67 420.422   2
  -5   4   3 4687.70 1023.14   3
  -5  -4   3 5280.93 1237.52  20
  -5   4  -3 3677.68 2232.08   2
   5   4  -3 6676.92 1917.15   4
  -5   4   4 119729. 4440.86   3
  -5  -4  -4 120823. 6167.60   2
   5   4   4 146234. 6880.13  18
   5  -4   4 117388. 5763.05  20
   5  -4  -4 99885.0 3911.70   4
   5   4  -4 148662. 8925.34   4
  -5  -4  -4 144506. 7507.40  19
  -5   4  -4 119481. 9935.47   2
  -5  -4   4 121726. 6075.38  20
   5   4  -4 98382.6 4908.65  18
   5  -4  -4 128606. 6688.69  17
   5   4  -5 29614.1 4769.38   4
  -5  -4  -5 19811.4 2864.24   2
   5  -4  -5 20619.9 3056.52  17
   5  -4  -5 16703.6 2111.66   4
  -5  -4  -5 21405.2 3520.73  19
  -5  -4   5 22729.0 3013.76  20
   5  -4   5 23509.0 2850.07  20
  -5   4   5 21641.4 1938.71   3
   5   4   5 22990.2 3238.78  18
  -5   4  -5 19281.3 4787.68   2
  -5  -4   6 12358.1 2497.95  20
  -5  -4  -6 8350.33 2610.09  19
   5   4   6 7753.25 1976.04  18
  -5  -4  -6 6026.13 1788.04   2
   5   4  -6 11809.3 3444.04   4
   5  -4   6 12462.5 2291.81  20
  -5  -4  -7 1531.05 496.619  11
  -5  -4   7 1822.85 1535.01  20
   5   4   7 4237.70 1806.83  20
   5  -4   7 1001.27 1005.75  20
   5   4   7 1468.30 1058.06  18
  -5   4  -7 2812.18 2261.61   2
   5   4  -7 1025.02 1457.09   4
   5  -4  -8 66680.7 2751.18  10
   5   4  -8 78835.8 2876.79  10
   5  -4   8 70838.2 6013.77  20
  -5  -4   8 84421.8 7065.34  20
   5   4   8 77838.8 6038.12  20
   5   4  -8 89687.5 9475.54   4
  -5  -4  -8 68292.5 3019.50  11
   5   4  -8 73036.6 3275.55   5
   5   4   8 59584.8 5242.35  18
  -5   4  -8 71205.5 3509.69   8
  -5   4  -8 78960.6 2794.70  10
  -5   4  -8 73358.3 7554.78   4
  -5   4  -8 71053.8 3104.57  14
  -5   4   8 81853.5 7099.33  20
  -5  -4  -8 62827.4 2130.38  10
   5  -4   8 73004.3 3181.51  22
  -5   4  -9 1142.54 1153.29   4
  -5  -4  -9 687.793 361.163  10
  -5   4  -9 632.418 566.859   8
  -5  -4  -9 136.542 455.595  11
   5   4   9 362.428 639.114  20
  -5   4   9-457.390 846.251  20
   5   4  -9 933.005 433.114  10
  -5  -4   9-293.807 943.598  20
   5  -4  -9 90.9765 367.564  10
   5   4   9 358.455 568.996  18
   5   4  -9 1182.54 529.803   5
   5  -4   9-321.958 925.588  20
   5  -4   9 528.267 430.244  22
  -5   4  -9 672.835 518.017  14
   5   4  -9-1934.13 1436.75   4
  -5   4  10 24753.7 3977.25  20
   5   4 -10 21889.6 1932.54   5
   5  -4 -10 23841.6 1919.96  10
   5  -4  10 20129.4 1966.25  22
  -5   4 -10 20185.6 1828.73  14
   5   4 -10 21115.7 1733.18  10
  -5  -4 -10 21046.3 3724.39   4
  -5  -4  10 17776.5 3241.35  20
  -5  -4 -10 29841.4 2730.62  14
   5   4 -10 18427.1 4126.94   4
   5  -4  10 18753.9 3028.09  20
  -5   4 -10 17100.7 3542.53   4
  -5   4 -10 13021.9 2974.35   2
  -5  -4 -10 24184.3 2065.63  11
  -5   4 -10 20557.3 2041.32   8
  -5  -4 -10 22717.0 1513.05  10
   5   4  11 12174.6 1651.42  22
   5  -4  11 9121.00 1544.65  22
  -5  -4 -11 11071.2 1052.25  10
   5  -4 -11 13480.3 1556.98  10
   5   4 -11 8804.42 1265.99   5
  -5  -4 -11 11513.2 1533.51  11
   5   4 -11 7971.19 1173.14  10
  -5   4 -11 4661.42 1073.24  14
  -5  -4 -11 14228.5 1964.69  14
  -5   4 -11 7857.99 1323.70   8
   5   4  12 1845.44 710.992  22
  -5  -4 -12 575.679 287.828  10
   5   4 -12 2349.59 787.563   5
   5  -4 -12 2344.47 764.102  10
  -5  -4 -12 303.066 670.896  14
  -5   4 -12 14.6410 416.641   8
   5  -4  12 115.192 472.024  22
  -5   4 -12 513.036 505.198   5
  -5  -4 -13 1183.46 275.010  10
   5  -4 -13 2544.88 650.591  10
  -5  -4 -13 3049.23 1019.00  14
   5  -4  13 726.679 435.675  22
  -5   4 -13 645.403 430.903   5
   5  -4 -14 18593.2 1026.52  10
  -5   4 -14 10644.0 880.509   5
   5  -4  14 12112.0 937.547  22
   5   4  14 17007.6 956.294  22
  -6  -4   0 192700. 6354.31  19
   6   4   0 188996. 5687.51  18
   6  -4   0 165742. 7527.95  17
  -6   4   0 148479. 6626.71   2
   6   4   0 209374. 6635.00  17
  -6  -4   1 1338.16 448.890  20
  -6  -4  -1 2255.19 827.660  19
   6   4   1 2302.05 757.174  18
  -6   4   1 933.512 144.803  19
  -6   4   1 2602.55 1047.16   2
   6  -4  -1 1553.76 321.584  18
   6   4  -1 1110.85 620.585  18
  -6   4  -1-44.5162 1050.15   2
   6  -4   1 483.454 961.798  17
   6  -4  -1 1770.60 987.535  17
   6   4  -1 1959.48 1233.74  17
  -6  -4   1 1514.74 747.844  19
   6   4   1 2665.45 653.037  17
  -6   4   2 55382.5 3065.49   2
  -6   4  -2 50188.0 5067.04   2
  -6  -4  -2 74003.9 4368.96  19
  -6   4   2 54766.1 1776.15  19
   6   4   2 60962.0 2250.80  17
   6  -4   2 52901.6 3098.76  20
   6  -4  -2 55815.4 4333.14  17
   6   4  -2 48867.6 3222.38  18
   6   4   2 76279.4 4537.39   1
   6   4   2 76126.4 4315.23  18
  -6  -4   2 52831.4 2816.74  20
  -6   4   3 14249.0 1303.84   2
  -6  -4  -3 19328.7 2443.05   2
  -6   4  -3 15095.0 3493.46   2
   6  -4  -3 17270.5 2577.32  17
  -6  -4   3 17382.1 1999.15  20
   6  -4   3 16588.4 1925.78  20
  -6  -4  -3 19126.9 2623.14  19
   6   4  -3 20173.8 3082.31   4
   6   4   3 21371.3 2677.98  18
   6   4  -3 16433.5 1900.55  18
   6  -4   3 19118.7 4213.62  17
   6   4   3 20256.9 2608.63   1
  -6   4   3 17420.5 1782.90   3
  -6  -4   4 50454.1 3946.67  20
   6   4  -4 66059.6 6137.61   4
  -6  -4  -4 52458.2 4272.38   2
  -6   4   4 50047.3 2817.67   3
   6   4   4 56064.5 4653.91  18
   6  -4   4 52577.2 3851.38  20
   6   4  -4 41718.0 3232.33  18
   6  -4  -4 45545.8 4382.00  17
  -6  -4  -4 52813.4 4907.81  19
  -6   4  -4 44607.2 6695.20   2
  -6  -4   5 1868.80 1156.85  20
   6  -4   5 1775.39 1083.44  20
  -6  -4  -5 1410.09 1230.05  19
   6   4   5 1175.73 927.192  18
   6  -4  -5 1188.00 1031.96  17
   6   4  -5 742.278 1534.43   4
  -6   4  -5 1924.32 2241.69   2
  -6  -4  -5 2253.80 1073.83   2
   6   4   6 75925.1 6535.67   3
   6   4   6 72527.1 5091.97  20
  -6  -4  -6 75103.1 7068.73  19
   6   4   6 75576.2 6060.84  18
   6   4  -6 71527.9 8178.38   4
   6  -4   6 71042.3 5462.04  20
  -6  -4  -6 71487.3 5987.33   2
  -6   4  -6 69035.0 8551.17   2
  -6  -4   6 72080.4 5864.15  20
  -6  -4  -7 161.848 309.777  11
   6  -4   7 107.944 321.397  22
  -6  -4   7-81.7511 917.671  20
   6   4   7 344.463 630.719  20
   6   4   7-239.741 889.797  18
   6  -4  -7 35.6724 264.862  10
   6   4  -7 896.209 1497.14   4
  -6   4  -7 465.959 1560.47   2
  -6   4  -7 231.818 414.089   8
   6  -4   7-392.188 634.770  20
  -6  -4  -7-200.358 598.890  13
   6  -4   8 3013.78 1501.13  20
  -6  -4   8 889.156 1049.55  20
   6   4   8 1951.43 1005.90  20
  -6   4   8 955.847 1059.18  20
  -6   4  -8 5599.65 2433.51   4
   6   4  -8 875.378 389.921  10
   6  -4  -8 1735.85 516.522  10
   6   4  -8 99.0144 1847.21   4
   6   4   8 3075.97 1421.65  18
  -6   4  -8 4829.07 1397.22   8
  -6   4  -8 790.021 1471.96   2
  -6  -4  -8 2497.03 667.848  11
   6   4  -8 143.149 361.232   5
  -6   4  -8 4628.52 1139.22  14
   6  -4   8 4898.65 1290.46  22
   6  -4   9 982.121 582.741  22
  -6   4  -9 1344.94 1418.69   4
  -6   4  -9-1149.11 1586.72   2
  -6   4  -9 1284.49 616.080  14
  -6  -4   9 928.362 1008.31  20
   6  -4  -9 1456.18 591.879  10
   6   4  -9 1249.50 586.202   5
   6   4  -9 750.034 416.278  10
   6   4   9 1241.41 972.061  18
  -6   4   9 1154.00 989.443  20
  -6   4  -9 2526.18 924.091   8
  -6  -4  -9 1366.99 593.132   8
   6   4  -9 437.952 1478.44   4
  -6  -4  -9 1459.43 658.663  11
   6  -4   9 1674.18 1179.81  20
  -6  -4 -10 19564.1 1842.81  11
   6   4 -10 16932.4 1489.09  10
   6  -4  10 14993.0 1756.06  22
  -6  -4 -10 16373.0 1601.33   8
   6   4 -10 17472.3 1718.95   5
  -6   4 -10 14326.2 1601.11  14
   6   4 -10 18276.8 4093.39   4
   6  -4 -10 16833.5 1612.92  10
  -6   4 -10 14504.7 1826.32   8
  -6  -4 -10 15156.9 1155.74  10
   6   4 -11 1518.25 574.071  10
  -6  -4 -11 258.441 519.902  11
   6  -4  11 4206.12 1178.73  22
   6  -4 -11 620.480 495.368  10
   6   4 -11 1309.29 546.367   5
   6   4  11 1332.67 741.332  22
  -6   4 -11 2324.62 884.440   8
  -6   4 -11 1553.03 628.633  14
  -6  -4 -11 2931.99 1292.91  14
  -6  -4 -11 525.284 275.482  10
   6   4  12 20643.9 1768.16  22
   6  -4 -12 21499.7 1667.56  10
  -6  -4 -12 18899.2 2021.22  14
  -6   4 -12 16301.6 1599.53   5
  -6   4 -12 16469.4 1581.09   8
  -6   4 -12 13878.1 1387.68  14
   6  -4  12 18816.2 1779.10  22
   6  -4 -13 2159.05 558.257  10
  -6   4 -13 1918.64 586.409   5
   6  -4  13 2481.86 696.414  22
  -6  -4 -13 1928.29 711.223  14
   6   4  13 2624.50 677.303  22
   6  -4 -14 1118.52 273.803  10
  -6   4 -14 433.467 237.639   5
   6  -4  14 440.290 290.853  22
   6   4  14 1282.07 323.566  22
  -7   4   0 393.102 247.029  19
  -7   4   0 503.682 1152.43   2
   7  -4   0 996.019 1122.28  17
   7   4   0 512.894 585.487  18
  -7  -4   0 483.919 660.695  19
   7   4   0 507.890 659.181  17
   7   4   1 89098.5 5499.38   3
  -7  -4  -1 78255.5 4456.24  19
   7   4   1 77711.4 4775.48   1
   7   4   1 87469.5 3827.79  17
  -7   4  -1 56807.0 2621.11  19
  -7   4   1 60568.3 4068.82   2
  -7   4   1 48139.7 1332.12  19
   7   4  -1 67494.9 3608.91  18
   7  -4  -1 47121.3 1568.94  18
   7   4   1 78941.1 4145.39  18
   7  -4  -1 60416.2 4753.35  17
   7   4  -1 57412.1 4610.54  17
  -7   4  -1 57906.5 5460.66   2
  -7  -4   1 49366.4 2060.66  20
   7  -4   1 80262.6 6559.17  17
  -7  -4   1 63761.5 4124.74  19
   7  -4   2 54647.0 3029.11  20
  -7  -4   2 47805.6 2598.79  20
  -7   4  -2 50382.9 5386.19   2
  -7   4   2 50039.9 3256.03   2
  -7  -4   2 53975.5 4113.64  19
   7  -4  -2 52699.1 4560.76  17
   7   4   2 63161.9 4143.45  18
   7   4  -2 51938.6 3204.89  18
   7  -4   2 56311.0 5793.08  17
   7   4   2 60333.8 2696.82  17
  -7   4   2 45768.0 1670.97  19
  -7  -4  -2 61719.3 4307.54  19
   7  -4   3 195.297 458.788  20
  -7   4   3 283.423 456.044   2
  -7  -4   3 708.114 613.672  20
   7   4  -3 29.4008 437.961  18
  -7   4   3 210.553 452.088   3
   7   4   3-352.008 938.653  18
  -7  -4  -3-113.776 804.097  19
   7  -4  -3 357.332 1089.63  17
  -7  -4  -3-8.33111 750.976   2
  -7   4  -3 971.049 1933.79   2
   7   4   3-207.028 801.569   1
   7   4   4 82628.9 5791.36  18
  -7  -4   4 69331.3 4531.79  20
  -7   4   4 70313.4 3262.18   3
  -7  -4  -4 72237.8 5696.26  19
  -7  -4  -4 74381.7 5341.68   2
   7   4  -4 54453.0 3713.22  18
   7  -4   4 65605.5 4250.59  20
   7  -4  -4 74600.7 5919.12  17
   7   4  -4 81976.9 7143.99   4
  -7   4  -4 63155.7 7336.86   2
   7   4   5 47697.7 5388.74   3
   7   4   5 41812.5 3475.13  20
   7   4  -5 57944.7 6887.09   4
  -7  -4   5 49716.8 4347.49  20
  -7  -4  -5 44391.9 5024.75  19
   7  -4   5 48247.9 4058.36  20
   7   4   5 53186.5 5034.74  18
   7  -4  -5 44203.0 4871.22  17
   7  -4   5 51049.3 8738.95  17
  -7  -4  -5 42649.9 4459.45   2
  -7   4  -5 40156.9 6343.72   2
  -7  -4  -6 1232.02 929.054   2
   7  -4   6 3533.39 1257.15  20
  -7  -4   6 2984.61 1359.79  20
   7   4   6 2226.48 1107.85  20
  -7   4  -6 3074.84 2261.97   2
  -7  -4  -6 1901.69 1589.08  19
   7   4   6 3666.37 1609.18  18
   7   4  -6 589.740 1393.79   4
   7  -4   6 1800.99 2596.55  17
   7  -4  -6 1818.35 1533.45  17
   7  -4   7 16677.9 1530.19  22
  -7  -4  -7 17963.1 1488.42  11
   7  -4  -7 17449.9 1348.94  10
   7   4  -7 15906.2 1120.51  10
  -7  -4  -7 21086.3 4062.18  19
   7  -4   7 18834.5 3023.82  20
   7  -4   7 12595.1 5221.01  17
  -7  -4   7 17045.7 3025.50  20
  -7   4  -7 15377.0 1783.48   8
   7   4   7 19929.1 3270.41  18
  -7   4   7 19099.8 3312.69  20
   7   4  -7 14875.4 4478.11   4
  -7  -4  -7 20679.6 2108.74  13
  -7  -4  -7 18278.9 3476.77   2
  -7  -4  -8 32775.7 2230.90  11
   7   4  -8 30867.7 2126.48   5
  -7  -4   8 28125.4 4020.79  20
  -7   4   8 33652.3 4470.01  20
   7   4  -8 34179.0 1841.34  10
   7  -4  -8 32486.6 1967.71  10
  -7   4  -8 33715.2 2668.01   8
   7  -4   8 21558.0 5686.96  17
   7   4   8 28564.7 3986.00  18
   7   4  -8 35841.9 6405.97   4
  -7   4  -8 31279.3 5199.95   4
  -7   4  -8 27842.7 5638.05   2
   7  -4   8 34088.1 2402.62  22
   7  -4   9 2288.32 1388.12  17
   7   4  -9 3701.04 847.431   5
   7  -4   9 2258.00 715.438  22
  -7  -4  -9 2196.39 739.838  11
  -7  -4   9 2639.26 1324.08  20
   7   4  -9 3088.59 625.171  10
   7   4   9 2349.97 1245.85  18
   7  -4  -9 2506.96 675.978  10
  -7   4  -9 4146.76 1916.27   4
  -7   4  -9 3292.85 1047.21   8
   7   4  -9 1044.64 1446.30   4
  -7   4  -9 2957.95 872.737  14
  -7   4   9 3544.29 1562.30  20
   7   4 -10 21238.4 1634.70  10
  -7   4 -10 19881.4 2101.33   8
   7  -4 -10 24009.9 1885.42  10
  -7  -4 -10 25096.6 2049.29   8
  -7  -4 -10 24933.7 2161.43  11
   7   4 -10 21593.8 1868.79   5
  -7   4 -10 19082.1 1782.93  14
   7  -4  10 20724.9 2068.43  22
  -7  -4 -11 20042.7 1898.88  11
   7   4 -11 18329.4 1592.62   5
   7   4  11 23961.2 2231.88  22
  -7   4 -11 16362.1 1821.84   8
   7  -4  11 17910.0 1982.17  22
   7  -4 -11 19950.7 1711.03  10
  -7  -4 -11 17195.1 2281.90  14
  -7   4 -11 15876.4 1525.51  14
  -7   4 -12 5152.31 968.234   8
  -7   4 -12 6355.78 1120.94   5
   7  -4 -12 7532.83 1008.33  10
   7   4  12 7020.66 1095.64  22
  -7  -4 -12 5829.68 1396.71  14
  -7   4 -12 4288.87 792.721  14
   7  -4 -13 5232.65 668.725  10
  -7   4 -13 2221.83 532.350   5
   7   4  13 4513.84 723.551  22
   7  -4  13 2743.54 638.028  22
  -7  -4 -13 4408.98 798.468  14
  -7   4 -14 10801.2 723.398   5
  -7  -4 -14 13058.2 840.573   5
   7  -4  14 11914.8 825.377  22
   7  -4 -14 13105.3 726.584  10
   7   4  14 13730.6 811.246  22
  -8  -4   0 79083.6 4613.55  19
  -8   4   0 70889.7 5249.06   2
   8   4   0 79677.8 5051.82  17
   8  -4   0 70497.7 5748.58  17
   8  -4   0 62622.6 2995.75  18
   8   4   0 78316.6 4192.33  18
   8   4   0 88531.4 4860.90   3
   8  -4  -1 26477.4 3389.60  17
  -8   4  -1 24957.9 1825.73  19
   8   4   1 38042.2 2803.11  17
   8   4   1 31838.6 2764.26  18
  -8   4  -1 24856.8 3454.47   2
   8   4  -1 28284.4 2528.35  18
  -8  -4  -1 32669.3 3031.84  19
   8   4  -1 24831.6 3226.66  17
   8   4   1 32773.4 3390.64   1
  -8  -4   1 28237.7 2880.24  19
   8  -4   1 28988.0 3924.44  17
  -8   4   1 24293.5 2842.39   2
   8   4  -2 824.292 601.683  18
  -8  -4  -2 1248.13 1034.42  19
  -8  -4   2 835.096 840.119  19
   8   4   2 979.222 931.691   1
  -8   4   2 1818.22 908.417   2
   8   4   2 700.858 801.527  18
  -8   4  -2 1888.73 1552.67   2
  -8  -4   2 642.478 347.975  20
   8  -4  -2 716.582 1176.36  17
   8   4   2 463.897 364.146  17
   8   4  -2 2137.88 1651.20  17
   8  -4   2 471.004 1254.74  17
   8   4   3 126861. 6800.24  18
   8   4   3 124326. 7205.65   1
  -8  -4  -3 111594. 6556.57  19
  -8   4   3 110173. 4422.17   3
  -8   4   3 92937.9 4375.21   2
  -8  -4   3 107996. 6616.72  19
  -8  -4   3 104072. 4645.82  20
   8   4  -3 93362.0 4621.25  18
  -8  -4  -3 107533. 6626.40   2
   8  -4   3 114674. 9765.86  17
   8  -4  -3 102738. 6986.99  17
   8  -4   3 107521. 4661.27  20
  -8   4  -3 101226. 8527.00   2
  -8   4  -4 2296.81 3314.86   2
  -8  -4  -4 836.619 1157.48   2
   8  -4  -4-615.577 1323.58  17
  -8  -4  -4 604.115 1302.00  19
   8   4   4 584.134 1325.72   3
  -8  -4   4 1043.63 725.234  20
   8   4   4 875.527 1157.59  18
   8  -4   4 2204.20 1017.01  20
   8   4  -4 606.235 616.446  18
   8  -4   4 4868.24 3457.77  17
  -8  -4   5 33374.5 3512.15  20
  -8  -4  -5 32414.4 4404.89  19
   8  -4  -5 27319.1 4101.74  17
   8   4   5 34424.8 4207.64  18
   8   4  -5 36891.8 5739.09   4
  -8  -4  -5 31884.7 4006.35   2
   8  -4   5 27763.1 6535.89  17
  -8   4  -5 31232.6 5737.19   2
   8  -4   5 32338.4 3358.19  20
  -8  -4   6 7347.13 1859.26  20
  -8  -4  -6 7649.79 2078.14   2
  -8  -4  -6 8780.44 2563.54  19
   8  -4  -6 6338.66 2440.45  17
   8   4   6 8109.04 2141.60  18
   8  -4   6 8075.48 3642.92  17
  -8   4  -6 7246.86 1318.94   8
   8   4  -6 10597.8 3455.03   4
  -8  -4  -6 10370.5 1441.62  13
  -8   4  -6 4901.18 2656.23   2
  -8  -4  -6 6880.87 881.939  11
  -8  -4  -7 26852.2 1901.69  11
  -8  -4   7 26743.8 3811.17  20
  -8   4   7 29163.6 4043.31  20
   8   4   7 31383.6 4319.97  18
  -8  -4  -7 26914.1 4629.43  19
  -8   4  -7 25440.2 2354.64   8
   8   4  -7 26991.2 5811.14   4
  -8  -4  -7 24523.7 4070.02   2
   8   4  -7 20565.0 1469.51   6
   8  -4  -7 25217.7 1620.16  10
  -8  -4  -7 32910.7 2751.52  13
  -8   4  -7 25889.2 5760.55   2
   8  -4   7 23003.7 1825.99  22
   8  -4   8 3213.87 917.938  22
  -8  -4  -8-824.156 981.178  13
   8   4  -8 265.126 274.559  10
  -8  -4   8 250.674 938.673  20
  -8   4   8 178.644 710.493  20
  -8  -4  -8 264.948 437.726  11
   8  -4  -8 121.439 310.074  10
   8   4   8 475.339 934.063  18
   8  -4   8 43.9203 1572.96  17
  -8   4  -8 1297.76 1702.00   2
  -8   4  -8 1301.76 850.251   8
   8   4  -8 2222.52 1768.75   4
  -8  -4  -9 47533.5 2837.07  11
  -8  -4   9 29813.9 3890.32  20
  -8   4  -9 27343.8 5203.61   2
   8   4  -9 39079.5 2486.39   5
   8  -4   9 40339.5 5087.06  18
   8   4  -9 41440.9 2148.01  10
  -8   4  -9 38554.2 3049.90   8
   8  -4  -9 44505.5 2433.52  10
  -8   4   9 46133.9 4957.89  20
  -8   4  -9 31082.2 4899.89   4
  -8   4  -9 32498.2 2374.74  14
   8   4  -9 36909.7 6535.26   4
   8   4   9 36459.8 4333.13  18
   8  -4   9 38951.5 2744.86  22
  -8  -4 -10 2581.35 908.170  11
   8   4 -10 3630.82 656.433  10
   8  -4 -10 2684.23 728.280  10
   8  -4  10 3920.93 1003.48  22
  -8   4 -10 4533.78 1192.20   8
  -8  -4 -10 1757.16 703.004   8
  -8   4 -10 3398.58 801.316  14
   8   4 -10 4434.77 858.357   5
  -8  -4 -11 300.266 511.534  11
   8  -4 -11 1045.59 515.598  10
   8  -4  11-122.386 573.863  22
  -8   4 -11 66.1975 555.217   8
  -8   4 -11-349.162 483.542  14
  -8  -4 -11 232.467 865.184  14
   8   4  11 367.942 492.381  22
  -8   4 -12 5983.06 919.049   5
  -8   4 -12 6366.18 1015.08   8
   8  -4 -12 7547.86 951.050  10
  -8   4 -12 4112.87 726.967  14
  -8  -4 -12 7532.04 1259.26  14
   8  -4  12 5647.74 1076.98  22
   8  -4  13 18717.6 1360.83  22
   8  -4 -13 16172.4 1017.80  10
  -8   4 -13 17392.5 1157.32   5
  -8  -4 -13 13303.1 1157.00  14
   8   4  13 14551.8 1137.35  22
   8   4  14 885.061 234.761  22
  -8  -4 -14 954.962 249.167   5
  -9   4   0 254.716 957.531   2
   9   4   0 320.940 871.705   1
   9   4   0 192.028 526.169  18
  -9  -4   0-299.910 794.409  19
   9  -4   0 260.247 324.152  18
   9  -4   0 306.521 1336.81  17
   9   4   0 106.335 618.026  17
  -9   4  -1 82519.0 6636.54   2
  -9   4   1 81176.7 5470.03   2
   9   4  -1 79465.5 4205.10  18
  -9  -4   1 84534.0 5203.03  19
   9   4   1 90819.0 5004.21  18
   9  -4   1 90160.8 7278.76  17
   9  -4  -1 81923.8 6284.46  17
   9   4  -1 83750.3 6461.62  17
   9   4   1 95510.9 6200.53   1
   9  -4   1 74882.3 4397.13  18
  -9  -4  -1 96326.7 5468.98  19
  -9   4   2 1622.12 942.682   2
  -9  -4  -2 610.196 951.161  19
   9  -4  -2 28.1344 910.994  17
   9   4   2 507.640 943.295   1
  -9   4  -2-97.6295 1223.43   2
  -9   4  -2 225.281 480.052  19
  -9  -4   2-21.5651 688.831  19
   9   4   2 569.950 839.042  18
   9   4  -2 192.010 454.071  18
   9   4  -2 1020.49 1440.95  17
   9  -4   2 1084.72 1405.65  17
   9   4  -3 103.118 383.178  18
   9  -4   3 165.482 1639.80  17
  -9  -4   3 530.300 862.926  19
   9   4   3 859.869 1183.61   1
  -9   4  -3-24.8554 1243.08   2
   9   4   3 832.045 969.738  18
  -9   4   3 456.815 665.615   2
   9  -4  -3 799.818 1235.14  17
  -9  -4  -3-92.9500 877.626   2
  -9   4   3 390.540 466.060   3
  -9  -4  -3-88.4481 720.874  19
  -9  -4   4 2060.56 886.292  20
  -9  -4   4 1047.36 1090.57  19
   9   4   4 1638.40 1169.62  18
   9   4  -4 1303.40 755.933  18
   9  -4   4 540.007 1757.24  17
   9  -4  -4 691.316 1324.70  17
  -9  -4  -4 1859.01 1088.99   2
  -9  -4  -4 2048.64 1367.99  19
  -9   4  -4 203.255 1405.98   2
  -9  -4   5 129687. 6787.89  20
  -9  -4  -5 112191. 8115.32  19
   9   4   5 129126. 8250.22  18
   9  -4   5 125116. 12911.7  17
   9  -4  -5 114218. 8681.07  17
  -9  -4  -5 111637. 7886.09   2
  -9   4  -5 110800. 10907.6   2
  -9  -4  -6 546.641 382.319  11
  -9  -4  -6-191.301 854.672   2
  -9  -4  -6-372.427 1354.31  19
  -9   4   6 1003.15 938.723  20
  -9  -4   6 786.447 1245.25  20
   9   4  -6 397.404 361.564   6
   9   4   6 839.532 1110.54  18
   9  -4  -6 881.361 1555.03  17
   9  -4   6 59.5875 315.399  22
  -9   4  -6 74.0987 505.244   8
  -9   4  -6 1788.40 2099.96   2
   9   4   6 666.530 320.138   7
  -9  -4  -6 1130.93 749.246  13
   9  -4   6-1774.83 2590.33  17
  -9  -4   7 31794.9 3968.00  20
  -9  -4  -7 34246.5 2199.03  11
  -9  -4  -7 31394.4 5026.47  19
  -9  -4  -7 41684.8 3138.81  13
   9   4  -7 24702.0 1817.42   6
  -9   4   7 36468.0 4418.66  20
   9   4   7 37016.6 4754.89  18
   9  -4   7 24217.9 5971.75  17
   9  -4   7 29499.7 2067.30  22
  -9   4  -7 32844.9 2638.93   8
   9  -4  -7 32186.4 1796.13  10
  -9   4  -7 29088.2 5861.59   2
  -9  -4  -7 31967.6 4644.44   2
  -9  -4   8 2332.96 1262.43  20
   9   4   8 3886.08 1617.48  18
  -9   4   8 4271.03 1481.72  20
   9  -4   8 3506.99 1964.76  18
  -9  -4  -8 5368.22 1028.06  11
   9  -4   8 2979.93 842.249  22
   9  -4  -8 4038.97 758.214  10
  -9   4  -8 4458.22 2747.35   2
  -9   4  -8 3123.87 1210.54   8
  -9  -4  -8 3666.67 1282.41  13
   9  -4   8 1548.36 1517.83  17
   9   4  -9 2256.96 504.730  10
  -9   4  -9 3746.97 2011.67   4
   9  -4  -9 632.065 476.849  10
   9  -4   9 1615.80 1006.37  18
  -9   4  -9 1236.23 1092.57   2
  -9   4  -9 2287.78 726.845  14
  -9  -4  -9 1214.33 650.556  11
  -9   4  -9 1607.07 1050.68   8
   9  -4   9 548.438 597.282  22
   9  -4 -10 5528.38 971.847  10
  -9  -4 -10 2553.52 879.859  11
  -9   4 -10 2486.83 1018.15   8
  -9  -4 -10 2114.74 798.822   8
  -9   4 -10 2126.19 673.138  14
   9   4  10 3164.06 1024.26  22
   9  -4  10 2530.68 907.996  22
  -9   4 -11 36995.8 2193.39   5
  -9  -4 -11 41053.6 2348.15   8
   9   4  11 45498.2 2679.94  22
  -9   4 -11 38193.8 2824.39   8
  -9   4 -11 35449.5 2061.94  14
  -9  -4 -11 45969.5 3100.05  14
  -9  -4 -11 46119.0 2654.26  11
   9  -4 -11 44728.8 2179.10  10
   9   4  12 2047.04 644.258  22
   9  -4  12 581.384 470.302  22
  -9   4 -12 226.155 357.917   5
   9  -4 -12 797.500 400.791  10
  -9   4 -12 393.108 481.342   8
  -9   4 -12-93.0254 383.535  14
  -9  -4 -12 1067.21 675.181  14
   9   4  13 6025.11 699.480  22
  -9   4 -13 4054.15 502.407   5
  -9  -4 -13 5816.31 721.766  14
   9  -4  13 4411.78 680.854  22
 -10   4   0 41261.2 4483.60   2
  10   4   0 43202.9 4159.89  17
  10  -4   0 39246.7 4790.60  17
  10   4   0 41083.6 3408.66  18
  10   4   0 42226.5 4536.48   1
 -10  -4   0 40383.2 3796.11  19
  10  -4   1 56534.8 3733.45  18
  10   4  -1 59956.9 5668.17  17
 -10   4   1 58549.6 5023.62   2
  10   4   1 67555.4 5507.42   1
 -10  -4  -1 56377.9 4692.99  19
 -10  -4   1 54061.5 4393.44  19
  10  -4   1 62928.6 6353.29  17
  10   4  -1 57580.2 3768.86  18
  10   4   1 73011.4 4625.44  17
  10  -4  -1 56041.1 5673.05  17
  10   4   1 56018.3 4277.92  18
  10   4  -1 54167.7 5134.92   1
 -10   4  -1 59812.9 6056.81   2
 -10   4  -2 15719.4 3469.09   2
  10   4   2 18227.4 2574.51  18
 -10  -4   2 16228.6 2563.53  19
  10   4  -2 14713.5 3168.36  17
  10  -4   2 17556.5 2652.20  18
  10   4   2 17438.4 2999.27   1
  10   4  -2 15208.0 2065.97  18
  10  -4   2 20366.1 3922.72  17
  10  -4  -2 15287.0 3084.12  17
 -10  -4  -2 17381.3 2587.13  19
 -10   4   2 17593.4 2570.84   2
 -10  -4  -3 112766. 7632.35   2
 -10   4  -3 107204. 9716.02   2
  10   4   3 125081. 7173.72  18
  10   4  -3 105663. 5072.84  18
  10  -4   3 138720. 11107.6  17
 -10  -4  -3 109714. 6847.25  19
  10  -4  -3 104893. 8188.37  17
 -10  -4   3 110744. 7156.30  19
  10   4   3 127770. 8038.54   1
 -10   4  -4 525.281 1593.58   2
  10   4   4 1275.20 1125.55  18
  10  -4  -4 684.406 1198.85  17
 -10  -4  -4 1216.62 1027.85   2
  10  -4   4 2725.86 2118.67  17
 -10  -4  -4 313.236 730.524  19
 -10  -4   4 792.249 969.273  19
 -10  -4  -5 2247.01 1255.32   2
 -10   4  -5 1287.72 2255.99   2
 -10  -4  -5 2015.89 536.355  11
  10   4  -5 1172.73 592.159   6
 -10  -4   5 235.477 961.338  19
  10   4   5 2558.46 1479.56  18
  10  -4   5 96.6282 1609.44  17
 -10  -4  -5 1998.78 1262.95  19
  10  -4  -5 1413.21 1350.97  17
 -10   4  -5 468.404 572.321   8
 -10  -4  -5 2277.92 717.992  13
  10   4   5 1699.38 495.119   7
 -10  -4  -6 25280.4 1775.94  11
 -10  -4  -6 24096.6 4006.99   2
 -10  -4  -6 24533.9 4148.02  19
  10   4   6 29754.0 4268.17  18
  10  -4  -6 28922.4 4885.27  17
 -10   4  -6 24478.1 2269.35   8
  10  -4   6 21760.3 5866.65  17
  10   4   6 27434.7 1796.36   7
  10  -4   6 22489.8 1686.72  22
 -10  -4  -6 31482.8 2585.25  13
  10   4  -6 22090.6 1925.64   6
 -10   4  -6 19738.9 5043.57   2
  10  -4   7 14829.0 4652.69  17
  10  -4  -7 17394.1 1305.52  10
  10  -4   7 23576.9 4611.55  18
  10   4   7 22828.6 3731.85  18
 -10   4  -7 25105.3 5685.31   2
 -10  -4  -7 17052.4 3487.95   2
  10  -4   7 21873.9 1802.59  22
 -10   4  -7 27668.6 2537.35   8
  10   4  -7 21015.9 1807.86   6
  10   4   7 20936.5 1660.70   7
 -10  -4  -7 23968.3 2547.93  13
 -10  -4  -7 16645.5 3686.57  19
 -10  -4  -7 18845.1 1698.20  11
  10  -4  -8 1045.43 424.098  10
  10  -4   8 2203.34 1533.08  18
  10  -4   8-249.388 499.207  22
  10   4   8 1269.74 1064.01  18
 -10  -4  -8 1177.01 613.630  11
  10   4  -8 330.483 346.833   6
 -10  -4  -8 572.412 947.522  13
 -10   4  -8-508.177 1296.95   2
 -10   4  -8-476.679 773.924   8
 -10  -4  -9 24472.5 2038.46  11
  10  -4  -9 22942.0 1644.74  10
 -10   4  -9 17628.1 1706.77  14
 -10   4  -9 21703.3 2418.72   8
  10  -4   9 20851.3 1995.48  22
  10  -4 -10 8906.95 1051.17  10
 -10  -4 -10 9618.99 1368.83  11
 -10  -4 -10 9056.60 1401.59   8
 -10   4 -10 8322.19 1127.32  14
  10   4  10 9924.90 1461.37  22
 -10   4 -10 9736.86 1704.92   8
  10  -4  10 9985.64 1404.50  22
  10   4  11 775.035 500.837  22
  10  -4 -11 2047.46 576.936  10
 -10   4 -11 374.617 369.682   5
 -10   4 -11-32.5363 603.907   8
 -10  -4 -11 1178.87 601.329  11
 -10  -4 -11 1212.37 508.656   8
 -10   4 -11-197.143 331.643  14
 -10  -4 -11 1602.91 988.689  14
  10  -4  11 86.0770 522.802  22
  10  -4  12 9204.61 1120.87  22
  10   4  12 13229.1 1280.21  22
 -10   4 -12 7625.48 1118.80   8
 -10   4 -12 7588.67 776.630   5
 -10   4 -12 5593.97 672.412  14
 -10  -4 -12 11425.3 1413.70  14
 -10  -4 -13 3466.25 523.843  14
 -10   4 -13 1782.12 269.505   5
  10  -4  13 3020.04 509.511  22
  10   4  13 3529.84 482.500  22
  11  -4   0 86.4148 1372.20  17
  11   4   0-7.69086 500.105  18
 -11   4   0-585.243 1419.83   2
  11   4   0 207.553 770.550  17
 -11  -4   0-2.92155 620.416  19
  11   4  -1 15768.1 2267.04  18
 -11   4   1 16549.7 2913.63   2
  11  -4   1 15426.8 1993.54  18
  11   4   1 20150.7 3324.58   1
  11   4   1 18140.6 2423.16  18
  11   4  -1 15970.8 3055.05  17
 -11  -4   1 14675.7 2384.04  19
 -11  -4  -1 17819.5 2645.35  19
  11   4   1 22234.0 2780.14  17
 -11   4  -1 18871.7 3644.29   2
  11  -4  -1 17585.0 3381.23  17
  11   4  -1 19867.6 3464.25   1
  11  -4   1 20208.6 3929.39  17
  11  -4   2 105169. 9279.01  17
  11   4   2 96846.0 5994.67  18
  11   4   2 103945. 7504.98   1
  11   4  -2 90902.5 7812.09  17
 -11   4   2 89518.0 6115.90   2
  11   4  -2 76993.3 6873.93   1
  11   4  -2 87640.5 4792.76  18
 -11  -4  -2 94807.8 7063.23   2
  11  -4   2 102071. 6233.03  18
  11  -4  -2 87683.3 7526.19  17
 -11  -4  -2 95000.2 6175.53  19
 -11  -4   2 82010.0 5881.92  19
 -11   4  -2 89323.0 8488.54   2
  11  -4   3 15.3989 1240.80  17
 -11  -4   3 257.492 702.629  19
  11  -4  -3 234.240 1051.28  17
  11  -4   3 287.852 786.816  18
  11   4   3 484.380 717.731  18
 -11  -4  -3 577.087 755.506  19
 -11   4  -3 450.360 1425.93   2
 -11  -4  -3-500.190 1040.42   2
  11  -4   4 76023.9 7449.97  18
  11   4   4 72072.4 6114.69  18
 -11  -4  -4 65086.0 5919.94  19
 -11  -4  -4 67117.2 6260.92   2
 -11  -4  -4 59238.9 2283.69  11
  11  -4   4 72787.3 9281.55  17
  11  -4  -4 71537.0 7316.79  17
  11  -4  -4 62073.2 2795.78   6
  11   4   4 66025.4 2821.46   7
 -11  -4   4 72641.6 6696.47  19
 -11   4  -4 61976.1 8283.31   2
  11   4  -4 64400.5 3599.50   6
 -11  -4  -5 5541.69 1918.90  19
 -11  -4   5 6318.93 2416.00  19
 -11  -4  -5 7870.40 2382.27   2
 -11   4  -5 3603.95 2828.49   2
  11  -4   5 4624.01 2257.57  18
  11   4   5 7980.10 2270.69  18
  11  -4   5 2775.47 1997.14  17
  11  -4  -5 5015.97 2039.33  17
 -11  -4  -5 5676.82 831.208  11
  11  -4  -5 5258.78 941.435   6
 -11   4  -5 5497.70 1085.28   8
  11   4   5 5958.49 930.091   7
 -11  -4  -5 6312.99 1062.08  13
  11   4  -5 5086.52 1071.66   6
  11  -4   6 14121.0 1334.70  22
  11  -4  -6 14071.7 1358.51   6
  11  -4  -6 14612.5 3709.03  17
 -11  -4  -6 12574.8 2982.67   2
 -11  -4  -6 12207.5 2950.45  19
 -11  -4   6 18294.1 4052.85  19
  11  -4   6 13172.8 4400.89  17
 -11   4  -6 15933.6 1954.57   8
  11   4  -6 14137.6 1714.71   6
 -11  -4  -6 15431.8 1457.29  11
 -11  -4  -6 17661.9 2071.02  13
  11   4   6 15817.8 1509.35   7
  11   4   6 19215.3 3568.04  18
 -11   4  -6 15720.7 4501.92   2
  11  -4   6 16741.7 3817.68  18
  11   4   7 2627.50 1565.87  18
 -11  -4  -7 3217.57 1548.50  19
 -11  -4   7 663.994 1450.97  19
  11  -4   7 2524.04 1781.02  18
  11   4  -7 1790.16 718.437   6
 -11  -4  -7 3640.19 869.128  11
  11  -4   7 1199.82 569.762  22
 -11   4  -7 2998.82 1007.03   8
 -11   4  -7 1812.54 1815.31   2
  11  -4   7-444.994 1331.69  17
  11   4   7 3720.95 861.282   7
 -11  -4  -7 3704.60 1238.46  13
 -11  -4  -7 4099.83 1782.75   2
 -11  -4  -8 43033.2 2644.51  11
  11  -4   8 42761.3 5673.12  18
  11   4   8 42731.2 5134.77  18
 -11  -4  -8 48971.3 3745.08  13
 -11  -4   8 35072.1 5840.44  19
 -11   4  -8 38680.9 3385.63   8
  11   4  -8 33923.3 2235.92   6
 -11   4  -8 33325.4 6122.11   2
  11  -4   8 38871.9 2578.68  22
  11   4   9 1892.23 846.901  22
  11  -4   9 899.172 610.977  22
 -11  -4  -9 2670.01 956.159  11
  11  -4  -9 518.034 370.811  10
 -11   4  -9 1895.31 994.235   8
 -11   4  -9 770.426 543.052  14
  11  -4  10 18659.3 1845.05  22
 -11  -4 -10 20696.4 1941.83   8
 -11  -4 -10 22048.8 1842.97  11
  11   4  10 22109.6 1855.91  22
 -11   4 -10 15006.5 1297.25   5
 -11   4 -10 15274.9 1369.84  14
 -11   4 -10 16172.5 2178.82   8
  11   4  11 9251.19 1333.43  22
 -11   4 -11 1089.45 405.296   5
 -11  -4 -11 5328.13 958.923   8
  11  -4  11 2703.94 758.089  22
 -11   4 -11 1207.57 847.459   8
 -11  -4 -11 5912.61 1284.39  14
 -11   4 -11 731.729 373.920  14
  11   4  12 2321.70 517.663  22
  11  -4  12 1356.32 450.054  22
 -11   4 -12 1564.52 312.488   5
 -11   4 -12 1685.37 518.124   8
 -11  -4 -12 2558.60 625.212  14
 -11   4 -13 1655.57 311.140   8
 -11  -4 -13 1073.35 341.215  14
  11  -4  13 2231.30 377.919  22
  11   4  13 2874.10 389.840  22
  12  -4   0 152709. 10470.0  17
 -12   4   0 143780. 9564.40   2
  12   4   0 140322. 9133.09   1
  12   4   0 129776. 6741.01  18
 -12  -4   0 130598. 7065.60  19
  12   4   1 6682.98 1634.64  18
 -12  -4   1 5341.73 1461.04  19
  12   4  -1 5280.93 1375.45  18
 -12   4   1 6331.10 1980.69   2
  12  -4  -1 5790.05 1009.01   6
 -12   4  -1 6202.56 2353.82   2
  12  -4   1 5538.97 2028.77  17
  12  -4  -1 5864.16 2115.37  17
  12   4  -1 6434.11 2334.03  17
  12   4   1 7076.80 2266.25   1
 -12  -4  -1 5701.67 1723.09  19
  12   4  -2 14200.3 2048.25  18
 -12   4  -2 13323.5 3593.36   2
  12   4  -2 13436.9 1711.58   6
 -12   4   2 15745.7 2873.26   2
  12  -4   2 15876.1 2532.74  18
 -12  -4  -2 17636.3 3305.32   2
  12  -4  -2 17291.9 3516.84  17
  12  -4   2 16484.0 3889.91  17
 -12  -4   2 12623.4 2390.38  19
  12   4  -2 16951.2 3788.09  17
  12   4   2 16424.5 2548.19  18
  12   4   2 17613.1 3302.51   1
 -12  -4  -2 16917.6 2772.67  19
  12  -4  -2 13527.3 1541.72   6
  12   4  -2 14225.6 3108.37   1
  12  -4   2 14554.4 1477.15   6
 -12  -4  -3 4006.46 1464.59  19
 -12   4  -3 3091.83 1883.06   2
 -12  -4  -3 4125.26 554.788  11
  12   4  -3 4346.34 1022.42   6
 -12  -4   3 4996.46 1710.43  19
  12  -4   3 3907.84 1475.28  18
  12   4   3 5311.27 1626.58  18
  12  -4   3 5992.68 2688.62  17
  12  -4  -3 4067.09 1947.23  17
  12  -4   3 4050.45 900.186   6
 -12  -4  -3 4031.85 1619.59   2
  12   4  -3 4384.70 1691.56   1
  12  -4  -3 4089.74 867.691   6
 -12  -4  -4 18921.6 1389.23  11
 -12  -4  -4 19258.7 3329.46  19
  12   4  -4 22526.0 2219.63   6
  12   4  -4 18467.6 3642.00   1
  12  -4   4 23247.3 5330.90  17
  12  -4  -4 18531.2 1828.79   6
  12  -4   4 26879.0 4316.80  18
 -12  -4  -4 18200.7 3501.79   2
  12  -4  -4 21985.2 4226.11  17
  12   4   4 19881.0 1733.45   7
  12   4   4 19668.6 3345.04  18
 -12  -4   4 25718.5 4024.86  19
 -12   4  -4 19648.9 4783.91   2
  12   4  -5 3583.25 1009.81   6
 -12  -4  -5 2028.46 623.107  11
 -12  -4   5 3097.07 1622.19  19
 -12   4  -5 3889.65 2765.38   2
 -12  -4  -5 1931.98 1315.61  19
 -12  -4  -5 2838.34 1681.90   2
  12  -4   5 2686.04 1837.19  18
  12   4   5 3962.52 1775.80  18
  12  -4   5 2016.51 1351.46  17
  12  -4  -5 1825.27 1840.54  17
  12  -4  -5 1048.99 575.980   6
 -12   4  -5 3282.18 865.992   8
 -12  -4  -5 4451.82 1269.25  13
  12   4   5 2874.71 730.911   7
  12   4  -6 47234.0 3138.66   6
  12   4   6 57838.3 6014.02  18
 -12  -4  -6 43534.9 5607.98   2
  12  -4   6 49818.7 6784.22  18
  12  -4  -6 46947.9 2679.19   6
  12  -4   6 39723.2 7193.10  17
  12  -4  -6 51108.4 6847.46  17
 -12   4  -6 49025.0 3381.48   8
 -12  -4  -6 50864.5 2613.39  11
 -12  -4  -6 39035.9 5158.39  19
  12   4   6 54101.8 2901.37   7
 -12  -4   6 46542.5 6612.92  19
 -12  -4  -6 56633.1 3694.53  13
 -12   4  -6 45007.4 7510.23   2
  12  -4   6 47474.1 2412.95  22
 -12  -4  -7-407.455 1106.33   2
 -12  -4  -7 1094.69 1233.70  19
  12   4  -7 1003.73 614.997   6
  12  -4   7 947.867 573.317  22
  12  -4   7-701.345 1677.74  18
  12   4   7 1729.63 1332.37  18
  12   4   7 364.177 482.820   7
 -12  -4  -7 773.493 510.604  11
 -12   4  -7 824.572 705.442   8
 -12   4  -7 1837.94 1995.63   2
 -12  -4  -7 1458.00 931.259  13
 -12  -4   7 363.093 1517.15  19
  12   4  -8 2108.62 691.650   6
 -12  -4  -8 3998.37 886.002  11
  12  -4   8 1543.93 621.653  22
 -12   4  -8 2043.47 1017.06   8
 -12  -4  -8 2564.92 1146.19  13
  12  -4   9 81.3557 419.038  22
 -12  -4  -9 808.967 615.624  11
 -12   4  -9 197.267 424.797  14
  12   4   9 1349.46 843.467  22
 -12   4  -9 47.1275 876.137   8
  12   4  10 17721.7 1606.07  22
 -12  -4 -10 17058.7 1722.31   8
 -12   4 -10 17642.3 2037.76   8
 -12  -4 -10 16857.4 1536.23  11
 -12   4 -10 16228.6 1302.98  14
  12  -4  10 18022.1 1638.29  22
  12   4  11 603.065 422.818  22
  12  -4  11 626.826 390.600  22
 -12   4 -11 1026.95 640.964   8
 -12  -4 -11 725.205 442.443   8
 -12   4 -11 983.118 313.574  14
 -12  -4 -11 995.941 621.639  14
  12  -4  12 13443.9 1010.01  22
 -12   4 -12 11511.1 1033.03   8
 -12  -4 -12 17001.0 1209.19  14
  12   4  12 16089.5 1045.44  22
  13  -4   0 455.947 607.621   6
  13   4   0-44.3203 362.855   6
  13  -4   0 367.131 1241.82  17
 -13   4   0 225.027 1183.18   2
 -13  -4   0 207.467 595.482  19
  13   4   0-153.854 928.496   1
  13   4   0 106.870 502.128  18
 -13   4  -1 24968.0 4498.98   2
  13   4  -1 22721.1 1992.67   6
 -13  -4   1 22077.5 3061.68  19
 -13   4   1 24604.3 3877.48   2
  13   4   1 25029.9 2967.04  18
  13  -4  -1 23719.1 2148.46   6
[truncated: 736,218 more chars]
