# Supplementary material for: The inverse-trans-influence in tetravalent lanthanide and actinide bis(carbene) complexes
Source: Nat Commun. 2017 Feb 3;8:14137. doi: 10.1038/ncomms14137 (PMC5296655; doi:10.1038/ncomms14137)
Supplement: Supplementary Data 10 — Crystallographic Information File for 6Pr [file ncomms14137-s11.cif]

data_6Pr

_nottingham_internal_coll_name         PRMGLK 
_nottingham_internal_coll_number       13557 
_nottingham_internal_coll_client       MG/STL 
_nottingham_internal_coll_type         custom 
_nottingham_internal_coll_frame_time   '45.0000, 180.0000' 
_nottingham_internal_coll_frame_width  '1.0000' 
_nottingham_internal_coll_frame_method 'omega scans' 
_nottingham_internal_coll_user         MG 
_nottingham_internal_coll_date         01/05/2014 
_nottingham_internal_coll_location     NOTTS
_nottingham_internal_NCS_number        ?
_nottingham_internal_process_user      MG 
_nottingham_internal_process_date      02/05/2014 
_nottingham_internal_solution_user     MG
_nottingham_internal_solution_date     02/05/2014
_nottingham_internal_refinement_user   MG
_nottingham_internal_refinement_date   02/05/2014
_nottingham_internal_self_validation_user   MG
_nottingham_internal_self_validation_date   02/05/2014
_nottingham_internal_self_archive_date      02/05/2014
_nottingham_internal_validation_user   ?
_nottingham_internal_validation_date   ?
_nottingham_internal_archive_date      ?

_audit_creation_date              2014-05-02
_audit_creation_method
;
Olex2 1.2
(compiled 2014.03.20 svn.r2914 for OlexSys, GUI svn.r4816)
;
_shelxl_version_number            2013-4
_publ_contact_author_address      ?
_publ_contact_author_email        ?
_publ_contact_author_name         ''
_publ_contact_author_phone        ?
_publ_section_references
;
Dolomanov, O.V., Bourhis, L.J., Gildea, R.J, Howard, J.A.K. & Puschmann, H.
 (2009), J. Appl. Cryst. 42, 339-341.

Palatinus, L. & Chapuis, G. (2007). J. Appl. Cryst., 40, 786-790;
Palatinus, L. & van der Lee, A. (2008). J. Appl. Cryst. 41, 975-984;
Palatinus, L., Prathapa, S. J. & van Smaalen, S. (2012). J. Appl. Cryst. 45,
 575-580.

Sheldrick, G.M. (2008). Acta Cryst. A64, 112-122.
;
_chemical_name_common             ?
_chemical_name_systematic
;
 ?
;
_chemical_formula_moiety          'C62 H76 Ag N4 P4 Pr Si4, C7 H8'
_chemical_formula_sum             'C69 H84 Ag N4 P4 Pr Si4'
_chemical_formula_weight          1454.42
_chemical_melting_point           ?
_chemical_oxdiff_formula          'C69 H84 Ag1 N4 P4 Pr1 Si4'
_chemical_oxdiff_usercomment
'PRMGLK #13557 GVB-132 FOR MG/STL IN FOMBLIN FILM ON MICROMOUNT'
loop_
  _atom_type_symbol
  _atom_type_description
  _atom_type_scat_dispersion_real
  _atom_type_scat_dispersion_imag
  _atom_type_scat_source
 'C' 'C' 0.0181 0.0091 'International Tables Vol C Tables 4.2.6.8 and 6.1.1.4'
 'H' 'H' 0.0000 0.0000 'International Tables Vol C Tables 4.2.6.8 and 6.1.1.4'
 'Ag' 'Ag' 0.1306 4.2820 'International Tables Vol C Tables 4.2.6.8 and 6.1.1.4'
 'N' 'N' 0.0311 0.0180 'International Tables Vol C Tables 4.2.6.8 and 6.1.1.4'
 'P' 'P' 0.2955 0.4335 'International Tables Vol C Tables 4.2.6.8 and 6.1.1.4'
 'Pr' 'Pr' -2.4164 10.2820
 'International Tables Vol C Tables 4.2.6.8 and 6.1.1.4'
 'Si' 'Si' 0.2541 0.3302 'International Tables Vol C Tables 4.2.6.8 and 6.1.1.4'

_shelx_space_group_comment
;
The symmetry employed for this shelxl refinement is uniquely defined
by the following loop, which should always be used as a source of
symmetry information in preference to the above space-group names.
They are only intended as comments.
;
_space_group_crystal_system       'monoclinic'
_space_group_IT_number            15
_space_group_name_H-M_alt         'C 1 2/c 1'
_space_group_name_Hall            '-C 2yc'
loop_
  _space_group_symop_operation_xyz
 'x, y, z'
 '-x, y, -z+1/2'
 'x+1/2, y+1/2, z'
 '-x+1/2, y+1/2, -z+1/2'
 '-x, -y, -z'
 'x, -y, z-1/2'
 '-x+1/2, -y+1/2, -z'
 'x+1/2, -y+1/2, z-1/2'

_cell_length_a                    45.8315(14)
_cell_length_b                    13.00211(19)
_cell_length_c                    24.0634(5)
_cell_angle_alpha                 90
_cell_angle_beta                  104.354(3)
_cell_angle_gamma                 90
_cell_volume                      13891.9(6)
_cell_formula_units_Z             8
_cell_measurement_reflns_used     9760
_cell_measurement_temperature     120(2)
_cell_measurement_theta_max       73.5560
_cell_measurement_theta_min       3.5300
_shelx_estimated_absorpt_T_max    ?
_shelx_estimated_absorpt_T_min    ?
_exptl_absorpt_coefficient_mu     9.430
_exptl_absorpt_correction_T_max   0.968
_exptl_absorpt_correction_T_min   0.922
_exptl_absorpt_correction_type    gaussian
_exptl_absorpt_process_details
;
CrysAlisPro, Agilent Technologies,
Version 1.171.37.31 (release 14-01-2014 CrysAlis171 .NET)
(compiled Jan 14 2014,18:38:05)
Numerical absorption correction based on gaussian integration over
			a multifaceted crystal model
Empirical absorption correction using spherical harmonics,
 implemented in SCALE3 ABSPACK scaling algorithm.
;
_exptl_crystal_colour             'clear colourless'
_exptl_crystal_colour_lustre      clear
_exptl_crystal_colour_modifier    .
_exptl_crystal_colour_primary     colourless
_exptl_crystal_density_diffrn     1.391
_exptl_crystal_density_meas       ?
_exptl_crystal_density_method     ?
_exptl_crystal_description        block
_exptl_crystal_F_000              5984
_exptl_crystal_size_max           0.0914
_exptl_crystal_size_mid           0.0699
_exptl_crystal_size_min           0.0284
_exptl_special_details
;
 ?
;
_exptl_transmission_factor_max    ?
_exptl_transmission_factor_min    ?
_diffrn_reflns_av_R_equivalents   0.0326
_diffrn_reflns_av_unetI/netI      0.0455
_diffrn_reflns_Laue_measured_fraction_full 0.997
_diffrn_reflns_Laue_measured_fraction_max 0.963
_diffrn_reflns_limit_h_max        49
_diffrn_reflns_limit_h_min        -56
_diffrn_reflns_limit_k_max        16
_diffrn_reflns_limit_k_min        -9
_diffrn_reflns_limit_l_max        29
_diffrn_reflns_limit_l_min        -29
_diffrn_reflns_number             26628
_diffrn_reflns_point_group_measured_fraction_full 0.997
_diffrn_reflns_point_group_measured_fraction_max 0.963
_diffrn_reflns_theta_full         67.684
_diffrn_reflns_theta_max          74.779
_diffrn_reflns_theta_min          3.542
_diffrn_ambient_temperature       120(2)
_diffrn_detector                  'CCD area detector'
_diffrn_detector_area_resol_mean  10.6296
_diffrn_detector_type             'Agilent Diffraction Atlas detector'
_diffrn_measured_fraction_theta_full 0.997
_diffrn_measured_fraction_theta_max 0.963
_diffrn_measurement_device        '\k-geometry diffractometer'
_diffrn_measurement_device_type   'GV1000, Atlas'
_diffrn_measurement_method        '\w scans'
_diffrn_orient_matrix_UB_11       -0.0325467000
_diffrn_orient_matrix_UB_12       -0.0235636000
_diffrn_orient_matrix_UB_13       -0.0335112000
_diffrn_orient_matrix_UB_21       -0.0098794000
_diffrn_orient_matrix_UB_22       -0.0026180000
_diffrn_orient_matrix_UB_23       0.0566965000
_diffrn_orient_matrix_UB_31       -0.0068941000
_diffrn_orient_matrix_UB_32       0.1160526000
_diffrn_orient_matrix_UB_33       -0.0055627000
_diffrn_radiation_collimation     'focusing mirrors'
_diffrn_radiation_monochromator   mirror
_diffrn_radiation_probe           x-ray
_diffrn_radiation_type            CuK\a
_diffrn_radiation_wavelength      1.54184
_diffrn_source                    'microfocus sealed tube'
_diffrn_source_target             Cu
_diffrn_source_type               'Agilent Diffraction microfocus tube'
_reflns_Friedel_coverage          0.000
_reflns_Friedel_fraction_full     .
_reflns_Friedel_fraction_max      .
_reflns_number_gt                 11696
_reflns_number_total              13746
_reflns_odcompleteness_completeness 99.69
_reflns_odcompleteness_iscentric  1
_reflns_odcompleteness_theta      66.97
_reflns_special_details
;
 Reflections were merged by SHELXL according to the crystal
 class for the calculation of statistics and refinement.
 
 _reflns_Friedel_fraction is defined as the number of unique
 Friedel pairs measured divided by the number that would be
 possible theoretically, ignoring centric projections and
 systematic absences.
;
_reflns_threshold_expression      'I > 2\s(I)'
_computing_cell_refinement
;
CrysAlisPro, Agilent Technologies,
Version 1.171.37.31 (release 14-01-2014 CrysAlis171 .NET)
(compiled Jan 14 2014,18:38:05)
;
_computing_data_collection
;
CrysAlisPro, Agilent Technologies,
Version 1.171.37.31 (release 14-01-2014 CrysAlis171 .NET)
(compiled Jan 14 2014,18:38:05)
;
_computing_data_reduction
;
CrysAlisPro, Agilent Technologies,
Version 1.171.37.31 (release 14-01-2014 CrysAlis171 .NET)
(compiled Jan 14 2014,18:38:05)
;
_computing_molecular_graphics     'Olex2 (Dolomanov et al., 2009)'
_computing_publication_material   'Olex2 (Dolomanov et al., 2009)'
_computing_structure_refinement   'ShelXL (Sheldrick, 2008)'
_computing_structure_solution
;
Superflip (Palatinus & Chapuis, 2007;Palatinus & van der Lee, 2008;
Palatinus et al., 2012)
;
_refine_diff_density_max          1.005
_refine_diff_density_min          -0.835
_refine_diff_density_rms          0.085
_refine_ls_extinction_coef        .
_refine_ls_extinction_method      none
_refine_ls_goodness_of_fit_ref    1.019
_refine_ls_hydrogen_treatment     constr
_refine_ls_matrix_type            full
_refine_ls_number_parameters      761
_refine_ls_number_reflns          13746
_refine_ls_number_restraints      0
_refine_ls_R_factor_all           0.0445
_refine_ls_R_factor_gt            0.0344
_refine_ls_restrained_S_all       1.019
_refine_ls_shift/su_max           0.004
_refine_ls_shift/su_mean          0.000
_refine_ls_structure_factor_coef  Fsqd
_refine_ls_weighting_details
'w=1/[\s^2^(Fo^2^)+(0.0400P)^2^+7.7583P] where P=(Fo^2^+2Fc^2^)/3'
_refine_ls_weighting_scheme       calc
_refine_ls_wR_factor_gt           0.0778
_refine_ls_wR_factor_ref          0.0825
_refine_special_details
;
 ?
;
_olex2_refinement_description
;
1. Fixed Uiso
 At 1.2 times of:
  All C(H) groups
 At 1.5 times of:
  All C(H,H,H) groups
2.a Aromatic/amide H refined with riding coordinates:
 C3(H3), C4(H4), C5(H5), C6(H6), C7(H7), C9(H9), C10(H10), C11(H11), C12(H12),
 C13(H13), C18(H18), C19(H19), C20(H20), C21(H21), C22(H22), C24(H24), C25(H25),
  C26(H26), C27(H27), C28(H28), C34(H34), C35(H35), C36(H36), C37(H37),
 C38(H38), C40(H40), C41(H41), C42(H42), C43(H43), C44(H44), C49(H49), C50(H50),
  C51(H51), C52(H52), C53(H53), C55(H55), C56(H56), C57(H57), C58(H58),
 C59(H59), C65(H65), C66(H66), C67(H67), C68(H68), C69(H69)
2.b Idealised Me refined as rotating group:
 C14(H14A,H14B,H14C), C15(H15A,H15B,H15C), C16(H16A,H16B,H16C), C29(H29A,H29B,
 H29C), C30(H30A,H30B,H30C), C31(H31A,H31B,H31C), C45(H45A,H45B,H45C), C46(H46A,
 H46B,H46C), C47(H47A,H47B,H47C), C60(H60A,H60B,H60C), C61(H61A,H61B,H61C),
 C62(H62A,H62B,H62C), C63(H63A,H63B,H63C)
;
_atom_sites_solution_hydrogens    geom
_atom_sites_solution_primary      iterative
_atom_sites_solution_secondary    difmap
loop_
  _atom_site_label
  _atom_site_type_symbol
  _atom_site_fract_x
  _atom_site_fract_y
  _atom_site_fract_z
  _atom_site_U_iso_or_equiv
  _atom_site_adp_type
  _atom_site_occupancy
  _atom_site_site_symmetry_order
  _atom_site_calc_flag
  _atom_site_refinement_flags_posn
  _atom_site_refinement_flags_adp
  _atom_site_refinement_flags_occupancy
  _atom_site_disorder_assembly
  _atom_site_disorder_group
 Pr1 Pr 0.64398(2) 0.41662(2) 0.29707(2) 0.01416(5) Uani 1 1 d . . . . .
 Ag1 Ag 0.63633(2) 0.23524(2) 0.37662(2) 0.01596(6) Uani 1 1 d . . . . .
 P1 P 0.68061(2) 0.21432(6) 0.29237(3) 0.01354(14) Uani 1 1 d . . . . .
 P2 P 0.60970(2) 0.21515(6) 0.24721(3) 0.01444(15) Uani 1 1 d . . . . .
 P3 P 0.63477(2) 0.59963(6) 0.37209(3) 0.01432(15) Uani 1 1 d . . . . .
 P4 P 0.62520(2) 0.42156(6) 0.44861(3) 0.01411(14) Uani 1 1 d . . . . .
 Si1 Si 0.72874(2) 0.38257(7) 0.31875(4) 0.01663(16) Uani 1 1 d . . . . .
 Si2 Si 0.56742(2) 0.39159(7) 0.19462(4) 0.02029(18) Uani 1 1 d . . . . .
 Si3 Si 0.65780(2) 0.68757(7) 0.27118(4) 0.02056(18) Uani 1 1 d . . . . .
 Si4 Si 0.61624(2) 0.20847(7) 0.49370(4) 0.01956(17) Uani 1 1 d . . . . .
 N1 N 0.69271(6) 0.3316(2) 0.29647(12) 0.0167(5) Uani 1 1 d . . . . .
 N2 N 0.59803(6) 0.3326(2) 0.23984(12) 0.0182(5) Uani 1 1 d . . . . .
 N3 N 0.64335(6) 0.60031(19) 0.31051(12) 0.0164(5) Uani 1 1 d . . . . .
 N4 N 0.62773(6) 0.2980(2) 0.45134(11) 0.0180(5) Uani 1 1 d . . . . .
 C1 C 0.64402(7) 0.2103(2) 0.29410(13) 0.0153(6) Uani 1 1 d . . . . .
 C2 C 0.70243(7) 0.1421(2) 0.35416(14) 0.0172(6) Uani 1 1 d . . . . .
 C3 C 0.70720(8) 0.1878(3) 0.40822(15) 0.0220(7) Uani 1 1 d . . . . .
 H3 H 0.6994 0.2546 0.4116 0.026 Uiso 1 1 calc R . . . .
 C4 C 0.72319(8) 0.1366(3) 0.45716(15) 0.0240(7) Uani 1 1 d . . . . .
 H4 H 0.7266 0.1686 0.4937 0.029 Uiso 1 1 calc R . . . .
 C5 C 0.73417(8) 0.0379(3) 0.45218(16) 0.0283(8) Uani 1 1 d . . . . .
 H5 H 0.7451 0.0025 0.4854 0.034 Uiso 1 1 calc R . . . .
 C6 C 0.72923(8) -0.0083(3) 0.39899(16) 0.0269(7) Uani 1 1 d . . . . .
 H6 H 0.7366 -0.0758 0.3959 0.032 Uiso 1 1 calc R . . . .
 C7 C 0.71358(7) 0.0434(3) 0.34990(15) 0.0203(6) Uani 1 1 d . . . . .
 H7 H 0.7105 0.0113 0.3134 0.024 Uiso 1 1 calc R . . . .
 C8 C 0.68643(7) 0.1506(2) 0.22864(13) 0.0154(6) Uani 1 1 d . . . . .
 C9 C 0.67268(7) 0.0563(2) 0.21098(15) 0.0193(6) Uani 1 1 d . . . . .
 H9 H 0.6618 0.0220 0.2343 0.023 Uiso 1 1 calc R . . . .
 C10 C 0.67482(8) 0.0122(3) 0.15947(15) 0.0242(7) Uani 1 1 d . . . . .
 H10 H 0.6653 -0.0518 0.1476 0.029 Uiso 1 1 calc R . . . .
 C11 C 0.69085(8) 0.0616(3) 0.12544(14) 0.0226(7) Uani 1 1 d . . . . .
 H11 H 0.6921 0.0319 0.0901 0.027 Uiso 1 1 calc R . . . .
 C12 C 0.70504(8) 0.1548(3) 0.14317(15) 0.0244(7) Uani 1 1 d . . . . .
 H12 H 0.7163 0.1884 0.1202 0.029 Uiso 1 1 calc R . . . .
 C13 C 0.70279(7) 0.1985(3) 0.19441(14) 0.0193(6) Uani 1 1 d . . . . .
 H13 H 0.7126 0.2621 0.2064 0.023 Uiso 1 1 calc R . . . .
 C14 C 0.72942(9) 0.4685(3) 0.38144(16) 0.0294(8) Uani 1 1 d . . . . .
 H14A H 0.7138 0.5214 0.3703 0.044 Uiso 1 1 calc GR . . . .
 H14B H 0.7492 0.5015 0.3937 0.044 Uiso 1 1 calc GR . . . .
 H14C H 0.7256 0.4277 0.4131 0.044 Uiso 1 1 calc GR . . . .
 C15 C 0.75968(8) 0.2855(3) 0.34004(19) 0.0305(8) Uani 1 1 d . . . . .
 H15A H 0.7586 0.2529 0.3762 0.046 Uiso 1 1 calc GR . . . .
 H15B H 0.7792 0.3198 0.3450 0.046 Uiso 1 1 calc GR . . . .
 H15C H 0.7574 0.2331 0.3100 0.046 Uiso 1 1 calc GR . . . .
 C16 C 0.73909(8) 0.4619(3) 0.26183(16) 0.0264(7) Uani 1 1 d . . . . .
 H16A H 0.7430 0.4166 0.2319 0.040 Uiso 1 1 calc GR . . . .
 H16B H 0.7572 0.5021 0.2787 0.040 Uiso 1 1 calc GR . . . .
 H16C H 0.7225 0.5085 0.2449 0.040 Uiso 1 1 calc GR . . . .
 C17 C 0.60674(7) 0.1617(2) 0.17596(14) 0.0175(6) Uani 1 1 d . . . . .
 C18 C 0.59179(8) 0.0696(3) 0.15806(16) 0.0243(7) Uani 1 1 d . . . . .
 H18 H 0.5846 0.0288 0.1846 0.029 Uiso 1 1 calc R . . . .
 C19 C 0.58732(8) 0.0367(3) 0.10098(16) 0.0278(8) Uani 1 1 d . . . . .
 H19 H 0.5767 -0.0253 0.0888 0.033 Uiso 1 1 calc R . . . .
 C20 C 0.59834(9) 0.0940(3) 0.06264(16) 0.0285(8) Uani 1 1 d . . . . .
 H20 H 0.5952 0.0719 0.0240 0.034 Uiso 1 1 calc R . . . .
 C21 C 0.61413(9) 0.1845(3) 0.08048(16) 0.0272(8) Uani 1 1 d . . . . .
 H21 H 0.6223 0.2231 0.0544 0.033 Uiso 1 1 calc R . . . .
 C22 C 0.61795(8) 0.2180(3) 0.13651(14) 0.0215(7) Uani 1 1 d . . . . .
 H22 H 0.6284 0.2805 0.1482 0.026 Uiso 1 1 calc R . . . .
 C23 C 0.58506(7) 0.1331(2) 0.27705(14) 0.0178(6) Uani 1 1 d . . . . .
 C24 C 0.55606(8) 0.1621(3) 0.27742(17) 0.0280(8) Uani 1 1 d . . . . .
 H24 H 0.5483 0.2262 0.2614 0.034 Uiso 1 1 calc R . . . .
 C25 C 0.53813(9) 0.0975(3) 0.3012(2) 0.0373(9) Uani 1 1 d . . . . .
 H25 H 0.5183 0.1182 0.3018 0.045 Uiso 1 1 calc R . . . .
 C26 C 0.54902(9) 0.0036(3) 0.32401(17) 0.0308(8) Uani 1 1 d . . . . .
 H26 H 0.5366 -0.0408 0.3395 0.037 Uiso 1 1 calc R . . . .
 C27 C 0.57803(9) -0.0259(3) 0.32434(17) 0.0275(8) Uani 1 1 d . . . . .
 H27 H 0.5856 -0.0904 0.3401 0.033 Uiso 1 1 calc R . . . .
 C28 C 0.59616(8) 0.0392(3) 0.30150(16) 0.0233(7) Uani 1 1 d . . . . .
 H28 H 0.6163 0.0196 0.3026 0.028 Uiso 1 1 calc R . . . .
 C29 C 0.54065(8) 0.4443(3) 0.23489(17) 0.0301(8) Uani 1 1 d . . . . .
 H29A H 0.5272 0.4944 0.2108 0.045 Uiso 1 1 calc GR . . . .
 H29B H 0.5520 0.4780 0.2700 0.045 Uiso 1 1 calc GR . . . .
 H29C H 0.5287 0.3880 0.2449 0.045 Uiso 1 1 calc GR . . . .
 C30 C 0.54510(9) 0.3087(3) 0.13573(17) 0.0323(8) Uani 1 1 d . . . . .
 H30A H 0.5386 0.2464 0.1522 0.048 Uiso 1 1 calc GR . . . .
 H30B H 0.5576 0.2897 0.1097 0.048 Uiso 1 1 calc GR . . . .
 H30C H 0.5274 0.3467 0.1144 0.048 Uiso 1 1 calc GR . . . .
 C31 C 0.58243(10) 0.5043(3) 0.16128(17) 0.0337(9) Uani 1 1 d . . . . .
 H31A H 0.5658 0.5390 0.1344 0.051 Uiso 1 1 calc GR . . . .
 H31B H 0.5971 0.4801 0.1407 0.051 Uiso 1 1 calc GR . . . .
 H31C H 0.5923 0.5526 0.1914 0.051 Uiso 1 1 calc GR . . . .
 C32 C 0.63459(7) 0.4735(2) 0.39010(13) 0.0165(6) Uani 1 1 d . . . . .
 C33 C 0.59864(7) 0.6647(2) 0.36434(14) 0.0173(6) Uani 1 1 d . . . . .
 C34 C 0.58935(8) 0.7025(3) 0.41178(15) 0.0229(7) Uani 1 1 d . . . . .
 H34 H 0.6032 0.7032 0.4485 0.027 Uiso 1 1 calc R . . . .
 C35 C 0.56017(8) 0.7389(3) 0.40585(17) 0.0266(7) Uani 1 1 d . . . . .
 H35 H 0.5542 0.7643 0.4384 0.032 Uiso 1 1 calc R . . . .
 C36 C 0.53980(8) 0.7381(3) 0.35249(18) 0.0290(8) Uani 1 1 d . . . . .
 H36 H 0.5198 0.7619 0.3485 0.035 Uiso 1 1 calc R . . . .
 C37 C 0.54870(8) 0.7028(3) 0.30521(17) 0.0273(7) Uani 1 1 d . . . . .
 H37 H 0.5348 0.7031 0.2686 0.033 Uiso 1 1 calc R . . . .
 C38 C 0.57796(8) 0.6665(3) 0.31088(16) 0.0231(7) Uani 1 1 d . . . . .
 H38 H 0.5839 0.6428 0.2780 0.028 Uiso 1 1 calc R . . . .
 C39 C 0.66133(7) 0.6821(2) 0.42183(14) 0.0177(6) Uani 1 1 d . . . . .
 C40 C 0.65729(8) 0.7882(3) 0.42448(15) 0.0231(7) Uani 1 1 d . . . . .
 H40 H 0.6395 0.8191 0.4020 0.028 Uiso 1 1 calc R . . . .
 C41 C 0.67926(9) 0.8488(3) 0.45979(17) 0.0283(8) Uani 1 1 d . . . . .
 H41 H 0.6764 0.9210 0.4613 0.034 Uiso 1 1 calc R . . . .
 C42 C 0.70531(8) 0.8044(3) 0.49271(16) 0.0251(7) Uani 1 1 d . . . . .
 H42 H 0.7202 0.8459 0.5170 0.030 Uiso 1 1 calc R . . . .
 C43 C 0.70954(8) 0.6988(3) 0.49008(15) 0.0232(7) Uani 1 1 d . . . . .
 H43 H 0.7275 0.6683 0.5124 0.028 Uiso 1 1 calc R . . . .
 C44 C 0.68764(8) 0.6378(2) 0.45490(14) 0.0199(6) Uani 1 1 d . . . . .
 H44 H 0.6906 0.5656 0.4534 0.024 Uiso 1 1 calc R . . . .
 C45 C 0.69547(10) 0.7412(3) 0.30876(19) 0.0387(10) Uani 1 1 d . . . . .
 H45A H 0.7098 0.6848 0.3205 0.058 Uiso 1 1 calc GR . . . .
 H45B H 0.6936 0.7799 0.3427 0.058 Uiso 1 1 calc GR . . . .
 H45C H 0.7027 0.7871 0.2827 0.058 Uiso 1 1 calc GR . . . .
 C46 C 0.63181(11) 0.7975(3) 0.2451(2) 0.0434(11) Uani 1 1 d . . . . .
 H46A H 0.6402 0.8408 0.2195 0.065 Uiso 1 1 calc GR . . . .
 H46B H 0.6294 0.8383 0.2779 0.065 Uiso 1 1 calc GR . . . .
 H46C H 0.6121 0.7710 0.2241 0.065 Uiso 1 1 calc GR . . . .
 C47 C 0.66272(9) 0.6131(3) 0.20724(16) 0.0316(8) Uani 1 1 d . . . . .
 H47A H 0.6740 0.6548 0.1857 0.047 Uiso 1 1 calc GR . . . .
 H47B H 0.6429 0.5961 0.1825 0.047 Uiso 1 1 calc GR . . . .
 H47C H 0.6738 0.5496 0.2202 0.047 Uiso 1 1 calc GR . . . .
 C48 C 0.64976(7) 0.4707(2) 0.51510(14) 0.0171(6) Uani 1 1 d . . . . .
 C49 C 0.64614(8) 0.5668(3) 0.53783(14) 0.0202(6) Uani 1 1 d . . . . .
 H49 H 0.6288 0.6065 0.5212 0.024 Uiso 1 1 calc R . . . .
 C50 C 0.66758(8) 0.6057(3) 0.58455(15) 0.0245(7) Uani 1 1 d . . . . .
 H50 H 0.6648 0.6716 0.5996 0.029 Uiso 1 1 calc R . . . .
 C51 C 0.69274(8) 0.5488(3) 0.60891(15) 0.0267(7) Uani 1 1 d . . . . .
 H51 H 0.7074 0.5755 0.6407 0.032 Uiso 1 1 calc R . . . .
 C52 C 0.69672(8) 0.4525(3) 0.58724(16) 0.0280(8) Uani 1 1 d . . . . .
 H52 H 0.7140 0.4128 0.6045 0.034 Uiso 1 1 calc R . . . .
 C53 C 0.67535(8) 0.4139(3) 0.54006(15) 0.0216(7) Uani 1 1 d . . . . .
 H53 H 0.6783 0.3483 0.5249 0.026 Uiso 1 1 calc R . . . .
 C54 C 0.58682(7) 0.4563(2) 0.45111(14) 0.0180(6) Uani 1 1 d . . . . .
 C55 C 0.57786(8) 0.4837(3) 0.50044(15) 0.0228(7) Uani 1 1 d . . . . .
 H55 H 0.5923 0.4864 0.5363 0.027 Uiso 1 1 calc R . . . .
 C56 C 0.54796(8) 0.5069(3) 0.49728(18) 0.0307(8) Uani 1 1 d . . . . .
 H56 H 0.5422 0.5268 0.5310 0.037 Uiso 1 1 calc R . . . .
 C57 C 0.52652(9) 0.5013(3) 0.44563(19) 0.0344(9) Uani 1 1 d . . . . .
 H57 H 0.5061 0.5184 0.4437 0.041 Uiso 1 1 calc R . . . .
 C58 C 0.53493(8) 0.4706(3) 0.39653(17) 0.0299(8) Uani 1 1 d . . . . .
 H58 H 0.5202 0.4645 0.3611 0.036 Uiso 1 1 calc R . . . .
 C59 C 0.56487(8) 0.4491(3) 0.39932(15) 0.0241(7) Uani 1 1 d . . . . .
 H59 H 0.5706 0.4291 0.3655 0.029 Uiso 1 1 calc R . . . .
 C60 C 0.57598(9) 0.1715(3) 0.46404(18) 0.0364(9) Uani 1 1 d . . . . .
 H60A H 0.5631 0.2314 0.4646 0.055 Uiso 1 1 calc GR . . . .
 H60B H 0.5706 0.1164 0.4875 0.055 Uiso 1 1 calc GR . . . .
 H60C H 0.5732 0.1474 0.4245 0.055 Uiso 1 1 calc GR . . . .
 C61 C 0.62093(12) 0.2481(3) 0.57027(17) 0.0418(11) Uani 1 1 d . . . . .
 H61A H 0.6422 0.2630 0.5876 0.063 Uiso 1 1 calc GR . . . .
 H61B H 0.6142 0.1922 0.5914 0.063 Uiso 1 1 calc GR . . . .
 H61C H 0.6089 0.3098 0.5718 0.063 Uiso 1 1 calc GR . . . .
 C62 C 0.64060(11) 0.0927(3) 0.4929(2) 0.0413(11) Uani 1 1 d . . . . .
 H62A H 0.6341 0.0579 0.4557 0.062 Uiso 1 1 calc GR . . . .
 H62B H 0.6388 0.0453 0.5235 0.062 Uiso 1 1 calc GR . . . .
 H62C H 0.6616 0.1143 0.4989 0.062 Uiso 1 1 calc GR . . . .
 C63 C 0.50453(12) 0.8023(5) 0.5061(2) 0.0599(15) Uani 1 1 d . . . . .
 H63A H 0.4907 0.8118 0.5309 0.090 Uiso 1 1 calc GR . . . .
 H63B H 0.5220 0.8478 0.5187 0.090 Uiso 1 1 calc GR . . . .
 H63C H 0.5113 0.7306 0.5082 0.090 Uiso 1 1 calc GR . . . .
 C64 C 0.48847(9) 0.8278(3) 0.44511(18) 0.0350(9) Uani 1 1 d . . . . .
 C65 C 0.49412(10) 0.9195(3) 0.4204(2) 0.0442(11) Uani 1 1 d . . . . .
 H65 H 0.5078 0.9681 0.4421 0.053 Uiso 1 1 calc R . . . .
 C66 C 0.47920(11) 0.9403(4) 0.3621(3) 0.0507(14) Uani 1 1 d . . . . .
 H66 H 0.4829 1.0027 0.3445 0.061 Uiso 1 1 calc R . . . .
 C67 C 0.45944(10) 0.8695(4) 0.3318(2) 0.0448(11) Uani 1 1 d . . . . .
 H67 H 0.4494 0.8828 0.2930 0.054 Uiso 1 1 calc R . . . .
 C68 C 0.45411(12) 0.7805(4) 0.3568(2) 0.0503(12) Uani 1 1 d . . . . .
 H68 H 0.4405 0.7316 0.3352 0.060 Uiso 1 1 calc R . . . .
 C69 C 0.46816(10) 0.7604(4) 0.4130(2) 0.0415(10) Uani 1 1 d . . . . .
 H69 H 0.4637 0.6983 0.4300 0.050 Uiso 1 1 calc R . . . .

loop_
  _atom_site_aniso_label
  _atom_site_aniso_U_11
  _atom_site_aniso_U_22
  _atom_site_aniso_U_33
  _atom_site_aniso_U_23
  _atom_site_aniso_U_13
  _atom_site_aniso_U_12
 Pr1 0.01560(8) 0.01133(8) 0.01622(9) -0.00143(6) 0.00518(6) 0.00010(6)
 Ag1 0.02058(11) 0.01430(10) 0.01454(11) -0.00060(8) 0.00726(8) 0.00003(8)
 P1 0.0143(3) 0.0126(3) 0.0144(3) -0.0009(3) 0.0046(3) 0.0006(3)
 P2 0.0148(3) 0.0144(3) 0.0148(4) -0.0020(3) 0.0048(3) -0.0013(3)
 P3 0.0176(4) 0.0117(3) 0.0149(4) -0.0004(3) 0.0064(3) 0.0010(3)
 P4 0.0166(3) 0.0133(3) 0.0133(3) -0.0005(3) 0.0054(3) 0.0004(3)
 Si1 0.0146(4) 0.0176(4) 0.0177(4) -0.0015(3) 0.0041(3) -0.0015(3)
 Si2 0.0198(4) 0.0196(4) 0.0186(4) -0.0024(3) -0.0007(3) 0.0042(3)
 Si3 0.0269(5) 0.0158(4) 0.0225(4) 0.0029(3) 0.0126(4) 0.0007(3)
 Si4 0.0264(4) 0.0170(4) 0.0172(4) 0.0026(3) 0.0091(3) -0.0011(3)
 N1 0.0157(12) 0.0163(12) 0.0188(13) -0.0010(10) 0.0055(10) -0.0005(10)
 N2 0.0186(13) 0.0150(13) 0.0210(14) 0.0002(10) 0.0049(10) 0.0017(10)
 N3 0.0210(13) 0.0099(12) 0.0197(13) -0.0008(10) 0.0078(10) 0.0011(10)
 N4 0.0261(14) 0.0138(12) 0.0155(13) -0.0016(10) 0.0074(11) 0.0000(10)
 C1 0.0169(14) 0.0167(14) 0.0123(14) -0.0039(11) 0.0037(11) -0.0006(11)
 C2 0.0149(14) 0.0190(15) 0.0172(15) 0.0033(12) 0.0032(11) -0.0017(12)
 C3 0.0228(16) 0.0193(16) 0.0242(17) 0.0013(13) 0.0062(13) -0.0002(13)
 C4 0.0240(17) 0.0281(18) 0.0190(16) 0.0025(14) 0.0037(13) -0.0039(14)
 C5 0.0270(18) 0.0300(19) 0.0245(18) 0.0093(15) 0.0000(14) -0.0029(15)
 C6 0.0300(18) 0.0188(16) 0.0290(19) 0.0021(14) 0.0020(14) 0.0029(14)
 C7 0.0192(15) 0.0198(16) 0.0219(16) -0.0003(13) 0.0050(12) 0.0014(12)
 C8 0.0150(14) 0.0168(14) 0.0142(14) -0.0001(11) 0.0031(11) 0.0029(11)
 C9 0.0178(15) 0.0170(15) 0.0238(17) -0.0022(13) 0.0066(12) 0.0001(12)
 C10 0.0208(16) 0.0238(17) 0.0262(18) -0.0096(14) 0.0022(13) 0.0026(13)
 C11 0.0214(16) 0.0298(18) 0.0169(15) -0.0061(13) 0.0053(12) 0.0057(14)
 C12 0.0277(18) 0.0266(17) 0.0219(17) 0.0005(14) 0.0121(14) 0.0037(14)
 C13 0.0232(16) 0.0191(15) 0.0164(15) 0.0007(12) 0.0061(12) 0.0003(13)
 C14 0.0287(19) 0.033(2) 0.0276(18) -0.0104(15) 0.0091(15) -0.0113(15)
 C15 0.0183(16) 0.0254(18) 0.047(2) 0.0066(16) 0.0072(15) 0.0033(14)
 C16 0.0231(17) 0.0308(19) 0.0245(17) 0.0015(14) 0.0044(13) -0.0104(14)
 C17 0.0155(14) 0.0178(15) 0.0190(15) -0.0024(12) 0.0036(12) -0.0006(12)
 C18 0.0248(17) 0.0216(16) 0.0278(18) -0.0052(14) 0.0088(14) -0.0067(14)
 C19 0.0277(18) 0.0298(19) 0.0267(18) -0.0124(15) 0.0083(14) -0.0086(15)
 C20 0.0316(19) 0.0315(19) 0.0209(17) -0.0059(15) 0.0037(14) 0.0040(15)
 C21 0.039(2) 0.0257(18) 0.0203(17) -0.0015(14) 0.0131(15) 0.0014(15)
 C22 0.0296(17) 0.0186(15) 0.0166(15) -0.0015(12) 0.0062(13) -0.0014(13)
 C23 0.0173(15) 0.0192(15) 0.0175(15) -0.0039(12) 0.0056(12) -0.0048(12)
 C24 0.0200(17) 0.0303(19) 0.035(2) 0.0115(16) 0.0101(14) 0.0044(14)
 C25 0.0206(17) 0.047(2) 0.049(2) 0.011(2) 0.0162(17) 0.0006(17)
 C26 0.0286(19) 0.033(2) 0.034(2) 0.0073(16) 0.0131(16) -0.0073(15)
 C27 0.0336(19) 0.0160(16) 0.035(2) 0.0039(14) 0.0133(16) -0.0037(14)
 C28 0.0238(17) 0.0190(16) 0.0305(18) -0.0035(14) 0.0129(14) -0.0026(13)
 C29 0.0242(18) 0.0312(19) 0.033(2) -0.0057(16) 0.0047(15) 0.0082(15)
 C30 0.0297(19) 0.0303(19) 0.031(2) -0.0061(16) -0.0044(15) 0.0067(16)
 C31 0.046(2) 0.0269(19) 0.0266(19) 0.0057(15) 0.0064(17) 0.0058(17)
 C32 0.0218(15) 0.0122(14) 0.0154(15) -0.0019(11) 0.0040(12) 0.0004(12)
 C33 0.0205(15) 0.0127(14) 0.0201(16) 0.0010(12) 0.0078(12) 0.0012(12)
 C34 0.0270(17) 0.0205(16) 0.0230(17) 0.0013(13) 0.0097(14) 0.0055(13)
 C35 0.0285(18) 0.0230(17) 0.033(2) 0.0007(14) 0.0168(15) 0.0053(14)
 C36 0.0223(17) 0.0240(17) 0.042(2) 0.0040(16) 0.0107(15) 0.0036(14)
 C37 0.0237(17) 0.0244(17) 0.0312(19) 0.0027(15) 0.0020(14) 0.0004(14)
 C38 0.0235(17) 0.0191(16) 0.0272(18) 0.0007(13) 0.0072(14) 0.0001(13)
 C39 0.0200(15) 0.0164(15) 0.0193(16) -0.0022(12) 0.0099(12) -0.0001(12)
 C40 0.0234(17) 0.0170(16) 0.0290(18) -0.0028(13) 0.0068(14) -0.0008(13)
 C41 0.0335(19) 0.0182(16) 0.035(2) -0.0094(15) 0.0119(16) -0.0029(14)
 C42 0.0263(17) 0.0256(17) 0.0260(18) -0.0078(14) 0.0114(14) -0.0104(14)
 C43 0.0205(16) 0.0263(17) 0.0241(17) 0.0024(14) 0.0079(13) -0.0016(13)
 C44 0.0241(16) 0.0172(15) 0.0211(16) -0.0008(12) 0.0106(13) -0.0012(13)
 C45 0.041(2) 0.039(2) 0.040(2) -0.0048(18) 0.0180(19) -0.0208(19)
 C46 0.055(3) 0.025(2) 0.058(3) 0.019(2) 0.029(2) 0.0145(19)
 C47 0.036(2) 0.039(2) 0.0233(18) -0.0010(16) 0.0140(15) 0.0022(17)
 C48 0.0174(15) 0.0175(15) 0.0180(15) 0.0013(12) 0.0075(12) -0.0012(12)
 C49 0.0220(16) 0.0234(16) 0.0160(15) -0.0044(13) 0.0063(12) 0.0003(13)
 C50 0.0244(17) 0.0277(18) 0.0225(17) -0.0078(14) 0.0080(13) -0.0045(14)
 C51 0.0266(18) 0.0338(19) 0.0171(16) 0.0000(14) 0.0002(13) -0.0080(15)
 C52 0.0218(17) 0.0320(19) 0.0270(18) 0.0086(15) 0.0000(14) -0.0008(14)
 C53 0.0222(16) 0.0207(16) 0.0220(16) 0.0021(13) 0.0056(13) -0.0007(13)
 C54 0.0206(16) 0.0155(14) 0.0192(15) -0.0010(12) 0.0073(12) -0.0014(12)
 C55 0.0219(16) 0.0288(18) 0.0196(16) -0.0041(13) 0.0091(13) -0.0025(14)
 C56 0.0232(17) 0.040(2) 0.034(2) -0.0035(17) 0.0167(15) -0.0020(16)
 C57 0.0193(17) 0.043(2) 0.043(2) 0.0007(18) 0.0124(16) -0.0003(16)
 C58 0.0174(16) 0.041(2) 0.0286(19) 0.0005(16) 0.0012(14) -0.0023(15)
 C59 0.0226(17) 0.0303(18) 0.0199(16) -0.0012(14) 0.0063(13) -0.0021(14)
 C60 0.034(2) 0.041(2) 0.033(2) 0.0067(17) 0.0067(17) -0.0117(18)
 C61 0.067(3) 0.038(2) 0.024(2) 0.0012(17) 0.0185(19) -0.018(2)
 C62 0.047(2) 0.031(2) 0.055(3) 0.0227(19) 0.030(2) 0.0143(18)
 C63 0.050(3) 0.095(4) 0.032(2) 0.003(3) 0.006(2) 0.019(3)
 C64 0.031(2) 0.044(2) 0.034(2) 0.0039(18) 0.0138(17) 0.0109(17)
 C65 0.029(2) 0.036(2) 0.072(3) -0.006(2) 0.022(2) 0.0000(18)
 C66 0.046(3) 0.042(3) 0.079(4) 0.028(3) 0.044(3) 0.023(2)
 C67 0.039(2) 0.055(3) 0.040(2) 0.007(2) 0.0100(19) 0.024(2)
 C68 0.045(3) 0.048(3) 0.053(3) -0.005(2) 0.002(2) 0.008(2)
 C69 0.038(2) 0.039(2) 0.048(3) 0.005(2) 0.011(2) 0.0016(19)

_geom_special_details
;
 All esds (except the esd in the dihedral angle between two l.s. planes)
 are estimated using the full covariance matrix.  The cell esds are taken
 into account individually in the estimation of esds in distances, angles
 and torsion angles; correlations between esds in cell parameters are only
 used when they are defined by crystal symmetry.  An approximate (isotropic)
 treatment of cell esds is used for estimating esds involving l.s. planes.
;
loop_
  _geom_bond_atom_site_label_1
  _geom_bond_atom_site_label_2
  _geom_bond_distance
  _geom_bond_site_symmetry_2
  _geom_bond_publ_flag
 Pr1 N1 2.495(3) . ?
 Pr1 N2 2.468(3) . ?
 Pr1 N3 2.411(3) . ?
 Pr1 C1 2.683(3) . ?
 Pr1 C32 2.494(3) . ?
 Ag1 N4 2.099(3) . ?
 Ag1 C1 2.126(3) . ?
 P1 N1 1.617(3) . ?
 P1 C1 1.688(3) . ?
 P1 C2 1.832(3) . ?
 P1 C8 1.820(3) . ?
 P2 N2 1.613(3) . ?
 P2 C1 1.695(3) . ?
 P2 C17 1.823(3) . ?
 P2 C23 1.825(3) . ?
 P3 N3 1.625(3) . ?
 P3 C32 1.697(3) . ?
 P3 C33 1.827(3) . ?
 P3 C39 1.828(3) . ?
 P4 N4 1.612(3) . ?
 P4 C32 1.710(3) . ?
 P4 C48 1.828(3) . ?
 P4 C54 1.831(3) . ?
 Si1 N1 1.736(3) . ?
 Si1 C14 1.872(4) . ?
 Si1 C15 1.872(4) . ?
 Si1 C16 1.867(4) . ?
 Si2 N2 1.727(3) . ?
 Si2 C29 1.872(4) . ?
 Si2 C30 1.870(4) . ?
 Si2 C31 1.881(4) . ?
 Si3 N3 1.712(3) . ?
 Si3 C45 1.874(4) . ?
 Si3 C46 1.867(4) . ?
 Si3 C47 1.878(4) . ?
 Si4 N4 1.713(3) . ?
 Si4 C60 1.869(4) . ?
 Si4 C61 1.874(4) . ?
 Si4 C62 1.878(4) . ?
 C2 C3 1.397(5) . ?
 C2 C7 1.395(5) . ?
 C3 H3 0.9500 . ?
 C3 C4 1.393(5) . ?
 C4 H4 0.9500 . ?
 C4 C5 1.394(5) . ?
 C5 H5 0.9500 . ?
 C5 C6 1.381(6) . ?
 C6 H6 0.9500 . ?
 C6 C7 1.393(5) . ?
 C7 H7 0.9500 . ?
 C8 C9 1.396(5) . ?
 C8 C13 1.391(4) . ?
 C9 H9 0.9500 . ?
 C9 C10 1.391(5) . ?
 C10 H10 0.9500 . ?
 C10 C11 1.386(5) . ?
 C11 H11 0.9500 . ?
 C11 C12 1.391(5) . ?
 C12 H12 0.9500 . ?
 C12 C13 1.385(5) . ?
 C13 H13 0.9500 . ?
 C14 H14A 0.9800 . ?
 C14 H14B 0.9800 . ?
 C14 H14C 0.9800 . ?
 C15 H15A 0.9800 . ?
 C15 H15B 0.9800 . ?
 C15 H15C 0.9800 . ?
 C16 H16A 0.9800 . ?
 C16 H16B 0.9800 . ?
 C16 H16C 0.9800 . ?
 C17 C18 1.394(5) . ?
 C17 C22 1.394(5) . ?
 C18 H18 0.9500 . ?
 C18 C19 1.404(5) . ?
 C19 H19 0.9500 . ?
 C19 C20 1.376(6) . ?
 C20 H20 0.9500 . ?
 C20 C21 1.391(5) . ?
 C21 H21 0.9500 . ?
 C21 C22 1.386(5) . ?
 C22 H22 0.9500 . ?
 C23 C24 1.384(5) . ?
 C23 C28 1.395(5) . ?
 C24 H24 0.9500 . ?
 C24 C25 1.394(5) . ?
 C25 H25 0.9500 . ?
 C25 C26 1.380(6) . ?
 C26 H26 0.9500 . ?
 C26 C27 1.382(5) . ?
 C27 H27 0.9500 . ?
 C27 C28 1.391(5) . ?
 C28 H28 0.9500 . ?
 C29 H29A 0.9800 . ?
 C29 H29B 0.9800 . ?
 C29 H29C 0.9800 . ?
 C30 H30A 0.9800 . ?
 C30 H30B 0.9800 . ?
 C30 H30C 0.9800 . ?
 C31 H31A 0.9800 . ?
 C31 H31B 0.9800 . ?
 C31 H31C 0.9800 . ?
 C33 C34 1.402(5) . ?
 C33 C38 1.396(5) . ?
 C34 H34 0.9500 . ?
 C34 C35 1.392(5) . ?
 C35 H35 0.9500 . ?
 C35 C36 1.388(6) . ?
 C36 H36 0.9500 . ?
 C36 C37 1.379(6) . ?
 C37 H37 0.9500 . ?
 C37 C38 1.396(5) . ?
 C38 H38 0.9500 . ?
 C39 C40 1.395(5) . ?
 C39 C44 1.394(5) . ?
 C40 H40 0.9500 . ?
 C40 C41 1.390(5) . ?
 C41 H41 0.9500 . ?
 C41 C42 1.385(6) . ?
 C42 H42 0.9500 . ?
 C42 C43 1.389(5) . ?
 C43 H43 0.9500 . ?
 C43 C44 1.390(5) . ?
 C44 H44 0.9500 . ?
 C45 H45A 0.9800 . ?
 C45 H45B 0.9800 . ?
 C45 H45C 0.9800 . ?
 C46 H46A 0.9800 . ?
 C46 H46B 0.9800 . ?
 C46 H46C 0.9800 . ?
 C47 H47A 0.9800 . ?
 C47 H47B 0.9800 . ?
 C47 H47C 0.9800 . ?
 C48 C49 1.390(5) . ?
 C48 C53 1.390(5) . ?
 C49 H49 0.9500 . ?
 C49 C50 1.392(5) . ?
 C50 H50 0.9500 . ?
 C50 C51 1.373(5) . ?
 C51 H51 0.9500 . ?
 C51 C52 1.386(6) . ?
 C52 H52 0.9500 . ?
 C52 C53 1.396(5) . ?
 C53 H53 0.9500 . ?
 C54 C55 1.395(5) . ?
 C54 C59 1.397(5) . ?
 C55 H55 0.9500 . ?
 C55 C56 1.387(5) . ?
 C56 H56 0.9500 . ?
 C56 C57 1.382(6) . ?
 C57 H57 0.9500 . ?
 C57 C58 1.389(6) . ?
 C58 H58 0.9500 . ?
 C58 C59 1.386(5) . ?
 C59 H59 0.9500 . ?
 C60 H60A 0.9800 . ?
 C60 H60B 0.9800 . ?
 C60 H60C 0.9800 . ?
 C61 H61A 0.9800 . ?
 C61 H61B 0.9800 . ?
 C61 H61C 0.9800 . ?
 C62 H62A 0.9800 . ?
 C62 H62B 0.9800 . ?
 C62 H62C 0.9800 . ?
 C63 H63A 0.9800 . ?
 C63 H63B 0.9800 . ?
 C63 H63C 0.9800 . ?
 C63 C64 1.506(6) . ?
 C64 C65 1.385(6) . ?
 C64 C69 1.369(7) . ?
 C65 H65 0.9500 . ?
 C65 C66 1.425(8) . ?
 C66 H66 0.9500 . ?
 C66 C67 1.369(8) . ?
 C67 H67 0.9500 . ?
 C67 C68 1.353(8) . ?
 C68 H68 0.9500 . ?
 C68 C69 1.371(7) . ?
 C69 H69 0.9500 . ?

loop_
  _geom_angle_atom_site_label_1
  _geom_angle_atom_site_label_2
  _geom_angle_atom_site_label_3
  _geom_angle
  _geom_angle_site_symmetry_1
  _geom_angle_site_symmetry_3
  _geom_angle_publ_flag
 N1 Pr1 C1 63.28(9) . . ?
 N2 Pr1 N1 116.22(9) . . ?
 N2 Pr1 C1 63.16(9) . . ?
 N2 Pr1 C32 108.59(10) . . ?
 N3 Pr1 N1 118.70(9) . . ?
 N3 Pr1 N2 118.47(9) . . ?
 N3 Pr1 C1 173.62(9) . . ?
 N3 Pr1 C32 64.88(10) . . ?
 C32 Pr1 N1 119.37(10) . . ?
 C32 Pr1 C1 108.76(9) . . ?
 N4 Ag1 C1 165.77(11) . . ?
 N1 P1 C1 110.82(15) . . ?
 N1 P1 C2 108.89(14) . . ?
 N1 P1 C8 111.15(14) . . ?
 C1 P1 C2 108.06(15) . . ?
 C1 P1 C8 111.14(14) . . ?
 C8 P1 C2 106.62(14) . . ?
 N2 P2 C1 109.64(15) . . ?
 N2 P2 C17 108.16(15) . . ?
 N2 P2 C23 112.08(15) . . ?
 C1 P2 C17 116.90(15) . . ?
 C1 P2 C23 106.20(15) . . ?
 C17 P2 C23 103.78(15) . . ?
 N3 P3 C32 104.83(14) . . ?
 N3 P3 C33 108.82(14) . . ?
 N3 P3 C39 108.75(14) . . ?
 C32 P3 C33 114.32(15) . . ?
 C32 P3 C39 116.37(15) . . ?
 C33 P3 C39 103.58(15) . . ?
 N4 P4 C32 113.41(15) . . ?
 N4 P4 C48 106.86(15) . . ?
 N4 P4 C54 107.73(15) . . ?
 C32 P4 C48 110.91(15) . . ?
 C32 P4 C54 111.68(15) . . ?
 C48 P4 C54 105.84(15) . . ?
 N1 Si1 C14 107.53(15) . . ?
 N1 Si1 C15 115.16(15) . . ?
 N1 Si1 C16 112.29(15) . . ?
 C14 Si1 C15 108.77(19) . . ?
 C16 Si1 C14 107.77(17) . . ?
 C16 Si1 C15 105.07(18) . . ?
 N2 Si2 C29 111.76(16) . . ?
 N2 Si2 C30 115.32(16) . . ?
 N2 Si2 C31 106.81(17) . . ?
 C29 Si2 C31 106.95(19) . . ?
 C30 Si2 C29 107.31(18) . . ?
 C30 Si2 C31 108.36(19) . . ?
 N3 Si3 C45 114.61(17) . . ?
 N3 Si3 C46 113.03(17) . . ?
 N3 Si3 C47 104.64(16) . . ?
 C45 Si3 C47 107.69(19) . . ?
 C46 Si3 C45 108.2(2) . . ?
 C46 Si3 C47 108.3(2) . . ?
 N4 Si4 C60 111.55(16) . . ?
 N4 Si4 C61 114.90(16) . . ?
 N4 Si4 C62 105.48(16) . . ?
 C60 Si4 C61 107.9(2) . . ?
 C60 Si4 C62 108.9(2) . . ?
 C61 Si4 C62 107.9(2) . . ?
 P1 N1 Pr1 97.12(12) . . ?
 P1 N1 Si1 131.64(17) . . ?
 Si1 N1 Pr1 127.82(14) . . ?
 P2 N2 Pr1 98.28(13) . . ?
 P2 N2 Si2 133.26(18) . . ?
 Si2 N2 Pr1 127.03(14) . . ?
 P3 N3 Pr1 97.51(12) . . ?
 P3 N3 Si3 136.22(17) . . ?
 Si3 N3 Pr1 124.26(14) . . ?
 P4 N4 Ag1 112.29(14) . . ?
 P4 N4 Si4 132.21(17) . . ?
 Si4 N4 Ag1 113.36(14) . . ?
 Ag1 C1 Pr1 79.71(9) . . ?
 P1 C1 Pr1 88.69(13) . . ?
 P1 C1 Ag1 114.46(15) . . ?
 P1 C1 P2 138.25(19) . . ?
 P2 C1 Pr1 88.51(13) . . ?
 P2 C1 Ag1 105.94(15) . . ?
 C3 C2 P1 117.8(2) . . ?
 C7 C2 P1 123.3(3) . . ?
 C7 C2 C3 118.9(3) . . ?
 C2 C3 H3 119.6 . . ?
 C4 C3 C2 120.8(3) . . ?
 C4 C3 H3 119.6 . . ?
 C3 C4 H4 120.2 . . ?
 C3 C4 C5 119.5(3) . . ?
 C5 C4 H4 120.2 . . ?
 C4 C5 H5 120.0 . . ?
 C6 C5 C4 120.0(3) . . ?
 C6 C5 H5 120.0 . . ?
 C5 C6 H6 119.7 . . ?
 C5 C6 C7 120.5(3) . . ?
 C7 C6 H6 119.7 . . ?
 C2 C7 H7 119.9 . . ?
 C6 C7 C2 120.2(3) . . ?
 C6 C7 H7 119.9 . . ?
 C9 C8 P1 120.5(2) . . ?
 C13 C8 P1 120.5(2) . . ?
 C13 C8 C9 118.8(3) . . ?
 C8 C9 H9 119.8 . . ?
 C10 C9 C8 120.5(3) . . ?
 C10 C9 H9 119.8 . . ?
 C9 C10 H10 120.0 . . ?
 C11 C10 C9 120.0(3) . . ?
 C11 C10 H10 120.0 . . ?
 C10 C11 H11 120.1 . . ?
 C10 C11 C12 119.9(3) . . ?
 C12 C11 H11 120.1 . . ?
 C11 C12 H12 120.1 . . ?
 C13 C12 C11 119.9(3) . . ?
 C13 C12 H12 120.1 . . ?
 C8 C13 H13 119.6 . . ?
 C12 C13 C8 120.9(3) . . ?
 C12 C13 H13 119.6 . . ?
 Si1 C14 H14A 109.5 . . ?
 Si1 C14 H14B 109.5 . . ?
 Si1 C14 H14C 109.5 . . ?
 H14A C14 H14B 109.5 . . ?
 H14A C14 H14C 109.5 . . ?
 H14B C14 H14C 109.5 . . ?
 Si1 C15 H15A 109.5 . . ?
 Si1 C15 H15B 109.5 . . ?
 Si1 C15 H15C 109.5 . . ?
 H15A C15 H15B 109.5 . . ?
 H15A C15 H15C 109.5 . . ?
 H15B C15 H15C 109.5 . . ?
 Si1 C16 H16A 109.5 . . ?
 Si1 C16 H16B 109.5 . . ?
 Si1 C16 H16C 109.5 . . ?
 H16A C16 H16B 109.5 . . ?
 H16A C16 H16C 109.5 . . ?
 H16B C16 H16C 109.5 . . ?
 C18 C17 P2 122.3(3) . . ?
 C22 C17 P2 119.1(2) . . ?
 C22 C17 C18 118.5(3) . . ?
 C17 C18 H18 119.8 . . ?
 C17 C18 C19 120.4(3) . . ?
 C19 C18 H18 119.8 . . ?
 C18 C19 H19 119.9 . . ?
 C20 C19 C18 120.1(3) . . ?
 C20 C19 H19 119.9 . . ?
 C19 C20 H20 120.0 . . ?
 C19 C20 C21 120.0(3) . . ?
 C21 C20 H20 120.0 . . ?
 C20 C21 H21 120.1 . . ?
 C22 C21 C20 119.8(3) . . ?
 C22 C21 H21 120.1 . . ?
 C17 C22 H22 119.4 . . ?
 C21 C22 C17 121.2(3) . . ?
 C21 C22 H22 119.4 . . ?
 C24 C23 P2 122.2(3) . . ?
 C24 C23 C28 119.1(3) . . ?
 C28 C23 P2 118.7(2) . . ?
 C23 C24 H24 119.9 . . ?
 C23 C24 C25 120.3(3) . . ?
 C25 C24 H24 119.9 . . ?
 C24 C25 H25 119.8 . . ?
 C26 C25 C24 120.3(4) . . ?
 C26 C25 H25 119.8 . . ?
 C25 C26 H26 120.0 . . ?
 C25 C26 C27 120.0(3) . . ?
 C27 C26 H26 120.0 . . ?
 C26 C27 H27 120.1 . . ?
 C26 C27 C28 119.8(3) . . ?
 C28 C27 H27 120.1 . . ?
 C23 C28 H28 119.7 . . ?
 C27 C28 C23 120.5(3) . . ?
 C27 C28 H28 119.7 . . ?
 Si2 C29 H29A 109.5 . . ?
 Si2 C29 H29B 109.5 . . ?
 Si2 C29 H29C 109.5 . . ?
 H29A C29 H29B 109.5 . . ?
 H29A C29 H29C 109.5 . . ?
 H29B C29 H29C 109.5 . . ?
 Si2 C30 H30A 109.5 . . ?
 Si2 C30 H30B 109.5 . . ?
 Si2 C30 H30C 109.5 . . ?
 H30A C30 H30B 109.5 . . ?
 H30A C30 H30C 109.5 . . ?
 H30B C30 H30C 109.5 . . ?
 Si2 C31 H31A 109.5 . . ?
 Si2 C31 H31B 109.5 . . ?
 Si2 C31 H31C 109.5 . . ?
 H31A C31 H31B 109.5 . . ?
 H31A C31 H31C 109.5 . . ?
 H31B C31 H31C 109.5 . . ?
 P3 C32 Pr1 92.54(13) . . ?
 P3 C32 P4 127.60(19) . . ?
 P4 C32 Pr1 139.17(16) . . ?
 C34 C33 P3 122.0(3) . . ?
 C38 C33 P3 119.5(2) . . ?
 C38 C33 C34 118.1(3) . . ?
 C33 C34 H34 119.6 . . ?
 C35 C34 C33 120.9(3) . . ?
 C35 C34 H34 119.6 . . ?
 C34 C35 H35 120.0 . . ?
 C36 C35 C34 120.1(3) . . ?
 C36 C35 H35 120.0 . . ?
 C35 C36 H36 120.1 . . ?
 C37 C36 C35 119.8(3) . . ?
 C37 C36 H36 120.1 . . ?
 C36 C37 H37 119.8 . . ?
 C36 C37 C38 120.4(3) . . ?
 C38 C37 H37 119.8 . . ?
 C33 C38 H38 119.6 . . ?
 C37 C38 C33 120.8(3) . . ?
 C37 C38 H38 119.6 . . ?
 C40 C39 P3 122.4(3) . . ?
 C44 C39 P3 118.2(2) . . ?
 C44 C39 C40 119.2(3) . . ?
 C39 C40 H40 119.9 . . ?
 C41 C40 C39 120.3(3) . . ?
 C41 C40 H40 119.9 . . ?
 C40 C41 H41 119.9 . . ?
 C42 C41 C40 120.3(3) . . ?
 C42 C41 H41 119.9 . . ?
 C41 C42 H42 120.1 . . ?
 C41 C42 C43 119.8(3) . . ?
 C43 C42 H42 120.1 . . ?
 C42 C43 H43 119.9 . . ?
 C42 C43 C44 120.3(3) . . ?
 C44 C43 H43 119.9 . . ?
 C39 C44 H44 119.9 . . ?
 C43 C44 C39 120.2(3) . . ?
 C43 C44 H44 119.9 . . ?
 Si3 C45 H45A 109.5 . . ?
 Si3 C45 H45B 109.5 . . ?
 Si3 C45 H45C 109.5 . . ?
 H45A C45 H45B 109.5 . . ?
 H45A C45 H45C 109.5 . . ?
 H45B C45 H45C 109.5 . . ?
 Si3 C46 H46A 109.5 . . ?
 Si3 C46 H46B 109.5 . . ?
 Si3 C46 H46C 109.5 . . ?
 H46A C46 H46B 109.5 . . ?
 H46A C46 H46C 109.5 . . ?
 H46B C46 H46C 109.5 . . ?
 Si3 C47 H47A 109.5 . . ?
 Si3 C47 H47B 109.5 . . ?
 Si3 C47 H47C 109.5 . . ?
 H47A C47 H47B 109.5 . . ?
 H47A C47 H47C 109.5 . . ?
 H47B C47 H47C 109.5 . . ?
 C49 C48 P4 123.4(3) . . ?
 C53 C48 P4 117.6(2) . . ?
 C53 C48 C49 118.5(3) . . ?
 C48 C49 H49 119.5 . . ?
 C48 C49 C50 121.0(3) . . ?
 C50 C49 H49 119.5 . . ?
 C49 C50 H50 120.0 . . ?
 C51 C50 C49 119.9(3) . . ?
 C51 C50 H50 120.0 . . ?
 C50 C51 H51 120.0 . . ?
 C50 C51 C52 120.1(3) . . ?
 C52 C51 H51 120.0 . . ?
 C51 C52 H52 120.0 . . ?
 C51 C52 C53 120.0(3) . . ?
 C53 C52 H52 120.0 . . ?
 C48 C53 C52 120.4(3) . . ?
 C48 C53 H53 119.8 . . ?
 C52 C53 H53 119.8 . . ?
 C55 C54 P4 125.4(3) . . ?
 C55 C54 C59 118.5(3) . . ?
 C59 C54 P4 116.1(2) . . ?
 C54 C55 H55 119.9 . . ?
 C56 C55 C54 120.3(3) . . ?
 C56 C55 H55 119.9 . . ?
 C55 C56 H56 119.7 . . ?
 C57 C56 C55 120.7(4) . . ?
 C57 C56 H56 119.7 . . ?
 C56 C57 H57 120.2 . . ?
 C56 C57 C58 119.6(3) . . ?
 C58 C57 H57 120.2 . . ?
 C57 C58 H58 120.1 . . ?
 C59 C58 C57 119.8(3) . . ?
 C59 C58 H58 120.1 . . ?
 C54 C59 H59 119.5 . . ?
 C58 C59 C54 121.0(3) . . ?
 C58 C59 H59 119.5 . . ?
 Si4 C60 H60A 109.5 . . ?
 Si4 C60 H60B 109.5 . . ?
 Si4 C60 H60C 109.5 . . ?
 H60A C60 H60B 109.5 . . ?
 H60A C60 H60C 109.5 . . ?
 H60B C60 H60C 109.5 . . ?
 Si4 C61 H61A 109.5 . . ?
 Si4 C61 H61B 109.5 . . ?
 Si4 C61 H61C 109.5 . . ?
 H61A C61 H61B 109.5 . . ?
 H61A C61 H61C 109.5 . . ?
 H61B C61 H61C 109.5 . . ?
 Si4 C62 H62A 109.5 . . ?
 Si4 C62 H62B 109.5 . . ?
 Si4 C62 H62C 109.5 . . ?
 H62A C62 H62B 109.5 . . ?
 H62A C62 H62C 109.5 . . ?
 H62B C62 H62C 109.5 . . ?
 H63A C63 H63B 109.5 . . ?
 H63A C63 H63C 109.5 . . ?
 H63B C63 H63C 109.5 . . ?
 C64 C63 H63A 109.5 . . ?
 C64 C63 H63B 109.5 . . ?
 C64 C63 H63C 109.5 . . ?
 C65 C64 C63 120.7(5) . . ?
 C69 C64 C63 120.5(5) . . ?
 C69 C64 C65 118.8(4) . . ?
 C64 C65 H65 120.3 . . ?
 C64 C65 C66 119.4(5) . . ?
 C66 C65 H65 120.3 . . ?
 C65 C66 H66 120.4 . . ?
 C67 C66 C65 119.3(4) . . ?
 C67 C66 H66 120.4 . . ?
 C66 C67 H67 119.8 . . ?
 C68 C67 C66 120.4(5) . . ?
 C68 C67 H67 119.8 . . ?
 C67 C68 H68 119.7 . . ?
 C67 C68 C69 120.6(5) . . ?
 C69 C68 H68 119.7 . . ?
 C64 C69 C68 121.4(5) . . ?
 C64 C69 H69 119.3 . . ?
 C68 C69 H69 119.3 . . ?

loop_
  _geom_torsion_atom_site_label_1
  _geom_torsion_atom_site_label_2
  _geom_torsion_atom_site_label_3
  _geom_torsion_atom_site_label_4
  _geom_torsion
  _geom_torsion_site_symmetry_1
  _geom_torsion_site_symmetry_2
  _geom_torsion_site_symmetry_3
  _geom_torsion_site_symmetry_4
  _geom_torsion_publ_flag
 P1 C2 C3 C4 179.0(3) . . . . ?
 P1 C2 C7 C6 -178.0(3) . . . . ?
 P1 C8 C9 C10 174.0(3) . . . . ?
 P1 C8 C13 C12 -174.1(3) . . . . ?
 P2 C17 C18 C19 173.3(3) . . . . ?
 P2 C17 C22 C21 -174.9(3) . . . . ?
 P2 C23 C24 C25 -179.3(3) . . . . ?
 P2 C23 C28 C27 -179.5(3) . . . . ?
 P3 C33 C34 C35 -171.1(3) . . . . ?
 P3 C33 C38 C37 171.0(3) . . . . ?
 P3 C39 C40 C41 -175.0(3) . . . . ?
 P3 C39 C44 C43 175.1(3) . . . . ?
 P4 C48 C49 C50 -171.9(3) . . . . ?
 P4 C48 C53 C52 173.0(3) . . . . ?
 P4 C54 C55 C56 -178.9(3) . . . . ?
 P4 C54 C59 C58 178.1(3) . . . . ?
 N1 P1 C1 Pr1 2.64(15) . . . . ?
 N1 P1 C1 Ag1 -75.44(19) . . . . ?
 N1 P1 C1 P2 88.9(3) . . . . ?
 N1 P1 C2 C3 46.1(3) . . . . ?
 N1 P1 C2 C7 -135.9(3) . . . . ?
 N1 P1 C8 C9 -167.9(2) . . . . ?
 N1 P1 C8 C13 7.3(3) . . . . ?
 N2 P2 C1 Pr1 -5.62(15) . . . . ?
 N2 P2 C1 Ag1 73.24(18) . . . . ?
 N2 P2 C1 P1 -92.0(3) . . . . ?
 N2 P2 C17 C18 -127.5(3) . . . . ?
 N2 P2 C17 C22 48.0(3) . . . . ?
 N2 P2 C23 C24 17.0(3) . . . . ?
 N2 P2 C23 C28 -161.4(3) . . . . ?
 N3 P3 C32 Pr1 -4.32(15) . . . . ?
 N3 P3 C32 P4 -176.3(2) . . . . ?
 N3 P3 C33 C34 -161.3(3) . . . . ?
 N3 P3 C33 C38 26.5(3) . . . . ?
 N3 P3 C39 C40 84.9(3) . . . . ?
 N3 P3 C39 C44 -90.0(3) . . . . ?
 N4 P4 C32 Pr1 12.3(3) . . . . ?
 N4 P4 C32 P3 180.0(2) . . . . ?
 N4 P4 C48 C49 -156.9(3) . . . . ?
 N4 P4 C48 C53 31.1(3) . . . . ?
 N4 P4 C54 C55 95.7(3) . . . . ?
 N4 P4 C54 C59 -80.9(3) . . . . ?
 C1 P1 N1 Pr1 -2.86(16) . . . . ?
 C1 P1 N1 Si1 156.9(2) . . . . ?
 C1 P1 C2 C3 -74.3(3) . . . . ?
 C1 P1 C2 C7 103.7(3) . . . . ?
 C1 P1 C8 C9 -44.0(3) . . . . ?
 C1 P1 C8 C13 131.2(3) . . . . ?
 C1 P2 N2 Pr1 6.18(16) . . . . ?
 C1 P2 N2 Si2 172.7(2) . . . . ?
 C1 P2 C17 C18 108.2(3) . . . . ?
 C1 P2 C17 C22 -76.2(3) . . . . ?
 C1 P2 C23 C24 136.7(3) . . . . ?
 C1 P2 C23 C28 -41.7(3) . . . . ?
 C2 P1 N1 Pr1 -121.58(13) . . . . ?
 C2 P1 N1 Si1 38.1(3) . . . . ?
 C2 P1 C1 Pr1 121.86(12) . . . . ?
 C2 P1 C1 Ag1 43.8(2) . . . . ?
 C2 P1 C1 P2 -151.9(3) . . . . ?
 C2 P1 C8 C9 73.6(3) . . . . ?
 C2 P1 C8 C13 -111.2(3) . . . . ?
 C2 C3 C4 C5 -0.9(5) . . . . ?
 C3 C2 C7 C6 -0.1(5) . . . . ?
 C3 C4 C5 C6 0.1(5) . . . . ?
 C4 C5 C6 C7 0.7(6) . . . . ?
 C5 C6 C7 C2 -0.7(5) . . . . ?
 C7 C2 C3 C4 0.9(5) . . . . ?
 C8 P1 N1 Pr1 121.26(12) . . . . ?
 C8 P1 N1 Si1 -79.0(2) . . . . ?
 C8 P1 C1 Pr1 -121.48(12) . . . . ?
 C8 P1 C1 Ag1 160.44(15) . . . . ?
 C8 P1 C1 P2 -35.2(3) . . . . ?
 C8 P1 C2 C3 166.1(3) . . . . ?
 C8 P1 C2 C7 -15.9(3) . . . . ?
 C8 C9 C10 C11 0.4(5) . . . . ?
 C9 C8 C13 C12 1.2(5) . . . . ?
 C9 C10 C11 C12 0.6(5) . . . . ?
 C10 C11 C12 C13 -0.8(5) . . . . ?
 C11 C12 C13 C8 -0.1(5) . . . . ?
 C13 C8 C9 C10 -1.3(5) . . . . ?
 C14 Si1 N1 Pr1 34.9(2) . . . . ?
 C14 Si1 N1 P1 -119.3(2) . . . . ?
 C15 Si1 N1 Pr1 156.29(19) . . . . ?
 C15 Si1 N1 P1 2.1(3) . . . . ?
 C16 Si1 N1 Pr1 -83.5(2) . . . . ?
 C16 Si1 N1 P1 122.3(2) . . . . ?
 C17 P2 N2 Pr1 -122.33(13) . . . . ?
 C17 P2 N2 Si2 44.2(3) . . . . ?
 C17 P2 C1 Pr1 117.90(13) . . . . ?
 C17 P2 C1 Ag1 -163.24(14) . . . . ?
 C17 P2 C1 P1 31.5(4) . . . . ?
 C17 P2 C23 C24 -99.5(3) . . . . ?
 C17 P2 C23 C28 82.1(3) . . . . ?
 C17 C18 C19 C20 1.6(6) . . . . ?
 C18 C17 C22 C21 0.8(5) . . . . ?
 C18 C19 C20 C21 0.5(6) . . . . ?
 C19 C20 C21 C22 -1.9(6) . . . . ?
 C20 C21 C22 C17 1.2(6) . . . . ?
 C22 C17 C18 C19 -2.2(5) . . . . ?
 C23 P2 N2 Pr1 123.86(13) . . . . ?
 C23 P2 N2 Si2 -69.6(3) . . . . ?
 C23 P2 C1 Pr1 -126.91(12) . . . . ?
 C23 P2 C1 Ag1 -48.05(18) . . . . ?
 C23 P2 C1 P1 146.7(3) . . . . ?
 C23 P2 C17 C18 -8.3(3) . . . . ?
 C23 P2 C17 C22 167.2(3) . . . . ?
 C23 C24 C25 C26 -0.8(7) . . . . ?
 C24 C23 C28 C27 2.0(5) . . . . ?
 C24 C25 C26 C27 1.3(7) . . . . ?
 C25 C26 C27 C28 -0.2(6) . . . . ?
 C26 C27 C28 C23 -1.5(6) . . . . ?
 C28 C23 C24 C25 -0.9(6) . . . . ?
 C29 Si2 N2 Pr1 -82.6(2) . . . . ?
 C29 Si2 N2 P2 114.2(3) . . . . ?
 C30 Si2 N2 Pr1 154.53(19) . . . . ?
 C30 Si2 N2 P2 -8.7(3) . . . . ?
 C31 Si2 N2 Pr1 34.1(2) . . . . ?
 C31 Si2 N2 P2 -129.1(2) . . . . ?
 C32 P3 N3 Pr1 4.50(16) . . . . ?
 C32 P3 N3 Si3 -158.9(2) . . . . ?
 C32 P3 C33 C34 81.9(3) . . . . ?
 C32 P3 C33 C38 -90.3(3) . . . . ?
 C32 P3 C39 C40 -157.1(3) . . . . ?
 C32 P3 C39 C44 28.0(3) . . . . ?
 C32 P4 N4 Ag1 -7.6(2) . . . . ?
 C32 P4 N4 Si4 -169.4(2) . . . . ?
 C32 P4 C48 C49 79.0(3) . . . . ?
 C32 P4 C48 C53 -92.9(3) . . . . ?
 C32 P4 C54 C55 -139.2(3) . . . . ?
 C32 P4 C54 C59 44.3(3) . . . . ?
 C33 P3 N3 Pr1 -118.20(13) . . . . ?
 C33 P3 N3 Si3 78.5(3) . . . . ?
 C33 P3 C32 Pr1 114.74(14) . . . . ?
 C33 P3 C32 P4 -57.2(3) . . . . ?
 C33 P3 C39 C40 -30.7(3) . . . . ?
 C33 P3 C39 C44 154.4(3) . . . . ?
 C33 C34 C35 C36 0.0(5) . . . . ?
 C34 C33 C38 C37 -1.4(5) . . . . ?
 C34 C35 C36 C37 -1.1(6) . . . . ?
 C35 C36 C37 C38 0.8(6) . . . . ?
 C36 C37 C38 C33 0.4(5) . . . . ?
 C38 C33 C34 C35 1.2(5) . . . . ?
 C39 P3 N3 Pr1 129.61(13) . . . . ?
 C39 P3 N3 Si3 -33.7(3) . . . . ?
 C39 P3 C32 Pr1 -124.48(13) . . . . ?
 C39 P3 C32 P4 63.6(3) . . . . ?
 C39 P3 C33 C34 -45.7(3) . . . . ?
 C39 P3 C33 C38 142.1(3) . . . . ?
 C39 C40 C41 C42 -0.1(6) . . . . ?
 C40 C39 C44 C43 0.0(5) . . . . ?
 C40 C41 C42 C43 0.4(6) . . . . ?
 C41 C42 C43 C44 -0.5(5) . . . . ?
 C42 C43 C44 C39 0.3(5) . . . . ?
 C44 C39 C40 C41 -0.1(5) . . . . ?
 C45 Si3 N3 Pr1 -102.2(2) . . . . ?
 C45 Si3 N3 P3 57.7(3) . . . . ?
 C46 Si3 N3 Pr1 133.2(2) . . . . ?
 C46 Si3 N3 P3 -66.9(3) . . . . ?
 C47 Si3 N3 Pr1 15.5(2) . . . . ?
 C47 Si3 N3 P3 175.4(2) . . . . ?
 C48 P4 N4 Ag1 -130.07(15) . . . . ?
 C48 P4 N4 Si4 68.0(3) . . . . ?
 C48 P4 C32 Pr1 132.6(2) . . . . ?
 C48 P4 C32 P3 -59.8(3) . . . . ?
 C48 P4 C54 C55 -18.4(3) . . . . ?
 C48 P4 C54 C59 165.1(3) . . . . ?
 C48 C49 C50 C51 -0.1(5) . . . . ?
 C49 C48 C53 C52 0.6(5) . . . . ?
 C49 C50 C51 C52 -0.3(5) . . . . ?
 C50 C51 C52 C53 0.9(6) . . . . ?
 C51 C52 C53 C48 -1.0(5) . . . . ?
 C53 C48 C49 C50 0.0(5) . . . . ?
 C54 P4 N4 Ag1 116.57(16) . . . . ?
 C54 P4 N4 Si4 -45.3(3) . . . . ?
 C54 P4 C32 Pr1 -109.6(2) . . . . ?
 C54 P4 C32 P3 58.0(3) . . . . ?
 C54 P4 C48 C49 -42.3(3) . . . . ?
 C54 P4 C48 C53 145.8(3) . . . . ?
 C54 C55 C56 C57 1.3(6) . . . . ?
 C55 C54 C59 C58 1.3(5) . . . . ?
 C55 C56 C57 C58 1.0(6) . . . . ?
 C56 C57 C58 C59 -2.1(6) . . . . ?
 C57 C58 C59 C54 0.9(6) . . . . ?
 C59 C54 C55 C56 -2.4(5) . . . . ?
 C60 Si4 N4 Ag1 -76.8(2) . . . . ?
 C60 Si4 N4 P4 85.0(3) . . . . ?
 C61 Si4 N4 Ag1 160.0(2) . . . . ?
 C61 Si4 N4 P4 -38.3(3) . . . . ?
 C62 Si4 N4 Ag1 41.3(2) . . . . ?
 C62 Si4 N4 P4 -157.0(3) . . . . ?
 C63 C64 C65 C66 178.3(4) . . . . ?
 C63 C64 C69 C68 -177.6(5) . . . . ?
 C64 C65 C66 C67 0.4(6) . . . . ?
 C65 C64 C69 C68 1.9(7) . . . . ?
 C65 C66 C67 C68 -0.1(7) . . . . ?
 C66 C67 C68 C69 0.7(7) . . . . ?
 C67 C68 C69 C64 -1.6(8) . . . . ?
 C69 C64 C65 C66 -1.3(6) . . . . ?

_shelx_res_file
;
TITL PRMGLK in C2/c
CELL 1.54184 45.831472 13.002106 24.063448 90 104.3537 90
ZERR 8 0.001394 0.000193 0.000485 0 0.003 0
LATT 7
SYMM -X,+Y,0.5-Z

SFAC C H Ag N P Pr Si
UNIT 552 672 8 32 32 8 32

L.S. 12 0 0
PLAN  20
TEMP -153(2)
FREE Pr1 P3
FREE Pr1 P2
FREE Pr1 P1
FREE Pr1 Ag1
MORE -1
BOND $H
CONF
HTAB
rem EXTI insignif
fmap 2 53
ACTA
REM <HKL>R:/LiddleGroup/FRAMES/Matt/Praseodymium/PRMGLK/PRMGLK.hkl</HKL>

WGHT    0.040000    7.758300
FVAR       0.44268
PR1   6    0.643983    0.416621    0.297065    11.00000    0.01560    0.01133 =
         0.01622   -0.00143    0.00518    0.00010
AG1   3    0.636328    0.235241    0.376616    11.00000    0.02058    0.01430 =
         0.01454   -0.00060    0.00726    0.00003
P1    5    0.680607    0.214323    0.292371    11.00000    0.01426    0.01258 =
         0.01436   -0.00090    0.00464    0.00057
P2    5    0.609700    0.215153    0.247206    11.00000    0.01481    0.01436 =
         0.01476   -0.00198    0.00482   -0.00132
P3    5    0.634767    0.599627    0.372089    11.00000    0.01757    0.01172 =
         0.01491   -0.00042    0.00639    0.00095
P4    5    0.625203    0.421563    0.448608    11.00000    0.01663    0.01328 =
         0.01332   -0.00051    0.00538    0.00042
SI1   7    0.728742    0.382566    0.318745    11.00000    0.01461    0.01764 =
         0.01770   -0.00149    0.00410   -0.00150
SI2   7    0.567423    0.391587    0.194618    11.00000    0.01978    0.01961 =
         0.01859   -0.00239   -0.00072    0.00422
SI3   7    0.657800    0.687575    0.271182    11.00000    0.02688    0.01576 =
         0.02247    0.00286    0.01264    0.00070
SI4   7    0.616243    0.208470    0.493697    11.00000    0.02636    0.01703 =
         0.01725    0.00260    0.00912   -0.00110
N1    4    0.692713    0.331589    0.296468    11.00000    0.01568    0.01628 =
         0.01880   -0.00095    0.00555   -0.00054
N2    4    0.598031    0.332554    0.239836    11.00000    0.01865    0.01502 =
         0.02096    0.00018    0.00487    0.00169
N3    4    0.643350    0.600312    0.310513    11.00000    0.02104    0.00993 =
         0.01972   -0.00080    0.00785    0.00108
N4    4    0.627733    0.297954    0.451344    11.00000    0.02606    0.01375 =
         0.01546   -0.00159    0.00744    0.00000
C1    1    0.644024    0.210320    0.294099    11.00000    0.01689    0.01667 =
         0.01232   -0.00394    0.00367   -0.00058
C2    1    0.702428    0.142125    0.354157    11.00000    0.01489    0.01902 =
         0.01717    0.00325    0.00318   -0.00167
C3    1    0.707201    0.187803    0.408217    11.00000    0.02280    0.01927 =
         0.02423    0.00135    0.00625   -0.00020
AFIX  43
H3    2    0.699448    0.254631    0.411635    11.00000   -1.20000
AFIX   0
C4    1    0.723188    0.136569    0.457164    11.00000    0.02398    0.02807 =
         0.01904    0.00254    0.00372   -0.00388
AFIX  43
H4    2    0.726581    0.168627    0.493685    11.00000   -1.20000
AFIX   0
C5    1    0.734171    0.037946    0.452179    11.00000    0.02703    0.03003 =
         0.02447    0.00925    0.00001   -0.00287
AFIX  43
H5    2    0.745062    0.002493    0.485389    11.00000   -1.20000
AFIX   0
C6    1    0.729231   -0.008269    0.398994    11.00000    0.02999    0.01880 =
         0.02898    0.00214    0.00198    0.00290
AFIX  43
H6    2    0.736562   -0.075815    0.395853    11.00000   -1.20000
AFIX   0
C7    1    0.713579    0.043383    0.349899    11.00000    0.01925    0.01977 =
         0.02193   -0.00028    0.00504    0.00142
AFIX  43
H7    2    0.710493    0.011282    0.313438    11.00000   -1.20000
AFIX   0
C8    1    0.686427    0.150597    0.228636    11.00000    0.01498    0.01680 =
         0.01423   -0.00014    0.00314    0.00295
C9    1    0.672683    0.056291    0.210981    11.00000    0.01782    0.01705 =
         0.02384   -0.00223    0.00657    0.00005
AFIX  43
H9    2    0.661792    0.021960    0.234311    11.00000   -1.20000
AFIX   0
C10   1    0.674821    0.012229    0.159471    11.00000    0.02077    0.02384 =
         0.02619   -0.00961    0.00219    0.00260
AFIX  43
H10   2    0.665290   -0.051751    0.147608    11.00000   -1.20000
AFIX   0
C11   1    0.690849    0.061614    0.125440    11.00000    0.02143    0.02978 =
         0.01691   -0.00613    0.00530    0.00566
AFIX  43
H11   2    0.692143    0.031881    0.090068    11.00000   -1.20000
AFIX   0
C12   1    0.705040    0.154802    0.143166    11.00000    0.02766    0.02662 =
         0.02192    0.00052    0.01207    0.00368
AFIX  43
H12   2    0.716253    0.188379    0.120151    11.00000   -1.20000
AFIX   0
C13   1    0.702795    0.198535    0.194413    11.00000    0.02318    0.01906 =
         0.01637    0.00070    0.00610    0.00030
AFIX  43
H13   2    0.712560    0.262113    0.206361    11.00000   -1.20000
AFIX   0
C14   1    0.729416    0.468514    0.381444    11.00000    0.02873    0.03302 =
         0.02764   -0.01041    0.00908   -0.01131
AFIX 137
H14A  2    0.713811    0.521363    0.370317    11.00000   -1.50000
H14B  2    0.749197    0.501508    0.393710    11.00000   -1.50000
H14C  2    0.725593    0.427675    0.413133    11.00000   -1.50000
AFIX   0
C15   1    0.759680    0.285533    0.340035    11.00000    0.01834    0.02540 =
         0.04721    0.00656    0.00721    0.00329
AFIX 137
H15A  2    0.758602    0.252890    0.376180    11.00000   -1.50000
H15B  2    0.779200    0.319840    0.345043    11.00000   -1.50000
H15C  2    0.757434    0.233075    0.310027    11.00000   -1.50000
AFIX   0
C16   1    0.739086    0.461865    0.261825    11.00000    0.02313    0.03078 =
         0.02454    0.00150    0.00437   -0.01044
AFIX 137
H16A  2    0.743027    0.416614    0.231939    11.00000   -1.50000
H16B  2    0.757200    0.502068    0.278718    11.00000   -1.50000
H16C  2    0.722461    0.508536    0.244942    11.00000   -1.50000
AFIX   0
C17   1    0.606736    0.161744    0.175961    11.00000    0.01546    0.01778 =
         0.01899   -0.00239    0.00363   -0.00063
C18   1    0.591790    0.069590    0.158060    11.00000    0.02482    0.02156 =
         0.02777   -0.00524    0.00879   -0.00667
AFIX  43
H18   2    0.584590    0.028849    0.184619    11.00000   -1.20000
AFIX   0
C19   1    0.587323    0.036670    0.100978    11.00000    0.02773    0.02978 =
         0.02673   -0.01240    0.00833   -0.00857
AFIX  43
H19   2    0.576679   -0.025321    0.088815    11.00000   -1.20000
AFIX   0
C20   1    0.598335    0.094046    0.062636    11.00000    0.03159    0.03154 =
         0.02088   -0.00587    0.00365    0.00396
AFIX  43
H20   2    0.595155    0.071924    0.023969    11.00000   -1.20000
AFIX   0
C21   1    0.614128    0.184458    0.080484    11.00000    0.03861    0.02573 =
         0.02029   -0.00148    0.01310    0.00139
AFIX  43
H21   2    0.622262    0.223072    0.054358    11.00000   -1.20000
AFIX   0
C22   1    0.617951    0.217993    0.136509    11.00000    0.02961    0.01865 =
         0.01659   -0.00152    0.00617   -0.00135
AFIX  43
H22   2    0.628411    0.280482    0.148233    11.00000   -1.20000
AFIX   0
C23   1    0.585064    0.133109    0.277048    11.00000    0.01735    0.01917 =
         0.01752   -0.00395    0.00556   -0.00484
C24   1    0.556061    0.162082    0.277416    11.00000    0.02003    0.03028 =
         0.03526    0.01149    0.01006    0.00439
AFIX  43
H24   2    0.548338    0.226239    0.261365    11.00000   -1.20000
AFIX   0
C25   1    0.538135    0.097503    0.301243    11.00000    0.02056    0.04688 =
         0.04856    0.01140    0.01617    0.00062
AFIX  43
H25   2    0.518333    0.118223    0.301808    11.00000   -1.20000
AFIX   0
C26   1    0.549015    0.003618    0.324015    11.00000    0.02859    0.03277 =
         0.03386    0.00729    0.01305   -0.00728
AFIX  43
H26   2    0.536561   -0.040764    0.339475    11.00000   -1.20000
AFIX   0
C27   1    0.578028   -0.025880    0.324339    11.00000    0.03364    0.01602 =
         0.03549    0.00389    0.01332   -0.00374
AFIX  43
H27   2    0.585568   -0.090418    0.340107    11.00000   -1.20000
AFIX   0
C28   1    0.596161    0.039240    0.301501    11.00000    0.02378    0.01900 =
         0.03051   -0.00354    0.01287   -0.00255
AFIX  43
H28   2    0.616259    0.019621    0.302569    11.00000   -1.20000
AFIX   0
C29   1    0.540651    0.444277    0.234893    11.00000    0.02423    0.03122 =
         0.03340   -0.00573    0.00468    0.00824
AFIX 137
H29A  2    0.527236    0.494355    0.210848    11.00000   -1.50000
H29B  2    0.552032    0.478048    0.270010    11.00000   -1.50000
H29C  2    0.528669    0.388015    0.244908    11.00000   -1.50000
AFIX   0
C30   1    0.545104    0.308730    0.135729    11.00000    0.02973    0.03032 =
         0.03066   -0.00606   -0.00438    0.00672
AFIX 137
H30A  2    0.538647    0.246373    0.152210    11.00000   -1.50000
H30B  2    0.557605    0.289723    0.109677    11.00000   -1.50000
H30C  2    0.527363    0.346668    0.114437    11.00000   -1.50000
AFIX   0
C31   1    0.582433    0.504336    0.161281    11.00000    0.04629    0.02694 =
         0.02659    0.00573    0.00637    0.00583
AFIX 137
H31A  2    0.565781    0.539034    0.134366    11.00000   -1.50000
H31B  2    0.597087    0.480072    0.140710    11.00000   -1.50000
H31C  2    0.592251    0.552633    0.191400    11.00000   -1.50000
AFIX   0
C32   1    0.634587    0.473492    0.390102    11.00000    0.02176    0.01220 =
         0.01535   -0.00189    0.00398    0.00037
C33   1    0.598635    0.664687    0.364337    11.00000    0.02046    0.01275 =
         0.02012    0.00100    0.00783    0.00116
C34   1    0.589348    0.702467    0.411784    11.00000    0.02700    0.02054 =
         0.02302    0.00128    0.00974    0.00547
AFIX  43
H34   2    0.603153    0.703218    0.448463    11.00000   -1.20000
AFIX   0
C35   1    0.560169    0.738885    0.405849    11.00000    0.02851    0.02304 =
         0.03304    0.00066    0.01678    0.00533
AFIX  43
H35   2    0.554194    0.764273    0.438367    11.00000   -1.20000
AFIX   0
C36   1    0.539802    0.738143    0.352486    11.00000    0.02229    0.02403 =
         0.04203    0.00400    0.01066    0.00362
AFIX  43
H36   2    0.519791    0.761920    0.348538    11.00000   -1.20000
AFIX   0
C37   1    0.548697    0.702791    0.305213    11.00000    0.02371    0.02445 =
         0.03117    0.00269    0.00201    0.00041
AFIX  43
H37   2    0.534838    0.703130    0.268591    11.00000   -1.20000
AFIX   0
C38   1    0.577961    0.666500    0.310877    11.00000    0.02347    0.01906 =
         0.02722    0.00068    0.00722    0.00010
AFIX  43
H38   2    0.583873    0.642761    0.277961    11.00000   -1.20000
AFIX   0
C39   1    0.661327    0.682082    0.421827    11.00000    0.02002    0.01635 =
         0.01927   -0.00225    0.00992   -0.00005
C40   1    0.657291    0.788161    0.424475    11.00000    0.02344    0.01699 =
         0.02903   -0.00279    0.00680   -0.00078
AFIX  43
H40   2    0.639455    0.819093    0.402050    11.00000   -1.20000
AFIX   0
C41   1    0.679257    0.848811    0.459791    11.00000    0.03350    0.01821 =
         0.03500   -0.00942    0.01193   -0.00293
AFIX  43
H41   2    0.676383    0.921013    0.461350    11.00000   -1.20000
AFIX   0
C42   1    0.705311    0.804359    0.492705    11.00000    0.02635    0.02555 =
         0.02596   -0.00784    0.01141   -0.01036
AFIX  43
H42   2    0.720234    0.845876    0.516988    11.00000   -1.20000
AFIX   0
C43   1    0.709541    0.698831    0.490081    11.00000    0.02049    0.02632 =
         0.02412    0.00236    0.00794   -0.00163
AFIX  43
H43   2    0.727466    0.668281    0.512410    11.00000   -1.20000
AFIX   0
C44   1    0.687642    0.637762    0.454902    11.00000    0.02406    0.01721 =
         0.02108   -0.00085    0.01064   -0.00118
AFIX  43
H44   2    0.690618    0.565608    0.453395    11.00000   -1.20000
AFIX   0
C45   1    0.695473    0.741239    0.308756    11.00000    0.04092    0.03946 =
         0.03991   -0.00484    0.01797   -0.02081
AFIX 137
H45A  2    0.709839    0.684775    0.320549    11.00000   -1.50000
H45B  2    0.693627    0.779874    0.342687    11.00000   -1.50000
H45C  2    0.702654    0.787132    0.282684    11.00000   -1.50000
AFIX   0
C46   1    0.631807    0.797453    0.245057    11.00000    0.05486    0.02523 =
         0.05823    0.01925    0.02948    0.01452
AFIX 137
H46A  2    0.640224    0.840763    0.219539    11.00000   -1.50000
H46B  2    0.629409    0.838315    0.277858    11.00000   -1.50000
H46C  2    0.612142    0.770971    0.224057    11.00000   -1.50000
AFIX   0
C47   1    0.662721    0.613128    0.207243    11.00000    0.03630    0.03866 =
         0.02334   -0.00102    0.01404    0.00219
AFIX 137
H47A  2    0.673985    0.654819    0.185745    11.00000   -1.50000
H47B  2    0.642909    0.596140    0.182462    11.00000   -1.50000
H47C  2    0.673837    0.549576    0.220158    11.00000   -1.50000
AFIX   0
C48   1    0.649756    0.470655    0.515102    11.00000    0.01735    0.01749 =
         0.01800    0.00131    0.00747   -0.00118
C49   1    0.646138    0.566761    0.537832    11.00000    0.02196    0.02340 =
         0.01602   -0.00439    0.00631    0.00030
AFIX  43
H49   2    0.628763    0.606465    0.521227    11.00000   -1.20000
AFIX   0
C50   1    0.667582    0.605717    0.584552    11.00000    0.02438    0.02774 =
         0.02245   -0.00777    0.00803   -0.00450
AFIX  43
H50   2    0.664811    0.671579    0.599553    11.00000   -1.20000
AFIX   0
C51   1    0.692735    0.548831    0.608913    11.00000    0.02656    0.03376 =
         0.01711    0.00003    0.00021   -0.00795
AFIX  43
H51   2    0.707426    0.575509    0.640670    11.00000   -1.20000
AFIX   0
C52   1    0.696721    0.452543    0.587235    11.00000    0.02178    0.03203 =
         0.02702    0.00860   -0.00002   -0.00077
AFIX  43
H52   2    0.713994    0.412840    0.604475    11.00000   -1.20000
AFIX   0
C53   1    0.675354    0.413866    0.540061    11.00000    0.02220    0.02070 =
         0.02196    0.00209    0.00558   -0.00068
AFIX  43
H53   2    0.678327    0.348311    0.524917    11.00000   -1.20000
AFIX   0
C54   1    0.586825    0.456291    0.451108    11.00000    0.02060    0.01551 =
         0.01924   -0.00099    0.00731   -0.00144
C55   1    0.577858    0.483653    0.500435    11.00000    0.02194    0.02878 =
         0.01963   -0.00411    0.00908   -0.00248
AFIX  43
H55   2    0.592299    0.486398    0.536347    11.00000   -1.20000
AFIX   0
C56   1    0.547960    0.506860    0.497279    11.00000    0.02316    0.04032 =
         0.03364   -0.00349    0.01671   -0.00202
AFIX  43
H56   2    0.542152    0.526776    0.530977    11.00000   -1.20000
AFIX   0
C57   1    0.526523    0.501321    0.445626    11.00000    0.01931    0.04343 =
         0.04309    0.00067    0.01244   -0.00028
AFIX  43
H57   2    0.506144    0.518405    0.443710    11.00000   -1.20000
AFIX   0
C58   1    0.534931    0.470646    0.396534    11.00000    0.01735    0.04138 =
         0.02861    0.00049    0.00116   -0.00233
AFIX  43
H58   2    0.520199    0.464453    0.361145    11.00000   -1.20000
AFIX   0
C59   1    0.564872    0.449098    0.399315    11.00000    0.02262    0.03026 =
         0.01993   -0.00120    0.00633   -0.00212
AFIX  43
H59   2    0.570558    0.429134    0.365501    11.00000   -1.20000
AFIX   0
C60   1    0.575977    0.171538    0.464041    11.00000    0.03441    0.04121 =
         0.03281    0.00670    0.00673   -0.01168
AFIX 137
H60A  2    0.563060    0.231386    0.464633    11.00000   -1.50000
H60B  2    0.570605    0.116435    0.487464    11.00000   -1.50000
H60C  2    0.573152    0.147424    0.424476    11.00000   -1.50000
AFIX   0
C61   1    0.620929    0.248087    0.570268    11.00000    0.06740    0.03763 =
         0.02421    0.00122    0.01848   -0.01784
AFIX 137
H61A  2    0.642199    0.262956    0.587649    11.00000   -1.50000
H61B  2    0.614175    0.192246    0.591429    11.00000   -1.50000
H61C  2    0.608866    0.309780    0.571779    11.00000   -1.50000
AFIX   0
C62   1    0.640603    0.092661    0.492857    11.00000    0.04695    0.03058 =
         0.05535    0.02270    0.02958    0.01427
AFIX 137
H62A  2    0.634125    0.057889    0.455700    11.00000   -1.50000
H62B  2    0.638761    0.045312    0.523490    11.00000   -1.50000
H62C  2    0.661640    0.114339    0.498942    11.00000   -1.50000
AFIX   0

C63   1    0.504528    0.802281    0.506058    11.00000    0.05033    0.09484 =
         0.03222    0.00330    0.00575    0.01872
AFIX 137
H63A  2    0.490740    0.811840    0.530925    11.00000   -1.50000
H63B  2    0.521963    0.847770    0.518710    11.00000   -1.50000
H63C  2    0.511330    0.730604    0.508202    11.00000   -1.50000
AFIX   0
C64   1    0.488473    0.827834    0.445109    11.00000    0.03080    0.04364 =
         0.03373    0.00395    0.01379    0.01092
C65   1    0.494120    0.919535    0.420392    11.00000    0.02934    0.03640 =
         0.07205   -0.00582    0.02233   -0.00004
AFIX  43
H65   2    0.507809    0.968113    0.442078    11.00000   -1.20000
AFIX   0
C66   1    0.479205    0.940329    0.362128    11.00000    0.04596    0.04195 =
         0.07943    0.02848    0.04430    0.02318
AFIX  43
H66   2    0.482939    1.002695    0.344512    11.00000   -1.20000
AFIX   0
C67   1    0.459436    0.869458    0.331815    11.00000    0.03890    0.05540 =
         0.04015    0.00656    0.01002    0.02353
AFIX  43
H67   2    0.449390    0.882794    0.292968    11.00000   -1.20000
AFIX   0
C68   1    0.454112    0.780544    0.356822    11.00000    0.04454    0.04843 =
         0.05287   -0.00451    0.00223    0.00840
AFIX  43
H68   2    0.440510    0.731614    0.335243    11.00000   -1.20000
AFIX   0
C69   1    0.468162    0.760413    0.412998    11.00000    0.03810    0.03889 =
         0.04794    0.00477    0.01138    0.00156
AFIX  43
H69   2    0.463712    0.698334    0.430029    11.00000   -1.20000
AFIX   0
HKLF 4

REM  PRMGLK in C2/c
REM R1 =  0.0344 for   11696 Fo > 4sig(Fo)  and  0.0445 for all   13746 data
REM    761 parameters refined using      0 restraints

END

WGHT      0.0400      7.7583

REM No hydrogen bonds found for HTAB generation

REM Highest difference peak  1.005,  deepest hole -0.835,  1-sigma level  0.085
Q1    1   0.6399  0.4207  0.2584  11.00000  0.05    1.01
Q2    1   0.6410  0.3157  0.2996  11.00000  0.05    0.64
Q3    1   0.6403  0.5193  0.3000  11.00000  0.05    0.60
Q4    1   0.6406  0.3397  0.3781  11.00000  0.05    0.58
Q5    1   0.6611  0.3588  0.3034  11.00000  0.05    0.52
Q6    1   0.6615  0.4640  0.3080  11.00000  0.05    0.51
Q7    1   0.6360  0.1358  0.3778  11.00000  0.05    0.47
Q8    1   0.6212  0.2783  0.3608  11.00000  0.05    0.45
Q9    1   0.6794  0.3143  0.2963  11.00000  0.05    0.44
Q10   1   0.6387  0.3972  0.3440  11.00000  0.05    0.44
Q11   1   0.6021  0.2736  0.2411  11.00000  0.05    0.43
Q12   1   0.6621  0.2650  0.3949  11.00000  0.05    0.42
Q13   1   0.6565  0.2540  0.2966  11.00000  0.05    0.40
Q14   1   0.6811  0.7131  0.2851  11.00000  0.05    0.38
Q15   1   0.6186  0.1875  0.3627  11.00000  0.05    0.37
Q16   1   0.5841  0.3374  0.2359  11.00000  0.05    0.37
Q17   1   0.6221  0.2365  0.5415  11.00000  0.05    0.37
Q18   1   0.6863  0.4176  0.3208  11.00000  0.05    0.36
Q19   1   0.6537  0.4641  0.3852  11.00000  0.05    0.32
Q20   1   0.6402  0.4206  0.3790  11.00000  0.05    0.31
;
_shelx_res_checksum               74837
_shelx_hkl_file
;
   0   0   2 57945.8 914.771   3
   0   0   3-3.26373 78.2843   3
   0   0   4 611.345 136.107   3
   0   0   5 160.653 129.588   3
   0   0  -5 76.5303 111.113   1
   0   0  -6 2902.49 228.229   1
   0   0  -7 55.7369 120.108   1
   0   0  -8 872.250 187.373   1
   0   0  -9-161.656 157.860   1
   0   0 -10 49464.9 1237.75   1
   0   0 -11 84.2078 174.737   1
   0   0 -12 70820.3 1707.16   1
   0   0 -13-158.087 175.284   1
   0   0 -14 6831.13 528.933   1
   0   0 -15-246.256 203.770   1
   0   0 -16 30668.7 1257.07   1
   0   0  17 675.817 153.081   6
   0   0 -17 58.0897 180.896   1
   0   0 -18 3069.94 446.169   1
   0   0  18 3470.44 251.344   6
   0   0 -19-125.078 160.022   8
   0   0  19 139.745 143.633   6
   0   0  20 14632.5 534.241   6
   0   0 -20 16066.7 600.407   8
   0   0 -21 76.0448 182.928   8
   0   0  21 71.5336 139.526   6
   0   0 -22 956.536 219.862   8
   0   0  22 1432.67 220.855   6
   0   0 -23-188.583 192.376   8
   0   0 -24 26968.0 823.708   8
   0   0 -25 191.923 164.230   8
   0   0 -26 86.2666 139.482   8
   0   0 -27-80.5478 121.879   8
   0   0  28 6287.81 232.567  10
   0   0 -29 92.2842 80.0494  11
   0   2   0 14391.0 437.529   2
   0   2   1 1021.07 143.477   2
   0  -2   2 1708.42 83.3591   1
   0  -2   2 1493.75 111.753   3
   0   2  -3 5793.25 185.911   1
   0  -2   3 5870.73 237.396   3
   0  -2   3 6177.90 161.265   1
   0  -2   4 828.502 133.691   3
   0   2  -4 917.200 94.5146   1
   0   2  -5 1440.22 120.368   1
   0  -2   5 1294.29 177.653   3
   0  -2   6 5876.59 315.973   3
   0   2  -6 6464.14 257.276   1
   0  -2   7 9297.63 423.191   3
   0   2  -7 9253.45 346.306   1
   0  -2   8 38854.0 998.438   3
   0   2  -8 38238.3 884.041   1
   0   2  -9 30881.2 815.142   1
   0  -2  -9 29514.9 954.026   1
   0  -2   9 30763.9 915.704   3
   0  -2 -10 1789.41 280.227   1
   0   2 -10 2148.19 230.816   1
   0  -2 -11 1854.37 307.714   1
   0   2 -11 1980.48 251.090   1
   0   2 -12 204.814 139.342   1
   0  -2 -12 57.5268 180.728   1
   0  -2 -13 776.096 266.297   1
   0   2 -13 629.943 175.625   1
   0  -2 -14 3928.41 454.370   1
   0   2 -14 3537.56 351.297   1
   0  -2 -15 3195.83 429.739   1
   0  -2 -16 11093.3 808.702   1
   0   2  16 10780.1 405.166   6
   0   2  17 315.362 138.548   6
   0  -2 -17 249.153 141.329   8
   0  -2  17 176.768 105.542   6
   0  -2 -17 371.167 275.923   1
   0   2  18 1561.26 201.404   6
   0  -2 -18 1588.45 383.722   1
   0  -2  18 1457.32 168.253   6
   0  -2 -18 1697.20 202.116   8
   0  -2 -19 8861.60 812.011   1
   0  -2  19 9819.04 404.574   6
   0   2  19 9295.52 422.078   6
   0  -2 -19 9258.20 427.202   8
   0  -2  20 12302.1 467.280   6
   0   2  20 12525.8 508.801   6
   0  -2 -20 11734.4 494.755   8
   0  -2  21 12580.8 471.948   6
   0   2 -21 12632.3 554.100   8
   0  -2 -21 11882.6 497.887   8
   0   2  21 12453.1 506.797   6
   0   2  22 214.183 157.210   6
   0  -2 -22 579.898 197.237   8
   0   2 -23 1098.82 228.452   8
   0   2 -24 4201.38 337.667   8
   0   2 -25 186.554 166.071   8
   0   2 -26 272.937 154.565   8
   0   2 -27-298.798 139.946   8
   0  -2 -28 160.104 102.051  11
   0   2  28 291.498 100.776  10
   0   2 -28-46.7680 82.8881  11
   0   2 -28 10.6380 102.528   8
   0   4   0 22331.9 762.710   2
   0   4   1 103805. 2041.47   2
   0   4  -1 107953. 2072.17   2
   0  -4   2 16936.3 484.088   3
   0   4   2 15111.8 628.468   2
   0   4  -2 15789.2 656.675   2
   0  -4   3 4629.24 243.848   3
   0  -4   4 28014.4 499.192   1
   0  -4   4 35839.5 744.207   3
   0  -4   5 7951.69 346.527   3
   0  -4   6 4198.15 272.598   3
   0  -4   7 409.462 142.641   3
   0  -4   8 72301.4 1511.01   3
   0  -4   9 12921.9 569.646   3
   0  -4  10 438.783 155.889   3
   0  -4 -10 543.937 227.216   1
   0  -4 -11 28154.1 1109.43   1
   0  -4 -12 4852.28 485.074   1
   0  -4 -13 4449.91 488.757   1
   0  -4 -14 320.664 282.131   1
   0  -4 -15 163.740 226.660   1
   0   4  15 192.819 110.915   6
   0  -4 -16 2853.08 467.486   1
   0   4  16 2414.94 212.687   6
   0   4  17 1081.00 204.307   6
   0  -4 -17 1896.96 408.477   1
   0   4  18 4753.08 328.010   6
   0  -4 -18 5490.68 670.321   1
   0   4  19 2849.97 273.311   6
   0   4  20 2690.09 265.385   6
   0   4  21 4624.82 329.026   6
   0   4 -21 5395.13 370.432   8
   0   4 -22 914.394 207.527   8
   0   4 -23 1495.67 236.661   8
   0   4 -24 3458.33 292.459   8
   0   4 -25 490.346 199.775   8
   0   4 -26-17.7080 133.989   8
   0  -4 -27 990.309 138.628  11
   0   4 -27 680.248 138.026   8
   0   4 -28-108.397 92.8799   8
   0   4  28 223.611 85.0996  10
   0   6   0 43209.6 1379.01   2
   0   6   1 15176.1 772.760   2
   0   6  -1 15752.4 810.797   2
   0  -6   1 16612.2 598.092   3
   0   6  -2 7961.15 584.598   2
   0  -6   2 9431.38 407.198   3
   0   6  -3 4877.79 488.130   2
   0  -6   3 4613.13 276.878   3
   0  -6   4 11975.3 442.290   3
   0   6  -4 11638.3 721.760   2
   0  -6   5 459.866 112.870   3
   0  -6   6 113.778 107.305   3
   0  -6   7 243.028 105.772   3
   0  -6  -8 3426.06 419.161   1
   0  -6  -9 4246.54 460.849   1
   0  -6 -10 14484.3 845.317   1
   0  -6 -11 5668.89 574.751   1
   0  -6 -12 60435.6 1946.13   1
   0   6 -12 59223.1 1218.16   5
   0   6 -12 57805.9 1132.14   4
   0   6 -13 831.163 143.573   4
   0  -6 -13 998.556 326.820   1
   0   6  13 1045.44 148.762   6
   0   6  14 2843.84 222.022   6
   0  -6 -14 2337.91 441.858   1
   0   6 -14 2644.13 208.671   4
   0  -6 -15 395.118 288.442   1
   0   6  15 110.385 121.116   6
   0   6 -15 34.9669 106.699   4
   0   6  16 12453.1 484.319   6
   0   6 -16 13063.5 466.909   4
   0  -6 -16 13106.4 1004.90   1
   0   6 -17 9936.48 401.134   4
   0   6  17 9367.91 426.477   6
   0   6 -18 7097.27 334.276   4
   0   6  18 7044.13 369.494   6
   0   6 -19-8.99838 102.044   4
   0   6 -20 2101.28 249.218   8
   0   6 -21 535.637 199.757   8
   0   6 -22 9821.51 466.214   8
   0   6 -23 1283.57 216.014   8
   0   6 -24 13996.0 474.091   8
   0  -6 -24 12423.5 438.972  11
   0   6 -25 2615.56 217.619   8
   0  -6 -25 2051.82 168.304  11
   0   6 -26 233.283 114.393   8
   0   6  26 124.855 91.6899  10
   0   6  27 945.796 103.537  10
   0   6 -27 1036.35 119.179   8
   0   8   0 6526.14 606.551   2
   0   8  -1 607.182 306.137   2
   0   8  -2 588.421 280.495   2
   0   8  -3 5513.17 579.370   2
   0  -8  -3 5099.70 413.708   1
   0   8  -4 24627.6 1228.16   2
   0  -8  -4 24101.8 955.415   1
   0  -8  -5 1571.86 291.137   1
   0   8  -5 1584.50 390.425   2
   0   8  -6 4125.30 530.079   2
   0  -8  -6 5392.75 478.216   1
   0  -8  -7 32496.1 1255.80   1
   0   8  -7 31389.3 1502.64   2
   0   8  -7 31331.5 776.506   5
   0   8  -7 31938.5 773.024   4
   0  -8  -8 3348.08 424.220   1
   0   8  -8 3527.06 262.656   5
   0   8  -8 3514.42 238.719   4
   0   8  -8 3347.38 485.547   2
   0   8  -9 22216.8 654.776   5
   0   8  -9 22771.7 648.972   4
   0  -8  -9 21821.7 1116.71   1
   0   8  -9 21667.2 1276.25   2
   0   8 -10 885.305 396.780   2
   0   8 -10 752.331 198.319   5
   0   8 -10 490.979 147.338   4
   0  -8 -10 609.045 260.432   1
   0   8 -11 733.913 360.988   2
   0   8 -11 259.716 223.969   5
   0   8 -11 837.206 150.830   4
   0  -8 -11 1003.10 315.263   1
   0   8 -12 218.303 261.544   2
   0  -8 -12 180.298 253.182   1
   0   8 -12-64.3975 238.822   5
   0   8 -12 229.895 151.145   4
   0   8 -13 1415.69 203.134   4
   0  -8 -13 1691.13 381.817   1
   0   8 -13 1425.51 288.395   5
   0   8 -14 4707.08 301.106   4
   0   8 -14 4777.44 411.717   5
   0   8 -15 7421.94 376.857   4
   0   8 -16 4779.14 310.622   4
   0   8 -17 1650.33 208.651   8
   0   8 -17 1737.39 206.264   4
   0   8 -18 623.708 161.096   4
   0   8 -18 780.371 169.377   8
   0   8 -19 9507.97 390.177   4
   0   8 -19 9745.58 420.161   8
   0   8 -20 11111.4 450.574   8
   0   8 -20 11395.0 406.758   4
   0   8 -21 1801.55 206.709   8
   0   8 -21 2022.42 165.939   4
   0   8 -22 129.649 117.959   8
   0   8 -23 1166.94 152.703   8
   0   8  23 1264.57 144.465  10
   0   8 -24 162.386 103.201   8
   0   8  24 116.989 84.8772  10
   0  10   0 13274.2 469.452   5
   0  10   0 12246.5 447.651   4
   0  10  -1 19298.5 588.072   4
   0  10   1 19485.0 590.238   5
   0  10  -1 19846.2 600.792   5
   0  10  -2 3686.43 262.553   5
   0  10  -2 3017.39 527.265   2
   0  10  -2 3744.15 251.747   4
   0  10   2 3580.43 243.248   5
   0  10  -3 608.882 161.072   5
   0  10  -3 553.685 138.725   4
   0  10   3 725.798 156.248   5
   0  10  -3 850.458 355.578   2
   0  10  -4 15574.1 1099.53   2
   0  10   4 14412.9 495.865   5
   0  10  -4 14659.0 518.644   4
   0  10  -4 15392.8 539.727   5
   0  10  -5 743.164 343.021   2
   0  10  -5 934.784 171.518   4
   0  10  -5 872.832 196.404   5
   0  10   5 964.686 172.928   5
   0  10   6 2714.16 221.632   5
   0  10  -6 2637.41 515.527   2
   0  10  -6 3126.21 277.277   5
   0  10  -6 3020.97 260.461   4
   0  10  -7-31.5822 131.215   4
   0  10  -7 77.4492 174.810   5
   0  10   7 65.6995 129.660   5
   0  10  -7-78.2634 278.792   2
   0  10  -8 6981.33 802.847   2
   0  10   8 7274.30 348.311   5
   0  10  -8 7244.69 407.200   5
   0  10  -8 7128.42 379.159   4
   0  10  -9 314.876 202.528   5
   0  10   9 612.232 151.759   5
   0  10  -9 460.288 166.832   4
   0  10  10 11219.7 436.762   5
   0  10 -10 11668.9 480.420   4
   0  10 -10 11081.0 519.742   5
   0  10 -11 17174.5 632.457   5
   0  10  11 17036.6 538.253   5
   0  10 -11 17606.3 604.912   4
   0  10 -12 1511.20 334.767   5
   0  10 -12 923.807 197.470   4
   0  10  12 1078.96 166.753   5
   0  10 -13 18915.5 628.039   4
   0  10  13 17889.7 552.056   5
   0  10 -13 18168.2 672.822   5
   0  10  14 3046.54 238.341   5
   0  10 -14 3446.85 290.386   4
   0  10  15 572.867 134.218   5
   0  10 -15 543.559 165.271   4
   0  10 -16 1905.17 210.638   4
   0  10  16 1868.81 184.533   5
   0  10 -17 2002.78 215.155   4
   0  10 -18 1736.21 183.938   4
   0  10 -19 2717.96 206.977   4
   0  10 -20 6478.00 275.494   4
   0  10 -21 9249.56 295.292   4
   0  12   0 5067.00 326.088   5
   0  12  -1 4150.69 298.020   5
   0  12  -1 3836.87 272.456   4
   0  12   1 3664.78 277.260   5
   0  12  -2 1327.57 217.965   5
   0  12   2 1326.92 201.141   5
   0  12  -2 1466.84 201.165   4
   0  12  -3 51.0727 127.860   4
   0  12   3 237.649 162.273   5
   0  12  -3-90.3183 188.436   5
   0  12   4 1405.75 184.942   5
   0  12  -4 1441.06 201.394   4
   0  12  -4 1564.22 223.325   5
   0  12  -5 4185.83 294.447   4
   0  12   5 4358.39 276.835   5
   0  12  -5 4242.28 323.854   5
   0  12  -6 288.961 231.313   5
   0  12  -6 139.881 148.040   4
   0  12   6 223.931 136.801   5
   0  12  -7 1165.71 250.788   5
   0  12   7 1327.07 190.567   5
   0  12  -7 1522.82 215.794   4
   0  12  -8 3345.62 310.243   5
   0  12  -8 3245.87 275.161   4
   0  12   8 3442.18 241.714   5
   0  12  -9 558.410 241.294   5
   0  12   9 535.162 147.199   5
   0  12  -9 643.544 171.967   4
   0  12  10 1505.27 170.051   5
   0  12 -10 1490.17 219.737   4
   0  12 -10 1131.72 279.007   5
   0  12 -11 2426.57 246.930   4
   0  12 -11 2562.42 305.225   5
   0  12  11 2034.97 180.221   5
   0  12 -12 13912.5 560.120   5
   0  12 -12 13756.9 502.607   4
   0  12  12 13211.5 423.552   5
   0  12  13 608.167 121.759   5
   0  12 -13 345.837 144.680   4
   0  12 -14 1484.46 186.274   4
   0  12 -15 3039.47 224.991   4
   0  12 -16 174.586 121.755   4
   0  12 -17 892.547 136.291   4
   0  12 -18 583.925 107.921   4
   0  12 -19 168.141 77.4736   4
   0  14   0 835.693 159.431   5
   0  14   1 373.770 145.171   5
   0  14  -1 533.138 157.657   5
   0  14  -2 461.815 172.663   5
   0  14   2 417.512 134.853   5
   0  14  -3 8111.74 369.189   5
   0  14   3 8051.80 338.388   5
   0  14  -4 6145.26 318.350   5
   0  14  -4 6541.50 325.199   4
   0  14   4 6586.65 297.609   5
   0  14  -5 7071.35 344.359   5
   0  14   5 6932.26 297.653   5
   0  14  -5 7025.38 329.508   4
   0  14   6 261.537 115.563   5
   0  14  -6 273.223 142.685   4
   0  14   7 3687.12 211.989   5
   0  14  -7 3762.68 276.472   5
   0  14  -7 3443.87 237.002   4
   0  14  -8 585.453 188.084   5
   0  14   8 636.434 111.711   5
   0  14  -8 554.232 139.242   4
   0  14  -9 12757.7 423.575   4
   0  14  -9 12799.0 447.684   5
   0  14 -10 249.482 117.374   4
   0  14 -11 885.428 134.868   4
   0  14 -12 89.2077 94.7396   4
   0  14 -13 280.636 98.9339   4
   0  14 -14 1076.91 112.371   4
   1  -1 -29 128.482 78.6205  11
   1   1 -27 912.235 164.344   8
   1   1 -26 2078.34 231.280   8
   1  -1 -26 1444.08 196.017   8
   1  -1 -25 14182.4 526.081   8
   1   1 -25 16665.4 581.654   8
   1   1 -24 741.163 229.679   8
   1  -1 -24 1827.67 228.221   8
   1   1 -23 1879.99 263.268   8
   1  -1 -23 1415.81 214.352   8
  -1   1  23 1223.60 201.050   6
   1  -1 -22 1328.99 216.561   8
  -1   1  22 1057.15 202.880   6
  -1  -1  22 1160.01 182.335   6
   1   1 -22 1185.61 226.433   8
  -1   1  21 164.452 158.572   6
   1  -1 -21 322.632 183.611   8
  -1  -1  21-9.93941 124.287   6
   1   1 -21 83.5189 178.108   8
  -1  -1  20 4936.88 310.248   6
   1  -1 -20 4651.87 322.866   8
  -1   1  20 4361.81 301.823   6
  -1   1  19 6275.94 344.876   6
   1  -1 -19 6214.48 643.690   1
  -1  -1  19 6501.48 334.721   6
   1  -1 -19 6866.53 381.294   8
   1  -1 -18 847.781 299.466   1
  -1  -1  18 866.296 168.232   6
  -1   1  18 711.242 148.932   6
   1  -1 -17 1690.78 363.087   1
  -1   1  17 1975.20 195.517   6
  -1  -1  17 1680.71 184.479   6
   1   1 -16 334.032 193.120   1
   1  -1 -16 341.492 227.043   1
  -1   1  16 333.545 146.019   6
   1   1 -15 1636.72 285.208   1
   1  -1 -15 1467.52 290.700   1
   1  -1 -14 16021.4 841.503   1
   1   1 -14 15711.0 773.475   1
   1  -1 -13 41764.9 1352.23   1
   1   1 -13 43330.4 1289.05   1
   1  -1 -12 13440.7 700.075   1
   1   1 -12 14049.2 659.727   1
   1  -1 -11 14921.6 703.474   1
   1   1 -11 16290.1 678.625   1
   1  -1 -10 6277.92 430.628   1
   1   1 -10 6924.00 417.521   1
   1   1  -9 19926.5 680.457   1
   1  -1  -9 19080.4 715.918   1
   1   1  -8 2846.53 257.547   1
   1  -1  -8 2881.09 280.267   1
   1  -1  -7 1496.25 216.810   1
   1   1  -7 1579.46 191.911   1
  -1  -1   7 1522.69 202.245   3
   1   1  -6 11161.0 402.550   1
  -1  -1   6 11277.8 424.645   3
   1   1  -5 6964.82 275.882   1
  -1  -1   5 6384.20 296.125   3
   1   1  -4 61691.9 1024.79   1
  -1  -1   4 59939.0 1067.41   3
  -1  -1   3 33158.8 619.064   3
   1   1  -3 32571.9 583.996   1
  -1  -1   2 20987.7 390.615   3
  -1  -1   2 21267.0 381.399   1
   1   1  -2 20294.3 386.941   1
  -1  -1   1 77137.8 1138.80   1
   1   1   0 28877.6 552.829   2
  -1   1   0 28939.9 519.710   2
   1   1   1 8804.35 279.434   2
   1  -1   1 8511.11 233.583   3
  -1   1  -2 20031.3 327.897   1
   1  -1   2 20099.8 433.605   3
   1  -1   3 677.435 112.084   3
  -1   1  -3 714.894 73.9731   1
  -1   1  -4 12138.1 324.186   1
   1  -1   4 11867.3 389.981   3
   1  -1   5 1126.71 175.039   3
  -1   1  -5 1108.08 127.454   1
   1  -1   6 2042.09 222.512   3
  -1   1  -6 1759.91 174.313   1
  -1   1  -7 442.263 133.207   1
   1  -1   7 523.134 172.817   3
  -1   1  -8 17312.4 573.544   1
   1  -1   8 16656.0 633.661   3
  -1   1  -9 581.461 164.981   1
   1  -1   9 762.143 231.199   3
  -1  -1  -9 383.361 188.206   1
  -1   1 -10 10653.6 517.387   1
  -1  -1 -10 10834.7 558.813   1
  -1   1 -11 33705.3 1004.70   1
  -1  -1 -11 32578.5 1058.21   1
  -1  -1 -12 17663.1 801.875   1
  -1   1 -12 18452.9 759.334   1
  -1  -1 -13 3455.26 380.807   1
  -1   1 -13 3767.63 374.087   1
  -1   1 -14 11832.3 670.122   1
  -1  -1 -14 11289.4 713.729   1
  -1   1 -15 29002.3 1116.98   1
  -1  -1 -15 30585.4 1260.53   1
  -1   1 -16 5011.17 472.529   1
   1   1  16 4432.46 256.824   6
  -1  -1 -16 5358.42 566.359   1
   1  -1  17 4094.30 250.752   6
  -1  -1 -17 4359.27 512.803   1
   1   1  17 4184.90 267.041   6
  -1  -1 -17 4281.56 282.734   8
   1  -1  18 1733.89 189.514   6
  -1  -1 -18 1458.25 335.443   1
  -1  -1 -18 1872.57 228.701   8
   1   1  18 1732.06 196.746   6
  -1  -1 -19 6627.64 373.014   8
   1  -1  19 5970.85 329.184   6
  -1  -1 -19 5920.05 638.603   1
   1   1  19 5672.39 327.488   6
   1  -1  20 9426.76 419.641   6
  -1  -1 -20 9884.41 462.704   8
   1   1  20 9844.63 438.679   6
  -1   1 -20 9773.30 478.307   8
  -1  -1 -21 15841.0 595.465   8
  -1   1 -21 16321.9 622.927   8
   1  -1  21 14566.9 537.795   6
   1   1  21 15522.0 555.064   6
  -1   1 -22 74.7966 188.419   8
  -1  -1 -22-23.1352 169.648   8
   1   1  22 50.7400 146.205   6
  -1   1 -23 9810.90 482.971   8
  -1  -1 -23 8602.43 443.133   8
  -1  -1 -24-245.457 164.076   8
  -1   1 -24 18.8909 223.611   8
  -1   1 -25 9.44221 166.796   8
  -1  -1 -25-128.169 160.997   8
  -1   1 -26 2928.81 254.878   8
  -1   1 -27 6352.56 307.477   8
   1   1  28 5375.42 222.999  10
  -1   1 -28 6321.60 259.204  11
  -1  -1 -28 6603.48 279.471  11
   1  -3 -28 772.226 124.908  11
   1   3 -28 602.896 125.626   8
   1   3 -27 187.272 132.599   8
   1   3 -26 748.276 191.527   8
   1   3 -25 3007.13 271.342   8
   1   3 -24 2968.98 274.904   8
   1   3 -23 1446.37 239.116   8
   1   3 -22 340.447 214.004   8
  -1   3  22 30.3508 163.629   6
  -1   3  21 32914.4 879.333   6
  -1   3  20 1230.58 204.019   6
  -1   3  19 810.192 201.393   6
   1  -3 -19 1657.33 406.771   1
  -1   3  18 6419.34 347.177   6
   1  -3 -18 7168.12 715.758   1
  -1   3  17 23701.3 670.107   6
   1  -3 -17 25460.1 1299.88   1
   1  -3 -16 42.7631 234.516   1
  -1   3  16 94.1931 113.073   6
   1  -3 -15 5586.43 572.833   1
   1  -3 -14 2054.79 350.110   1
   1  -3 -13 537.758 258.384   1
   1  -3 -12 243.572 187.214   1
   1   3 -12 390.022 147.039   1
   1  -3 -11 8695.24 583.144   1
   1   3 -11 8140.37 422.127   1
   1  -3 -10 6760.44 501.777   1
   1   3 -10 6666.83 358.341   1
   1  -3  -9 73922.3 1718.20   1
  -1  -3   9 75170.4 1566.76   3
   1   3  -9 71542.4 1401.00   1
   1   3  -8 15632.6 493.676   1
  -1  -3   8 15809.2 578.664   3
  -1  -3   7 3754.04 272.307   3
   1   3  -7 3711.28 229.989   1
  -1  -3   6 1564.81 168.168   3
   1   3  -6 1520.74 146.759   1
  -1  -3   5 130866. 2093.45   3
   1   3  -5 132417. 2008.45   1
  -1  -3   4 577.821 106.672   3
  -1  -3   3 3609.48 178.172   3
  -1   3   2 30829.7 826.108   2
  -1  -3   2 30742.0 610.169   3
   1   3  -1 18722.6 613.133   2
  -1   3   1 17277.9 577.711   2
   1   3   0 20016.6 641.627   2
  -1   3   0 19455.7 611.393   2
   1   3   1 19714.6 642.744   2
  -1   3  -1 19957.9 627.525   2
   1  -3   2 7941.61 310.903   3
   1   3   2 8351.06 425.646   2
   1  -3   2 8326.76 219.847   1
   1  -3   3 6159.26 275.813   3
   1  -3   4 25593.3 642.680   3
   1  -3   5 12729.4 448.989   3
   1  -3   6 3687.54 263.981   3
  -1   3  -6 3742.64 176.872   1
  -1   3  -7 93636.0 1507.85   1
   1  -3   7 89730.0 1744.69   3
  -1   3  -8 3795.00 216.168   1
   1  -3   8 3570.99 299.402   3
  -1   3  -9 22941.6 610.844   1
   1  -3   9 22119.4 780.612   3
  -1   3 -10 4236.59 274.741   1
   1  -3  10 3990.05 365.561   3
   1  -3  11 2834.43 314.708   3
  -1   3 -11 2757.15 235.159   1
  -1  -3 -11 2758.21 358.737   1
  -1  -3 -12 549.205 205.916   1
  -1  -3 -13 1567.29 328.177   1
  -1  -3 -14-50.4408 222.519   1
  -1  -3 -15 3940.64 494.565   1
   1   3  15 4083.75 257.337   6
   1   3  16 1162.68 160.340   6
  -1  -3 -16 1367.10 358.392   1
  -1  -3 -17 2582.32 500.556   1
   1   3  17 2649.41 227.753   6
  -1  -3 -18 547.522 295.055   1
   1   3  18 626.880 157.132   6
   1   3  19 31041.0 821.359   6
  -1   3 -20 4430.78 333.336   8
   1   3  20 4495.08 320.869   6
  -1   3 -21 348.671 188.381   8
   1   3  21 289.924 177.815   6
  -1   3 -22 1481.90 249.003   8
  -1   3 -23 9095.89 463.909   8
  -1   3 -24 325.331 192.713   8
  -1   3 -25 1473.44 217.186   8
  -1   3 -26 697.240 177.746   8
  -1   3 -27 276.220 91.9218  11
  -1  -3 -27 209.322 117.045  11
  -1   3 -27 205.638 132.748   8
   1   3  28 141.542 82.2846  10
  -1  -3 -28 127.980 90.1302  11
  -1   5  27 403.016 100.766  10
   1   5 -27 500.964 118.125   8
   1  -5 -27 603.120 113.411  11
   1   5 -26 7281.55 339.509   8
   1  -5 -26 6557.48 289.357  11
   1   5 -25 14016.3 485.553   8
   1   5 -24 4781.62 351.435   8
   1   5 -23 2080.84 239.055   8
   1   5 -22 1463.43 238.075   8
   1   5 -21 470.965 187.942   8
  -1   5  21 385.240 178.288   6
  -1   5  20 275.890 166.589   6
  -1   5  19 261.084 160.234   6
  -1   5  18 2997.55 252.902   6
  -1   5  17 552.521 150.450   6
   1  -5 -17 635.628 331.635   1
   1   5 -17 807.411 153.255   4
   1  -5 -16 226.014 295.479   1
   1   5 -16 196.261 108.176   4
  -1   5  16 198.691 130.452   6
  -1   5  15 264.807 128.508   6
   1  -5 -15 184.616 231.966   1
   1   5 -15 234.316 103.844   4
   1  -5 -14 19910.9 1086.92   1
   1   5 -14 21293.3 568.579   4
  -1   5  14 20540.8 583.582   6
   1  -5 -13 16833.0 961.942   1
   1  -5 -12 32657.3 1313.81   1
   1  -5 -11 1005.80 276.169   1
   1  -5 -10 2566.02 368.425   1
  -1  -5   9 13888.6 569.607   3
   1  -5  -9 13618.6 749.594   1
   1  -5  -8 309.978 214.269   1
  -1  -5   8 391.488 138.934   3
  -1  -5   7 2575.24 219.884   3
  -1  -5   6 652.373 139.796   3
  -1  -5   5 421.320 106.006   3
  -1  -5   4 15561.3 465.583   3
   1   5  -3 958.296 259.484   2
  -1  -5   3 1013.72 121.592   3
  -1   5   2 47266.1 1310.55   2
   1   5  -2 48843.6 1368.19   2
  -1  -5   2 50301.2 994.857   3
  -1   5   1 64320.8 1594.47   2
   1   5  -1 70385.7 1682.58   2
  -1   5   0 34355.7 1085.97   2
   1   5   0 35800.3 1113.23   2
   1   5   1 1293.66 273.134   2
  -1   5  -1 1405.55 289.744   2
   1  -5   2-21.2702 102.768   3
   1   5   2 66.4519 199.883   2
  -1   5  -2 34.8951 205.016   2
   1  -5   3 8106.40 355.150   3
  -1   5  -3 8008.52 511.513   2
   1  -5   4 6583.78 333.727   3
   1  -5   5 147.581 107.482   3
   1  -5   6 7175.06 379.400   3
   1  -5   7-42.0687 132.394   3
   1  -5   8 5703.61 375.720   3
   1  -5   9 2898.44 291.671   3
  -1  -5 -10 14674.0 797.589   1
   1  -5  10 13760.0 638.457   3
  -1  -5 -11 32996.6 1279.71   1
   1  -5  11 31718.5 1059.36   3
  -1  -5 -12 901.929 290.406   1
  -1  -5 -13 843.736 299.025   1
  -1   5 -14 18650.3 529.800   4
  -1  -5 -14 20208.9 1110.32   1
   1   5  14 18714.3 556.272   6
  -1   5 -15 24429.0 631.534   4
   1   5  15 23698.6 664.514   6
  -1  -5 -15 24448.0 1257.47   1
   1   5  16 25686.4 712.193   6
  -1  -5 -16 27182.9 1391.31   1
  -1   5 -16 26310.4 670.009   4
  -1  -5 -17 757.034 341.512   1
   1   5  17 405.604 158.181   6
   1   5  18 5775.11 343.995   6
   1   5  19 88.6247 146.074   6
  -1   5 -20 11787.6 507.972   8
  -1   5 -21 3948.45 304.471   8
  -1   5 -22 5793.38 359.668   8
  -1   5 -23 2650.22 278.146   8
  -1   5 -24 5660.71 369.346   8
  -1   5 -25 617.872 161.792   8
  -1  -5 -25 560.187 148.421  11
  -1  -5 -26 2581.39 191.576  11
  -1   5 -26 2266.10 222.524   8
  -1   5 -27 5335.50 253.878   8
   1   5  27 5185.12 224.950  10
   1   7 -26 912.375 122.335   8
  -1   7  26 679.406 92.0315  10
  -1   7  25 1356.07 141.413  10
   1   7 -25 1277.81 148.482   8
   1   7 -24 619.204 156.952   8
   1   7 -23 371.181 152.763   8
   1   7 -22 2053.82 213.948   8
   1   7 -21 701.169 179.069   8
   1   7 -20 1588.37 219.654   8
   1   7 -20 1701.48 179.876   4
   1   7 -19 90.8658 112.609   4
   1   7 -18 5474.88 306.069   4
   1   7 -17 7254.16 359.972   4
  -1   7  16 10950.9 440.037   6
   1   7 -16 10294.7 428.573   4
   1   7 -15-27.8281 134.526   4
  -1   7  15 284.352 140.957   6
   1  -7 -15-196.702 300.818   1
  -1   7  14 883.210 158.223   6
   1   7 -14 599.897 272.749   5
   1  -7 -14 428.101 287.534   1
   1   7 -14 585.886 152.820   4
   1   7 -13 9132.57 390.722   4
   1   7 -13 7745.27 430.981   5
   1   7 -13 7811.93 364.905   7
  -1   7  13 9411.08 385.556   6
   1  -7 -13 8697.38 779.427   1
   1   7 -12 2768.15 228.666   4
  -1   7  12 2689.88 206.596   6
   1  -7 -12 3230.64 468.647   1
   1   7 -12 2842.90 219.184   7
   1   7 -12 2963.89 279.413   5
   1   7 -11 1565.66 215.980   5
   1   7 -11 1836.16 187.737   4
   1  -7 -11 1647.03 355.737   1
   1  -7 -10 2468.99 429.591   1
   1   7 -10 2059.78 191.226   4
   1   7 -10 2322.11 244.878   5
   1  -7  -9 982.658 282.813   1
   1  -7  -8 15832.2 861.388   1
   1   7  -7 104.887 258.844   2
   1  -7  -7 174.635 176.104   1
   1  -7  -6 15299.2 771.940   1
   1   7  -6 14578.5 921.377   2
   1   7  -5 776.905 310.885   2
   1  -7  -5 1258.98 254.286   1
   1  -7  -4 6315.58 457.977   1
   1   7  -4 6176.22 578.402   2
   1  -7  -3 18906.3 737.897   1
   1   7  -3 17072.5 941.902   2
   1   7  -2 6723.55 598.340   2
   1  -7  -2 6894.06 417.049   1
  -1   7   1 10782.5 704.202   2
   1   7  -1 9950.97 705.816   2
   1  -7  -1 10764.8 487.396   1
   1  -7   0 424.503 162.322   3
   1   7   0 33.2733 256.662   2
  -1   7   0 449.810 273.756   2
   1   7   1-178.414 266.560   2
  -1   7  -1 92.1032 254.041   2
  -1   7  -2 1129.41 277.318   2
  -1   7  -3 2484.53 409.865   2
  -1   7  -4 631.148 284.374   2
  -1   7  -5 2351.46 380.826   2
  -1   7  -6 12172.9 840.479   2
  -1   7  -7 2601.66 440.211   2
  -1  -7  -8 35484.2 1338.72   1
  -1  -7  -9 7056.03 600.100   1
  -1   7 -10 221.217 159.188   5
  -1   7 -10 268.201 121.135   4
  -1  -7 -10 201.303 221.355   1
  -1   7 -11 6504.84 325.136   4
  -1   7 -11 7251.81 407.690   5
  -1  -7 -11 6427.06 634.875   1
  -1   7 -12 7438.54 348.819   4
  -1  -7 -12 6777.62 677.859   1
   1   7  12 7856.98 345.841   6
  -1   7 -12 7187.00 420.310   5
   1   7  13 354.996 128.171   6
  -1   7 -13 740.871 283.706   5
  -1  -7 -13 911.492 330.372   1
  -1   7 -13 623.387 143.507   4
  -1  -7 -14 2059.77 431.439   1
  -1   7 -14 1523.53 189.336   4
  -1   7 -15 4110.70 276.724   4
  -1   7 -16 1723.59 195.176   4
  -1   7 -17 655.170 148.571   4
  -1   7 -18 6455.93 330.662   4
  -1   7 -18 6341.59 363.046   8
  -1   7 -19 801.492 157.880   4
  -1   7 -19 764.247 175.541   8
  -1   7 -20 842.354 136.343   4
  -1   7 -20 647.565 176.295   8
  -1   7 -21 2299.40 243.887   8
  -1   7 -22 4099.71 280.882   8
  -1   7 -23 1382.87 175.437   8
  -1   7 -24 2454.14 203.040   8
   1   7  24 2082.29 169.874  10
  -1   7 -25 190.308 109.571   8
   1   7  25 458.634 97.4848  10
   1   9 -22 103.859 103.821   8
   1   9 -21 13485.6 431.138   8
   1   9 -21 14397.8 418.576   4
  -1   9  20 3452.60 217.118  10
   1   9 -20 3483.99 230.680   8
   1   9 -20 3402.38 222.281   4
   1   9 -19 1579.88 181.320   8
   1   9 -19 1397.76 182.706   4
   1   9 -18 139.067 141.902   8
   1   9 -18 97.7169 135.123   4
   1   9 -17 9385.51 409.062   4
   1   9 -17 9334.63 396.671   8
   1   9 -16 26.0024 139.203   4
   1   9 -16 17.8008 116.817   8
   1   9 -15 6337.77 359.303   4
   1   9 -15 6050.81 324.803   8
   1   9 -14 757.517 293.249   5
   1   9 -14 954.745 193.081   4
   1   9 -13 4080.00 379.383   5
   1   9 -13 4551.77 310.877   4
   1   9 -12 71.5910 238.246   5
   1   9 -12 280.014 165.893   4
   1   9 -11 2984.00 300.246   5
   1  -9 -11 2549.63 443.822   1
   1   9 -11 2372.42 525.736   2
   1   9 -11 2795.77 258.983   4
   1   9 -10 6646.80 775.284   2
   1   9 -10 6595.15 392.586   5
   1   9 -10 6396.58 351.563   4
   1  -9 -10 6276.48 634.069   1
   1   9  -9 9622.08 426.878   4
  -1   9   9 9406.38 382.228   5
   1  -9  -9 8678.13 726.611   1
   1   9  -9 9183.06 898.049   2
   1   9  -9 9543.01 452.242   5
   1   9  -8 20406.5 644.321   5
  -1   9   8 21880.1 603.701   5
   1  -9  -8 20166.6 1040.44   1
   1   9  -8 20932.0 1317.40   2
   1   9  -8 22631.3 677.312   4
   1   9  -7-144.880 325.601   2
   1   9  -7 103.662 170.115   5
   1   9  -7 107.705 123.233   4
  -1   9   7 348.211 122.209   5
   1  -9  -7 8.58771 158.707   1
   1   9  -6 1441.03 385.873   2
   1   9  -6 1739.76 189.345   4
   1   9  -6 1597.28 196.999   5
  -1   9   6 1662.28 180.742   5
   1   9  -5 32960.2 1582.24   2
   1   9  -5 34310.5 823.771   4
   1   9  -5 33843.8 833.556   5
  -1   9   5 34695.2 788.131   5
   1   9  -4 343.371 125.233   4
  -1   9   4 413.747 134.851   5
   1   9  -4 561.371 331.038   2
   1   9  -4 402.907 143.251   5
   1   9  -3 3550.81 233.886   4
   1   9  -3 3603.90 254.319   5
  -1   9   3 3684.86 235.612   5
   1   9  -3 2875.42 464.935   2
   1   9  -2 4161.93 520.405   2
   1   9  -2 4633.86 271.199   5
   1   9  -1 594.081 151.661   5
   1   9  -1 415.155 263.912   2
   1   9   0 3072.99 222.464   5
  -1   9  -1 3555.98 238.117   5
  -1   9  -1 3494.30 497.583   2
   1   9   1 4281.33 258.566   5
   1   9   2 1344.25 168.302   5
  -1   9  -2 1340.32 173.183   5
  -1   9  -3 2354.85 449.466   2
  -1   9  -3 2946.68 231.018   5
  -1   9  -3 2747.32 220.229   4
   1   9   3 2941.96 217.803   5
  -1   9  -4 157.022 116.075   4
   1   9   4 309.082 122.028   5
  -1   9  -4 451.760 280.620   2
  -1   9  -4 9.73041 134.074   5
  -1   9  -5 6782.85 685.934   2
   1   9   5 6510.96 310.540   5
  -1   9  -5 6248.68 322.624   4
  -1   9  -5 6297.98 331.545   5
  -1  -9  -6 1793.62 300.143   1
  -1   9  -6 2498.22 217.343   4
  -1   9  -6 2671.71 518.343   2
   1   9   6 2645.28 215.955   5
  -1   9  -6 2469.75 223.527   5
  -1   9  -7 50501.4 2016.87   2
  -1   9  -7 51000.8 1097.32   5
  -1  -9  -7 48963.8 1647.27   1
   1   9   7 49392.7 1038.65   5
  -1   9  -7 51770.5 1101.76   4
  -1   9  -8 449.941 332.434   2
  -1  -9  -8 131.181 192.723   1
  -1   9  -8 306.102 136.770   4
  -1   9  -8-261.792 220.863   5
  -1   9  -9 2508.40 271.409   5
  -1  -9  -9 2542.04 423.372   1
  -1   9  -9 2914.44 267.598   4
  -1   9  -9 2601.47 455.165   2
  -1   9 -10 1679.52 213.122   4
  -1  -9 -10 1826.19 350.387   1
  -1   9 -10 1472.69 392.745   2
  -1   9 -10 1608.61 244.615   5
  -1   9 -11 162.250 139.731   4
  -1   9 -11 297.682 242.247   5
  -1   9 -11 74.8958 248.851   2
  -1  -9 -11 94.6681 194.721   1
  -1   9 -12 301.609 174.014   4
  -1   9 -12 93.7345 246.657   5
  -1   9 -13 208.546 279.911   5
  -1   9 -13 106.615 145.556   4
  -1   9 -14 2474.49 245.676   4
  -1   9 -15 2.38134 123.457   8
  -1   9 -15 228.572 157.279   4
  -1   9 -16 5834.75 336.207   4
  -1   9 -16 5537.62 298.018   8
  -1   9 -17 14317.9 491.222   8
  -1   9 -17 14717.3 514.828   4
  -1   9 -18 195.750 130.587   4
  -1   9 -18-157.323 135.481   8
  -1   9 -19 30173.1 747.529   8
   1   9  19 29640.9 714.427  10
  -1   9 -19 33007.2 756.148   4
  -1   9 -20 1191.55 161.376   8
  -1   9 -20 1078.42 149.160   4
   1   9  20 1055.54 140.630  10
  -1   9 -21 2992.05 183.869   4
  -1   9 -21 2629.14 190.747   8
   1  11 -20 539.544 101.861   4
   1  11 -19 540.582 126.287   4
   1  11 -18 730.996 139.685   4
   1  11 -17 694.227 149.152   4
   1  11 -16 219.724 140.298   4
   1  11 -15 1543.41 207.890   4
  -1  11  14 19872.3 543.916   5
   1  11 -14 21348.3 645.840   4
  -1  11  13 4695.19 251.359   5
   1  11 -13 4633.45 312.181   4
   1  11 -13 4390.36 367.588   5
   1  11 -12 9883.12 445.619   4
  -1  11  12 10043.1 386.240   5
   1  11 -12 9646.42 486.007   5
  -1  11  11 145.958 130.655   5
   1  11 -11 226.430 175.497   4
   1  11 -11-190.445 249.908   5
   1  11 -10 1263.18 204.654   4
  -1  11  10 1172.80 165.420   5
   1  11 -10 1101.57 258.341   5
   1  11  -9 1632.33 235.706   4
   1  11  -9 1189.27 252.277   5
  -1  11   9 1518.93 179.830   5
  -1  11   8 6923.07 333.716   5
   1  11  -8 6559.60 396.158   5
   1  11  -8 6851.56 382.231   4
   1  11  -7 678.246 218.759   5
  -1  11   7 1225.74 179.932   5
   1  11  -7 1069.20 185.813   4
   1  11  -6 1183.70 200.618   4
   1  11  -6 1473.12 251.025   5
  -1  11   6 1134.54 168.940   5
  -1  11   5 1792.65 195.552   5
   1  11  -5 1772.35 205.551   4
   1  11  -5 1940.14 241.105   5
   1  11  -4 3900.15 290.630   4
   1  11  -4 4198.13 322.370   5
  -1  11   4 3803.98 264.227   5
   1  11  -3 1074.03 174.406   4
   1  11  -3 1136.87 204.062   5
  -1  11   3 902.250 172.260   5
   1  11  -2 38883.7 935.855   5
  -1  11   2 38450.0 908.782   5
   1  11  -2 38562.8 921.775   4
  -1  11   1 2691.40 250.663   5
   1  11  -1 2690.83 253.090   5
   1  11  -1 2062.10 210.725   4
  -1  11   0 28394.1 756.017   4
  -1  11   0 29092.2 768.473   5
   1  11   0 28234.8 761.142   5
   1  11   1 108.642 145.055   5
  -1  11  -1 97.0946 151.343   5
  -1  11  -1-44.9022 123.626   4
  -1  11  -2 907.731 174.049   4
  -1  11  -2 1199.66 200.753   5
   1  11   2 1031.05 183.750   5
  -1  11  -3 1205.23 196.914   4
   1  11   3 981.265 179.004   5
  -1  11  -3 1036.27 203.642   5
  -1  11  -4 5571.71 338.276   4
  -1  11  -4 5522.12 350.962   5
   1  11   4 5275.94 310.911   5
  -1  11  -5 573.560 154.247   4
   1  11   5 716.485 151.887   5
  -1  11  -5 588.482 207.883   5
  -1  11  -6 2725.63 258.766   4
  -1  11  -6 2844.21 280.422   5
   1  11   6 2621.12 231.096   5
   1  11   7 454.353 139.044   5
  -1  11  -7 347.577 160.341   4
  -1  11  -7 680.848 224.559   5
  -1  11  -8 1075.33 242.296   5
  -1  11  -8 1806.26 227.515   4
   1  11   8 1247.24 189.700   5
   1  11   9 329.991 140.234   5
  -1  11  -9 66.7539 229.123   5
  -1  11  -9 281.674 167.075   4
  -1  11 -10 11598.7 494.168   4
   1  11  10 11756.4 440.813   5
  -1  11 -10 12145.0 551.131   5
  -1  11 -11 2628.98 317.040   5
  -1  11 -11 2653.19 262.444   4
   1  11  11 2890.91 227.422   5
  -1  11 -12 9848.85 502.396   5
   1  11  12 9768.41 388.171   5
  -1  11 -12 10261.5 457.458   4
   1  11  13-186.206 127.848   5
  -1  11 -13-59.5389 291.465   5
  -1  11 -13-12.5763 173.795   4
  -1  11 -14 5699.81 339.432   4
   1  11  14 5929.61 291.658   5
   1  11  15 3461.87 217.431   5
  -1  11 -15 3550.64 262.207   4
   1  11  16 14261.0 410.895   5
  -1  11 -16 15771.9 510.296   4
  -1  11 -17 262.013 144.419   4
  -1  11 -18 1177.54 156.724   4
  -1  11 -19 1436.99 145.159   4
  -1  11 -20 1334.02 121.536   4
   1  13 -17 83.8085 78.6159   4
   1  13 -16 9618.80 317.276   4
   1  13 -15 248.057 106.985   4
   1  13 -14 1444.26 164.336   4
   1  13 -13 3319.34 221.112   4
   1  13 -12 311.599 133.222   4
   1  13 -11 295.695 222.324   5
   1  13 -11 579.926 152.377   4
  -1  13  10 3967.64 217.427   5
   1  13 -10 4215.92 269.803   4
   1  13 -10 3971.90 322.057   5
  -1  13   9 689.345 124.851   5
   1  13  -9 751.285 163.096   4
   1  13  -9 475.573 226.493   5
   1  13  -8 2357.93 222.518   4
   1  13  -8 2472.49 281.241   5
  -1  13   8 2726.66 209.518   5
   1  13  -7 10.4164 193.105   5
   1  13  -7 191.074 169.716   4
  -1  13   7-184.978 126.394   5
   1  13  -6 6218.02 354.835   5
  -1  13   6 5790.31 292.276   5
   1  13  -6 6189.80 326.546   4
   1  13  -5 441.316 158.778   4
  -1  13   5 690.210 149.918   5
   1  13  -5 510.190 195.537   5
   1  13  -4 10933.8 451.714   5
   1  13  -4 11052.1 451.478   4
  -1  13   4 10659.2 405.196   5
  -1  13   3 389.704 146.357   5
   1  13  -3 368.731 161.850   4
   1  13  -3 644.696 196.715   5
   1  13  -2 426.367 154.383   4
   1  13  -2 340.412 187.076   5
  -1  13   2 348.878 154.264   5
  -1  13   1 137.675 152.102   5
   1  13  -1 168.574 160.164   5
   1  13   0 609.320 178.169   5
  -1  13   0 825.777 189.420   5
  -1  13  -1-23.7809 157.433   5
   1  13   1-90.8724 143.846   5
   1  13   2 648.167 179.468   5
  -1  13  -2 344.856 181.291   5
  -1  13  -2 467.920 160.071   4
   1  13   3 162.056 145.115   5
  -1  13  -3-55.8218 147.630   4
  -1  13  -3 19.3346 171.309   5
  -1  13  -4 391.292 147.086   4
   1  13   4 258.297 126.848   5
  -1  13  -4 576.680 194.138   5
  -1  13  -5 348.440 165.381   4
   1  13   5 410.849 147.235   5
  -1  13  -5 606.980 206.001   5
   1  13   6 12191.4 429.677   5
  -1  13  -6 12318.6 471.190   4
  -1  13  -6 12426.1 480.520   5
   1  13   7 1052.64 160.908   5
  -1  13  -7 960.793 214.654   5
  -1  13  -7 1209.74 199.573   4
  -1  13  -8 8379.61 384.820   4
   1  13   8 8201.55 333.139   5
  -1  13  -8 8911.33 432.284   5
  -1  13  -9 3453.45 311.257   5
  -1  13  -9 3532.33 262.363   4
   1  13   9 3512.36 224.847   5
   1  13  10 418.604 127.212   5
  -1  13 -10 324.401 135.957   4
  -1  13 -10 362.887 230.236   5
   1  13  11 1289.45 142.036   5
  -1  13 -11 1362.40 259.208   5
  -1  13 -11 1322.44 181.587   4
  -1  13 -12-57.9215 121.018   4
  -1  13 -13 435.473 129.619   4
  -1  13 -14 248.560 105.658   4
  -1  13 -15 531.145 122.520   4
  -1  13 -16 2019.93 152.494   4
  -1  13 -17 26.3892 78.9923   4
   1  15  -9 664.869 105.102   4
   1  15  -8 61.5246 90.0582   4
   1  15  -7 3586.94 225.043   5
   1  15  -6-504.401 164.946   5
   1  15  -5 13777.6 415.087   5
  -1  15   4 1070.45 120.295   5
   1  15  -4 1009.42 160.913   5
   1  15  -3 5358.81 259.185   5
  -1  15   3 5605.82 233.287   5
  -1  15   2-195.253 105.129   5
   1  15  -2 93.1879 126.733   5
   1  15  -1 6424.82 273.229   5
  -1  15   1 6323.62 260.373   5
   1  15   0 92.5542 110.207   5
  -1  15   0-103.232 116.270   5
   1  15   1 859.820 132.952   5
  -1  15  -1 984.951 137.143   5
   1  15   2 1402.01 144.166   5
  -1  15  -2 1728.01 165.964   5
   1  15   3 217.163 97.5856   5
  -1  15  -3 140.970 120.915   5
   1  15   4 87.1359 95.2668   5
  -1  15  -4 202.849 124.265   5
  -1  15  -5 2940.08 210.613   5
   1  15   5 2767.23 168.554   5
  -1  15  -6 498.480 146.108   5
  -1  15  -7 6406.66 271.525   5
  -1  15  -8 348.948 111.971   4
  -1  15  -9 4225.75 200.829   4
   2   0 -29-14.3892 78.1351  11
   2   0 -27 54.8151 113.764   8
   2   0 -26 24949.0 714.335   8
   2   0 -25 77.5013 158.898   8
   2   0 -24 1641.13 249.217   8
   2   0 -23 41.0802 180.168   8
  -2   0  23-50.0382 138.627   6
  -2   0  22 3613.98 277.188   6
   2   0 -22 4185.99 328.443   8
   2   0 -21-37.6249 163.763   8
  -2   0  21-8.76870 134.402   6
  -2   0  20 3281.07 250.542   6
  -2   0  19-157.888 150.841   6
   2   0 -18 412.156 189.494   1
  -2   0  18 380.189 142.120   6
   2   0 -17 274.085 239.682   1
  -2   0  17-0.29170 108.040   6
   2   0 -16 4746.51 488.076   1
   2   0 -15 162.502 210.529   1
   2   0 -14 94454.2 2239.34   1
   2   0 -13-251.315 212.088   1
   2   0 -12 675.792 255.729   1
   2   0 -11 152.718 194.163   1
   2   0 -10 97182.2 1979.21   1
   2   0  -9-39.0104 150.821   1
   2   0  -8 28643.2 813.561   1
   2   0  -7 126.172 132.344   1
   2   0  -6 35103.1 823.502   1
   2   0  -5-57.6122 113.913   1
   2   0  -4 15005.5 411.417   1
   2   0  -3-90.2492 69.2293   1
   2   0  -2 102284. 1499.56   1
   2   0   1 43.8282 40.5323   3
   2   0   2 188357. 2678.63   3
   2   0   3-141.416 101.684   3
   2   0   4 22057.8 572.736   3
   2   0   5-4.84762 142.307   3
   2   0   6 26670.7 737.656   3
   2   0   7-1.33476 163.804   3
   2   0   8 20843.1 737.306   3
  -2   0  -8 21455.6 683.118   1
  -2   0  -9-26.4141 137.151   1
  -2   0 -10 27086.0 882.842   1
  -2   0 -11 7.64289 153.120   1
  -2   0 -12 38486.6 1175.70   1
  -2   0 -13 75.4186 171.270   1
  -2   0 -14 89864.3 2170.90   1
  -2   0 -15-45.5969 173.412   1
   2   0  16 8753.76 362.617   6
  -2   0 -16 9204.24 669.860   1
   2   0  17 68.0293 116.849   6
  -2   0 -17-389.590 242.560   1
   2   0  18 23.6512 123.679   6
  -2   0 -18-22.5632 159.816   8
   2   0  19-210.556 130.993   6
  -2   0 -19-115.378 170.227   8
   2   0  20 5458.54 327.108   6
  -2   0 -20 5381.69 374.784   8
  -2   0 -21-170.106 182.637   8
   2   0  21-57.2737 135.783   6
  -2   0 -22 798.311 213.285   8
  -2   0 -23 124.940 178.510   8
  -2   0 -24 967.812 235.047   8
  -2   0 -25-42.5735 163.148   8
  -2   0 -26 20112.6 611.745   8
   2   0  27-88.2201 85.4353  10
  -2   0 -28 205.772 102.367  11
   2  -2 -29 1434.68 126.510  11
   2   2 -28 2557.63 195.935   8
   2   2 -27 1576.84 202.584   8
   2   2 -26 2151.59 215.409   8
   2   2 -25 575.918 205.663   8
   2   2 -24 276.829 185.105   8
  -2   2  23 773.106 177.223   6
   2   2 -23 928.559 231.004   8
  -2   2  22 8978.21 425.645   6
  -2  -2  22 7855.07 376.869   6
   2   2 -22 8579.75 449.607   8
   2  -2 -21 430.571 173.097   8
  -2   2  21 233.056 166.186   6
  -2  -2  21 209.063 135.491   6
  -2  -2  20 279.192 133.117   6
   2  -2 -20 579.701 178.545   8
  -2   2  20 591.604 167.029   6
   2  -2 -19 10889.6 447.649   8
  -2  -2  19 10058.8 413.344   6
  -2   2  19 10407.4 448.812   6
   2  -2 -19 10879.1 887.292   1
  -2  -2  18 13207.6 460.261   6
   2  -2 -18 14357.6 989.166   1
  -2   2  18 13425.7 491.728   6
   2  -2 -18 12887.3 475.577   8
  -2  -2  17 10407.3 390.495   6
  -2   2  17 9959.64 399.989   6
   2  -2 -17 10524.7 803.802   1
  -2   2  16 429.887 136.971   6
   2  -2 -16 288.037 261.869   1
   2  -2 -15 3450.13 450.866   1
   2   2 -15 4034.63 425.283   1
   2   2 -14 625.929 204.320   1
   2  -2 -14 1024.42 286.313   1
   2   2 -13 12335.2 631.306   1
   2  -2 -13 12217.6 716.242   1
   2  -2 -12 224.947 215.887   1
   2   2 -12 318.306 152.695   1
   2   2 -11 208.388 151.354   1
   2  -2 -11 428.392 210.485   1
   2   2 -10 37704.1 995.714   1
   2  -2 -10 37818.4 1130.73   1
   2   2  -9 396.933 148.880   1
   2  -2  -9 110.170 166.527   1
   2   2  -8 2091.46 197.766   1
   2  -2  -8 1953.45 249.091   1
   2  -2  -7 38862.9 1005.19   1
   2   2  -7 39917.5 865.462   1
  -2  -2   7 39428.9 923.966   3
   2   2  -6 2912.87 196.846   1
  -2  -2   6 2867.24 217.086   3
   2   2  -5 8585.29 303.757   1
  -2  -2   5 8229.71 316.416   3
  -2  -2   4 10534.9 319.419   3
   2   2  -4 10652.0 330.030   1
  -2  -2   3 6618.24 208.816   3
   2   2  -3 6226.23 247.153   1
  -2  -2   2 16302.8 318.263   3
  -2   2   1 175.283 104.218   2
  -2  -2   1 350.638 51.0563   3
  -2   2   0 554.004 124.102   2
   2   2   0 470.406 141.185   2
   2  -2   1 2407.09 78.6423   1
   2   2   1 2710.34 223.755   2
   2  -2   2 27722.0 624.405   3
   2  -2   3 11550.9 385.004   3
   2  -2   4 536.171 136.914   3
  -2   2  -4 432.730 54.8654   1
  -2   2  -5 6609.66 215.571   1
   2  -2   5 6330.27 321.263   3
  -2   2  -6 31598.6 653.083   1
   2  -2   6 30752.8 817.218   3
  -2   2  -7 16135.3 468.073   1
   2  -2   7 15202.6 581.731   3
  -2   2  -8 2659.32 210.749   1
   2  -2   8 2824.93 286.359   3
  -2   2  -9 25525.6 717.783   1
   2  -2   9 24130.7 831.430   3
  -2   2 -10 11213.1 488.053   1
   2  -2  10 10647.3 572.059   3
  -2   2 -11 3849.89 318.484   1
   2  -2  11 3856.91 384.125   3
  -2  -2 -11 3631.75 390.165   1
  -2  -2 -12 348.441 201.723   1
  -2   2 -12 492.497 159.067   1
  -2  -2 -13 1495.71 315.150   1
  -2   2 -13 1437.70 229.495   1
  -2  -2 -14 242.610 247.160   1
  -2  -2 -15 1587.22 361.752   1
  -2  -2 -16 947.911 307.009   1
   2   2  16 831.139 140.667   6
   2   2  17 4132.39 270.336   6
   2  -2  17 4558.49 266.098   6
  -2  -2 -17 4328.63 288.662   8
  -2  -2 -17 5034.45 584.191   1
   2   2  18 3572.92 271.536   6
   2  -2  18 3830.62 252.020   6
  -2  -2 -18 3733.51 277.879   8
  -2  -2 -18 3542.56 532.794   1
  -2  -2 -19 15749.0 1077.65   1
   2   2  19 15394.2 558.312   6
  -2  -2 -19 16063.8 577.651   8
   2  -2  19 16725.6 533.692   6
  -2  -2 -20 1597.78 222.508   8
   2  -2  20 1957.87 208.748   6
   2   2  20 2027.70 229.260   6
  -2   2 -20 2177.58 275.316   8
  -2  -2 -21 194.113 154.663   8
  -2   2 -21 131.820 182.869   8
   2   2  21-48.8987 158.707   6
  -2   2 -22 7911.35 447.097   8
  -2  -2 -22 6346.77 381.664   8
  -2  -2 -23 2965.69 270.038   8
  -2   2 -23 3403.38 315.196   8
  -2   2 -24 115.839 192.181   8
  -2   2 -25 381.831 190.527   8
  -2   2 -26 1143.01 195.858   8
  -2   2 -27 4683.70 240.167  11
  -2  -2 -27 5303.02 276.140  11
  -2   2 -27 5016.81 282.328   8
  -2   2 -28 3169.54 168.704  11
   2   2  28 2922.42 168.173  10
  -2  -2 -28 3704.29 206.438  11
  -2   4  28 161.953 84.9906  10
   2   4 -28 72.2775 96.3722   8
   2   4 -27 4971.89 263.910   8
   2  -4 -27 3988.01 233.976  11
   2   4 -26 254.870 171.804   8
   2   4 -25 3759.10 280.134   8
   2   4 -24 312.403 189.403   8
   2   4 -23-20.0015 188.202   8
   2   4 -22 10000.0 471.034   8
  -2   4  22 10546.1 450.518   6
  -2   4  21 1020.84 210.101   6
  -2   4  20-58.4425 177.046   6
  -2   4  19 8666.19 428.079   6
  -2   4  18 9504.05 408.891   6
   2  -4 -18 8337.80 798.764   1
   2  -4 -17 2195.30 451.216   1
  -2   4  17 1957.16 202.534   6
   2  -4 -16 1905.15 406.080   1
  -2   4  16 1617.73 179.161   6
   2  -4 -15 8108.52 697.564   1
  -2   4  15 7238.64 328.777   6
   2  -4 -14 569.427 272.319   1
   2  -4 -13 683.914 281.680   1
   2  -4 -12-49.7957 192.632   1
   2  -4 -11 5342.08 480.468   1
   2  -4 -10 6006.96 502.519   1
   2  -4  -9 30662.5 1059.02   1
   2   4  -9 30404.2 761.528   1
  -2  -4   9 30548.2 871.755   3
   2  -4  -8 304.489 209.333   1
  -2  -4   8 182.042 127.564   3
  -2  -4   7 12945.6 474.946   3
  -2  -4   6 31104.3 742.144   3
  -2  -4   5 18973.0 508.099   3
  -2  -4   4 2422.71 154.882   3
  -2  -4   3 9701.88 291.363   3
   2   4  -2 317.062 177.452   2
  -2   4   2 158.754 162.974   2
  -2  -4   2 159.752 69.0876   3
  -2   4   1 29222.4 869.554   2
   2   4  -1 30383.3 928.699   2
   2   4   0 5353.23 402.124   2
  -2   4   0 5802.20 375.504   2
   2   4   1 41068.8 1127.77   2
  -2   4  -1 43631.1 1114.79   2
   2  -4   2 15823.5 317.979   1
   2   4   2 15939.3 674.651   2
   2  -4   2 16370.4 542.781   3
   2  -4   3 32228.3 804.510   3
   2  -4   4 3104.26 240.825   3
   2  -4   5 14244.3 516.056   3
   2  -4   6 8475.47 410.792   3
   2  -4   7 22740.9 734.798   3
   2  -4   8 1854.04 251.045   3
   2  -4   9 11827.0 573.650   3
   2  -4  10 595.761 190.932   3
  -2  -4 -11-35.8673 200.177   1
   2  -4  11 100.367 149.405   3
  -2  -4 -12 4810.30 505.612   1
   2  -4  12 4948.32 440.247   3
  -2  -4 -13 7041.85 604.911   1
   2   4  14 2292.06 199.776   6
  -2  -4 -14 2314.34 398.473   1
   2   4  15 8278.25 362.788   6
  -2  -4 -15 7680.73 696.106   1
   2   4  16 1928.26 204.709   6
  -2  -4 -16 2272.51 445.470   1
  -2  -4 -17 1829.65 429.746   1
   2   4  17 1704.40 211.691   6
   2   4  18 5992.88 341.732   6
   2   4  19 8955.48 428.155   6
  -2   4 -20 1646.27 235.099   8
   2   4  20 1741.42 227.342   6
  -2   4 -21 336.735 210.574   8
  -2   4 -22 256.803 183.768   8
  -2   4 -23 548.324 213.277   8
  -2   4 -24 126.179 171.706   8
  -2   4 -25 2960.00 293.105   8
  -2  -4 -26-94.4945 132.145  11
  -2   4 -26 66.7296 131.170   8
   2   4  27 5062.95 235.135  10
  -2   4 -27 4808.36 268.882   8
  -2  -4 -27 5283.83 250.073  11
   2   4  28 3004.50 155.859  10
   2   6 -27-82.7720 94.2993   8
  -2   6  27 325.989 82.7523  10
   2   6 -26 13682.2 436.012   8
   2  -6 -25 520.068 130.320  11
   2   6 -25 305.872 153.167   8
   2   6 -24 27.3097 143.349   8
   2   6 -23 60.0658 161.939   8
   2   6 -22 1663.41 225.851   8
   2   6 -21 134.674 168.054   8
  -2   6  20 1530.70 245.857   6
  -2   6  19 139.156 150.033   6
   2   6 -19-13.2014 114.753   4
   2   6 -18 552.297 129.447   4
  -2   6  18 451.925 153.802   6
  -2   6  17 262.975 132.590   6
   2   6 -17 248.572 126.676   4
  -2   6  16 12930.9 490.866   6
   2  -6 -16 13229.9 979.860   1
   2   6 -16 13714.3 479.724   4
   2   6 -15 676.300 135.521   4
   2  -6 -15 725.098 300.418   1
  -2   6  15 761.178 153.921   6
   2  -6 -14 37918.0 1591.26   1
  -2   6  14 37311.8 864.865   6
   2   6 -14 38468.6 948.835   5
   2   6 -14 38048.5 864.598   4
   2   6 -13 543.966 133.746   4
   2   6 -13 609.590 244.667   5
   2  -6 -13 368.671 253.078   1
   2   6 -13 152.852 129.164   7
  -2   6  13 392.334 132.424   6
   2  -6 -12 151.818 248.497   1
   2  -6 -11 1679.10 332.160   1
   2  -6 -10 16189.5 881.347   1
   2  -6  -9 13562.6 779.417   1
   2  -6  -8 8895.96 595.885   1
   2  -6  -7 515.059 207.533   1
   2  -6  -6 1192.29 252.950   1
   2  -6  -5 1765.67 276.650   1
   2   6  -5 1640.54 351.935   2
   2   6  -4 13264.7 767.267   2
   2   6  -3 1086.10 304.104   2
  -2  -6   2 19403.9 507.196   3
   2   6  -2 19702.6 916.146   2
  -2  -6   1 2646.90 204.191   3
   2   6  -1 2335.86 371.901   2
  -2   6   1 2370.36 344.836   2
  -2   6   0 659.369 237.154   2
   2   6   0 897.922 285.392   2
   2  -6   0 785.371 124.838   1
   2  -6   1 1667.94 228.059   3
   2  -6   1 1767.99 148.348   1
  -2   6  -1 1759.31 315.853   2
   2   6   1 1688.20 331.224   2
   2   6   2 30795.7 1140.37   2
  -2   6  -2 30714.1 1144.28   2
   2  -6   2 32846.1 922.296   3
  -2   6  -3 557.455 264.510   2
   2  -6   3 292.456 153.715   3
  -2   6  -4 21967.4 996.607   2
   2  -6   4 22926.9 723.352   3
   2  -6   5 483.799 136.110   3
   2  -6   6 2917.49 272.301   3
   2  -6   7 830.747 179.963   3
   2  -6   8 1244.14 210.590   3
   2  -6   9 2651.20 278.469   3
  -2  -6 -10 4674.19 496.309   1
  -2  -6 -11-191.357 254.469   1
  -2   6 -12 9958.63 452.046   5
  -2  -6 -12 9666.41 752.244   1
  -2   6 -12 10059.6 380.869   4
  -2  -6 -13 576.578 234.563   1
  -2   6 -13 472.320 124.824   4
  -2   6 -13 67.0266 261.845   5
   2   6  13 335.051 120.714   6
  -2   6 -14 30035.2 753.676   4
   2   6  14 31292.5 790.384   6
  -2  -6 -14 32218.9 1482.66   1
   2   6  15 1616.71 200.883   6
  -2  -6 -15 1601.49 394.248   1
  -2   6 -15 1814.59 191.810   4
   2   6  16 1993.54 209.881   6
  -2   6 -16 1461.57 170.348   4
  -2  -6 -16 2054.45 439.925   1
  -2   6 -17 486.353 139.300   4
  -2   6 -18 294.528 123.599   4
  -2   6 -19 289.945 178.844   8
  -2   6 -20 4277.35 314.214   8
  -2   6 -21 4410.29 322.471   8
  -2   6 -22 198.937 174.316   8
  -2  -6 -23 1078.60 175.811  11
  -2   6 -23 1106.59 187.774   8
  -2   6 -24 3960.23 283.493   8
  -2  -6 -24 3870.34 236.931  11
  -2   6 -25 1372.61 174.439   8
  -2  -6 -25 1075.59 136.082  11
   2   6  25 1439.92 152.001  10
   2   6  26 15794.9 415.036  10
  -2   6 -26 17539.9 468.195   8
   2   8 -25 186.663 89.4293   8
   2   8 -24 33.9566 101.016   8
  -2   8  24-2.21787 82.5699  10
   2   8 -23 7134.83 308.006   8
   2   8 -22 2969.42 229.873   8
   2   8 -21 1435.43 151.658   4
   2   8 -21 1440.65 192.298   8
   2   8 -20 2387.38 199.141   4
   2   8 -20 2342.36 222.287   8
   2   8 -19 5457.53 306.405   4
   2   8 -19 5189.65 320.019   8
   2   8 -18 7659.91 364.391   4
   2   8 -17 7735.82 377.122   4
   2   8 -16 2108.29 228.069   4
   2   8 -15 262.941 150.005   4
   2   8 -14 4112.59 376.306   5
   2   8 -14 4302.94 295.292   4
   2   8 -13 529.630 243.190   5
   2  -8 -13 635.195 310.034   1
   2   8 -13 597.178 172.021   4
   2   8 -13 316.085 129.399   7
   2   8 -12-52.3135 278.336   2
   2   8 -12-186.315 142.706   7
   2   8 -12 70.6010 134.405   4
   2  -8 -12 131.389 244.189   1
   2   8 -12-0.24804 209.492   5
   2  -8 -11 100.530 204.364   1
   2   8 -11 484.469 154.664   4
   2   8 -11 186.655 360.081   2
   2   8 -11 230.426 115.012   7
   2   8 -11 131.082 199.622   5
   2  -8 -10 96.7316 216.771   1
   2   8 -10 157.536 178.016   5
   2   8 -10 34.5485 277.388   2
   2   8 -10 397.753 137.821   4
   2   8  -9 12538.6 480.484   5
   2  -8  -9 11393.7 784.828   1
   2   8  -9 12186.3 451.846   4
   2   8  -9 12046.5 965.905   2
   2   8  -8 4000.61 257.409   4
   2  -8  -8 3675.29 437.090   1
   2   8  -8 4066.21 272.796   5
   2   8  -8 3335.27 548.846   2
   2  -8  -7 33912.0 1274.02   1
   2   8  -7 33864.2 1577.09   2
   2  -8  -6 38914.6 1327.25   1
   2   8  -6 36818.8 1605.50   2
   2  -8  -5 10099.5 620.896   1
   2   8  -5 8990.58 764.326   2
   2   8  -4-87.5919 253.883   2
   2  -8  -4 417.709 188.984   1
   2   8  -3-121.575 280.115   2
   2   8  -2 1844.63 405.081   2
   2   8  -1 7857.59 689.641   2
  -2   8   0 1048.42 337.439   2
   2   8   0 1125.02 345.481   2
  -2   8  -1 3519.97 469.883   2
  -2   8  -2 158.592 212.450   2
  -2   8  -3 934.499 314.510   2
  -2   8  -4 6289.60 617.846   2
  -2   8  -5 11967.5 861.681   2
  -2   8  -6 38294.3 1607.12   2
  -2  -8  -6 38180.0 1359.74   1
  -2   8  -7 19248.3 574.973   4
  -2   8  -7 18774.2 570.688   5
  -2   8  -7 18738.8 1125.96   2
  -2  -8  -7 19246.6 972.772   1
  -2   8  -8 2158.93 207.929   4
  -2   8  -8 1724.08 208.216   5
  -2   8  -8 2041.31 438.255   2
  -2  -8  -8 1781.11 345.086   1
  -2   8  -9 7857.20 379.510   5
  -2  -8  -9 7618.75 662.554   1
  -2   8  -9 7419.86 752.169   2
  -2   8  -9 7437.02 360.877   4
  -2   8 -10 8316.07 429.659   5
  -2  -8 -10 7894.68 711.261   1
  -2   8 -10 8352.93 386.647   4
  -2   8 -10 7246.61 742.999   2
  -2   8 -11 7119.51 431.015   5
  -2   8 -11 5924.01 720.939   2
  -2  -8 -11 6144.86 646.130   1
  -2   8 -11 6562.26 353.083   4
  -2   8 -12 497.449 260.655   5
  -2   8 -12 706.168 380.221   2
  -2  -8 -12 291.706 277.354   1
  -2   8 -12 60.5626 138.268   4
  -2   8 -13 452.625 276.471   5
  -2  -8 -13 133.346 239.183   1
  -2   8 -13 516.626 158.669   4
  -2   8 -14 419.643 169.116   4
  -2   8 -15 304.475 142.167   4
  -2   8 -15 500.922 146.639   8
  -2   8 -16 6578.18 348.929   4
  -2   8 -16 6701.73 365.095   8
  -2   8 -17 10658.8 448.919   8
  -2   8 -17 10580.8 429.905   4
  -2   8 -18 8477.00 380.702   4
  -2   8 -18 8590.65 398.624   8
  -2   8 -19 1426.67 169.172   4
  -2   8 -19 1807.24 213.876   8
  -2   8 -20 33.2555 146.766   8
  -2   8 -20 71.1394 107.194   4
  -2   8 -21 3137.53 250.012   8
  -2   8 -22 8153.31 351.851   8
   2   8  22 8378.23 324.944  10
   2   8  23 1880.07 155.103  10
  -2   8 -23 2679.00 195.942   8
   2   8  24 258.024 80.9537  10
  -2   8 -24 141.303 96.7804   8
   2  10 -21 5382.42 233.854   4
   2  10 -20 1043.74 126.906   4
   2  10 -19 8168.83 338.588   4
   2  10 -18 596.853 150.721   4
   2  10 -17 1949.70 213.356   4
   2  10 -16 1251.95 186.916   4
   2  10 -15 16280.9 566.794   4
   2  10 -14 58.5725 309.364   5
  -2  10  14 201.548 121.308   5
   2  10 -14 451.129 164.912   4
   2  10 -13 4573.00 320.730   4
  -2  10  13 4477.95 266.870   5
   2  10 -13 4204.09 363.475   5
   2  10 -12 961.957 302.298   5
  -2  10  12 881.032 154.919   5
   2  10 -12 835.082 172.828   4
  -2  10  11 6917.18 332.581   5
   2  10 -11 6611.97 371.260   4
   2  10 -11 6821.38 428.512   5
   2  10 -10 1075.80 191.893   4
  -2  10  10 1215.13 173.805   5
   2  10 -10 1118.08 251.670   5
   2  10  -9 6343.32 384.178   5
   2  10  -9 7122.74 380.728   4
  -2  10   9 6897.17 335.182   5
   2  10  -8 5060.20 698.574   2
   2  10  -8 4857.09 331.713   5
   2  10  -8 4615.28 297.377   4
  -2  10   8 4393.19 273.806   5
   2  10  -7 8909.42 415.754   4
   2  10  -7 8831.33 427.379   5
   2  10  -7 9803.39 954.844   2
  -2  10   7 8647.67 374.262   5
   2  10  -6 9257.87 414.671   4
   2  10  -6 9755.22 449.053   5
   2  10  -6 9165.72 902.095   2
  -2  10   6 9157.33 386.639   5
   2  10  -5 5543.37 666.551   2
   2  10  -5 5373.75 312.507   4
   2  10  -5 5337.22 334.321   5
  -2  10   5 5468.30 302.479   5
   2  10  -4 2260.36 485.549   2
   2  10  -4 2008.55 203.610   4
  -2  10   4 2147.03 211.012   5
   2  10  -4 2203.34 249.713   5
   2  10  -3 9379.38 400.196   4
  -2  10   3 9208.94 386.368   5
   2  10  -3 8201.79 821.342   2
   2  10  -3 9573.72 408.473   5
   2  10  -2 80.5613 278.155   2
  -2  10   2 52.3536 132.501   5
   2  10  -2 25.9619 111.465   4
   2  10  -2 106.827 138.447   5
  -2  10   1 6020.36 317.281   5
   2  10  -1 5256.21 299.929   5
   2  10  -1 5404.77 299.767   4
  -2  10   0-136.357 143.752   5
   2  10   0 157.500 137.568   5
  -2  10   0-212.112 152.243   4
   2  10   1 12975.7 476.731   5
  -2  10  -1 12520.9 458.248   5
  -2  10  -1 12624.1 467.463   4
   2  10   2 889.133 162.172   5
  -2  10  -2 1014.33 181.826   5
  -2  10  -2 921.257 154.170   4
  -2  10  -3 15848.5 543.072   5
  -2  10  -3 15621.0 539.817   4
  -2  10  -3 14163.5 1025.09   2
   2  10   3 15499.0 520.523   5
  -2  10  -4 2978.07 491.135   2
  -2  10  -4 3308.43 295.803   5
  -2  10  -4 3099.01 249.583   4
   2  10   4 3376.45 249.344   5
  -2  10  -5 4599.18 312.505   5
  -2  10  -5 4439.67 300.808   4
   2  10   5 4544.71 283.274   5
  -2  10  -5 3557.01 513.234   2
  -2  10  -6 12800.4 515.413   5
  -2  10  -6 12955.0 999.137   2
   2  10   6 12810.7 476.921   5
  -2  10  -6 12909.6 495.829   4
  -2  10  -7 701.933 193.854   5
  -2  10  -7 501.394 319.335   2
  -2  10  -7 794.950 185.309   4
   2  10   7 784.794 160.795   5
  -2  10  -8 2025.07 262.826   5
  -2  10  -8 1514.15 374.019   2
  -2  10  -8 1644.93 212.838   4
   2  10   8 1827.80 203.473   5
  -2  10  -9 1528.52 249.296   5
   2  10   9 1679.85 203.691   5
  -2  10  -9 1459.29 203.185   4
   2  10  10 1257.85 186.266   5
  -2  10 -10 1383.27 213.241   4
  -2  10 -10 1389.96 268.395   5
   2  10  11 575.302 145.578   5
  -2  10 -11 589.199 261.453   5
  -2  10 -11 664.202 174.954   4
  -2  10 -12-121.992 160.888   4
  -2  10 -12-233.338 301.007   5
   2  10  12-17.4535 129.675   5
  -2  10 -13 28249.0 831.519   5
  -2  10 -13 26099.9 763.231   4
   2  10  13 26054.6 696.287   5
  -2  10 -14 96.2453 164.413   4
   2  10  14 179.560 146.915   5
   2  10  15 24613.2 655.691   5
  -2  10 -15 24998.1 715.988   4
   2  10  16 5011.86 270.786   5
  -2  10 -16 5781.37 328.619   4
   2  10  17 2156.57 191.061   5
  -2  10 -17 2447.96 217.204   4
   2  10  18 869.486 134.576   5
  -2  10 -18 756.965 146.615   4
  -2  10 -19 1122.38 147.402   4
  -2  10 -20 412.123 102.917   4
  -2  10 -21 74.3397 79.4921   4
   2  12 -19 170.114 79.9536   4
   2  12 -18 1618.99 147.449   4
   2  12 -17 534.036 123.963   4
   2  12 -16 3706.94 231.791   4
   2  12 -15 382.352 136.343   4
   2  12 -14 11443.2 434.347   4
   2  12 -13 1352.26 284.053   5
   2  12 -13 1255.64 193.963   4
   2  12 -12 405.518 269.549   5
   2  12 -12 236.806 155.273   4
  -2  12  11 630.987 129.208   5
   2  12 -11 451.211 179.891   4
   2  12 -10 5974.13 341.606   4
   2  12 -10 5481.53 373.837   5
  -2  12  10 6009.40 292.021   5
   2  12  -9 550.304 241.273   5
  -2  12   9 497.406 135.557   5
   2  12  -9 351.282 156.915   4
  -2  12   8 2213.00 204.476   5
   2  12  -8 2289.09 285.977   5
   2  12  -8 1936.18 221.544   4
  -2  12   7 3023.65 226.812   5
   2  12  -7 2820.01 280.334   5
   2  12  -7 2908.33 261.641   4
   2  12  -6 1155.30 247.435   5
  -2  12   6 1069.78 162.764   5
   2  12  -6 587.843 158.556   4
   2  12  -5 1467.37 233.222   5
  -2  12   5 1255.74 185.819   5
   2  12  -5 1341.33 193.234   4
   2  12  -4 4840.96 306.625   4
  -2  12   4 5070.64 293.315   5
   2  12  -4 5402.68 340.208   5
   2  12  -3 1072.83 210.508   5
   2  12  -3 921.219 177.216   4
  -2  12   2 5095.10 308.493   5
   2  12  -2 4936.93 335.311   5
   2  12  -2 4747.11 314.319   4
  -2  12   1 569.979 169.846   5
   2  12  -1 454.185 168.996   5
   2  12   0 588.759 184.576   5
  -2  12   0 924.884 201.699   5
   2  12   1 1906.44 237.145   5
  -2  12  -1 1267.74 197.467   4
  -2  12  -1 1784.68 229.755   5
   2  12   2 8411.00 388.158   5
  -2  12  -2 8749.91 399.819   4
  -2  12  -2 8578.71 410.739   5
  -2  12  -3 71.2242 142.642   4
  -2  12  -3 52.4035 174.489   5
   2  12   3-45.6648 158.924   5
  -2  12  -4 5761.27 347.390   5
   2  12   4 5515.10 316.945   5
  -2  12  -4 5375.78 335.030   4
  -2  12  -5 3318.15 277.555   4
  -2  12  -5 2954.25 285.765   5
   2  12   5 3068.55 242.785   5
  -2  12  -6 1925.91 227.793   4
   2  12   6 2096.43 204.488   5
  -2  12  -6 2268.00 294.610   5
  -2  12  -7 1982.34 259.112   5
   2  12   7 2198.50 219.454   5
  -2  12  -7 1961.05 237.653   4
  -2  12  -8 4424.28 304.054   4
   2  12   8 4661.57 284.897   5
  -2  12  -8 4701.56 363.033   5
  -2  12  -9 1374.85 295.369   5
  -2  12  -9 1227.59 203.108   4
   2  12   9 1084.12 166.652   5
  -2  12 -10 1043.53 201.381   4
  -2  12 -10 1010.75 263.084   5
   2  12  10 1668.54 181.695   5
   2  12  11-96.1177 113.129   5
  -2  12 -11-66.1666 163.385   4
  -2  12 -11 185.811 245.556   5
  -2  12 -12 2494.31 233.977   4
   2  12  12 2739.41 199.687   5
   2  12  13 2603.25 187.428   5
  -2  12 -13 3242.74 258.961   4
  -2  12 -14 11925.8 442.933   4
   2  12  14 12251.9 376.797   5
  -2  12 -15 15.2860 117.497   4
  -2  12 -16 3124.86 209.083   4
  -2  12 -17 965.667 134.933   4
  -2  12 -18 125.726 88.0890   4
   2  14 -14 50.8264 81.0240   4
   2  14 -13 1414.49 139.843   4
   2  14 -12 309.786 106.281   4
   2  14 -11 385.769 114.266   4
   2  14 -10 173.173 108.666   4
   2  14 -10-50.5653 184.250   5
   2  14  -9 21.3457 115.393   4
   2  14  -9-214.468 182.136   5
   2  14  -8 3167.72 221.992   4
   2  14  -8 3334.57 270.225   5
   2  14  -7 11217.7 434.653   5
   2  14  -7 10609.6 404.774   4
  -2  14   7 11446.0 353.228   5
  -2  14   6 10677.4 355.631   5
   2  14  -6 10880.4 405.296   4
   2  14  -6 10992.7 422.959   5
   2  14  -5 12971.3 446.879   4
   2  14  -5 12980.0 462.757   5
  -2  14   5 12992.1 402.427   5
  -2  14   4 81.0851 113.435   5
   2  14  -4 72.2045 156.918   5
   2  14  -4 165.576 131.001   4
   2  14  -3 267.885 154.185   5
  -2  14   3 254.354 127.515   5
  -2  14   2 210.062 127.954   5
   2  14  -2 63.5141 148.189   5
   2  14  -1 819.371 158.169   5
  -2  14   1 967.525 158.058   5
   2  14   0 160.699 150.208   5
  -2  14   0 417.308 149.155   5
   2  14   1 333.250 154.161   5
  -2  14  -1 89.9780 144.305   5
  -2  14  -2-25.4596 147.774   5
   2  14   2 157.734 124.798   5
  -2  14  -3 131.240 144.460   4
   2  14   3 244.948 131.579   5
  -2  14  -3 207.428 148.241   5
   2  14   4 343.212 128.019   5
  -2  14  -4 364.922 142.189   4
  -2  14  -4 220.892 153.730   5
  -2  14  -5 19148.3 574.895   4
   2  14   5 19290.6 517.821   5
  -2  14  -5 18668.7 549.233   5
  -2  14  -6 9262.71 379.293   5
   2  14   6 8836.45 334.483   5
  -2  14  -6 9048.35 376.657   4
  -2  14  -7 9038.62 375.012   5
   2  14   7 8492.21 311.055   5
  -2  14  -7 8637.92 373.976   4
  -2  14  -8-35.3239 173.226   5
   2  14   8 114.770 102.867   5
  -2  14  -8 188.369 123.825   4
  -2  14  -9 626.920 194.730   5
   2  14   9 697.049 107.897   5
  -2  14  -9 613.182 138.891   4
  -2  14 -10 1600.02 164.853   4
  -2  14 -11 2127.51 172.447   4
  -2  14 -12 3112.65 193.073   4
  -2  14 -13 28.9116 89.1654   4
  -2  14 -14 1034.53 120.854   4
   3  -1 -29 45.7709 82.5449  11
   3   1 -29 173.388 83.5890  11
   3   1 -28 3328.89 212.935   8
   3   1 -27 1121.39 171.596   8
   3   1 -26 255.276 163.195   8
   3  -1 -26 338.508 138.787   8
   3  -1 -25 2010.47 215.640   8
   3   1 -25 2440.12 245.887   8
   3   1 -24 3209.03 308.956   8
   3  -1 -24 3855.50 275.071   8
  -3   1  24 3469.87 280.102   6
   3   1 -23 17525.1 626.289   8
  -3   1  23 16785.8 566.392   6
  -3  -1  23 15429.6 536.223   6
   3  -1 -23 15390.6 566.584   8
  -3   1  22 414.067 174.240   6
  -3  -1  22 491.570 173.569   6
   3  -1 -22 424.855 170.969   8
   3   1 -22 526.068 193.109   8
   3  -1 -21 14377.3 561.412   8
  -3  -1  21 14632.1 527.723   6
  -3   1  21 15906.3 553.425   6
   3  -1 -20 4382.44 553.776   1
   3  -1 -20 4717.56 320.371   8
  -3  -1  20 5141.19 306.666   6
  -3   1  20 5137.59 331.175   6
  -3  -1  19 7970.69 367.585   6
   3  -1 -19 8320.01 758.039   1
  -3   1  19 7945.43 384.006   6
  -3  -1  18 20286.7 596.026   6
   3  -1 -18 20868.6 1147.45   1
  -3   1  18 20471.9 615.681   6
   3   1 -17 139.126 177.182   1
  -3  -1  17 57.3545 101.203   6
   3  -1 -17 177.619 221.271   1
  -3   1  17 128.342 109.281   6
   3   1 -16 1389.85 310.704   1
   3  -1 -16 886.247 272.821   1
   3   1 -15 14192.3 778.212   1
   3  -1 -15 13655.2 816.018   1
   3  -1 -14 1458.21 301.803   1
   3   1 -14 1834.96 296.781   1
   3  -1 -13 8487.95 589.874   1
   3   1 -13 8237.22 543.664   1
   3   1 -12 25746.2 924.297   1
   3  -1 -12 24224.1 951.235   1
   3   1 -11 40796.1 1154.76   1
   3  -1 -11 41057.3 1204.28   1
   3  -1 -10 13987.6 649.331   1
   3   1 -10 14415.6 608.542   1
   3   1  -9 20348.1 685.732   1
   3  -1  -9 19184.0 713.176   1
   3  -1  -8 37798.8 982.642   1
   3   1  -8 38304.8 953.010   1
   3   1  -7 4545.92 293.843   1
   3  -1  -7 4426.70 310.612   1
   3   1  -6 1635.21 180.162   1
   3  -1  -6 1594.78 194.292   1
   3   1  -5 25107.0 597.211   1
   3  -1  -5 24911.0 644.469   1
   3  -1  -4 48759.0 951.201   1
   3   1  -4 49640.8 901.241   1
   3   1  -3 7428.43 251.000   1
   3  -1  -3 6930.17 267.319   1
   3  -1  -2 3210.88 157.951   1
   3   1  -2 3382.61 160.486   1
   3   1  -2 3488.19 111.138   3
   3  -1  -1 44896.9 740.189   1
   3   1  -1 44316.8 801.723   1
   3  -1  -1 46312.5 743.730   2
  -3  -1   0 54931.9 790.736   3
   3   1   0 54791.0 782.909   3
   3  -1   0 54389.4 815.022   1
  -3   1   0 53830.9 812.154   1
   3   1   0 53402.3 931.465   2
   3   1   1 116279. 1632.27   3
   3   1   1 111604. 1757.33   2
   3  -1   1 110381. 1742.68   3
  -3   1  -1 112293. 1566.61   1
   3  -1   2 38077.7 754.651   3
   3   1   2 37330.2 703.629   3
   3   1   3 45331.5 863.144   3
   3  -1   3 44274.3 889.366   3
   3  -1   4 25529.9 652.889   3
   3   1   4 25524.4 637.116   3
   3   1   5 5966.07 319.397   3
   3  -1   5 5822.56 320.728   3
   3  -1   6 630.301 165.403   3
   3   1   6 759.384 198.682   3
  -3   1  -7 215.779 118.943   1
   3  -1   7 228.414 165.583   3
   3  -1   8 13666.4 597.896   3
  -3   1  -8 14743.3 515.788   1
   3  -1   9 6880.06 465.054   3
  -3   1  -9 7541.78 386.979   1
   3  -1  10 11647.2 611.943   3
  -3   1 -10 12284.8 531.292   1
  -3  -1 -11 6985.06 481.944   1
  -3   1 -11 6569.09 416.863   1
  -3   1 -12 12142.9 602.984   1
  -3  -1 -12 11900.0 668.140   1
  -3  -1 -13 26062.8 1061.19   1
  -3   1 -13 27215.2 979.250   1
  -3  -1 -14 3952.82 446.138   1
  -3   1 -14 4039.15 398.124   1
  -3   1 -15 254.722 195.745   1
  -3  -1 -15 170.526 214.400   1
   3  -1  16 295.381 126.307   6
   3   1  16 135.199 108.861   6
  -3  -1 -16 106.745 125.509   8
  -3  -1 -17 7510.48 370.571   8
  -3  -1 -17 7786.75 695.790   1
   3  -1  17 7511.66 340.374   6
   3   1  17 6599.69 333.884   6
  -3  -1 -18 1690.33 388.097   1
   3  -1  18 1897.22 200.385   6
  -3   1 -18 2084.31 246.096   8
  -3  -1 -18 2162.00 252.616   8
   3   1  18 1658.10 196.482   6
  -3  -1 -19 961.411 200.038   8
   3  -1  19 920.519 155.924   6
   3   1  19 737.611 174.761   6
  -3   1 -19 861.609 199.643   8
   3  -1  20 401.318 142.157   6
  -3   1 -20 641.380 221.922   8
  -3  -1 -20 368.173 175.418   8
   3   1  20 475.312 174.282   6
  -3   1 -21 312.683 192.145   8
   3   1  21 308.093 156.919   6
  -3  -1 -21 205.780 163.904   8
  -3  -1 -22 3361.33 309.274   8
  -3   1 -22 4239.49 362.910   8
  -3  -1 -23 3394.30 321.738   8
  -3   1 -23 3579.06 356.930   8
  -3  -1 -24 1245.36 209.664   8
  -3   1 -24 1115.31 227.500   8
  -3   1 -25 12848.2 546.174   8
  -3  -1 -25 13961.6 506.111   8
   3  -1  26 1509.68 149.040  10
  -3   1 -26 1208.90 200.553   8
  -3   1 -27 194.229 113.286  11
  -3  -1 -27 317.957 137.857  11
   3   1  27 125.828 93.6132  10
   3   1  28-54.6020 70.8377  10
  -3   1 -28 212.001 96.8337  11
  -3  -1 -28-67.5322 101.225  11
   3   3 -28 754.954 137.143   8
   3  -3 -28 1063.23 135.407  11
   3   3 -27 626.095 164.338   8
   3   3 -26 334.339 175.776   8
   3   3 -25 355.933 173.071   8
   3   3 -24 1545.49 243.000   8
  -3   3  23 2121.12 242.723   6
   3   3 -23 1714.71 248.837   8
  -3   3  22-145.180 165.958   6
  -3   3  21 4954.59 332.201   6
  -3   3  20 519.876 179.712   6
  -3   3  19 30186.6 803.903   6
   3  -3 -19 30211.5 1523.59   1
  -3   3  18 1233.67 196.347   6
   3  -3 -18 1198.63 341.555   1
   3  -3 -17 4896.22 583.834   1
  -3   3  17 3799.91 266.435   6
  -3   3  16 442.495 126.228   6
   3  -3 -16 356.786 232.929   1
   3  -3 -15 12670.4 845.948   1
   3  -3 -14 330.037 213.390   1
   3  -3 -13 2085.98 333.215   1
   3  -3 -12 64.8114 191.322   1
   3   3 -12 225.469 145.451   1
   3  -3 -11 841.765 253.321   1
   3   3 -11 719.106 172.852   1
   3  -3 -10 7829.40 527.535   1
   3   3 -10 8023.36 409.196   1
   3  -3  -9 28081.9 955.375   1
   3   3  -9 27689.3 783.606   1
   3  -3  -8 1588.27 258.995   1
   3   3  -8 1692.68 191.893   1
   3   3  -7 79382.2 1481.04   1
  -3  -3   7 79147.9 1462.42   3
   3  -3  -7 78959.4 1660.92   1
   3   3  -6 291.716 125.508   1
  -3  -3   6 343.778 110.132   3
   3  -3  -6 302.121 145.846   1
   3  -3  -5 6164.68 356.785   1
  -3  -3   5 7000.40 271.737   3
   3   3  -5 5867.47 297.148   1
  -3  -3   4 332.274 83.4480   3
  -3  -3   3 13757.1 309.221   3
  -3  -3   2 7.36568 35.0807   3
  -3   3   1 7262.75 357.022   2
   3   3  -1 7476.82 404.930   2
   3  -3   0 464.812 72.5835   1
   3   3   0 529.084 170.764   2
  -3   3   0 695.259 171.407   2
   3   3   1 1774.65 243.463   2
   3  -3   1 1487.63 79.5095   1
   3   3   2 159.884 156.784   2
   3  -3   2 225.033 122.823   3
   3  -3   3 9630.06 396.524   3
   3  -3   4 8940.48 393.062   3
   3  -3   5 21403.2 654.681   3
   3  -3   6 73.4731 138.130   3
  -3   3  -7 954.267 99.3251   1
   3  -3   7 1032.19 201.582   3
  -3   3  -8 10718.6 339.694   1
   3  -3   8 10533.5 523.639   3
  -3   3  -9 24904.4 616.695   1
   3  -3   9 23892.2 846.856   3
   3  -3  10 443.858 200.095   3
   3  -3  11 1788.76 299.366   3
  -3  -3 -12 1674.44 315.920   1
   3  -3  12 2138.85 328.786   3
  -3  -3 -13 468.599 246.066   1
  -3  -3 -14-154.357 213.077   1
   3   3  15 4618.58 264.725   6
  -3  -3 -15 5115.12 552.002   1
  -3  -3 -16 1183.90 339.715   1
   3   3  16 1419.22 170.433   6
   3   3  17 21248.8 634.491   6
  -3  -3 -17 22196.5 1248.63   1
  -3  -3 -18 936.300 356.987   1
   3   3  18 710.068 185.806   6
   3   3  19 897.978 198.505   6
  -3   3 -19 652.183 195.987   8
  -3   3 -20 248.238 204.706   8
   3   3  20 9.13729 151.650   6
  -3   3 -21 14985.2 607.782   8
  -3   3 -22 3188.93 316.259   8
  -3   3 -23 744.492 214.402   8
  -3   3 -24 353.964 203.675   8
  -3   3 -25 1880.25 235.177   8
  -3  -3 -26 125.711 154.238  11
  -3   3 -26 49.1595 143.953   8
  -3   3 -26 245.278 108.120  11
   3   3  27 2777.84 189.251  10
  -3  -3 -27 3075.99 211.792  11
  -3   3 -27 3012.50 221.962   8
   3   3  28 599.300 95.7589  10
  -3  -3 -28 2.78419 80.8311  11
   3   5 -28 2006.92 151.089   8
  -3   5  28 1649.51 125.453  10
   3   5 -27 4524.64 241.961   8
   3  -5 -27 3724.96 200.860  11
   3  -5 -26 805.782 135.459  11
   3   5 -26 1194.46 174.075   8
   3   5 -25 917.526 167.740   8
   3   5 -24 9211.48 469.685   8
   3   5 -23 10798.8 461.880   8
   3   5 -22 11551.3 496.449   8
  -3   5  22 11385.4 473.796   6
  -3   5  21 623.068 200.787   6
  -3   5  20 22172.7 681.528   6
  -3   5  19 226.053 156.597   6
  -3   5  18 5322.70 314.881   6
   3   5 -18 4849.99 278.097   4
  -3   5  17 276.196 146.699   6
   3  -5 -17-21.9821 267.025   1
   3   5 -17 277.397 130.737   4
   3  -5 -16 9033.71 787.659   1
  -3   5  16 9498.20 393.165   6
   3   5 -16 8996.66 370.597   4
   3  -5 -15 19586.1 1115.45   1
  -3   5  15 18815.7 565.984   6
   3   5 -15 19188.7 548.887   4
   3   5 -14-43.7250 103.433   4
   3   5 -14-47.5650 220.597   5
   3   5 -14 52.6535 131.302   7
   3  -5 -14 21.1847 226.656   1
  -3   5  14 346.627 123.651   6
   3  -5 -13 761.559 268.064   1
   3  -5 -12 31678.7 1277.61   1
   3  -5 -11 16965.7 888.670   1
   3  -5 -10 40577.6 1362.81   1
   3  -5  -9 547.941 249.251   1
   3  -5  -8 905.442 229.808   1
  -3  -5   7 1185.70 149.246   3
   3  -5  -7 1123.17 243.184   1
  -3  -5   6 556.441 106.740   3
   3  -5  -6 714.058 229.648   1
  -3  -5   5 1543.96 132.102   3
   3  -5  -5 1916.52 258.955   1
  -3  -5   4 5036.40 203.666   3
   3  -5  -4 5654.15 361.018   1
  -3  -5   3 18707.4 415.107   3
   3   5  -3 19354.2 820.213   2
   3  -5  -3 19833.0 650.429   1
   3  -5  -2 7408.22 355.122   1
   3   5  -2 7389.79 514.199   2
  -3   5   2 6876.08 464.612   2
  -3  -5   2 7265.54 237.926   3
   3   5  -1 8358.01 548.467   2
  -3  -5   1 8995.58 314.648   3
   3  -5  -1 9348.98 369.778   1
  -3   5   1 8599.29 502.031   2
   3   5   0 124274. 2554.51   2
  -3   5   0 123725. 2462.22   2
   3  -5   0 131420. 2039.48   1
  -3   5  -1 76780.4 1775.01   2
   3   5   1 75853.1 1818.67   2
   3  -5   1 79425.4 1278.64   1
   3   5   2 26985.8 968.038   2
   3  -5   2 24845.6 459.468   1
  -3   5  -2 28247.8 958.417   2
   3  -5   2 27696.1 813.406   3
   3  -5   3 425.482 115.227   3
  -3   5  -3 505.147 208.245   2
   3  -5   4 60.3678 125.125   3
   3  -5   5 1111.63 194.124   3
   3  -5   6 1805.02 229.719   3
   3  -5   7 2018.76 242.007   3
   3  -5   8 13998.8 630.975   3
   3  -5   9 6607.86 451.217   3
   3  -5  10 3697.09 364.397   3
   3  -5  11 24378.6 959.288   3
  -3  -5 -12 13900.9 864.604   1
   3  -5  12 13874.6 750.244   3
   3   5  13 48799.3 1011.76   6
  -3  -5 -13 51794.8 1786.35   1
  -3  -5 -14 9823.54 780.262   1
  -3   5 -14 9877.79 375.560   4
   3   5  14 9807.87 400.870   6
  -3  -5 -15 1906.95 390.889   1
   3   5  15 2065.83 235.898   6
  -3   5 -15 2066.86 185.326   4
  -3  -5 -16 2539.56 461.096   1
  -3   5 -16 1815.77 178.027   4
   3   5  16 1720.38 205.992   6
   3   5  17 3424.11 266.375   6
   3   5  18 6101.52 347.833   6
  -3   5 -19 244.207 192.376   8
  -3   5 -20 498.915 202.293   8
  -3   5 -21 317.461 183.930   8
  -3   5 -22 1841.73 258.553   8
  -3   5 -23 3367.61 318.029   8
  -3   5 -24 18050.8 566.496   8
  -3  -5 -24 16348.3 536.138  11
  -3  -5 -25 5688.47 287.363  11
  -3   5 -25 5608.51 313.170   8
  -3   5 -26 7161.64 312.710   8
  -3  -5 -26 6689.72 283.061  11
   3   5  26 7133.87 285.428  10
   3   5  27 96.7555 73.3200  10
   3   7 -26 721.171 123.307   8
  -3   7  26 447.306 90.7307  10
   3   7 -25 124.902 121.129   8
   3   7 -24 867.722 153.582   8
   3   7 -23 1608.09 188.891   8
   3   7 -22 846.377 181.644   8
   3   7 -21 274.296 154.541   8
   3   7 -21 659.191 135.345   4
   3   7 -20 4846.79 276.674   4
   3   7 -19 2182.36 212.674   4
  -3   7  18 7738.96 369.709   6
   3   7 -18 7225.25 359.318   4
  -3   7  17 577.669 163.814   6
   3   7 -17 626.614 150.579   4
   3   7 -16 2911.62 245.879   4
  -3   7  16 2662.03 236.193   6
   3   7 -15 329.050 140.728   4
  -3   7  15 100.481 111.425   6
   3  -7 -15 22.3198 264.051   1
   3   7 -14 465.843 155.016   7
   3   7 -14 15.3585 272.270   5
  -3   7  14 379.161 120.318   6
   3  -7 -14 573.184 313.020   1
   3   7 -14 510.345 154.751   4
   3   7 -13 1167.92 261.490   5
   3   7 -13 1228.94 181.468   7
  -3   7  13 990.395 141.865   6
   3  -7 -13 1571.76 374.562   1
   3   7 -13 1114.34 163.863   4
   3   7 -12 7281.34 338.615   7
   3   7 -12 7653.71 350.834   4
   3  -7 -12 7483.73 716.969   1
   3   7 -12 7184.68 385.913   5
   3  -7 -11 9494.23 740.807   1
   3   7 -11 10289.7 394.225   4
   3   7 -11 9366.29 424.380   5
   3  -7 -10 839.016 270.315   1
   3  -7  -9 1067.41 288.976   1
   3  -7  -8 34645.3 1277.00   1
   3  -7  -7 1608.58 285.488   1
   3   7  -7 1841.83 365.503   2
   3  -7  -6 13362.4 706.808   1
   3   7  -6 12988.2 860.519   2
   3  -7  -5 3468.02 354.915   1
   3   7  -5 2787.41 434.728   2
   3   7  -4 16.9285 252.122   2
   3  -7  -4 3.30347 137.211   1
   3   7  -3 4829.35 521.311   2
   3  -7  -3 5033.35 371.938   1
   3   7  -2 3211.34 441.160   2
   3  -7  -2 3384.23 290.323   1
  -3   7   1 3834.87 433.579   2
   3  -7  -1 3781.56 278.124   1
   3   7  -1 3708.58 469.938   2
  -3   7   0 1721.12 331.845   2
   3   7   0 1583.31 326.213   2
   3  -7   0 1626.28 247.864   3
  -3   7  -1 6182.83 548.795   2
   3  -7   1 5951.56 418.552   3
   3   7   1 5317.04 543.596   2
   3  -7   2 4308.65 352.308   3
  -3   7  -2 4717.00 497.802   2
  -3   7  -3 1378.22 314.194   2
  -3   7  -4 11694.3 775.667   2
  -3   7  -5 1145.23 304.803   2
  -3   7  -6 8673.97 690.047   2
  -3   7  -7 5072.86 571.901   2
  -3  -7 -10 2477.78 415.241   1
  -3   7 -10 2122.49 200.693   4
  -3   7 -10 1753.10 237.401   5
  -3   7 -11 22.4898 238.835   5
  -3  -7 -11 145.609 234.369   1
  -3   7 -11 385.928 132.591   4
  -3   7 -12 707.162 283.816   5
  -3  -7 -12 837.166 329.758   1
  -3   7 -12 750.103 165.472   4
  -3   7 -13 80.1732 282.526   5
  -3   7 -13 417.025 137.123   4
  -3   7 -14 1556.54 186.729   4
  -3  -7 -14 1452.14 390.766   1
  -3   7 -15 460.272 122.092   4
  -3   7 -16 4509.21 307.029   8
  -3   7 -16 4389.20 284.460   4
  -3   7 -17 445.162 137.663   4
  -3   7 -17 341.401 161.403   8
  -3   7 -18 1956.07 206.670   4
  -3   7 -18 1674.98 229.250   8
  -3   7 -19 314.009 155.458   8
  -3   7 -19 330.135 127.564   4
  -3   7 -20 8573.63 415.517   8
  -3   7 -21 1617.98 217.821   8
  -3   7 -22 877.343 185.642   8
  -3   7 -23 610.374 163.396   8
   3   7  23 367.897 118.571  10
   3   7  24 504.043 116.094  10
  -3   7 -24 146.573 118.880   8
   3   7  25 3201.13 172.610  10
  -3   7 -25 3373.12 199.341   8
   3   9 -23 167.858 88.8842   8
   3   9 -22 2126.94 168.741   8
   3   9 -22 2077.75 150.562   4
   3   9 -21 7130.11 309.733   8
   3   9 -21 7231.46 300.682   4
   3   9 -20 616.054 148.214   8
   3   9 -20 331.674 122.063   4
   3   9 -19 28415.1 716.377   4
   3   9 -19 27813.5 703.810   8
   3   9 -18 2320.69 223.152   4
   3   9 -18 2270.22 210.574   8
   3   9 -17 1018.54 171.876   8
   3   9 -17 1190.54 195.442   4
   3   9 -16 877.988 173.523   4
   3   9 -15 212.598 159.667   4
   3   9 -15 40.4431 307.780   5
   3   9 -14 95.8771 148.393   4
   3   9 -14 115.722 274.027   5
   3   9 -13 1385.13 201.809   4
   3   9 -13 1464.25 321.192   5
   3   9 -12 247.368 154.959   4
   3   9 -12 134.259 228.678   5
   3   9 -12 280.748 116.035   7
   3  -9 -11 1616.89 332.575   1
   3   9 -11 2230.67 266.352   5
   3   9 -11 2237.81 232.192   4
  -3   9  11 2592.90 217.186   5
   3   9 -11 1686.47 441.008   2
   3   9 -10 619.343 174.391   4
   3  -9 -10 357.902 201.933   1
   3   9 -10 262.151 244.506   2
   3   9 -10 758.982 246.024   5
  -3   9  10 545.686 140.767   5
   3  -9  -9 14840.5 915.783   1
   3   9  -9 15925.6 546.353   4
  -3   9   9 16211.5 508.276   5
   3   9  -9 15803.7 1180.48   2
   3   9  -9 16897.3 593.963   5
   3   9  -8 7276.88 768.438   2
   3   9  -8 7314.39 387.785   5
   3  -9  -8 6630.45 584.947   1
   3   9  -8 7698.86 370.072   4
  -3   9   8 6988.61 322.372   5
   3   9  -7 25826.3 734.535   5
  -3   9   7 26916.1 679.717   5
   3   9  -7 28801.6 742.101   4
   3   9  -7 26501.7 1474.89   2
   3   9  -6 1833.61 431.987   2
   3   9  -6 1916.72 223.325   5
  -3   9   6 2066.94 189.339   5
   3   9  -6 1944.27 195.583   4
   3   9  -5 88.0946 141.264   5
   3   9  -5 20.5501 109.514   4
   3   9  -5-268.954 264.403   2
  -3   9   5 94.3260 114.785   5
   3   9  -4 835.731 161.267   5
   3   9  -4 912.279 143.599   4
  -3   9   4 880.951 140.084   5
   3   9  -4 992.177 348.866   2
   3   9  -3 11817.4 436.451   5
   3   9  -3 10940.6 886.952   2
   3   9  -2 5972.74 303.746   5
   3   9  -2 5022.65 600.959   2
   3   9  -1 1463.12 175.865   5
   3   9  -1 1454.85 404.429   2
   3   9   0 10503.7 402.325   5
  -3   9  -1 2281.65 206.238   5
  -3   9  -1 2075.91 410.645   2
   3   9   1 1727.39 185.414   5
  -3   9  -2 4687.89 574.912   2
  -3   9  -2 4681.02 269.239   5
   3   9   2 4957.37 277.962   5
  -3   9  -2 4465.63 272.975   4
   3   9   3 3664.24 247.090   5
  -3   9  -3 3657.52 244.794   4
  -3   9  -3 2932.48 461.761   2
  -3   9  -3 3550.23 244.666   5
  -3   9  -4 2046.85 412.281   2
   3   9   4 2214.91 201.364   5
  -3   9  -4 2181.77 209.463   4
  -3   9  -4 2480.45 230.189   5
   3   9   5 34493.4 813.858   5
  -3   9  -5 35429.9 1578.80   2
  -3  -9  -5 31977.7 1225.82   1
  -3   9  -5 35414.3 852.168   4
  -3   9  -5 35479.7 840.712   5
  -3   9  -6 535.138 157.216   5
  -3   9  -6 697.551 148.896   4
  -3   9  -6 285.029 268.963   2
   3   9   6 575.240 145.180   5
  -3  -9  -6 702.490 244.236   1
  -3  -9  -7 8919.49 686.447   1
  -3   9  -7 9473.31 836.544   2
  -3   9  -7 9104.99 402.489   4
  -3   9  -7 8959.07 423.021   5
  -3   9  -8 756.273 241.832   5
  -3   9  -8 486.946 160.745   4
  -3  -9  -9 26690.9 1284.71   1
  -3   9  -9 28284.7 797.509   5
  -3   9  -9 28158.2 1504.15   2
  -3   9  -9 28644.7 779.511   4
  -3  -9 -10 2553.62 442.997   1
  -3   9 -10 2652.74 242.083   4
  -3   9 -10 2104.32 282.726   5
  -3   9 -10 1993.03 457.388   2
  -3   9 -11 8984.42 423.095   4
  -3   9 -11 9633.74 487.417   5
  -3   9 -12 10264.0 523.539   5
  -3   9 -12 9876.98 443.014   4
  -3   9 -13 3982.19 384.401   5
  -3   9 -13 3812.58 289.631   4
  -3   9 -14 3368.89 275.948   4
  -3   9 -15 3579.98 271.431   4
  -3   9 -16 1860.33 217.346   4
  -3   9 -16 1778.71 192.738   8
  -3   9 -17 758.603 165.789   4
   3   9  17 848.928 152.566  10
  -3   9 -17 957.170 175.895   8
   3   9  18 139.827 119.043  10
  -3   9 -18 159.815 137.082   4
  -3   9 -18-58.5977 126.706   8
  -3   9 -19 2627.12 210.083   4
   3   9  19 2899.66 216.863  10
  -3   9 -19 2536.17 217.394   8
  -3   9 -20 183.442 106.578   4
  -3   9 -20 169.875 122.506   8
   3   9  20 164.413 102.183  10
  -3   9 -21 21639.0 544.891   8
   3  11 -20 1195.42 120.738   4
   3  11 -19 1317.20 143.544   4
   3  11 -18 275.822 121.050   4
   3  11 -17 794.584 155.175   4
   3  11 -16 4302.83 276.965   4
   3  11 -15 1197.68 180.915   4
   3  11 -14 22.4897 301.920   5
   3  11 -14 189.742 164.500   4
   3  11 -13 181.658 156.497   4
   3  11 -13 527.834 295.915   5
   3  11 -12 19801.5 638.280   4
   3  11 -12 19435.0 688.838   5
  -3  11  12 19945.9 549.005   5
   3  11 -11 7741.99 401.337   4
   3  11 -11 7908.49 454.022   5
  -3  11  11 7833.43 338.782   5
   3  11 -10 8656.16 464.560   5
   3  11 -10 9235.45 432.713   4
  -3  11  10 8823.91 367.329   5
   3  11  -9 243.637 153.329   4
   3  11  -9 466.078 242.926   5
  -3  11   9 435.498 132.987   5
   3  11  -8 1012.85 220.906   5
   3  11  -8 1200.27 197.889   4
  -3  11   8 1398.65 175.522   5
   3  11  -7 1057.99 212.269   4
   3  11  -7 1037.22 218.193   5
  -3  11   7 992.306 163.197   5
  -3  11   6 263.775 133.201   5
   3  11  -6 305.252 198.012   5
   3  11  -6 309.731 151.173   4
  -3  11   5 461.062 146.038   5
   3  11  -5 486.674 152.866   4
   3  11  -5 355.257 196.444   5
   3  11  -4 759.523 199.027   5
  -3  11   4 794.425 174.980   5
   3  11  -4 439.270 141.081   4
   3  11  -3 9936.59 448.429   5
   3  11  -3 9713.65 416.452   4
  -3  11   3 10161.4 410.989   5
   3  11  -2 2707.04 248.460   5
   3  11  -2 2848.64 237.566   4
  -3  11   2 2800.54 244.574   5
  -3  11   1 1561.92 204.856   5
   3  11  -1 2212.85 239.839   5
  -3  11   0 47405.3 1065.25   4
  -3  11   0 47699.5 1049.10   5
   3  11   0 47528.0 1062.70   5
  -3  11  -1 11164.0 461.471   4
  -3  11  -1 10533.4 435.188   5
   3  11   1 11148.0 453.883   5
  -3  11  -2 24267.7 719.782   4
  -3  11  -2 24880.8 712.368   5
   3  11   2 25202.8 701.516   5
  -3  11  -3 3471.61 269.672   4
   3  11   3 3871.46 275.576   5
  -3  11  -3 3865.64 296.466   5
   3  11   4 264.724 145.214   5
  -3  11  -4 575.447 190.836   5
  -3  11  -4 351.507 159.044   4
   3  11   5 607.243 162.766   5
  -3  11  -5 657.285 197.399   5
  -3  11  -5 1033.43 195.546   4
  -3  11  -6 346.667 162.371   4
   3  11   6 456.482 151.217   5
  -3  11  -6 156.802 199.746   5
  -3  11  -7 3953.12 323.386   5
   3  11   7 4363.78 287.211   5
  -3  11  -7 4308.44 310.465   4
   3  11   8 1448.03 209.432   5
  -3  11  -8 1886.81 286.284   5
  -3  11  -8 1800.06 244.495   4
   3  11   9-141.330 145.661   5
  -3  11  -9 56.3588 167.439   4
  -3  11  -9 9.88529 228.450   5
   3  11  10 545.432 152.602   5
  -3  11 -10 672.249 270.451   5
  -3  11 -10 308.237 181.724   4
  -3  11 -11 1331.97 238.448   4
  -3  11 -11 1121.24 287.401   5
   3  11  11 1281.29 197.138   5
   3  11  12 25171.0 665.121   5
  -3  11 -12 24675.1 735.682   4
  -3  11 -12 24063.5 774.991   5
  -3  11 -13 15423.9 556.445   4
   3  11  13 15577.9 493.850   5
  -3  11 -14 13090.5 504.173   4
   3  11  14 13126.8 440.782   5
   3  11  15 527.631 132.683   5
  -3  11 -15 438.729 140.921   4
  -3  11 -16 652.156 159.018   4
   3  11  16 625.539 124.074   5
  -3  11 -17 612.520 143.077   4
  -3  11 -18 3855.35 226.532   4
  -3  11 -19 470.725 108.394   4
   3  13 -17 846.785 110.439   4
   3  13 -16 218.785 99.6003   4
   3  13 -15 213.158 100.715   4
   3  13 -14 135.762 108.779   4
   3  13 -13 46.2993 109.870   4
   3  13 -12 221.805 234.915   5
   3  13 -12 49.3837 116.727   4
   3  13 -11 505.952 146.406   4
   3  13 -11 575.378 228.465   5
   3  13 -10 184.164 125.639   4
   3  13 -10 235.352 217.295   5
   3  13  -9 1071.59 242.969   5
   3  13  -9 1156.44 179.220   4
  -3  13   8 14937.8 448.916   5
   3  13  -8 15626.4 558.772   5
   3  13  -8 15178.8 511.832   4
   3  13  -7 111.373 193.805   5
  -3  13   7 424.977 120.832   5
   3  13  -7 286.515 138.522   4
  -3  13   6 10863.0 398.672   5
   3  13  -6 10780.8 438.349   4
   3  13  -6 10906.3 467.154   5
  -3  13   5 112.092 126.610   5
   3  13  -5 158.426 181.892   5
   3  13  -5 74.5361 140.274   4
   3  13  -4 187.723 130.949   4
   3  13  -4-50.4384 188.337   5
  -3  13   4 47.7721 120.771   5
   3  13  -3 1001.54 166.184   4
   3  13  -3 1253.94 222.130   5
  -3  13   3 937.951 171.495   5
   3  13  -2 680.811 193.528   5
  -3  13   2 1036.45 180.898   5
   3  13  -1 260.390 172.298   5
  -3  13   1-35.7160 141.758   5
   3  13   0 492.276 168.039   5
  -3  13   0 240.947 147.659   5
   3  13   1 698.260 194.762   5
  -3  13  -1 523.378 163.860   4
  -3  13  -1 544.463 180.930   5
  -3  13  -2 1839.19 231.711   5
   3  13   2 1759.38 210.568   5
  -3  13  -2 1911.91 224.126   4
   3  13   3 297.997 151.320   5
  -3  13  -3 442.839 207.408   4
  -3  13  -3 110.416 175.711   5
  -3  13  -4 19069.5 609.847   4
  -3  13  -4 17800.7 575.818   5
   3  13   4 18206.1 559.860   5
  -3  13  -5 178.874 185.681   5
  -3  13  -5 104.516 149.599   4
   3  13   5 380.366 151.025   5
  -3  13  -6 4148.49 295.121   4
   3  13   6 4564.08 268.358   5
  -3  13  -6 5257.54 324.622   5
   3  13   7 282.115 118.795   5
  -3  13  -7 183.698 151.158   4
  -3  13  -7 385.208 211.940   5
  -3  13  -8 13044.1 490.912   5
   3  13   8 12019.7 412.033   5
  -3  13  -8 12652.5 475.580   4
   3  13   9 1370.84 163.026   5
  -3  13  -9 1467.53 201.307   4
  -3  13  -9 1001.54 234.694   5
  -3  13 -10 7597.40 356.319   4
  -3  13 -10 7710.34 392.180   5
   3  13  10 7185.00 305.697   5
   3  13  11 38.2755 96.4942   5
  -3  13 -11 85.3063 138.890   4
   3  13  12 1775.58 151.019   5
  -3  13 -12 1777.18 192.547   4
  -3  13 -13 220.560 154.472   4
  -3  13 -14 2568.68 199.201   4
  -3  13 -15 117.052 106.644   4
  -3  13 -16 4466.97 211.280   4
   3  15  -8-19.3323 152.406   5
   3  15  -7 4801.87 262.576   5
   3  15  -6-160.763 149.031   5
   3  15  -5 19.4326 130.510   5
   3  15  -4 1316.79 165.129   5
   3  15  -3 3305.98 215.379   5
   3  15  -2 1029.12 154.166   5
  -3  15   2 781.670 120.234   5
  -3  15   1 4670.15 219.747   5
   3  15  -1 4794.45 244.015   5
  -3  15   0-59.1751 111.589   5
   3  15   0 221.663 113.205   5
   3  15   1 15686.0 431.046   5
  -3  15  -1 15461.3 421.796   5
   3  15   2 185.402 108.511   5
  -3  15  -2 25.2194 118.259   5
  -3  15  -3 8317.20 303.649   5
   3  15   3 8402.37 292.463   5
   3  15   4 1088.82 129.849   5
  -3  15  -4 1123.33 159.233   5
  -3  15  -5 6783.14 279.119   5
   3  15   5 6717.41 249.278   5
  -3  15  -6 183.106 141.210   5
   3  15   6 129.634 87.6495   5
  -3  15  -7-94.7050 105.012   4
  -3  15  -8 1204.99 126.888   4
  -3  15  -9 1758.60 140.346   4
   4   0 -28 2432.77 179.991   8
   4   0 -27 26.9189 120.557   8
   4   0 -26 5687.08 325.573   8
   4   0 -25 226.535 160.749   8
   4   0 -24 52262.4 1207.52   8
  -4   0  24 54501.8 1152.80   6
  -4   0  23 69.3419 152.235   6
   4   0 -23-34.1944 167.295   8
   4   0 -22 11396.9 500.976   8
  -4   0  22 11759.1 478.143   6
  -4   0  21 153.496 158.116   6
  -4   0  20 283.760 157.244   6
   4   0 -19-112.733 249.562   1
  -4   0  19 141.115 132.892   6
  -4   0  18 2266.09 215.799   6
   4   0 -18 2014.07 377.992   1
  -4   0  17-19.5354 112.579   6
   4   0 -17-35.9685 194.326   1
   4   0 -16 6964.40 593.107   1
   4   0 -15-132.070 205.507   1
   4   0 -14 34323.1 1221.71   1
   4   0 -13-224.638 219.289   1
   4   0 -12 64546.0 1641.81   1
   4   0 -11 177.930 191.743   1
   4   0 -10 6863.47 435.024   1
   4   0  -9 58.6495 156.793   1
   4   0  -8 7192.83 411.988   1
   4   0  -7 9.66406 144.395   1
   4   0  -6 28029.6 724.453   1
   4   0  -5 9.09107 112.288   1
   4   0  -4 44948.9 878.459   1
   4   0  -3 5.76275 78.7174   1
   4   0  -2 86410.9 1348.88   1
   4   0  -1 22.0239 51.5291   1
   4   0   0 334964. 4560.84   1
   4   0   0 339836. 4436.24   2
   4   0   1-60.9156 73.4155   3
   4   0   2 462.594 99.5414   3
   4   0   3 15.8079 106.179   3
   4   0   4 4479.88 270.938   3
   4   0   5 17.0602 147.953   3
   4   0   6 612.540 180.804   3
   4   0   7 39.8079 169.889   3
   4   0   8 786.859 216.688   3
   4   0   9-34.3769 195.932   3
  -4   0 -10 19297.7 719.346   1
  -4   0 -11 65.5553 181.921   1
  -4   0 -12 58784.8 1536.82   1
  -4   0 -13 74.7729 193.132   1
  -4   0 -14 1506.98 288.662   1
  -4   0 -15-26.8804 173.325   1
   4   0  16 44533.2 962.871   6
  -4   0 -16 46825.0 1038.15   8
  -4   0 -16 48666.6 1627.45   1
  -4   0 -17-50.4511 155.554   8
  -4   0 -17 369.091 257.261   1
   4   0  17 246.542 128.350   6
  -4   0 -18 1866.51 239.402   8
   4   0  18 1674.76 204.781   6
   4   0  19 185.636 131.742   6
  -4   0 -19 209.135 175.522   8
   4   0  20 1214.39 181.474   6
  -4   0 -20 1438.00 245.603   8
  -4   0 -21 0.15597 182.667   8
  -4   0 -22 6219.51 438.946   8
  -4   0 -23 165.112 189.528   8
  -4   0 -24 11238.1 500.751   8
  -4   0 -25-43.4254 164.758   8
   4   0  27-134.623 84.5538  10
  -4   0 -27-174.635 114.239  11
  -4   0 -28 12198.8 363.954  11
   4  -2 -29 91.4768 85.1952  11
   4   2 -28 64.8141 109.315   8
   4   2 -27 18.3791 130.000   8
   4   2 -26-1.82008 156.245   8
   4   2 -25 1976.74 230.787   8
  -4   2  24 1317.16 196.776   6
   4   2 -24 767.777 195.573   8
   4   2 -23 5600.62 372.279   8
  -4  -2  23 5137.20 298.213   6
  -4   2  23 5925.76 342.832   6
  -4  -2  22 4461.92 279.011   6
  -4   2  22 4500.47 306.364   6
  -4   2  21 18693.7 628.665   6
  -4  -2  21 18599.0 586.845   6
  -4   2  20 17403.3 597.317   6
  -4  -2  20 16705.9 551.351   6
  -4   2  19 17420.9 584.648   6
  -4  -2  19 17674.2 557.108   6
   4  -2 -19 18190.9 1143.96   1
   4  -2 -18 8.39784 257.829   1
  -4  -2  18 297.987 116.110   6
  -4   2  18 115.772 135.239   6
  -4  -2  17 11910.5 416.642   6
   4  -2 -17 12319.2 872.662   1
  -4   2  17 11709.0 440.737   6
  -4   2  16 17213.6 521.461   6
   4  -2 -16 18330.4 1018.57   1
   4  -2 -15 12201.1 791.575   1
   4   2 -15 12774.5 718.027   1
   4  -2 -14 1720.24 330.818   1
   4   2 -14 1697.04 275.514   1
   4  -2 -13 28306.8 1123.65   1
   4   2 -13 29162.5 1014.98   1
   4   2 -12 427.092 169.608   1
   4  -2 -12 95.7289 188.541   1
   4  -2 -11 7623.93 521.334   1
   4   2 -11 8070.19 463.291   1
   4  -2 -10 16550.7 715.635   1
   4   2 -10 16234.0 632.520   1
   4  -2  -9 1234.97 242.740   1
   4   2  -9 1453.64 201.149   1
   4   2  -8 71245.7 1420.27   1
   4  -2  -8 72577.6 1555.87   1
   4  -2  -7 694.044 186.043   1
   4   2  -7 488.259 142.998   1
   4  -2  -6 48987.7 1100.12   1
   4   2  -6 48831.9 1010.62   1
   4  -2  -5 134138. 2216.38   1
   4   2  -5 133119. 2140.10   1
   4   2  -4 20342.8 548.098   1
   4  -2  -4 20226.8 563.123   1
   4   2  -3 63300.4 1161.69   1
   4  -2  -3 62826.6 1136.64   1
   4   2  -3 63271.8 965.256   3
   4  -2  -2 16745.3 428.211   1
  -4   2   1 1390.47 146.397   2
   4  -2  -1 1288.37 106.363   1
   4   2  -1 1447.06 185.573   2
   4  -2   0 34211.3 587.304   1
   4   2   0 32881.7 784.134   2
  -4  -2   0 35095.1 542.530   3
  -4   2   0 30647.8 669.043   2
   4   2   1 13995.1 478.306   2
   4  -2   1 13671.6 263.664   1
   4  -2   2 12439.0 442.077   3
   4  -2   3 8991.10 373.605   3
  -4   2  -4 3725.61 134.202   1
   4  -2   4 3898.16 278.612   3
  -4   2  -5 10447.6 281.033   1
   4  -2   5 9223.28 426.072   3
  -4   2  -6 35766.2 706.349   1
   4  -2   6 33171.1 900.163   3
  -4   2  -7 51784.6 996.212   1
   4  -2   7 49761.4 1206.75   3
   4  -2   8 36228.0 1052.38   3
  -4   2  -8 39285.1 872.138   1
  -4   2  -9 24150.5 690.155   1
   4  -2   9 22418.7 837.996   3
  -4   2 -10 1468.24 200.804   1
   4  -2  10 1543.06 281.377   3
   4  -2  11 4354.98 418.950   3
  -4   2 -11 4696.17 345.570   1
  -4  -2 -12 202.809 229.980   1
   4  -2  12 218.027 221.656   3
  -4   2 -12 42.9776 117.903   1
  -4  -2 -13 629.052 260.191   1
  -4  -2 -14 1621.16 313.189   1
   4   2  15 2337.14 203.829   6
  -4  -2 -15 2044.85 355.290   1
   4   2  16 9898.50 401.267   6
  -4  -2 -16 10438.5 434.909   8
  -4  -2 -16 11303.0 830.708   1
  -4  -2 -17 79.5556 225.594   1
  -4  -2 -17 185.275 139.142   8
   4   2  17 377.374 147.032   6
   4  -2  17 630.865 209.753   6
   4   2  18 2308.21 229.470   6
  -4  -2 -18 2443.58 248.354   8
  -4  -2 -18 2591.77 492.496   1
  -4   2 -18 2759.41 282.530   8
   4  -2  18 2510.45 223.511   6
  -4  -2 -19 10867.7 486.752   8
   4   2  19 10841.4 468.140   6
   4   2  20 8095.39 412.902   6
  -4  -2 -20 7743.05 417.915   8
  -4   2 -20 8448.27 455.593   8
  -4   2 -21 8285.74 460.913   8
  -4  -2 -21 7787.04 420.904   8
  -4  -2 -22 515.212 197.204   8
  -4   2 -22 645.156 214.034   8
  -4  -2 -23 165.588 181.991   8
  -4   2 -23 159.158 212.978   8
  -4   2 -24 6064.38 388.249   8
  -4   2 -25 84.1493 169.447   8
  -4   2 -26 1185.07 150.402  11
  -4   2 -26 608.248 175.042   8
  -4   2 -27 1512.07 133.595  11
   4   2  27 1233.67 136.882  10
  -4  -2 -27 1509.79 173.449  11
   4   2  28-1.87506 64.5900  10
  -4  -2 -28-91.2118 87.1559  11
   4  -4 -28 143.015 93.9048  11
   4   4 -28 284.841 150.749   8
   4   4 -27 371.716 138.761   8
   4   4 -26 210.901 157.562   8
   4   4 -25 9285.00 477.845   8
   4   4 -24 1421.00 229.280   8
  -4   4  23 4703.24 325.030   6
   4   4 -23 5076.71 351.722   8
  -4   4  22 3233.13 274.430   6
  -4   4  21 1506.03 222.275   6
  -4   4  20 11275.7 494.343   6
  -4   4  19 1461.88 210.388   6
   4  -4 -18-214.519 222.902   1
  -4   4  18-25.5404 131.330   6
  -4   4  17 567.644 156.619   6
   4  -4 -17 595.591 305.852   1
  -4   4  16 6989.59 336.155   6
   4   4 -16 6959.24 307.696   4
   4  -4 -16 7418.35 675.435   1
  -4   4  15 2954.80 216.120   6
   4  -4 -15 2561.70 417.157   1
   4  -4 -14 6346.47 586.726   1
   4  -4 -13 18459.3 956.116   1
   4  -4 -12 5656.99 509.986   1
   4  -4 -11 8272.41 583.685   1
   4  -4 -10 18477.9 836.219   1
   4   4 -10 17964.4 639.991   1
   4  -4  -9 761.218 245.494   1
   4   4  -9 694.561 166.069   1
   4   4  -8 37783.3 922.725   1
   4  -4  -8 36427.1 1120.27   1
   4  -4  -7 2387.79 277.032   1
   4  -4  -6 7077.15 427.966   1
  -4  -4   5 16560.1 411.747   3
   4  -4  -5 16254.3 607.348   1
  -4  -4   4 17455.9 378.164   3
   4  -4  -4 17408.6 590.774   1
  -4  -4   3 6092.25 168.136   3
   4  -4  -3 6471.72 322.866   1
  -4   4   2 6173.22 364.548   2
   4  -4  -2 6335.96 293.192   1
   4   4  -2 6735.92 451.153   2
   4  -4  -1 11844.9 373.096   1
  -4   4   1 11571.3 499.112   2
   4   4  -1 11709.5 568.829   2
  -4  -4   1 11253.7 281.642   3
  -4   4   0 254.912 164.523   2
   4  -4   0 120.439 57.1867   1
   4   4   0 387.197 228.070   2
  -4   4  -1 40648.2 1067.35   2
   4  -4   1 43485.1 731.943   1
   4   4   1 41579.6 1152.60   2
   4   4   2 125.067 181.872   2
   4  -4   2 389.972 156.865   3
   4  -4   3 1221.27 196.527   3
   4  -4   4 2729.31 263.378   3
   4  -4   5 3108.05 279.778   3
   4  -4   6 8630.05 454.421   3
   4  -4   7 28260.9 880.477   3
   4  -4   8 6486.46 433.871   3
   4  -4   9 15262.0 693.325   3
   4  -4  10 2205.99 297.258   3
   4  -4  11 8968.97 583.319   3
   4  -4  12 1837.77 305.519   3
  -4  -4 -12 2025.04 343.626   1
  -4  -4 -13 6406.34 605.705   1
   4   4  14 1051.89 151.183   6
  -4  -4 -14 1047.21 316.537   1
  -4  -4 -15 4282.21 546.073   1
   4   4  15 3411.61 238.261   6
   4   4  16 6613.27 344.016   6
  -4  -4 -16 6582.15 698.008   1
   4   4  17 3799.98 279.178   6
  -4  -4 -17 2820.94 478.544   1
   4   4  18 2141.68 227.552   6
  -4   4 -18 2423.74 263.496   8
  -4   4 -19 3749.65 322.781   8
  -4   4 -20 5541.75 385.502   8
  -4   4 -21 9962.79 477.570   8
  -4   4 -22 1814.03 279.935   8
  -4   4 -23 3042.22 295.705   8
  -4   4 -24 509.499 208.504   8
  -4  -4 -25 309.812 153.937  11
  -4   4 -25 141.330 154.706   8
  -4  -4 -26-214.037 132.747  11
   4   4  26 67.3811 105.526  10
  -4   4 -26 204.613 140.948   8
  -4  -4 -27 4735.19 229.258  11
   4   4  27 4267.42 207.469  10
  -4   6  27 403.990 91.5208  10
   4   6 -27 638.765 121.455   8
   4   6 -26 2335.75 194.842   8
   4   6 -25 547.392 153.203   8
   4  -6 -25 656.832 131.011  11
   4   6 -24 20058.4 594.752   8
   4   6 -23 2102.25 256.719   8
   4   6 -22 7808.68 398.586   8
  -4   6  21 178.201 148.383   6
  -4   6  20 1053.08 197.977   6
   4   6 -20 1711.88 179.931   4
  -4   6  19 962.538 197.881   6
   4   6 -19 1300.42 173.756   4
  -4   6  18 861.354 176.472   6
   4   6 -18 723.806 142.536   4
   4   6 -17 3323.84 241.717   4
  -4   6  17 3269.21 258.520   6
   4  -6 -16 2786.62 476.028   1
  -4   6  16 2761.21 230.533   6
   4   6 -16 3108.36 241.669   4
  -4   6  15 13.0397 119.761   6
   4   6 -15 81.7524 110.244   4
   4   6 -14 18553.3 559.735   4
   4   6 -14 19032.0 605.296   7
  -4   6  14 18471.3 552.736   6
   4   6 -14 18969.1 641.577   5
   4  -6 -14 18697.8 1103.71   1
   4   6 -13 899.917 218.782   5
   4   6 -13 1324.59 162.384   4
   4  -6 -13 1076.62 294.769   1
  -4   6  13 1171.36 145.367   6
   4   6 -13 1246.46 163.657   7
   4  -6 -12 75896.9 2206.58   1
   4  -6 -11 1252.48 336.887   1
   4  -6 -10 6042.35 542.117   1
   4  -6  -9 10443.8 680.130   1
   4  -6  -8-59.6121 202.406   1
   4  -6  -7 29431.5 1068.39   1
   4  -6  -6 1068.77 217.278   1
   4   6  -5 3683.75 463.204   2
   4  -6  -5 3708.97 342.203   1
   4  -6  -4 8113.25 469.299   1
   4   6  -4 8388.07 618.039   2
   4   6  -3 5727.60 505.257   2
   4  -6  -3 6792.32 384.495   1
   4   6  -2 7366.78 579.249   2
   4  -6  -2 6852.86 374.703   1
   4   6  -1 9904.26 669.358   2
  -4   6   1 9316.53 571.190   2
   4  -6  -1 8904.85 385.480   1
   4   6   0 80549.0 2028.90   2
   4  -6   0 81064.3 1435.89   1
  -4   6   0 79228.7 1912.76   2
   4  -6   1 4632.37 375.901   3
   4   6   1 4825.59 491.777   2
  -4   6  -1 4268.93 412.623   2
  -4   6  -2 2658.98 354.357   2
   4  -6   2 2698.40 287.174   3
  -4   6  -3 5983.07 507.539   2
   4  -6   3 6416.23 420.205   3
  -4   6  -4 27952.9 1102.54   2
   4  -6   4 29232.2 920.665   3
   4  -6   5 4905.09 363.324   3
   4  -6   6 6144.02 418.881   3
   4  -6   7 3966.44 355.332   3
   4  -6   8 1294.80 234.534   3
   4  -6   9 1958.45 283.519   3
   4  -6  10 8251.74 554.585   3
  -4   6 -11 2264.55 274.995   5
  -4  -6 -11 1784.36 352.201   1
   4  -6  11 1602.93 266.740   3
  -4  -6 -12 37664.9 1543.22   1
  -4   6 -12 36975.7 941.171   5
  -4   6 -12 35880.1 832.065   4
   4   6  12 38868.5 868.303   6
  -4   6 -13 1315.85 165.034   4
  -4  -6 -13 1419.41 390.505   1
   4   6  13 1580.30 187.983   6
  -4  -6 -14 1169.04 360.389   1
  -4   6 -14 1357.83 172.453   4
  -4  -6 -15 837.372 287.114   1
  -4   6 -15 1217.35 161.073   4
  -4   6 -16 27307.4 708.720   4
  -4   6 -17 947.150 191.547   8
  -4   6 -17 827.616 144.745   4
  -4   6 -18 504.676 182.669   8
  -4   6 -19 217.033 199.469   8
  -4   6 -20 3824.96 312.044   8
  -4   6 -21 1105.10 210.720   8
  -4  -6 -22 3749.51 265.381  11
  -4   6 -22 4219.35 299.005   8
  -4  -6 -23 1051.86 176.852  11
  -4   6 -23 1293.41 210.965   8
  -4   6 -24 5393.21 300.951   8
  -4  -6 -24 4510.74 259.475  11
   4   6  25 437.637 116.934  10
  -4  -6 -25 251.107 96.7200  11
  -4   6 -25 662.675 135.194   8
   4   6  26 144.189 81.1627  10
   4   8 -25 221.335 92.0909   8
   4   8 -24 524.713 124.956   8
  -4   8  24 24.4095 87.0989  10
   4   8 -23 568.085 138.860   8
   4   8 -22 257.736 132.924   8
   4   8 -22 304.155 102.170   4
   4   8 -21 13922.6 446.826   4
   4   8 -21 14688.2 496.082   8
   4   8 -20 4610.65 273.014   4
   4   8 -20 4464.34 291.344   8
   4   8 -19 2936.83 232.426   4
   4   8 -18 234.349 157.717   4
   4   8 -17 7452.13 377.916   4
   4   8 -16 6427.61 352.188   4
   4   8 -15 5695.57 337.313   4
   4   8 -15 6543.98 477.409   5
   4   8 -14 4663.62 313.574   4
   4   8 -14 5144.83 319.836   7
   4   8 -14 4824.06 380.586   5
   4   8 -13 4943.39 365.420   5
   4   8 -13 4650.67 297.871   7
   4  -8 -13 4379.75 565.341   1
   4   8 -13 5702.51 330.751   4
   4   8 -12 6809.42 776.237   2
   4   8 -12 7392.28 364.272   4
   4  -8 -12 7344.71 702.435   1
   4   8 -12 6682.53 382.227   5
   4   8 -12 6554.23 339.629   7
   4   8 -11 11320.2 988.297   2
   4   8 -11 11622.5 429.444   7
   4  -8 -11 11865.9 874.064   1
   4   8 -11 11820.2 497.403   5
   4   8 -11 12562.1 473.657   4
   4   8 -10 177.918 270.899   2
   4   8 -10 61.7016 110.619   7
   4   8 -10 340.353 169.981   5
   4  -8 -10 140.717 210.833   1
   4   8  -9 40344.5 943.286   5
   4   8  -9 41096.9 923.076   4
   4   8  -9 39817.0 1779.86   2
   4  -8  -9 40436.5 1514.74   1
   4  -8  -8 9735.91 704.921   1
   4   8  -8 9249.43 382.337   4
   4   8  -8 10148.6 874.039   2
   4   8  -8 9672.70 410.986   5
   4   8  -7 9063.04 804.057   2
   4  -8  -7 9305.20 637.869   1
   4  -8  -6 2244.95 314.338   1
   4   8  -6 1991.05 415.415   2
   4  -8  -5 9680.89 584.031   1
   4   8  -5 9830.50 822.085   2
   4  -8  -4 23642.1 898.352   1
   4   8  -4 22052.8 1174.35   2
   4   8  -3 10467.4 792.534   2
   4   8  -2 662.463 262.302   2
   4   8  -1 329.798 251.046   2
  -4   8   0 5883.69 578.087   2
   4   8   0 6176.17 616.414   2
  -4   8  -1 435.350 232.825   2
  -4   8  -2 4787.26 520.524   2
  -4   8  -3 6700.84 617.870   2
  -4   8  -4 11419.9 817.226   2
  -4   8  -5 2474.37 401.446   2
  -4   8  -6 1656.10 372.509   2
  -4   8  -7 21676.5 616.831   4
  -4   8  -7 20754.9 614.255   5
  -4   8  -7 21308.0 1182.53   2
  -4   8  -8 30432.4 1468.80   2
  -4   8  -8 31579.3 784.963   4
  -4   8  -8 30581.5 802.530   5
  -4  -8  -9 14428.6 928.599   1
  -4   8  -9 15743.3 533.043   4
  -4   8  -9 14326.0 1022.04   2
  -4   8  -9 14933.9 537.312   5
  -4  -8 -10 822.313 307.406   1
  -4   8 -10 1218.12 234.901   5
  -4   8 -10 933.149 166.870   4
  -4   8 -10 1016.07 397.094   2
  -4   8 -11 488.193 229.785   5
  -4   8 -11 577.650 352.025   2
  -4   8 -11 647.810 160.917   4
  -4  -8 -11 1163.62 337.626   1
  -4   8 -12 822.782 263.270   5
  -4   8 -12 986.766 359.867   2
  -4   8 -12 1152.84 193.183   4
  -4  -8 -12 1216.72 347.001   1
  -4   8 -13 72.3198 132.564   4
  -4   8 -13 108.396 127.357   8
  -4   8 -13-47.2240 299.941   5
  -4   8 -14 3916.84 282.917   4
  -4   8 -14 4107.03 278.980   8
  -4   8 -15 1354.41 200.095   8
  -4   8 -15 1632.11 200.908   4
  -4   8 -16 618.436 165.760   4
  -4   8 -16 765.090 181.391   8
  -4   8 -17 489.949 143.282   4
  -4   8 -17 512.929 163.576   8
  -4   8 -18 801.586 154.498   4
  -4   8 -18 780.933 170.945   8
  -4   8 -19 10962.7 406.955   4
  -4   8 -19 11096.1 452.207   8
  -4   8 -20 10386.4 433.129   8
  -4   8 -20 11341.3 384.150   4
   4   8  21 1438.01 169.156  10
  -4   8 -21 1639.10 197.678   8
   4   8  22 402.357 120.140  10
  -4   8 -22 530.413 143.725   8
   4   8  23 989.806 119.695  10
  -4   8 -23 1035.23 150.622   8
   4   8  24 51.8303 66.6665  10
   4  10 -22 921.124 101.615   4
   4  10 -21 1806.94 153.104   4
   4  10 -20 3924.73 225.513   4
   4  10 -19 249.674 121.936   4
   4  10 -18 717.409 154.726   4
   4  10 -17 503.674 163.587   4
   4  10 -16 2335.26 225.939   4
   4  10 -15 188.663 160.337   4
   4  10 -14 3817.51 294.949   4
   4  10 -14 3281.11 353.134   5
   4  10 -13 18394.7 615.324   4
   4  10 -13 17223.1 647.732   5
   4  10 -12 161.195 142.713   4
   4  10 -12 184.728 259.845   5
  -4  10  11 7217.25 334.055   5
   4  10 -11 7294.64 384.321   4
   4  10 -11 6496.28 398.203   5
   4  10 -10 574.420 184.261   4
  -4  10  10 447.895 142.479   5
   4  10 -10 167.019 210.727   5
   4  10  -9 804.956 178.852   4
   4  10  -9 907.473 216.383   5
  -4  10   9 717.902 140.762   5
   4  10  -8 2276.06 510.235   2
  -4  10   8 1837.57 180.218   5
   4  10  -8 2234.48 236.152   4
   4  10  -8 1615.00 234.323   5
   4  10  -7 1148.34 191.332   4
  -4  10   7 1268.61 162.040   5
   4  10  -7 1062.73 350.448   2
   4  10  -7 1359.49 228.656   5
   4  10  -6 3384.95 285.921   5
  -4  10   6 3403.33 243.542   5
   4  10  -6 3152.13 257.841   4
   4  10  -6 2739.66 557.711   2
   4  10  -5 752.104 156.964   4
   4  10  -5 782.732 182.508   5
  -4  10   5 701.493 158.758   5
   4  10  -5 554.217 336.163   2
   4  10  -4 18523.6 598.604   5
  -4  10   4 18513.2 548.936   5
   4  10  -4 17803.5 1215.39   2
   4  10  -4 18146.5 570.790   4
   4  10  -3 5358.89 686.113   2
   4  10  -3 5331.75 296.538   4
   4  10  -3 5199.87 323.065   5
  -4  10   3 5097.41 292.077   5
   4  10  -2 7132.51 745.641   2
   4  10  -2 7055.12 354.777   5
  -4  10   2 7266.80 346.159   5
   4  10  -2 7215.24 334.975   4
  -4  10   1 36872.5 846.914   5
  -4  10   1 35028.1 854.543   4
   4  10  -1 36242.9 872.299   5
   4  10  -1 34651.4 827.195   4
   4  10   0 7210.20 355.747   5
  -4  10   0 7327.16 356.542   4
  -4  10   0 7172.28 344.704   5
  -4  10  -1 17829.3 578.901   4
  -4  10  -1 18187.2 564.235   5
   4  10   1 18115.1 570.178   5
   4  10   2 92.5633 130.552   5
  -4  10  -2 252.061 139.201   4
  -4  10  -2 95.6398 157.264   5
   4  10   3 237.654 156.859   5
  -4  10  -3 339.626 160.093   5
  -4  10  -3 345.502 151.425   4
  -4  10  -3-142.243 283.808   2
   4  10   4 704.457 158.925   5
  -4  10  -4 430.314 161.272   5
  -4  10  -4 620.803 301.294   2
  -4  10  -4 762.138 168.284   4
  -4  10  -5 2960.32 276.656   5
   4  10   5 2659.83 239.045   5
  -4  10  -5 3186.59 510.497   2
  -4  10  -5 2898.84 260.128   4
  -4  10  -6 1540.77 209.410   4
  -4  10  -6 1557.61 222.925   5
   4  10   6 1349.65 188.689   5
   4  10   7 769.187 168.909   5
  -4  10  -7 838.599 172.121   4
  -4  10  -7 396.181 184.330   5
   4  10   8 7540.75 375.724   5
  -4  10  -8 8378.40 420.097   4
  -4  10  -8 7861.87 423.823   5
   4  10   9 2737.71 234.680   5
  -4  10  -9 2764.55 312.102   5
  -4  10  -9 2695.68 260.935   4
  -4  10 -10 985.257 186.367   4
  -4  10 -10 1251.08 259.998   5
   4  10  10 1030.01 175.303   5
  -4  10 -11 26898.3 850.409   5
   4  10  11 24832.6 696.481   5
  -4  10 -11 24866.4 749.525   4
  -4  10 -12 276.483 174.183   4
   4  10  12-93.6631 132.484   5
  -4  10 -12 246.754 284.043   5
  -4  10 -13 383.588 184.291   4
   4  10  13 138.225 133.834   5
  -4  10 -14 1169.24 205.323   4
   4  10  14 1064.03 173.635   5
   4  10  15 13383.0 466.635   5
  -4  10 -15 13138.6 500.658   4
  -4  10 -16 1132.12 184.242   4
   4  10  16 1320.72 171.156   5
   4  10  17 7013.65 308.471   5
  -4  10 -17 6872.61 335.317   4
   4  10  18 2010.11 167.592   5
  -4  10 -18 2164.63 191.941   4
  -4  10 -19 2830.89 198.592   4
  -4  10 -20 5727.81 243.188   4
   4  12 -19 922.255 108.800   4
   4  12 -18 143.042 89.8415   4
   4  12 -17 229.155 109.854   4
   4  12 -16-57.4473 116.816   4
   4  12 -15-94.9751 134.770   4
   4  12 -14 1755.94 201.497   4
   4  12 -13 4759.68 288.569   4
   4  12 -13 5369.70 384.907   5
   4  12 -12 19864.6 609.315   4
   4  12 -12 19999.8 667.190   5
   4  12 -11 2218.41 298.461   5
   4  12 -11 1334.63 191.478   4
   4  12 -10 1567.29 210.258   4
   4  12 -10 1426.62 257.375   5
   4  12  -9 77.7280 244.576   5
  -4  12   9 286.239 122.142   5
   4  12  -9 170.284 146.103   4
  -4  12   8 719.677 149.863   5
   4  12  -8 397.749 153.566   4
   4  12  -8 600.365 232.723   5
  -4  12   7 1658.15 185.439   5
   4  12  -7 1468.27 256.957   5
   4  12  -7 1520.81 199.150   4
  -4  12   6 681.832 137.075   5
   4  12  -6 894.235 227.179   5
   4  12  -6 711.918 165.885   4
  -4  12   5 393.564 138.660   5
   4  12  -5 147.616 211.967   5
   4  12  -5 362.643 146.601   4
  -4  12   4 695.643 151.181   5
   4  12  -4 1012.91 239.936   5
   4  12  -4 761.153 164.253   4
  -4  12   3 199.401 150.356   5
   4  12  -3 405.315 153.418   4
   4  12  -2 6724.83 380.203   5
  -4  12   2 6838.67 342.402   5
   4  12  -2 6575.75 341.518   4
  -4  12   1 1262.57 190.157   5
   4  12  -1 1026.77 212.788   5
  -4  12   0 13885.5 506.045   5
   4  12   0 13424.3 509.925   5
  -4  12   0 13133.0 519.704   4
  -4  12  -1 165.735 173.571   5
   4  12   1 73.8976 166.855   5
  -4  12  -1 157.513 164.798   4
  -4  12  -2 2259.46 233.539   4
  -4  12  -2 2192.02 245.722   5
   4  12   2 2416.41 241.845   5
  -4  12  -3 1426.16 209.895   5
  -4  12  -3 1680.31 213.762   4
   4  12   3 1508.76 219.630   5
  -4  12  -4 2342.57 258.434   5
   4  12   4 2646.36 238.452   5
  -4  12  -4 2560.26 253.817   4
   4  12   5 3645.67 266.098   5
  -4  12  -5 3521.61 279.628   4
  -4  12  -5 3806.95 321.838   5
   4  12   6 3019.52 239.602   5
  -4  12  -6 3315.17 294.485   5
  -4  12  -6 3148.31 270.683   4
  -4  12  -7 4685.11 338.236   5
  -4  12  -7 4842.53 329.918   4
   4  12   7 4417.64 278.068   5
  -4  12  -8 11380.2 495.661   5
   4  12   8 11485.0 431.404   5
  -4  12  -8 11433.6 482.983   4
  -4  12  -9 1661.96 276.178   5
  -4  12  -9 1326.50 208.302   4
   4  12   9 1122.86 168.340   5
   4  12  10 2325.28 212.609   5
  -4  12 -10 2347.41 245.598   4
  -4  12 -10 2764.43 323.706   5
  -4  12 -11 404.522 169.134   4
  -4  12 -11 288.760 274.813   5
   4  12  11 207.195 119.008   5
  -4  12 -12 8044.12 381.871   4
   4  12  12 7624.86 324.105   5
  -4  12 -13 3317.69 257.171   4
   4  12  13 2889.42 196.795   5
   4  12  14 369.503 111.709   5
  -4  12 -14 167.624 129.598   4
  -4  12 -15 4309.79 257.813   4
   4  12  15 4050.79 206.510   5
  -4  12 -16 2896.88 207.543   4
  -4  12 -17 828.230 132.828   4
  -4  12 -18 495.526 93.9207   4
   4  14 -15 2086.34 133.377   4
   4  14 -14 225.823 84.1685   4
   4  14 -13 145.400 90.4168   4
   4  14 -12 29.9863 92.1178   4
   4  14 -11 312.587 112.148   4
   4  14 -10 168.294 178.863   5
   4  14 -10 258.105 108.402   4
   4  14  -9 8062.48 364.701   5
   4  14  -9 7842.85 319.878   4
   4  14  -8 1278.85 204.983   5
   4  14  -8 916.623 145.230   4
   4  14  -7 802.027 133.428   4
   4  14  -7 1261.95 214.016   5
   4  14  -6 374.255 174.414   5
   4  14  -6 472.227 132.073   4
  -4  14   5 6885.51 284.999   5
   4  14  -5 7198.37 356.318   5
   4  14  -5 7111.03 319.193   4
  -4  14   4 5407.14 254.776   5
   4  14  -4 5405.66 308.219   5
  -4  14   3 11494.4 387.530   5
   4  14  -3 11374.6 433.226   5
  -4  14   2 1014.99 166.659   5
   4  14  -2 1004.24 189.999   5
   4  14  -1 1449.19 198.271   5
  -4  14   1 1187.94 156.391   5
  -4  14   0 1515.57 189.059   5
   4  14   0 1539.79 195.782   5
   4  14   1 235.424 134.603   5
  -4  14  -1 411.323 145.973   5
  -4  14  -2 508.526 157.320   4
  -4  14  -2 474.965 165.436   5
   4  14   2 484.107 146.173   5
  -4  14  -3 9408.10 393.095   4
  -4  14  -3 8176.58 352.235   5
   4  14   3 8835.63 353.663   5
  -4  14  -4 3693.09 269.589   4
   4  14   4 4227.23 249.043   5
  -4  14  -4 4608.20 286.246   5
   4  14   5 623.831 142.878   5
  -4  14  -5 692.120 162.884   4
  -4  14  -5 934.183 192.100   5
  -4  14  -6 800.365 163.283   4
  -4  14  -6 787.012 178.758   5
   4  14   6 766.768 139.360   5
  -4  14  -7 11925.6 439.979   4
  -4  14  -7 12062.4 433.184   5
   4  14   7 12339.5 383.854   5
  -4  14  -8 1963.49 240.819   5
  -4  14  -8 1350.26 169.733   4
   4  14   8 1779.36 150.121   5
   4  14   9 9284.16 306.933   5
  -4  14  -9 9451.94 365.326   4
   4  14  10 508.431 115.172   5
  -4  14 -10 185.983 123.154   4
  -4  14 -11 612.646 133.096   4
  -4  14 -12 249.093 116.232   4
  -4  14 -13-29.6257 90.3055   4
  -4  14 -14 6.91765 77.2647   4
   4  16  -3 231.776 90.1264   5
   4  16  -2 1440.66 123.028   5
   4  16  -1 11579.4 300.628   5
   5   1 -28 475.953 132.550   8
   5   1 -27 1553.30 185.425   8
   5   1 -26 6232.71 344.277   8
  -5   1  25 16349.4 571.481   6
   5   1 -25 17988.2 612.556   8
   5  -1 -25 18334.1 576.038   8
   5  -1 -24 4941.39 315.268   8
   5   1 -24 4074.34 345.169   8
  -5   1  24 4941.99 312.089   6
  -5  -1  24 4678.83 291.931   6
  -5   1  23 952.968 207.470   6
   5  -1 -23 990.044 192.164   8
  -5  -1  23 1322.29 189.170   6
   5   1 -23 1323.75 224.572   8
  -5  -1  22 708.063 163.350   6
   5  -1 -22 371.880 163.203   8
  -5   1  22 710.223 198.678   6
   5  -1 -21 377.596 163.966   8
  -5  -1  21 616.047 173.897   6
  -5  -1  20 1381.09 180.364   6
  -5   1  20 1609.45 211.465   6
   5  -1 -20 1522.29 371.989   1
   5  -1 -19 9886.71 822.996   1
  -5  -1  19 9113.92 397.421   6
  -5   1  19 9229.78 409.459   6
  -5  -1  18 3817.21 249.107   6
   5   1 -18 4057.98 486.384   1
   5  -1 -18 3983.35 510.042   1
  -5   1  18 3861.15 263.520   6
   5  -1 -17 344.031 252.735   1
  -5   1  17 367.433 133.504   6
   5   1 -17 372.028 238.418   1
  -5  -1  17 382.491 122.635   6
   5  -1 -16 6366.09 576.327   1
   5   1 -16 6396.22 568.341   1
   5  -1 -15 14438.7 834.732   1
   5   1 -15 14631.7 801.788   1
   5  -1 -14 38158.9 1323.90   1
   5   1 -14 36859.7 1270.57   1
   5  -1 -13 23872.3 990.527   1
   5   1 -13 23764.8 944.696   1
   5  -1 -12 5087.37 452.028   1
   5   1 -12 5685.40 445.805   1
   5  -1 -11 1897.54 304.986   1
   5   1 -11 1737.63 283.794   1
   5   1 -10 6804.34 441.709   1
   5  -1 -10 6502.31 453.802   1
   5   1  -9 89002.7 1780.23   1
   5  -1  -9 87126.8 1833.89   1
   5   1  -8 11262.1 492.783   1
   5  -1  -8 11018.0 514.284   1
   5  -1  -7 2352.91 249.674   1
   5   1  -7 2087.03 223.098   1
   5   1  -6 14638.1 498.917   1
   5  -1  -6 15497.1 531.153   1
   5  -1  -5 36846.1 850.180   1
   5   1  -5 37794.9 819.858   1
   5   1  -4 38128.9 803.809   1
   5  -1  -4 38955.1 819.836   1
   5  -1  -3 2435.14 176.485   1
   5   1  -3 2347.73 179.693   1
   5  -1  -2 13991.1 377.392   1
   5   1  -2 14249.7 417.929   1
   5  -1  -1 28001.3 458.871   2
   5   1  -1 26057.1 621.546   1
   5  -1  -1 28058.0 553.268   1
   5   1   0 9693.16 311.991   2
   5  -1   0 9635.91 263.157   1
   5   1   0 9426.18 241.453   3
   5  -1   1 754.669 152.433   3
   5   1   1 700.040 94.3255   3
   5   1   2 17645.0 447.654   3
   5  -1   2 17244.9 509.839   3
   5  -1   3 26025.5 674.594   3
   5   1   3 26759.5 631.828   3
   5  -1   4 65251.6 1291.18   3
   5   1   4 66367.2 1252.18   3
   5  -1   5 1859.17 237.987   3
   5   1   5 1785.45 225.397   3
   5  -1   6 56929.0 1265.98   3
   5   1   6 56253.6 1249.07   3
   5  -1   7 752.309 210.734   3
   5   1   7 782.983 227.869   3
   5   1   8 10788.8 556.843   3
   5  -1   8 10171.7 539.679   3
  -5   1  -9 1875.25 216.011   1
   5  -1   9 1220.05 265.521   3
  -5   1 -10 331.646 131.593   1
   5  -1  10 234.450 205.042   3
  -5   1 -11 163.705 152.691   1
   5  -1  11 203.814 223.249   3
  -5   1 -12 6722.45 462.576   1
  -5  -1 -12 7160.40 538.368   1
  -5  -1 -13 30814.5 1183.59   1
  -5   1 -13 31339.0 1067.82   1
  -5   1 -14 6159.62 484.212   1
  -5  -1 -14 7125.81 573.608   1
  -5  -1 -15 62693.1 1921.13   1
  -5  -1 -16 6909.35 629.444   1
   5   1  16 6203.01 314.900   6
  -5   1 -16 6222.72 349.249   8
  -5  -1 -16 6928.24 358.887   8
   5  -1  16 6506.33 310.234   6
  -5   1 -17 2319.52 246.617   8
   5  -1  17 2272.47 203.168   6
  -5  -1 -17 2305.47 241.846   8
  -5  -1 -17 2612.12 435.058   1
   5   1  17 2130.41 207.816   6
  -5   1 -18 7273.73 398.604   8
  -5  -1 -18 6368.22 657.934   1
  -5  -1 -18 6805.41 386.827   8
   5  -1  18 6265.00 331.729   6
   5   1  18 6189.49 342.413   6
  -5  -1 -19 1060.99 215.967   8
  -5   1 -19 753.993 232.676   8
   5   1  19 867.187 165.231   6
  -5  -1 -20 3835.11 317.886   8
  -5   1 -20 3528.98 330.316   8
  -5   1 -21 3571.27 331.864   8
  -5  -1 -21 3807.38 325.733   8
  -5   1 -22 485.787 201.044   8
  -5  -1 -22 224.659 180.095   8
  -5  -1 -23 104.772 168.977   8
  -5   1 -23 53.8393 191.891   8
  -5   1 -24 1190.86 220.849   8
  -5  -1 -24 1021.12 220.388   8
  -5   1 -25 3004.31 286.680   8
   5   1  26 4974.51 254.202  10
  -5   1 -26 4536.93 260.364  11
  -5  -1 -26 5199.15 298.682  11
  -5   1 -26 5259.99 304.980   8
  -5  -1 -27 12806.9 414.829  11
  -5   1 -27 11700.2 378.200  11
   5   1  27 11299.3 342.840  10
  -5  -1 -28 4640.18 219.959  11
   5   3 -28 449.286 125.140   8
   5   3 -27 2080.22 222.629   8
   5   3 -26 228.382 149.412   8
   5   3 -25 181.832 164.350   8
  -5   3  24 1257.51 214.201   6
   5   3 -24 713.164 205.123   8
  -5   3  23 11108.5 473.831   6
  -5   3  22 508.302 184.629   6
  -5   3  21 14538.8 540.842   6
  -5   3  20 3678.90 297.677   6
   5  -3 -19 1965.52 410.321   1
  -5   3  19 2008.66 234.871   6
  -5   3  18 1222.43 180.240   6
   5  -3 -18 663.204 284.619   1
  -5   3  17 54820.8 1133.98   6
   5  -3 -17 54620.6 1948.38   1
   5  -3 -16 288.431 216.063   1
  -5   3  16-88.1054 118.767   6
   5  -3 -15 8240.72 681.553   1
   5  -3 -14 628.584 281.209   1
   5  -3 -13 706.974 283.751   1
   5   3 -13 476.270 181.551   1
   5   3 -12 65.7318 123.114   1
   5  -3 -12 357.525 207.459   1
   5  -3 -11 6144.47 488.645   1
   5   3 -11 5443.19 377.934   1
   5  -3 -10 3976.30 409.011   1
   5   3 -10 3731.33 302.698   1
   5  -3  -9 43244.8 1223.41   1
   5   3  -9 43287.4 1075.32   1
   5  -3  -8 137.919 168.250   1
   5   3  -8 478.234 176.314   1
   5  -3  -7 11318.7 532.198   1
   5   3  -7 11432.4 483.754   1
   5  -3  -6 5642.51 364.616   1
   5   3  -6 6092.66 339.513   1
   5   3  -5 159093. 2593.48   1
   5  -3  -5 160060. 2632.03   1
   5  -3  -4 18690.4 575.571   1
   5  -3  -3 5004.63 273.443   1
   5  -3  -2 2674.27 181.309   1
   5   3  -1 25545.6 759.150   2
  -5   3   1 23646.6 642.081   2
   5  -3  -1 23683.9 534.937   1
   5  -3   0 260.161 65.9435   1
   5   3   0 228.579 158.072   2
  -5  -3   0 163.755 44.7271   3
  -5   3   0 211.089 117.991   2
   5   3   1 5499.30 362.397   2
   5  -3   1 6004.43 173.365   1
   5   3   2 3811.13 317.765   2
   5  -3   2 4128.03 299.596   3
   5  -3   3 1114.24 199.330   3
   5  -3   4 2878.78 270.056   3
   5  -3   5 12431.2 521.456   3
   5  -3   6 248.410 147.588   3
  -5   3  -7 92814.8 1408.37   1
   5  -3   7 101693. 1938.13   3
   5  -3   8 7008.04 458.197   3
  -5   3  -8 6736.08 242.340   1
   5  -3   9 10065.6 572.779   3
   5  -3  10 5374.22 432.044   3
   5  -3  11 3989.90 408.395   3
   5  -3  12 8412.09 588.971   3
   5  -3  13 6187.35 544.097   3
  -5  -3 -13 5142.90 543.383   1
  -5  -3 -14 959.251 295.774   1
  -5  -3 -15 856.674 307.427   1
   5   3  15 731.440 151.195   6
   5   3  16 1302.51 172.869   6
  -5  -3 -16 2020.39 427.258   1
  -5   3 -17 6310.88 373.905   8
  -5  -3 -17 6881.54 718.810   1
   5   3  17 5871.18 333.173   6
  -5   3 -18 570.599 188.105   8
   5   3  18 275.081 144.378   6
  -5   3 -19 27842.2 832.649   8
  -5   3 -20 518.902 206.521   8
  -5   3 -21 35.9586 212.608   8
  -5   3 -22 1089.99 235.857   8
  -5   3 -23 10764.0 526.144   8
  -5   3 -24 948.610 212.727   8
  -5   3 -25 377.905 203.715   8
  -5  -3 -25 825.493 174.604  11
  -5   3 -25 696.275 133.340  11
   5   3  26-15.1955 105.771  10
  -5   3 -26 185.344 92.6876  11
  -5   3 -26-6.59301 138.199   8
   5   3  27 861.848 120.584  10
  -5  -3 -27 905.584 136.620  11
   5   5 -28 835.594 118.697   8
   5   5 -27 1091.40 152.400   8
   5  -5 -27 584.156 110.574  11
   5   5 -26 14289.5 482.433   8
   5   5 -25 7199.26 357.747   8
   5   5 -24 6372.77 410.517   8
  -5   5  23 1223.24 204.420   6
   5   5 -23 1237.40 225.245   8
  -5   5  22 1011.82 212.380   6
  -5   5  21 1545.40 228.533   6
  -5   5  20 2430.06 246.501   6
   5   5 -19 1235.04 162.015   4
  -5   5  19 828.496 169.426   6
   5   5 -18 267.269 113.511   4
  -5   5  18 442.120 164.606   6
  -5   5  17 6190.92 333.221   6
   5  -5 -17 6518.32 699.492   1
   5   5 -17 6750.97 323.289   4
   5  -5 -16 5497.08 630.320   1
  -5   5  16 4861.42 286.858   6
   5   5 -16 4763.74 267.557   4
   5  -5 -15 1119.01 344.402   1
   5   5 -15 1340.01 160.228   4
   5   5 -15 1494.60 205.256   7
  -5   5  15 1391.74 165.763   6
  -5   5  14 43374.5 926.221   6
   5   5 -14 42084.2 1000.30   5
   5   5 -14 45486.7 1015.74   7
   5  -5 -14 45769.0 1678.67   1
   5  -5 -13 11157.6 781.734   1
   5  -5 -12 15644.8 891.242   1
   5  -5 -11 474.944 240.418   1
   5  -5 -10 7646.32 585.197   1
   5  -5  -9 12681.9 706.364   1
   5  -5  -8 32350.7 1103.64   1
   5  -5  -7 3140.46 344.430   1
   5  -5  -6 11255.8 557.872   1
   5  -5  -5 586.055 169.597   1
   5  -5  -4 30604.2 868.085   1
   5   5  -3 1948.83 319.034   2
   5  -5  -3 1421.53 177.905   1
   5   5  -2 36668.9 1162.33   2
   5  -5  -2 36473.9 870.860   1
   5  -5  -1 48846.1 994.299   1
  -5   5   1 47763.6 1239.61   2
   5   5  -1 49593.5 1388.33   2
   5  -5   0 3278.99 185.059   1
   5   5   0 3077.24 377.422   2
  -5   5   0 2906.33 320.347   2
   5  -5   1 2078.83 121.801   1
  -5   5  -1 2258.81 287.373   2
   5   5   1 2101.72 325.979   2
  -5   5  -2 13357.5 637.398   2
   5  -5   2 12392.7 571.139   3
   5   5   2 12798.4 678.198   2
   5  -5   3 23913.0 803.402   3
  -5   5  -3 24600.8 909.282   2
   5  -5   4 13407.4 586.641   3
   5  -5   5 8720.96 483.857   3
   5  -5   6 3619.85 329.559   3
   5  -5   7 543.758 192.636   3
   5  -5   8 1345.59 241.068   3
   5  -5   9 3980.69 376.767   3
   5  -5  10 7013.99 519.101   3
   5  -5  11 5695.33 492.116   3
  -5  -5 -12 1276.49 388.555   1
   5  -5  12 1651.06 322.542   3
   5  -5  13 1620.45 307.179   3
   5   5  13 1929.86 186.919   6
  -5  -5 -13 1871.88 384.585   1
  -5  -5 -14 41519.3 1673.65   1
   5   5  14 43289.6 958.029   6
  -5   5 -14 42389.1 907.519   4
  -5  -5 -15 8927.59 787.398   1
   5   5  15 8626.14 385.722   6
  -5   5 -15 8222.23 349.018   4
  -5  -5 -16 48755.5 1937.40   1
  -5   5 -17 61.5910 158.458   8
  -5   5 -18 5497.24 357.208   8
  -5   5 -19 366.502 191.954   8
  -5   5 -20 3262.44 295.542   8
  -5   5 -21 2899.80 293.690   8
  -5   5 -22-46.5824 185.570   8
  -5  -5 -23 183.111 147.304  11
  -5   5 -23 483.100 190.555   8
  -5  -5 -24 796.098 171.935  11
  -5   5 -24 722.164 189.731   8
  -5  -5 -25 818.510 143.940  11
  -5   5 -25 898.490 165.735   8
   5   5  25 1089.59 149.296  10
   5   5  26 10746.3 343.349  10
  -5   5 -26 11324.0 388.680   8
  -5  -5 -26 10666.4 345.631  11
   5   5  27 2539.01 143.845  10
  -5   7  26 2027.80 143.972  10
   5   7 -26 2139.96 178.193   8
   5   7 -25 6457.45 295.004   8
   5   7 -24 425.611 140.982   8
   5   7 -23 2442.72 223.933   8
   5   7 -22 2834.45 251.495   8
   5   7 -21-115.711 106.850   4
   5   7 -20 317.748 122.365   4
  -5   7  19 492.966 157.367   6
   5   7 -19 371.358 142.529   4
   5   7 -18 5410.97 315.011   4
  -5   7  18 5541.45 325.196   6
   5   7 -17 116.664 135.932   4
  -5   7  17-45.6639 122.022   6
   5   7 -16 8610.96 391.871   4
  -5   7  16 8187.37 380.006   6
   5   7 -15 1783.17 318.105   5
   5   7 -15 1486.69 205.280   7
  -5   7  15 1655.53 188.631   6
   5   7 -15 1598.86 189.984   4
   5  -7 -15 2309.61 454.518   1
   5   7 -14 7735.44 368.584   4
   5   7 -14 7763.46 379.530   7
   5  -7 -14 7648.08 740.383   1
   5   7 -14 7809.33 437.054   5
  -5   7  14 7599.78 369.093   6
   5   7 -13 10193.3 480.525   5
   5   7 -13 10616.3 435.741   7
  -5   7  13 10223.6 386.180   6
   5  -7 -13 9963.44 819.989   1
   5   7 -13 10001.2 415.896   4
   5   7 -12 6846.32 330.673   4
   5  -7 -12 8209.30 719.384   1
   5   7 -12 6540.80 332.189   7
   5   7 -12 6421.10 356.128   5
   5   7 -11 1024.50 195.256   5
   5  -7 -11 1260.45 346.619   1
   5   7 -11 1099.89 160.003   4
   5  -7 -10 7167.16 628.741   1
   5  -7  -9 8424.72 644.524   1
   5   7  -8 9688.70 806.034   2
   5  -7  -8 9850.05 664.384   1
   5   7  -7 7783.89 696.077   2
   5  -7  -7 7701.34 555.389   1
   5   7  -6 30176.3 1345.78   2
   5  -7  -6 31634.5 1103.44   1
   5  -7  -5 2812.16 305.259   1
   5   7  -5 2700.12 442.752   2
   5   7  -4 7856.04 654.746   2
   5  -7  -4 7759.46 480.550   1
   5  -7  -3 7350.00 436.385   1
   5   7  -3 6784.88 617.666   2
   5   7  -2 628.323 266.745   2
   5  -7  -2 568.129 133.708   1
   5   7  -1 19223.1 990.238   2
  -5   7   1 19575.6 892.098   2
   5   7   0 1147.42 323.297   2
  -5   7   0 820.080 243.659   2
   5  -7   0 524.831 189.900   3
   5   7   1 846.231 306.346   2
  -5   7  -1 1364.63 316.170   2
   5  -7   1 977.902 209.243   3
  -5   7  -2 1650.18 332.090   2
   5  -7   2 1401.66 254.592   3
  -5   7  -3 5627.25 528.366   2
   5  -7   3 5610.54 413.075   3
  -5   7  -4 6639.98 586.608   2
   5  -7   4 6744.49 459.757   3
  -5   7  -5 4068.03 475.980   2
   5  -7   5 4033.45 351.541   3
  -5   7  -6 22008.7 1090.43   2
  -5   7  -7 3667.14 498.014   2
  -5   7  -9 7295.15 334.576   4
  -5   7  -9 7686.05 371.224   5
  -5   7 -10 1430.32 173.487   4
  -5   7 -10 1180.74 259.925   5
  -5  -7 -11 14856.1 980.538   1
  -5   7 -11 14965.0 564.778   5
  -5   7 -11 14215.6 494.767   4
  -5   7 -12 6892.20 348.565   4
  -5   7 -12 6170.23 402.131   5
  -5  -7 -12 7225.04 708.758   1
  -5  -7 -13 187.468 258.311   1
  -5   7 -13 131.316 116.534   4
  -5   7 -14 1656.95 235.384   8
  -5   7 -14 1805.50 208.809   4
  -5  -7 -14 1422.24 411.998   1
  -5   7 -15 4522.17 307.917   8
  -5   7 -15 4030.33 274.707   4
  -5   7 -16 507.773 137.479   4
  -5   7 -16 629.991 185.104   8
  -5   7 -17 922.704 196.211   8
  -5   7 -17 737.724 164.128   4
  -5   7 -18 2704.15 258.061   8
  -5   7 -18 2650.31 209.344   4
  -5   7 -19 2054.97 248.510   8
  -5  -7 -19 1461.18 183.388  11
  -5  -7 -20 546.424 143.410  11
  -5   7 -20 321.821 162.217   8
  -5   7 -21 1719.44 226.691   8
  -5  -7 -21 1920.74 192.036  11
  -5   7 -22 3113.23 249.417   8
   5   7  22 3046.31 224.819  10
  -5   7 -23 259.633 148.960   8
   5   7  23 51.7210 102.802  10
   5   7  24 170.937 92.2338  10
  -5   7 -24 74.0802 104.380   8
   5   7  25 4778.46 197.399  10
   5   9 -23 376.694 99.6432   8
   5   9 -22 6050.91 274.169   8
   5   9 -22 6605.91 261.161   4
   5   9 -21 9132.95 348.566   8
   5   9 -21 9481.32 344.794   4
   5   9 -20 1931.92 185.794   4
   5   9 -20 1589.30 180.631   8
   5   9 -19 12513.2 446.841   4
   5   9 -19 12100.5 435.949   8
   5   9 -18 1110.42 172.995   4
   5   9 -17 10485.0 437.501   4
   5   9 -16 4506.84 306.275   4
   5   9 -15 8270.98 488.412   5
   5   9 -15 8476.91 407.068   4
   5   9 -14 117.491 159.333   4
   5   9 -14 161.491 136.929   7
   5   9 -14-42.6627 274.938   5
   5   9 -13 2326.33 231.580   4
   5   9 -13 2115.27 217.597   7
   5   9 -13 2584.57 322.097   5
   5  -9 -12 809.498 305.796   1
   5   9 -12 1003.66 185.401   4
   5   9 -12 925.792 249.957   5
   5   9 -12 575.329 155.714   7
   5   9 -11 242.176 198.150   5
   5   9 -11 322.625 131.813   7
   5   9 -11-1.93430 288.429   2
   5   9 -11 317.986 144.074   4
   5  -9 -11 366.932 210.376   1
   5   9 -10 14523.0 524.853   4
   5   9 -10 13629.4 1120.09   2
   5   9 -10 16308.2 603.150   5
   5  -9 -10 13069.4 876.969   1
   5   9 -10 14827.6 490.488   7
   5   9  -9 455.627 336.164   2
  -5   9   9 14.8995 126.080   5
   5   9  -9-57.1518 121.498   4
   5  -9  -9 156.759 248.252   1
   5   9  -9 192.200 110.740   7
   5   9  -8 12005.7 486.958   5
  -5   9   8 12073.1 416.088   5
   5   9  -8 12054.0 1014.15   2
   5   9  -8 12055.3 460.336   4
   5   9  -7 6950.15 337.670   4
   5   9  -7 6630.32 360.916   5
   5   9  -7 7151.36 777.911   2
  -5   9   7 6897.04 308.518   5
   5   9  -6-174.332 249.209   2
   5   9  -6 50.5128 146.636   5
  -5   9   6 19.1553 108.457   5
   5   9  -6 214.042 136.092   4
   5   9  -5 60904.5 2213.37   2
   5   9  -5 60714.4 1190.16   4
  -5   9   5 60984.1 1151.94   5
   5   9  -5 59958.4 1226.24   5
   5   9  -4 425.815 312.863   2
   5   9  -4 443.357 136.371   4
   5   9  -4 345.980 167.107   5
  -5   9   4 435.402 123.927   5
   5   9  -3 1616.85 191.935   5
   5   9  -3 1423.86 343.749   2
   5   9  -2 2410.68 216.708   5
   5   9  -2 2267.60 422.324   2
   5   9  -1 1580.06 187.734   5
   5   9  -1 1673.06 428.045   2
   5   9   0 3365.20 242.094   5
  -5   9  -1 82.6237 112.334   4
  -5   9  -1 195.072 126.297   5
   5   9   1 5.95266 130.464   5
   5   9   2 5896.97 306.690   5
  -5   9  -2 5116.92 566.699   2
  -5   9  -2 6092.70 311.865   5
  -5   9  -2 6410.99 333.336   4
  -5   9  -3 348.408 130.359   4
   5   9   3 315.628 122.385   5
  -5   9  -3 376.691 132.969   5
  -5   9  -3 487.707 286.191   2
  -5   9  -4-41.6305 124.340   4
  -5   9  -4-337.219 253.833   2
  -5   9  -4 161.874 136.291   5
   5   9   4 73.2906 123.211   5
   5   9   5 19860.8 593.118   5
  -5   9  -5 20455.9 604.130   5
  -5   9  -5 20639.6 622.614   4
  -5   9  -5 19908.9 1135.97   2
  -5   9  -6 533.279 170.166   5
  -5   9  -6 940.489 305.486   2
  -5   9  -6 816.604 169.020   4
  -5  -9  -6 723.568 242.160   1
  -5  -9  -7 33139.6 1366.86   1
  -5   9  -7 36823.0 1623.77   2
  -5   9  -7 35769.8 886.512   5
  -5   9  -7 37591.5 909.240   4
  -5  -9  -8 2117.63 382.842   1
  -5   9  -8 1685.23 243.159   5
  -5   9  -8 2221.82 451.551   2
  -5   9  -8 1835.42 221.192   4
  -5   9  -9 1991.92 218.472   4
  -5   9  -9 2273.89 282.579   5
  -5  -9  -9 1890.06 406.688   1
  -5   9 -10 216.724 223.546   5
  -5   9 -10 326.271 149.935   4
  -5  -9 -10 111.335 199.033   1
  -5   9 -11 8098.55 403.625   4
  -5   9 -11 7304.57 442.040   5
  -5   9 -12 364.641 163.678   4
  -5   9 -12 681.245 296.167   5
  -5   9 -13 3436.91 278.748   4
  -5   9 -14 866.635 181.337   4
  -5   9 -15 2354.82 229.948   4
   5   9  16 4610.04 280.435  10
  -5   9 -16 5258.36 300.456   8
  -5   9 -16 5006.18 306.142   4
  -5   9 -17 8599.53 376.140   8
  -5   9 -17 9028.80 389.155   4
   5   9  17 8345.52 363.604  10
  -5   9 -18 831.562 152.008   8
   5   9  18 688.163 150.831  10
  -5   9 -18 827.865 139.881   4
   5   9  19 11912.1 404.579  10
  -5   9 -19 11865.5 424.247   8
  -5   9 -19 12500.4 416.840   4
  -5   9 -20 565.346 135.501   8
   5   9  20 501.807 107.857  10
  -5   9 -20 441.043 107.756   4
   5   9  20 458.230 112.309   5
   5  11 -21 2380.63 143.483   4
   5  11 -20 239.918 89.9569   4
   5  11 -19 535.483 124.522   4
   5  11 -18 288.741 116.134   4
   5  11 -17-7.41417 122.197   4
   5  11 -16 325.600 143.287   4
   5  11 -15 478.523 167.993   4
   5  11 -14 7126.66 440.118   5
   5  11 -14 6994.43 360.874   4
   5  11 -13 2730.66 350.884   5
   5  11 -13 2466.31 235.560   4
   5  11 -12 2238.43 235.584   4
   5  11 -12 2768.70 342.051   5
   5  11 -11 1137.80 273.700   5
   5  11 -11 846.811 190.107   4
   5  11 -10 2846.79 257.708   4
   5  11 -10 2497.33 291.031   5
   5  11  -9 491.976 162.444   4
   5  11  -9 516.610 242.257   5
  -5  11   9 361.009 132.191   5
  -5  11   8 14881.7 482.682   5
   5  11  -8 14529.1 530.007   4
   5  11  -8 15228.3 579.726   5
   5  11  -7 679.878 233.621   5
   5  11  -7 681.440 169.653   4
  -5  11   7 1049.24 168.786   5
   5  11  -6 1101.33 179.622   4
  -5  11   6 1008.24 157.321   5
   5  11  -6 1642.44 257.463   5
   5  11  -5 1681.88 237.920   5
   5  11  -5 1744.70 202.956   4
  -5  11   5 2001.42 196.498   5
   5  11  -4 6495.55 348.978   4
   5  11  -4 6304.04 361.484   5
  -5  11   4 6578.54 326.284   5
   5  11  -3 3370.63 253.186   4
   5  11  -3 3444.28 274.320   5
  -5  11   3 3605.88 263.994   5
  -5  11   2 40972.1 939.609   5
   5  11  -2 41022.9 978.884   5
   5  11  -2 41009.7 943.412   4
  -5  11   1 4831.20 320.486   4
  -5  11   1 5261.94 311.238   5
   5  11  -1 5547.06 334.835   5
  -5  11   0 6473.06 341.324   5
   5  11   0 6382.45 347.651   5
  -5  11   0 6114.25 346.345   4
  -5  11  -1 81.6378 148.855   5
   5  11   1 121.934 141.727   5
  -5  11  -1 132.673 161.540   4
  -5  11  -2 23342.8 684.831   5
   5  11   2 24798.4 703.212   5
  -5  11  -2 23001.8 700.147   4
  -5  11  -3 11993.5 483.351   5
   5  11   3 12719.0 485.922   5
  -5  11  -3 12636.8 494.450   4
   5  11   4 14379.0 516.424   5
  -5  11  -4 14682.0 552.241   5
  -5  11  -4 14144.2 544.299   4
  -5  11  -5 152.155 180.731   5
   5  11   5 180.712 149.449   5
  -5  11  -5 363.693 175.795   4
  -5  11  -6 390.018 199.745   5
   5  11   6 614.098 171.395   5
  -5  11  -6 446.936 181.268   4
   5  11   7 1226.91 188.674   5
  -5  11  -7 1092.76 234.570   5
  -5  11  -7 1165.26 211.800   4
   5  11   8 1948.07 220.635   5
  -5  11  -8 2055.76 242.133   4
  -5  11  -8 2046.66 271.943   5
  -5  11  -9 1029.48 266.400   5
  -5  11  -9 1185.86 214.017   4
   5  11   9 1294.32 190.877   5
  -5  11 -10 9078.22 443.868   4
   5  11  10 8573.94 392.132   5
  -5  11 -10 8929.86 464.152   5
  -5  11 -11 1632.46 312.710   5
  -5  11 -11 1845.34 229.865   4
   5  11  11 1735.51 196.326   5
  -5  11 -12 753.337 198.984   4
   5  11  12 604.304 157.612   5
   5  11  13 131.719 120.151   5
  -5  11 -13 163.542 148.075   4
  -5  11 -14 18844.0 602.208   4
   5  11  14 19433.5 556.052   5
   5  11  15 3105.25 217.935   5
  -5  11 -15 3483.60 265.929   4
  -5  11 -16 12171.3 437.899   4
   5  11  16 12508.1 400.628   5
  -5  11 -17 1549.84 170.787   4
   5  11  17 1450.55 139.799   5
  -5  11 -18 13.2049 108.685   4
  -5  11 -19 476.615 99.0999   4
   5  13 -17 1205.68 119.836   4
   5  13 -16 4948.82 228.074   4
   5  13 -15 776.703 129.313   4
   5  13 -14 150.370 104.674   4
   5  13 -13 5524.93 274.284   4
   5  13 -12 559.704 132.768   4
   5  13 -12 533.811 233.711   5
   5  13 -11 1185.96 246.887   5
   5  13 -11 1244.34 167.218   4
   5  13 -10 5381.15 349.678   5
   5  13 -10 4533.59 275.328   4
   5  13  -9 1441.28 179.972   4
   5  13  -9 1256.76 251.244   5
   5  13  -8 17.0982 123.404   4
   5  13  -8 264.958 201.101   5
   5  13  -7 55.7724 192.251   5
  -5  13   7 144.864 112.744   5
   5  13  -7 234.134 133.579   4
  -5  13   6 16762.8 490.745   5
   5  13  -6 16155.9 525.200   4
   5  13  -6 17091.3 578.460   5
  -5  13   5 264.270 132.504   5
   5  13  -5 659.108 225.088   5
   5  13  -5 521.887 141.916   4
   5  13  -4 8686.00 375.632   4
  -5  13   4 8957.71 365.052   5
   5  13  -4 9058.78 417.100   5
  -5  13   3 1481.08 183.097   5
   5  13  -3 1824.27 236.544   5
  -5  13   2 295.909 145.643   5
   5  13  -2 447.406 187.609   5
  -5  13   1 1397.12 195.543   5
   5  13  -1 1318.30 217.136   5
   5  13   0 247.880 166.205   5
  -5  13   0 599.195 189.650   5
  -5  13   0 499.207 172.190   4
  -5  13  -1 149.090 157.564   5
   5  13   1 389.916 174.816   5
  -5  13  -1 380.262 164.204   4
  -5  13  -2 1062.48 194.669   4
   5  13   2 1069.62 198.465   5
  -5  13  -2 1064.31 186.080   5
  -5  13  -3 1261.17 216.153   4
   5  13   3 1064.22 178.457   5
  -5  13  -3 1364.67 212.881   5
   5  13   4 1288.24 187.144   5
  -5  13  -4 1088.82 208.929   5
  -5  13  -4 1279.52 205.503   4
   5  13   5 378.953 140.796   5
  -5  13  -5 116.456 180.856   5
  -5  13  -5 508.763 159.550   4
   5  13   6 13968.4 467.462   5
  -5  13  -6 13849.1 499.830   5
  -5  13  -6 13740.3 516.080   4
  -5  13  -7 634.457 226.320   5
  -5  13  -7 786.978 185.020   4
   5  13   7 786.891 151.702   5
  -5  13  -8 5115.64 343.311   5
   5  13   8 4879.83 271.777   5
  -5  13  -8 4265.57 292.836   4
  -5  13  -9 1312.17 244.848   5
  -5  13  -9 1443.86 203.703   4
   5  13   9 1441.06 160.367   5
   5  13  10 2241.89 178.455   5
  -5  13 -10 2297.31 232.810   4
   5  13  11 881.320 136.525   5
  -5  13 -11 1073.64 177.654   4
  -5  13 -12 2117.09 199.688   4
   5  13  12 2233.23 161.509   5
  -5  13 -13 322.380 130.530   4
   5  13  13 320.305 90.9282   5
  -5  13 -14 219.316 116.017   4
  -5  13 -15 617.949 122.830   4
  -5  13 -16 440.748 99.5763   4
   5  15  -9 1744.24 177.667   5
   5  15  -8-45.4206 143.895   5
   5  15  -7 7145.08 293.257   5
   5  15  -6 1756.37 182.621   5
   5  15  -5 14110.8 430.865   5
   5  15  -4 3399.61 221.570   5
   5  15  -3 1861.53 176.609   5
   5  15  -2 962.823 156.433   5
   5  15  -1 2909.33 198.551   5
   5  15   0 518.292 129.348   5
   5  15   1 748.535 142.304   5
  -5  15  -1 706.646 127.442   5
   5  15   2 1290.30 143.142   5
  -5  15  -2 1310.80 156.495   5
   5  15   3 2287.67 167.630   5
  -5  15  -3 2419.13 196.753   5
  -5  15  -4 379.850 138.986   5
   5  15   4 71.4725 99.9767   5
   5  15   5 4536.16 206.695   5
   5  15   6 2403.77 148.848   5
   5  15   7 8967.44 272.882   5
   6   0 -27-58.3956 133.330   8
   6   0 -26 26623.3 710.807   8
   6   0 -25 156.542 161.684   8
  -6   0  25-19.9587 127.470   6
  -6   0  24 1929.36 244.418   6
   6   0 -24 2847.47 283.947   8
  -6   0  23 76.2302 160.287   6
   6   0 -23 75.2054 170.302   8
  -6   0  22 19753.0 627.984   6
  -6   0  21 77.1868 135.865   6
  -6   0  20 2242.12 234.953   6
  -6   0  19-140.537 134.013   6
   6   0 -19-0.89261 261.719   1
   6   0 -18 407.475 237.119   1
  -6   0  18 561.603 142.280   6
  -6   0  17 116.451 115.620   6
   6   0 -17-210.220 232.740   1
   6   0 -16 3773.90 451.817   1
   6   0 -15 30.9269 174.173   1
   6   0 -14 10207.4 662.478   1
   6   0 -13-62.8776 208.258   1
   6   0 -12 65869.0 1687.81   1
   6   0 -11-93.0056 200.501   1
   6   0 -10 131953. 2509.88   1
   6   0  -9 223.963 188.439   1
   6   0  -8 16075.6 613.183   1
   6   0  -7-38.1422 154.299   1
   6   0  -6 32964.5 821.610   1
   6   0  -5-36.9341 127.698   1
   6   0  -4 3140.02 216.837   1
   6   0  -3 55.4594 93.9257   1
   6   0  -2 34501.2 709.036   1
   6   0  -1 86.1965 89.5709   1
  -6   0   0 23365.6 436.487   2
   6   0   0 24112.3 562.390   1
   6   0   1 83.2998 104.634   3
   6   0   2 54620.8 1048.66   3
   6   0   3-59.0727 134.631   3
   6   0   4 18954.3 586.747   3
   6   0   5-128.437 162.330   3
   6   0   6 2416.34 276.609   3
   6   0   7 3.38449 199.549   3
   6   0   8 2991.76 342.617   3
   6   0   9 38.9844 217.572   3
   6   0  10 5995.20 507.342   3
  -6   0 -11 113.044 161.397   1
  -6   0 -12 51839.5 1457.06   1
  -6   0 -13 51.8371 152.134   1
  -6   0 -14 136343. 2914.80   1
  -6   0 -15-124.095 186.133   1
   6   0  16 9178.34 382.638   6
  -6   0 -16 9689.51 435.331   8
  -6   0 -16 8780.65 665.510   1
   6   0  17 89.1139 124.594   6
  -6   0 -17-88.0638 150.949   8
  -6   0 -18 3788.08 309.075   8
   6   0  18 3388.95 249.613   6
  -6   0 -19 121.566 183.855   8
  -6   0 -20 3112.44 319.285   8
  -6   0 -21 54.8651 197.507   8
  -6   0 -22 1159.48 236.380   8
  -6   0 -23 43.6023 193.664   8
  -6   0 -24 13541.8 561.177   8
  -6   0 -25 174.847 162.293   8
  -6   0 -26 17499.0 524.117  11
   6   0  26 16183.8 450.845  10
   6   0  27 68.1448 69.8488  10
  -6   0 -27 157.607 114.251  11
  -6   0 -28 1125.50 117.397  11
   6   2 -28 824.449 133.194   8
   6   2 -27 1709.09 200.464   8
   6   2 -26 990.477 193.165   8
  -6   2  25-6.26900 147.262   6
   6   2 -25 220.810 174.625   8
  -6  -2  24 748.068 155.101   6
   6   2 -24 621.919 195.291   8
  -6   2  24 829.399 196.920   6
  -6  -2  23 190.462 137.327   6
  -6   2  23 251.805 161.517   6
  -6   2  22 1565.62 211.473   6
  -6  -2  22 1495.71 200.331   6
  -6  -2  21 1327.12 186.671   6
  -6   2  21 1342.09 199.865   6
  -6   2  20 1225.45 205.738   6
  -6  -2  20 994.028 163.509   6
  -6  -2  19 27975.2 730.872   6
  -6   2  19 28805.1 778.382   6
   6  -2 -19 29463.4 1458.42   1
  -6  -2  18 30772.1 755.556   6
   6  -2 -18 29702.6 1417.91   1
  -6   2  18 30670.9 793.403   6
  -6  -2  17 11100.5 403.412   6
  -6   2  17 11554.2 437.024   6
   6  -2 -17 11687.8 847.512   1
   6   2 -16 2092.78 327.907   1
   6  -2 -16 1897.19 382.283   1
  -6   2  16 1939.59 189.689   6
   6  -2 -15 517.420 262.730   1
   6   2 -15 193.236 181.630   1
   6   2 -14 947.217 241.803   1
   6  -2 -14 1359.82 306.877   1
   6  -2 -13 188.545 214.545   1
   6   2 -13-57.4196 166.703   1
   6   2 -12 406.143 175.717   1
   6  -2 -12 466.520 228.339   1
   6  -2 -11 1497.74 290.661   1
   6   2 -11 1748.41 258.825   1
   6   2 -10 13750.6 592.843   1
   6  -2 -10 13342.5 671.779   1
   6  -2  -9 1572.94 264.517   1
   6   2  -9 1740.35 220.657   1
   6  -2  -8 19083.9 703.120   1
   6   2  -8 18178.2 617.376   1
   6  -2  -7 51793.2 1203.70   1
   6   2  -7 50329.4 1122.63   1
   6   2  -6 51195.9 1102.11   1
   6  -2  -6 50844.2 1141.88   1
   6   2  -5 4080.82 274.172   1
   6  -2  -5 3838.46 268.499   1
   6  -2  -4 2910.57 219.628   1
   6   2  -4 3036.79 249.046   1
   6  -2  -3 21717.2 551.611   1
   6   2  -3 21728.6 616.784   1
   6   2  -3 21376.2 376.404   3
   6  -2  -2 4770.34 231.487   1
  -6   2   1 3872.30 184.211   2
   6   2  -1 3763.86 262.235   2
   6  -2  -1 3440.80 183.610   1
   6   2   0 7789.88 357.996   2
  -6   2   0 7299.60 249.918   2
   6  -2   0 8112.11 247.530   1
   6   2   0 7775.79 202.827   3
   6  -2   1 6392.98 210.157   1
   6   2   1 6094.18 221.472   3
   6   2   1 6145.25 330.284   2
   6   2   2 3664.12 201.772   3
   6  -2   2 3708.68 287.748   3
  -6   2  -2 3723.84 136.591   1
  -6   2  -3 771.024 84.5299   1
   6   2   3 924.352 142.865   3
   6  -2   3 638.207 182.344   3
   6   2   4 15308.4 506.209   3
   6  -2   4 14806.9 554.893   3
   6   2   5 27703.9 763.752   3
   6  -2   5 26956.5 801.326   3
   6  -2   6 38984.2 1031.56   3
   6  -2   7 19045.0 728.154   3
  -6   2  -7 20271.5 541.034   1
  -6   2  -8 4356.95 259.567   1
   6  -2   8 3775.58 363.626   3
   6  -2   9 17129.2 757.793   3
  -6   2  -9 18071.1 585.404   1
  -6   2 -10 5259.98 336.702   1
   6  -2  10 4946.44 443.566   3
  -6   2 -11 620.700 176.232   1
   6  -2  11 679.031 267.615   3
   6  -2  12 1203.57 291.991   3
  -6  -2 -13 6303.42 564.818   1
  -6  -2 -14 1098.92 329.888   1
  -6  -2 -15 7655.24 681.046   1
   6   2  15 7488.00 337.717   6
   6  -2  16 7524.61 329.803   6
   6   2  16 6610.44 340.101   6
  -6  -2 -16 7800.11 706.618   1
  -6  -2 -16 7183.78 373.077   8
  -6   2 -16 7858.57 401.253   8
   6   2  17 10378.8 433.073   6
  -6  -2 -17 10573.3 474.602   8
  -6   2 -17 11019.9 483.054   8
  -6  -2 -17 11696.5 892.182   1
  -6   2 -18 2433.67 273.258   8
   6   2  18 2000.11 220.276   6
  -6  -2 -18 2183.84 470.068   1
  -6  -2 -18 1944.23 251.199   8
  -6  -2 -19 2111.08 250.491   8
  -6   2 -19 2178.64 271.114   8
  -6  -2 -20 2863.79 288.460   8
  -6   2 -20 3905.69 330.623   8
  -6  -2 -21 7055.07 414.126   8
  -6   2 -21 7583.52 447.994   8
  -6  -2 -22 5571.92 360.765   8
  -6   2 -22 6609.58 425.246   8
  -6   2 -23 9830.19 491.255   8
  -6   2 -24 379.011 189.601   8
  -6   2 -25 3215.04 279.811   8
  -6  -2 -26 314.331 140.638  11
   6   2  26 182.298 106.158  10
  -6   2 -26 160.512 103.412  11
  -6   2 -26 279.689 155.906   8
  -6  -2 -27 3420.10 214.772  11
  -6   2 -27 2714.04 168.882  11
   6   2  27 2647.07 167.513  10
   6   4 -28 2099.40 181.473   8
   6  -4 -28 1890.28 149.999  11
   6   4 -27 3691.00 235.068   8
   6   4 -26 145.660 158.548   8
   6   4 -25 4117.46 310.205   8
  -6   4  24 465.367 172.197   6
   6   4 -24 400.715 192.195   8
  -6   4  23 282.284 167.101   6
  -6   4  22 5665.93 342.698   6
  -6   4  21 2443.80 238.717   6
  -6   4  20 4431.01 321.507   6
  -6   4  19 8362.78 400.302   6
  -6   4  18 9500.66 432.783   6
   6  -4 -18 10441.3 871.607   1
   6  -4 -17 1111.21 345.288   1
   6   4 -17 884.687 140.300   4
  -6   4  17 839.760 157.274   6
   6  -4 -16 756.333 341.703   1
  -6   4  16 941.094 150.897   6
  -6   4  15 1966.08 187.397   6
   6  -4 -15 2265.72 392.915   1
   6   4 -15 1962.10 228.812   7
   6  -4 -14 749.848 266.294   1
   6  -4 -13 2249.70 388.783   1
   6  -4 -12 444.985 218.072   1
   6   4 -11 8627.72 487.948   1
   6  -4 -11 9390.00 627.220   1
   6  -4 -10 2098.69 317.183   1
   6   4 -10 2009.59 245.532   1
   6   4  -9 19166.6 710.006   1
   6  -4  -9 20356.6 835.862   1
   6  -4  -8 2842.04 332.262   1
   6   4  -8 2783.10 284.412   1
   6  -4  -7 4228.90 363.286   1
   6  -4  -6 14013.1 589.144   1
   6  -4  -5 29610.7 843.700   1
   6  -4  -4 205.569 122.239   1
   6  -4  -3 1567.41 192.125   1
   6   4  -2 840.075 221.400   2
   6  -4  -2 781.462 135.421   1
   6  -4  -1 3172.24 199.824   1
  -6   4   1 3768.39 290.043   2
   6   4  -1 3529.90 348.197   2
   6  -4   0 3083.49 165.852   1
   6   4   0 3005.09 325.136   2
  -6   4   0 3146.75 266.564   2
   6   4   1 12654.8 595.661   2
  -6   4  -1 11699.6 513.843   2
   6  -4   1 12265.5 291.974   1
   6  -4   2 808.615 210.663   3
   6   4   2 580.831 220.065   2
   6  -4   3 14551.8 597.129   3
   6  -4   4 13666.1 586.180   3
   6  -4   5 17225.8 668.499   3
   6  -4   6 19840.9 744.179   3
   6  -4   7 3295.50 333.899   3
   6  -4   8 309.204 205.914   3
   6  -4   9 422.078 205.931   3
   6  -4  10 3778.63 392.271   3
   6  -4  11 1762.45 304.979   3
   6  -4  12 1181.09 278.195   3
   6  -4  13 15180.0 855.879   3
  -6  -4 -13 15743.3 938.517   1
  -6  -4 -14 547.677 316.250   1
   6   4  14 106.865 124.568   6
   6   4  15 21712.9 621.531   6
  -6  -4 -15 21127.1 1178.41   1
   6   4  16 8847.22 406.358   6
  -6  -4 -16 9321.96 817.249   1
  -6   4 -16 9456.79 440.788   8
  -6  -4 -17 41.8519 232.730   1
  -6   4 -17 710.988 204.494   8
  -6   4 -18 4085.38 318.903   8
  -6   4 -19 3250.52 310.442   8
  -6   4 -20 5314.26 370.568   8
  -6   4 -21 2615.75 296.964   8
  -6   4 -22 6419.50 410.200   8
  -6   4 -23 6336.97 467.929   8
  -6   4 -24 1065.84 146.035  11
  -6   4 -24 711.567 182.863   8
  -6  -4 -24 776.201 185.852  11
  -6  -4 -25 3115.09 242.726  11
   6   4  25 3425.42 236.728  10
  -6  -4 -26 122.327 121.424  11
   6   4  26-40.5878 100.041  10
  -6   4 -26 240.270 129.188   8
  -6  -4 -27 656.518 108.032  11
   6   4  27 389.632 89.9641  10
   6   6 -27 277.397 106.259   8
   6   6 -26 14795.0 460.926   8
   6   6 -25 1500.35 185.302   8
   6   6 -24 5108.11 305.502   8
   6   6 -23 489.574 188.516   8
  -6   6  22 7305.27 357.289   6
  -6   6  21 56.1044 145.974   6
   6   6 -21 46.6094 104.851   4
   6   6 -20 3112.26 232.276   4
  -6   6  20 2827.56 245.463   6
  -6   6  19 1840.82 226.307   6
   6   6 -19 1826.59 183.493   4
  -6   6  18 1935.94 216.235   6
   6   6 -18 1927.15 201.027   4
   6   6 -17 6117.01 321.724   4
  -6   6  17 6181.40 337.006   6
  -6   6  16 7106.93 353.698   6
   6  -6 -16 8048.08 779.931   1
   6   6 -16 7492.48 352.478   4
   6   6 -15 224.071 115.138   4
   6  -6 -15 419.011 294.969   1
  -6   6  15 229.447 115.725   6
   6   6 -15-117.590 287.131   5
   6   6 -15 313.026 143.701   7
   6   6 -14 21458.3 607.667   4
   6  -6 -14 21401.8 1170.91   1
  -6   6  14 21020.0 588.963   6
   6   6 -14 20544.5 664.305   5
   6   6 -14 21094.1 641.995   7
   6   6 -13 948.940 201.566   5
   6   6 -13 1117.51 157.419   4
   6  -6 -13 1122.05 323.215   1
   6   6 -13 955.505 154.389   7
   6  -6 -12 2949.28 439.189   1
   6  -6 -11-158.688 251.625   1
   6  -6 -10 50473.0 1617.07   1
   6  -6  -9 1877.17 334.111   1
   6  -6  -8 6326.37 505.002   1
   6  -6  -7 3947.09 389.263   1
   6  -6  -6 7487.34 484.158   1
   6   6  -5 2330.95 404.506   2
   6  -6  -5 539.156 197.679   1
   6  -6  -4 7730.61 442.315   1
   6   6  -4 7154.11 584.157   2
   6   6  -3 738.313 292.536   2
   6  -6  -3 694.264 159.467   1
   6   6  -2 19812.3 930.171   2
   6  -6  -2 20521.7 659.661   1
   6   6  -1 118.676 239.337   2
   6  -6  -1 35.3955 92.6519   1
  -6   6   1 163.280 187.677   2
   6  -6   0 35187.4 757.566   1
   6   6   0 33014.7 1222.17   2
  -6   6   0 31963.0 1091.68   2
   6   6   1 711.344 286.190   2
  -6   6  -1 683.492 218.497   2
   6  -6   1 342.193 169.362   3
  -6   6  -2 74026.0 1836.29   2
   6  -6   2 72529.8 1725.70   3
   6  -6   3-43.6803 147.587   3
  -6   6  -3 116.203 209.896   2
  -6   6  -4 2415.13 344.929   2
   6  -6   4 2444.46 305.353   3
   6  -6   5 133.461 162.044   3
  -6   6  -5 63.7611 193.152   2
   6  -6   6 108.104 168.016   3
   6  -6   7 350.351 188.016   3
   6  -6   8 3719.20 379.155   3
   6  -6   9 7212.49 534.063   3
   6  -6  10 292.677 182.416   3
  -6   6 -11 2059.78 188.355   4
  -6   6 -11 2437.29 296.186   5
   6  -6  11 2460.00 362.547   3
  -6   6 -12 26702.4 681.739   4
  -6  -6 -12 25905.8 1294.53   1
   6  -6  12 27293.7 1156.53   3
  -6  -6 -13 5277.39 622.264   1
  -6   6 -13 5579.87 302.538   4
  -6   6 -14 37261.3 858.887   4
  -6  -6 -14 37570.1 1653.35   1
  -6   6 -14 35556.3 890.513   8
  -6   6 -15 4313.33 266.270   4
  -6  -6 -15 4146.25 579.086   1
  -6   6 -15 4107.52 300.375   8
  -6   6 -16 453.844 181.511   8
  -6   6 -16 267.309 115.469   4
  -6   6 -17 205.231 118.315   4
  -6   6 -17-23.1179 171.100   8
  -6   6 -18 2580.23 267.943   8
  -6   6 -19 3063.40 292.400   8
  -6  -6 -20 170.870 138.763  11
  -6   6 -20 137.341 165.966   8
  -6  -6 -21 1011.54 180.482  11
  -6   6 -21 1088.78 207.648   8
  -6  -6 -22 364.037 142.514  11
  -6   6 -22 163.555 166.909   8
  -6  -6 -23 73.0518 120.374  11
  -6   6 -23 310.972 163.329   8
   6   6  23 327.411 143.748  10
  -6  -6 -24 8599.42 338.222  11
   6   6  24 9926.72 357.751  10
  -6   6 -24 9472.77 395.535   8
  -6  -6 -25 2398.04 163.200  11
   6   6  25 3157.97 186.701  10
  -6   6 -25 2698.26 196.742   8
   6   6  26 12456.8 328.197  10
   6   8 -25-99.8457 94.9388   8
   6   8 -24 181.764 113.330   8
   6   8 -23 3334.79 238.291   8
   6   8 -22 4005.85 219.187   4
   6   8 -22 3468.29 245.909   8
   6   8 -21 20.2861 144.168   8
   6   8 -21 74.3927 109.390   4
   6   8 -20 537.513 139.793   4
   6   8 -19 11579.3 444.427   4
   6   8 -18 4569.58 296.614   4
  -6   8  17 21670.3 641.007   6
   6   8 -17 23201.0 677.189   4
  -6   8  16 492.790 137.526   6
   6   8 -16 276.014 159.586   4
  -6   8  15 435.572 131.149   6
   6   8 -15 278.927 136.687   7
   6   8 -15 636.312 170.967   4
   6   8 -15 455.010 277.867   5
   6   8 -14 757.624 167.997   4
   6   8 -14 903.180 173.129   7
   6   8 -14 929.981 280.526   5
   6  -8 -13 2411.09 488.460   1
   6   8 -13 1529.48 268.372   5
   6   8 -13 1580.24 439.094   2
   6   8 -13 1355.14 182.202   7
   6   8 -13 1921.54 224.278   4
   6  -8 -12 1468.62 343.098   1
   6   8 -12 1947.26 199.527   7
   6   8 -12 708.455 342.044   2
   6   8 -12 979.768 214.794   5
   6   8 -12 1542.06 191.620   4
   6   8 -11 3261.24 235.315   7
   6   8 -11 3834.08 610.253   2
   6  -8 -11 3985.56 520.556   1
   6   8 -11 3606.41 259.131   4
   6   8 -11 3788.71 307.614   5
   6   8 -10 237.705 115.836   7
   6  -8 -10 348.073 268.749   1
   6   8 -10-22.9344 282.810   2
   6   8 -10 286.676 144.336   4
   6   8 -10 138.911 154.836   5
   6  -8  -9 197.346 182.800   1
   6   8  -9 680.308 185.889   5
   6   8  -9 926.248 381.569   2
   6   8  -9 583.390 133.610   7
   6   8  -9 436.121 129.791   4
   6   8  -8 5136.12 285.161   4
   6   8  -8 5045.11 631.554   2
   6   8  -8 4874.87 292.456   5
   6  -8  -8 4681.79 485.845   1
   6   8  -7 25911.3 1348.60   2
   6   8  -7 25252.0 681.874   5
   6  -8  -7 26515.6 1102.73   1
   6   8  -6 22038.3 1221.71   2
   6  -8  -6 20885.7 926.838   1
   6  -8  -5 1854.39 275.643   1
   6   8  -5 1673.07 381.731   2
   6   8  -4 3325.23 492.199   2
   6   8  -3 395.743 271.440   2
   6   8  -2 3503.88 490.615   2
   6   8  -1 1087.33 344.618   2
   6   8   0 4920.42 581.373   2
  -6   8  -1 825.086 266.099   2
  -6   8  -2 6284.57 573.657   2
  -6   8  -3 9069.89 693.180   2
  -6   8  -4 8029.80 669.302   2
  -6   8  -5 31715.6 1368.78   2
  -6   8  -6 16258.2 524.071   4
  -6   8  -6 16431.5 990.702   2
  -6   8  -6 16785.8 528.112   5
  -6   8  -7 39537.3 899.367   5
  -6   8  -7 37834.3 897.196   4
  -6   8  -7 38749.4 1590.35   2
  -6   8  -8 4486.35 572.056   2
  -6   8  -8 4731.53 305.347   5
  -6   8  -8 4696.89 294.044   4
  -6   8  -9 3864.33 268.899   4
  -6   8  -9 3463.04 289.530   5
  -6   8  -9 3557.02 514.196   2
  -6   8 -10 13261.7 551.089   5
  -6  -8 -10 12227.5 896.287   1
  -6   8 -10 12063.5 467.628   4
  -6   8 -10 11319.2 906.788   2
  -6   8 -11 2335.05 452.590   2
  -6  -8 -11 2301.14 465.229   1
  -6   8 -11 2247.51 321.605   5
  -6   8 -11 2330.64 237.589   4
  -6   8 -12-347.121 295.560   5
  -6   8 -12 75.0865 136.341   4
  -6  -8 -12 391.737 313.991   1
  -6   8 -13 863.415 170.063   4
  -6   8 -13 798.058 152.266   8
  -6   8 -14 1152.92 175.586   4
  -6   8 -14 1645.56 215.234   8
  -6   8 -15 5238.15 317.167   4
  -6   8 -15 5154.19 321.835   8
  -6   8 -16 818.155 157.749   4
  -6   8 -16 845.400 172.283   8
  -6   8 -17 11275.8 435.674   4
  -6   8 -17 10973.2 466.730   8
  -6   8 -18 2773.24 223.841   4
  -6   8 -18 2132.73 239.979   8
  -6   8 -19 1068.11 190.298   8
   6   8  19 706.086 145.339  10
  -6   8 -19 1084.23 150.964   4
   6   8  20 356.651 125.495  10
  -6   8 -20 271.235 130.654   8
   6   8  21 8363.24 336.214  10
  -6   8 -21 8119.84 362.036   8
  -6   8 -22 3615.39 229.843   8
   6   8  22 3483.48 205.480  10
   6   8  23 5283.53 218.786  10
   6  10 -22 799.544 98.7366   4
   6  10 -21 4833.73 230.158   4
   6  10 -20 373.657 117.415   4
   6  10 -19 2214.90 198.258   4
   6  10 -18 4530.71 283.510   4
   6  10 -17 287.126 156.712   4
   6  10 -16 234.917 162.223   4
   6  10 -15 7517.66 377.896   4
   6  10 -15 7503.31 460.904   5
   6  10 -14 177.839 170.984   4
   6  10 -14-18.1273 278.231   5
   6  10 -13-37.3608 270.349   5
   6  10 -13 75.7760 156.218   4
   6  10 -13 83.8548 136.253   7
   6  10 -12 955.626 250.573   5
   6  10 -12 623.728 143.929   7
   6  10 -12 1096.60 200.418   4
   6  10 -11 11641.7 437.307   7
   6  10 -11 11352.2 505.514   5
   6  10 -11 11117.9 474.726   4
   6  10 -10 148.186 149.827   4
   6  10 -10 41.8243 219.825   5
   6  10  -9 14595.7 527.581   4
   6  10  -9 13865.2 548.876   5
   6  10  -8 1244.74 201.447   4
  -6  10   8 1712.84 179.598   5
   6  10  -8 1511.23 450.053   2
   6  10  -8 1106.71 220.346   5
   6  10  -7 12367.5 479.894   4
  -6  10   7 12990.2 445.570   5
   6  10  -7 12523.6 511.639   5
   6  10  -7 12947.4 1076.95   2
   6  10  -6 4791.45 293.064   4
   6  10  -6 4602.58 323.615   5
  -6  10   6 5242.18 283.263   5
   6  10  -6 5665.03 743.550   2
  -6  10   5 5823.47 304.904   5
   6  10  -5 5265.50 672.956   2
   6  10  -5 5129.18 292.798   4
   6  10  -5 5334.01 331.020   5
   6  10  -4 61.6395 117.523   4
   6  10  -4-55.1332 155.254   5
   6  10  -4 175.640 274.819   2
  -6  10   4 145.614 127.472   5
   6  10  -3 3182.89 520.228   2
  -6  10   3 3084.04 234.167   5
   6  10  -3 3021.67 250.173   5
   6  10  -3 3228.67 243.875   4
  -6  10   2 1333.44 173.603   5
   6  10  -2 1383.82 166.754   4
   6  10  -2 1124.49 182.632   5
   6  10  -2 1614.30 416.844   2
  -6  10   2 1086.55 184.205   4
   6  10  -1 1509.62 201.442   5
  -6  10   1 1156.91 171.897   5
  -6  10   1 1211.20 184.644   4
   6  10   0 1120.96 183.056   5
  -6  10   0 1245.11 196.723   4
  -6  10   0 1417.45 192.024   5
  -6  10  -1 32632.3 801.013   5
   6  10   1 31995.9 816.527   5
  -6  10  -1 33051.2 837.230   4
  -6  10  -2 3281.53 250.370   5
  -6  10  -2 3452.36 274.113   4
   6  10   2 3258.02 255.226   5
   6  10   3 7631.76 368.004   5
  -6  10  -3 7555.95 374.075   5
  -6  10  -3 7389.64 381.380   4
   6  10   4 5336.07 307.167   5
  -6  10  -4 5832.12 351.469   5
  -6  10  -4 5692.43 342.110   4
  -6  10  -5 1742.98 228.829   4
  -6  10  -5 1651.52 214.740   5
   6  10   5 1963.20 232.381   5
   6  10   6 11060.3 456.044   5
  -6  10  -6 10842.1 456.983   5
  -6  10  -6 10577.7 471.037   4
  -6  10  -7 2585.85 279.078   5
  -6  10  -7 2809.56 261.362   4
   6  10   7 2033.37 217.716   5
   6  10   8 3349.73 269.552   5
  -6  10  -8 2969.86 279.112   4
  -6  10  -8 2816.21 302.477   5
   6  10   9 152.317 140.665   5
  -6  10  -9 555.854 187.324   4
  -6  10 -10 1556.92 217.317   4
   6  10  10 1471.76 207.665   5
  -6  10 -10 1649.66 288.265   5
  -6  10 -11 8276.50 464.897   5
  -6  10 -11 9430.87 447.961   4
  -6  10 -12 1154.91 201.874   4
  -6  10 -13 20876.1 666.710   4
  -6  10 -14 2874.00 254.167   4
  -6  10 -15 4511.18 301.218   4
   6  10  16 4801.96 282.049   5
  -6  10 -16 4774.80 296.250   4
   6  10  17 2318.88 190.113   5
  -6  10 -17 2436.12 215.297   4
   6  10  18 1979.44 171.275   5
  -6  10 -18 2066.64 190.043   4
  -6  10 -19-206.992 108.106   4
  -6  10 -20 552.672 98.0594   4
   6  12 -19 740.324 103.675   4
   6  12 -18 2480.32 175.012   4
   6  12 -17 409.010 107.221   4
   6  12 -16 3936.90 237.672   4
   6  12 -15 720.157 148.635   4
   6  12 -14 9424.32 382.905   4
   6  12 -13 112.729 242.045   5
   6  12 -13 232.872 149.409   4
   6  12 -12 1429.51 192.171   4
   6  12 -12 1541.83 269.927   5
   6  12 -11 874.736 263.329   5
   6  12 -11 776.708 175.687   4
   6  12 -10 7675.07 378.037   4
   6  12 -10 7733.65 424.299   5
   6  12  -9 1087.20 177.108   4
   6  12  -9 595.940 211.989   5
   6  12  -8 3704.13 319.501   5
   6  12  -8 3079.81 258.869   4
  -6  12   7 2156.99 193.727   5
   6  12  -7 2944.72 251.533   4
   6  12  -7 2339.01 261.788   5
   6  12  -6 2368.00 286.430   5
  -6  12   6 2735.47 234.418   5
   6  12  -6 2008.27 218.951   4
   6  12  -5 830.086 208.496   5
  -6  12   5 782.492 165.234   5
   6  12  -5 896.040 157.444   4
  -6  12   4 1470.86 181.125   5
   6  12  -4 1751.99 203.104   4
   6  12  -4 2013.58 247.902   5
   6  12  -3 2033.87 243.084   5
  -6  12   3 2447.38 216.057   5
   6  12  -3 2327.58 225.204   4
  -6  12   2 1517.31 200.330   5
   6  12  -2 1612.45 239.492   5
  -6  12   1 2687.07 239.289   5
  -6  12   1 2174.19 231.943   4
   6  12  -1 2361.04 258.385   5
  -6  12   0 8900.47 434.396   4
   6  12   0 9128.55 427.451   5
  -6  12   0 9461.79 412.348   5
   6  12   1 371.698 165.714   5
  -6  12  -1 35.2256 160.667   5
  -6  12  -1 195.025 147.190   4
  -6  12  -2 13890.2 508.626   5
   6  12   2 14637.8 519.884   5
  -6  12  -2 14087.4 535.503   4
  -6  12  -3 997.605 193.136   4
   6  12   3 951.617 186.212   5
  -6  12  -3 918.149 196.210   5
  -6  12  -4 5615.05 346.019   4
   6  12   4 5163.06 318.987   5
  -6  12  -4 5385.97 346.961   5
  -6  12  -5 3548.65 300.061   4
  -6  12  -5 4553.13 334.545   5
   6  12   5 3917.78 273.881   5
  -6  12  -6 974.632 221.083   5
   6  12   6 833.090 172.355   5
  -6  12  -6 1028.76 199.728   4
  -6  12  -7-91.1219 205.901   5
   6  12   7 275.860 154.045   5
  -6  12  -7 523.256 193.529   4
   6  12   8-82.3259 142.014   5
  -6  12  -8-113.670 173.343   4
  -6  12  -9 2181.91 294.849   5
  -6  12  -9 1788.68 228.710   4
   6  12   9 1898.36 205.003   5
  -6  12 -10 400.587 183.710   4
  -6  12 -10 471.869 258.799   5
   6  12  10 492.077 149.594   5
   6  12  11 168.231 137.699   5
  -6  12 -11 359.717 169.248   4
   6  12  12 2694.20 210.895   5
  -6  12 -12 2734.70 253.275   4
  -6  12 -13 4159.99 278.259   4
   6  12  13 4065.41 233.305   5
   6  12  14 6776.52 281.286   5
  -6  12 -14 6738.31 330.525   4
   6  12  15 288.530 101.129   5
  -6  12 -15 214.963 120.266   4
  -6  12 -16-23.3474 109.358   4
  -6  12 -17 135.235 98.6575   4
   6  14 -15 109.089 82.1578   4
   6  14 -14 317.429 88.8216   4
   6  14 -13 1197.11 126.374   4
   6  14 -12 2520.21 176.199   4
   6  14 -11 1495.33 218.473   5
   6  14 -11 1074.47 134.191   4
   6  14 -10 374.126 188.625   5
   6  14 -10-11.0560 104.756   4
   6  14  -9 1995.98 179.079   4
   6  14  -9 2327.74 237.679   5
   6  14  -8 6725.03 338.199   5
   6  14  -8 5297.81 264.715   4
   6  14  -7 18996.7 565.663   5
   6  14  -7 18326.3 519.763   4
   6  14  -6 5013.29 263.834   4
   6  14  -6 5311.97 317.044   5
   6  14  -5 6853.44 341.828   5
  -6  14   4 86.4150 109.126   5
   6  14  -4 356.590 169.253   5
   6  14  -3 3363.30 252.057   5
  -6  14   3 3049.74 200.229   5
   6  14  -2 1163.78 189.870   5
  -6  14   2 1302.81 169.058   5
  -6  14   1 3917.25 241.373   5
   6  14  -1 4153.21 273.401   5
   6  14   0 1477.81 193.903   5
  -6  14   0 1438.18 174.469   5
   6  14   1 870.560 170.443   5
  -6  14  -1 805.419 160.189   5
  -6  14  -2 661.364 178.096   4
  -6  14  -2 845.069 178.348   5
   6  14   2 605.108 155.995   5
   6  14   3 2496.70 211.082   5
  -6  14  -3 2026.60 228.287   4
  -6  14  -3 2186.59 216.766   5
  -6  14  -4 211.377 138.015   4
  -6  14  -4 564.247 172.087   5
   6  14   4 574.735 139.450   5
  -6  14  -5 16737.6 497.998   5
  -6  14  -5 17123.2 537.550   4
   6  14   5 16238.0 473.488   5
   6  14   6 1787.43 176.693   5
  -6  14  -6 1514.67 195.565   4
  -6  14  -6 2141.58 225.004   5
  -6  14  -7 1738.45 222.897   5
   6  14   7 1723.86 161.282   5
  -6  14  -7 2165.48 224.875   4
  -6  14  -8 3946.37 252.768   4
   6  14   8 3934.82 214.329   5
  -6  14  -9 7542.50 330.222   4
   6  14   9 7683.84 278.153   5
  -6  14 -10 4388.32 250.934   4
   6  14  10 4199.79 198.759   5
  -6  14 -11 6823.97 288.893   4
  -6  14 -12 3378.01 199.411   4
  -6  14 -13 426.806 104.701   4
   6  16  -3 2896.13 156.271   5
   6  16  -2 307.264 86.9178   5
   6  16  -1 228.043 90.0111   5
   7   1 -28 1173.84 157.636   8
   7   1 -27 527.506 148.962   8
  -7   1  26 477.189 153.867   6
   7   1 -26 504.658 166.217   8
  -7   1  25 4098.09 341.225   6
   7  -1 -25 6022.91 334.751   8
  -7  -1  25 6835.06 327.035   6
   7   1 -25 4969.23 365.724   8
  -7  -1  24 3201.45 248.589   6
  -7   1  24 3571.57 271.962   6
   7   1 -24 2425.56 286.704   8
   7  -1 -24 3139.59 263.794   8
  -7   1  23 12234.4 504.534   6
   7  -1 -23 12945.0 503.800   8
  -7  -1  23 13157.7 490.744   6
   7  -1 -22 4459.05 319.829   8
  -7  -1  22 4891.22 301.838   6
  -7   1  22 4519.21 313.634   6
  -7   1  21 1382.05 203.920   6
  -7  -1  21 876.474 160.784   6
  -7  -1  20 2409.82 237.441   6
   7  -1 -20 2057.52 448.351   1
  -7   1  20 2242.04 235.858   6
   7  -1 -19 1222.05 356.063   1
  -7  -1  19 1513.75 188.198   6
  -7   1  19 1283.65 183.655   6
   7  -1 -18 484.367 263.112   1
  -7   1  18 524.317 145.498   6
  -7  -1  18 570.384 145.998   6
   7   1 -18 567.376 250.389   1
   7   1 -17 2207.54 386.100   1
   7  -1 -17 1506.80 353.144   1
  -7   1  17 1724.59 190.907   6
  -7  -1  17 1679.99 178.329   6
   7   1 -16 4449.06 474.403   1
   7  -1 -16 3931.92 485.075   1
   7  -1 -15 3835.36 477.589   1
   7   1 -15 3093.04 403.739   1
   7  -1 -14 1339.42 301.037   1
   7   1 -14 1443.09 319.242   1
   7   1 -13 5281.97 451.848   1
   7  -1 -13 5301.90 484.977   1
   7  -1 -12 28843.9 1054.11   1
   7   1 -12 29108.6 1034.38   1
   7   1 -11 38806.6 1163.64   1
   7  -1 -11 39639.5 1207.56   1
   7   1 -10 1026.78 231.218   1
   7  -1 -10 1241.29 254.189   1
   7   1  -9 836.137 211.525   1
   7  -1  -9 658.133 208.883   1
   7   1  -8 15448.4 598.206   1
   7  -1  -8 15944.0 623.004   1
   7   1  -7 5581.96 354.456   1
   7  -1  -7 6059.98 376.376   1
   7  -1  -6 1449.47 203.780   1
   7   1  -6 1361.19 198.108   1
   7   1  -5 19177.7 572.024   1
   7  -1  -5 19291.3 582.326   1
   7   1  -4 3949.58 262.529   1
   7  -1  -4 4206.96 263.355   1
   7  -1  -3-84.9699 114.811   1
   7   1  -3-32.2648 127.398   1
   7  -1  -2 3967.77 221.704   1
   7   1  -2 3930.48 255.963   1
   7  -1  -1 9595.57 319.820   1
   7   1  -1 9323.73 317.837   2
   7   1   0 45604.0 860.318   2
   7   1   0 42826.2 802.810   3
   7  -1   0 43354.1 833.104   1
   7  -1   1 19546.0 583.197   3
   7   1   1 19089.1 481.983   3
   7  -1   2 27933.9 739.672   3
   7   1   2 28057.9 647.026   3
   7  -1   3 24312.8 703.588   3
   7   1   3 25443.6 645.239   3
   7  -1   4 759.415 194.201   3
   7   1   4 806.428 169.688   3
   7  -1   5 8984.21 455.929   3
   7   1   5 9639.55 447.246   3
   7  -1   6 269.513 182.284   3
   7   1   6 175.346 163.396   3
   7  -1   7 1483.14 248.604   3
   7   1   7 1492.91 248.240   3
   7   1   8 13863.2 652.226   3
   7  -1   8 13498.0 656.887   3
   7  -1   9 1235.44 270.328   3
   7   1   9 1227.45 268.750   3
  -7   1 -10 4095.24 330.567   1
   7  -1  10 4182.04 412.762   3
   7  -1  11 19700.3 905.827   3
  -7   1 -11 19765.2 750.572   1
  -7   1 -12 28336.3 970.478   1
  -7  -1 -12 29831.6 1112.38   1
   7  -1  12 27449.8 1124.69   3
  -7  -1 -13 6393.80 528.644   1
  -7   1 -13 5910.95 449.710   1
  -7   1 -14 5366.15 465.522   1
  -7  -1 -14 5434.13 534.187   1
  -7  -1 -15 1950.03 388.372   1
  -7   1 -15 1658.83 207.539   8
   7   1  15 1649.21 178.354   6
  -7  -1 -15 1634.72 206.861   8
   7  -1  16 229.165 115.962   6
   7   1  16 513.771 139.703   6
  -7   1 -16 773.099 183.870   8
  -7  -1 -16 151.129 202.955   1
  -7  -1 -16 312.570 167.652   8
   7   1  17 16710.2 550.954   6
  -7  -1 -17 18980.4 1084.80   1
  -7   1 -17 17764.5 629.748   8
  -7  -1 -17 16742.9 608.814   8
  -7   1 -18 2132.77 261.398   8
  -7  -1 -18 1865.75 233.670   8
  -7  -1 -19 354.554 191.082   8
  -7   1 -19 358.827 192.696   8
  -7   1 -20 7577.00 455.162   8
  -7  -1 -20 7551.50 441.807   8
  -7   1 -21 4677.90 377.493   8
  -7  -1 -21 4765.23 366.782   8
  -7  -1 -22 2997.81 298.454   8
  -7   1 -22 2679.32 315.756   8
  -7  -1 -23 4426.70 337.569   8
  -7   1 -23 4490.60 362.697   8
   7  -1  24 702.016 134.444  10
  -7   1 -24 610.280 212.646   8
   7  -1  25 8021.43 310.019  10
   7   1  25 9510.38 369.404  10
  -7  -1 -25 8402.54 396.794  11
  -7   1 -25 8460.35 415.043   8
  -7   1 -25 7951.48 360.309  11
  -7  -1 -26 472.626 150.543  11
   7   1  26 530.970 120.599  10
  -7   1 -26 758.768 142.527  11
  -7   1 -27 6603.48 265.028  11
   7   1  27 6029.79 231.367  10
  -7  -1 -27 7333.30 299.672  11
   7  -3 -29 302.026 94.3071  11
   7   3 -29 237.141 94.1712   8
   7   3 -28 848.140 144.481   8
   7   3 -27 705.356 166.951   8
   7   3 -26 311.738 162.742   8
   7   3 -25 377.056 179.852   8
  -7   3  25 39.1302 144.326   6
  -7   3  24-375.743 192.494   6
   7   3 -24 104.540 176.501   8
  -7   3  23 1869.15 232.549   6
  -7   3  22-63.9987 166.815   6
  -7   3  21 9524.99 433.794   6
  -7   3  20 77.6939 147.949   6
  -7   3  19 19749.2 637.379   6
   7  -3 -19 18712.9 1173.84   1
  -7   3  18 1762.85 187.000   6
   7  -3 -18 786.309 307.825   1
   7  -3 -17 4018.05 514.843   1
  -7   3  17 4217.77 273.984   6
   7  -3 -16 2052.94 405.994   1
  -7  -3  16 1868.81 184.612   9
  -7   3  16 1877.00 196.303   6
   7  -3 -15 27072.1 1221.55   1
   7   3 -14 49.7793 140.417   1
   7  -3 -14-96.4400 209.936   1
   7  -3 -13 143.481 222.993   1
   7   3 -13 430.311 187.093   1
   7   3 -12 309.263 150.490   1
   7  -3 -12 482.722 220.370   1
   7  -3 -11 1072.65 279.565   1
   7   3 -11 728.283 184.182   1
   7  -3 -10 16684.8 769.495   1
   7   3 -10 16434.6 667.522   1
   7  -3  -9 29703.2 994.808   1
   7   3  -9 29849.9 900.841   1
   7   3  -8 5120.55 355.604   1
   7  -3  -8 5388.26 397.960   1
   7   3  -7 56721.0 1308.50   1
   7  -3  -7 57264.0 1339.52   1
   7   3  -6 3139.31 279.719   1
   7  -3  -6 3026.20 280.517   1
   7  -3  -5 41259.7 989.735   1
   7   3  -5 41479.0 1026.07   1
   7  -3  -4 924.837 176.696   1
   7  -3  -3 68064.7 1276.49   1
   7   3  -2 9656.21 481.087   2
   7  -3  -2 9707.91 353.481   1
   7   3  -1 3668.86 305.549   2
   7  -3  -1 3697.87 200.561   1
  -7   3   1 3557.43 225.788   2
   7  -3   0 1564.61 123.050   1
  -7   3   0 1240.34 166.041   2
   7   3   0 1050.66 210.458   2
   7   3   1 25272.5 791.894   2
  -7   3  -1 24119.4 645.182   2
   7  -3   1 25531.9 497.808   1
   7  -3   2 6365.88 392.381   3
   7  -3   3 27848.5 837.849   3
   7  -3   4 1847.08 260.171   3
   7  -3   5 47815.6 1204.98   3
   7  -3   6 465.627 207.300   3
   7  -3   7 863.261 221.708   3
  -7   3  -7 645.991 64.1999   1
   7  -3   8 167.210 210.905   3
   7  -3   9 42100.6 1263.21   3
   7  -3  10 66.0304 207.545   3
   7  -3  11 1884.07 310.675   3
   7  -3  12-114.278 198.994   3
  -7  -3 -13 3227.94 441.343   1
   7  -3  13 2311.55 371.312   3
  -7  -3 -14 5180.17 564.278   1
   7   3  14 5564.00 286.243   6
   7   3  15 5868.70 315.837   6
  -7   3 -15 6647.10 352.153   8
  -7  -3 -15 6171.24 643.247   1
   7   3  16 10488.3 427.977   6
  -7  -3 -16 10516.1 855.433   1
  -7   3 -16 10905.2 473.618   8
  -7   3 -17 8072.02 421.402   8
  -7  -3 -17 7184.26 736.106   1
  -7   3 -18 3279.71 303.108   8
  -7   3 -19 10996.4 515.098   8
  -7   3 -20 170.557 199.564   8
  -7   3 -21 20717.0 735.992   8
  -7   3 -22 2062.41 282.483   8
  -7   3 -23 929.897 224.381   8
  -7   3 -24 272.902 121.325  11
  -7   3 -24 241.139 189.481   8
  -7  -3 -24 378.984 171.139  11
  -7   3 -25 422.922 118.603  11
  -7  -3 -25 84.0941 150.144  11
   7   3  25 142.649 131.013  10
  -7   3 -25 177.534 165.404   8
  -7  -3 -26 343.037 138.634  11
   7   3  26 219.348 109.083  10
   7   3  27 2317.31 149.275  10
  -7  -3 -27 2318.96 173.148  11
   7   5 -28 546.868 107.102   8
   7   5 -27 3495.86 226.298   8
   7   5 -26 38.5313 130.253   8
   7   5 -25 500.324 184.247   8
  -7   5  24 18585.2 591.424   6
   7   5 -24 18476.8 622.632   8
  -7   5  23 2704.97 270.516   6
  -7   5  22 1840.59 254.678   6
  -7   5  21 79.6310 148.148   6
   7   5 -20 3150.84 227.421   4
  -7   5  20 2891.46 250.883   6
  -7   5  19 48.0047 136.823   6
   7   5 -19 95.3406 105.990   4
   7   5 -18 266.558 114.996   4
  -7   5  18-124.371 140.616   6
   7  -5 -17-67.3230 255.287   1
   7   5 -17 239.319 114.593   4
  -7   5  17 107.009 123.140   6
   7  -5 -16 3383.91 527.184   1
   7   5 -16 3260.19 286.196   7
   7   5 -16 3320.06 229.784   4
  -7   5  16 2943.76 230.714   6
  -7   5  15 8311.25 361.534   6
   7  -5 -15 9010.77 748.046   1
   7   5 -15 8282.96 401.923   7
   7  -5 -14 4970.96 541.736   1
   7   5 -14 6638.92 339.521   7
   7  -5 -13 8684.84 691.047   1
   7  -5 -12 22805.3 1077.40   1
   7  -5 -11 28106.1 1157.59   1
   7  -5 -10 6796.39 540.022   1
   7  -5  -9 238.022 202.614   1
   7  -5  -8 3533.22 368.226   1
   7  -5  -7 1327.58 262.875   1
   7  -5  -6 3751.84 336.745   1
   7  -5  -5 2160.55 256.273   1
   7   5  -4 68.1242 236.430   2
   7  -5  -4-14.2972 126.971   1
   7   5  -3 2278.75 356.655   2
   7  -5  -3 2105.78 220.226   1
   7   5  -2 903.522 279.738   2
   7  -5  -2 698.809 141.418   1
  -7   5   1 23625.8 784.819   2
   7  -5  -1 24153.9 631.463   1
   7   5  -1 24571.9 947.206   2
  -7   5   0 51450.3 1295.58   2
   7   5   0 54499.7 1494.45   2
   7  -5   0 55628.8 1014.47   1
  -7   5  -1 66957.5 1517.14   2
   7   5   1 69344.0 1700.73   2
   7  -5   1 67310.0 1567.64   3
  -7   5  -2 14092.9 641.130   2
   7  -5   2 13252.7 631.763   3
   7  -5   3 2647.99 319.352   3
  -7   5  -3 2892.88 327.615   2
   7  -5   4 292.657 202.364   3
   7  -5   5 80.8283 172.076   3
   7  -5   6 323.296 188.729   3
   7  -5   7 463.873 204.226   3
   7  -5   8 163.939 163.333   3
   7  -5   9-39.4803 180.609   3
   7  -5  10 5134.38 475.416   3
   7  -5  11 10552.1 687.242   3
   7  -5  12 23409.0 1065.67   3
   7  -5  13 12994.5 819.955   3
  -7  -5 -13 13135.1 902.430   1
  -7   5 -13 13740.4 449.942   4
  -7  -5 -14 10619.9 847.019   1
  -7   5 -14 9154.15 365.522   4
  -7   5 -14 9245.62 413.716   8
  -7   5 -15-27.0745 146.222   8
  -7  -5 -15 208.967 267.951   1
  -7  -5 -16 7084.29 742.401   1
  -7   5 -16 8000.19 411.935   8
  -7   5 -17 7555.98 410.242   8
  -7   5 -18 5122.10 352.216   8
  -7   5 -19 152.045 185.785   8
  -7   5 -20 2469.75 288.328   8
  -7   5 -21 533.243 214.166   8
  -7  -5 -22 9676.89 440.819  11
  -7   5 -22 9005.70 461.876   8
  -7  -5 -23 3052.61 254.187  11
  -7   5 -23 2252.49 261.955   8
  -7   5 -24 10479.3 418.279   8
  -7  -5 -24 9830.21 402.300  11
   7   5  24 10346.6 395.353  10
  -7   5 -25 3374.77 234.991   8
   7   5  25 3226.86 207.171  10
  -7  -5 -25 2984.78 211.601  11
   7   5  26 499.248 98.8690  10
   7   7 -26 183.627 104.849   8
   7   7 -25 2525.04 194.561   8
   7   7 -24 282.371 143.154   8
   7   7 -23 5502.66 302.581   8
   7   7 -22 1487.20 165.358   4
   7   7 -21 1191.20 165.537   4
  -7   7  20 12227.7 475.270   6
   7   7 -20 12842.7 458.703   4
   7   7 -19 738.284 155.549   4
  -7   7  19 381.846 157.355   6
   7   7 -18 9056.62 400.731   4
  -7   7  18 8207.81 391.892   6
   7   7 -17 395.225 147.712   4
  -7   7  17 226.175 133.580   6
   7   7 -16 3814.27 274.090   4
   7   7 -16 3514.42 291.691   7
  -7   7  16 3501.11 248.593   6
   7  -7 -15 102.447 255.395   1
  -7   7  15 44.9673 109.972   6
   7   7 -15-161.447 141.510   7
   7   7 -15 283.121 137.582   4
   7   7 -15-280.338 270.474   5
   7   7 -14 1328.28 253.260   5
   7  -7 -14 1917.19 396.985   1
   7   7 -14 2185.72 248.123   7
   7   7 -14 1932.19 196.881   4
  -7   7  14 2149.03 190.051   6
  -7   7  13 3538.74 233.450   6
   7   7 -13 3605.44 251.570   4
   7   7 -13 4166.01 326.080   5
   7  -7 -13 3199.88 487.335   1
   7   7 -13 3993.62 280.682   7
   7   7 -12 18788.2 578.724   7
   7   7 -12 18510.9 608.671   5
   7   7 -12 19833.5 583.890   4
   7  -7 -12 20157.0 1110.31   1
   7  -7 -11 1323.38 297.867   1
   7   7 -11 1604.76 176.716   4
   7   7 -11 1451.53 195.211   5
   7   7 -11 1382.64 162.975   7
   7  -7 -10 2129.01 358.140   1
   7  -7  -9 4934.85 501.167   1
   7   7  -8 31873.2 1430.45   2
   7  -7  -8 33623.2 1249.39   1
   7   7  -7 9560.08 753.903   2
   7  -7  -7 10388.4 651.825   1
   7   7  -6 17932.1 1009.00   2
   7  -7  -6 17534.0 800.376   1
   7   7  -5 5074.82 537.316   2
   7  -7  -5 5217.90 411.508   1
   7  -7  -4 24762.7 862.492   1
   7   7  -4 24039.3 1142.75   2
   7  -7  -3 5161.69 362.326   1
   7   7  -3 5785.69 578.837   2
   7   7  -2 5438.57 539.169   2
   7   7  -1 12815.3 807.978   2
   7   7   0 1346.11 330.538   2
   7  -7   0 1240.87 281.337   3
  -7   7   0 1322.32 272.041   2
  -7   7  -1 11848.4 701.333   2
   7   7   1 12743.7 824.382   2
   7  -7   1 11988.7 672.052   3
   7  -7   2 16165.8 775.951   3
  -7   7  -2 16356.6 840.097   2
  -7   7  -3 164.342 202.306   2
   7  -7   3 178.087 153.946   3
   7  -7   4 3577.56 368.656   3
  -7   7  -4 4408.48 511.884   2
   7  -7   5 579.722 212.580   3
  -7   7  -5 772.567 265.689   2
   7  -7   6 390.919 180.423   3
  -7   7  -6 401.524 255.313   2
   7  -7   7 5556.48 464.880   3
  -7   7  -7 5228.35 571.700   2
  -7   7  -8 22951.7 1158.50   2
  -7   7  -9 797.075 147.418   4
  -7   7  -9 991.407 213.109   5
  -7   7 -10 2789.00 298.499   5
  -7   7 -10 3733.47 252.001   4
  -7   7 -11 12190.6 460.628   4
  -7   7 -11 13837.7 597.188   5
  -7   7 -11 12781.0 456.215   8
  -7   7 -12 473.566 140.733   4
  -7  -7 -12 182.579 253.003   1
  -7   7 -12 327.644 132.662   8
  -7  -7 -13 8789.76 825.487   1
  -7   7 -13 9116.81 400.440   8
  -7   7 -13 8680.73 386.749   4
  -7   7 -14 680.970 150.011   4
  -7   7 -14 1002.82 187.793   8
  -7   7 -15-29.5833 118.671   4
  -7   7 -15-177.196 156.582   8
  -7   7 -16 412.990 196.543   8
  -7   7 -16 146.048 129.909   4
  -7   7 -17 574.803 186.943   8
  -7   7 -17 268.814 123.343   4
  -7  -7 -18 410.389 138.980  11
  -7   7 -18 783.850 142.675   4
  -7   7 -18 684.872 185.656   8
  -7   7 -19-23.8359 162.412   8
  -7  -7 -19 243.053 143.191  11
  -7  -7 -20 6653.65 336.673  11
  -7   7 -20 8324.52 406.150   8
  -7   7 -21 218.551 195.621   8
   7   7  21 566.372 155.409  10
  -7  -7 -21 474.270 140.591  11
  -7   7 -22 2738.35 232.782   8
   7   7  22 2672.00 214.929  10
   7   7  23 1941.35 172.092  10
  -7   7 -23 2034.88 195.316   8
   7   7  24 528.372 97.7475  10
   7   9 -23 245.028 77.7204   4
   7   9 -23 348.608 103.746   8
   7   9 -22 144.222 101.939   8
   7   9 -22 61.7813 85.6091   4
   7   9 -21 11043.2 383.009   4
   7   9 -21 10919.3 382.868   8
   7   9 -20 326.655 131.160   8
   7   9 -20 196.121 115.320   4
   7   9 -19 12211.0 447.732   4
   7   9 -18 304.887 154.395   4
   7   9 -17 1123.57 185.616   4
   7   9 -16 362.129 157.998   4
   7   9 -15 6257.14 350.138   4
   7   9 -15 6038.89 418.620   5
   7   9 -15 6349.65 353.386   7
   7   9 -14 194.870 141.531   4
   7   9 -14 516.526 189.261   7
   7   9 -14 268.068 257.052   5
   7   9 -13 7570.01 377.827   4
   7   9 -13 7192.56 459.934   5
   7   9 -13 7362.59 371.995   7
   7   9 -12 193.951 148.137   4
   7   9 -12-17.4401 210.382   5
   7   9 -12 135.303 126.133   7
   7   9 -11 1037.15 237.465   5
   7   9 -11 1109.50 177.096   4
   7   9 -11 1243.14 447.260   2
   7  -9 -11 1521.30 348.026   1
   7   9 -11 1128.07 174.654   7
   7   9 -10 209.914 276.481   2
   7   9 -10 750.385 226.769   5
   7   9 -10 469.175 150.190   4
   7   9 -10 366.959 127.518   7
   7   9  -9 11247.3 485.441   5
   7   9  -9 10825.3 414.326   7
   7   9  -9 11468.7 998.415   2
   7   9  -9 11305.0 452.789   4
   7   9  -8 9178.21 890.536   2
   7   9  -8 9251.81 392.118   4
   7   9  -8 8121.15 388.380   5
   7   9  -8 8299.25 354.621   7
   7   9  -7 17511.0 558.500   4
   7   9  -7 17974.3 525.023   7
   7   9  -7 16936.0 585.582   5
   7   9  -7 18005.1 1204.64   2
   7   9  -6 1051.99 192.632   5
   7   9  -6 909.490 149.519   4
   7   9  -6 1079.82 350.243   2
   7   9  -5 6273.64 329.378   4
   7   9  -5 5808.27 680.253   2
   7   9  -5 5919.89 323.870   5
   7   9  -4 1317.10 398.617   2
   7   9  -4 1194.31 169.767   5
   7   9  -4 1044.66 153.044   4
   7   9  -3 19004.5 1173.28   2
   7   9  -3 19243.7 585.504   5
   7   9  -2-18.9775 120.865   5
   7   9  -2-68.8045 255.735   2
   7   9  -1 4146.22 557.102   2
   7   9  -1 4875.61 289.682   5
  -7   9   0 10249.7 411.345   4
   7   9   0 10890.8 415.229   5
  -7   9  -1 1598.34 196.426   4
   7   9   1 1557.15 179.065   5
  -7   9  -1 1664.63 168.654   5
  -7   9  -2-40.5623 126.309   4
   7   9   2-61.6033 122.519   5
  -7   9  -2 200.610 128.598   5
  -7   9  -2-130.441 205.644   2
  -7   9  -3 2700.16 416.418   2
  -7   9  -3 2551.81 215.888   5
   7   9   3 2563.11 227.422   5
  -7   9  -3 2571.95 235.712   4
   7   9   4 5367.13 312.686   5
  -7   9  -4 5424.56 316.823   5
  -7   9  -4 5333.43 579.140   2
  -7   9  -4 5919.74 326.370   4
  -7   9  -5 8904.95 395.557   4
  -7   9  -5 8667.69 381.738   5
  -7   9  -6 8323.75 398.430   5
  -7   9  -6 8482.86 397.389   4
  -7   9  -7 24886.7 709.989   5
  -7   9  -7 24295.4 710.769   4
  -7   9  -8 203.452 149.359   4
  -7   9  -8 106.416 198.257   5
  -7  -9  -8-246.772 229.174   1
  -7   9  -9 9676.71 447.276   4
  -7  -9  -9 8885.79 765.629   1
  -7   9  -9 9757.04 463.551   5
  -7   9 -10 189.746 154.415   4
  -7   9 -10 521.750 253.355   5
  -7   9 -11 8230.45 411.948   4
  -7   9 -11 8537.47 472.570   5
  -7   9 -12 736.762 181.788   4
  -7   9 -13 326.783 158.064   4
  -7   9 -14 506.192 161.308   4
  -7   9 -15 1918.38 214.100   4
   7   9  15 2038.26 201.270  10
  -7   9 -16 4355.10 283.539   4
   7   9  16 3355.12 242.349  10
   7   9  17 142.166 116.929  10
  -7   9 -17 257.764 144.623   4
  -7   9 -17-5.97822 124.144   8
  -7   9 -18 85.8846 118.486   8
   7   9  18-130.025 127.672  10
  -7   9 -19 5579.92 282.238   8
   7   9  19 6051.66 278.823  10
  -7   9 -19 6106.49 280.120   4
   7   9  20 1127.22 131.512  10
   7  11 -21 642.855 98.3755   4
   7  11 -20 374.559 101.161   4
   7  11 -19 624.266 126.716   4
   7  11 -18 252.847 122.548   4
   7  11 -17 4798.34 273.255   4
   7  11 -16 4088.06 264.845   4
   7  11 -15 3285.93 251.596   4
   7  11 -14 1196.47 184.801   4
   7  11 -14 1266.39 296.811   5
   7  11 -13 1712.04 315.006   5
   7  11 -13 1263.44 195.646   4
   7  11 -12 18450.5 661.719   5
   7  11 -12 18003.0 592.260   4
   7  11 -11 20188.3 677.691   5
   7  11 -11 20029.3 634.952   4
   7  11 -10 8121.85 443.754   5
   7  11 -10 9187.02 431.202   4
   7  11  -9 3188.19 319.044   5
   7  11  -9 2921.78 250.015   4
   7  11  -8 1061.95 211.244   5
   7  11  -8 1486.81 213.897   4
   7  11  -7 2505.19 271.595   5
   7  11  -7 2487.76 243.094   4
   7  11  -6 3717.31 306.549   5
  -7  11   6 3627.41 238.891   5
   7  11  -6 4067.49 280.082   4
   7  11  -5 602.814 147.874   4
   7  11  -5 504.184 195.289   5
  -7  11   5 545.793 137.356   5
  -7  11   4 231.269 130.699   5
   7  11  -4 162.726 123.760   4
   7  11  -4 367.375 197.048   5
   7  11  -3 151.245 128.406   4
   7  11  -3 282.143 188.476   5
  -7  11   3 54.1948 162.384   5
  -7  11   2 1546.78 226.873   4
  -7  11   2 1868.39 194.893   5
   7  11  -2 1641.65 204.671   5
  -7  11   1 14086.9 491.672   5
   7  11  -1 13518.8 515.664   5
  -7  11   1 12220.2 514.620   4
   7  11   0 37584.0 920.743   5
  -7  11   0 36485.8 876.779   5
  -7  11   0 37005.4 940.959   4
   7  11   1 10376.8 452.631   5
  -7  11  -1 10574.6 460.992   4
  -7  11  -1 10511.6 435.580   5
  -7  11  -2 9468.54 436.954   4
  -7  11  -2 9748.08 422.587   5
   7  11   2 9134.21 430.218   5
  -7  11  -3 431.728 176.685   5
   7  11   3 668.070 176.984   5
  -7  11  -3 589.332 171.060   4
  -7  11  -4 4470.18 330.449   4
   7  11   4 5021.27 323.413   5
  -7  11  -4 4991.34 341.616   5
   7  11   5 3975.28 291.167   5
  -7  11  -5 3511.45 304.543   5
  -7  11  -5 3754.18 304.549   4
  -7  11  -6 104.298 196.180   5
   7  11   6 77.6858 147.425   5
  -7  11  -6 71.9883 164.521   4
  -7  11  -7 218.951 248.838   5
   7  11   7 285.204 168.899   5
  -7  11  -7 105.575 167.079   4
  -7  11  -8 1173.30 243.132   5
   7  11   8 853.082 189.860   5
  -7  11  -8 1032.90 209.755   4
   7  11   9 926.695 180.076   5
  -7  11  -9 1106.60 221.309   4
  -7  11  -9 897.832 256.670   5
  -7  11 -10 5698.24 416.345   5
  -7  11 -10 5261.32 351.491   4
   7  11  10 5265.19 319.397   5
   7  11  11 1292.92 188.650   5
  -7  11 -11 1903.77 228.791   4
   7  11  12 19421.7 587.699   5
  -7  11 -12 19899.9 648.988   4
   7  11  13 8747.81 373.229   5
  -7  11 -13 9144.37 418.727   4
   7  11  14 2688.17 220.171   5
  -7  11 -14 3170.20 250.469   4
  -7  11 -15 3005.69 242.369   4
   7  11  15 2607.22 203.833   5
  -7  11 -16 3625.38 246.234   4
   7  11  16 3359.48 209.256   5
   7  11  17 935.519 124.736   5
  -7  11 -17 901.875 142.730   4
  -7  11 -18 905.646 135.519   4
  -7  11 -19 51.4028 82.4022   4
   7  13 -17 427.351 95.9009   4
   7  13 -16 1288.17 134.830   4
   7  13 -15 53.6379 92.0368   4
   7  13 -14 639.920 120.428   4
   7  13 -13 474.777 216.765   5
   7  13 -13 447.792 119.561   4
   7  13 -12 1500.84 176.337   4
   7  13 -12 1989.57 278.162   5
   7  13 -11 2566.13 280.539   5
   7  13 -11 1867.34 195.020   4
   7  13 -10 2600.20 275.723   5
   7  13 -10 2529.35 215.116   4
   7  13  -9 901.818 227.914   5
   7  13  -9 767.174 151.978   4
   7  13  -8 13311.3 514.814   5
   7  13  -8 13995.7 479.861   4
   7  13  -7 41.9403 126.971   4
   7  13  -7-42.7960 206.277   5
   7  13  -6 5297.50 351.579   5
   7  13  -6 5451.54 300.207   4
  -7  13   5 21.0165 125.863   5
   7  13  -5-2.47185 113.724   4
   7  13  -5-149.088 183.851   5
  -7  13   4 8820.68 350.885   5
   7  13  -4 7917.40 347.997   4
   7  13  -4 8065.12 404.354   5
   7  13  -3 135.867 173.218   5
  -7  13   3 213.116 128.315   5
  -7  13   2 8219.12 356.509   5
   7  13  -2 8113.50 398.743   5
   7  13  -1 2997.63 267.322   5
  -7  13   1 3563.85 252.843   5
   7  13   0 516.248 175.930   5
  -7  13   0 574.283 192.588   4
  -7  13   0 872.443 176.777   5
   7  13   1 301.748 170.127   5
  -7  13  -1 533.294 180.119   4
  -7  13  -1 398.957 154.207   5
   7  13   2 933.848 187.047   5
  -7  13  -2 1020.05 189.095   5
  -7  13  -2 974.956 195.173   4
  -7  13  -3 1198.84 191.095   5
   7  13   3 1124.37 192.036   5
  -7  13  -3 1258.60 220.443   4
  -7  13  -4 7003.08 362.268   5
   7  13   4 6980.53 347.369   5
  -7  13  -4 6961.04 370.865   4
  -7  13  -5 1505.85 238.645   5
   7  13   5 1562.09 201.184   5
  -7  13  -5 1498.44 216.759   4
   7  13   6 302.616 140.744   5
  -7  13  -6 235.775 156.573   4
  -7  13  -6 180.971 180.812   5
  -7  13  -7 132.735 209.653   5
   7  13   7 77.2417 126.914   5
  -7  13  -7-86.1935 163.386   4
   7  13   8 20160.1 560.542   5
  -7  13  -8 20081.7 625.317   4
  -7  13  -8 20109.3 604.457   5
   7  13   9 984.561 152.220   5
  -7  13  -9 1272.24 212.228   4
   7  13  10 2967.18 206.675   5
  -7  13 -10 2503.18 236.283   4
   7  13  11 957.577 141.823   5
  -7  13 -11 855.442 165.778   4
  -7  13 -12-43.5656 128.728   4
   7  13  12 149.108 94.5890   5
  -7  13 -13 155.103 117.315   4
   7  13  13 130.727 86.9366   5
  -7  13 -14 532.334 122.495   4
  -7  13 -15 174.514 101.448   4
   7  15  -9 2747.85 208.490   5
   7  15  -8 579.102 155.476   5
   7  15  -7 1064.95 164.775   5
   7  15  -6 499.632 148.952   5
   7  15  -5 1961.03 190.099   5
   7  15  -4 802.356 152.691   5
   7  15  -3 10713.5 372.898   5
   7  15  -2-199.222 135.314   5
   7  15  -1 10870.5 370.191   5
   7  15   0 2099.82 173.308   5
   7  15   1 11418.6 367.530   5
   7  15   2 302.043 114.820   5
   7  15   3-13.8576 97.6429   5
   7  15   4 1492.33 138.234   5
   7  15   5-157.240 93.0457   5
   7  15   6 211.906 93.3749   5
   7  15   7 6176.13 218.990   5
   8   0 -27-272.940 130.593   8
  -8   0  26 13095.5 470.841   6
   8   0 -26 14002.0 495.305   8
   8   0 -25 52.3799 146.552   8
  -8   0  25 134.662 141.989   6
   8   0 -24 54767.8 1193.24   8
  -8   0  24 52912.2 1151.72   6
  -8   0  23-2.16635 145.920   6
  -8   0  22 784.358 178.778   6
  -8   0  21-128.251 131.632   6
   8   0 -20 6531.26 677.626   1
  -8   0  20 7766.79 388.920   6
   8   0 -19-208.972 276.357   1
  -8   0  19 45.6705 130.844   6
   8   0 -18 540.585 249.794   1
  -8   0  18 577.668 149.902   6
   8   0 -17-55.6016 210.674   1
  -8   0  17-20.2771 106.661   9
   8   0 -16 21732.0 1070.16   1
   8   0 -15 144.767 218.631   1
   8   0 -14 23813.9 1036.38   1
   8   0 -13 1.36547 186.746   1
   8   0 -12 12917.7 698.238   1
   8   0 -11-81.8400 229.348   1
   8   0 -10 24035.5 868.682   1
   8   0  -9-108.221 174.666   1
   8   0  -8 135311. 2426.94   1
   8   0  -7-16.4213 143.566   1
   8   0  -6 13159.3 517.064   1
   8   0  -5 23.3685 146.757   1
   8   0  -4 21782.6 610.578   1
   8   0  -3-0.96549 135.259   1
   8   0  -2 1843.72 188.704   1
   8   0  -1 110.342 130.760   1
   8   0  -1 67.8477 54.2577   2
   8   0   0 18367.6 525.416   3
   8   0   1-25.0963 138.607   3
   8   0   2 54356.4 1113.24   3
   8   0   3 3.15841 161.053   3
   8   0   4 43122.1 1023.58   3
   8   0   5-150.757 168.476   3
   8   0   6 1648.22 255.182   3
   8   0   7 73.1822 196.154   3
   8   0   8 2133.65 334.622   3
   8   0   9 92.6157 242.083   3
   8   0  10 1350.84 310.651   3
   8   0  11-90.0204 216.827   3
  -8   0 -12 12041.1 673.598   1
  -8   0 -13-80.5263 181.926   1
  -8   0 -14 22709.6 1012.57   1
   8   0  15 57.3851 115.902   6
  -8   0 -15-16.2237 136.222   8
  -8   0 -15-200.501 181.067   1
   8   0  16 63743.2 1268.37   6
  -8   0 -16 67224.1 1374.12   8
  -8   0 -17 52.5019 169.422   8
  -8   0 -18 1285.09 221.549   8
  -8   0 -19 68.4934 186.750   8
  -8   0 -20 481.692 222.136   8
  -8   0 -21-85.2999 201.486   8
  -8   0 -22 1646.15 291.085   8
  -8   0 -23 160.711 194.319   8
  -8   0 -24 437.319 199.286   8
   8   0  25-31.7527 108.750  10
  -8   0 -25 121.730 138.181  11
   8   0  26 2454.25 163.950  10
  -8   0 -26 2647.16 210.150  11
  -8   0 -27 195.040 98.2060  11
   8   2 -29 1129.47 127.896   8
   8   2 -28 1081.11 162.595   8
   8   2 -27 2435.77 211.633   8
   8   2 -26 316.784 167.852   8
  -8   2  26 255.615 154.201   6
   8   2 -25 3551.31 308.204   8
  -8  -2  25 4090.83 240.363   6
  -8   2  25 3037.50 273.169   6
  -8   2  24 6517.05 371.989   6
  -8  -2  24 7088.71 330.096   6
  -8   2  23 2694.86 257.183   6
  -8  -2  23 2165.97 205.520   6
  -8  -2  22 4164.04 278.090   6
  -8   2  22 4377.60 308.401   6
  -8  -2  21 2699.03 229.751   6
  -8   2  21 2477.35 245.694   6
  -8  -2  20 4207.77 279.295   6
  -8   2  20 3919.91 290.904   6
  -8  -2  19 1526.53 188.306   6
  -8   2  19 1771.49 219.584   6
  -8   2  18 1254.01 189.823   6
  -8  -2  18 1300.76 177.460   6
   8  -2 -18 962.471 337.086   1
  -8   2  17 42568.5 955.049   6
   8   2 -17 43949.2 1574.71   1
  -8  -2  17 43048.7 969.603   9
   8  -2 -17 43173.3 1667.81   1
   8  -2 -16 34200.0 1411.50   1
   8   2 -16 35712.4 1353.81   1
   8   2 -15 10102.7 666.800   1
   8  -2 -15 11516.4 770.375   1
   8   2 -14 988.082 231.685   1
   8  -2 -14 1311.87 318.895   1
   8  -2 -13 18619.2 901.523   1
   8   2 -13 18778.1 838.951   1
   8  -2 -12 24167.7 1002.58   1
   8   2 -12 26123.2 953.975   1
   8  -2 -11 240.134 283.536   1
   8   2 -11 566.921 212.624   1
   8  -2 -10 28885.1 1003.09   1
   8   2 -10 28766.6 918.963   1
   8   2  -9 532.268 205.737   1
   8  -2  -9 465.868 228.588   1
   8  -2  -8 44262.0 1151.90   1
   8   2  -8 41847.1 1075.54   1
   8  -2  -7 276.510 201.158   1
   8   2  -7 238.488 160.303   1
   8   2  -6 3372.04 275.749   1
   8  -2  -6 3345.42 284.387   1
   8  -2  -5 63096.4 1283.32   1
   8   2  -5 63990.4 1327.12   1
   8   2  -4 9276.46 434.790   1
   8  -2  -4 8692.36 378.731   1
   8  -2  -3 1563.11 171.971   1
   8   2  -3 1366.27 206.378   1
   8   2  -2 435.247 58.0121   3
   8  -2  -2 451.880 121.273   1
   8   2  -1 7373.14 359.673   2
   8   2  -1 7486.41 202.347   3
   8  -2  -1 7941.10 307.541   1
   8   2   0 8993.15 393.582   2
   8   2   0 9156.69 260.617   3
   8  -2   0 9056.67 306.673   1
  -8   2   0 8578.94 244.013   2
   8   2   1 30167.9 789.440   2
   8   2   1 30533.3 622.722   3
   8  -2   1 29282.3 821.928   3
   8  -2   1 29424.8 622.883   1
   8   2   2 19531.5 517.895   3
   8  -2   2 19332.5 661.635   3
   8  -2   3 8541.21 453.386   3
   8   2   3 8627.80 363.621   3
   8   2   4 15761.9 541.658   3
   8  -2   4 15853.8 618.369   3
   8   2   5 691.440 176.820   3
   8  -2   5 940.823 220.042   3
   8   2   6 1167.54 204.493   3
   8  -2   6 1215.21 246.874   3
   8  -2   7 26406.8 906.790   3
   8   2   7 27766.1 885.416   3
  -8   2  -8 43838.3 964.705   1
   8  -2   8 41481.8 1230.65   3
  -8   2  -9 14567.1 529.201   1
   8  -2   9 14966.3 741.148   3
  -8   2 -10 822.297 165.714   1
   8  -2  10 914.202 259.389   3
  -8   2 -11 599.696 151.472   1
   8  -2  11 526.541 248.086   3
   8  -2  12 116.740 219.638   3
  -8  -2 -13 320.330 225.862   1
   8  -2  13 526.197 294.409   3
  -8  -2 -14 2478.62 398.907   1
  -8   2 -14 2479.82 239.944   8
   8   2  14 2463.53 198.224   6
  -8  -2 -15 1620.98 369.153   1
   8   2  15 1412.77 177.370   6
  -8   2 -15 1941.82 228.500   8
  -8  -2 -15 1608.42 204.629   8
   8   2  16 1595.15 187.256   6
  -8   2 -16 1831.08 227.574   8
  -8  -2 -16 1639.29 235.352   8
  -8  -2 -17 2355.54 468.167   1
  -8   2 -17 2638.57 267.765   8
  -8  -2 -17 2348.74 252.860   8
  -8  -2 -18 13072.4 987.839   1
  -8  -2 -18 11746.3 536.582   8
  -8   2 -18 14019.9 575.479   8
  -8  -2 -19 14559.6 607.474   8
  -8   2 -19 17662.0 659.204   8
  -8   2 -20 9597.29 506.134   8
  -8  -2 -20 8216.98 458.738   8
  -8   2 -21 1024.64 245.702   8
  -8  -2 -21 684.418 216.694   8
  -8   2 -22 956.886 237.234   8
  -8   2 -23 783.851 264.508   8
  -8   2 -24 1014.32 171.478  11
  -8   2 -24 774.332 223.216   8
  -8  -2 -24 1098.85 211.959  11
  -8   2 -25 1298.11 217.593   8
  -8  -2 -25 1692.44 214.245  11
  -8   2 -25 1622.77 170.525  11
   8   2  25 1698.08 183.248  10
  -8  -2 -26 648.114 160.541  11
  -8   2 -26 768.345 128.153  11
   8   2  26 531.532 111.369  10
   8   2  27 957.969 105.257  10
  -8  -2 -27 1241.44 145.181  11
   8   4 -28 2270.87 178.224   8
   8   4 -27 324.330 137.828   8
   8   4 -26 5633.08 321.715   8
   8   4 -25 13707.7 488.020   8
  -8   4  25 11046.8 460.659   6
  -8   4  24 89.8206 156.573   6
  -8   4  23 10559.2 448.539   6
  -8   4  22 3409.41 286.241   6
  -8   4  21 463.639 179.956   6
  -8   4  20 2656.16 255.225   6
  -8   4  19 1548.59 197.126   6
   8   4 -18 2154.75 186.928   4
  -8   4  18 1853.30 213.941   6
   8  -4 -18 2218.23 415.892   1
   8  -4 -17 816.903 304.765   1
  -8   4  17 1366.45 173.338   6
  -8  -4  16 20717.7 592.960   9
   8   4 -16 20749.2 664.825   7
   8  -4 -16 21528.9 1155.98   1
  -8   4  16 21185.4 607.680   6
  -8   4  15 8163.90 347.601   6
   8  -4 -15 8982.66 718.376   1
   8   4 -15 8549.89 404.924   7
   8  -4 -14 685.879 283.993   1
   8  -4 -13 15280.8 865.122   1
   8  -4 -12 1426.76 279.066   1
   8   4 -12 1719.89 264.446   1
   8  -4 -11 477.188 246.589   1
   8   4 -11 319.676 167.637   1
   8   4 -10 7668.68 474.759   1
   8  -4 -10 8451.13 571.541   1
   8   4  -9 12108.4 589.506   1
   8  -4  -9 12982.1 679.068   1
   8   4  -8 13086.7 594.414   1
   8  -4  -8 12904.5 636.168   1
   8  -4  -7 19878.4 754.281   1
   8  -4  -6 666.456 182.301   1
   8  -4  -5 17297.3 626.674   1
   8  -4  -4 6416.51 355.954   1
   8   4  -3 18745.3 743.850   2
   8  -4  -3 18935.6 582.137   1
   8   4  -2 1175.02 246.263   2
   8  -4  -2 1275.60 149.206   1
  -8   4   1 2144.45 220.884   2
   8  -4  -1 2356.15 173.460   1
   8   4  -1 2206.93 290.295   2
  -8   4   0 5265.82 314.415   2
   8   4   0 5913.33 437.405   2
   8  -4   0 6307.32 249.592   1
   8   4   1 9111.63 529.291   2
  -8   4  -1 8490.17 411.859   2
   8  -4   1 8183.29 243.380   1
   8  -4   2 10188.8 534.805   3
  -8   4  -2 9357.52 456.011   2
   8  -4   3 32677.3 988.486   3
   8  -4   4-226.769 203.500   3
   8  -4   5 16653.1 707.272   3
   8  -4   6 20898.3 804.210   3
   8  -4   7 12764.5 653.894   3
   8  -4   8 26831.3 985.240   3
   8  -4   9 4919.22 447.290   3
   8  -4  10 1274.22 288.841   3
   8  -4  11 7222.84 593.525   3
   8  -4  12 5433.95 527.287   3
   8   4  13 459.319 128.690   6
   8  -4  13 200.336 223.273   3
  -8   4 -14 629.703 160.916   8
  -8  -4 -14 563.520 277.831   1
   8  -4  14 411.923 227.876   3
  -8  -4 -15 9285.14 799.040   1
  -8   4 -15 9586.78 440.661   8
  -8   4 -16 93.7100 158.626   8
  -8  -4 -16 294.106 283.217   1
  -8   4 -17 12755.1 532.432   8
  -8   4 -18 3066.60 292.236   8
  -8   4 -19 2941.88 336.676   8
  -8   4 -20 3317.94 330.290   8
  -8   4 -21 4670.90 358.085   8
  -8   4 -22 3228.24 237.038  11
  -8   4 -22 3186.10 299.291   8
  -8  -4 -23-5.31689 154.362  11
  -8   4 -23 98.6312 109.917  11
  -8   4 -23 75.1062 190.234   8
  -8  -4 -24 1125.61 191.400  11
   8   4  24 1340.78 185.187  10
  -8   4 -24 720.376 203.187   8
   8   4  25 101.274 116.400  10
  -8  -4 -25 320.680 134.660  11
  -8  -4 -26 623.608 136.161  11
   8   4  26 420.432 104.178  10
   8   6 -27 539.514 125.116   8
   8   6 -26 6906.64 317.292   8
   8   6 -25 2270.38 214.344   8
   8   6 -24 16986.8 564.073   8
  -8   6  23 362.733 151.109   6
  -8   6  22 357.552 167.142   6
   8   6 -21 276.245 128.801   4
  -8   6  21 14.7055 132.825   6
  -8   6  20 4572.47 300.413   6
   8   6 -20 4224.85 269.403   4
  -8   6  19 2425.33 228.862   6
   8   6 -19 2259.15 212.717   4
  -8   6  18 1078.31 184.800   6
   8   6 -18 848.411 151.162   4
   8   6 -17 1355.60 178.368   4
  -8   6  17 1255.83 176.146   6
   8  -6 -16 492.241 275.108   1
  -8   6  16 909.121 156.981   6
   8   6 -16 976.183 150.801   4
   8   6 -16 945.202 200.835   7
   8  -6 -15 1420.59 373.402   1
   8   6 -15 1404.92 183.116   4
  -8   6  15 979.469 154.059   6
   8   6 -15 527.727 253.198   5
   8   6 -15 849.728 175.230   7
   8   6 -14 41950.6 971.094   7
  -8   6  14 41027.9 894.964   6
   8  -6 -14 43031.7 1687.31   1
   8   6 -13 395.176 127.855   7
   8   6 -13 54.7022 216.815   5
   8  -6 -12 43332.3 1595.99   1
   8  -6 -11 16381.1 919.833   1
   8  -6 -10 2860.82 405.686   1
   8  -6  -9 24349.4 1040.62   1
   8  -6  -8 5407.25 471.713   1
   8  -6  -7 8423.75 548.186   1
   8  -6  -6 811.394 212.518   1
   8   6  -6 999.448 300.216   2
   8   6  -5 708.898 261.715   2
   8  -6  -5 921.863 198.864   1
   8   6  -4 7448.14 586.922   2
   8  -6  -4 8373.04 461.039   1
   8   6  -3 360.238 243.782   2
   8  -6  -3 154.442 121.401   1
   8   6  -2 34365.2 1250.15   2
   8  -6  -2 34156.3 881.265   1
   8   6  -1-98.6616 271.974   2
   8  -6  -1 44.4826 87.8086   1
   8   6   0 67225.4 1828.51   2
  -8   6   0 64360.9 1588.13   2
   8  -6   1 1154.09 245.481   3
  -8   6  -1 927.562 241.084   2
   8   6   1 1232.88 323.687   2
   8  -6   2 6891.21 498.960   3
  -8   6  -2 7462.43 516.029   2
  -8   6  -3 4313.19 408.028   2
   8  -6   3 4315.98 399.966   3
  -8   6  -4 20053.2 884.557   2
   8  -6   4 19712.1 848.115   3
  -8   6  -5 181.987 223.082   2
   8  -6   5 148.486 180.582   3
   8  -6   6 4323.89 407.074   3
   8  -6   7 510.052 186.960   3
   8  -6   8 953.443 259.597   3
   8  -6   9 1117.90 256.323   3
   8  -6  10 8287.50 632.594   3
   8  -6  11 8178.81 630.413   3
  -8   6 -11 7666.28 351.908   8
  -8   6 -11 7568.64 340.626   4
  -8   6 -12 5226.83 304.247   8
   8  -6  12 5082.48 532.943   3
  -8   6 -12 4480.20 272.633   4
  -8   6 -13 1904.72 189.875   4
  -8  -6 -13 1554.41 386.982   1
  -8   6 -13 1663.96 201.728   8
  -8   6 -14 10868.7 459.431   8
  -8   6 -14 11739.8 438.597   4
  -8  -6 -14 12182.4 956.699   1
  -8   6 -15 858.976 163.297   4
  -8   6 -15 596.851 177.903   8
  -8   6 -16 33420.6 882.644   8
  -8   6 -16 32394.7 797.474   4
  -8   6 -17 320.744 169.702   8
  -8   6 -18 1131.32 225.884   8
  -8  -6 -18 1055.86 196.574  11
  -8   6 -19 2713.83 288.665   8
  -8  -6 -19 2492.98 254.938  11
  -8  -6 -20 1439.13 207.130  11
  -8   6 -20 1848.55 247.924   8
  -8  -6 -21 17.4218 150.497  11
  -8   6 -21 141.752 172.229   8
   8   6  22 762.435 171.702  10
  -8  -6 -22 653.106 154.981  11
  -8   6 -22 1052.88 196.723   8
   8   6  23 371.390 147.990  10
  -8   6 -23 112.586 140.816   8
  -8  -6 -23 177.337 121.198  11
   8   6  24 1103.31 146.067  10
  -8  -6 -24 999.953 136.058  11
  -8   6 -24 1074.38 164.877   8
   8   6  25 418.337 91.6463  10
   8   8 -25 1326.41 137.680   8
   8   8 -24 267.575 117.698   8
   8   8 -23 1280.95 167.051   8
   8   8 -23 1067.94 122.347   4
   8   8 -22 43.3537 126.441   8
   8   8 -22 42.3762 95.6763   4
   8   8 -21 5446.15 285.590   4
   8   8 -20 11294.4 425.736   4
   8   8 -19 299.750 149.335   4
   8   8 -18 1223.09 187.633   4
  -8   8  18 778.998 171.699   6
   8   8 -17 21202.8 643.086   4
  -8   8  17 20138.6 589.006   6
   8   8 -16 3003.51 265.316   7
  -8   8  16 2935.80 224.776   6
   8   8 -16 3438.82 271.423   4
   8   8 -15 5568.03 415.361   5
   8   8 -15 5852.16 332.961   4
   8   8 -15 5697.45 343.336   7
   8   8 -14 337.780 172.173   7
   8   8 -14 122.438 130.317   4
   8   8 -13 1623.91 202.672   4
   8  -8 -13 1505.79 370.856   1
   8   8 -13 1066.54 206.729   5
   8   8 -13 1149.15 393.732   2
   8   8 -13 1455.51 186.344   7
   8   8 -12 1268.89 383.945   2
   8   8 -12 1407.63 225.644   5
   8   8 -12 1625.61 196.113   4
   8  -8 -12 2052.16 413.437   1
   8   8 -12 1663.34 182.306   7
   8   8 -11 7003.75 352.698   4
   8   8 -11 6995.90 333.906   7
   8  -8 -11 6767.06 644.854   1
   8   8 -11 6076.94 354.596   5
   8   8 -11 6712.77 740.702   2
   8  -8 -10 749.003 270.033   1
   8   8 -10 1020.79 162.985   4
   8   8 -10 781.431 187.440   5
   8   8 -10 1255.54 365.349   2
   8   8 -10 897.219 154.819   7
   8   8  -9 21272.5 1275.84   2
   8   8  -9 20828.7 600.250   4
   8   8  -9 21350.9 596.274   7
   8   8  -9 22035.6 652.133   5
   8  -8  -9 21374.3 1054.47   1
   8   8  -8 464.623 178.924   5
   8  -8  -8 140.779 172.530   1
   8   8  -8 263.958 111.879   4
   8   8  -7 3119.02 487.564   2
   8   8  -7 2494.66 217.035   5
   8  -8  -7 2545.52 357.179   1
   8   8  -6 7414.48 718.702   2
   8  -8  -6 7890.01 554.183   1
   8   8  -5 26551.3 1307.67   2
   8   8  -4 44869.1 1726.11   2
   8   8  -3 2856.77 476.533   2
   8   8  -2 56.1572 253.201   2
   8  -8  -1 2371.87 344.935   3
   8   8  -1 3370.28 476.696   2
   8  -8   0 146.409 145.961   3
   8   8   0 221.523 262.376   2
   8  -8   1 151.828 172.474   3
  -8   8  -1 175.834 194.470   2
  -8   8  -2-226.129 215.698   2
  -8   8  -3 5911.33 547.892   2
  -8   8  -4 719.450 244.011   2
  -8   8  -5 550.775 150.416   4
  -8   8  -5 456.564 250.784   2
  -8   8  -6 18034.3 987.470   2
  -8   8  -6 17949.4 567.249   4
  -8   8  -6 17675.7 554.496   5
  -8   8  -7 50211.3 1777.19   2
  -8   8  -7 50740.4 1082.71   5
  -8   8  -7 49051.4 1072.61   4
  -8   8  -8 28447.2 757.123   4
  -8   8  -8 28813.4 776.688   5
  -8   8  -9 17953.4 582.863   4
  -8   8  -9 18185.5 607.046   5
  -8   8 -10 3487.74 324.553   5
  -8   8 -10 3672.70 279.209   4
  -8   8 -11 1647.46 300.820   5
  -8   8 -11 1775.30 211.623   4
  -8  -8 -11 1871.33 420.006   1
  -8   8 -12 2626.44 235.565   4
  -8   8 -13 548.276 160.834   4
  -8   8 -13 757.460 171.283   8
  -8   8 -14 2736.54 238.243   4
  -8   8 -14 3025.41 268.782   8
  -8   8 -15 190.567 132.972   4
  -8   8 -15 22.8532 141.967   8
  -8   8 -16 353.704 136.059   4
  -8   8 -16 399.018 162.054   8
  -8   8 -17 646.861 185.228   8
  -8   8 -17 958.059 171.698   4
   8   8  17 717.791 180.534  10
   8   8  18 1435.96 183.044  10
  -8   8 -18 1876.76 191.771   4
  -8   8 -18 1311.82 205.841   8
  -8   8 -19 14925.0 524.075   8
   8   8  19 14472.3 494.664  10
  -8   8 -20 7086.03 350.297   8
   8   8  20 7244.73 329.178  10
  -8   8 -21 2520.81 212.252   8
   8   8  21 2592.08 189.827  10
   8   8  22-2.32751 89.7680  10
   8   8  23 154.702 77.3263  10
   8  10 -22 226.089 86.0502   4
   8  10 -21 140.482 107.339   4
   8  10 -20 2817.25 202.198   4
   8  10 -19 182.392 129.546   4
   8  10 -18 1062.21 171.469   4
   8  10 -17 639.690 164.411   4
   8  10 -16 2721.46 245.720   4
   8  10 -15 295.957 147.308   4
   8  10 -15 509.134 285.508   5
   8  10 -14 2914.48 316.039   5
   8  10 -14 3624.71 290.173   4
   8  10 -14 3357.36 257.377   7
   8  10 -13 28417.5 755.696   7
   8  10 -13 28177.4 821.680   5
   8  10 -13 28271.1 776.457   4
   8  10 -12 1461.10 205.042   4
   8  10 -12 1670.99 292.091   5
   8  10 -12 1247.72 185.481   7
   8  10 -11 4992.96 295.928   7
   8  10 -11 5147.60 320.144   4
   8  10 -11 5466.94 388.001   5
   8  10 -10 334.221 151.915   4
   8  10 -10 498.987 220.986   5
   8  10 -10 110.114 128.084   7
   8  10  -9 4952.42 311.674   4
   8  10  -9 5033.79 284.940   7
   8  10  -9 4898.37 344.680   5
   8  10  -8 1713.18 182.380   7
   8  10  -8 1694.07 207.629   4
   8  10  -8 1353.79 223.241   5
   8  10  -7 1311.75 157.632   7
   8  10  -7 1639.01 201.648   4
   8  10  -7 968.349 381.480   2
   8  10  -7 1157.73 212.961   5
   8  10  -6 17952.5 1253.95   2
   8  10  -6 16854.7 595.526   5
   8  10  -6 17840.6 567.677   4
   8  10  -5 3901.55 618.887   2
   8  10  -5 4797.63 335.555   5
  -8  10   5 5061.47 271.363   5
   8  10  -5 5015.45 295.260   4
   8  10  -4 12199.5 1009.05   2
   8  10  -4 13812.7 519.395   5
  -8  10   4 14583.1 469.978   5
   8  10  -4 13944.2 488.105   4
   8  10  -3 5990.43 342.008   5
   8  10  -3 5252.02 661.486   2
  -8  10   3 6229.44 306.332   5
  -8  10   3 5530.10 348.841   4
   8  10  -3 5916.24 308.178   4
  -8  10   2 1703.86 189.454   5
   8  10  -2 1492.24 229.765   5
   8  10  -2 1981.66 472.819   2
  -8  10   2 1413.61 213.940   4
  -8  10   1 17510.0 540.126   5
   8  10  -1 17290.3 567.136   5
  -8  10   1 15920.5 572.538   4
  -8  10   0 3045.38 268.091   4
  -8  10   0 3908.69 262.578   5
   8  10   0 3111.84 263.061   5
  -8  10  -1 3260.82 240.926   5
   8  10   1 3473.41 275.913   5
  -8  10  -1 3202.23 287.083   4
   8  10   2 1142.92 189.592   5
  -8  10  -2 1308.06 206.800   4
  -8  10  -2 1035.74 179.715   5
  -8  10  -3 16161.8 574.238   4
   8  10   3 15840.4 560.089   5
  -8  10  -3 15785.4 533.097   5
  -8  10  -4 1238.68 208.363   5
  -8  10  -4 944.965 203.063   4
   8  10   4 1093.93 194.520   5
  -8  10  -5 1308.12 213.525   4
  -8  10  -5 1225.27 217.234   5
   8  10   5 1127.06 201.487   5
  -8  10  -6 8964.36 437.858   5
   8  10   6 9150.49 412.837   5
  -8  10  -6 9684.41 449.849   4
  -8  10  -7 845.220 196.547   4
   8  10   7 759.383 169.201   5
  -8  10  -7 766.233 230.618   5
  -8  10  -8 1546.68 225.364   4
   8  10   8 1337.01 203.433   5
  -8  10  -8 2016.27 303.494   5
  -8  10  -9 826.804 260.533   5
  -8  10  -9 1096.57 217.501   4
  -8  10 -10 54.4741 162.827   4
  -8  10 -10 463.092 300.447   5
  -8  10 -11 2097.92 242.819   4
  -8  10 -11 1867.56 313.633   5
  -8  10 -12-128.823 174.338   4
  -8  10 -13 443.020 175.779   4
  -8  10 -14 1521.19 215.073   4
  -8  10 -15 16270.4 548.669   4
   8  10  16 559.147 151.435   5
  -8  10 -16 556.438 155.622   4
   8  10  17 3941.52 253.077   5
  -8  10 -17 4433.03 261.785   4
   8  10  18 1470.82 159.429   5
  -8  10 -18 1965.77 176.555   4
  -8  10 -19 209.931 98.2963   4
   8  10  19 223.622 87.5037   5
   8  12 -20 72.6598 72.3677   4
   8  12 -19 1182.08 118.548   4
   8  12 -18 72.6128 93.1439   4
   8  12 -17-30.0235 103.841   4
   8  12 -16 1489.82 168.345   4
   8  12 -15 1520.69 176.889   4
   8  12 -14 8940.45 372.915   4
   8  12 -14 8625.00 436.338   5
   8  12 -13 148.796 137.407   4
   8  12 -13 55.9216 237.501   5
   8  12 -12 17936.2 613.558   5
   8  12 -12 17087.3 550.102   4
   8  12 -11 88.8800 138.853   4
   8  12 -11-166.658 239.940   5
   8  12 -10 1301.53 202.784   4
   8  12 -10 1030.34 240.781   5
   8  12  -9 2740.89 251.434   4
   8  12  -9 3233.67 305.412   5
   8  12  -8 1759.76 201.250   4
   8  12  -8 1701.99 284.637   5
   8  12  -7 225.816 134.136   4
   8  12  -7 257.455 199.951   5
   8  12  -6 7548.44 411.767   5
   8  12  -6 8594.74 414.216   4
   8  12  -5 4091.08 280.591   4
  -8  12   5 4590.01 270.466   5
   8  12  -5 4319.10 338.969   5
   8  12  -4 2253.81 217.613   4
  -8  12   4 2208.10 207.065   5
   8  12  -4 2372.12 267.715   5
  -8  12   3 375.786 144.767   5
   8  12  -3 288.034 180.237   5
  -8  12   2 13900.9 484.298   5
   8  12  -2 13406.0 537.446   5
  -8  12   1 182.958 165.486   5
   8  12  -1 202.743 165.146   5
  -8  12   1 436.184 194.004   4
   8  12   0 5927.71 349.186   5
  -8  12   0 5899.52 330.686   5
  -8  12   0 5583.57 360.199   4
  -8  12  -1 180.324 158.142   5
  -8  12  -1 213.027 173.425   4
   8  12   1 92.5843 166.526   5
  -8  12  -2 2369.68 270.389   4
  -8  12  -2 1866.55 223.430   5
   8  12   2 2025.18 238.355   5
   8  12   3 1424.35 214.166   5
  -8  12  -3 1654.40 239.873   5
  -8  12  -3 1163.61 225.542   4
  -8  12  -4 13376.8 541.820   4
  -8  12  -4 13978.2 516.331   5
   8  12   4 14070.5 516.130   5
  -8  12  -5 304.679 199.380   5
   8  12   5 216.595 162.941   5
  -8  12  -5 106.872 179.887   4
   8  12   6 2636.94 244.051   5
  -8  12  -6 2878.22 291.460   5
  -8  12  -6 3002.20 276.233   4
  -8  12  -7 8285.74 429.864   5
   8  12   7 7839.76 376.024   5
  -8  12  -7 7512.84 405.661   4
   8  12   8 5268.76 307.996   5
  -8  12  -8 5219.92 347.237   4
  -8  12  -8 5257.94 350.008   5
  -8  12  -9 935.021 263.354   5
   8  12   9 781.464 165.827   5
  -8  12  -9 735.829 210.724   4
   8  12  10 6812.99 333.020   5
  -8  12 -10 7041.65 385.545   4
   8  12  11 507.829 141.458   5
  -8  12 -11 576.007 193.150   4
   8  12  12 8543.59 353.585   5
  -8  12 -12 8397.72 399.233   4
   8  12  13 1629.43 161.231   5
  -8  12 -13 2152.85 218.953   4
   8  12  14 77.1649 94.2758   5
  -8  12 -14 237.135 139.829   4
  -8  12 -15 2791.50 211.563   4
   8  12  15 2570.93 171.748   5
   8  12  16 2536.78 150.569   5
  -8  12 -16 2390.70 183.743   4
  -8  12 -17 26.7513 89.4142   4
   8  14 -15 3306.08 162.367   4
   8  14 -14 545.950 98.3554   4
   8  14 -13 290.568 95.3210   4
   8  14 -12-26.7757 86.0724   4
   8  14 -11 148.324 96.5404   4
   8  14 -11 183.246 182.986   5
   8  14 -10 1750.07 225.925   5
   8  14 -10 1212.03 138.112   4
   8  14  -9 4178.64 289.012   5
   8  14  -9 3620.75 211.183   4
   8  14  -8 499.232 123.095   4
   8  14  -8 744.963 195.545   5
   8  14  -7 1117.34 207.375   5
   8  14  -7 659.440 122.103   4
   8  14  -6 3987.43 291.671   5
   8  14  -5 21271.1 611.856   5
   8  14  -4 8685.89 387.000   5
   8  14  -3 6402.72 330.286   5
  -8  14   2 604.071 141.978   5
   8  14  -2 499.827 173.340   5
  -8  14   1 391.773 123.730   5
   8  14  -1 571.770 176.959   5
   8  14   0 429.016 151.239   5
  -8  14   0 651.103 162.460   5
  -8  14  -1-18.8951 138.632   5
   8  14   1 162.994 135.311   5
   8  14   2 334.175 149.800   5
  -8  14  -2 399.908 162.418   5
  -8  14  -3 585.025 175.800   4
   8  14   3 361.839 138.145   5
  -8  14  -3 269.313 152.077   5
   8  14   4 83.4640 124.356   5
  -8  14  -4-134.970 175.970   5
  -8  14  -4 77.0415 153.560   4
   8  14   5 1859.42 184.660   5
  -8  14  -5 1636.24 194.614   4
  -8  14  -5 1602.60 204.458   5
   8  14   6 2301.97 184.132   5
  -8  14  -6 2519.36 229.736   4
   8  14   7 15370.0 445.347   5
  -8  14  -7 15660.9 498.005   4
   8  14   8 1362.80 146.566   5
  -8  14  -8 1528.60 184.122   4
   8  14   9 2981.46 181.569   5
  -8  14  -9 3001.22 223.750   4
   8  14  10 72.1656 83.5997   5
  -8  14 -10-39.7608 118.505   4
   8  14  11 416.609 87.4810   5
  -8  14 -11 380.456 123.474   4
  -8  14 -12 836.518 124.682   4
   8  16  -3 548.759 103.837   5
   8  16  -2 1563.08 124.648   5
   8  16  -1 18580.7 405.022   5
   9   1 -28 2248.13 182.728   8
   9   1 -27 2245.45 210.052   8
  -9  -1  26 8744.60 355.812   6
  -9   1  26 7859.17 373.281   6
   9   1 -26 9099.05 388.822   8
  -9   1  25 11647.2 457.464   6
   9  -1 -25 10774.5 433.867   8
   9   1 -25 11893.3 470.993   8
  -9  -1  25 12048.8 435.625   6
  -9   1  24 2034.25 220.568   6
   9  -1 -24 1657.28 209.515   8
  -9  -1  24 2297.10 219.503   6
  -9  -1  23 2077.35 222.664   6
   9  -1 -23 2023.00 229.853   8
  -9   1  23 1460.07 221.990   6
  -9  -1  22 214.810 139.193   6
  -9   1  22 428.073 250.692   6
  -9  -1  21 2793.42 239.385   6
  -9   1  21 2613.39 249.332   6
   9  -1 -20 5385.05 656.315   1
  -9   1  20 6475.62 358.430   6
  -9  -1  20 6369.43 345.846   6
   9  -1 -19 346.559 256.942   1
  -9  -1  19 194.849 122.359   6
   9   1 -19 524.204 296.255   1
  -9   1  19 33.0045 133.648   6
   9   1 -18 12910.1 870.026   1
  -9  -1  18 13025.3 487.469   9
  -9   1  18 13452.6 490.973   6
   9  -1 -18 13852.5 944.183   1
   9   1 -17 10147.4 741.283   1
  -9   1  17 10069.3 413.563   9
  -9  -1  17 9642.58 411.610   9
   9  -1 -17 9679.15 766.674   1
   9   1 -16 4152.00 488.979   1
   9  -1 -16 3477.57 467.570   1
   9   1 -15 3712.42 431.694   1
   9  -1 -15 3149.95 402.702   1
   9   1 -14 5750.03 506.347   1
   9  -1 -14 5073.77 510.354   1
   9   1 -13 3834.36 408.775   1
   9  -1 -13 3969.82 440.306   1
   9  -1 -12 1058.92 263.898   1
   9   1 -12 1711.04 315.873   1
   9   1 -11 8800.78 558.073   1
   9  -1 -11 9503.11 592.947   1
   9  -1 -10 10883.2 601.284   1
   9   1 -10 11075.7 587.399   1
   9   1  -9 32198.4 968.535   1
   9  -1  -9 31163.3 984.997   1
   9   1  -8 11530.1 532.714   1
   9  -1  -8 11935.6 559.350   1
   9   1  -7 617.347 190.724   1
   9  -1  -7 471.525 179.565   1
   9  -1  -6 10357.8 460.680   1
   9   1  -6 10596.8 464.228   1
   9   1  -5 7011.51 368.869   1
   9  -1  -5 7021.10 365.004   1
   9   1  -4 16321.4 549.190   1
   9  -1  -4 15730.4 525.939   1
   9   1  -3 9955.89 428.335   1
   9  -1  -3 10273.2 398.579   1
   9   1  -2 56177.7 1185.26   1
   9  -1  -2 58950.8 1123.90   1
   9   1  -1 137879. 2120.46   2
   9   1  -1 135883. 2103.30   3
   9  -1  -1 136264. 2162.83   1
   9   1   0 31177.0 688.329   2
   9  -1   0 29321.0 702.804   1
   9   1   0 29943.0 676.860   3
   9   1   1 15479.9 465.104   3
   9  -1   1 15046.3 548.956   3
   9  -1   2 19713.8 648.471   3
   9   1   2 20227.7 576.752   3
   9  -1   3 40789.5 1033.27   3
   9   1   3 43780.9 967.936   3
   9  -1   4 36482.7 988.325   3
   9   1   4 37814.7 929.913   3
   9  -1   5 735.803 214.862   3
   9   1   5 599.883 177.339   3
   9   1   6 17195.7 667.650   3
   9  -1   6 15946.1 673.423   3
   9  -1   7-140.944 214.174   3
   9   1   7 76.4276 193.315   3
   9  -1   8 7404.89 523.496   3
   9   1   8 7592.62 514.015   3
   9  -1   9 692.493 233.629   3
   9   1   9 386.854 231.374   3
   9   1  10 6086.80 504.504   3
   9  -1  10 6112.99 515.550   3
   9  -1  11 4936.37 484.343   3
  -9   1 -11 5206.60 395.619   1
   9  -1  12 1638.70 353.069   3
  -9   1 -12 1483.63 253.103   1
  -9   1 -13 40037.5 1256.92   1
  -9  -1 -13 39625.2 1420.79   1
   9  -1  13 38415.2 1457.70   3
  -9   1 -14 20213.0 616.451   8
  -9  -1 -14 21757.3 1073.30   1
   9   1  15 21866.2 622.609   6
  -9   1 -15 24318.4 706.777   8
  -9  -1 -15 24725.2 1198.82   1
  -9  -1 -15 22521.3 688.011   8
  -9   1 -16 6520.66 374.897   8
  -9  -1 -16 6625.58 644.184   1
  -9  -1 -16 5792.55 366.491   8
  -9   1 -17 1296.60 228.682   8
  -9  -1 -17 1290.40 213.913   8
  -9  -1 -18 134.803 183.195   8
  -9   1 -18 389.446 214.989   8
  -9   1 -19 71.7658 193.755   8
  -9  -1 -19-165.360 217.451   8
  -9   1 -20 2165.89 276.482   8
  -9  -1 -20 2211.61 275.405   8
  -9   1 -21-46.2050 205.790   8
  -9  -1 -21-87.4143 203.872   8
  -9  -1 -22 1395.52 278.305   8
  -9   1 -22 2494.56 302.055   8
   9  -1  23 1059.20 160.872  10
  -9   1 -23 1137.63 235.620   8
  -9   1 -24 2010.92 211.754  11
   9  -1  24 2002.84 178.131  10
   9   1  24 2245.42 211.806  10
  -9   1 -24 2002.48 264.033   8
  -9  -1 -24 2320.26 252.742  11
  -9  -1 -25 4525.79 297.563  11
   9   1  25 5124.65 267.302  10
  -9   1 -25 4641.71 274.066  11
  -9  -1 -26 956.022 152.463  11
  -9   1 -26 1007.64 142.114  11
   9   1  26 1095.77 126.939  10
  -9   1 -27 3669.41 190.332  11
  -9  -1 -27 4062.25 214.148  11
   9   3 -29 11359.8 347.708   8
   9   3 -28 760.154 142.371   8
   9   3 -27 4431.59 267.740   8
  -9   3  26 13.7721 127.242   6
   9   3 -26 106.876 146.472   8
  -9   3  25 268.236 156.862   6
   9   3 -25 94.0252 164.914   8
  -9   3  24 631.234 181.612   6
  -9   3  23 4250.03 304.417   6
  -9   3  22 449.008 178.026   6
  -9   3  21 1419.78 219.288   6
  -9  -3  20 35.0153 113.847   6
  -9   3  20 35.4422 143.304   6
  -9   3  19 34423.7 886.951   6
  -9  -3  19 35331.5 824.024   6
   9  -3 -19 35789.0 1649.70   1
  -9   3  18 1011.46 166.015   6
   9  -3 -18 847.644 292.246   1
  -9  -3  17 59417.8 1214.67   9
  -9   3  17 59995.4 1207.86   6
   9  -3 -17 60583.4 2057.96   1
  -9  -3  16 652.922 140.020   9
   9  -3 -16 368.529 253.117   1
   9   3 -16 423.570 143.729   7
   9   3 -15 927.009 255.197   1
   9  -3 -15 1048.43 314.241   1
   9  -3 -14 4100.07 476.286   1
   9   3 -14 3585.48 386.459   1
   9  -3 -13 865.601 284.570   1
   9   3 -13 960.769 234.861   1
   9   3 -12 223.617 174.106   1
   9  -3 -12 12.5445 217.984   1
   9   3 -11 584.993 198.409   1
   9  -3 -11 588.188 239.423   1
   9   3 -10 609.586 194.966   1
   9  -3 -10 597.767 235.634   1
   9   3  -9 255.974 165.151   1
   9  -3  -9 423.735 226.802   1
   9   3  -8 2300.05 277.929   1
   9  -3  -8 1907.52 261.657   1
   9   3  -7 7938.01 452.988   1
   9  -3  -7 7294.10 434.526   1
   9   3  -6 5743.16 387.626   1
   9  -3  -6 5298.34 348.519   1
   9  -3  -5 73408.9 1479.62   1
   9   3  -5 73936.1 1573.21   1
   9  -3  -4 811.263 155.122   1
   9  -3  -3 1315.98 166.889   1
   9   3  -2 7926.99 433.148   2
   9  -3  -2 7504.94 330.276   1
   9   3  -1 14834.0 588.228   2
   9  -3  -1 15072.4 459.204   1
  -9   3   0 12037.1 379.733   2
   9   3   0 12795.8 544.393   2
   9  -3   0 13041.2 389.755   1
  -9   3  -1 4086.74 236.442   2
   9  -3   1 4067.05 345.301   3
   9  -3   1 4076.87 195.917   1
   9   3   1 4307.08 340.630   2
   9  -3   2 580.442 223.473   3
  -9   3  -3 5880.27 161.969   1
   9  -3   3 8174.68 466.850   3
   9  -3   4 782.239 210.052   3
   9  -3   5 60213.0 1457.90   3
   9  -3   6 7484.51 486.448   3
  -9   3  -6 5690.93 169.806   1
   9  -3   7 105552. 2218.71   3
   9  -3   8 276.201 227.905   3
   9  -3   9 4751.57 447.174   3
   9  -3  10 18.4272 219.312   3
   9  -3  11 11394.0 714.535   3
   9  -3  12 3772.98 448.319   3
   9  -3  13 198.016 200.801   3
  -9  -3 -14 1482.09 354.845   1
  -9   3 -14 1167.07 185.889   8
   9  -3  14 1438.96 338.215   3
  -9  -3 -15 5616.59 622.250   1
  -9  -3 -15 4783.47 342.885   8
  -9   3 -15 5487.22 331.096   8
  -9  -3 -16 1480.79 222.772   8
  -9   3 -16 2356.98 259.549   8
  -9  -3 -16 1883.63 379.471   1
  -9  -3 -17 6169.27 710.253   1
  -9   3 -17 6040.18 377.418   8
  -9  -3 -17 5492.29 362.064   8
  -9   3 -18 176.960 178.122   8
  -9  -3 -18 170.530 215.766   8
  -9   3 -19 8511.55 469.040   8
  -9   3 -20 319.093 208.486   8
  -9   3 -21 3883.80 344.837   8
  -9   3 -22-44.7362 200.592   8
  -9   3 -23 11596.6 557.184   8
  -9   3 -23 12505.4 449.784  11
  -9  -3 -23 13994.1 548.972  11
  -9   3 -24 18.5301 109.393  11
   9   3  24 132.041 131.988  10
  -9  -3 -24 237.615 164.289  11
  -9   3 -24 10.8571 173.413   8
  -9   3 -25 307.273 115.079  11
  -9   3 -25 43.8997 157.631   8
   9   3  25 270.079 129.108  10
  -9  -3 -25 548.284 154.202  11
  -9  -3 -26 465.717 126.441  11
   9   3  26 537.741 108.694  10
  -9  -3 -27 397.722 94.4161  11
   9   5 -28 1880.35 153.790   8
   9   5 -27 1293.43 171.197   8
   9   5 -26 9845.49 380.505   8
   9   5 -25 7869.27 362.411   8
  -9   5  24 319.716 140.728   6
  -9   5  23 339.521 160.116   6
  -9   5  22 6382.21 352.380   6
  -9   5  21 3945.64 294.207   6
   9   5 -21 3731.63 237.389   4
   9   5 -20 526.848 134.723   4
  -9   5  20 357.841 161.582   6
  -9   5  19 58.9267 136.008   6
   9   5 -19-5.49813 113.011   4
  -9   5  18 1620.83 205.769   6
   9   5 -18 1435.05 171.233   4
  -9   5  17 2046.90 207.032   6
   9  -5 -17 2330.14 434.214   1
   9   5 -17 2241.57 261.612   7
  -9   5  16 2552.04 215.415   6
   9  -5 -16 2256.11 426.635   1
   9   5 -16 2187.55 236.561   7
  -9   5  15 4494.23 284.700   6
   9  -5 -15 4355.28 537.256   1
   9   5 -15 4799.95 317.962   7
   9  -5 -14 24175.6 1197.38   1
   9   5 -14 24914.3 693.579   7
   9  -5 -13 14560.8 882.134   1
   9  -5 -12-57.3044 220.783   1
   9  -5 -11 3652.39 434.225   1
   9  -5 -10 4759.51 446.777   1
   9  -5  -9 51756.7 1504.38   1
   9  -5  -8 46389.8 1354.50   1
   9  -5  -7 746.624 210.811   1
   9  -5  -6 1528.95 249.083   1
   9  -5  -5 6213.69 395.109   1
   9  -5  -4 30965.6 874.138   1
   9   5  -4 30424.3 1080.36   2
   9   5  -3 9994.09 613.565   2
   9  -5  -3 10435.4 458.046   1
   9   5  -2 11082.0 634.041   2
   9  -5  -2 11198.8 447.306   1
   9  -5  -1 13554.0 455.535   1
   9   5  -1 12810.8 684.003   2
  -9   5   1 12481.8 532.608   2
   9   5   0 5225.27 474.112   2
  -9   5   0 5059.43 353.331   2
   9  -5   0 5425.46 248.225   1
  -9   5  -1 27535.7 860.603   2
   9   5   1 29104.3 1049.34   2
   9  -5   1 28272.9 984.007   3
  -9   5  -2 36742.4 1051.54   2
   9  -5   2 35893.6 1135.87   3
  -9   5  -3 35481.0 1063.79   2
   9  -5   3 33745.0 1102.01   3
   9  -5   4 11775.6 631.902   3
   9  -5   5 2095.03 311.608   3
   9  -5   6 1746.93 282.854   3
   9  -5   7 2358.35 339.636   3
   9  -5   8 2317.07 316.944   3
   9  -5   9 3894.15 422.781   3
   9  -5  10 613.352 215.301   3
   9  -5  11 273.796 204.254   3
   9  -5  12 29287.9 1265.19   3
  -9   5 -12 32006.8 789.598   8
  -9   5 -13 6391.25 337.164   8
  -9   5 -13 6240.10 303.920   4
   9  -5  13 5871.70 583.329   3
  -9  -5 -14 35904.6 1602.15   1
   9  -5  14 34371.3 1463.42   3
  -9   5 -14 37203.5 913.426   8
  -9  -5 -15 9980.39 865.341   1
  -9   5 -15 10508.3 458.717   8
  -9   5 -16 25512.8 760.304   8
  -9   5 -17-142.176 174.216   8
  -9   5 -18 1426.85 233.695   8
  -9   5 -19 21.4803 173.446   8
  -9  -5 -20 192.062 173.063  11
  -9   5 -20 165.379 181.572   8
  -9  -5 -21 6222.98 375.863  11
  -9   5 -21 5195.52 376.087   8
  -9  -5 -22 2956.78 268.170  11
  -9   5 -22 2865.90 278.787   8
   9   5  23 280.960 142.566  10
  -9   5 -23 158.542 168.063   8
  -9  -5 -23 191.629 142.046  11
  -9   5 -24 1308.34 207.220   8
   9   5  24 1780.24 179.474  10
  -9  -5 -24 1669.66 190.334  11
   9   5  25 2140.19 165.237  10
  -9  -5 -25 2146.67 179.166  11
   9   5  26 4603.60 191.631  10
   9   7 -26 2568.68 181.871   8
   9   7 -25 10218.8 371.119   8
   9   7 -24 77.1921 127.581   8
   9   7 -23 268.786 179.243   8
   9   7 -23 246.233 95.2665   4
   9   7 -22 2144.63 182.848   4
  -9   7  21 1709.79 205.287   6
   9   7 -21 1787.83 187.849   4
   9   7 -20 311.034 146.412   4
  -9   7  20 218.026 131.690   6
  -9   7  19 475.844 154.805   6
   9   7 -19 454.887 150.123   4
   9   7 -18 23897.6 678.151   4
  -9   7  18 23224.4 669.323   6
   9   7 -17 3467.15 265.118   4
  -9   7  17 3052.12 242.111   6
   9   7 -16 17064.7 566.964   4
   9   7 -16 16548.3 598.125   7
  -9   7  16 17033.4 550.322   6
  -9   7  15 3211.62 235.666   6
   9   7 -15 3375.09 258.247   4
   9  -7 -15 3279.63 506.537   1
   9   7 -15 3252.83 325.668   5
   9   7 -15 3321.82 263.963   7
  -9   7  14 5940.88 300.252   6
   9  -7 -14 5655.78 658.283   1
   9   7 -14 6021.07 320.435   4
   9   7 -14 4678.09 336.448   5
   9   7 -14 5559.51 326.312   7
   9   7 -13 5127.83 302.951   4
   9   7 -13 5486.77 356.056   5
   9  -7 -13 5387.41 603.195   1
   9   7 -13 5394.09 316.456   7
   9   7 -12 3168.95 284.006   5
   9  -7 -12 3622.74 499.570   1
   9   7 -12 3560.62 258.095   7
   9   7 -11 42.5433 167.348   5
   9  -7 -11 366.437 250.741   1
   9   7 -11 339.182 139.195   7
   9  -7 -10 522.886 233.139   1
   9   7  -9 8548.67 731.792   2
   9  -7  -9 8586.00 638.532   1
   9   7  -8 724.409 327.170   2
   9  -7  -8 395.027 180.889   1
   9   7  -7 6269.95 616.179   2
   9  -7  -7 6246.26 495.208   1
   9   7  -6 33077.3 1388.32   2
   9  -7  -6 32731.6 1114.33   1
   9  -7  -5 76.1573 136.795   1
   9   7  -5 280.237 241.218   2
   9   7  -4 5786.71 567.446   2
   9  -7  -4 5848.60 395.222   1
   9   7  -3 2951.78 444.558   2
   9   7  -2 3447.21 463.936   2
   9   7  -1 920.967 308.779   2
   9   7   0 11975.5 795.628   2
  -9   7   0 12422.5 667.689   2
   9  -7   0 11520.7 703.407   3
  -9   7  -1 9830.05 602.782   2
   9   7   1 9624.26 703.436   2
   9  -7   1 9793.75 646.276   3
   9  -7   2 7193.58 546.834   3
  -9   7  -2 7740.55 553.572   2
   9  -7   3 12101.5 709.282   3
  -9   7  -3 13316.2 734.402   2
  -9   7  -4 17866.1 889.721   2
   9  -7   4 17600.6 855.184   3
   9  -7   5 7174.60 567.946   3
  -9   7  -5 6332.77 537.243   2
   9  -7   6 24059.5 1038.54   3
  -9   7  -6 23212.7 1067.21   2
   9  -7   7 5658.84 512.303   3
  -9   7  -7 5762.36 562.187   2
  -9   7  -8 16300.5 945.229   2
  -9   7  -8 16968.8 530.728   4
   9  -7   8 16197.1 867.221   3
  -9   7  -8 17677.9 567.414   5
  -9   7  -9 261.067 125.780   4
  -9   7  -9 1134.09 281.258   5
  -9   7 -10 476.666 136.605   4
  -9   7 -10 637.585 251.007   5
  -9   7 -11-54.8321 119.942   4
  -9   7 -11 301.461 144.201   8
  -9   7 -12 2990.25 256.527   4
  -9  -7 -12 2869.31 516.517   1
  -9   7 -12 4012.52 258.521   8
  -9  -7 -13 4676.97 629.812   1
  -9   7 -13 4845.46 294.271   4
  -9   7 -13 4881.04 309.761   8
  -9   7 -14 1153.76 173.285   4
  -9   7 -14 1290.26 197.738   8
  -9   7 -15 10845.0 470.113   8
  -9   7 -15 11007.5 443.654   4
  -9   7 -16 2736.23 233.325   4
  -9  -7 -16 2317.35 238.971  11
  -9   7 -16 2607.15 256.750   8
  -9  -7 -17 236.865 148.297  11
  -9   7 -17 95.1896 123.470   4
  -9   7 -17 38.6974 147.708   8
  -9  -7 -18 5678.86 335.796  11
  -9   7 -18 6157.97 361.535   8
   9   7  19-99.7834 183.090  10
  -9  -7 -19 480.242 152.204  11
  -9   7 -19 169.435 149.076   8
   9   7  20 178.018 145.645  10
  -9   7 -20 21.3397 170.076   8
  -9  -7 -20 272.803 154.089  11
   9   7  21 377.614 142.452  10
  -9   7 -21 142.470 139.980   8
  -9   7 -22 2838.35 235.424   8
   9   7  22 2617.69 200.337  10
   9   7  23 125.172 93.4580  10
   9   7  24 770.338 98.9391  10
   9   9 -24 886.340 111.441   8
   9   9 -23 422.130 83.5711   4
   9   9 -23 463.315 105.531   8
   9   9 -22 258.920 95.9300   4
   9   9 -22 354.298 113.896   8
   9   9 -21 1363.68 163.902   8
   9   9 -21 1516.00 161.122   4
   9   9 -20 760.045 148.373   4
   9   9 -19 21889.8 624.818   4
   9   9 -18 3753.28 268.394   4
   9   9 -17 19173.7 605.134   4
   9   9 -16 3893.91 285.441   4
   9   9 -15 7612.35 387.872   4
   9   9 -15 6559.79 429.525   5
   9   9 -15 6420.90 351.673   7
   9   9 -14-67.5411 160.971   4
   9   9 -14-8.53892 261.977   5
   9   9 -14 171.001 140.744   7
   9   9 -13 1297.32 273.814   5
   9   9 -13 1370.44 199.052   4
   9   9 -13 1217.59 192.877   7
   9   9 -12-205.215 151.203   7
   9   9 -12-119.033 221.144   5
   9   9 -12 169.353 133.641   4
   9   9 -11 207.630 139.180   4
   9   9 -11 0.63057 291.383   2
   9   9 -11 314.650 211.972   5
   9   9 -11 469.837 147.491   7
   9   9 -10 2278.02 509.083   2
   9   9 -10 1992.84 249.661   5
   9   9 -10 2462.34 229.986   4
   9   9 -10 2315.69 235.285   7
   9   9  -9 132.478 111.728   7
   9   9  -9-187.226 198.885   5
   9   9  -9-255.575 328.232   2
   9   9  -9 300.060 139.219   4
   9   9  -8 7540.95 797.730   2
   9   9  -8 7948.87 385.740   5
   9   9  -8 7773.44 371.061   4
   9   9  -8 7894.77 350.204   7
   9   9  -7 22318.7 1330.51   2
   9   9  -7 19638.1 636.748   5
   9   9  -7 22335.4 631.800   4
   9   9  -7 22318.2 610.704   7
   9   9  -6 2327.37 204.049   4
   9   9  -6 2257.56 226.080   5
   9   9  -6 2191.61 188.959   7
   9   9  -6 2696.99 492.219   2
   9   9  -5 59433.3 1173.19   4
   9   9  -5 59869.9 2176.61   2
   9   9  -5 57186.5 1207.70   5
   9   9  -5 60733.6 1150.08   7
   9   9  -4 352.086 112.618   7
   9   9  -4 474.446 147.212   5
   9   9  -3 109.955 99.5868   4
  -9   9   3 244.606 135.717   4
   9   9  -3 197.523 133.601   5
   9   9  -3 147.112 231.318   2
  -9   9   2 82.7036 128.367   4
   9   9  -2 359.760 321.921   2
   9   9  -2 194.664 140.602   5
   9   9  -1 2647.51 468.208   2
   9   9  -1 2169.48 221.263   5
  -9   9   1 2123.00 218.605   4
  -9   9   0 246.873 115.074   5
   9   9   0 561.379 158.443   5
  -9   9   0 448.850 159.501   4
  -9   9  -1 802.395 158.370   4
   9   9   1 566.998 149.400   5
  -9   9  -1 938.210 153.409   5
  -9   9  -2 238.111 142.335   4
  -9   9  -2 351.671 202.666   5
   9   9   2 47.2869 131.422   5
  -9   9  -3 422.169 143.058   4
  -9   9  -3 474.837 139.959   5
   9   9   3 744.254 173.218   5
  -9   9  -4 12084.6 431.431   5
   9   9   4 12782.4 481.163   5
  -9   9  -4 12955.4 493.230   4
  -9   9  -5 12755.0 484.330   5
  -9   9  -5 12954.6 503.043   4
  -9   9  -6 9440.74 443.565   5
  -9   9  -6 9209.96 430.918   4
  -9   9  -7 7794.68 399.463   4
  -9   9  -7 7441.68 386.297   5
  -9   9  -8 1923.83 259.991   5
  -9   9  -8 2328.61 236.914   4
  -9   9  -9 2669.05 304.287   5
  -9   9  -9 2816.31 266.279   4
  -9  -9  -9 2230.83 419.425   1
  -9   9 -10 2109.73 260.146   4
  -9   9 -10 1896.64 300.996   5
  -9   9 -11 11892.1 488.701   4
  -9   9 -12 97.9347 143.045   4
  -9   9 -13 508.860 166.771   4
  -9   9 -14 101.778 144.546   4
   9   9  14-96.3824 124.083  10
   9   9  15 6144.05 319.261  10
  -9   9 -15 6772.83 355.072   4
   9   9  16 227.226 125.667  10
  -9   9 -16 231.275 148.234   4
   9   9  17 6901.33 324.565  10
  -9   9 -17 8179.04 362.296   4
  -9   9 -18 500.412 135.234   8
   9   9  18 661.566 136.954  10
  -9   9 -18 675.063 140.058   4
   9   9  19 5315.60 260.462  10
  -9   9 -19 5860.56 265.704   4
   9   9  20 2965.81 182.674  10
   9  11 -21 1152.92 110.998   4
   9  11 -20 305.917 98.8163   4
   9  11 -19 528.619 116.043   4
   9  11 -18-0.92911 111.576   4
   9  11 -17 1316.31 168.085   4
   9  11 -16 433.335 136.712   4
   9  11 -15 5719.73 323.531   4
   9  11 -15 5984.21 408.747   5
   9  11 -14 9455.05 480.769   5
   9  11 -14 9150.96 403.770   4
   9  11 -13 3468.03 265.359   4
   9  11 -13 3116.13 236.620   7
   9  11 -13 4216.23 361.879   5
   9  11 -12 63.8544 148.515   4
   9  11 -12 313.100 233.499   5
   9  11 -12 96.2761 108.312   7
   9  11 -11 4167.69 346.412   5
   9  11 -11 4329.17 267.219   7
   9  11 -11 4495.83 298.569   4
   9  11 -10 24077.4 745.765   5
   9  11 -10 25087.3 715.937   4
   9  11  -9 2597.86 241.400   4
   9  11  -9 2540.67 282.150   5
   9  11  -8 10981.4 485.111   5
   9  11  -8 10954.0 456.258   4
   9  11  -7 112.970 138.409   4
   9  11  -7 156.390 184.628   5
   9  11  -6 524.851 184.098   5
   9  11  -6 634.005 152.970   4
   9  11  -5 999.214 172.265   4
   9  11  -5 887.401 218.650   5
   9  11  -4 458.179 132.502   4
  -9  11   4 371.283 136.197   5
   9  11  -4 491.452 190.783   5
  -9  11   3 1898.59 204.100   5
  -9  11   3 1523.35 240.026   4
   9  11  -3 2130.93 209.479   4
   9  11  -3 1874.62 233.363   5
  -9  11   2 8089.12 359.213   5
   9  11  -2 8527.98 422.614   5
  -9  11   2 6632.00 398.138   4
  -9  11   1 149.957 138.466   5
   9  11  -1 257.885 162.900   5
  -9  11   1 295.110 190.462   4
  -9  11   0 698.040 189.240   4
  -9  11   0 703.717 177.665   5
   9  11   0 857.381 195.329   5
  -9  11  -1 5577.24 324.347   5
   9  11   1 5016.91 329.601   5
  -9  11  -1 4843.99 343.544   4
   9  11   2 23792.2 709.856   5
  -9  11  -2 23779.9 744.588   4
  -9  11  -2 24278.9 692.122   5
   9  11   3 11517.8 473.959   5
  -9  11  -3 11346.6 461.165   5
  -9  11  -3 11572.1 499.303   4
  -9  11  -4 2522.87 251.738   5
   9  11   4 3100.24 270.466   5
  -9  11  -4 3442.93 295.507   4
  -9  11  -5 528.998 189.249   5
   9  11   5 446.680 169.314   5
  -9  11  -5 799.856 212.181   4
   9  11   6 1700.51 232.473   5
  -9  11  -6 1984.00 256.433   4
  -9  11  -6 2357.43 296.680   5
   9  11   7 794.464 189.775   5
  -9  11  -7 717.960 230.743   4
  -9  11  -7 660.933 240.385   5
  -9  11  -8 461.858 256.272   5
   9  11   8 309.209 166.811   5
  -9  11  -8 238.758 183.319   4
   9  11   9 2569.87 246.898   5
  -9  11  -9 2830.47 344.972   5
  -9  11  -9 2820.73 283.065   4
  -9  11 -10 392.769 199.550   4
   9  11  10 186.905 156.756   5
   9  11  11 3815.69 278.576   5
  -9  11 -11 4017.74 319.090   4
   9  11  12 1260.75 192.815   5
  -9  11 -12 1178.13 202.138   4
  -9  11 -13 480.133 167.797   4
   9  11  13 344.685 156.718   5
   9  11  14 25659.8 654.517   5
  -9  11 -14 24675.3 693.659   4
   9  11  15 4517.39 248.759   5
  -9  11 -15 4402.55 275.159   4
   9  11  16 1998.65 173.916   5
  -9  11 -16 2050.59 193.769   4
  -9  11 -17 389.782 134.104   4
   9  11  17 70.3667 98.2836   5
  -9  11 -18 512.554 118.713   4
   9  13 -18 14640.7 356.060   4
   9  13 -17 3245.52 175.037   4
   9  13 -16 6304.78 255.666   4
   9  13 -15 2736.86 180.720   4
   9  13 -14 750.179 127.618   4
   9  13 -13 1639.31 163.873   4
   9  13 -13 1912.06 240.573   5
   9  13 -12 46.7986 115.503   4
   9  13 -12 264.073 216.715   5
   9  13 -11 444.246 140.260   4
   9  13 -11 514.623 207.439   5
   9  13 -10 914.156 148.911   4
   9  13 -10 1201.93 229.415   5
   9  13  -9 125.095 121.429   4
   9  13  -9 197.398 196.571   5
   9  13  -8 392.705 134.665   4
   9  13  -8 538.809 216.685   5
   9  13  -7 4300.45 315.404   5
   9  13  -7 4079.60 260.204   4
   9  13  -6 23275.5 696.036   5
   9  13  -6 23556.1 640.564   4
   9  13  -5 854.092 213.378   5
   9  13  -5 1262.05 170.511   4
   9  13  -4 3005.02 281.036   5
   9  13  -3 2370.45 268.421   5
  -9  13   2 2264.78 210.598   5
   9  13  -2 2225.58 240.093   5
   9  13  -1-84.8164 183.994   5
  -9  13   1-224.326 143.002   5
  -9  13   0 224.538 152.268   5
  -9  13   0 351.598 186.194   4
   9  13   0 194.572 175.846   5
   9  13   1 1328.53 211.288   5
  -9  13  -1 1218.63 192.847   5
  -9  13  -1 1321.19 218.306   4
   9  13   2 784.230 171.818   5
  -9  13  -2 1220.97 212.433   5
  -9  13  -2 1217.63 221.388   4
  -9  13  -3 2419.09 262.844   4
  -9  13  -3 2918.81 256.115   5
   9  13   3 2408.49 245.871   5
  -9  13  -4 543.385 194.941   5
  -9  13  -4 330.275 171.695   4
   9  13   4 381.913 159.344   5
   9  13   5 1434.18 192.446   5
  -9  13  -5 1210.18 206.312   4
  -9  13  -5 1501.22 232.792   5
   9  13   6 12475.3 444.310   5
  -9  13  -6 12140.8 451.608   5
  -9  13  -6 12000.8 496.885   4
  -9  13  -7 1808.62 230.034   4
   9  13   7 1637.12 185.361   5
  -9  13  -7 1708.04 240.614   5
   9  13   8 582.462 156.573   5
  -9  13  -8 575.129 181.349   4
  -9  13  -9 1454.17 203.545   4
   9  13   9 1733.14 179.644   5
   9  13  10 3396.78 212.606   5
  -9  13 -10 3432.91 260.727   4
   9  13  11 99.3772 102.213   5
  -9  13 -11 203.660 142.697   4
  -9  13 -12 154.927 125.159   4
   9  13  12-88.2235 90.8925   5
   9  13  13 927.683 114.826   5
  -9  13 -13 464.155 128.733   4
   9  13  14 620.985 99.7023   5
  -9  13 -14 434.142 120.584   4
  -9  13 -15 585.714 112.713   4
   9  15  -9 4593.25 240.340   5
   9  15  -8 1425.41 181.295   5
   9  15  -7 5470.82 261.167   5
   9  15  -6 1228.91 166.159   5
   9  15  -5 7315.93 300.390   5
   9  15  -4 871.200 161.075   5
   9  15  -3 35.6209 129.853   5
   9  15  -2 729.947 154.161   5
   9  15  -1 93.3281 126.502   5
   9  15   0-215.168 128.058   5
   9  15   1 3849.41 219.367   5
   9  15   2 975.573 136.015   5
   9  15   3 3887.16 204.644   5
   9  15   4 158.346 94.7836   5
   9  15   5 1953.96 145.274   5
   9  15   6 588.466 100.391   5
   9  15   7 3244.66 162.306   5
  10   0 -27 37.6905 126.227   8
 -10   0  26 17982.9 568.726   6
  10   0 -26 19691.2 580.236   8
 -10   0  25-132.507 140.019   6
  10   0 -25 115.853 150.342   8
 -10   0  24 3657.65 282.000   6
  10   0 -24 4573.46 308.937   8
 -10   0  23 27.0642 145.625   6
 -10   0  22 4685.00 311.226   6
 -10   0  21 11.0232 143.360   6
  10   0 -20 471.896 257.163   1
 -10   0  20 751.248 171.711   6
  10   0 -19-92.9861 237.137   1
 -10   0  19-159.302 133.063   6
 -10   0  18 895.292 173.669   9
  10   0 -18 732.557 300.291   1
  10   0 -17-270.497 253.484   1
 -10   0  17 122.495 114.529   9
  10   0 -16 1015.71 312.828   1
  10   0 -15-268.643 226.103   1
  10   0 -14 31885.5 1238.38   1
  10   0 -13 118.697 203.391   1
  10   0 -12 20707.7 905.453   1
  10   0 -11-220.535 224.067   1
  10   0 -10 105489. 2204.09   1
  10   0  -9 34.0031 201.411   1
  10   0  -8 582.644 221.049   1
  10   0  -7 16.3514 154.555   1
  10   0  -6 1700.50 236.218   1
  10   0  -5 133.168 150.289   1
  10   0  -4 8472.90 400.435   1
  10   0  -3 7.70502 143.228   1
  10   0  -2 2184.80 234.416   1
  10   0  -1 3.95364 60.5827   2
  10   0  -1 93.1554 156.698   1
  10   0   0 51577.6 1087.07   3
  10   0   1 3.58168 150.588   3
  10   0   2 210108. 3295.15   3
  10   0   3-38.2868 171.292   3
  10   0   4 483.801 172.179   3
  10   0   5-97.8851 197.914   3
  10   0   6 8921.33 511.569   3
  10   0   7-177.782 205.370   3
  10   0   8 2447.31 340.503   3
  10   0   9-24.0995 231.890   3
  10   0  10 4423.25 451.793   3
  10   0  11-135.926 218.314   3
 -10   0 -12 93836.4 2193.40   1
  10   0  12 89951.4 2349.28   3
 -10   0 -13-99.7838 179.512   1
 -10   0 -14 41159.8 972.715   8
 -10   0 -14 42770.3 1453.25   1
 -10   0 -15 15.4968 167.396   8
 -10   0 -16 2490.75 253.933   8
 -10   0 -17 71.9661 183.681   8
 -10   0 -18 4892.59 364.942   8
 -10   0 -19-14.9282 183.630   8
 -10   0 -20 4301.49 359.087   8
 -10   0 -21-106.677 208.936   8
 -10   0 -22 5013.66 398.109   8
  10   0  23-46.7468 129.924  10
 -10   0 -23-206.111 203.576   8
 -10   0 -24 2992.55 255.109  11
  10   0  24 3430.40 229.900  10
 -10   0 -25 11.0421 130.224  11
  10   0  25-110.654 99.6350  10
 -10   0 -26 4354.52 244.439  11
  10   0  26 3928.18 185.572  10
 -10   0 -27-251.786 93.1882  11
  10   2 -29 385.538 99.9594   8
  10   2 -28-123.187 115.499   8
  10   2 -27 272.753 158.277   8
 -10   2  26 3031.17 238.153   6
  10   2 -26 3115.05 251.774   8
 -10  -2  25 1272.23 166.872   6
 -10   2  25 1466.53 203.574   6
  10   2 -25 1122.41 193.800   8
 -10  -2  24 134.462 118.594   6
 -10   2  24 177.935 168.735   6
 -10  -2  23 217.804 123.952   6
 -10   2  23 192.727 172.364   6
 -10  -2  22 876.855 173.837   6
 -10   2  22 373.307 165.848   6
 -10   2  21 2887.98 259.164   6
 -10  -2  21 3002.02 244.355   6
 -10  -2  20 15579.2 526.673   6
 -10   2  20 15832.4 559.592   6
 -10  -2  19 15042.8 511.986   6
  10  -2 -19 14314.5 1021.83   1
 -10   2  19 15104.8 538.071   6
 -10  -2  18 28527.1 766.011   9
  10  -2 -18 26814.3 1359.60   1
 -10   2  18 28523.3 758.589   6
 -10  -2  17 3178.52 250.214   9
  10  -2 -17 3645.06 508.093   1
 -10   2  17 3209.02 242.772   9
  10   2 -17 3178.54 433.413   1
  10   2 -16 1575.85 321.825   1
  10  -2 -16 1886.85 368.558   1
  10  -2 -15 1516.05 360.545   1
  10   2 -15 727.788 262.071   1
  10  -2 -14 1882.95 359.652   1
  10   2 -14 1700.58 299.974   1
  10  -2 -13 262.643 239.622   1
  10   2 -13 450.007 220.161   1
  10  -2 -12 822.535 262.658   1
  10   2 -12 687.670 219.374   1
  10   2 -11 875.928 244.620   1
  10  -2 -11 748.125 256.670   1
  10  -2 -10 1173.47 262.841   1
  10   2 -10 1024.44 210.458   1
  10   2  -9 3747.46 347.897   1
  10  -2  -9 4212.67 378.719   1
  10  -2  -8 22047.7 788.419   1
  10   2  -8 21442.6 761.615   1
  10   2  -7 68710.8 1499.12   1
  10  -2  -7 68208.8 1492.10   1
  10  -2  -6 53901.4 1230.66   1
  10   2  -6 54777.0 1272.79   1
  10   2  -5 10512.5 494.572   1
  10  -2  -5 10432.7 450.720   1
  10   2  -4 81131.2 1622.26   1
  10  -2  -4 79530.9 1521.09   1
  10   2  -3 2345.81 257.202   1
  10  -2  -3 2328.07 218.704   1
  10  -2  -2 22784.7 624.638   1
  10   2  -2 21763.8 467.811   3
  10   2  -2 22167.1 657.926   2
  10   2  -1 54236.8 1146.35   2
  10   2  -1 54251.9 931.038   3
  10  -2  -1 53431.0 1068.70   1
  10  -2   0 6985.42 307.279   1
  10   2   0 7059.50 359.492   2
  10   2   0 6938.73 261.834   3
  10  -2   1 34674.5 962.980   3
  10   2   1 35186.8 886.841   2
  10   2   1 34832.0 746.090   3
  10   2   2 40921.8 884.161   3
  10  -2   2 40425.2 1066.78   3
  10  -2   3 5491.43 383.460   3
  10   2   3 5810.53 321.978   3
  10  -2   4 81642.2 1756.86   3
  10   2   4 86123.6 1632.39   3
  10   2   5 3626.62 306.848   3
  10  -2   5 2860.82 325.972   3
  10  -2   6 9395.31 558.538   3
  10   2   6 9808.95 507.055   3
  10  -2   7 6425.61 488.638   3
  10   2   7 6159.50 445.755   3
  10  -2   8 573.196 239.464   3
  10   2   8 815.520 233.669   3
  10  -2   9 12883.9 722.805   3
 -10   2  -9 11667.3 481.578   1
  10  -2  10 29290.5 1132.70   3
 -10   2 -10 30393.9 866.049   1
  10  -2  11 11883.6 737.948   3
  10  -2  12 4882.99 509.279   3
  10  -2  13 5594.77 564.186   3
 -10   2 -14 428.848 154.891   8
 -10  -2 -14 372.285 224.042   1
  10  -2  14 150.646 220.832   3
 -10  -2 -14 385.346 155.939   8
 -10  -2 -15 2684.51 451.139   1
 -10  -2 -15 2646.93 252.545   8
 -10   2 -15 2822.96 258.594   8
 -10  -2 -16 623.960 203.895   8
 -10  -2 -16 146.338 231.877   1
 -10   2 -16 249.939 161.109   8
 -10  -2 -17-117.999 272.387   1
 -10   2 -17 251.180 191.988   8
 -10  -2 -17-23.1308 175.832   8
 -10  -2 -18 2992.36 304.059   8
 -10   2 -18 3287.51 310.520   8
 -10  -2 -19 6349.39 413.244   8
 -10   2 -19 7053.91 440.672   8
 -10   2 -20 13173.5 598.396   8
 -10  -2 -20 10685.7 536.442   8
 -10   2 -21 11314.4 555.860   8
 -10   2 -22 4961.84 380.869   8
 -10   2 -23 4879.27 298.477  11
 -10  -2 -23 4582.72 343.998  11
 -10   2 -23 5196.42 371.536   8
 -10  -2 -24 484.082 172.560  11
  10   2  24 698.935 153.316  10
 -10   2 -24 494.708 202.764   8
 -10   2 -24 871.289 156.039  11
 -10  -2 -25 596.555 162.860  11
  10   2  25 324.564 120.431  10
 -10   2 -25 370.769 121.911  11
 -10   2 -26 223.768 94.0904  11
  10   2  26 131.947 87.4038  10
 -10  -2 -27 44.8018 86.8843  11
  10   4 -28 713.828 130.869   8
  10   4 -27 3615.02 233.069   8
  10   4 -26 221.636 174.558   8
 -10   4  25 2284.70 220.571   6
  10   4 -25 1185.08 225.654   8
 -10   4  24 446.510 168.277   6
 -10   4  23 2256.66 244.940   6
 -10   4  22 168.135 154.553   6
 -10   4  21 1991.04 245.657   6
 -10   4  20 1585.77 224.557   6
 -10   4  19 5294.92 323.771   6
  10   4 -19 5123.03 286.265   4
 -10   4  18 11972.2 467.007   6
  10  -4 -18 11984.6 916.130   1
 -10   4  17 3781.43 269.516   6
  10  -4 -17 4548.16 557.756   1
 -10  -4  17 3910.92 258.674   9
  10   4 -17 3927.57 311.408   7
  10  -4 -16 4379.54 552.110   1
 -10   4  16 4460.35 276.747   6
 -10  -4  16 4540.37 272.994   9
  10   4 -16 4255.41 310.467   7
  10  -4 -15 2004.66 364.601   1
  10   4 -15 2194.10 233.006   7
  10  -4 -14 24.9554 218.275   1
  10   4 -13 3387.14 366.992   1
  10  -4 -13 2742.87 411.886   1
  10  -4 -12 942.847 257.962   1
  10   4 -12 873.209 203.755   1
  10   4 -11 9871.75 576.837   1
  10  -4 -11 9580.18 641.883   1
  10  -4 -10 169.598 188.407   1
  10   4 -10 355.384 169.439   1
  10   4  -9 21568.3 844.126   1
  10  -4  -9 22086.1 891.549   1
  10  -4  -8 40933.6 1205.01   1
  10   4  -8 42938.4 1215.78   1
  10  -4  -7 214.267 170.932   1
  10  -4  -6 51455.5 1265.79   1
  10  -4  -5 2999.00 278.139   1
  10  -4  -4 1863.08 218.074   1
  10   4  -3 20047.9 793.459   2
  10  -4  -3 20327.3 631.192   1
  10   4  -2 19539.5 776.025   2
  10  -4  -2 20104.0 598.119   1
  10   4  -1 27130.5 922.296   2
  10  -4  -1 28019.4 699.464   1
  10  -4   0 647.407 113.488   1
 -10   4   0 689.471 147.855   2
  10   4   0 752.848 232.673   2
 -10   4  -1 19141.6 598.487   2
  10   4   1 20011.0 783.410   2
  10  -4   1 20269.4 790.215   3
  10  -4   1 18502.5 443.371   1
 -10   4  -2 5230.31 330.153   2
  10  -4   2 5545.44 422.803   3
  10  -4   3 11677.8 613.326   3
  10  -4   4 46492.9 1296.09   3
  10  -4   5 2396.10 313.732   3
  10  -4   6 15063.9 721.745   3
  10  -4   7 583.002 227.609   3
  10  -4   8 5616.66 486.405   3
  10  -4   9 6229.20 512.800   3
  10  -4  10 38272.7 1349.23   3
  10  -4  11 22989.4 1057.46   3
  10  -4  12 278.172 234.907   3
  10  -4  13 18124.2 1011.64   3
 -10   4 -13 19432.1 604.687   8
 -10  -4 -14 819.078 287.701   1
  10  -4  14 1121.70 326.274   3
 -10   4 -14 1187.90 203.586   8
 -10  -4 -15 3600.37 538.442   1
 -10   4 -15 3793.79 289.062   8
 -10   4 -16 3489.18 285.176   8
 -10  -4 -16 3872.98 561.504   1
 -10   4 -17-25.3598 174.271   8
 -10   4 -18 220.998 173.837   8
 -10   4 -19-124.037 191.859   8
 -10   4 -20 17306.2 651.964   8
 -10   4 -21 2162.54 212.692  11
 -10  -4 -21 2629.80 278.348  11
 -10   4 -21 2940.75 297.208   8
 -10   4 -22 4505.36 265.184  11
 -10  -4 -22 5194.94 346.141  11
 -10   4 -22 4305.51 359.524   8
 -10   4 -23 6675.70 379.061   8
  10   4  23 7554.91 356.443  10
 -10  -4 -23 7156.15 376.148  11
 -10   4 -24 240.131 175.455   8
 -10  -4 -24-58.2600 145.398  11
  10   4  24-25.9394 125.782  10
  10   4  25 86.6223 106.790  10
 -10  -4 -25 395.239 135.316  11
  10   4  26 24.3112 81.4335  10
 -10  -4 -26-106.880 91.8878  11
  10   6 -27 259.348 112.309   8
  10   6 -26 4991.62 263.138   8
  10   6 -25 815.865 166.289   8
 -10   6  23 48.9094 137.529   6
 -10   6  22 12251.8 459.589   6
  10   6 -22 11859.5 413.316   4
  10   6 -21 2398.92 202.656   4
 -10   6  21 2153.92 227.185   6
 -10   6  20 2249.69 251.794   6
  10   6 -20 2805.51 224.246   4
  10   6 -19 6952.71 342.724   4
 -10   6  19 6440.36 345.692   6
  10   6 -18 2414.74 219.092   4
 -10   6  18 2412.85 223.715   6
  10   6 -17 5389.82 357.433   7
 -10   6  17 5868.29 321.602   6
  10   6 -17 6049.87 323.280   4
 -10   6  16 6031.70 313.959   6
  10  -6 -16 6307.93 686.574   1
  10   6 -16 6432.44 376.784   7
  10  -6 -15 2577.08 468.837   1
 -10   6  15 2289.14 207.696   6
  10   6 -15 1992.77 207.674   7
  10   6 -15 1916.72 282.860   5
 -10   6  14 12589.5 437.727   6
  10   6 -14 12573.1 498.326   5
  10  -6 -14 12683.2 910.401   1
  10   6 -14 12623.8 492.795   7
  10  -6 -13 2523.03 420.990   1
  10   6 -13 2652.28 244.248   5
  10   6 -13 2956.94 241.060   7
  10  -6 -12 25087.2 1185.42   1
  10  -6 -11 958.704 277.513   1
  10  -6 -10 45099.5 1514.59   1
  10  -6  -9 11.4681 208.779   1
  10  -6  -8 2445.46 331.497   1
  10  -6  -7 1556.06 263.401   1
  10   6  -6 12248.1 773.620   2
  10  -6  -6 12970.2 635.171   1
  10   6  -5 2729.39 408.910   2
  10  -6  -5 2917.18 301.408   1
  10   6  -4 11006.2 706.424   2
  10  -6  -4 10266.4 506.708   1
  10   6  -3 1434.37 326.509   2
  10  -6  -3 1606.66 213.184   1
  10  -6  -2 1162.50 179.198   1
  10   6  -2 959.608 283.221   2
  10   6  -1 8656.83 619.994   2
 -10   6   0 68276.4 1581.81   2
  10   6   0 69731.0 1896.08   2
  10   6   1 997.644 285.112   2
  10  -6   1 1300.76 287.872   3
 -10   6  -1 942.660 205.980   2
  10  -6   2 65166.5 1737.48   3
 -10   6  -2 68388.7 1646.10   2
  10  -6   3 1344.86 284.416   3
 -10   6  -3 825.539 210.315   2
 -10   6  -4 1203.39 247.158   2
  10  -6   4 536.215 209.299   3
 -10   6  -5 40.5553 164.907   2
  10  -6   5 445.755 225.366   3
  10  -6   6 146.317 177.348   3
  10  -6   7 8645.21 614.734   3
  10  -6   8 590.654 244.314   3
  10  -6   9-261.154 245.104   3
  10  -6  10 1686.60 342.958   3
 -10   6 -10 1658.01 170.697   4
  10  -6  11 5864.92 552.583   3
 -10   6 -11 6479.96 327.871   8
 -10   6 -11 7060.74 335.751   4
 -10   6 -12 33559.7 826.715   8
 -10  -6 -12 30342.3 836.742  11
  10  -6  12 32418.2 1389.72   3
 -10   6 -12 32136.1 783.599   4
 -10  -6 -13 2578.71 485.785   1
 -10   6 -13 2438.24 238.505   8
  10  -6  13 2071.45 386.366   3
 -10   6 -13 2301.11 209.555   4
 -10  -6 -14 33684.5 1631.96   1
 -10  -6 -14 31741.6 884.027  11
 -10   6 -14 33045.3 860.284   8
 -10   6 -14 33125.5 808.003   4
 -10   6 -15-3.94013 123.389   4
 -10  -6 -15-114.268 161.255  11
 -10   6 -15 95.7915 149.118   8
 -10  -6 -16 197.186 153.759  11
 -10   6 -16 473.119 185.680   8
 -10  -6 -17 248.963 170.030  11
 -10   6 -17 205.400 164.318   8
 -10  -6 -18 8876.35 443.965  11
 -10   6 -18 9814.93 468.765   8
 -10  -6 -19 665.152 183.003  11
 -10   6 -19 472.462 185.275   8
 -10  -6 -20 3009.64 261.769  11
 -10   6 -20 3631.28 307.138   8
  10   6  21 611.695 164.925  10
 -10  -6 -21 681.402 161.001  11
 -10   6 -21 273.337 168.157   8
  10   6  22 809.727 159.298  10
 -10   6 -22 1074.54 199.981   8
 -10  -6 -22 916.442 172.319  11
  10   6  23 700.552 158.578  10
 -10   6 -23 391.843 149.672   8
 -10  -6 -23 506.554 127.061  11
  10   6  24 6632.27 269.983  10
 -10  -6 -24 6232.74 264.270  11
  10   6  25 267.921 75.0754  10
  10   8 -25 1890.01 153.208   8
  10   8 -24 32.3896 101.564   8
  10   8 -23 425.399 124.197   4
  10   8 -23 508.390 132.206   8
  10   8 -22 545.867 125.948   4
  10   8 -21 4266.01 259.786   4
  10   8 -20 5714.60 307.699   4
  10   8 -19 22045.6 643.439   4
 -10   8  19 22169.0 630.027   6
 -10   8  18 6763.02 334.711   6
  10   8 -18 6935.13 353.162   4
  10   8 -17 10920.7 460.192   4
 -10   8  17 10872.9 428.833   6
  10   8 -16 3025.18 266.001   4
 -10   8  16 3099.53 233.368   6
  10   8 -16 2770.63 337.733   5
  10   8 -16 2908.49 267.833   7
  10   8 -15 1751.70 305.530   5
  10   8 -15 1629.41 219.772   4
  10   8 -15 1604.54 217.910   7
  10   8 -14 4132.39 292.532   7
  10   8 -14 4386.28 297.196   4
  10   8 -14 3876.35 331.597   5
  10   8 -13 173.337 218.362   2
  10   8 -13 163.720 195.805   5
  10   8 -13 137.054 146.656   4
  10  -8 -13 583.503 311.468   1
  10   8 -13 595.604 191.492   7
  10   8 -12 3471.20 255.318   4
  10   8 -12 3428.61 565.036   2
  10  -8 -12 3695.31 520.924   1
  10   8 -12 3411.59 329.574   5
  10   8 -12 3745.54 288.128   7
  10   8 -11-262.504 217.663   5
  10   8 -11 191.772 280.543   2
  10  -8 -11 586.492 303.366   1
  10   8 -11 362.689 149.902   4
  10   8 -11 223.863 122.674   7
  10   8 -10 1238.05 175.861   7
  10   8 -10 971.990 338.050   2
  10   8 -10 1654.64 184.533   4
  10  -8 -10 1979.12 356.270   1
  10   8 -10 1508.70 210.520   5
  10   8  -9 760.794 136.865   7
  10  -8  -9 892.465 253.536   1
  10   8  -9 788.528 148.721   4
  10   8  -9 713.848 302.687   2
  10   8  -9 677.494 165.756   5
  10   8  -8 5480.96 293.005   4
  10   8  -8 4971.87 292.179   5
  10  -8  -8 5504.99 503.767   1
  10   8  -8 5308.89 635.013   2
  10   8  -8 5381.88 280.544   7
  10   8  -7 51434.5 1941.67   2
  10   8  -7 49324.3 1058.24   5
  10   8  -7 49702.9 1022.66   4
  10  -8  -7 52135.2 1563.27   1
  10   8  -6 1546.35 350.649   2
  10   8  -5 661.711 321.418   2
  10   8  -4 21873.4 1161.80   2
  10   8  -3 12091.1 865.775   2
  10   8  -2 29887.4 1353.66   2
  10  -8  -1 6507.40 584.064   3
  10   8  -1 5938.37 602.351   2
  10  -8   0 3886.29 440.240   3
  10   8   0 3731.44 472.790   2
  10  -8   1 1890.30 332.435   3
  10  -8   2 185.533 178.660   3
  10  -8   3 16415.0 868.435   3
 -10   8  -4 2996.16 232.309   4
 -10   8  -5 47818.4 1044.70   4
 -10   8  -5 48952.4 1014.71   5
 -10   8  -6 8998.30 409.231   5
 -10   8  -6 8494.77 391.527   4
 -10   8  -7 3463.74 288.008   5
 -10   8  -7 2850.71 245.152   4
 -10   8  -8 7014.36 401.676   5
 -10   8  -8 6106.93 348.362   4
 -10   8  -9 24965.6 742.455   5
 -10   8  -9 22931.2 681.334   4
 -10   8 -10 504.287 157.162   4
 -10   8 -10 454.788 299.789   5
  10   8  10 414.034 145.937  10
 -10   8 -11 1760.28 214.285   4
  10   8  11 1806.86 217.435  10
 -10  -8 -11 1946.75 440.847   1
 -10   8 -12 553.985 154.102   4
  10   8  12 395.086 153.253  10
 -10   8 -13 1039.40 185.866   4
 -10   8 -13 954.053 163.692   8
  10   8  13 986.476 182.317  10
  10   8  14-21.0720 142.494  10
 -10   8 -14 121.646 139.118   8
 -10   8 -14 9.92218 142.546   4
 -10   8 -15 1688.10 206.962   4
  10   8  15 1643.63 211.398  10
 -10   8 -15 1356.19 198.471   8
  10   8  16 5190.87 322.056  10
 -10   8 -16 5431.44 312.658   4
 -10   8 -16 5067.56 323.968   8
  10   8  17 2808.01 246.226  10
 -10   8 -17 1979.60 234.904   8
 -10   8 -17 2550.25 222.082   4
  10   8  18 2200.47 212.012  10
 -10   8 -18 2696.45 208.844   4
 -10   8 -18 2228.94 229.516   8
  10   8  19 584.839 153.740  10
 -10   8 -19 547.310 164.135   8
  10   8  20 452.473 128.982  10
 -10   8 -20 32.5131 120.099   8
  10   8  21 19766.5 513.494  10
  10   8  22 2685.71 163.510  10
  10  10 -22 1414.39 128.837   4
  10  10 -21 1793.20 153.300   4
  10  10 -20 580.042 134.750   4
  10  10 -19 948.806 156.506   4
  10  10 -19 1021.07 133.223   8
  10  10 -18 3659.96 251.552   4
  10  10 -17 215.672 129.671   4
  10  10 -16 183.914 146.932   4
  10  10 -15 1825.52 323.841   5
  10  10 -15 2003.49 226.631   4
  10  10 -15 1857.23 209.440   7
  10  10 -14 218.651 159.597   4
  10  10 -14 1.84638 145.081   7
  10  10 -13 4949.33 314.773   4
  10  10 -13 4449.89 336.997   5
  10  10 -13 5319.14 314.791   7
  10  10 -12 338.518 155.046   4
  10  10 -12 563.456 248.362   5
  10  10 -12 371.674 161.773   7
  10  10 -11 24509.5 707.818   4
  10  10 -11 23566.9 742.228   5
  10  10 -11 24821.3 686.615   7
  10  10 -10 305.095 200.403   5
  10  10 -10 229.630 147.468   4
  10  10 -10-43.2093 122.054   7
  10  10  -9 3390.76 263.933   4
  10  10  -9 2904.86 289.155   5
  10  10  -9 3108.04 236.934   7
  10  10  -8 3726.68 305.347   5
  10  10  -8 4235.42 270.083   7
  10  10  -8 4016.31 273.187   4
  10  10  -7 189.278 121.211   7
  10  10  -7 367.838 133.256   4
  10  10  -7 233.479 304.624   2
  10  10  -7 521.794 181.619   5
  10  10  -6 13229.2 479.724   4
  10  10  -6 12607.9 1044.53   2
  10  10  -6 12379.7 502.436   5
  10  10  -6 12977.5 451.991   7
  10  10  -5 2222.96 193.895   7
  10  10  -5 2314.37 209.170   4
  10  10  -5 1696.00 434.917   2
  10  10  -5 1983.67 228.129   5
  10  10  -4-118.015 114.623   7
  10  10  -4 87.8673 122.610   4
  10  10  -4-145.876 263.118   2
  10  10  -4 13.3538 153.178   5
  10  10  -3 762.625 134.795   7
  10  10  -3 526.204 131.259   4
  10  10  -3 737.048 186.981   5
 -10  10   3 475.928 191.664   4
 -10  10   2 3432.82 294.497   4
 -10  10   2 3909.75 249.510   5
  10  10  -2 3749.47 279.923   5
  10  10  -2 4224.21 263.182   7
  10  10  -1 423.186 165.022   5
 -10  10   1 391.063 168.777   4
 -10  10   1 433.980 135.264   5
  10  10  -1 515.316 123.228   7
 -10  10   0 6362.24 314.345   5
  10  10   0 6314.14 349.550   5
 -10  10   0 6285.79 372.293   4
  10  10   1 13880.0 522.745   5
 -10  10  -1 13182.3 527.331   4
 -10  10  -1 13783.4 468.954   5
 -10  10  -2 12827.1 466.030   5
 -10  10  -2 12155.8 505.874   4
  10  10   2 12475.4 488.683   5
 -10  10  -3 673.766 177.483   5
  10  10   3 694.745 180.045   5
 -10  10  -3 944.288 199.459   4
 -10  10  -4 360.805 164.873   5
  10  10   4 548.812 181.977   5
 -10  10  -4 545.161 188.646   4
 -10  10  -5 4346.07 316.904   5
  10  10   5 4330.90 312.628   5
 -10  10  -5 4133.01 310.768   4
 -10  10  -6 1869.68 238.343   4
 -10  10  -6 1325.83 218.206   5
  10  10   6 1694.14 240.722   5
 -10  10  -7 2439.75 262.892   4
 -10  10  -7 1686.97 256.087   5
  10  10   7 2364.23 250.353   5
 -10  10  -8 10979.0 492.679   4
 -10  10  -8 11529.8 502.049   5
  10  10   8 10764.8 477.476   5
 -10  10  -9 777.580 169.378   4
 -10  10  -9 751.561 270.805   5
 -10  10 -10 6423.23 425.042   5
 -10  10 -10 6475.85 383.897   4
 -10  10 -11 5163.24 335.287   4
 -10  10 -12 8792.90 426.208   4
 -10  10 -13 9323.56 428.845   4
 -10  10 -14 2557.88 238.355   4
 -10  10 -15 1421.03 189.717   4
  10  10  16 790.769 152.064   5
 -10  10 -16 943.616 168.460   4
  10  10  17 2978.93 215.156   5
 -10  10 -17 2814.10 215.983   4
  10  10  18 451.755 121.697   5
 -10  10 -18 664.890 135.226   4
  10  10  19 111.670 80.4808   5
  10  12 -20 6264.74 217.264   4
  10  12 -19 2406.07 159.783   4
  10  12 -18 4009.46 213.243   4
  10  12 -17 83.0029 100.198   4
  10  12 -16 1288.10 157.621   4
  10  12 -15 1029.58 159.217   4
  10  12 -14 374.309 126.915   4
  10  12 -14 622.445 248.356   5
  10  12 -13 737.037 157.848   4
  10  12 -13 576.817 235.671   5
  10  12 -12 10825.5 475.665   5
  10  12 -12 9873.74 411.605   4
  10  12 -11 2267.30 223.584   4
  10  12 -11 1957.80 268.546   5
  10  12 -10 19930.7 643.213   5
  10  12 -10 19705.0 600.948   4
  10  12  -9 2539.18 295.336   5
  10  12  -9 3087.70 243.443   4
  10  12  -8 1228.09 182.468   4
  10  12  -8 1282.83 232.514   5
  10  12  -7 854.601 166.772   4
  10  12  -7 941.198 224.554   5
  10  12  -6 651.147 158.312   4
  10  12  -6 686.829 224.294   5
  10  12  -5-61.4342 188.342   5
  10  12  -5 232.977 131.438   4
  10  12  -4 92.7170 119.274   4
  10  12  -4 69.7934 189.761   5
  10  12  -3 9617.02 447.187   5
 -10  12   2 60.9098 146.830   5
 -10  12   2 127.638 187.796   4
  10  12  -2 223.096 180.216   5
 -10  12   1 2620.31 291.527   4
  10  12  -1 2877.38 262.813   5
 -10  12   1 2999.07 242.551   5
  10  12   0 13770.4 530.016   5
 -10  12   0 14255.9 487.372   5
 -10  12   0 12880.2 543.486   4
 -10  12  -1 711.329 182.524   5
  10  12   1 604.523 196.289   5
 -10  12  -1 881.424 214.240   4
  10  12   2 10135.1 459.836   5
 -10  12  -2 10244.7 426.904   5
 -10  12  -2 9680.11 469.559   4
 -10  12  -3 227.480 176.331   5
  10  12   3 152.452 169.241   5
 -10  12  -3 41.8870 172.302   4
  10  12   4 2972.30 261.946   5
 -10  12  -4 3756.64 294.433   5
 -10  12  -4 3049.37 290.237   4
  10  12   5 4263.73 296.470   5
 -10  12  -5 4036.19 302.530   5
 -10  12  -5 4136.34 326.622   4
 -10  12  -6-69.2312 204.268   5
 -10  12  -6-238.027 192.640   4
  10  12   6-75.7195 159.404   5
 -10  12  -7 673.751 242.983   5
  10  12   7 571.146 180.764   5
 -10  12  -7 530.051 197.162   4
  10  12   8 348.248 149.313   5
 -10  12  -8 605.185 206.393   4
 -10  12  -8 787.983 229.364   5
  10  12   9 286.856 150.051   5
 -10  12  -9 69.9745 186.180   4
  10  12  10 2128.36 206.131   5
 -10  12 -10 2143.03 247.374   4
  10  12  11 985.296 162.329   5
 -10  12 -11 1074.70 200.733   4
  10  12  12 2087.84 185.753   5
 -10  12 -12 1834.36 222.313   4
 -10  12 -13 1370.40 189.698   4
  10  12  13 1276.12 156.338   5
  10  12  14 7464.83 293.011   5
 -10  12 -14 7370.89 335.745   4
  10  12  15 819.848 115.374   5
 -10  12 -15 720.997 139.889   4
  10  12  16 116.128 76.6278   5
 -10  12 -16 115.561 105.110   4
  10  14 -14 1021.89 105.238   4
  10  14 -13 2227.58 149.052   4
  10  14 -12 1583.56 141.631   4
  10  14 -11 208.150 167.746   5
  10  14 -11 98.1855 94.7288   4
  10  14 -10 333.440 173.136   5
  10  14 -10 259.880 109.175   4
  10  14  -9 3692.84 264.903   5
  10  14  -9 3430.48 202.611   4
  10  14  -8 2787.39 184.017   4
  10  14  -8 2990.37 243.046   5
  10  14  -7 10931.1 420.561   5
  10  14  -6 3014.80 266.901   5
  10  14  -5 253.406 158.701   5
  10  14  -4 2084.62 227.771   5
  10  14  -3 11042.7 428.469   5
  10  14  -2 1445.89 202.565   5
  10  14  -1 1992.28 214.262   5
  10  14   0 673.568 164.003   5
 -10  14  -1 19.4289 145.356   5
  10  14   1 283.646 152.983   5
  10  14   2 671.299 161.141   5
 -10  14  -2 624.959 156.949   5
  10  14   3 2331.04 211.519   5
 -10  14  -3 2869.08 220.164   5
 -10  14  -4 1268.30 191.777   5
  10  14   4 837.317 149.045   5
 -10  14  -4 854.230 186.662   4
  10  14   5 4493.23 248.811   5
 -10  14  -5 4300.96 283.043   4
  10  14   6 586.876 130.194   5
 -10  14  -6 545.091 160.209   4
  10  14   7 87.9266 106.203   5
 -10  14  -7 36.5640 141.157   4
 -10  14  -8 6170.23 308.851   4
  10  14   8 6470.31 262.542   5
  10  14   9 6730.47 254.906   5
 -10  14  -9 6464.09 300.142   4
 -10  14 -10 3179.61 218.142   4
  10  14  10 2964.18 162.142   5
 -10  14 -11 2011.73 171.151   4
  10  14  11 2011.29 129.374   5
  11   1 -28-22.0436 107.779   8
 -11   1  27 1575.97 168.121   6
  11   1 -27 1250.84 182.382   8
 -11  -1  26 708.496 134.490   6
  11   1 -26 809.745 172.930   8
 -11   1  26 1009.12 164.138   6
 -11  -1  25 3074.89 234.569   6
 -11   1  25 2927.17 249.681   6
  11   1 -25 2138.01 265.341   8
  11  -1 -25 2546.71 221.659   8
 -11  -1  24 5559.75 314.022   6
 -11   1  24 5402.52 325.477   6
  11  -1 -24 5678.35 319.204   8
 -11  -1  23 4054.98 281.475   6
 -11   1  23 4376.69 310.339   6
 -11  -1  22 5570.89 327.677   6
 -11   1  22 5624.92 351.821   6
 -11   1  21 4732.66 311.992   6
 -11  -1  21 4190.16 280.001   6
 -11   1  20 1161.48 195.921   6
 -11  -1  20 1357.21 194.219   6
  11  -1 -19 1200.33 388.528   1
 -11  -1  19 930.669 176.912   9
 -11   1  19 832.178 174.798   6
  11   1 -19 909.416 315.781   1
 -11  -1  18-7.04546 133.213   9
 -11   1  18-56.0166 123.180   9
  11  -1 -18-171.269 243.214   1
  11   1 -17 102.892 229.247   1
 -11  -1  17 39.8264 113.628   9
 -11   1  17 12.9660 117.300   9
  11  -1 -17 17.7978 259.980   1
  11  -1 -16 242.762 227.836   1
  11   1 -16 83.1776 213.845   1
  11   1 -15 11280.7 746.308   1
  11  -1 -15 11015.8 753.500   1
  11   1 -14 700.075 255.282   1
  11  -1 -14 633.772 244.595   1
  11   1 -13 25694.3 1053.30   1
  11  -1 -13 25255.7 1065.56   1
  11   1 -12 23388.0 955.779   1
  11  -1 -12 23074.7 978.679   1
  11  -1 -11 12708.9 678.089   1
  11   1 -11 11721.9 654.299   1
  11   1 -10 11316.5 613.221   1
  11  -1 -10 11246.7 603.003   1
  11   1  -9 3492.34 360.333   1
  11  -1  -9 3444.50 358.696   1
  11   1  -8 4311.17 360.540   1
  11  -1  -8 3993.48 363.845   1
  11   1  -7 13044.9 563.739   1
  11  -1  -7 12630.1 561.627   1
  11   1  -6 726.151 194.864   1
  11  -1  -6 1180.12 221.388   1
  11  -1  -5 4601.81 322.576   1
  11   1  -5 4561.12 333.467   1
  11  -1  -4 21293.1 665.052   1
  11   1  -4 21179.5 685.489   1
  11   1  -3 8727.61 430.739   1
  11  -1  -3 8773.74 406.329   1
  11   1  -2 14108.1 547.703   1
  11  -1  -2 13653.8 493.147   1
  11   1  -2 12951.8 424.930   2
  11  -1  -1 2573.47 228.025   1
  11   1  -1 2467.95 188.712   2
  11   1  -1 2116.24 198.286   3
  11   1   0 85737.9 1548.90   3
  11  -1   0 86631.6 1595.39   1
 -11   1  -1 11670.3 290.274   2
  11  -1   1 12511.8 529.083   3
  11   1   1 12235.9 452.607   3
  11  -1   2 33608.0 936.072   3
  11   1   2 33622.0 847.245   3
  11   1   3 51599.6 1139.79   3
  11  -1   3 49308.2 1215.99   3
  11   1   4 7077.36 403.413   3
  11  -1   4 6214.49 426.607   3
  11  -1   5 17070.3 707.422   3
  11   1   5 17883.1 677.911   3
  11  -1   6 417.590 223.311   3
  11   1   6 511.815 205.183   3
  11   1   7 2499.69 328.393   3
  11  -1   7 2775.25 361.420   3
  11  -1   8 28094.3 1044.54   3
  11   1   8 28974.2 1037.44   3
  11  -1   9 141.543 238.871   3
  11   1   9 123.642 220.091   3
  11  -1  10 15832.3 836.948   3
  11   1  10 16129.5 820.269   3
 -11   1 -11 29010.3 986.717   1
  11  -1  11 28442.7 1190.76   3
 -11   1 -12 7944.87 514.001   1
  11  -1  12 7100.07 627.025   3
  11  -1  13 3894.91 499.013   3
 -11   1 -14 3489.03 272.836   8
 -11  -1 -14 3332.76 274.929   8
 -11  -1 -14 3433.76 455.500   1
 -11  -1 -15 14797.0 912.278   1
 -11  -1 -15 13255.1 545.466   8
 -11   1 -15 14482.4 554.745   8
 -11  -1 -16 6160.68 390.719   8
 -11   1 -16 7000.05 401.604   8
 -11  -1 -16 6045.85 639.743   1
 -11  -1 -17 3852.14 330.018   8
 -11   1 -17 4127.09 342.885   8
 -11  -1 -18 3716.37 341.767   8
 -11   1 -18 3815.48 346.828   8
 -11  -1 -19 82.6731 192.247   8
 -11   1 -19 133.643 200.182   8
 -11  -1 -20 3198.95 320.943   8
 -11   1 -20 3389.90 352.432   8
 -11   1 -21 328.345 212.949   8
 -11  -1 -21 409.399 223.041   8
 -11   1 -22 1642.24 269.021   8
  11  -1  22 1765.56 198.901  10
 -11  -1 -23 607.447 197.821  11
  11  -1  23 536.839 133.055  10
  11   1  23 787.557 160.123  10
 -11   1 -23 754.277 181.619  11
 -11   1 -23 513.904 209.180   8
 -11  -1 -24 48.2791 157.465  11
 -11   1 -24 208.440 145.790  11
  11   1  24 306.797 136.930  10
  11  -1  24 259.289 106.235  10
  11   1  25 780.773 132.759  10
 -11   1 -25 639.047 139.442  11
 -11  -1 -25 744.747 167.719  11
  11   1  26 46.1901 74.6190  10
 -11   1 -26 146.768 100.769  11
 -11  -1 -26 220.974 119.963  11
 -11  -1 -27 5974.16 237.449  11
  11   3 -29 3738.12 194.464   8
  11   3 -28-270.026 124.533   8
  11   3 -27 4091.21 275.759   8
 -11   3  26 339.205 146.978   6
  11   3 -26 473.948 158.501   8
 -11   3  25 386.545 169.465   6
 -11   3  24 2453.80 234.849   6
 -11   3  23 450.217 173.261   6
 -11  -3  22 75.9333 112.357   6
 -11   3  22 150.364 169.370   6
 -11  -3  21 11100.3 431.654   6
 -11   3  21 10720.1 477.332   6
 -11  -3  20-63.5364 124.874   6
 -11   3  20 126.155 151.631   6
 -11   3  19 19993.6 650.302   6
 -11  -3  19 21124.7 600.448   6
  11  -3 -19 20975.8 1254.35   1
 -11  -3  18 1270.03 180.146   9
 -11   3  18 958.755 182.139   6
  11  -3 -18 1021.93 311.933   1
  11  -3 -17 3696.61 538.578   1
 -11  -3  17 4588.59 285.057   9
 -11   3  16 603.981 149.777   9
 -11  -3  16 121.195 105.246   9
  11  -3 -16 308.705 297.736   1
  11   3 -16 346.687 148.743   7
  11   3 -15 13169.7 773.231   1
  11  -3 -15 13926.0 883.540   1
  11  -3 -14 2555.86 380.841   1
  11   3 -14 2498.71 354.000   1
  11  -3 -13 1753.14 358.519   1
  11   3 -13 1700.74 288.825   1
  11  -3 -12-30.4236 195.335   1
  11   3 -12-196.445 201.250   1
  11   3 -11 1003.49 235.434   1
  11  -3 -11 1049.24 286.338   1
  11   3 -10 1275.33 248.871   1
  11  -3 -10 969.321 253.425   1
  11  -3  -9 7797.53 527.715   1
  11   3  -9 7343.04 487.619   1
  11   3  -8 15859.4 693.224   1
  11  -3  -8 15717.9 694.426   1
  11   3  -7 22842.6 820.702   1
  11  -3  -7 21578.7 771.542   1
  11   3  -6 8495.71 490.553   1
  11  -3  -6 8283.69 452.996   1
  11  -3  -5 44178.6 1082.67   1
  11   3  -5 46698.3 1205.47   1
  11  -3  -4 549.339 164.045   1
  11  -3  -3 21057.2 645.795   1
  11   3  -3 21131.8 735.525   2
  11   3  -2 6817.31 409.658   2
  11  -3  -2 7085.71 351.021   1
  11   3  -1 16277.5 623.576   2
  11  -3  -1 16400.5 516.269   1
  11   3  -1 15042.6 324.636   3
  11   3   0 5433.69 369.111   2
 -11   3   0 5041.45 206.624   2
  11   3   0 5193.48 205.588   3
  11  -3   0 5253.66 267.721   1
  11   3   1 5269.78 384.142   2
 -11   3  -1 4896.64 227.082   2
  11  -3   1 5000.09 397.412   3
  11   3   1 4975.60 234.933   3
  11  -3   2 1102.56 240.955   3
  11   3   2 962.554 147.026   3
  11  -3   3 50660.3 1327.38   3
  11   3   3 50270.2 1081.58   3
  11  -3   4 4430.55 394.806   3
  11   3   4 4650.48 311.760   3
  11  -3   5 29952.7 1010.90   3
  11  -3   6-29.0623 201.979   3
  11  -3   7 62296.9 1634.87   3
  11  -3   8 3942.24 422.261   3
  11  -3   9 64678.6 1775.51   3
  11  -3  10 336.527 263.646   3
  11  -3  11 400.387 248.741   3
  11  -3  12-78.9553 204.374   3
 -11   3 -13 22.4236 145.348   8
  11  -3  13 445.907 245.087   3
 -11   3 -14 1502.80 196.132   8
 -11  -3 -14 1792.27 399.714   1
 -11  -3 -14 1550.55 210.418   8
  11  -3  14 1662.24 362.744   3
 -11  -3 -15 1736.76 226.894   8
 -11  -3 -15 1894.47 400.391   1
 -11   3 -15 2101.10 239.729   8
 -11  -3 -16 981.588 458.689   1
 -11  -3 -16 653.512 178.306   8
 -11   3 -16 800.919 214.114   8
 -11   3 -17 1181.30 223.412   8
 -11   3 -18 915.919 240.049   8
 -11   3 -19 30290.8 911.413   8
 -11   3 -20 399.406 213.550   8
 -11   3 -21 22241.1 763.173   8
 -11   3 -22 873.295 166.260  11
 -11  -3 -22 655.921 193.502  11
 -11   3 -22 311.467 226.544   8
 -11   3 -23 85.5800 183.769   8
 -11   3 -23-26.2425 113.202  11
  11   3  23-132.560 155.343  10
 -11  -3 -23 99.1595 178.494  11
 -11   3 -24 46.8643 104.833  11
 -11  -3 -24-1.14285 157.464  11
  11   3  24 102.076 139.363  10
 -11   3 -24-8.20319 156.922   8
  11   3  25 338.203 113.778  10
 -11  -3 -25 452.635 147.100  11
  11   3  26 235.836 87.8694  10
 -11  -3 -26 407.048 114.667  11
  11   5 -28 114.885 96.2775   8
  11   5 -27 1324.09 167.711   8
  11   5 -26 375.123 158.195   8
 -11   5  25 3185.74 238.002   6
  11   5 -25 2241.41 269.791   8
 -11   5  24 7944.42 369.376   6
 -11   5  23 12473.6 494.085   6
 -11   5  22 284.399 182.247   6
 -11   5  21 74.4922 145.834   6
  11   5 -21-110.804 106.653   4
  11   5 -20 1015.87 173.776   4
 -11   5  20 1338.56 202.487   6
 -11   5  19 3210.64 259.689   6
  11   5 -19 2819.40 230.547   4
 -11   5  18 153.345 137.801   6
  11  -5 -17 494.726 281.087   1
 -11   5  17 464.174 140.356   6
  11   5 -17 490.712 195.344   7
  11  -5 -16 1419.70 384.721   1
 -11   5  16 1247.23 177.890   6
  11   5 -16 1322.08 209.402   7
  11   5 -15 1299.46 248.287   5
 -11   5  15 1247.17 171.289   6
  11   5 -15 1292.50 192.994   7
  11  -5 -15 1396.53 359.970   1
  11  -5 -14 8170.91 709.977   1
  11   5 -14 8410.38 381.942   7
  11  -5 -13 13098.8 849.472   1
  11  -5 -12 20245.0 1018.25   1
  11  -5 -11 9964.73 686.676   1
  11  -5 -10 5977.90 518.646   1
  11  -5  -9 4000.74 419.147   1
  11  -5  -8 910.421 235.374   1
  11  -5  -7 11703.5 605.510   1
  11  -5  -6 414.291 179.134   1
  11   5  -5 1002.02 309.301   2
  11  -5  -5 1231.71 218.554   1
  11  -5  -4 1320.07 216.569   1
  11   5  -4 1464.54 313.693   2
  11  -5  -3 2814.35 263.163   1
  11   5  -3 2490.45 333.494   2
  11  -5  -2 21951.8 671.284   1
  11   5  -2 21805.0 908.810   2
  11   5  -1 12820.3 695.536   2
  11  -5  -1 13872.2 480.901   1
 -11   5   0 46597.3 1105.74   2
  11  -5   0 48457.7 945.757   1
  11   5   0 47784.2 1406.91   2
 -11   5  -1 20073.5 679.687   2
  11   5   1 21519.5 901.737   2
  11  -5   1 20126.5 855.542   3
  11  -5   2 7937.07 549.019   3
 -11   5  -2 7280.95 418.486   2
  11  -5   3 1761.45 305.752   3
 -11   5  -3 1951.63 268.815   2
  11  -5   4 16622.5 783.554   3
  11  -5   5 4472.82 430.803   3
  11  -5   6 1578.49 307.817   3
  11  -5   7 3343.77 399.967   3
  11  -5   8 1951.93 325.067   3
  11  -5   9 153.757 189.172   3
  11  -5  10 2830.93 399.201   3
  11  -5  11 8650.28 693.932   3
  11  -5  12 5362.59 567.833   3
 -11   5 -12 6387.69 347.931   8
 -11   5 -12 5674.77 292.616   4
 -11   5 -13 1276.30 171.388   4
 -11   5 -13 1402.77 192.098   8
  11  -5  13 1322.84 331.577   3
  11  -5  14 1068.97 337.610   3
 -11   5 -14 1002.27 184.006   8
 -11  -5 -14 906.876 327.035   1
 -11  -5 -15 5517.79 663.498   1
 -11   5 -15 7006.54 406.444   8
 -11   5 -16 12857.5 539.008   8
 -11   5 -17 1959.63 250.401   8
 -11  -5 -18 5785.54 377.487  11
 -11   5 -18 4881.71 360.740   8
 -11  -5 -19 1013.78 206.510  11
 -11   5 -19 762.856 212.250   8
 -11  -5 -20 397.473 185.033  11
 -11   5 -20 302.904 193.074   8
 -11  -5 -21 230.056 161.726  11
  11   5  21 164.306 159.663  10
 -11   5 -21 42.3685 175.905   8
  11   5  22 854.196 179.802  10
 -11   5 -22 883.212 205.379   8
 -11  -5 -22 1116.81 201.661  11
  11   5  23 746.397 152.362  10
 -11  -5 -23 340.715 137.359  11
 -11   5 -23 557.444 160.271   8
  11   5  24 250.913 112.288  10
 -11  -5 -24 133.424 119.917  11
 -11  -5 -25 72.4445 91.9120  11
  11   5  25 175.787 86.4149  10
  11   7 -27 486.658 97.9618   8
  11   7 -26 3634.44 208.931   8
  11   7 -25 1229.57 166.795   8
  11   7 -24 1447.67 184.759   8
  11   7 -23 3663.92 212.932   4
 -11   7  22 5060.83 283.445   6
  11   7 -22 5458.45 277.280   4
 -11   7  21 340.390 142.368   6
  11   7 -21 417.308 129.754   4
 -11   7  20 8323.69 378.593   6
  11   7 -20 8498.87 374.512   4
 -11   7  19 439.543 137.619   6
  11   7 -19 424.528 143.017   4
 -11   7  18 409.124 134.985   6
  11   7 -18 506.340 149.543   4
 -11   7  17 723.970 158.535   6
  11   7 -17 311.856 173.593   7
  11   7 -17 544.726 152.918   4
 -11   7  16 7079.30 342.769   6
  11   7 -16 7305.13 365.479   4
  11   7 -16 6970.39 421.087   5
  11   7 -16 7467.98 396.808   7
  11   7 -15 2663.75 256.755   7
 -11   7  15 2486.65 211.216   6
  11   7 -15 2550.62 311.772   5
  11   7 -15 2198.79 220.162   4
  11  -7 -15 2025.68 461.005   1
 -11   7  14 2724.09 211.459   6
  11   7 -14 2275.93 259.736   5
  11  -7 -14 2788.65 472.141   1
  11   7 -14 2716.43 249.339   7
  11   7 -13 1235.35 220.993   5
  11  -7 -13 1126.24 332.328   1
  11   7 -13 1112.25 165.676   7
  11   7 -12 12943.5 494.718   5
  11   7 -12 14324.6 498.587   7
  11  -7 -12 14603.9 934.423   1
  11   7 -11 8054.37 380.225   5
  11  -7 -11 7844.97 662.684   1
  11   7 -11 8360.36 363.163   7
  11  -7 -10 2306.00 378.328   1
  11   7 -10 1872.62 180.067   7
  11  -7  -9 97.2291 206.367   1
  11   7  -9 57.8151 217.548   2
  11   7  -8 9236.78 756.164   2
  11  -7  -8 8078.77 581.274   1
  11  -7  -7 163.765 172.464   1
  11   7  -7-39.0247 245.324   2
  11   7  -6 1025.72 330.004   2
  11  -7  -6 930.756 213.513   1
  11  -7  -5 146.161 137.762   1
  11   7  -5 44.5311 201.702   2
  11   7  -4 34680.5 1389.63   2
  11  -7  -4 35486.5 1057.48   1
  11   7  -3 9288.22 704.960   2
  11   7  -2 16256.0 922.477   2
  11   7  -1 7907.85 646.962   2
  11   7   0 12907.4 819.220   2
  11  -7   0 12135.0 742.142   3
 -11   7  -1 13126.7 659.467   2
  11  -7   1 12761.3 763.939   3
 -11   7  -2 5837.91 457.571   2
  11  -7   2 6092.99 525.548   3
 -11   7  -3 125.540 149.198   2
  11  -7   3 133.044 211.350   3
  11  -7   4 553.661 241.003   3
 -11   7  -4 597.080 233.178   2
  11  -7   5 1805.24 312.078   3
  11  -7   6 2955.66 388.065   3
 -11   7  -7 3442.82 244.187   4
  11  -7   7 2533.67 365.553   3
 -11   7  -8 34262.0 833.937   4
  11  -7   8 33148.6 1333.93   3
 -11   7  -9 2992.61 239.298   4
  11  -7   9 2677.78 405.811   3
 -11   7  -9 2966.30 314.593   5
 -11   7 -10 5642.36 321.697   4
 -11   7 -11 17203.7 574.793   8
 -11   7 -11 16779.5 558.685   4
 -11   7 -12 1001.12 165.857   4
 -11   7 -12 1105.91 185.064   8
 -11   7 -13 2031.64 233.209   8
 -11   7 -13 1772.57 202.729   4
 -11   7 -14 4125.27 314.553   8
 -11   7 -14 4144.10 279.638   4
 -11   7 -15 2482.63 225.933   4
 -11   7 -15 2608.60 254.839   8
 -11  -7 -15 2325.41 257.719  11
 -11   7 -16 13.3743 129.883   4
 -11  -7 -16 115.810 155.969  11
 -11   7 -16 211.975 154.309   8
  11   7  17 2863.15 266.312  10
 -11   7 -17 2131.54 249.904   8
 -11  -7 -17 2117.28 236.430  11
 -11   7 -18 4056.52 315.506   8
  11   7  18 4302.63 308.906  10
 -11  -7 -18 3977.77 284.475  11
  11   7  19 297.857 157.922  10
 -11  -7 -19-17.2781 138.738  11
 -11   7 -19-27.2843 152.850   8
 -11  -7 -20 18849.6 572.004  11
  11   7  20 20248.4 584.883  10
 -11   7 -20 18967.8 613.442   8
  11   7  21 1366.49 176.184  10
 -11   7 -21 1303.15 188.517   8
 -11  -7 -21 1335.27 168.814  11
  11   7  22 2110.29 174.407  10
  11   7  23 2362.05 160.862  10
  11   7  24 455.987 75.0311  10
  11   9 -24 3618.09 182.191   8
  11   9 -23 639.331 96.8919   4
  11   9 -23 567.481 108.987   8
  11   9 -22 857.153 122.732   4
  11   9 -22 667.242 123.096   8
  11   9 -21 4066.40 241.049   8
  11   9 -21 3930.03 233.585   4
  11   9 -20 432.121 129.876   4
  11   9 -19 6336.70 326.269   4
  11   9 -18 849.192 169.315   4
  11   9 -17 10094.9 431.776   4
  11   9 -16 70.9963 140.608   4
  11   9 -16 74.1215 144.314   7
  11   9 -16 367.917 323.523   5
  11   9 -15 20861.6 647.352   4
  11   9 -15 19455.4 674.613   5
  11   9 -15 20801.7 661.700   7
  11   9 -14-123.995 226.462   5
  11   9 -14 205.002 139.591   4
  11   9 -14 307.260 155.100   7
  11   9 -13 7260.97 370.803   4
  11   9 -13 7399.55 381.465   7
  11   9 -13 6775.46 405.292   5
  11   9 -12 544.422 163.631   4
  11   9 -12 732.574 223.991   5
  11   9 -12 568.426 165.390   7
  11   9 -11 3438.35 293.594   5
  11   9 -11 3938.52 271.871   4
  11   9 -11 3868.36 274.210   7
  11   9 -10 55.3614 126.108   7
  11   9 -10-52.0049 133.313   4
  11   9 -10 36.6645 180.984   5
  11   9  -9 13107.6 1058.75   2
  11   9  -9 12248.1 461.095   4
  11   9  -9 12308.6 497.495   5
  11   9  -9 12726.2 470.462   7
  11   9  -8 16509.8 537.055   4
  11   9  -8 16598.3 582.775   5
  11   9  -8 16636.9 529.358   7
  11   9  -8 16891.5 1172.61   2
  11   9  -7 6604.52 359.272   5
  11   9  -7 6578.23 339.834   4
  11   9  -7 5700.54 688.298   2
  11   9  -7 6693.35 318.343   7
  11   9  -6 1848.38 180.266   7
  11   9  -6 2144.81 231.813   5
  11   9  -6 1893.28 436.788   2
  11   9  -6 2000.05 197.544   4
  11   9  -5 11381.7 923.400   2
  11   9  -5 12998.0 483.366   5
  11   9  -5 13059.1 452.678   4
  11   9  -5 12193.5 437.725   7
  11   9  -4 2074.12 192.135   7
  11   9  -4 1838.16 193.601   5
  11   9  -4 2110.93 187.355   4
  11   9  -4 2428.14 501.619   2
 -11   9   4 1641.63 225.117   4
  11   9  -3 21274.1 589.157   7
  11   9  -3 20611.2 567.294   4
  11   9  -3 20038.4 1189.12   2
  11   9  -3 20256.0 623.092   5
 -11   9   3 19685.1 633.781   4
  11   9  -2 135.023 105.281   7
  11   9  -2 115.969 132.927   5
  11   9  -2-182.487 266.733   2
 -11   9   2 245.565 140.121   4
  11   9  -1 541.171 129.963   7
  11   9  -1 464.859 243.209   2
  11   9  -1 631.677 154.833   5
 -11   9   1 427.026 136.491   4
 -11   9   0 668.898 144.494   5
 -11   9   0 783.275 171.709   4
  11   9   0 752.582 164.413   5
  11   9   1 1613.09 204.594   5
 -11   9  -1 1641.50 179.899   5
 -11   9  -1 1663.68 196.493   4
 -11   9  -2 6798.91 316.601   5
 -11   9  -2 6297.59 347.986   4
  11   9   2 6442.33 344.987   5
 -11   9  -3 143.898 128.055   4
  11   9   3 212.039 140.484   5
 -11   9  -3-8.55873 161.168   5
 -11   9  -4 5611.46 321.557   5
 -11   9  -4 5665.07 336.505   4
 -11   9  -5 2569.05 249.447   4
 -11   9  -5 2886.47 273.535   5
 -11   9  -6 222.594 162.919   4
 -11   9  -6-302.177 196.890   5
 -11   9  -7 12014.1 486.700   4
 -11   9  -7 11482.4 476.015   5
 -11   9  -8 334.708 169.961   4
 -11   9  -8 448.635 235.287   5
 -11   9  -9 15343.6 569.400   4
 -11   9  -9 14828.6 588.949   5
 -11   9 -10 422.600 181.438   4
 -11   9 -11 244.721 150.192   4
 -11   9 -12 770.478 184.324   4
  11   9  13 90.3791 138.298  10
 -11   9 -13 88.4150 155.284   4
  11   9  14 31.3944 143.279  10
 -11   9 -14 15.9179 149.049   4
  11   9  15 1278.53 177.398  10
 -11   9 -15 920.922 182.607   4
  11   9  16 472.425 140.571  10
 -11   9 -16 218.888 138.228   4
  11   9  17 1328.81 157.507  10
 -11   9 -17 1719.71 186.778   4
  11   9  18 852.279 148.570  10
 -11   9 -18 430.782 127.930   4
  11   9  19 9311.38 322.388  10
  11   9  20 3090.85 182.985   5
  11   9  21 8287.55 249.219   5
  11  11 -21 1011.15 108.853   4
  11  11 -20 95.6060 90.3170   4
  11  11 -19 375.142 111.667   4
  11  11 -18 80.2464 116.940   4
  11  11 -17 860.869 158.001   4
  11  11 -16 2577.49 213.864   4
  11  11 -15-18.5261 243.113   5
  11  11 -15-13.7649 131.634   4
  11  11 -14 1393.44 195.831   4
  11  11 -14 1085.25 258.681   5
  11  11 -14 1131.28 166.489   7
  11  11 -13 7509.45 427.250   5
  11  11 -13 7949.23 364.208   7
  11  11 -13 8401.30 387.568   4
  11  11 -12 18357.3 596.434   4
  11  11 -12 19801.8 656.394   5
  11  11 -12 18666.7 567.956   7
  11  11 -11 10834.4 482.989   5
  11  11 -11 10794.8 418.142   7
  11  11 -11 10267.8 441.462   4
  11  11 -10 487.439 155.604   4
  11  11 -10 809.011 249.198   5
  11  11 -10 548.762 146.241   7
  11  11  -9 1853.43 217.091   4
  11  11  -9 1894.59 273.784   5
  11  11  -9 1704.44 180.724   7
  11  11  -8 3824.04 333.010   5
  11  11  -8 3148.02 223.072   7
  11  11  -8 3459.27 275.398   4
  11  11  -7 577.207 150.406   4
  11  11  -7 457.019 133.504   7
  11  11  -7 177.245 181.873   5
  11  11  -6 469.914 191.373   5
  11  11  -6 375.720 137.995   4
  11  11  -6 421.402 131.002   7
  11  11  -5 2775.24 214.624   7
  11  11  -5 2417.17 268.300   5
  11  11  -5 2477.01 226.625   4
  11  11  -4 219.643 140.054   4
  11  11  -4 141.868 168.494   5
  11  11  -3 1651.78 232.612   5
 -11  11   3 1122.80 234.550   4
 -11  11   2 602.527 215.911   4
 -11  11   2 612.649 157.032   5
  11  11  -2 848.209 206.873   5
  11  11  -1 6946.94 383.822   5
 -11  11   1 6929.72 336.597   5
 -11  11   1 6942.04 403.645   4
  11  11   0 17973.2 612.897   5
 -11  11   0 17801.0 651.827   4
 -11  11   0 18551.3 568.644   5
 -11  11  -1 3896.75 322.680   4
 -11  11  -1 4027.98 277.041   5
  11  11   1 3719.04 298.250   5
 -11  11  -2-109.766 160.339   5
  11  11   2 278.562 197.487   5
 -11  11  -2 92.6343 173.950   4
 -11  11  -3 1882.98 253.847   4
 -11  11  -3 1898.53 229.391   5
  11  11   3 1770.60 225.010   5
 -11  11  -4 14456.4 519.349   5
  11  11   4 14495.3 555.398   5
 -11  11  -4 14267.6 577.422   4
 -11  11  -5 1221.75 251.171   5
  11  11   5 796.239 202.753   5
 -11  11  -5 955.159 210.229   4
 -11  11  -6 3930.56 324.579   5
  11  11   6 3573.61 309.425   5
 -11  11  -6 3326.62 310.485   4
 -11  11  -7 119.997 232.477   5
  11  11   7 157.693 159.440   5
 -11  11  -7 237.279 198.456   4
 -11  11  -8 2170.21 296.888   5
  11  11   8 2192.77 241.424   5
 -11  11  -8 1785.22 245.838   4
 -11  11  -9 263.471 191.676   4
  11  11   9 650.558 189.138   5
  11  11  10 2295.44 229.248   5
 -11  11 -10 2254.97 257.493   4
  11  11  11 2725.93 238.649   5
 -11  11 -11 2558.73 282.255   4
  11  11  12 16476.2 531.179   5
 -11  11 -12 16951.3 586.339   4
  11  11  13 5311.48 295.995   5
 -11  11 -13 5215.77 327.121   4
 -11  11 -14 511.420 164.543   4
  11  11  14 547.737 144.428   5
 -11  11 -15 170.706 129.610   4
  11  11  15 520.525 127.840   5
 -11  11 -16 9931.37 372.671   4
  11  11  16 10188.7 348.668   5
  11  11  17 1427.14 137.062   5
 -11  11 -17 1599.66 159.932   4
  11  11  18 353.258 82.4857   5
  11  13 -17 10.1596 74.0194   4
  11  13 -16 16106.3 425.842   4
  11  13 -15 1257.15 139.543   4
  11  13 -14 9428.86 338.951   4
  11  13 -13 1194.40 149.367   4
  11  13 -13 1165.07 221.106   5
  11  13 -12 2041.80 178.767   4
  11  13 -12 2139.18 248.316   5
  11  13 -11 2962.42 266.781   5
  11  13 -11 3818.54 235.100   4
  11  13 -10 976.666 153.465   4
  11  13 -10 895.728 208.397   5
  11  13  -9 546.215 125.755   4
  11  13  -9 611.561 209.563   5
  11  13  -8 6434.72 357.832   5
  11  13  -8 6692.82 319.613   4
  11  13  -7 584.788 146.814   4
  11  13  -7 711.024 208.273   5
  11  13  -6 1009.53 144.901   4
  11  13  -6 1556.29 250.573   5
  11  13  -5 67.9796 183.256   5
  11  13  -4 24658.0 716.249   5
  11  13  -3 401.600 190.730   5
  11  13  -2 789.192 204.770   5
  11  13  -1 6366.75 365.293   5
 -11  13   0 199.066 137.777   5
  11  13   0 70.3980 183.112   5
 -11  13   0 450.108 191.244   4
 -11  13  -1 2610.24 232.394   5
 -11  13  -1 2327.74 263.644   4
  11  13   1 2251.55 243.141   5
  11  13   2 660.072 185.230   5
 -11  13  -2 771.074 193.238   5
 -11  13  -2 452.527 189.586   4
  11  13   3 4769.49 306.717   5
 -11  13  -3 4160.73 277.557   5
 -11  13  -3 4002.19 316.972   4
 -11  13  -4 2311.57 234.668   5
  11  13   4 2257.44 228.290   5
 -11  13  -4 1997.93 251.381   4
 -11  13  -5 936.755 217.287   5
 -11  13  -5 1227.17 204.685   4
  11  13   5 1069.94 177.339   5
  11  13   6 585.607 157.118   5
 -11  13  -6 232.440 184.383   5
 -11  13  -6 227.008 173.436   4
 -11  13  -7 388.534 175.618   4
  11  13   7 197.672 133.099   5
  11  13   8 15500.2 477.685   5
 -11  13  -8 15738.0 546.652   4
  11  13   9 1705.26 170.592   5
 -11  13  -9 1605.54 212.881   4
  11  13  10 536.541 133.371   5
 -11  13 -10 126.019 151.902   4
  11  13  11 3139.82 195.997   5
 -11  13 -11 2816.15 228.858   4
  11  13  12 2165.91 158.392   5
 -11  13 -12 2122.11 201.772   4
  11  13  13 1675.80 133.781   5
 -11  13 -13 1386.37 159.690   4
  11  13  14 404.754 80.2039   5
 -11  13 -14 24.0934 101.452   4
  11  15  -9 373.543 133.689   5
  11  15  -8 1452.87 168.316   5
  11  15  -7 270.687 139.146   5
  11  15  -6-61.7396 126.957   5
  11  15  -5 5891.70 280.384   5
  11  15  -4 230.510 132.287   5
  11  15  -3 4685.52 245.897   5
  11  15  -2 175.576 126.646   5
  11  15  -1 1456.04 161.774   5
  11  15   0 1899.69 168.072   5
  11  15   1 951.922 144.509   5
  11  15   2-51.6726 105.580   5
  11  15   3 2376.64 167.546   5
  11  15   4 1253.10 134.169   5
  11  15   5 776.141 110.048   5
  11  15   6-126.962 80.3870   5
  11  15   7 7035.20 226.371   5
 -12   0  27-98.6157 113.140   6
  12   0 -27-146.318 117.458   8
 -12   0  26 13653.1 460.601   6
  12   0 -26 12558.7 466.504   8
 -12   0  25-60.5489 125.514   6
  12   0 -25-120.903 143.292   8
 -12   0  24 13671.1 501.793   6
 -12   0  23-44.8493 143.715   6
 -12   0  22 4779.25 320.035   6
 -12   0  21 18.8101 154.343   6
  12   0 -20 2528.19 480.386   1
 -12   0  20 992.820 191.988   6
  12   0 -19-145.521 249.756   1
 -12   0  19-57.7454 156.975   9
  12   0 -18 7557.39 709.612   1
 -12   0  18 8124.73 391.686   9
  12   0 -17 116.308 243.351   1
 -12   0  17 24.6750 119.476   9
  12   0 -16 34027.8 1418.81   1
  12   0 -15 257.658 243.361   1
  12   0 -14 19437.7 975.112   1
  12   0 -13-31.2098 220.732   1
  12   0 -12 18509.7 875.995   1
  12   0 -11-15.1841 217.228   1
  12   0 -10 15600.4 743.755   1
  12   0  -9 142.293 214.931   1
  12   0  -8 162020. 2894.22   1
  12   0  -7-64.5582 164.913   1
  12   0  -6 7742.29 440.120   1
  12   0  -5 139.031 194.944   1
  12   0  -4 8258.30 426.691   1
  12   0  -3-28.0095 158.866   1
  12   0  -2 156185. 2270.04   2
  12   0  -2 155995. 2602.76   1
  12   0  -1 29.1692 67.0816   2
  12   0  -1-239.829 177.009   1
  12   0   0 65763.3 1347.98   3
  12   0   1-110.018 172.036   3
  12   0   2 188922. 3095.14   3
  12   0   3 218.535 188.338   3
  12   0   4 64172.5 1463.43   3
  12   0   5 99.2457 206.830   3
  12   0   6 2468.14 311.181   3
  12   0   7 178.755 250.874   3
  12   0   8-9.35398 235.627   3
  12   0   9-320.431 240.698   3
  12   0  10 7446.29 616.305   3
  12   0  11 89.7411 245.600   3
  12   0  12 2117.50 392.672   3
 -12   0 -13-105.823 163.217   1
 -12   0 -14 11245.3 735.513   1
 -12   0 -14 9923.47 458.242   8
 -12   0 -15 139.605 174.604   8
 -12   0 -16 15887.7 617.946   8
 -12   0 -17 58.5929 176.576   8
 -12   0 -18 2970.81 306.098   8
 -12   0 -19-24.5151 198.803   8
 -12   0 -20 179.117 205.571   8
 -12   0 -21 65.0888 208.521   8
 -12   0 -22 750.063 239.900   8
 -12   0 -22 766.206 195.096  11
  12   0  22 1201.90 190.891  10
  12   0  23-175.057 122.203  10
 -12   0 -23-241.064 190.305  11
 -12   0 -24 129.784 145.518  11
  12   0  24 237.078 117.451  10
  12   0  25 46.1976 81.7838  10
 -12   0 -25-28.1517 122.416  11
 -12   0 -26 3954.05 218.104  11
  12   2 -29 3640.45 193.207   8
  12   2 -28 3810.50 229.917   8
 -12   2  27 4131.50 258.186   6
  12   2 -27 3544.77 264.991   8
 -12  -2  26 106.229 90.0640   6
 -12   2  26-80.6216 130.819   6
  12   2 -26-19.4934 143.896   8
 -12  -2  25 448.270 129.820   6
 -12   2  25 374.702 159.678   6
 -12  -2  24 2457.74 214.048   6
 -12   2  24 2324.03 231.525   6
 -12  -2  23 1057.58 158.715   6
 -12   2  23 910.461 188.125   6
 -12  -2  22 2895.94 239.634   6
 -12   2  22 2234.98 249.781   6
 -12   2  21 625.289 174.615   6
 -12  -2  21 570.461 143.199   6
 -12  -2  20 1104.29 170.918   6
 -12   2  20 1227.94 210.767   6
  12  -2 -19 7066.19 736.207   1
 -12   2  19 8149.46 394.884   6
 -12  -2  19 7837.97 392.521   9
  12  -2 -18 20539.5 1194.51   1
 -12   2  18 22138.5 663.066   9
  12   2 -18 22670.7 1188.26   1
 -12  -2  18 22040.6 662.812   9
 -12   2  17 29491.5 769.542   9
 -12  -2  17 30444.3 787.476   9
  12   2 -17 30614.0 1334.86   1
  12  -2 -17 30121.9 1393.94   1
  12   2 -16 28131.0 1235.50   1
 -12  -2  16 27277.4 711.739   9
  12   2 -16 25676.3 735.552   7
 -12   2  16 26854.0 699.039   9
  12  -2 -16 27309.4 1277.92   1
  12  -2 -15 7052.96 608.111   1
  12   2 -15 7457.02 617.493   1
  12  -2 -14 293.412 249.947   1
  12   2 -14 655.188 247.437   1
  12   2 -13 5285.47 480.168   1
  12  -2 -13 5089.13 499.460   1
  12  -2 -12 2053.31 343.855   1
  12   2 -12 2001.99 314.680   1
  12   2 -11 6426.15 484.722   1
  12  -2 -11 6562.97 518.081   1
  12   2 -10 3828.55 373.202   1
  12  -2 -10 3860.74 406.177   1
  12   2  -9 159.829 175.668   1
  12  -2  -9 341.431 226.064   1
  12   2  -8 6037.99 423.086   1
  12  -2  -8 6491.32 437.387   1
  12   2  -7 1532.66 252.886   1
  12  -2  -7 1393.90 247.620   1
  12   2  -6 18999.1 721.002   1
  12  -2  -6 18546.1 677.933   1
  12  -2  -5 29226.6 841.685   1
  12   2  -5 29522.2 904.797   1
  12  -2  -4 52030.2 1172.52   1
  12   2  -4 51142.3 1254.18   1
  12  -2  -3 29235.0 796.017   1
  12   2  -2 3629.87 276.167   2
  12   2  -2 3802.78 205.544   3
  12  -2  -2 3735.35 278.139   1
  12  -2  -1 586.176 152.718   1
  12   2  -1 674.259 126.382   3
  12   2  -1 642.578 161.748   2
  12   2   0 55217.5 1183.73   2
  12  -2   0 54546.4 1120.97   1
  12   2   0 53438.4 1042.22   3
  12  -2   1 5399.06 409.949   3
  12   2   1 5474.84 289.454   3
  12  -2   2 599.128 229.897   3
  12   2   2 660.236 151.025   3
  12  -2   3 101.049 206.639   3
  12   2   3 255.929 133.161   3
  12  -2   4 2246.62 318.353   3
  12   2   4 2082.06 235.882   3
  12  -2   5 1150.68 279.632   3
  12   2   5 974.742 203.562   3
  12  -2   6 1036.79 292.100   3
  12   2   6 1182.24 233.940   3
  12   2   7 19109.9 778.594   3
  12  -2   7 16581.7 786.132   3
  12  -2   8 15387.7 782.593   3
  12   2   8 16025.0 755.937   3
  12  -2   9 2798.37 395.833   3
  12   2   9 3074.08 380.259   3
  12  -2  10 958.409 290.732   3
  12  -2  11 2665.69 389.658   3
  12  -2  12 2287.72 404.791   3
 -12   2 -13 494.892 169.457   8
  12  -2  13 82.4548 210.084   3
 -12  -2 -14-200.727 281.243   1
 -12  -2 -14 35.7076 150.987   8
 -12   2 -14-44.6374 154.357   8
  12  -2  14 29.8967 222.715   3
 -12   2 -15 3146.90 273.445   8
 -12  -2 -15 2778.82 282.290   8
 -12  -2 -15 3503.27 506.116   1
 -12  -2 -16 293.916 185.591   8
 -12   2 -16 306.606 172.484   8
 -12  -2 -16 20.5326 260.703   1
 -12  -2 -17 289.881 178.607   8
 -12   2 -17 600.201 206.339   8
 -12   2 -18 10189.7 516.912   8
 -12  -2 -18 9749.42 505.285   8
 -12  -2 -19 3586.90 336.946   8
 -12   2 -19 4064.30 363.294   8
 -12   2 -20 2271.23 303.802   8
 -12   2 -21 785.404 249.066   8
 -12   2 -22 1796.65 210.276  11
  12   2  22 2296.67 238.825  10
 -12   2 -22 2171.71 292.024   8
 -12  -2 -22 2239.25 287.947  11
 -12   2 -23 1296.44 175.119  11
  12   2  23 1779.74 202.716  10
 -12  -2 -23 1725.42 238.131  11
 -12   2 -23 1278.76 258.070   8
  12   2  24 2410.59 203.071  10
 -12   2 -24 1926.87 191.475  11
 -12  -2 -24 2409.98 239.761  11
  12   2  25 382.479 117.139  10
 -12  -2 -25 154.765 128.917  11
 -12   2 -25 414.653 110.699  11
 -12  -2 -26 138.597 113.704  11
  12   2  26 103.556 75.6903  10
  12   4 -28 1521.34 150.804   8
  12   4 -27 1789.16 189.366   8
 -12   4  26 99.0134 117.930   6
  12   4 -26 132.516 142.163   8
 -12   4  25 6619.62 340.887   6
 -12   4  24 1314.30 203.491   6
 -12   4  23 4130.76 293.516   6
 -12   4  22 1821.54 228.211   6
 -12   4  21 1776.78 215.628   6
  12   4 -20 899.479 155.952   4
 -12   4  20 847.873 184.726   6
 -12   4  19 418.308 155.331   6
 -12  -4  18 3783.76 261.645   9
 -12   4  18 3633.79 267.920   6
  12  -4 -18 3225.16 520.911   1
 -12   4  17 2925.86 231.596   6
  12  -4 -17 2800.19 474.073   1
 -12  -4  17 2959.89 239.035   9
  12   4 -17 2731.40 255.920   7
 -12  -4  16 16553.2 535.209   9
  12  -4 -16 15884.6 1008.39   1
  12   4 -16 16571.9 584.167   7
  12  -4 -15 783.470 318.902   1
  12   4 -15 857.864 171.925   7
  12  -4 -14 70.3989 240.463   1
  12   4 -13 5326.09 470.447   1
  12  -4 -13 5327.12 540.005   1
  12  -4 -12 418.772 255.758   1
  12   4 -12 629.698 190.610   1
  12  -4 -11 1395.03 317.251   1
  12   4 -11 1219.67 236.325   1
  12   4 -10 2165.52 305.497   1
  12  -4 -10 2212.62 335.465   1
  12  -4  -9 18191.1 813.636   1
  12   4  -9 18607.8 810.380   1
  12   4  -8 6542.81 467.146   1
  12  -4  -8 6008.76 454.793   1
  12  -4  -7 9992.93 540.748   1
  12  -4  -6 20203.8 741.952   1
  12  -4  -5 13635.5 576.574   1
  12   4  -4 25031.3 903.112   2
  12  -4  -4 25972.3 789.281   1
  12   4  -3 24758.4 900.099   2
  12  -4  -3 26242.3 768.784   1
  12   4  -2 1005.34 249.822   2
  12  -4  -2 737.289 157.159   1
  12   4  -1 5187.09 419.167   2
  12  -4  -1 5136.39 293.396   1
  12   4   0 14961.0 675.123   2
 -12   4   0 14853.5 444.840   2
  12  -4   0 14110.6 464.434   1
 -12   4  -1 58.1261 93.6430   2
  12  -4   1-38.7857 207.857   3
  12   4   1 231.375 198.285   2
 -12   4  -2 4517.93 277.781   2
  12  -4   2 4840.61 415.808   3
  12  -4   3 41674.4 1250.32   3
  12  -4   4 4535.93 427.884   3
  12  -4   5 9334.92 589.409   3
  12  -4   6 50194.4 1472.83   3
  12  -4   7 11491.6 689.079   3
  12  -4   8 5365.24 495.599   3
  12  -4   9 8071.50 619.097   3
  12  -4  10 6788.35 591.163   3
  12  -4  11 7.61313 207.939   3
 -12   4 -12 1062.14 243.621   8
  12  -4  12 1193.74 336.229   3
 -12   4 -13 3345.69 273.441   8
  12  -4  13 2796.44 456.662   3
 -12   4 -14 409.151 176.405   8
  12  -4  14 271.718 254.726   3
 -12  -4 -15 5920.72 677.493   1
 -12   4 -15 6642.56 382.928   8
 -12   4 -16 325.805 176.215   8
 -12   4 -17 1568.46 254.312   8
 -12   4 -18 1346.96 253.783   8
 -12  -4 -19 460.682 189.286  11
 -12   4 -19 381.591 140.951  11
 -12   4 -19 593.740 214.321   8
 -12   4 -20 1504.62 250.861   8
 -12   4 -20 1622.88 193.352  11
 -12  -4 -20 1986.49 261.930  11
 -12   4 -21 4605.41 271.688  11
 -12   4 -21 4167.15 341.775   8
 -12  -4 -21 4683.05 338.133  11
 -12   4 -22 648.068 131.702  11
 -12  -4 -22 1124.42 222.540  11
  12   4  22 936.022 180.859  10
 -12   4 -23 1071.36 224.390   8
 -12  -4 -23 1474.36 207.064  11
  12   4  23 1458.46 187.443  10
 -12  -4 -24 97.8315 136.778  11
  12   4  24 87.0450 117.135  10
  12   4  25 979.077 130.776  10
 -12  -4 -25 749.190 136.674  11
  12   6 -27 111.440 97.7267   8
  12   6 -26 11165.4 395.674   8
  12   6 -25 515.580 154.368   8
 -12   6  24 7706.51 340.976   6
 -12   6  23-70.8584 135.682   6
  12   6 -23 24.0116 95.9417   4
 -12   6  22 1215.58 188.614   6
  12   6 -22 1548.78 170.852   4
 -12   6  21 52.6372 142.667   6
  12   6 -21 285.366 119.837   4
  12   6 -20 6489.96 336.250   4
 -12   6  20 6920.17 355.180   6
 -12   6  19 222.032 140.910   6
  12   6 -19 133.921 122.699   4
 -12   6  18 1601.69 198.013   6
  12   6 -18 1858.23 205.171   4
  12   6 -18 2080.44 268.577   7
 -12   6  17 5645.10 319.447   6
  12   6 -17 6022.34 384.780   7
 -12   6  16 2753.98 231.503   6
  12  -6 -16 2703.86 472.556   1
  12   6 -16 2859.12 270.745   7
 -12   6  15 3089.70 233.800   6
  12  -6 -15 3472.60 530.876   1
  12   6 -15 3415.27 363.552   5
  12   6 -15 3512.70 299.039   7
 -12   6  14 28055.6 699.590   6
  12  -6 -14 28913.4 1371.27   1
  12   6 -14 28439.7 769.061   7
  12   6 -14 25945.2 728.498   5
 -12   6  13 413.649 120.495   6
  12  -6 -13 262.375 236.083   1
  12   6 -13 714.532 220.536   5
  12   6 -13 514.061 154.322   7
  12  -6 -12 18734.0 1022.14   1
  12   6 -12 19035.8 582.037   7
  12  -6 -11 2547.36 399.079   1
  12  -6 -10 19391.9 961.365   1
  12  -6  -9 744.511 258.909   1
  12  -6  -8 13880.3 736.618   1
  12   6  -7 476.689 277.363   2
  12  -6  -7 705.930 213.132   1
  12   6  -6 722.265 280.676   2
  12  -6  -6 1496.25 255.546   1
  12   6  -5 6501.52 572.757   2
  12  -6  -5 6993.39 454.235   1
  12   6  -4 678.603 253.435   2
  12  -6  -4 1331.53 213.670   1
  12   6  -3 1765.61 330.098   2
  12  -6  -3 2185.39 242.172   1
  12   6  -2 33483.8 1247.86   2
  12  -6  -2 34638.3 913.617   1
  12   6  -1 277.982 236.423   2
  12  -6   0 22199.5 965.150   3
  12   6   0 21531.1 977.603   2
  12   6   1 78.6225 221.214   2
 -12   6  -1 154.251 131.737   2
  12  -6   1-9.64704 205.841   3
  12  -6   2 23282.6 990.708   3
 -12   6  -2 22408.8 815.324   2
  12  -6   3 2540.65 365.726   3
 -12   6  -3 2813.59 298.199   2
 -12   6  -4 11368.2 616.797   2
  12  -6   4 11779.6 704.983   3
  12  -6   5-35.7829 193.165   3
 -12   6  -5 68.2157 150.089   2
 -12   6  -6 608.154 181.726   2
  12  -6   6 402.752 235.060   3
  12  -6   7 732.866 249.498   3
  12  -6   8 217.825 197.222   3
 -12   6  -9 3143.60 227.979   4
  12  -6   9 2913.79 434.432   3
 -12   6 -10 2627.07 224.720   8
  12  -6  10 2106.47 398.570   3
 -12   6 -10 2559.46 217.854   4
 -12   6 -11 850.886 154.667   4
  12  -6  11 554.435 277.077   3
 -12   6 -11 1079.39 171.848   8
 -12  -6 -11 750.511 168.331  11
 -12   6 -12 1157.87 173.304   4
  12  -6  12 1174.58 344.758   3
 -12   6 -12 1136.44 204.772   8
 -12  -6 -12 1070.07 199.124  11
 -12  -6 -13 993.775 217.034  11
 -12   6 -13 696.172 160.360   4
 -12   6 -13 791.693 174.470   8
  12  -6  13 885.493 354.649   3
 -12   6 -14 23408.5 729.349   8
 -12   6 -14 25578.4 689.681   4
 -12  -6 -14 22451.1 736.839  11
 -12  -6 -15-106.213 166.238  11
 -12   6 -15 116.802 160.959   8
 -12   6 -15 144.944 140.086   4
 -12  -6 -16 26473.7 807.886  11
 -12   6 -16 27285.7 810.802   8
 -12   6 -17-63.6280 176.196   8
 -12  -6 -17 20.3385 153.410  11
 -12  -6 -18 467.501 190.946  11
 -12   6 -18 339.063 186.502   8
 -12   6 -19 4081.65 322.010   8
 -12  -6 -19 3815.96 302.232  11
  12   6  19 4116.76 296.429  10
  12   6  20 15.9575 150.321  10
 -12  -6 -20 216.824 163.549  11
 -12   6 -20-120.121 161.156   8
  12   6  21-103.289 129.958  10
 -12  -6 -21 245.073 145.945  11
 -12   6 -21 104.864 154.836   8
  12   6  22 486.548 144.040  10
 -12  -6 -22 546.272 146.603  11
 -12   6 -22 354.002 146.899   8
  12   6  23 1400.84 154.071  10
 -12  -6 -23 1363.02 157.030  11
  12   6  24 144.015 88.0982  10
  12   8 -25 665.352 118.587   8
  12   8 -24 1166.60 145.901   8
  12   8 -23 440.112 103.673   4
  12   8 -23 605.983 149.784   8
  12   8 -22 2949.43 203.279   4
  12   8 -21 1069.13 160.529   4
  12   8 -20 4882.51 282.066   4
 -12   8  20 4338.12 271.411   6
 -12   8  19 2532.05 218.857   6
  12   8 -19 2603.39 230.492   4
  12   8 -18 7207.65 368.428   4
 -12   8  18 7324.59 336.554   6
  12   8 -17 42626.8 990.969   4
 -12   8  17 43102.5 940.153   6
  12   8 -17 41496.3 1035.55   7
  12   8 -16 5420.08 321.973   4
  12   8 -16 5337.09 347.411   7
  12   8 -16 5204.91 385.275   5
  12   8 -15 5714.35 326.962   4
  12   8 -15 5742.64 366.283   7
  12   8 -15 5070.86 399.070   5
  12   8 -14 78.8612 126.167   4
  12   8 -14-193.361 214.834   5
  12   8 -14 146.579 141.225   7
  12   8 -13 622.710 219.405   5
  12   8 -13 327.195 307.396   2
  12   8 -13 288.945 132.134   4
  12  -8 -13 456.067 283.021   1
  12   8 -13 711.730 173.722   7
  12   8 -12 3137.01 246.700   4
  12   8 -12 3733.17 602.621   2
  12   8 -12 2984.85 274.317   5
  12  -8 -12 3575.49 498.724   1
  12   8 -12 3488.77 259.897   7
  12   8 -11-14.4547 289.092   2
  12   8 -11 294.875 196.022   5
  12  -8 -11 485.344 228.081   1
  12   8 -11-116.195 131.691   7
  12   8 -10 811.395 157.205   7
  12   8 -10 999.880 323.528   2
  12   8 -10 940.226 231.332   5
  12  -8 -10 1007.80 293.388   1
  12   8  -9 847.868 181.140   5
  12   8  -9 665.126 146.307   7
  12  -8  -9 675.414 219.680   1
  12   8  -9 711.033 310.301   2
  12   8  -8 606.502 140.078   7
  12  -8  -8 199.020 185.346   1
  12   8  -8 337.615 265.780   2
  12   8  -8 915.522 213.030   5
  12   8  -7 6364.71 679.466   2
  12   8  -7 6704.68 337.450   5
  12   8  -7 6852.20 322.024   7
  12   8  -6 10406.3 824.847   2
  12   8  -6 10793.2 417.351   5
  12   8  -5 54620.0 1936.05   2
  12   8  -4 13888.6 917.786   2
  12   8  -3 3097.06 472.779   2
  12   8  -2 279.654 216.318   2
  12  -8  -1 3947.07 470.514   3
  12   8  -1 4459.16 551.786   2
  12  -8   0 956.909 266.042   3
  12  -8   1 375.792 177.742   3
 -12   8  -2 142.822 116.695   4
  12  -8   2 185.305 199.643   3
 -12   8  -3 327.624 141.437   4
  12  -8   3 197.289 184.353   3
 -12   8  -4 414.175 141.045   4
  12  -8   4 454.814 248.591   3
 -12   8  -5 9720.53 412.871   5
 -12   8  -5 9376.42 411.880   4
 -12   8  -6 19714.8 598.213   5
 -12   8  -6 18845.1 608.580   4
 -12   8  -7 51333.0 1103.19   5
 -12   8  -7 49311.3 1096.33   4
 -12   8  -8 12486.3 530.759   5
 -12   8  -8 10196.4 445.022   4
 -12   8  -9 376.073 164.356   4
 -12   8  -9 1132.47 301.575   5
 -12   8 -10 4.81149 148.107   4
  12   8  10 22.6417 132.705  10
  12   8  11 10916.2 456.991  10
 -12   8 -11 10987.4 462.221   4
 -12   8 -12 216.649 138.125   4
  12   8  12 182.656 171.194  10
  12   8  13 1195.38 202.011  10
 -12   8 -13 932.893 181.171   8
 -12   8 -13 1207.79 191.337   4
  12   8  14 263.320 151.349  10
 -12   8 -14 447.976 181.313   8
 -12   8 -14 180.603 133.464   4
  12   8  15 320.484 158.661  10
 -12   8 -15 455.047 151.761   4
 -12   8 -15 142.198 148.263   8
 -12   8 -16 1498.93 196.940   4
 -12   8 -16 1533.78 211.635   8
  12   8  16 1220.23 188.403  10
  12   8  17 2316.21 226.499  10
 -12   8 -17 2468.26 217.067   4
 -12   8 -17 2174.09 235.102   8
  12   8  18 4675.24 281.229  10
 -12   8 -18 4218.75 295.271   8
 -12   8 -19 13210.6 484.557   8
  12   8  19 14075.4 462.261  10
  12   8  20 4422.13 240.377  10
  12   8  21 402.483 102.148  10
  12   8  22 2253.68 141.815  10
  12  10 -22 78.9510 80.1723   4
  12  10 -21 407.902 112.211   4
  12  10 -20 3746.45 226.462   4
  12  10 -19 1122.93 163.363   4
  12  10 -18 1226.02 179.157   4
  12  10 -17 306.927 140.016   4
  12  10 -16 172.350 137.477   4
  12  10 -15 1485.23 205.527   4
  12  10 -15 1734.85 226.640   7
  12  10 -14 269.572 246.431   5
  12  10 -14 167.493 159.746   4
  12  10 -14 44.1390 132.207   7
  12  10 -13 14100.1 512.638   4
  12  10 -13 12566.6 532.466   5
  12  10 -13 13289.3 502.714   7
  12  10 -12-50.6902 145.036   4
  12  10 -12 397.527 237.326   5
  12  10 -12 288.082 155.856   7
  12  10 -11 1143.58 239.188   5
  12  10 -11 1258.42 200.530   4
  12  10 -11 1534.72 200.678   7
  12  10 -10 1826.61 264.808   5
  12  10 -10 1957.84 223.300   4
  12  10 -10 1927.52 198.738   7
  12  10  -9 12061.5 470.664   4
  12  10  -9 11431.2 492.269   5
  12  10  -9 12042.5 462.624   7
  12  10  -8-88.1619 128.944   7
  12  10  -8-36.3156 172.289   5
  12  10  -8 49.8623 125.564   4
  12  10  -7 831.212 154.729   7
  12  10  -7 646.372 149.964   4
  12  10  -7 908.615 205.870   5
  12  10  -6 3464.24 256.588   4
  12  10  -6 2993.05 284.917   5
  12  10  -6 2721.38 495.172   2
  12  10  -6 3360.85 244.868   7
  12  10  -5 308.076 127.059   7
  12  10  -5 411.322 129.994   4
  12  10  -5 356.826 293.434   2
  12  10  -5 300.962 152.881   5
  12  10  -4 13055.9 468.967   4
  12  10  -4 12172.0 985.950   2
  12  10  -4 13493.7 511.794   5
 -12  10   4 12304.3 533.975   4
  12  10  -4 13606.9 469.252   7
  12  10  -3 4421.07 270.098   7
  12  10  -3 3731.92 556.801   2
  12  10  -3 3932.06 289.538   5
 -12  10   3 4048.48 310.022   4
  12  10  -2 552.525 127.365   7
  12  10  -2 693.624 186.215   5
 -12  10   2 839.319 235.889   4
  12  10  -1 7727.90 353.758   7
 -12  10   1 7356.28 410.596   4
  12  10  -1 7354.49 385.716   5
  12  10   0 72.0560 107.433   7
 -12  10   0 56.4475 149.114   5
  12  10   0-4.69136 154.965   5
 -12  10   0 280.929 168.259   4
  12  10   1 1680.17 193.988   7
  12  10   1 1715.82 225.209   5
 -12  10  -1 1438.49 179.288   5
 -12  10  -1 1742.23 242.837   4
  12  10   2 314.342 168.833   5
 -12  10  -2 197.506 144.596   5
 -12  10  -2 357.345 179.876   4
  12  10   3 13435.8 520.257   5
 -12  10  -3 12661.3 470.510   5
 -12  10  -3 11961.8 523.495   4
  12  10   4 638.440 197.317   5
 -12  10  -4 457.324 191.038   5
 -12  10  -4 284.588 172.322   4
 -12  10  -5 313.770 186.940   5
  12  10   5 499.712 193.755   5
 -12  10  -5 543.845 188.200   4
  12  10   6 10701.5 476.948   5
 -12  10  -6 10289.0 458.596   5
 -12  10  -6 10577.0 484.875   4
  12  10   7 961.089 199.851   5
 -12  10  -7 739.450 228.845   5
 -12  10  -7 1208.08 219.047   4
 -12  10  -8-42.6492 255.274   5
 -12  10  -8 191.192 172.409   4
 -12  10  -9-30.2954 172.042   4
 -12  10 -10 14.8133 167.035   4
 -12  10 -11 1802.98 235.109   4
 -12  10 -12 135.489 182.699   4
 -12  10 -13 839.454 185.197   4
 -12  10 -14 1271.38 198.411   4
 -12  10 -15 15874.9 529.318   4
  12  10  16 4752.56 268.999   5
 -12  10 -16 4515.12 278.565   4
 -12  10 -17 4430.97 252.694   4
  12  10  17 4886.12 258.197   5
  12  10  18 867.978 125.049   5
 -12  10 -18 992.712 134.803   4
  12  10  19 142.694 80.6068   5
  12  12 -20 3294.92 155.533   4
  12  12 -19 37.3612 79.2976   4
  12  12 -18 2703.40 179.901   4
  12  12 -17 1710.48 162.334   4
  12  12 -16 6824.06 304.184   4
  12  12 -15 1137.42 159.267   4
  12  12 -14 6956.48 322.701   4
  12  12 -14 7378.07 384.076   5
  12  12 -13 1698.05 246.574   5
  12  12 -13 2146.23 208.871   4
  12  12 -12 9777.48 438.181   5
  12  12 -12 10315.6 411.733   4
  12  12 -11-76.7405 132.474   4
  12  12 -11 103.999 210.428   5
  12  12 -10 695.389 158.912   4
  12  12 -10 691.759 219.642   5
  12  12  -9 5333.29 348.142   5
  12  12  -9 5263.06 303.524   4
  12  12  -8 1559.36 196.804   4
  12  12  -8 1203.23 216.906   5
  12  12  -7 100.333 134.014   4
  12  12  -7 102.193 195.602   5
  12  12  -6 11167.0 488.297   5
  12  12  -6 11294.9 437.594   4
  12  12  -5 3584.84 304.980   5
  12  12  -5 3863.15 266.200   4
  12  12  -4 3321.37 292.472   5
  12  12  -3 459.931 202.522   5
  12  12  -2 8229.87 422.507   5
  12  12  -1 2558.33 267.110   5
 -12  12   1 2106.06 275.123   4
 -12  12   0 1398.96 203.649   5
  12  12   0 1294.32 219.848   5
 -12  12   0 827.420 223.004   4
  12  12   1 12.2315 174.369   5
 -12  12  -1 32.9815 158.431   5
 -12  12  -1-2.70472 189.494   4
  12  12   2 3879.71 300.441   5
 -12  12  -2 3558.35 268.848   5
 -12  12  -2 3365.26 300.912   4
 -12  12  -3 932.171 192.758   5
 -12  12  -3 1207.02 239.443   4
  12  12   4 11271.2 480.180   5
 -12  12  -4 10713.8 449.576   5
 -12  12  -4 11346.6 515.730   4
  12  12   5 632.739 182.692   5
 -12  12  -5 205.096 198.066   5
 -12  12  -5 594.362 191.199   4
  12  12   6 3332.73 266.864   5
 -12  12  -6 2521.29 284.783   5
 -12  12  -6 3383.70 311.455   4
 -12  12  -7 6419.06 396.584   4
 -12  12  -7 6930.14 385.575   5
  12  12   7 6560.35 346.754   5
  12  12   8 8816.21 385.925   5
 -12  12  -8 9380.77 463.875   4
 -12  12  -9 1231.71 228.763   4
  12  12   9 965.005 167.713   5
  12  12  10 3966.25 265.228   5
 -12  12 -10 3742.13 294.985   4
 -12  12 -11 894.702 193.762   4
  12  12  11 754.616 151.364   5
  12  12  12 1351.15 162.765   5
 -12  12 -12 1320.39 199.165   4
  12  12  13 428.504 124.440   5
 -12  12 -13 513.933 159.725   4
  12  12  14 2534.46 173.882   5
 -12  12 -14 2883.16 224.732   4
  12  12  15 22.4769 81.0093   5
 -12  12 -15 76.1456 114.903   4
  12  12  16 6086.74 211.832   5
  12  14 -14 29.0087 70.7005   4
  12  14 -13 555.348 95.8866   4
  12  14 -12-5.94149 76.5792   4
  12  14 -11-85.9764 169.561   5
  12  14 -11-79.8432 85.8666   4
  12  14 -10-146.061 153.674   5
  12  14 -10-124.517 88.8739   4
  12  14  -9 1133.84 189.053   5
  12  14  -9 1059.10 125.903   4
  12  14  -8 218.589 162.187   5
  12  14  -7 1255.77 202.210   5
  12  14  -6 2303.54 227.210   5
  12  14  -5 14791.1 497.363   5
  12  14  -4 10928.9 435.209   5
  12  14  -3 802.435 190.640   5
  12  14  -2 260.404 152.735   5
  12  14  -1 4377.41 281.122   5
  12  14   0 709.977 170.032   5
  12  14   1 308.739 161.065   5
  12  14   2 33.1855 139.892   5
  12  14   3 107.259 131.929   5
  12  14   4 162.746 127.888   5
  12  14   5 2894.65 209.620   5
  12  14   6 1910.68 167.332   5
  12  14   7 18006.3 473.965   5
 -12  14  -7 18154.4 531.202   4
  12  14   8 1146.16 130.705   5
  12  14   9 2183.68 156.661   5
  12  14  10 852.237 102.895   5
  12  14  11 922.700 92.7205   5
  13   1 -28 3836.36 222.442   8
 -13  -1  27 2230.48 177.840   6
 -13   1  27 2048.04 201.026   6
  13   1 -27 2039.72 194.117   8
 -13  -1  26 5031.23 277.420   6
 -13   1  26 5144.82 302.977   6
  13   1 -26 5089.40 332.225   8
 -13   1  25 9437.94 409.105   6
 -13  -1  25 9771.20 395.101   6
 -13  -1  24-80.5323 139.608   6
 -13   1  24 124.138 153.072   6
  13  -1 -24 108.163 125.544   8
 -13  -1  23 4144.86 286.062   6
 -13   1  23 4340.67 291.538   6
 -13  -1  22 2851.87 245.356   6
 -13   1  22 2519.43 252.377   6
 -13   1  21 2182.29 237.345   6
 -13  -1  21 2370.93 238.751   6
  13  -1 -20 1116.09 321.122   1
 -13   1  20 1362.36 201.609   6
 -13   1  19 169.983 127.812   9
  13  -1 -19 118.249 272.448   1
 -13  -1  19 54.9214 131.391   9
  13   1 -19-15.6438 219.923   1
  13  -1 -18 18818.9 1123.75   1
 -13  -1  18 17483.3 584.531   9
  13   1 -18 18109.9 1063.79   1
 -13   1  18 17624.2 583.894   9
  13  -1 -17 6707.01 665.812   1
 -13   1  17 6777.23 347.282   9
 -13  -1  17 6815.42 350.038   9
  13   1 -17 7217.95 696.895   1
  13   1 -16 12632.5 838.392   1
  13  -1 -16 12051.1 829.003   1
  13   1 -15 2914.86 449.684   1
  13  -1 -15 2432.35 415.617   1
  13  -1 -14 4770.53 504.221   1
  13   1 -14 5314.94 527.746   1
  13   1 -13 24.8098 229.241   1
  13  -1 -13 335.862 252.888   1
  13   1 -12 1214.78 276.078   1
  13  -1 -12 1157.65 281.256   1
  13  -1 -11 40053.3 1286.17   1
  13   1 -11 40017.8 1277.07   1
  13  -1 -10 30597.9 1066.67   1
  13   1 -10 31723.8 1073.77   1
  13  -1  -9 16990.8 747.484   1
  13   1  -9 16735.6 730.193   1
  13  -1  -8 26314.9 896.788   1
  13   1  -8 26767.4 916.129   1
  13  -1  -7 13873.3 604.741   1
  13   1  -7 13269.4 606.941   1
  13  -1  -6 56102.2 1312.06   1
  13   1  -6 55350.0 1336.07   1
  13   1  -5 2705.86 303.114   1
  13  -1  -5 3031.10 288.462   1
  13   1  -4 928.945 226.394   1
  13  -1  -4 872.373 200.223   1
  13   1  -3 13579.3 574.972   1
  13  -1  -3 13710.2 543.151   1
  13   1  -2 45115.6 937.840   2
  13  -1  -2 45873.3 1075.25   1
  13   1  -2 46188.0 1138.97   1
  13   1  -1 39331.1 834.440   2
  13   1  -1 37011.5 876.353   3
  13  -1  -1 36721.6 941.508   1
  13  -1   0 25262.7 796.548   3
  13   1   0 24504.9 693.367   3
  13  -1   1 8570.16 463.373   3
  13   1   1 8988.84 415.056   3
  13  -1   2 48377.8 1220.44   3
  13   1   2 48513.6 1123.87   3
  13  -1   3 2934.11 320.128   3
  13   1   3 2439.17 266.690   3
  13  -1   4 14899.1 666.502   3
  13   1   4 14450.9 610.150   3
  13   1   5 22863.0 809.524   3
  13  -1   5 21907.1 847.010   3
  13   1   6 697.640 229.343   3
  13  -1   6 498.375 269.765   3
  13  -1   7 8709.51 581.447   3
  13   1   7 9435.29 584.754   3
  13  -1   8 858.172 307.950   3
  13   1   8 344.587 207.594   3
  13  -1   9 568.376 267.352   3
  13   1   9 809.321 297.138   3
  13  -1  10 6034.23 552.855   3
  13   1  10 6250.91 550.629   3
  13  -1  11 560.228 282.473   3
  13   1  11 270.836 250.866   3
  13  -1  12 7507.65 662.812   3
 -13  -1 -13 4034.05 299.568   8
 -13   1 -13 4295.30 298.234   8
  13  -1  13 4387.24 538.077   3
 -13  -1 -14 18941.0 1048.35   1
 -13  -1 -14 16967.9 623.625   8
 -13   1 -14 18355.6 627.496   8
 -13   1 -15 494.195 192.859   8
 -13  -1 -15 379.119 182.268   8
 -13  -1 -15 478.953 282.884   1
 -13  -1 -16 867.230 238.168   8
 -13   1 -16 303.004 184.421   8
 -13  -1 -17 2376.96 279.234   8
 -13   1 -17 2649.12 299.799   8
 -13  -1 -18 959.190 234.318   8
 -13   1 -18 467.688 199.574   8
 -13  -1 -19 2234.94 305.182   8
 -13   1 -19 2113.42 294.325   8
 -13  -1 -20-221.414 201.216   8
 -13   1 -20 46.1884 215.159   8
  13  -1  20 25.5083 171.221  10
  13  -1  21 1522.66 187.250  10
 -13  -1 -21 1746.52 265.427  11
 -13   1 -21 1202.73 212.233  11
 -13   1 -21 1371.96 271.897   8
 -13   1 -22 1941.45 232.050  11
 -13  -1 -22 2251.57 265.819  11
  13  -1  22 2317.24 203.800  10
  13   1  22 2215.97 230.502  10
 -13   1 -22 2488.17 309.268   8
  13  -1  23-160.319 108.471  10
  13   1  23-214.135 133.844  10
 -13   1 -23 26.3813 146.410  11
 -13  -1 -23 87.2886 157.271  11
  13   1  24 1945.01 175.795  10
 -13   1 -24 1599.76 184.951  11
 -13  -1 -24 2083.56 222.631  11
 -13   1 -25 1605.73 165.743  11
 -13  -1 -25 1871.34 191.910  11
  13   1  25 1823.49 148.660  10
 -13  -1 -26 1237.68 141.722  11
 -13   1 -26 1204.06 122.097  11
  13   3 -29 6210.46 250.670   8
  13   3 -28-434.719 123.124   8
 -13   3  27 772.384 141.176   6
  13   3 -27 516.593 153.496   8
 -13   3  26 136.393 142.086   6
  13   3 -26-34.6066 142.356   8
 -13   3  25 5254.82 316.059   6
 -13   3  24 571.589 174.223   6
 -13  -3  23 485.298 130.557   6
 -13   3  23 421.381 177.314   6
 -13  -3  22 2850.70 231.799   6
 -13   3  22 2706.66 268.034   6
 -13   3  21 153.060 157.963   6
 -13  -3  21 285.911 140.726   6
 -13   3  20-89.3240 151.133   6
 -13  -3  20-1.26140 118.909   6
  13  -3 -19 62112.0 2257.69   1
 -13   3  19 63942.8 1318.31   6
 -13  -3  19 64872.2 1328.39   9
 -13  -3  18 1895.89 212.589   9
  13  -3 -18 1601.62 401.212   1
 -13  -3  17 34680.9 853.205   9
  13   3 -17 34399.9 907.040   7
 -13   3  17 33803.6 834.934   9
  13  -3 -17 35012.9 1537.40   1
 -13  -3  16 478.760 145.450   9
  13  -3 -16 525.568 229.401   1
 -13   3  16 379.052 115.493   9
  13   3 -16 617.638 280.060   1
  13   3 -16-63.5435 170.017   7
  13  -3 -15 1024.23 323.988   1
  13   3 -15 853.433 263.724   1
  13   3 -14-56.8439 199.885   1
  13  -3 -14-51.5206 224.883   1
  13   3 -13 5236.54 484.144   1
  13  -3 -13 4811.92 509.230   1
  13  -3 -12 5162.27 495.580   1
  13   3 -12 4837.30 439.480   1
  13  -3 -11 2516.89 366.581   1
  13   3 -11 2966.28 362.530   1
  13  -3 -10 1404.89 299.621   1
  13   3 -10 1465.55 273.623   1
  13   3  -9 1003.16 250.966   1
  13  -3  -9 1274.58 270.274   1
  13   3  -8 594.447 218.008   1
  13  -3  -8 660.784 223.473   1
  13   3  -7 66140.0 1608.62   1
  13  -3  -7 62928.0 1497.24   1
  13   3  -6-46.4997 211.194   1
  13  -3  -6 22.4498 163.911   1
  13  -3  -5 20538.7 714.322   1
  13  -3  -4 1451.68 217.531   1
  13   3  -4 1146.27 77.0041   3
  13   3  -4 779.181 59.5852   3
  13   3  -3 15694.2 630.635   2
  13  -3  -3 16494.6 585.124   1
  13   3  -2 11922.6 543.380   2
  13   3  -2 10158.5 263.615   3
  13  -3  -2 12375.1 487.423   1
  13   3  -1 23302.9 784.693   2
  13   3  -1 23541.7 509.388   3
  13  -3  -1 25049.2 703.702   1
  13   3   0 17151.1 661.571   2
  13  -3   0 16555.8 541.785   1
  13   3   0 16938.7 449.836   3
 -13   3  -1 14412.6 351.348   2
  13   3   1 15896.0 477.201   3
  13  -3   1 16743.1 714.253   3
  13  -3   2 6090.58 456.161   3
  13   3   2 5741.11 312.294   3
  13  -3   3 7651.40 512.513   3
  13   3   3 8009.15 392.875   3
  13  -3   4 1599.61 319.876   3
  13   3   4 1295.42 204.703   3
  13  -3   5 54432.6 1510.53   3
  13   3   5 58052.8 1366.53   3
  13  -3   6 7007.17 535.272   3
  13   3   6 8168.57 488.294   3
  13  -3   7 10071.0 647.888   3
  13  -3   8 676.927 256.824   3
  13  -3   9 14402.8 815.704   3
  13  -3  10 4254.21 500.583   3
  13  -3  11 23484.4 1120.22   3
  13  -3  12 4507.87 520.078   3
 -13   3 -12 5552.63 321.842   8
  13  -3  13 2009.22 413.525   3
 -13  -3 -13 1382.12 203.226   8
 -13   3 -13 1755.71 215.119   8
 -13   3 -14 177.116 161.038   8
  13  -3  14 608.345 286.716   3
 -13  -3 -15 466.748 284.751   1
 -13   3 -15 984.824 209.522   8
 -13   3 -16 87.7283 197.008   8
 -13  -3 -16 220.616 300.244   1
 -13   3 -17 9902.13 492.176   8
 -13   3 -18 401.991 214.615   8
 -13   3 -19 4089.96 373.406   8
 -13  -3 -20 40.4706 178.786  11
 -13   3 -20 14.2821 228.410   8
 -13   3 -20-12.8203 145.834  11
 -13   3 -21 6491.36 449.471   8
  13   3  21 7225.12 385.008  10
 -13   3 -21 6188.83 334.177  11
 -13  -3 -21 7123.46 420.971  11
 -13   3 -22 362.753 130.301  11
 -13   3 -22 210.452 212.409   8
 -13  -3 -22-75.0657 182.258  11
  13   3  22 289.378 149.274  10
 -13   3 -23 9552.38 373.911  11
 -13  -3 -23 10604.8 465.166  11
  13   3  23 10808.9 416.147  10
  13   3  24 415.341 126.747  10
 -13  -3 -24 228.370 152.347  11
 -13  -3 -25 165.715 128.860  11
  13   3  25 162.389 96.4843  10
 -13  -3 -26-79.2054 88.3691  11
  13   5 -28 1678.71 146.003   8
  13   5 -27 5137.97 254.209   8
  13   5 -26 5458.28 315.395   8
 -13   5  25 5439.85 292.521   6
 -13   5  24 120.161 133.901   6
 -13   5  23 423.722 159.916   6
 -13   5  22 11985.8 472.204   6
  13   5 -22 11467.0 408.732   4
 -13   5  21 6605.33 359.453   6
  13   5 -21 6725.13 323.424   4
 -13   5  20 1486.36 206.063   6
  13   5 -20 1802.70 191.297   4
 -13   5  19 1881.91 214.832   6
  13   5 -18 2512.71 271.124   7
 -13   5  18 2526.97 227.195   6
 -13  -5  17 225.844 131.996   9
 -13   5  17 334.414 125.933   6
  13  -5 -17 275.253 305.031   1
  13   5 -17 601.619 186.939   7
  13  -5 -16 1194.27 369.577   1
 -13   5  16 1290.21 183.717   6
 -13  -5  16 1183.41 162.422   9
  13   5 -16 1274.18 209.382   7
  13  -5 -15 2792.75 454.944   1
  13   5 -15 2729.53 263.643   5
  13   5 -15 2767.18 255.381   7
  13   5 -14 9000.05 396.328   7
  13  -5 -14 8605.71 729.757   1
  13  -5 -13 796.484 310.150   1
  13  -5 -12 16568.3 918.532   1
  13  -5 -11 5109.29 490.880   1
  13  -5 -10 35653.8 1274.53   1
  13  -5  -9 21161.9 918.176   1
  13  -5  -8 49790.6 1421.63   1
  13  -5  -7 3402.11 351.932   1
  13  -5  -6 3857.42 344.987   1
  13   5  -6 4737.14 472.987   2
  13   5  -5 1558.63 327.105   2
  13  -5  -5 1242.95 225.728   1
  13  -5  -4 11765.6 545.350   1
  13   5  -4 11020.6 656.691   2
  13  -5  -3 6206.97 379.992   1
  13   5  -3 5859.20 502.010   2
  13   5  -2 4232.60 430.677   2
  13  -5  -2 4351.71 307.889   1
  13  -5  -1 230.192 122.327   1
  13   5  -1-98.9462 213.812   2
  13   5   0 3197.70 392.200   2
 -13   5  -1 22218.8 661.478   2
  13   5   1 23143.5 943.892   2
  13  -5   1 23162.1 962.750   3
 -13   5  -2 60826.8 1317.50   2
  13  -5   2 61500.2 1662.33   3
 -13   5  -3 15660.3 614.238   2
  13  -5   3 15440.9 784.412   3
  13  -5   4 1264.92 296.893   3
 -13   5  -4 1209.48 215.710   2
  13  -5   5 3753.57 435.390   3
  13  -5   6 5053.88 485.084   3
  13  -5   7 992.719 278.742   3
  13  -5   8 8273.77 635.496   3
  13  -5   9 675.548 260.035   3
  13  -5  10 2640.32 429.056   3
 -13   5 -11 213.616 125.500   4
 -13  -5 -11 222.513 156.395  11
 -13   5 -11 79.0860 155.521   8
  13  -5  11 114.308 208.599   3
 -13  -5 -12 13128.9 527.739  11
  13  -5  12 12114.5 875.942   3
 -13   5 -12 13232.9 504.702   8
 -13   5 -12 13753.3 467.491   4
 -13  -5 -13 17234.2 619.476  11
  13  -5  13 15186.4 993.817   3
 -13   5 -13 16404.4 585.021   8
 -13  -5 -14 5010.53 338.230  11
 -13   5 -14 4619.92 328.762   8
  13  -5  14 4080.77 564.723   3
 -13  -5 -14 4630.46 601.638   1
 -13  -5 -15 13770.2 568.641  11
 -13   5 -15 13124.8 546.645   8
 -13  -5 -16 283.803 184.021  11
 -13   5 -16 248.520 176.070   8
 -13  -5 -17 657.919 187.809  11
 -13   5 -17 880.219 220.513   8
 -13   5 -18 3802.89 326.354   8
 -13  -5 -18 4334.35 339.133  11
 -13  -5 -19 165.769 176.989  11
 -13   5 -19-34.2275 200.620   8
 -13   5 -20 887.538 227.915   8
  13   5  20 607.515 171.159  10
 -13  -5 -20 663.078 200.639  11
  13   5  21 1945.04 228.378  10
 -13  -5 -21 1817.10 233.208  11
 -13   5 -21 2131.15 268.612   8
 -13  -5 -22 418.838 163.200  11
  13   5  22 445.814 150.769  10
 -13   5 -22 247.901 163.712   8
  13   5  23 759.769 142.385  10
 -13  -5 -23 772.427 158.933  11
 -13  -5 -24 382.887 119.573  11
  13   5  24 445.937 110.811  10
  13   5  25 905.014 102.737  10
  13   7 -27 2965.86 169.960   8
  13   7 -26 135.952 95.9044   8
  13   7 -25 4512.55 257.050   8
 -13   7  23-130.550 123.789   6
  13   7 -23 108.478 96.3155   4
 -13   7  22 229.653 141.877   6
  13   7 -22 244.054 120.252   4
 -13   7  21 1794.61 209.992   6
  13   7 -21 1526.01 184.273   4
  13   7 -20 9152.76 393.681   4
 -13   7  20 9133.21 394.247   6
 -13   7  19 73.9429 134.366   6
  13   7 -19 103.219 139.460   4
  13   7 -18 23063.3 746.064   7
  13   7 -18 24305.4 694.906   4
 -13   7  18 23857.6 669.603   6
 -13   7  17 215.399 131.193   6
  13   7 -17 234.215 147.464   4
  13   7 -17 81.5744 169.038   7
 -13   7  16 4707.23 281.958   6
  13   7 -16 4542.51 293.616   4
  13   7 -16 3971.63 347.775   5
  13   7 -16 4123.19 314.803   7
  13   7 -15 5821.53 356.982   7
 -13   7  15 5797.01 299.475   6
  13  -7 -15 5452.97 671.180   1
  13   7 -15 5281.34 362.109   5
  13  -7 -14 852.465 316.324   1
 -13   7  14 490.307 142.674   6
  13   7 -14 538.118 205.929   5
  13   7 -14 578.395 172.992   7
  13  -7 -13 2778.84 446.745   1
  13   7 -13 3469.32 262.310   7
  13   7 -13 3247.51 269.962   5
  13   7 -12 1401.59 193.875   7
  13   7 -12 1309.27 214.663   5
  13  -7 -12 2068.72 401.623   1
  13  -7 -11 5413.70 554.674   1
  13   7 -11 5944.28 322.364   7
  13   7 -11 6108.82 328.980   5
  13   7 -11 5679.09 643.429   2
  13   7 -10 3261.08 243.160   7
  13   7 -10 3412.93 485.633   2
  13   7 -10 3256.42 241.520   5
  13  -7 -10 3283.50 433.469   1
  13   7  -9 11512.0 865.130   2
  13  -7  -9 10991.1 718.883   1
  13   7  -8 739.771 247.852   2
  13  -7  -8 1134.29 251.308   1
  13   7  -7 281.000 249.437   2
  13  -7  -7 134.154 147.561   1
  13   7  -6 23033.7 1137.88   2
  13  -7  -6 23383.5 919.162   1
  13   7  -5 1122.75 318.503   2
  13  -7  -5 691.620 155.317   1
  13   7  -4 512.218 244.640   2
  13   7  -3 1070.66 288.309   2
  13   7  -2 2815.58 423.060   2
  13   7  -1 12459.8 811.218   2
  13  -7  -1 13370.8 813.032   3
  13   7   0 9688.25 721.012   2
  13  -7   0 9885.89 688.531   3
  13  -7   1 33008.5 1288.29   3
  13  -7   2 5714.12 525.871   3
  13  -7   3 3375.48 453.540   3
  13  -7   4 25790.5 1135.32   3
  13  -7   5 335.586 214.017   3
  13  -7   6 33449.6 1354.75   3
 -13   7  -6 36487.6 855.968   4
 -13   7  -7 2367.29 247.422   5
  13  -7   7 1883.58 349.985   3
 -13   7  -7 2392.46 221.804   4
  13   7   8 3105.99 237.152  10
 -13   7  -8 3180.18 250.254   4
  13  -7   8 2444.84 398.366   3
 -13   7  -8 3457.09 312.614   5
  13   7   9 2224.24 227.366  10
 -13   7  -9 2640.75 238.747   4
  13  -7   9 2696.81 418.371   3
  13  -7  10 12681.6 889.457   3
  13   7  10 14444.0 528.174  10
 -13   7 -10 14266.1 507.543   4
 -13   7 -11 319.777 152.366   4
  13   7  11 152.810 151.661  10
 -13   7 -11 306.384 154.073   8
  13   7  12 4825.64 313.599  10
 -13   7 -12 4535.78 307.927   8
 -13   7 -12 4611.57 295.610   4
  13   7  13 3987.18 297.277  10
 -13   7 -13 4274.80 310.702   8
 -13   7 -13 3641.34 280.273   4
 -13   7 -14 8620.78 438.882   8
  13   7  14 9297.60 443.126  10
 -13  -7 -14 8320.84 436.822  11
 -13   7 -14 9256.24 407.515   4
  13   7  15 5861.89 357.180  10
 -13  -7 -15 4897.46 342.567  11
 -13   7 -15 5126.48 347.100   8
 -13   7 -15 5682.46 318.552   4
  13   7  16 2360.65 252.376  10
 -13   7 -16 2109.92 204.217   4
 -13  -7 -16 1730.91 236.771  11
 -13   7 -16 1987.64 258.260   8
  13   7  17 4271.09 302.460  10
 -13   7 -17 3774.52 309.769   8
 -13  -7 -17 4188.21 303.753  11
  13   7  18 1811.80 211.094  10
 -13  -7 -18 1558.99 209.979  11
 -13   7 -18 1564.63 229.618   8
  13   7  19 78.1812 143.885  10
 -13  -7 -19 178.430 125.865  11
 -13   7 -19 350.731 164.326   8
  13   7  20 3226.90 241.956  10
 -13  -7 -20 2531.06 215.699  11
 -13   7 -20 2484.74 240.653   8
 -13  -7 -21 1131.28 153.960  11
  13   7  21 922.760 145.757  10
  13   7  22 8613.97 315.109  10
  13   7  23 199.929 77.9053  10
  13   9 -24 1903.96 139.750   8
  13   9 -23 71.1334 78.0225   4
  13   9 -23-52.7958 98.2366   8
  13   9 -22 65.1224 90.9968   4
  13   9 -22-42.6401 106.632   8
  13   9 -21 169.506 104.426   4
  13   9 -20 1171.09 161.651   4
  13   9 -19 14099.6 483.768   4
  13   9 -18 5397.88 313.611   4
  13   9 -17 10441.4 434.994   4
  13   9 -17 9582.50 450.355   7
  13   9 -16 5631.45 326.616   4
  13   9 -16 5248.40 393.953   5
  13   9 -16 5579.49 348.520   7
  13   9 -15 792.699 187.595   4
  13   9 -15 651.101 263.210   5
  13   9 -15 1047.35 209.623   7
  13   9 -14 659.719 172.265   4
  13   9 -14 743.836 247.125   5
  13   9 -14 467.186 159.480   7
  13   9 -13 1944.15 263.557   5
  13   9 -13 1950.22 218.833   4
  13   9 -13 1777.32 209.733   7
  13   9 -12 22.5151 134.819   4
  13   9 -12-66.7572 193.476   5
  13   9 -12 93.6257 141.569   7
  13   9 -11 2302.13 234.599   7
  13   9 -11 2143.52 219.428   4
  13   9 -11 2308.17 289.496   5
  13   9 -10 275.714 146.300   7
  13   9 -10-44.3004 121.254   4
  13   9 -10 21.4790 175.418   5
  13   9 -10-116.718 242.330   2
  13   9  -9 2070.05 219.949   4
  13   9  -9 2337.70 219.165   7
  13   9  -9 1974.98 251.408   5
  13   9  -9 2167.96 461.492   2
  13   9  -8 921.495 366.087   2
  13   9  -8 1122.37 172.182   4
  13   9  -8 1006.23 194.899   5
  13   9  -8 1080.57 162.094   7
  13   9  -7 35297.8 1680.97   2
  13   9  -7 36612.6 864.087   4
  13   9  -7 35662.5 897.646   5
  13   9  -7 37693.7 875.490   7
  13   9  -6 7012.33 727.593   2
  13   9  -6 5582.77 305.562   4
  13   9  -6 6403.88 354.335   5
  13   9  -5 25286.6 1358.73   2
  13   9  -5 24996.7 661.562   4
  13   9  -5 25300.5 681.296   7
  13   9  -5 24981.4 698.870   5
 -13   9   5 23940.9 731.347   4
  13   9  -4 364.601 129.640   7
  13   9  -4 549.404 298.712   2
  13   9  -4 317.162 151.129   5
  13   9  -4 273.556 114.570   4
 -13   9   4 468.623 164.044   4
  13   9  -3 6852.15 698.230   2
  13   9  -3 7602.49 366.073   5
  13   9  -3 7540.09 356.419   7
 -13   9   3 7067.43 384.455   4
  13   9  -2 3017.04 226.843   7
  13   9  -2 3171.26 486.533   2
 -13   9   2 2847.14 265.754   4
  13   9  -2 3204.78 251.891   5
  13   9  -1 873.113 143.078   7
  13   9  -1 618.727 156.128   5
 -13   9   1 683.815 186.226   4
  13   9   0 4912.57 305.389   5
 -13   9   0 4896.77 316.106   4
 -13   9  -1 946.699 148.908   5
  13   9   1 1162.88 191.722   5
 -13   9  -1 1126.43 186.217   4
 -13   9  -2 1211.73 181.409   5
 -13   9  -2 1125.91 195.060   4
  13   9   2 1189.22 197.869   5
 -13   9  -3 3545.86 247.632   5
  13   9   3 3601.62 285.590   5
 -13   9  -3 3628.65 289.674   4
 -13   9  -4 3517.80 290.549   5
 -13   9  -4 3408.56 287.253   4
 -13   9  -5 2581.38 255.161   5
 -13   9  -5 3005.59 265.379   4
 -13   9  -6 506.487 206.208   5
 -13   9  -6 328.895 168.935   4
 -13   9  -7 11166.8 478.462   5
 -13   9  -7 11322.4 489.728   4
 -13   9  -8-286.531 252.855   5
 -13   9  -8 165.353 165.505   4
 -13   9  -9 6632.34 381.397   4
 -13   9 -10 1816.27 235.646   4
 -13   9 -11 13599.9 537.000   4
  13   9  12 1704.44 194.817  10
 -13   9 -12 1695.12 223.667   4
  13   9  13 252.811 143.071  10
 -13   9 -13 327.772 157.801   4
  13   9  14 2156.19 215.030  10
 -13   9 -14 2130.13 234.524   4
 -13   9 -15 2984.50 250.998   4
  13   9  15 2705.65 216.678  10
  13   9  16 231.404 119.487  10
 -13   9 -16-72.1195 128.401   4
  13   9  17 3415.57 218.384  10
 -13   9 -17 3538.42 240.447   4
  13   9  18 62.7630 97.0815  10
  13   9  19 534.884 102.712  10
  13   9  20 2346.19 154.284   5
  13  11 -21 4192.84 191.466   4
  13  11 -20 392.367 101.950   4
  13  11 -19 556.004 117.754   4
  13  11 -18 293.592 126.396   4
  13  11 -17 458.598 139.932   4
  13  11 -16 120.813 127.099   4
  13  11 -15 1539.51 182.475   4
  13  11 -15 1737.38 277.431   5
  13  11 -14 7373.69 413.954   5
  13  11 -14 7468.13 351.003   7
  13  11 -14 7972.80 370.605   4
  13  11 -13 3845.33 274.952   4
  13  11 -13 3865.49 327.336   5
  13  11 -13 3410.45 253.593   7
  13  11 -12 1196.67 184.428   4
  13  11 -12 780.902 228.593   5
  13  11 -12 1406.55 195.048   7
  13  11 -11 4326.05 287.532   4
  13  11 -11 4642.14 342.044   5
  13  11 -11 4317.69 269.973   7
  13  11 -10 27053.8 739.444   4
  13  11 -10 29121.7 820.065   5
  13  11 -10 27766.2 724.859   7
  13  11  -9 2327.96 253.762   5
  13  11  -9 2387.81 229.904   4
  13  11  -9 2461.70 217.491   7
  13  11  -8 5578.78 321.330   4
  13  11  -8 5296.04 353.325   5
  13  11  -8 5342.56 305.144   7
  13  11  -7-59.9612 131.790   7
  13  11  -7 11.6805 124.296   4
  13  11  -7 173.383 188.460   5
  13  11  -6 690.017 144.809   7
  13  11  -6 608.932 158.743   4
  13  11  -6 239.781 190.612   5
  13  11  -5 1148.09 162.938   7
  13  11  -5 1247.69 166.014   4
  13  11  -5 1018.39 212.103   5
  13  11  -4 1211.08 168.392   7
  13  11  -4 1493.34 186.637   4
  13  11  -4 1077.97 207.084   5
 -13  11   3 5508.99 393.333   4
  13  11  -3 5883.93 348.834   5
  13  11  -3 5603.63 295.637   7
  13  11  -2 1431.73 171.141   7
  13  11  -2 1219.57 203.926   5
 -13  11   2 996.854 214.598   4
  13  11  -1 513.481 123.993   7
  13  11  -1 601.605 197.818   5
 -13  11   1 636.948 235.666   4
  13  11   0 4047.33 263.345   7
  13  11   0 4133.69 310.312   5
 -13  11   0 3870.98 269.828   5
 -13  11   0 4001.61 335.940   4
  13  11   1 8733.21 368.278   7
  13  11   1 8477.29 419.721   5
 -13  11  -1 8644.53 375.463   5
 -13  11  -1 8018.55 457.248   4
  13  11   2 26755.4 707.295   7
 -13  11  -2 26543.9 707.297   5
  13  11   2 27239.2 783.475   5
 -13  11  -2 27547.4 833.960   4
  13  11   3 8854.33 381.493   7
  13  11   3 9549.14 449.630   5
 -13  11  -3 8417.28 387.947   5
 -13  11  -3 8989.54 466.754   4
 -13  11  -4 2348.87 262.369   5
  13  11   4 2123.64 258.836   5
 -13  11  -4 2159.39 270.292   4
 -13  11  -5 6034.34 366.200   5
  13  11   5 6594.44 381.444   5
 -13  11  -5 6200.57 382.804   4
  13  11   6 626.588 190.053   5
 -13  11  -6 722.663 228.091   4
 -13  11  -6 763.774 217.026   5
 -13  11  -7 1095.88 232.572   4
  13  11   7 1387.02 216.837   5
 -13  11  -7 849.401 228.979   5
  13  11   8 1734.34 229.316   5
 -13  11  -8 1629.62 254.636   4
  13  11   9 3595.90 291.757   5
 -13  11  -9 3638.83 329.285   4
  13  11  10 278.561 161.435   5
 -13  11 -10 36.8065 181.538   4
  13  11  11 276.806 151.953   5
 -13  11 -11 290.096 176.078   4
  13  11  12 3379.56 255.927   5
 -13  11 -12 3137.06 282.700   4
  13  11  13 4831.86 280.336   5
 -13  11 -13 4491.61 307.245   4
  13  11  14 16548.2 490.006   5
 -13  11 -14 16576.9 536.518   4
  13  11  15 15013.4 444.068   5
 -13  11 -15 14230.9 467.634   4
  13  11  16 1451.89 142.063   5
 -13  11 -16 1665.90 176.153   4
  13  11  17-33.3792 80.2253   5
  13  13 -17 2967.32 166.410   4
  13  13 -16 615.304 103.026   4
  13  13 -15 492.583 105.053   4
  13  13 -14 1721.02 155.188   4
  13  13 -13 30.0370 97.2119   4
  13  13 -13 146.639 178.509   5
  13  13 -12 1208.14 157.615   4
  13  13 -12 1006.55 201.461   5
  13  13 -11 629.027 130.054   4
  13  13 -11 632.556 199.439   5
  13  13 -10-2.69840 108.871   4
  13  13 -10 321.650 174.365   5
  13  13  -9 1054.92 145.583   4
  13  13  -9 867.554 199.822   5
  13  13  -8 2807.68 274.809   5
  13  13  -8 2581.76 204.147   4
  13  13  -7 438.262 198.392   5
  13  13  -7 455.520 183.549   4
  13  13  -6 18235.6 589.667   5
  13  13  -6 16761.4 502.965   4
  13  13  -5 870.888 208.620   5
  13  13  -4 482.369 202.055   5
  13  13  -3-119.593 173.530   5
  13  13  -2 4552.19 323.898   5
  13  13  -1 495.106 188.973   5
  13  13   0 541.587 203.331   5
  13  13   1 2643.56 262.467   5
 -13  13  -1 2486.47 269.294   4
  13  13   2 347.054 159.829   5
 -13  13  -2 227.268 183.625   4
 -13  13  -2 280.238 160.815   5
 -13  13  -3 3360.70 301.908   4
 -13  13  -3 3469.36 257.499   5
  13  13   3 3411.56 266.796   5
  13  13   4 1515.53 205.084   5
 -13  13  -4 1661.44 230.987   5
 -13  13  -4 1600.40 244.659   4
  13  13   5 1411.54 186.848   5
 -13  13  -5 1377.03 234.760   4
 -13  13  -6 12241.2 491.524   4
  13  13   6 11634.5 429.476   5
  13  13   7 1588.90 180.584   5
 -13  13  -7 1652.04 220.731   4
  13  13   8 328.077 125.748   5
 -13  13  -8 371.819 178.087   4
  13  13   9 1168.09 157.138   5
 -13  13  -9 1414.40 213.740   4
  13  13  10 4154.01 227.374   5
 -13  13 -10 3801.23 270.392   4
  13  13  11 494.011 109.043   5
 -13  13 -11 443.374 161.306   4
  13  13  12 1170.24 121.407   5
 -13  13 -12 1483.62 178.965   4
  13  13  13 1099.67 112.201   5
  13  15  -9 1364.34 155.102   5
  13  15  -8 405.857 146.179   5
  13  15  -7 1919.68 193.653   5
  13  15  -6 436.443 150.600   5
  13  15  -5 2895.17 219.964   5
  13  15  -4 24.9291 127.000   5
  13  15  -3 625.238 142.820   5
  13  15  -2 1156.48 156.405   5
  13  15  -1 497.810 132.730   5
  13  15   0 47.3363 116.703   5
  13  15   1 1235.99 147.834   5
  13  15   2 971.139 126.116   5
  13  15   3 2857.74 175.103   5
  13  15   4 43.0819 83.0880   5
  13  15   5 3090.94 159.873   5
  13  15   6 758.667 91.3160   5
  14   0 -27-115.658 109.473   8
 -14   0  27 115.021 108.593   6
 -14   0  26 18796.6 556.794   6
  14   0 -26 17595.2 556.703   8
 -14   0  25-57.3296 138.507   6
  14   0 -25-37.7116 134.402   8
 -14   0  24 9318.32 413.313   6
 -14   0  23 51.3802 145.601   6
 -14   0  22 4937.75 318.289   6
 -14   0  21 87.0279 151.787   6
  14   0 -20 6883.01 725.389   1
 -14   0  20 7389.34 389.885   9
  14   0 -19 298.627 324.604   1
 -14   0  19-56.7100 135.296   9
 -14   0  18 3652.11 276.242   9
  14   0 -18 3559.19 494.095   1
  14   0 -17 133.777 204.705   1
 -14   0  17-70.6566 114.932   9
  14   0 -16 13603.3 882.229   1
  14   0 -15 143.335 238.201   1
  14   0 -14 1189.98 315.462   1
  14   0 -13-13.2275 266.632   1
  14   0 -12 49780.4 1533.74   1
  14   0 -11-275.137 261.650   1
  14   0 -10 122229. 2532.12   1
  14   0  -9 232.349 243.352   1
  14   0  -8 7448.00 497.536   1
  14   0  -7 133.912 201.922   1
  14   0  -6 5721.21 414.545   1
  14   0  -5 66.6510 204.813   1
  14   0  -4 3745.09 341.558   1
  14   0  -3 77.0124 179.791   1
  14   0  -2 5429.63 210.452   2
  14   0  -2 5190.40 356.496   1
  14   0  -1-48.7680 161.684   1
  14   0  -1 30.0373 157.722   3
  14   0   0 62741.9 1355.88   3
  14   0   1 34.4656 160.433   3
  14   0   2 7048.26 422.534   3
  14   0   3-105.823 193.531   3
  14   0   4 17306.9 703.372   3
  14   0   5 153.196 198.564   3
  14   0   6 24734.2 927.576   3
  14   0   7-35.5797 230.773   3
  14   0   8 7813.83 582.487   3
  14   0   9-156.638 247.995   3
  14   0  10 21184.5 1019.77   3
  14   0  11 910.218 322.509   3
  14   0  12 49219.9 1724.45   3
 -14   0 -13 26.5244 154.325   1
 -14   0 -13-138.358 159.161   8
 -14   0 -14 6443.00 379.232   8
 -14   0 -15 77.3185 167.400   8
 -14   0 -16 6753.67 421.583   8
 -14   0 -17 39.6795 191.986   8
 -14   0 -18 5216.98 447.678   8
 -14   0 -19 36.0264 212.992   8
 -14   0 -20 5125.30 409.276   8
  14   0  20 5338.26 324.720  10
 -14   0 -21-25.4358 182.260  11
  14   0  21 43.5314 139.758  10
  14   0  22 1370.27 182.455  10
 -14   0 -22 1440.64 228.505  11
 -14   0 -23 27.4823 150.859  11
  14   0  23 66.6633 115.158  10
  14   0  24 1020.05 129.525  10
 -14   0 -24 852.628 168.789  11
  14   0  25 14.3765 67.4167  10
 -14   0 -25-283.620 128.307  11
 -14   0 -26 962.255 118.431  11
  14   2 -29-11.3571 82.3257   8
  14   2 -28 2084.66 182.731   8
 -14  -2  27 240.922 98.2877   6
 -14   2  27-3.59030 124.273   6
  14   2 -27 177.616 130.970   8
 -14  -2  26 10192.4 370.481   6
 -14   2  26 10657.1 411.007   6
  14   2 -26 8644.95 408.429   8
 -14  -2  25 1221.53 159.446   6
 -14   2  25 912.308 193.024   6
 -14  -2  24 113.237 111.897   6
 -14   2  24 58.7373 149.801   6
 -14  -2  23 5906.32 322.220   6
 -14   2  23 5679.30 341.935   6
 -14   2  22 1112.77 194.582   6
 -14  -2  22 1604.42 199.126   6
 -14   2  21 7602.63 391.711   6
 -14  -2  21 7523.93 367.915   6
 -14  -2  20 11660.5 488.789   9
 -14   2  20 12224.1 487.869   6
 -14  -2  19 10708.1 459.117   9
  14  -2 -19 11645.1 926.702   1
 -14   2  19 11523.0 475.150   9
  14  -2 -18 9955.61 829.212   1
 -14   2  18 10452.9 440.271   9
  14   2 -18 10304.0 808.621   1
 -14  -2  18 10643.6 446.773   9
  14   2 -17 1910.16 383.857   1
 -14  -2  17 1876.14 200.359   9
 -14   2  17 2333.29 235.530   9
  14  -2 -17 2103.22 425.197   1
  14  -2 -16 1281.97 324.931   1
 -14   2  16 1591.29 183.136   9
  14   2 -16 1612.31 206.556   7
 -14  -2  16 1406.91 180.524   9
  14   2 -15 3953.26 479.540   1
  14  -2 -15 3919.93 497.481   1
  14   2 -14 23646.8 1073.72   1
  14  -2 -14 23720.7 1103.11   1
[truncated: 573,614 more chars]
