# Supplementary material for: The inverse-trans-influence in tetravalent lanthanide and actinide bis(carbene) complexes
Source: Nat Commun. 2017 Feb 3;8:14137. doi: 10.1038/ncomms14137 (PMC5296655; doi:10.1038/ncomms14137)
Supplement: Supplementary Data 11 — Crystallographic Information File for 6Tb [file ncomms14137-s12.cif]

data_6Tb

_nottingham_internal_coll_name         TBMGLJ 
_nottingham_internal_coll_number       13718 
_nottingham_internal_coll_client       MG/STL 
_nottingham_internal_coll_type         custom 
_nottingham_internal_coll_frame_time   '6.0000, 2.0000' 
_nottingham_internal_coll_frame_width  '2.0000' 
_nottingham_internal_coll_frame_method 'omega scans' 
_nottingham_internal_coll_user         MG
_nottingham_internal_coll_date         18/06/2014 
_nottingham_internal_coll_location     NOTTS
_nottingham_internal_NCS_number        ?
_nottingham_internal_process_user      MG 
_nottingham_internal_process_date      18/06/2014 
_nottingham_internal_solution_user     MG
_nottingham_internal_solution_date     18/06/2014 
_nottingham_internal_refinement_user   MG
_nottingham_internal_refinement_date   18/06/2014 
_nottingham_internal_self_validation_user   MG
_nottingham_internal_self_validation_date   18/06/2014 
_nottingham_internal_self_archive_date      18/06/2014 
_nottingham_internal_validation_user   ?
_nottingham_internal_validation_date   ?
_nottingham_internal_archive_date      ?

_audit_creation_date              2014-06-18
_audit_creation_method
;
Olex2 1.2
(compiled 2014.05.21 svn.r2940 for OlexSys, GUI svn.r4846)
;
_shelxl_version_number            2014-3
_publ_contact_author_address      ?
_publ_contact_author_email        ?
_publ_contact_author_name         ''
_publ_contact_author_phone        ?
_publ_section_references
;
Dolomanov, O.V., Bourhis, L.J., Gildea, R.J, Howard, J.A.K. & Puschmann, H.
 (2009), J. Appl. Cryst. 42, 339-341.

Sheldrick, G.M. (2008). Acta Cryst. A64, 112-122.
;
_chemical_name_common             ?
_chemical_name_systematic
;
 ?
;
_chemical_formula_moiety          'C62 H76 Ag N4 P4 Si4 Tb, C7 H8'
_chemical_formula_sum             'C69 H84 Ag N4 P4 Si4 Tb'
_chemical_formula_weight          1472.43
_chemical_melting_point           ?
_chemical_oxdiff_formula          'C69 H84 Ag N4 P4 Si4 Tb'
loop_
  _atom_type_symbol
  _atom_type_description
  _atom_type_scat_dispersion_real
  _atom_type_scat_dispersion_imag
  _atom_type_scat_source
 'C' 'C' 0.0181 0.0091 'International Tables Vol C Tables 4.2.6.8 and 6.1.1.4'
 'H' 'H' 0.0000 0.0000 'International Tables Vol C Tables 4.2.6.8 and 6.1.1.4'
 'Ag' 'Ag' 0.1306 4.2820 'International Tables Vol C Tables 4.2.6.8 and 6.1.1.4'
 'N' 'N' 0.0311 0.0180 'International Tables Vol C Tables 4.2.6.8 and 6.1.1.4'
 'P' 'P' 0.2955 0.4335 'International Tables Vol C Tables 4.2.6.8 and 6.1.1.4'
 'Si' 'Si' 0.2541 0.3302 'International Tables Vol C Tables 4.2.6.8 and 6.1.1.4'
 'Tb' 'Tb' -9.1472 9.1891
 'International Tables Vol C Tables 4.2.6.8 and 6.1.1.4'

_shelx_space_group_comment
;
The symmetry employed for this shelxl refinement is uniquely defined
by the following loop, which should always be used as a source of
symmetry information in preference to the above space-group names.
They are only intended as comments.
;
_space_group_crystal_system       'monoclinic'
_space_group_IT_number            15
_space_group_name_H-M_alt         'C 2/c'
_space_group_name_Hall            '-C 2yc'
loop_
  _space_group_symop_operation_xyz
 'x, y, z'
 '-x, y, -z+1/2'
 'x+1/2, y+1/2, z'
 '-x+1/2, y+1/2, -z+1/2'
 '-x, -y, -z'
 'x, -y, z-1/2'
 '-x+1/2, -y+1/2, -z'
 'x+1/2, -y+1/2, z-1/2'

_cell_length_a                    45.786(3)
_cell_length_b                    12.9185(7)
_cell_length_c                    24.1821(12)
_cell_angle_alpha                 90
_cell_angle_beta                  104.683(5)
_cell_angle_gamma                 90
_cell_volume                      13836.2(13)
_cell_formula_units_Z             8
_cell_measurement_reflns_used     7343
_cell_measurement_temperature     120(2)
_cell_measurement_theta_max       73.8380
_cell_measurement_theta_min       3.5420
_shelx_estimated_absorpt_T_max    ?
_shelx_estimated_absorpt_T_min    ?
_exptl_absorpt_coefficient_mu     9.092
_exptl_absorpt_correction_T_max   0.314
_exptl_absorpt_correction_T_min   0.163
_exptl_absorpt_correction_type    gaussian
_exptl_absorpt_process_details
;
CrysAlisPro, Agilent Technologies,
Version 1.171.37.33 (release 27-03-2014 CrysAlis171 .NET)
(compiled Mar 27 2014,17:12:48)
Numerical absorption correction based on gaussian integration over
			a multifaceted crystal model
Empirical absorption correction using spherical harmonics,
 implemented in SCALE3 ABSPACK scaling algorithm.
;
_exptl_crystal_colour             'clear colourless'
_exptl_crystal_colour_lustre      clear
_exptl_crystal_colour_modifier    .
_exptl_crystal_colour_primary     colourless
_exptl_crystal_density_diffrn     1.414
_exptl_crystal_density_meas       ?
_exptl_crystal_density_method     ?
_exptl_crystal_description        block
_exptl_crystal_F_000              6032
_exptl_crystal_size_max           0.3431
_exptl_crystal_size_mid           0.2418
_exptl_crystal_size_min           0.216
_exptl_special_details
;
 ?
;
_exptl_transmission_factor_max    ?
_exptl_transmission_factor_min    ?
_diffrn_reflns_av_R_equivalents   0.0381
_diffrn_reflns_av_unetI/netI      0.0465
_diffrn_reflns_Laue_measured_fraction_full 0.996
_diffrn_reflns_Laue_measured_fraction_max 0.967
_diffrn_reflns_limit_h_max        56
_diffrn_reflns_limit_h_min        -50
_diffrn_reflns_limit_k_max        16
_diffrn_reflns_limit_k_min        -10
_diffrn_reflns_limit_l_max        26
_diffrn_reflns_limit_l_min        -29
_diffrn_reflns_number             27389
_diffrn_reflns_point_group_measured_fraction_full 0.996
_diffrn_reflns_point_group_measured_fraction_max 0.967
_diffrn_reflns_theta_full         67.684
_diffrn_reflns_theta_max          74.164
_diffrn_reflns_theta_min          3.564
_diffrn_ambient_environment       N~2~
_diffrn_ambient_temperature       120(2)
_diffrn_detector                  'CCD area detector'
_diffrn_detector_area_resol_mean  10.6296
_diffrn_detector_type             'Agilent Diffraction Atlas detector'
_diffrn_measured_fraction_theta_full 0.996
_diffrn_measured_fraction_theta_max 0.967
_diffrn_measurement_details
;
#__ type_ start__ end____ width___ exp.time_
  1 omega   51.00  109.00   2.0000    6.0000
omega____ theta____ kappa____ phi______ frames
    -      104.5000 -125.0000  150.0000 29

#__ type_ start__ end____ width___ exp.time_
  2 omega   31.00   71.00   2.0000    6.0000
omega____ theta____ kappa____ phi______ frames
    -      104.5000  -30.0000   30.0000 20

#__ type_ start__ end____ width___ exp.time_
  3 omega   27.00  105.00   2.0000    6.0000
omega____ theta____ kappa____ phi______ frames
    -      104.5000  -94.0000  -30.0000 39

#__ type_ start__ end____ width___ exp.time_
  4 omega   43.00  107.00   2.0000    6.0000
omega____ theta____ kappa____ phi______ frames
    -      104.5000 -125.0000 -120.0000 32

#__ type_ start__ end____ width___ exp.time_
  5 omega   36.00   64.00   2.0000    6.0000
omega____ theta____ kappa____ phi______ frames
    -      104.5000  -15.0000 -150.0000 14

#__ type_ start__ end____ width___ exp.time_
  6 omega   99.00  157.00   2.0000    6.0000
omega____ theta____ kappa____ phi______ frames
    -      104.5000   61.0000  -30.0000 29

#__ type_ start__ end____ width___ exp.time_
  7 omega   78.00  168.00   2.0000    6.0000
omega____ theta____ kappa____ phi______ frames
    -      104.5000   77.0000   30.0000 45

#__ type_ start__ end____ width___ exp.time_
  8 omega   26.00  112.00   2.0000    2.0000
omega____ theta____ kappa____ phi______ frames
    -       41.6804   38.0000  120.0000 43

#__ type_ start__ end____ width___ exp.time_
  9 omega   -7.00   21.00   2.0000    2.0000
omega____ theta____ kappa____ phi______ frames
    -      -38.5000   38.0000  -90.0000 14

#__ type_ start__ end____ width___ exp.time_
 10 omega  -46.00  -22.00   2.0000    2.0000
omega____ theta____ kappa____ phi______ frames
    -      -38.5000   38.0000  -90.0000 12

#__ type_ start__ end____ width___ exp.time_
 11 omega  -27.00   65.00   2.0000    2.0000
omega____ theta____ kappa____ phi______ frames
    -       41.6804  -57.0000  -30.0000 46
;
_diffrn_measurement_device        '\k-geometry diffractometer'
_diffrn_measurement_device_type   'GV1000, Atlas'
_diffrn_measurement_method        '\w scans'
_diffrn_orient_matrix_UB_11       0.0077253000
_diffrn_orient_matrix_UB_12       -0.1131887000
_diffrn_orient_matrix_UB_13       -0.0105887000
_diffrn_orient_matrix_UB_21       -0.0339020000
_diffrn_orient_matrix_UB_22       -0.0256316000
_diffrn_orient_matrix_UB_23       -0.0197041000
_diffrn_orient_matrix_UB_31       0.0001487000
_diffrn_orient_matrix_UB_32       0.0276193000
_diffrn_orient_matrix_UB_33       -0.0619200000
_diffrn_radiation_collimation     'focusing mirrors'
_diffrn_radiation_monochromator   mirror
_diffrn_radiation_probe           x-ray
_diffrn_radiation_type            CuK\a
_diffrn_radiation_wavelength      1.54184
_diffrn_source                    'microfocus sealed tube'
_diffrn_source_target             Cu
_diffrn_source_type               'Agilent Diffraction microfocus tube'
_reflns_Friedel_coverage          0.000
_reflns_Friedel_fraction_full     .
_reflns_Friedel_fraction_max      .
_reflns_number_gt                 12320
_reflns_number_total              13618
_reflns_odcompleteness_completeness 99.70
_reflns_odcompleteness_iscentric  1
_reflns_odcompleteness_theta      66.97
_reflns_special_details
;
 Reflections were merged by SHELXL according to the crystal
 class for the calculation of statistics and refinement.
 
 _reflns_Friedel_fraction is defined as the number of unique
 Friedel pairs measured divided by the number that would be
 possible theoretically, ignoring centric projections and
 systematic absences.
;
_reflns_threshold_expression      'I > 2\s(I)'
_computing_cell_refinement
;
CrysAlisPro, Agilent Technologies,
Version 1.171.37.33 (release 27-03-2014 CrysAlis171 .NET)
(compiled Mar 27 2014,17:12:48)
;
_computing_data_collection
;
CrysAlisPro, Agilent Technologies,
Version 1.171.37.33 (release 27-03-2014 CrysAlis171 .NET)
(compiled Mar 27 2014,17:12:48)
;
_computing_data_reduction
;
CrysAlisPro, Agilent Technologies,
Version 1.171.37.33 (release 27-03-2014 CrysAlis171 .NET)
(compiled Mar 27 2014,17:12:48)
;
_computing_molecular_graphics     'Olex2 (Dolomanov et al., 2009)'
_computing_publication_material   'Olex2 (Dolomanov et al., 2009)'
_computing_structure_refinement   'ShelXL (Sheldrick, 2008)'
_computing_structure_solution     'ShelXS (Sheldrick, 2008)'
_refine_diff_density_max          0.705
_refine_diff_density_min          -0.885
_refine_diff_density_rms          0.083
_refine_ls_extinction_coef        .
_refine_ls_extinction_method      none
_refine_ls_goodness_of_fit_ref    1.021
_refine_ls_hydrogen_treatment     constr
_refine_ls_matrix_type            full
_refine_ls_number_parameters      761
_refine_ls_number_reflns          13618
_refine_ls_number_restraints      0
_refine_ls_R_factor_all           0.0389
_refine_ls_R_factor_gt            0.0341
_refine_ls_restrained_S_all       1.021
_refine_ls_shift/su_max           0.007
_refine_ls_shift/su_mean          0.000
_refine_ls_structure_factor_coef  Fsqd
_refine_ls_weighting_details
'w=1/[\s^2^(Fo^2^)+(0.0446P)^2^+2.9283P] where P=(Fo^2^+2Fc^2^)/3'
_refine_ls_weighting_scheme       calc
_refine_ls_wR_factor_gt           0.0835
_refine_ls_wR_factor_ref          0.0870
_refine_special_details
;
 ?
;
_olex2_refinement_description
;
1. Fixed Uiso
 At 1.2 times of:
  All C(H) groups
 At 1.5 times of:
  All C(H,H,H) groups
2.a Aromatic/amide H refined with riding coordinates:
 C3(H3), C4(H4), C5(H5), C6(H6), C7(H7), C9(H9), C10(H10), C11(H11), C12(H12),
 C13(H13), C18(H18), C19(H19), C20(H20), C21(H21), C22(H22), C24(H24), C25(H25),
  C26(H26), C27(H27), C28(H28), C34(H34), C35(H35), C36(H36), C37(H37),
 C38(H38), C40(H40), C41(H41), C42(H42), C43(H43), C44(H44), C49(H49), C50(H50),
  C51(H51), C52(H52), C53(H53), C55(H55), C56(H56), C57(H57), C58(H58),
 C59(H59), C65(H65), C66(H66), C67(H67), C68(H68), C69(H69)
2.b Idealised Me refined as rotating group:
 C14(H14A,H14B,H14C), C15(H15A,H15B,H15C), C16(H16A,H16B,H16C), C29(H29A,H29B,
 H29C), C30(H30A,H30B,H30C), C31(H31A,H31B,H31C), C45(H45A,H45B,H45C), C46(H46A,
 H46B,H46C), C47(H47A,H47B,H47C), C60(H60A,H60B,H60C), C61(H61A,H61B,H61C),
 C62(H62A,H62B,H62C), C63(H63A,H63B,H63C)
;
_atom_sites_solution_hydrogens    geom
_atom_sites_solution_primary      direct
_atom_sites_solution_secondary    difmap
loop_
  _atom_site_label
  _atom_site_type_symbol
  _atom_site_fract_x
  _atom_site_fract_y
  _atom_site_fract_z
  _atom_site_U_iso_or_equiv
  _atom_site_adp_type
  _atom_site_occupancy
  _atom_site_site_symmetry_order
  _atom_site_calc_flag
  _atom_site_refinement_flags_posn
  _atom_site_refinement_flags_adp
  _atom_site_refinement_flags_occupancy
  _atom_site_disorder_assembly
  _atom_site_disorder_group
 Tb1 Tb 0.64321(2) 0.41043(2) 0.30106(2) 0.01481(5) Uani 1 1 d . . . . .
 Ag1 Ag 0.63582(2) 0.22870(2) 0.37652(2) 0.01749(6) Uani 1 1 d . . . . .
 P1 P 0.68032(2) 0.21780(5) 0.29235(3) 0.01503(13) Uani 1 1 d . . . . .
 P2 P 0.60967(2) 0.21781(5) 0.24648(3) 0.01516(13) Uani 1 1 d . . . . .
 P3 P 0.63469(2) 0.59336(5) 0.37087(3) 0.01533(13) Uani 1 1 d . . . . .
 P4 P 0.62476(2) 0.41568(5) 0.44795(3) 0.01531(13) Uani 1 1 d . . . . .
 Si1 Si 0.72767(2) 0.38828(6) 0.31826(3) 0.01836(15) Uani 1 1 d . . . . .
 Si2 Si 0.56769(2) 0.39552(6) 0.19483(3) 0.02133(16) Uani 1 1 d . . . . .
 Si3 Si 0.65751(2) 0.68126(6) 0.27073(3) 0.02131(16) Uani 1 1 d . . . . .
 Si4 Si 0.61560(2) 0.20160(6) 0.49333(3) 0.02101(16) Uani 1 1 d . . . . .
 N1 N 0.69139(5) 0.33759(18) 0.29747(10) 0.0173(5) Uani 1 1 d . . . . .
 N2 N 0.59875(5) 0.33752(19) 0.23990(9) 0.0175(5) Uani 1 1 d . . . . .
 N3 N 0.64341(5) 0.59144(18) 0.30947(10) 0.0176(5) Uani 1 1 d . . . . .
 N4 N 0.62691(6) 0.29145(19) 0.45085(10) 0.0202(5) Uani 1 1 d . . . . .
 C1 C 0.64369(6) 0.2095(2) 0.29436(11) 0.0160(5) Uani 1 1 d . . . . .
 C2 C 0.70242(6) 0.1449(2) 0.35347(11) 0.0180(5) Uani 1 1 d . . . . .
 C3 C 0.70719(7) 0.1910(2) 0.40739(12) 0.0224(6) Uani 1 1 d . . . . .
 H3 H 0.6997 0.2587 0.4107 0.027 Uiso 1 1 calc R . . . .
 C4 C 0.72270(7) 0.1385(3) 0.45598(13) 0.0258(6) Uani 1 1 d . . . . .
 H4 H 0.7260 0.1705 0.4924 0.031 Uiso 1 1 calc R . . . .
 C5 C 0.73337(7) 0.0392(3) 0.45142(14) 0.0304(7) Uani 1 1 d . . . . .
 H5 H 0.7439 0.0030 0.4847 0.036 Uiso 1 1 calc R . . . .
 C6 C 0.72869(7) -0.0069(3) 0.39819(14) 0.0285(7) Uani 1 1 d . . . . .
 H6 H 0.7361 -0.0748 0.3951 0.034 Uiso 1 1 calc R . . . .
 C7 C 0.71325(6) 0.0457(2) 0.34932(13) 0.0220(6) Uani 1 1 d . . . . .
 H7 H 0.7101 0.0135 0.3130 0.026 Uiso 1 1 calc R . . . .
 C8 C 0.68633(6) 0.1560(2) 0.22864(11) 0.0176(5) Uani 1 1 d . . . . .
 C9 C 0.67310(6) 0.0598(2) 0.21097(13) 0.0214(6) Uani 1 1 d . . . . .
 H9 H 0.6624 0.0243 0.2342 0.026 Uiso 1 1 calc R . . . .
 C10 C 0.67543(7) 0.0160(3) 0.15966(13) 0.0258(6) Uani 1 1 d . . . . .
 H10 H 0.6663 -0.0491 0.1478 0.031 Uiso 1 1 calc R . . . .
 C11 C 0.69105(7) 0.0678(3) 0.12600(13) 0.0276(7) Uani 1 1 d . . . . .
 H11 H 0.6924 0.0384 0.0907 0.033 Uiso 1 1 calc R . . . .
 C12 C 0.70471(7) 0.1619(3) 0.14336(13) 0.0259(6) Uani 1 1 d . . . . .
 H12 H 0.7157 0.1966 0.1204 0.031 Uiso 1 1 calc R . . . .
 C13 C 0.70237(7) 0.2055(2) 0.19436(12) 0.0213(6) Uani 1 1 d . . . . .
 H13 H 0.7118 0.2701 0.2062 0.026 Uiso 1 1 calc R . . . .
 C14 C 0.73012(8) 0.4692(3) 0.38351(13) 0.0306(7) Uani 1 1 d . . . . .
 H14A H 0.7139 0.5206 0.3756 0.046 Uiso 1 1 calc GR . . . .
 H14B H 0.7497 0.5046 0.3939 0.046 Uiso 1 1 calc GR . . . .
 H14C H 0.7281 0.4247 0.4152 0.046 Uiso 1 1 calc GR . . . .
 C15 C 0.75849(7) 0.2893(3) 0.33572(16) 0.0319(7) Uani 1 1 d . . . . .
 H15A H 0.7586 0.2561 0.3722 0.048 Uiso 1 1 calc GR . . . .
 H15B H 0.7780 0.3231 0.3386 0.048 Uiso 1 1 calc GR . . . .
 H15C H 0.7550 0.2369 0.3054 0.048 Uiso 1 1 calc GR . . . .
 C16 C 0.73681(7) 0.4731(3) 0.26209(13) 0.0268(6) Uani 1 1 d . . . . .
 H16A H 0.7407 0.4299 0.2314 0.040 Uiso 1 1 calc GR . . . .
 H16B H 0.7548 0.5144 0.2791 0.040 Uiso 1 1 calc GR . . . .
 H16C H 0.7197 0.5192 0.2464 0.040 Uiso 1 1 calc GR . . . .
 C17 C 0.60668(6) 0.1660(2) 0.17520(11) 0.0174(5) Uani 1 1 d . . . . .
 C18 C 0.59164(7) 0.0739(3) 0.15661(13) 0.0255(6) Uani 1 1 d . . . . .
 H18 H 0.5843 0.0324 0.1827 0.031 Uiso 1 1 calc R . . . .
 C19 C 0.58720(8) 0.0418(3) 0.09998(14) 0.0313(7) Uani 1 1 d . . . . .
 H19 H 0.5766 -0.0207 0.0876 0.038 Uiso 1 1 calc R . . . .
 C20 C 0.59807(8) 0.1005(3) 0.06199(14) 0.0300(7) Uani 1 1 d . . . . .
 H20 H 0.5946 0.0796 0.0232 0.036 Uiso 1 1 calc R . . . .
 C21 C 0.61419(8) 0.1910(3) 0.08083(13) 0.0282(7) Uani 1 1 d . . . . .
 H21 H 0.6225 0.2302 0.0553 0.034 Uiso 1 1 calc R . . . .
 C22 C 0.61803(7) 0.2234(2) 0.13661(13) 0.0244(6) Uani 1 1 d . . . . .
 H22 H 0.6286 0.2860 0.1489 0.029 Uiso 1 1 calc R . . . .
 C23 C 0.58464(6) 0.1359(2) 0.27527(12) 0.0191(5) Uani 1 1 d . . . . .
 C24 C 0.55580(7) 0.1664(3) 0.27725(15) 0.0316(7) Uani 1 1 d . . . . .
 H24 H 0.5483 0.2320 0.2624 0.038 Uiso 1 1 calc R . . . .
 C25 C 0.53778(8) 0.1020(3) 0.30071(17) 0.0386(9) Uani 1 1 d . . . . .
 H25 H 0.5183 0.1244 0.3024 0.046 Uiso 1 1 calc R . . . .
 C26 C 0.54821(8) 0.0052(3) 0.32171(15) 0.0331(7) Uani 1 1 d . . . . .
 H26 H 0.5357 -0.0394 0.3370 0.040 Uiso 1 1 calc R . . . .
 C27 C 0.57686(8) -0.0258(3) 0.32009(15) 0.0304(7) Uani 1 1 d . . . . .
 H27 H 0.5841 -0.0920 0.3343 0.037 Uiso 1 1 calc R . . . .
 C28 C 0.59505(7) 0.0393(2) 0.29776(14) 0.0251(6) Uani 1 1 d . . . . .
 H28 H 0.6149 0.0179 0.2977 0.030 Uiso 1 1 calc R . . . .
 C29 C 0.54072(7) 0.4467(3) 0.23477(15) 0.0308(7) Uani 1 1 d . . . . .
 H29A H 0.5279 0.4997 0.2117 0.046 Uiso 1 1 calc GR . . . .
 H29B H 0.5521 0.4772 0.2710 0.046 Uiso 1 1 calc GR . . . .
 H29C H 0.5281 0.3900 0.2426 0.046 Uiso 1 1 calc GR . . . .
 C30 C 0.54529(8) 0.3095(3) 0.13714(14) 0.0334(8) Uani 1 1 d . . . . .
 H30A H 0.5410 0.2439 0.1539 0.050 Uiso 1 1 calc GR . . . .
 H30B H 0.5569 0.2958 0.1090 0.050 Uiso 1 1 calc GR . . . .
 H30C H 0.5263 0.3436 0.1183 0.050 Uiso 1 1 calc GR . . . .
 C31 C 0.58176(9) 0.5080(3) 0.16027(15) 0.0356(8) Uani 1 1 d . . . . .
 H31A H 0.5646 0.5453 0.1361 0.053 Uiso 1 1 calc GR . . . .
 H31B H 0.5949 0.4829 0.1368 0.053 Uiso 1 1 calc GR . . . .
 H31C H 0.5932 0.5546 0.1898 0.053 Uiso 1 1 calc GR . . . .
 C32 C 0.63403(6) 0.4667(2) 0.38962(11) 0.0180(5) Uani 1 1 d . . . . .
 C33 C 0.59868(6) 0.6609(2) 0.36303(12) 0.0184(5) Uani 1 1 d . . . . .
 C34 C 0.58968(7) 0.6993(2) 0.41034(13) 0.0232(6) Uani 1 1 d . . . . .
 H34 H 0.6036 0.6993 0.4469 0.028 Uiso 1 1 calc R . . . .
 C35 C 0.56077(7) 0.7373(2) 0.40457(15) 0.0276(7) Uani 1 1 d . . . . .
 H35 H 0.5550 0.7629 0.4371 0.033 Uiso 1 1 calc R . . . .
 C36 C 0.54025(7) 0.7381(3) 0.35146(16) 0.0297(7) Uani 1 1 d . . . . .
 H36 H 0.5203 0.7631 0.3477 0.036 Uiso 1 1 calc R . . . .
 C37 C 0.54881(7) 0.7025(3) 0.30408(15) 0.0290(7) Uani 1 1 d . . . . .
 H37 H 0.5348 0.7040 0.2676 0.035 Uiso 1 1 calc R . . . .
 C38 C 0.57799(7) 0.6643(2) 0.30971(13) 0.0229(6) Uani 1 1 d . . . . .
 H38 H 0.5838 0.6404 0.2769 0.027 Uiso 1 1 calc R . . . .
 C39 C 0.66143(6) 0.6765(2) 0.42000(11) 0.0187(5) Uani 1 1 d . . . . .
 C40 C 0.65762(7) 0.7832(2) 0.42239(14) 0.0247(6) Uani 1 1 d . . . . .
 H40 H 0.6398 0.8143 0.3995 0.030 Uiso 1 1 calc R . . . .
 C41 C 0.67933(8) 0.8448(3) 0.45761(15) 0.0296(7) Uani 1 1 d . . . . .
 H41 H 0.6764 0.9175 0.4586 0.035 Uiso 1 1 calc R . . . .
 C42 C 0.70530(7) 0.8002(3) 0.49132(14) 0.0287(7) Uani 1 1 d . . . . .
 H42 H 0.7203 0.8422 0.5155 0.034 Uiso 1 1 calc R . . . .
 C43 C 0.70935(7) 0.6942(3) 0.48962(13) 0.0252(6) Uani 1 1 d . . . . .
 H43 H 0.7272 0.6636 0.5127 0.030 Uiso 1 1 calc R . . . .
 C44 C 0.68754(6) 0.6320(2) 0.45445(12) 0.0204(6) Uani 1 1 d . . . . .
 H44 H 0.6904 0.5593 0.4539 0.024 Uiso 1 1 calc R . . . .
 C45 C 0.69587(8) 0.7327(3) 0.30813(16) 0.0342(8) Uani 1 1 d . . . . .
 H45A H 0.7104 0.6756 0.3160 0.051 Uiso 1 1 calc GR . . . .
 H45B H 0.6949 0.7654 0.3442 0.051 Uiso 1 1 calc GR . . . .
 H45C H 0.7022 0.7840 0.2837 0.051 Uiso 1 1 calc GR . . . .
 C46 C 0.63186(10) 0.7947(3) 0.2487(2) 0.0442(9) Uani 1 1 d . . . . .
 H46A H 0.6407 0.8421 0.2257 0.066 Uiso 1 1 calc GR . . . .
 H46B H 0.6293 0.8308 0.2828 0.066 Uiso 1 1 calc GR . . . .
 H46C H 0.6122 0.7706 0.2260 0.066 Uiso 1 1 calc GR . . . .
 C47 C 0.66113(8) 0.6112(3) 0.20476(13) 0.0310(7) Uani 1 1 d . . . . .
 H47A H 0.6735 0.6524 0.1852 0.046 Uiso 1 1 calc GR . . . .
 H47B H 0.6410 0.6007 0.1791 0.046 Uiso 1 1 calc GR . . . .
 H47C H 0.6708 0.5439 0.2155 0.046 Uiso 1 1 calc GR . . . .
 C48 C 0.64954(6) 0.4647(2) 0.51395(11) 0.0187(5) Uani 1 1 d . . . . .
 C49 C 0.64602(7) 0.5609(2) 0.53715(12) 0.0216(6) Uani 1 1 d . . . . .
 H49 H 0.6285 0.6007 0.5211 0.026 Uiso 1 1 calc R . . . .
 C50 C 0.66771(7) 0.5997(3) 0.58336(13) 0.0255(6) Uani 1 1 d . . . . .
 H50 H 0.6651 0.6657 0.5987 0.031 Uiso 1 1 calc R . . . .
 C51 C 0.69331(7) 0.5416(3) 0.60702(13) 0.0290(7) Uani 1 1 d . . . . .
 H51 H 0.7083 0.5682 0.6384 0.035 Uiso 1 1 calc R . . . .
 C52 C 0.69700(7) 0.4452(3) 0.58508(14) 0.0312(7) Uani 1 1 d . . . . .
 H52 H 0.7143 0.4049 0.6019 0.037 Uiso 1 1 calc R . . . .
 C53 C 0.67546(7) 0.4070(2) 0.53858(13) 0.0229(6) Uani 1 1 d . . . . .
 H53 H 0.6783 0.3412 0.5233 0.027 Uiso 1 1 calc R . . . .
 C54 C 0.58656(6) 0.4527(2) 0.45029(12) 0.0189(5) Uani 1 1 d . . . . .
 C55 C 0.57761(7) 0.4802(3) 0.49941(13) 0.0252(6) Uani 1 1 d . . . . .
 H55 H 0.5922 0.4815 0.5353 0.030 Uiso 1 1 calc R . . . .
 C56 C 0.54779(7) 0.5056(3) 0.49671(15) 0.0319(7) Uani 1 1 d . . . . .
 H56 H 0.5422 0.5262 0.5303 0.038 Uiso 1 1 calc R . . . .
 C57 C 0.52627(7) 0.5007(3) 0.44474(16) 0.0347(8) Uani 1 1 d . . . . .
 H57 H 0.5059 0.5185 0.4426 0.042 Uiso 1 1 calc R . . . .
 C58 C 0.53463(7) 0.4699(3) 0.39605(14) 0.0316(7) Uani 1 1 d . . . . .
 H58 H 0.5198 0.4647 0.3607 0.038 Uiso 1 1 calc R . . . .
 C59 C 0.56442(7) 0.4467(3) 0.39880(12) 0.0233(6) Uani 1 1 d . . . . .
 H59 H 0.5699 0.4264 0.3650 0.028 Uiso 1 1 calc R . . . .
 C60 C 0.57527(8) 0.1651(3) 0.46407(16) 0.0379(8) Uani 1 1 d . . . . .
 H60A H 0.5626 0.2272 0.4604 0.057 Uiso 1 1 calc GR . . . .
 H60B H 0.5693 0.1159 0.4900 0.057 Uiso 1 1 calc GR . . . .
 H60C H 0.5727 0.1330 0.4264 0.057 Uiso 1 1 calc GR . . . .
 C61 C 0.62037(11) 0.2430(3) 0.56923(15) 0.0423(9) Uani 1 1 d . . . . .
 H61A H 0.6416 0.2593 0.5864 0.063 Uiso 1 1 calc GR . . . .
 H61B H 0.6140 0.1868 0.5908 0.063 Uiso 1 1 calc GR . . . .
 H61C H 0.6080 0.3044 0.5703 0.063 Uiso 1 1 calc GR . . . .
 C62 C 0.63986(10) 0.0854(3) 0.4927(2) 0.0454(10) Uani 1 1 d . . . . .
 H62A H 0.6349 0.0550 0.4543 0.068 Uiso 1 1 calc GR . . . .
 H62B H 0.6363 0.0343 0.5201 0.068 Uiso 1 1 calc GR . . . .
 H62C H 0.6611 0.1060 0.5032 0.068 Uiso 1 1 calc GR . . . .
 C63 C 0.50535(11) 0.7988(5) 0.50662(18) 0.0590(13) Uani 1 1 d . . . . .
 H63A H 0.4906 0.7910 0.5294 0.088 Uiso 1 1 calc GR . . . .
 H63B H 0.5199 0.8529 0.5234 0.088 Uiso 1 1 calc GR . . . .
 H63C H 0.5160 0.7331 0.5063 0.088 Uiso 1 1 calc GR . . . .
 C64 C 0.48929(8) 0.8283(3) 0.44640(15) 0.0357(8) Uani 1 1 d . . . . .
 C65 C 0.49557(9) 0.9212(3) 0.4230(2) 0.0460(10) Uani 1 1 d . . . . .
 H65 H 0.5098 0.9683 0.4450 0.055 Uiso 1 1 calc R . . . .
 C66 C 0.48010(11) 0.9448(4) 0.3648(2) 0.0582(14) Uani 1 1 d . . . . .
 H66 H 0.4836 1.0085 0.3480 0.070 Uiso 1 1 calc R . . . .
 C67 C 0.46030(10) 0.8743(4) 0.33433(18) 0.0519(12) Uani 1 1 d . . . . .
 H67 H 0.4503 0.8890 0.2957 0.062 Uiso 1 1 calc R . . . .
 C68 C 0.45447(11) 0.7844(4) 0.3575(2) 0.0549(12) Uani 1 1 d . . . . .
 H68 H 0.4406 0.7364 0.3352 0.066 Uiso 1 1 calc R . . . .
 C69 C 0.46861(9) 0.7623(3) 0.41360(19) 0.0449(9) Uani 1 1 d . . . . .
 H69 H 0.4639 0.6996 0.4299 0.054 Uiso 1 1 calc R . . . .

loop_
  _atom_site_aniso_label
  _atom_site_aniso_U_11
  _atom_site_aniso_U_22
  _atom_site_aniso_U_33
  _atom_site_aniso_U_23
  _atom_site_aniso_U_13
  _atom_site_aniso_U_12
 Tb1 0.01581(8) 0.01294(8) 0.01522(8) -0.00129(6) 0.00310(6) 0.00035(6)
 Ag1 0.02175(10) 0.01568(10) 0.01569(9) -0.00042(7) 0.00591(7) 0.00015(7)
 P1 0.0152(3) 0.0146(3) 0.0150(3) -0.0010(2) 0.0032(2) 0.0009(2)
 P2 0.0152(3) 0.0146(3) 0.0154(3) -0.0024(2) 0.0034(2) -0.0014(2)
 P3 0.0183(3) 0.0123(3) 0.0155(3) -0.0008(2) 0.0044(2) 0.0007(2)
 P4 0.0177(3) 0.0145(3) 0.0139(3) -0.0006(2) 0.0044(2) -0.0003(2)
 Si1 0.0159(3) 0.0198(4) 0.0186(3) -0.0015(3) 0.0028(3) -0.0014(3)
 Si2 0.0200(3) 0.0210(4) 0.0194(4) -0.0022(3) -0.0016(3) 0.0032(3)
 Si3 0.0255(4) 0.0167(4) 0.0236(4) 0.0038(3) 0.0098(3) 0.0015(3)
 Si4 0.0271(4) 0.0179(4) 0.0194(4) 0.0023(3) 0.0085(3) -0.0013(3)
 N1 0.0161(10) 0.0167(11) 0.0188(11) -0.0005(9) 0.0039(8) 0.0009(9)
 N2 0.0170(10) 0.0179(11) 0.0154(10) -0.0011(9) 0.0002(8) 0.0008(9)
 N3 0.0228(12) 0.0123(11) 0.0182(11) -0.0022(9) 0.0062(9) 0.0000(9)
 N4 0.0298(12) 0.0163(11) 0.0160(11) -0.0009(9) 0.0089(9) 0.0000(10)
 C1 0.0177(12) 0.0140(12) 0.0159(12) -0.0027(10) 0.0034(10) -0.0007(10)
 C2 0.0147(11) 0.0209(14) 0.0172(12) 0.0026(11) 0.0020(9) 0.0000(11)
 C3 0.0238(14) 0.0215(14) 0.0212(14) 0.0019(12) 0.0044(11) -0.0008(12)
 C4 0.0266(14) 0.0303(17) 0.0184(13) 0.0021(12) 0.0019(11) -0.0042(13)
 C5 0.0277(15) 0.0315(17) 0.0279(15) 0.0111(14) -0.0004(12) 0.0005(14)
 C6 0.0287(15) 0.0210(15) 0.0331(16) 0.0062(13) 0.0029(13) 0.0062(13)
 C7 0.0212(13) 0.0193(14) 0.0232(14) 0.0013(12) 0.0016(11) -0.0004(11)
 C8 0.0174(12) 0.0176(13) 0.0173(12) -0.0014(11) 0.0037(10) 0.0041(11)
 C9 0.0190(12) 0.0207(14) 0.0242(14) -0.0030(12) 0.0050(11) -0.0001(11)
 C10 0.0236(14) 0.0242(15) 0.0274(15) -0.0079(13) 0.0026(11) 0.0025(12)
 C11 0.0288(15) 0.0358(17) 0.0172(13) -0.0054(13) 0.0042(11) 0.0103(14)
 C12 0.0277(15) 0.0301(16) 0.0202(14) 0.0018(12) 0.0068(11) 0.0064(13)
 C13 0.0220(13) 0.0197(14) 0.0216(13) 0.0000(11) 0.0045(11) 0.0035(11)
 C14 0.0308(15) 0.0380(19) 0.0245(15) -0.0111(14) 0.0097(12) -0.0129(15)
 C15 0.0191(14) 0.0300(17) 0.0457(19) 0.0058(15) 0.0065(13) 0.0037(13)
 C16 0.0225(13) 0.0312(16) 0.0256(14) 0.0033(13) 0.0041(11) -0.0090(13)
 C17 0.0160(12) 0.0192(13) 0.0158(12) -0.0044(11) 0.0017(9) 0.0001(11)
 C18 0.0279(15) 0.0262(15) 0.0232(15) -0.0060(12) 0.0078(12) -0.0049(13)
 C19 0.0306(16) 0.0313(17) 0.0320(16) -0.0141(14) 0.0080(13) -0.0082(14)
 C20 0.0339(16) 0.0361(18) 0.0191(14) -0.0070(13) 0.0050(12) 0.0027(14)
 C21 0.0376(17) 0.0265(16) 0.0226(14) 0.0009(13) 0.0114(13) 0.0006(14)
 C22 0.0306(15) 0.0205(14) 0.0217(14) -0.0019(12) 0.0059(12) -0.0026(12)
 C23 0.0183(12) 0.0196(14) 0.0185(12) -0.0033(11) 0.0032(10) -0.0036(11)
 C24 0.0247(15) 0.0338(18) 0.0376(17) 0.0094(15) 0.0104(13) 0.0008(14)
 C25 0.0242(16) 0.046(2) 0.047(2) 0.0139(18) 0.0128(15) 0.0003(15)
 C26 0.0316(16) 0.0358(18) 0.0361(17) 0.0037(15) 0.0163(14) -0.0084(15)
 C27 0.0355(17) 0.0232(16) 0.0344(17) 0.0006(14) 0.0122(14) -0.0046(14)
 C28 0.0239(14) 0.0213(15) 0.0330(15) -0.0030(13) 0.0127(12) 0.0001(12)
 C29 0.0227(14) 0.0333(18) 0.0338(16) -0.0058(14) 0.0025(12) 0.0061(13)
 C30 0.0284(15) 0.0345(18) 0.0289(16) -0.0082(14) -0.0080(13) 0.0052(14)
 C31 0.0444(19) 0.0308(18) 0.0281(16) 0.0096(14) 0.0027(14) 0.0050(16)
 C32 0.0205(12) 0.0155(13) 0.0177(12) 0.0000(11) 0.0046(10) 0.0017(11)
 C33 0.0197(12) 0.0137(12) 0.0223(13) -0.0005(11) 0.0060(10) 0.0009(10)
 C34 0.0247(14) 0.0222(15) 0.0228(14) -0.0003(12) 0.0062(11) 0.0025(12)
 C35 0.0303(15) 0.0225(15) 0.0337(16) -0.0003(13) 0.0148(13) 0.0052(13)
 C36 0.0218(14) 0.0237(15) 0.0455(19) 0.0047(14) 0.0121(13) 0.0039(12)
 C37 0.0248(15) 0.0259(16) 0.0338(17) 0.0022(14) 0.0029(12) 0.0030(13)
 C38 0.0248(14) 0.0200(14) 0.0229(14) 0.0001(12) 0.0043(11) -0.0008(12)
 C39 0.0228(13) 0.0180(13) 0.0158(12) -0.0029(11) 0.0060(10) -0.0028(11)
 C40 0.0231(14) 0.0209(15) 0.0302(15) -0.0061(12) 0.0068(12) 0.0003(12)
 C41 0.0313(16) 0.0206(15) 0.0380(17) -0.0099(14) 0.0110(14) -0.0037(13)
 C42 0.0248(14) 0.0333(18) 0.0289(15) -0.0101(14) 0.0084(12) -0.0077(13)
 C43 0.0204(13) 0.0299(16) 0.0261(14) 0.0015(13) 0.0072(11) -0.0030(12)
 C44 0.0209(13) 0.0205(14) 0.0213(13) -0.0009(11) 0.0082(11) 0.0008(11)
 C45 0.0358(17) 0.0311(18) 0.0390(18) -0.0045(15) 0.0156(15) -0.0126(15)
 C46 0.052(2) 0.0249(18) 0.063(3) 0.0161(18) 0.028(2) 0.0096(17)
 C47 0.0332(16) 0.0424(19) 0.0189(14) 0.0023(14) 0.0094(12) -0.0007(15)
 C48 0.0201(12) 0.0196(14) 0.0164(12) 0.0010(11) 0.0048(10) -0.0015(11)
 C49 0.0201(13) 0.0254(15) 0.0192(13) -0.0019(12) 0.0049(11) -0.0018(12)
 C50 0.0251(14) 0.0310(17) 0.0203(14) -0.0077(12) 0.0053(11) -0.0067(13)
 C51 0.0265(15) 0.0381(18) 0.0184(13) 0.0010(13) -0.0018(11) -0.0081(14)
 C52 0.0245(15) 0.0349(18) 0.0297(16) 0.0098(14) -0.0013(12) -0.0004(14)
 C53 0.0233(14) 0.0210(15) 0.0234(14) 0.0037(11) 0.0039(11) 0.0004(11)
 C54 0.0192(12) 0.0161(13) 0.0211(13) 0.0022(11) 0.0048(10) 0.0001(11)
 C55 0.0232(14) 0.0302(16) 0.0231(14) -0.0036(13) 0.0074(11) -0.0024(13)
 C56 0.0249(15) 0.044(2) 0.0308(16) -0.0036(15) 0.0142(13) -0.0013(14)
 C57 0.0190(14) 0.043(2) 0.0434(19) 0.0031(16) 0.0103(13) 0.0015(14)
 C58 0.0226(14) 0.0397(19) 0.0298(16) 0.0028(15) 0.0017(12) -0.0026(14)
 C59 0.0214(13) 0.0288(16) 0.0194(13) -0.0005(12) 0.0049(11) -0.0016(12)
 C60 0.0360(18) 0.043(2) 0.0341(17) 0.0102(16) 0.0071(14) -0.0139(16)
 C61 0.067(3) 0.039(2) 0.0226(16) 0.0014(15) 0.0149(16) -0.0171(19)
 C62 0.053(2) 0.0302(19) 0.062(3) 0.0252(18) 0.030(2) 0.0150(17)
 C63 0.052(2) 0.085(4) 0.036(2) -0.001(2) 0.0040(19) 0.021(3)
 C64 0.0316(17) 0.043(2) 0.0343(17) 0.0026(16) 0.0112(14) 0.0078(16)
 C65 0.0333(19) 0.037(2) 0.072(3) -0.005(2) 0.0222(19) 0.0045(16)
 C66 0.056(3) 0.045(2) 0.092(4) 0.033(3) 0.054(3) 0.025(2)
 C67 0.048(2) 0.070(3) 0.038(2) 0.002(2) 0.0103(17) 0.032(2)
 C68 0.047(2) 0.056(3) 0.054(3) -0.006(2) -0.003(2) 0.012(2)
 C69 0.0382(19) 0.043(2) 0.052(2) 0.0014(19) 0.0083(17) 0.0016(18)

_geom_special_details
;
 All esds (except the esd in the dihedral angle between two l.s. planes)
 are estimated using the full covariance matrix.  The cell esds are taken
 into account individually in the estimation of esds in distances, angles
 and torsion angles; correlations between esds in cell parameters are only
 used when they are defined by crystal symmetry.  An approximate (isotropic)
 treatment of cell esds is used for estimating esds involving l.s. planes.
;
loop_
  _geom_bond_atom_site_label_1
  _geom_bond_atom_site_label_2
  _geom_bond_distance
  _geom_bond_site_symmetry_2
  _geom_bond_publ_flag
 Tb1 N1 2.420(2) . ?
 Tb1 N2 2.386(2) . ?
 Tb1 N3 2.347(2) . ?
 Tb1 C1 2.601(3) . ?
 Tb1 C32 2.397(3) . ?
 Ag1 N4 2.104(2) . ?
 Ag1 C1 2.122(3) . ?
 P1 N1 1.623(2) . ?
 P1 C1 1.694(3) . ?
 P1 C2 1.827(3) . ?
 P1 C8 1.817(3) . ?
 P2 N2 1.621(2) . ?
 P2 C1 1.692(3) . ?
 P2 C17 1.822(3) . ?
 P2 C23 1.822(3) . ?
 P3 N3 1.632(2) . ?
 P3 C32 1.700(3) . ?
 P3 C33 1.832(3) . ?
 P3 C39 1.824(3) . ?
 P4 N4 1.608(2) . ?
 P4 C32 1.706(3) . ?
 P4 C48 1.821(3) . ?
 P4 C54 1.828(3) . ?
 Si1 N1 1.737(2) . ?
 Si1 C14 1.872(3) . ?
 Si1 C15 1.872(3) . ?
 Si1 C16 1.873(3) . ?
 Si2 N2 1.728(2) . ?
 Si2 C29 1.871(3) . ?
 Si2 C30 1.873(3) . ?
 Si2 C31 1.870(4) . ?
 Si3 N3 1.717(2) . ?
 Si3 C45 1.881(4) . ?
 Si3 C46 1.869(4) . ?
 Si3 C47 1.878(3) . ?
 Si4 N4 1.715(3) . ?
 Si4 C60 1.863(4) . ?
 Si4 C61 1.871(4) . ?
 Si4 C62 1.870(4) . ?
 C2 C3 1.399(4) . ?
 C2 C7 1.388(4) . ?
 C3 H3 0.9500 . ?
 C3 C4 1.387(4) . ?
 C4 H4 0.9500 . ?
 C4 C5 1.386(5) . ?
 C5 H5 0.9500 . ?
 C5 C6 1.385(5) . ?
 C6 H6 0.9500 . ?
 C6 C7 1.391(4) . ?
 C7 H7 0.9500 . ?
 C8 C9 1.400(4) . ?
 C8 C13 1.395(4) . ?
 C9 H9 0.9500 . ?
 C9 C10 1.392(4) . ?
 C10 H10 0.9500 . ?
 C10 C11 1.384(5) . ?
 C11 H11 0.9500 . ?
 C11 C12 1.384(5) . ?
 C12 H12 0.9500 . ?
 C12 C13 1.384(4) . ?
 C13 H13 0.9500 . ?
 C14 H14A 0.9800 . ?
 C14 H14B 0.9800 . ?
 C14 H14C 0.9800 . ?
 C15 H15A 0.9800 . ?
 C15 H15B 0.9800 . ?
 C15 H15C 0.9800 . ?
 C16 H16A 0.9800 . ?
 C16 H16B 0.9800 . ?
 C16 H16C 0.9800 . ?
 C17 C18 1.391(4) . ?
 C17 C22 1.392(4) . ?
 C18 H18 0.9500 . ?
 C18 C19 1.395(4) . ?
 C19 H19 0.9500 . ?
 C19 C20 1.378(5) . ?
 C20 H20 0.9500 . ?
 C20 C21 1.395(5) . ?
 C21 H21 0.9500 . ?
 C21 C22 1.380(4) . ?
 C22 H22 0.9500 . ?
 C23 C24 1.390(4) . ?
 C23 C28 1.397(4) . ?
 C24 H24 0.9500 . ?
 C24 C25 1.390(5) . ?
 C25 H25 0.9500 . ?
 C25 C26 1.389(5) . ?
 C26 H26 0.9500 . ?
 C26 C27 1.381(5) . ?
 C27 H27 0.9500 . ?
 C27 C28 1.386(4) . ?
 C28 H28 0.9500 . ?
 C29 H29A 0.9800 . ?
 C29 H29B 0.9800 . ?
 C29 H29C 0.9800 . ?
 C30 H30A 0.9800 . ?
 C30 H30B 0.9800 . ?
 C30 H30C 0.9800 . ?
 C31 H31A 0.9800 . ?
 C31 H31B 0.9800 . ?
 C31 H31C 0.9800 . ?
 C33 C34 1.401(4) . ?
 C33 C38 1.394(4) . ?
 C34 H34 0.9500 . ?
 C34 C35 1.385(4) . ?
 C35 H35 0.9500 . ?
 C35 C36 1.386(5) . ?
 C36 H36 0.9500 . ?
 C36 C37 1.380(5) . ?
 C37 H37 0.9500 . ?
 C37 C38 1.399(4) . ?
 C38 H38 0.9500 . ?
 C39 C40 1.393(4) . ?
 C39 C44 1.395(4) . ?
 C40 H40 0.9500 . ?
 C40 C41 1.385(4) . ?
 C41 H41 0.9500 . ?
 C41 C42 1.385(5) . ?
 C42 H42 0.9500 . ?
 C42 C43 1.384(5) . ?
 C43 H43 0.9500 . ?
 C43 C44 1.391(4) . ?
 C44 H44 0.9500 . ?
 C45 H45A 0.9800 . ?
 C45 H45B 0.9800 . ?
 C45 H45C 0.9800 . ?
 C46 H46A 0.9800 . ?
 C46 H46B 0.9800 . ?
 C46 H46C 0.9800 . ?
 C47 H47A 0.9800 . ?
 C47 H47B 0.9800 . ?
 C47 H47C 0.9800 . ?
 C48 C49 1.390(4) . ?
 C48 C53 1.400(4) . ?
 C49 H49 0.9500 . ?
 C49 C50 1.387(4) . ?
 C50 H50 0.9500 . ?
 C50 C51 1.387(5) . ?
 C51 H51 0.9500 . ?
 C51 C52 1.381(5) . ?
 C52 H52 0.9500 . ?
 C52 C53 1.385(4) . ?
 C53 H53 0.9500 . ?
 C54 C55 1.397(4) . ?
 C54 C59 1.394(4) . ?
 C55 H55 0.9500 . ?
 C55 C56 1.390(4) . ?
 C56 H56 0.9500 . ?
 C56 C57 1.388(5) . ?
 C57 H57 0.9500 . ?
 C57 C58 1.386(5) . ?
 C58 H58 0.9500 . ?
 C58 C59 1.381(4) . ?
 C59 H59 0.9500 . ?
 C60 H60A 0.9800 . ?
 C60 H60B 0.9800 . ?
 C60 H60C 0.9800 . ?
 C61 H61A 0.9800 . ?
 C61 H61B 0.9800 . ?
 C61 H61C 0.9800 . ?
 C62 H62A 0.9800 . ?
 C62 H62B 0.9800 . ?
 C62 H62C 0.9800 . ?
 C63 H63A 0.9800 . ?
 C63 H63B 0.9800 . ?
 C63 H63C 0.9800 . ?
 C63 C64 1.504(5) . ?
 C64 C65 1.388(6) . ?
 C64 C69 1.369(6) . ?
 C65 H65 0.9500 . ?
 C65 C66 1.438(7) . ?
 C66 H66 0.9500 . ?
 C66 C67 1.363(8) . ?
 C67 H67 0.9500 . ?
 C67 C68 1.344(7) . ?
 C68 H68 0.9500 . ?
 C68 C69 1.377(6) . ?
 C69 H69 0.9500 . ?

loop_
  _geom_angle_atom_site_label_1
  _geom_angle_atom_site_label_2
  _geom_angle_atom_site_label_3
  _geom_angle
  _geom_angle_site_symmetry_1
  _geom_angle_site_symmetry_3
  _geom_angle_publ_flag
 N1 Tb1 C1 65.65(8) . . ?
 N2 Tb1 N1 117.81(8) . . ?
 N2 Tb1 C1 65.59(8) . . ?
 N2 Tb1 C32 111.00(9) . . ?
 N3 Tb1 N1 114.02(8) . . ?
 N3 Tb1 N2 115.53(8) . . ?
 N3 Tb1 C1 178.61(9) . . ?
 N3 Tb1 C32 67.54(9) . . ?
 C32 Tb1 N1 121.19(8) . . ?
 C32 Tb1 C1 111.38(9) . . ?
 N4 Ag1 C1 163.90(10) . . ?
 N1 P1 C1 110.51(13) . . ?
 N1 P1 C2 109.35(13) . . ?
 N1 P1 C8 111.86(13) . . ?
 C1 P1 C2 107.08(13) . . ?
 C1 P1 C8 111.12(13) . . ?
 C8 P1 C2 106.72(13) . . ?
 N2 P2 C1 109.58(13) . . ?
 N2 P2 C17 108.08(13) . . ?
 N2 P2 C23 112.52(13) . . ?
 C1 P2 C17 117.35(13) . . ?
 C1 P2 C23 105.13(13) . . ?
 C17 P2 C23 104.15(13) . . ?
 N3 P3 C32 104.64(13) . . ?
 N3 P3 C33 109.52(13) . . ?
 N3 P3 C39 108.83(13) . . ?
 C32 P3 C33 114.18(13) . . ?
 C32 P3 C39 116.57(13) . . ?
 C39 P3 C33 103.01(13) . . ?
 N4 P4 C32 113.36(13) . . ?
 N4 P4 C48 106.93(13) . . ?
 N4 P4 C54 107.94(13) . . ?
 C32 P4 C48 111.09(13) . . ?
 C32 P4 C54 111.42(13) . . ?
 C48 P4 C54 105.70(13) . . ?
 N1 Si1 C14 107.64(13) . . ?
 N1 Si1 C15 114.76(14) . . ?
 N1 Si1 C16 112.55(12) . . ?
 C14 Si1 C16 107.93(16) . . ?
 C15 Si1 C14 108.10(17) . . ?
 C15 Si1 C16 105.61(15) . . ?
 N2 Si2 C29 111.91(13) . . ?
 N2 Si2 C30 114.84(14) . . ?
 N2 Si2 C31 107.28(14) . . ?
 C29 Si2 C30 106.60(16) . . ?
 C31 Si2 C29 107.68(17) . . ?
 C31 Si2 C30 108.29(17) . . ?
 N3 Si3 C45 114.26(14) . . ?
 N3 Si3 C46 112.93(15) . . ?
 N3 Si3 C47 105.32(14) . . ?
 C46 Si3 C45 107.60(19) . . ?
 C46 Si3 C47 108.67(18) . . ?
 C47 Si3 C45 107.82(16) . . ?
 N4 Si4 C60 111.39(14) . . ?
 N4 Si4 C61 114.62(15) . . ?
 N4 Si4 C62 105.55(15) . . ?
 C60 Si4 C61 107.63(19) . . ?
 C60 Si4 C62 109.1(2) . . ?
 C62 Si4 C61 108.4(2) . . ?
 P1 N1 Tb1 95.95(10) . . ?
 P1 N1 Si1 129.68(15) . . ?
 Si1 N1 Tb1 131.04(13) . . ?
 P2 N2 Tb1 97.03(10) . . ?
 P2 N2 Si2 131.29(15) . . ?
 Si2 N2 Tb1 131.01(13) . . ?
 P3 N3 Tb1 95.60(11) . . ?
 P3 N3 Si3 134.31(15) . . ?
 Si3 N3 Tb1 128.30(13) . . ?
 P4 N4 Ag1 111.74(13) . . ?
 P4 N4 Si4 132.61(15) . . ?
 Si4 N4 Ag1 113.85(13) . . ?
 Ag1 C1 Tb1 79.57(9) . . ?
 P1 C1 Tb1 87.87(11) . . ?
 P1 C1 Ag1 115.09(13) . . ?
 P2 C1 Tb1 87.63(11) . . ?
 P2 C1 Ag1 106.73(13) . . ?
 P2 C1 P1 136.29(17) . . ?
 C3 C2 P1 117.3(2) . . ?
 C7 C2 P1 123.5(2) . . ?
 C7 C2 C3 119.1(3) . . ?
 C2 C3 H3 119.8 . . ?
 C4 C3 C2 120.5(3) . . ?
 C4 C3 H3 119.8 . . ?
 C3 C4 H4 120.0 . . ?
 C5 C4 C3 120.0(3) . . ?
 C5 C4 H4 120.0 . . ?
 C4 C5 H5 120.1 . . ?
 C6 C5 C4 119.8(3) . . ?
 C6 C5 H5 120.1 . . ?
 C5 C6 H6 119.8 . . ?
 C5 C6 C7 120.3(3) . . ?
 C7 C6 H6 119.8 . . ?
 C2 C7 C6 120.3(3) . . ?
 C2 C7 H7 119.9 . . ?
 C6 C7 H7 119.9 . . ?
 C9 C8 P1 120.1(2) . . ?
 C13 C8 P1 121.2(2) . . ?
 C13 C8 C9 118.5(3) . . ?
 C8 C9 H9 119.7 . . ?
 C10 C9 C8 120.5(3) . . ?
 C10 C9 H9 119.7 . . ?
 C9 C10 H10 120.1 . . ?
 C11 C10 C9 119.7(3) . . ?
 C11 C10 H10 120.1 . . ?
 C10 C11 H11 119.8 . . ?
 C12 C11 C10 120.5(3) . . ?
 C12 C11 H11 119.8 . . ?
 C11 C12 H12 120.1 . . ?
 C11 C12 C13 119.8(3) . . ?
 C13 C12 H12 120.1 . . ?
 C8 C13 H13 119.5 . . ?
 C12 C13 C8 120.9(3) . . ?
 C12 C13 H13 119.5 . . ?
 Si1 C14 H14A 109.5 . . ?
 Si1 C14 H14B 109.5 . . ?
 Si1 C14 H14C 109.5 . . ?
 H14A C14 H14B 109.5 . . ?
 H14A C14 H14C 109.5 . . ?
 H14B C14 H14C 109.5 . . ?
 Si1 C15 H15A 109.5 . . ?
 Si1 C15 H15B 109.5 . . ?
 Si1 C15 H15C 109.5 . . ?
 H15A C15 H15B 109.5 . . ?
 H15A C15 H15C 109.5 . . ?
 H15B C15 H15C 109.5 . . ?
 Si1 C16 H16A 109.5 . . ?
 Si1 C16 H16B 109.5 . . ?
 Si1 C16 H16C 109.5 . . ?
 H16A C16 H16B 109.5 . . ?
 H16A C16 H16C 109.5 . . ?
 H16B C16 H16C 109.5 . . ?
 C18 C17 P2 122.2(2) . . ?
 C18 C17 C22 118.5(3) . . ?
 C22 C17 P2 119.2(2) . . ?
 C17 C18 H18 119.7 . . ?
 C17 C18 C19 120.5(3) . . ?
 C19 C18 H18 119.7 . . ?
 C18 C19 H19 119.9 . . ?
 C20 C19 C18 120.2(3) . . ?
 C20 C19 H19 119.9 . . ?
 C19 C20 H20 120.2 . . ?
 C19 C20 C21 119.6(3) . . ?
 C21 C20 H20 120.2 . . ?
 C20 C21 H21 120.0 . . ?
 C22 C21 C20 120.0(3) . . ?
 C22 C21 H21 120.0 . . ?
 C17 C22 H22 119.5 . . ?
 C21 C22 C17 121.1(3) . . ?
 C21 C22 H22 119.5 . . ?
 C24 C23 P2 122.9(2) . . ?
 C24 C23 C28 118.2(3) . . ?
 C28 C23 P2 118.8(2) . . ?
 C23 C24 H24 119.6 . . ?
 C25 C24 C23 120.8(3) . . ?
 C25 C24 H24 119.6 . . ?
 C24 C25 H25 119.9 . . ?
 C26 C25 C24 120.3(3) . . ?
 C26 C25 H25 119.9 . . ?
 C25 C26 H26 120.3 . . ?
 C27 C26 C25 119.4(3) . . ?
 C27 C26 H26 120.3 . . ?
 C26 C27 H27 119.9 . . ?
 C26 C27 C28 120.3(3) . . ?
 C28 C27 H27 119.9 . . ?
 C23 C28 H28 119.5 . . ?
 C27 C28 C23 121.0(3) . . ?
 C27 C28 H28 119.5 . . ?
 Si2 C29 H29A 109.5 . . ?
 Si2 C29 H29B 109.5 . . ?
 Si2 C29 H29C 109.5 . . ?
 H29A C29 H29B 109.5 . . ?
 H29A C29 H29C 109.5 . . ?
 H29B C29 H29C 109.5 . . ?
 Si2 C30 H30A 109.5 . . ?
 Si2 C30 H30B 109.5 . . ?
 Si2 C30 H30C 109.5 . . ?
 H30A C30 H30B 109.5 . . ?
 H30A C30 H30C 109.5 . . ?
 H30B C30 H30C 109.5 . . ?
 Si2 C31 H31A 109.5 . . ?
 Si2 C31 H31B 109.5 . . ?
 Si2 C31 H31C 109.5 . . ?
 H31A C31 H31B 109.5 . . ?
 H31A C31 H31C 109.5 . . ?
 H31B C31 H31C 109.5 . . ?
 P3 C32 Tb1 92.00(12) . . ?
 P3 C32 P4 128.14(17) . . ?
 P4 C32 Tb1 139.31(16) . . ?
 C34 C33 P3 121.8(2) . . ?
 C38 C33 P3 119.6(2) . . ?
 C38 C33 C34 118.2(3) . . ?
 C33 C34 H34 119.5 . . ?
 C35 C34 C33 121.0(3) . . ?
 C35 C34 H34 119.5 . . ?
 C34 C35 H35 119.9 . . ?
 C34 C35 C36 120.1(3) . . ?
 C36 C35 H35 119.9 . . ?
 C35 C36 H36 120.0 . . ?
 C37 C36 C35 119.9(3) . . ?
 C37 C36 H36 120.0 . . ?
 C36 C37 H37 119.9 . . ?
 C36 C37 C38 120.1(3) . . ?
 C38 C37 H37 119.9 . . ?
 C33 C38 C37 120.6(3) . . ?
 C33 C38 H38 119.7 . . ?
 C37 C38 H38 119.7 . . ?
 C40 C39 P3 122.6(2) . . ?
 C40 C39 C44 118.7(3) . . ?
 C44 C39 P3 118.6(2) . . ?
 C39 C40 H40 119.4 . . ?
 C41 C40 C39 121.1(3) . . ?
 C41 C40 H40 119.4 . . ?
 C40 C41 H41 120.1 . . ?
 C40 C41 C42 119.9(3) . . ?
 C42 C41 H41 120.1 . . ?
 C41 C42 H42 120.1 . . ?
 C43 C42 C41 119.7(3) . . ?
 C43 C42 H42 120.1 . . ?
 C42 C43 H43 119.7 . . ?
 C42 C43 C44 120.5(3) . . ?
 C44 C43 H43 119.7 . . ?
 C39 C44 H44 120.0 . . ?
 C43 C44 C39 120.1(3) . . ?
 C43 C44 H44 120.0 . . ?
 Si3 C45 H45A 109.5 . . ?
 Si3 C45 H45B 109.5 . . ?
 Si3 C45 H45C 109.5 . . ?
 H45A C45 H45B 109.5 . . ?
 H45A C45 H45C 109.5 . . ?
 H45B C45 H45C 109.5 . . ?
 Si3 C46 H46A 109.5 . . ?
 Si3 C46 H46B 109.5 . . ?
 Si3 C46 H46C 109.5 . . ?
 H46A C46 H46B 109.5 . . ?
 H46A C46 H46C 109.5 . . ?
 H46B C46 H46C 109.5 . . ?
 Si3 C47 H47A 109.5 . . ?
 Si3 C47 H47B 109.5 . . ?
 Si3 C47 H47C 109.5 . . ?
 H47A C47 H47B 109.5 . . ?
 H47A C47 H47C 109.5 . . ?
 H47B C47 H47C 109.5 . . ?
 C49 C48 P4 123.7(2) . . ?
 C49 C48 C53 118.5(3) . . ?
 C53 C48 P4 117.4(2) . . ?
 C48 C49 H49 119.5 . . ?
 C50 C49 C48 121.0(3) . . ?
 C50 C49 H49 119.5 . . ?
 C49 C50 H50 120.2 . . ?
 C49 C50 C51 119.6(3) . . ?
 C51 C50 H50 120.2 . . ?
 C50 C51 H51 119.9 . . ?
 C52 C51 C50 120.2(3) . . ?
 C52 C51 H51 119.9 . . ?
 C51 C52 H52 119.9 . . ?
 C51 C52 C53 120.1(3) . . ?
 C53 C52 H52 119.9 . . ?
 C48 C53 H53 119.7 . . ?
 C52 C53 C48 120.6(3) . . ?
 C52 C53 H53 119.7 . . ?
 C55 C54 P4 125.6(2) . . ?
 C59 C54 P4 116.3(2) . . ?
 C59 C54 C55 118.0(3) . . ?
 C54 C55 H55 119.4 . . ?
 C56 C55 C54 121.1(3) . . ?
 C56 C55 H55 119.4 . . ?
 C55 C56 H56 120.2 . . ?
 C57 C56 C55 119.7(3) . . ?
 C57 C56 H56 120.2 . . ?
 C56 C57 H57 120.1 . . ?
 C58 C57 C56 119.8(3) . . ?
 C58 C57 H57 120.1 . . ?
 C57 C58 H58 119.9 . . ?
 C59 C58 C57 120.2(3) . . ?
 C59 C58 H58 119.9 . . ?
 C54 C59 H59 119.4 . . ?
 C58 C59 C54 121.1(3) . . ?
 C58 C59 H59 119.4 . . ?
 Si4 C60 H60A 109.5 . . ?
 Si4 C60 H60B 109.5 . . ?
 Si4 C60 H60C 109.5 . . ?
 H60A C60 H60B 109.5 . . ?
 H60A C60 H60C 109.5 . . ?
 H60B C60 H60C 109.5 . . ?
 Si4 C61 H61A 109.5 . . ?
 Si4 C61 H61B 109.5 . . ?
 Si4 C61 H61C 109.5 . . ?
 H61A C61 H61B 109.5 . . ?
 H61A C61 H61C 109.5 . . ?
 H61B C61 H61C 109.5 . . ?
 Si4 C62 H62A 109.5 . . ?
 Si4 C62 H62B 109.5 . . ?
 Si4 C62 H62C 109.5 . . ?
 H62A C62 H62B 109.5 . . ?
 H62A C62 H62C 109.5 . . ?
 H62B C62 H62C 109.5 . . ?
 H63A C63 H63B 109.5 . . ?
 H63A C63 H63C 109.5 . . ?
 H63B C63 H63C 109.5 . . ?
 C64 C63 H63A 109.5 . . ?
 C64 C63 H63B 109.5 . . ?
 C64 C63 H63C 109.5 . . ?
 C65 C64 C63 120.9(4) . . ?
 C69 C64 C63 120.0(4) . . ?
 C69 C64 C65 119.1(4) . . ?
 C64 C65 H65 120.6 . . ?
 C64 C65 C66 118.8(4) . . ?
 C66 C65 H65 120.6 . . ?
 C65 C66 H66 120.6 . . ?
 C67 C66 C65 118.8(4) . . ?
 C67 C66 H66 120.6 . . ?
 C66 C67 H67 119.1 . . ?
 C68 C67 C66 121.8(4) . . ?
 C68 C67 H67 119.1 . . ?
 C67 C68 H68 120.1 . . ?
 C67 C68 C69 119.8(5) . . ?
 C69 C68 H68 120.1 . . ?
 C64 C69 C68 121.7(4) . . ?
 C64 C69 H69 119.2 . . ?
 C68 C69 H69 119.2 . . ?

loop_
  _geom_torsion_atom_site_label_1
  _geom_torsion_atom_site_label_2
  _geom_torsion_atom_site_label_3
  _geom_torsion_atom_site_label_4
  _geom_torsion
  _geom_torsion_site_symmetry_1
  _geom_torsion_site_symmetry_2
  _geom_torsion_site_symmetry_3
  _geom_torsion_site_symmetry_4
  _geom_torsion_publ_flag
 P1 C2 C3 C4 177.4(2) . . . . ?
 P1 C2 C7 C6 -176.9(2) . . . . ?
 P1 C8 C9 C10 174.5(2) . . . . ?
 P1 C8 C13 C12 -174.5(2) . . . . ?
 P2 C17 C18 C19 173.6(3) . . . . ?
 P2 C17 C22 C21 -175.0(3) . . . . ?
 P2 C23 C24 C25 -178.7(3) . . . . ?
 P2 C23 C28 C27 -179.9(2) . . . . ?
 P3 C33 C34 C35 -171.0(2) . . . . ?
 P3 C33 C38 C37 171.1(2) . . . . ?
 P3 C39 C40 C41 -175.8(2) . . . . ?
 P3 C39 C44 C43 175.7(2) . . . . ?
 P4 C48 C49 C50 -171.7(2) . . . . ?
 P4 C48 C53 C52 172.8(2) . . . . ?
 P4 C54 C55 C56 -179.0(3) . . . . ?
 P4 C54 C59 C58 178.1(3) . . . . ?
 N1 P1 C1 Tb1 1.60(13) . . . . ?
 N1 P1 C1 Ag1 -75.84(17) . . . . ?
 N1 P1 C1 P2 85.9(3) . . . . ?
 N1 P1 C2 C3 44.3(3) . . . . ?
 N1 P1 C2 C7 -138.9(2) . . . . ?
 N1 P1 C8 C9 -167.7(2) . . . . ?
 N1 P1 C8 C13 8.0(3) . . . . ?
 N2 P2 C1 Tb1 -3.61(13) . . . . ?
 N2 P2 C1 Ag1 74.75(15) . . . . ?
 N2 P2 C1 P1 -88.0(3) . . . . ?
 N2 P2 C17 C18 -128.8(2) . . . . ?
 N2 P2 C17 C22 46.9(3) . . . . ?
 N2 P2 C23 C24 15.5(3) . . . . ?
 N2 P2 C23 C28 -162.8(2) . . . . ?
 N3 P3 C32 Tb1 -4.08(13) . . . . ?
 N3 P3 C32 P4 -176.86(19) . . . . ?
 N3 P3 C33 C34 -162.1(2) . . . . ?
 N3 P3 C33 C38 25.4(3) . . . . ?
 N3 P3 C39 C40 85.7(3) . . . . ?
 N3 P3 C39 C44 -90.8(2) . . . . ?
 N4 P4 C32 Tb1 11.2(3) . . . . ?
 N4 P4 C32 P3 -179.92(18) . . . . ?
 N4 P4 C48 C49 -155.7(2) . . . . ?
 N4 P4 C48 C53 32.1(3) . . . . ?
 N4 P4 C54 C55 94.9(3) . . . . ?
 N4 P4 C54 C59 -81.3(3) . . . . ?
 C1 P1 N1 Tb1 -1.72(14) . . . . ?
 C1 P1 N1 Si1 159.05(17) . . . . ?
 C1 P1 C2 C3 -75.5(2) . . . . ?
 C1 P1 C2 C7 101.3(3) . . . . ?
 C1 P1 C8 C9 -43.7(3) . . . . ?
 C1 P1 C8 C13 132.0(2) . . . . ?
 C1 P2 N2 Tb1 3.97(14) . . . . ?
 C1 P2 N2 Si2 175.16(18) . . . . ?
 C1 P2 C17 C18 106.7(3) . . . . ?
 C1 P2 C17 C22 -77.6(3) . . . . ?
 C1 P2 C23 C24 134.7(3) . . . . ?
 C1 P2 C23 C28 -43.6(3) . . . . ?
 C2 P1 N1 Tb1 -119.35(11) . . . . ?
 C2 P1 N1 Si1 41.4(2) . . . . ?
 C2 P1 C1 Tb1 120.61(11) . . . . ?
 C2 P1 C1 Ag1 43.17(18) . . . . ?
 C2 P1 C1 P2 -155.1(2) . . . . ?
 C2 P1 C8 C9 72.7(2) . . . . ?
 C2 P1 C8 C13 -111.6(2) . . . . ?
 C2 C3 C4 C5 -0.6(5) . . . . ?
 C3 C2 C7 C6 -0.2(4) . . . . ?
 C3 C4 C5 C6 0.5(5) . . . . ?
 C4 C5 C6 C7 -0.2(5) . . . . ?
 C5 C6 C7 C2 0.0(5) . . . . ?
 C7 C2 C3 C4 0.4(4) . . . . ?
 C8 P1 N1 Tb1 122.65(11) . . . . ?
 C8 P1 N1 Si1 -76.6(2) . . . . ?
 C8 P1 C1 Tb1 -123.20(11) . . . . ?
 C8 P1 C1 Ag1 159.36(14) . . . . ?
 C8 P1 C1 P2 -38.9(3) . . . . ?
 C8 P1 C2 C3 165.4(2) . . . . ?
 C8 P1 C2 C7 -17.8(3) . . . . ?
 C8 C9 C10 C11 0.3(5) . . . . ?
 C9 C8 C13 C12 1.3(4) . . . . ?
 C9 C10 C11 C12 0.9(5) . . . . ?
 C10 C11 C12 C13 -0.9(5) . . . . ?
 C11 C12 C13 C8 -0.2(5) . . . . ?
 C13 C8 C9 C10 -1.3(4) . . . . ?
 C14 Si1 N1 Tb1 35.4(2) . . . . ?
 C14 Si1 N1 P1 -118.9(2) . . . . ?
 C15 Si1 N1 Tb1 155.78(17) . . . . ?
 C15 Si1 N1 P1 1.5(2) . . . . ?
 C16 Si1 N1 Tb1 -83.40(19) . . . . ?
 C16 Si1 N1 P1 122.3(2) . . . . ?
 C17 P2 N2 Tb1 -125.02(11) . . . . ?
 C17 P2 N2 Si2 46.2(2) . . . . ?
 C17 P2 C1 Tb1 120.09(12) . . . . ?
 C17 P2 C1 Ag1 -161.54(12) . . . . ?
 C17 P2 C1 P1 35.7(3) . . . . ?
 C17 P2 C23 C24 -101.3(3) . . . . ?
 C17 P2 C23 C28 80.4(3) . . . . ?
 C17 C18 C19 C20 0.9(5) . . . . ?
 C18 C17 C22 C21 0.9(5) . . . . ?
 C18 C19 C20 C21 1.5(5) . . . . ?
 C19 C20 C21 C22 -2.8(5) . . . . ?
 C20 C21 C22 C17 1.6(5) . . . . ?
 C22 C17 C18 C19 -2.1(5) . . . . ?
 C23 P2 N2 Tb1 120.54(11) . . . . ?
 C23 P2 N2 Si2 -68.3(2) . . . . ?
 C23 P2 C1 Tb1 -124.77(11) . . . . ?
 C23 P2 C1 Ag1 -46.40(16) . . . . ?
 C23 P2 C1 P1 150.8(2) . . . . ?
 C23 P2 C17 C18 -8.9(3) . . . . ?
 C23 P2 C17 C22 166.7(2) . . . . ?
 C23 C24 C25 C26 -1.1(6) . . . . ?
 C24 C23 C28 C27 1.7(5) . . . . ?
 C24 C25 C26 C27 1.3(6) . . . . ?
 C25 C26 C27 C28 0.1(6) . . . . ?
 C26 C27 C28 C23 -1.6(5) . . . . ?
 C28 C23 C24 C25 -0.4(5) . . . . ?
 C29 Si2 N2 Tb1 -79.0(2) . . . . ?
 C29 Si2 N2 P2 112.6(2) . . . . ?
 C30 Si2 N2 Tb1 159.27(17) . . . . ?
 C30 Si2 N2 P2 -9.1(3) . . . . ?
 C31 Si2 N2 Tb1 38.9(2) . . . . ?
 C31 Si2 N2 P2 -129.5(2) . . . . ?
 C32 P3 N3 Tb1 4.19(13) . . . . ?
 C32 P3 N3 Si3 -160.8(2) . . . . ?
 C32 P3 C33 C34 81.0(3) . . . . ?
 C32 P3 C33 C38 -91.5(3) . . . . ?
 C32 P3 C39 C40 -156.3(2) . . . . ?
 C32 P3 C39 C44 27.1(3) . . . . ?
 C32 P4 N4 Ag1 -6.48(19) . . . . ?
 C32 P4 N4 Si4 -169.86(19) . . . . ?
 C32 P4 C48 C49 80.2(3) . . . . ?
 C32 P4 C48 C53 -92.1(3) . . . . ?
 C32 P4 C54 C55 -140.1(3) . . . . ?
 C32 P4 C54 C59 43.8(3) . . . . ?
 C33 P3 N3 Tb1 -118.62(11) . . . . ?
 C33 P3 N3 Si3 76.4(2) . . . . ?
 C33 P3 C32 Tb1 115.65(12) . . . . ?
 C33 P3 C32 P4 -57.1(2) . . . . ?
 C33 P3 C39 C40 -30.4(3) . . . . ?
 C33 P3 C39 C44 153.0(2) . . . . ?
 C33 C34 C35 C36 -0.2(5) . . . . ?
 C34 C33 C38 C37 -1.7(5) . . . . ?
 C34 C35 C36 C37 -1.1(5) . . . . ?
 C35 C36 C37 C38 0.9(5) . . . . ?
 C36 C37 C38 C33 0.5(5) . . . . ?
 C38 C33 C34 C35 1.6(5) . . . . ?
 C39 P3 N3 Tb1 129.47(11) . . . . ?
 C39 P3 N3 Si3 -35.5(2) . . . . ?
 C39 P3 C32 Tb1 -124.33(12) . . . . ?
 C39 P3 C32 P4 62.9(2) . . . . ?
 C39 P3 C33 C34 -46.4(3) . . . . ?
 C39 P3 C33 C38 141.1(2) . . . . ?
 C39 C40 C41 C42 -0.2(5) . . . . ?
 C40 C39 C44 C43 -1.0(4) . . . . ?
 C40 C41 C42 C43 -0.1(5) . . . . ?
 C41 C42 C43 C44 -0.1(5) . . . . ?
 C42 C43 C44 C39 0.7(4) . . . . ?
 C44 C39 C40 C41 0.7(5) . . . . ?
 C45 Si3 N3 Tb1 -99.80(19) . . . . ?
 C45 Si3 N3 P3 61.0(3) . . . . ?
 C46 Si3 N3 Tb1 136.8(2) . . . . ?
 C46 Si3 N3 P3 -62.4(3) . . . . ?
 C47 Si3 N3 Tb1 18.3(2) . . . . ?
 C47 Si3 N3 P3 179.2(2) . . . . ?
 C48 P4 N4 Ag1 -129.25(13) . . . . ?
 C48 P4 N4 Si4 67.4(2) . . . . ?
 C48 P4 C32 Tb1 131.6(2) . . . . ?
 C48 P4 C32 P3 -59.5(2) . . . . ?
 C48 P4 C54 C55 -19.3(3) . . . . ?
 C48 P4 C54 C59 164.6(2) . . . . ?
 C48 C49 C50 C51 -0.2(5) . . . . ?
 C49 C48 C53 C52 0.1(5) . . . . ?
 C49 C50 C51 C52 -0.7(5) . . . . ?
 C50 C51 C52 C53 1.4(5) . . . . ?
 C51 C52 C53 C48 -1.1(5) . . . . ?
 C53 C48 C49 C50 0.5(4) . . . . ?
 C54 P4 N4 Ag1 117.44(14) . . . . ?
 C54 P4 N4 Si4 -45.9(2) . . . . ?
 C54 P4 C32 Tb1 -110.8(2) . . . . ?
 C54 P4 C32 P3 58.1(2) . . . . ?
 C54 P4 C48 C49 -40.8(3) . . . . ?
 C54 P4 C48 C53 146.9(2) . . . . ?
 C54 C55 C56 C57 2.0(5) . . . . ?
 C55 C54 C59 C58 1.6(5) . . . . ?
 C55 C56 C57 C58 0.4(6) . . . . ?
 C56 C57 C58 C59 -1.7(6) . . . . ?
 C57 C58 C59 C54 0.7(5) . . . . ?
 C59 C54 C55 C56 -3.0(5) . . . . ?
 C60 Si4 N4 Ag1 -77.7(2) . . . . ?
 C60 Si4 N4 P4 85.4(3) . . . . ?
 C61 Si4 N4 Ag1 159.80(18) . . . . ?
 C61 Si4 N4 P4 -37.1(3) . . . . ?
 C62 Si4 N4 Ag1 40.6(2) . . . . ?
 C62 Si4 N4 P4 -156.3(2) . . . . ?
 C63 C64 C65 C66 178.7(4) . . . . ?
 C63 C64 C69 C68 -177.0(4) . . . . ?
 C64 C65 C66 C67 -1.4(6) . . . . ?
 C65 C64 C69 C68 1.8(6) . . . . ?
 C65 C66 C67 C68 1.3(6) . . . . ?
 C66 C67 C68 C69 0.3(7) . . . . ?
 C67 C68 C69 C64 -1.9(7) . . . . ?
 C69 C64 C65 C66 -0.1(6) . . . . ?

_shelx_res_file
;
TITL TBMGLJ in C2/c #15
CELL 1.54184 45.785652 12.918542 24.182057 90 104.6826 90
ZERR 8 0.002743 0.000688 0.001153 0 0.0054 0
LATT 7
SYMM -X,+Y,0.5-Z
 
SFAC C H Ag N P Si Tb
UNIT 552 672 8 32 32 32 8
 
L.S. 12 0 0
PLAN  20
TEMP -153(2)
FREE Tb1 P3
FREE Tb1 P2
FREE Tb1 P1
FREE Tb1 Ag1
MORE -1
BOND $H
CONF
HTAB
rem EXTI insignif
fmap 2 53
acta
OMIT 19 13 9
REM <HKL>R:/LiddleGroup/FRAMES/Matt/Terbium/TBMGLJ/TBMGLJ.hkl</HKL>
 
WGHT    0.044600    2.928300
FVAR       0.82514
TB1   7    0.643213    0.410428    0.301063    11.00000    0.01581    0.01294 =
         0.01522   -0.00129    0.00310    0.00035
AG1   3    0.635817    0.228698    0.376523    11.00000    0.02175    0.01568 =
         0.01569   -0.00042    0.00591    0.00015
P1    5    0.680322    0.217798    0.292348    11.00000    0.01517    0.01456 =
         0.01501   -0.00104    0.00319    0.00089
P2    5    0.609671    0.217812    0.246484    11.00000    0.01518    0.01463 =
         0.01540   -0.00245    0.00339   -0.00136
P3    5    0.634689    0.593359    0.370875    11.00000    0.01829    0.01232 =
         0.01547   -0.00083    0.00443    0.00069
P4    5    0.624760    0.415683    0.447954    11.00000    0.01771    0.01452 =
         0.01388   -0.00059    0.00436   -0.00028
SI1   6    0.727670    0.388277    0.318256    11.00000    0.01586    0.01979 =
         0.01859   -0.00151    0.00280   -0.00144
SI2   6    0.567694    0.395521    0.194833    11.00000    0.02001    0.02101 =
         0.01940   -0.00217   -0.00164    0.00321
SI3   6    0.657507    0.681263    0.270727    11.00000    0.02550    0.01671 =
         0.02365    0.00380    0.00981    0.00146
SI4   6    0.615600    0.201602    0.493325    11.00000    0.02709    0.01793 =
         0.01943    0.00233    0.00851   -0.00130
N1    4    0.691389    0.337594    0.297468    11.00000    0.01612    0.01673 =
         0.01876   -0.00045    0.00393    0.00089
N2    4    0.598753    0.337517    0.239898    11.00000    0.01700    0.01795 =
         0.01535   -0.00115    0.00021    0.00078
N3    4    0.643407    0.591436    0.309474    11.00000    0.02276    0.01232 =
         0.01825   -0.00222    0.00623    0.00000
N4    4    0.626914    0.291448    0.450850    11.00000    0.02975    0.01635 =
         0.01603   -0.00095    0.00891    0.00004
C1    1    0.643690    0.209513    0.294357    11.00000    0.01767    0.01398 =
         0.01588   -0.00270    0.00338   -0.00068
C2    1    0.702421    0.144943    0.353472    11.00000    0.01468    0.02090 =
         0.01718    0.00263    0.00197    0.00005
C3    1    0.707186    0.190998    0.407392    11.00000    0.02379    0.02145 =
         0.02125    0.00191    0.00439   -0.00078
AFIX  43
H3    2    0.699740    0.258734    0.410738    11.00000   -1.20000
AFIX   0
C4    1    0.722704    0.138462    0.455983    11.00000    0.02663    0.03028 =
         0.01842    0.00207    0.00195   -0.00421
AFIX  43
H4    2    0.726026    0.170491    0.492413    11.00000   -1.20000
AFIX   0
C5    1    0.733368    0.039239    0.451417    11.00000    0.02770    0.03153 =
         0.02790    0.01114   -0.00044    0.00054
AFIX  43
H5    2    0.743863    0.002980    0.484714    11.00000   -1.20000
AFIX   0
C6    1    0.728685   -0.006924    0.398192    11.00000    0.02872    0.02099 =
         0.03311    0.00623    0.00286    0.00622
AFIX  43
H6    2    0.736054   -0.074848    0.395054    11.00000   -1.20000
AFIX   0
C7    1    0.713254    0.045652    0.349322    11.00000    0.02118    0.01930 =
         0.02321    0.00129    0.00159   -0.00039
AFIX  43
H7    2    0.710114    0.013489    0.312958    11.00000   -1.20000
AFIX   0
C8    1    0.686329    0.155968    0.228642    11.00000    0.01737    0.01761 =
         0.01732   -0.00135    0.00373    0.00411
C9    1    0.673097    0.059844    0.210965    11.00000    0.01905    0.02067 =
         0.02423   -0.00299    0.00500   -0.00011
AFIX  43
H9    2    0.662447    0.024251    0.234161    11.00000   -1.20000
AFIX   0
C10   1    0.675428    0.016031    0.159663    11.00000    0.02362    0.02415 =
         0.02745   -0.00790    0.00262    0.00254
AFIX  43
H10   2    0.666337   -0.049081    0.147808    11.00000   -1.20000
AFIX   0
C11   1    0.691050    0.067754    0.126004    11.00000    0.02881    0.03581 =
         0.01725   -0.00536    0.00416    0.01033
AFIX  43
H11   2    0.692403    0.038376    0.090725    11.00000   -1.20000
AFIX   0
C12   1    0.704714    0.161941    0.143359    11.00000    0.02775    0.03010 =
         0.02025    0.00184    0.00682    0.00640
AFIX  43
H12   2    0.715662    0.196582    0.120352    11.00000   -1.20000
AFIX   0
C13   1    0.702375    0.205516    0.194361    11.00000    0.02198    0.01967 =
         0.02159    0.00002    0.00453    0.00351
AFIX  43
H13   2    0.711834    0.270095    0.206181    11.00000   -1.20000
AFIX   0
C14   1    0.730121    0.469220    0.383508    11.00000    0.03084    0.03799 =
         0.02446   -0.01107    0.00975   -0.01294
AFIX 137
H14A  2    0.713855    0.520646    0.375574    11.00000   -1.50000
H14B  2    0.749679    0.504642    0.393938    11.00000   -1.50000
H14C  2    0.728113    0.424735    0.415164    11.00000   -1.50000
AFIX   0
C15   1    0.758492    0.289301    0.335717    11.00000    0.01906    0.03001 =
         0.04568    0.00578    0.00647    0.00372
AFIX 137
H15A  2    0.758594    0.256107    0.372205    11.00000   -1.50000
H15B  2    0.777993    0.323062    0.338645    11.00000   -1.50000
H15C  2    0.755028    0.236907    0.305442    11.00000   -1.50000
AFIX   0
C16   1    0.736806    0.473081    0.262086    11.00000    0.02247    0.03125 =
         0.02555    0.00330    0.00408   -0.00900
AFIX 137
H16A  2    0.740686    0.429927    0.231386    11.00000   -1.50000
H16B  2    0.754783    0.514449    0.279067    11.00000   -1.50000
H16C  2    0.719727    0.519240    0.246417    11.00000   -1.50000
AFIX   0
C17   1    0.606681    0.165990    0.175202    11.00000    0.01598    0.01925 =
         0.01577   -0.00443    0.00173    0.00006
C18   1    0.591639    0.073857    0.156606    11.00000    0.02792    0.02623 =
         0.02317   -0.00602    0.00783   -0.00495
AFIX  43
H18   2    0.584334    0.032441    0.182677    11.00000   -1.20000
AFIX   0
C19   1    0.587197    0.041808    0.099982    11.00000    0.03056    0.03127 =
         0.03204   -0.01411    0.00801   -0.00823
AFIX  43
H19   2    0.576642   -0.020715    0.087572    11.00000   -1.20000
AFIX   0
C20   1    0.598069    0.100530    0.061993    11.00000    0.03395    0.03609 =
         0.01911   -0.00700    0.00505    0.00272
AFIX  43
H20   2    0.594612    0.079561    0.023216    11.00000   -1.20000
AFIX   0
C21   1    0.614187    0.190979    0.080833    11.00000    0.03763    0.02649 =
         0.02262    0.00087    0.01143    0.00062
AFIX  43
H21   2    0.622509    0.230192    0.055295    11.00000   -1.20000
AFIX   0
C22   1    0.618030    0.223441    0.136610    11.00000    0.03062    0.02053 =
         0.02175   -0.00186    0.00594   -0.00262
AFIX  43
H22   2    0.628593    0.286017    0.148855    11.00000   -1.20000
AFIX   0
C23   1    0.584635    0.135946    0.275266    11.00000    0.01834    0.01963 =
         0.01851   -0.00330    0.00324   -0.00357
C24   1    0.555797    0.166393    0.277254    11.00000    0.02469    0.03381 =
         0.03759    0.00939    0.01044    0.00075
AFIX  43
H24   2    0.548316    0.232006    0.262395    11.00000   -1.20000
AFIX   0
C25   1    0.537780    0.102022    0.300710    11.00000    0.02418    0.04643 =
         0.04735    0.01394    0.01285    0.00032
AFIX  43
H25   2    0.518255    0.124358    0.302390    11.00000   -1.20000
AFIX   0
C26   1    0.548208    0.005165    0.321705    11.00000    0.03164    0.03577 =
         0.03614    0.00372    0.01635   -0.00838
AFIX  43
H26   2    0.535744   -0.039428    0.337049    11.00000   -1.20000
AFIX   0
C27   1    0.576860   -0.025789    0.320089    11.00000    0.03554    0.02318 =
         0.03441    0.00056    0.01218   -0.00458
AFIX  43
H27   2    0.584125   -0.091976    0.334348    11.00000   -1.20000
AFIX   0
C28   1    0.595046    0.039294    0.297758    11.00000    0.02394    0.02130 =
         0.03298   -0.00295    0.01269    0.00007
AFIX  43
H28   2    0.614892    0.017855    0.297745    11.00000   -1.20000
AFIX   0
C29   1    0.540716    0.446666    0.234774    11.00000    0.02270    0.03331 =
         0.03381   -0.00582    0.00252    0.00613
AFIX 137
H29A  2    0.527850    0.499677    0.211714    11.00000   -1.50000
H29B  2    0.552057    0.477154    0.270968    11.00000   -1.50000
H29C  2    0.528109    0.389960    0.242562    11.00000   -1.50000
AFIX   0
C30   1    0.545294    0.309469    0.137144    11.00000    0.02840    0.03451 =
         0.02892   -0.00824   -0.00802    0.00522
AFIX 137
H30A  2    0.541010    0.243941    0.153939    11.00000   -1.50000
H30B  2    0.556897    0.295829    0.108984    11.00000   -1.50000
H30C  2    0.526256    0.343616    0.118328    11.00000   -1.50000
AFIX   0
C31   1    0.581763    0.507977    0.160272    11.00000    0.04442    0.03082 =
         0.02806    0.00963    0.00274    0.00500
AFIX 137
H31A  2    0.564574    0.545306    0.136100    11.00000   -1.50000
H31B  2    0.594856    0.482912    0.136755    11.00000   -1.50000
H31C  2    0.593233    0.554646    0.189848    11.00000   -1.50000
AFIX   0
C32   1    0.634032    0.466734    0.389617    11.00000    0.02050    0.01550 =
         0.01772   -0.00003    0.00456    0.00173
C33   1    0.598683    0.660885    0.363032    11.00000    0.01970    0.01373 =
         0.02228   -0.00054    0.00600    0.00087
C34   1    0.589677    0.699303    0.410337    11.00000    0.02466    0.02220 =
         0.02278   -0.00034    0.00625    0.00247
AFIX  43
H34   2    0.603603    0.699275    0.446899    11.00000   -1.20000
AFIX   0
C35   1    0.560767    0.737321    0.404571    11.00000    0.03027    0.02253 =
         0.03374   -0.00026    0.01475    0.00519
AFIX  43
H35   2    0.554995    0.762889    0.437086    11.00000   -1.20000
AFIX   0
C36   1    0.540255    0.738121    0.351463    11.00000    0.02184    0.02370 =
         0.04546    0.00469    0.01215    0.00389
AFIX  43
H36   2    0.520331    0.763127    0.347672    11.00000   -1.20000
AFIX   0
C37   1    0.548805    0.702545    0.304085    11.00000    0.02484    0.02591 =
         0.03379    0.00222    0.00294    0.00302
AFIX  43
H37   2    0.534840    0.704040    0.267576    11.00000   -1.20000
AFIX   0
C38   1    0.577994    0.664290    0.309712    11.00000    0.02483    0.01997 =
         0.02294    0.00013    0.00431   -0.00080
AFIX  43
H38   2    0.583772    0.640397    0.276870    11.00000   -1.20000
AFIX   0
C39   1    0.661430    0.676469    0.419998    11.00000    0.02277    0.01805 =
         0.01581   -0.00293    0.00601   -0.00280
C40   1    0.657622    0.783213    0.422392    11.00000    0.02309    0.02091 =
         0.03015   -0.00611    0.00681    0.00032
AFIX  43
H40   2    0.639833    0.814266    0.399482    11.00000   -1.20000
AFIX   0
C41   1    0.679333    0.844820    0.457610    11.00000    0.03134    0.02056 =
         0.03802   -0.00993    0.01097   -0.00374
AFIX  43
H41   2    0.676424    0.917536    0.458649    11.00000   -1.20000
AFIX   0
C42   1    0.705301    0.800219    0.491321    11.00000    0.02483    0.03328 =
         0.02894   -0.01007    0.00837   -0.00769
AFIX  43
H42   2    0.720264    0.842214    0.515502    11.00000   -1.20000
AFIX   0
C43   1    0.709354    0.694180    0.489621    11.00000    0.02042    0.02987 =
         0.02609    0.00151    0.00724   -0.00302
AFIX  43
H43   2    0.727183    0.663593    0.512668    11.00000   -1.20000
AFIX   0
C44   1    0.687536    0.632045    0.454445    11.00000    0.02094    0.02054 =
         0.02125   -0.00089    0.00823    0.00085
AFIX  43
H44   2    0.690412    0.559264    0.453873    11.00000   -1.20000
AFIX   0
C45   1    0.695865    0.732741    0.308133    11.00000    0.03578    0.03111 =
         0.03899   -0.00451    0.01558   -0.01263
AFIX 137
H45A  2    0.710424    0.675639    0.315989    11.00000   -1.50000
H45B  2    0.694909    0.765416    0.344206    11.00000   -1.50000
H45C  2    0.702244    0.783983    0.283689    11.00000   -1.50000
AFIX   0
C46   1    0.631862    0.794696    0.248691    11.00000    0.05153    0.02493 =
         0.06326    0.01609    0.02770    0.00963
AFIX 137
H46A  2    0.640659    0.842148    0.225707    11.00000   -1.50000
H46B  2    0.629318    0.830803    0.282805    11.00000   -1.50000
H46C  2    0.612162    0.770619    0.226007    11.00000   -1.50000
AFIX   0
C47   1    0.661133    0.611194    0.204759    11.00000    0.03315    0.04242 =
         0.01886    0.00231    0.00937   -0.00074
AFIX 137
H47A  2    0.673470    0.652393    0.185235    11.00000   -1.50000
H47B  2    0.641037    0.600720    0.179105    11.00000   -1.50000
H47C  2    0.670785    0.543899    0.215508    11.00000   -1.50000
AFIX   0
C48   1    0.649542    0.464725    0.513948    11.00000    0.02011    0.01960 =
         0.01638    0.00100    0.00478   -0.00148
C49   1    0.646018    0.560923    0.537147    11.00000    0.02008    0.02543 =
         0.01925   -0.00192    0.00486   -0.00180
AFIX  43
H49   2    0.628474    0.600749    0.521103    11.00000   -1.20000
AFIX   0
C50   1    0.667713    0.599712    0.583360    11.00000    0.02507    0.03095 =
         0.02031   -0.00766    0.00525   -0.00673
AFIX  43
H50   2    0.665057    0.665703    0.598725    11.00000   -1.20000
AFIX   0
C51   1    0.693313    0.541596    0.607021    11.00000    0.02645    0.03811 =
         0.01837    0.00096   -0.00185   -0.00811
AFIX  43
H51   2    0.708342    0.568199    0.638392    11.00000   -1.20000
AFIX   0
C52   1    0.697000    0.445182    0.585081    11.00000    0.02452    0.03489 =
         0.02968    0.00979   -0.00129   -0.00040
AFIX  43
H52   2    0.714342    0.404949    0.601917    11.00000   -1.20000
AFIX   0
C53   1    0.675460    0.407035    0.538577    11.00000    0.02327    0.02096 =
         0.02337    0.00373    0.00387    0.00040
AFIX  43
H53   2    0.678294    0.341166    0.523260    11.00000   -1.20000
AFIX   0
C54   1    0.586555    0.452661    0.450287    11.00000    0.01920    0.01609 =
         0.02110    0.00218    0.00477    0.00006
C55   1    0.577608    0.480167    0.499411    11.00000    0.02320    0.03017 =
         0.02310   -0.00360    0.00743   -0.00243
AFIX  43
H55   2    0.592152    0.481501    0.535256    11.00000   -1.20000
AFIX   0
C56   1    0.547787    0.505609    0.496711    11.00000    0.02490    0.04374 =
         0.03081   -0.00364    0.01415   -0.00129
AFIX  43
H56   2    0.542157    0.526233    0.530281    11.00000   -1.20000
AFIX   0
C57   1    0.526271    0.500745    0.444743    11.00000    0.01896    0.04317 =
         0.04340    0.00315    0.01034    0.00146
AFIX  43
H57   2    0.505874    0.518496    0.442562    11.00000   -1.20000
AFIX   0
C58   1    0.534629    0.469919    0.396047    11.00000    0.02263    0.03974 =
         0.02979    0.00285    0.00174   -0.00256
AFIX  43
H58   2    0.519825    0.464718    0.360651    11.00000   -1.20000
AFIX   0
C59   1    0.564416    0.446726    0.398801    11.00000    0.02139    0.02882 =
         0.01943   -0.00048    0.00486   -0.00162
AFIX  43
H59   2    0.569908    0.426391    0.365047    11.00000   -1.20000
AFIX   0
C60   1    0.575274    0.165103    0.464068    11.00000    0.03601    0.04263 =
         0.03412    0.01023    0.00715   -0.01387
AFIX 137
H60A  2    0.562627    0.227186    0.460394    11.00000   -1.50000
H60B  2    0.569261    0.115908    0.489998    11.00000   -1.50000
H60C  2    0.572720    0.133013    0.426420    11.00000   -1.50000
AFIX   0
C61   1    0.620370    0.242956    0.569228    11.00000    0.06711    0.03912 =
         0.02263    0.00145    0.01487   -0.01714
AFIX 137
H61A  2    0.641639    0.259340    0.586380    11.00000   -1.50000
H61B  2    0.613985    0.186770    0.590754    11.00000   -1.50000
H61C  2    0.607984    0.304423    0.570316    11.00000   -1.50000
AFIX   0
C62   1    0.639856    0.085410    0.492669    11.00000    0.05275    0.03024 =
         0.06157    0.02516    0.03016    0.01499
AFIX 137
H62A  2    0.634872    0.055033    0.454282    11.00000   -1.50000
H62B  2    0.636260    0.034265    0.520140    11.00000   -1.50000
H62C  2    0.661148    0.106029    0.503241    11.00000   -1.50000
AFIX   0
 
C63   1    0.505352    0.798771    0.506617    11.00000    0.05229    0.08460 =
         0.03616   -0.00056    0.00397    0.02148
AFIX 137
H63A  2    0.490592    0.791030    0.529440    11.00000   -1.50000
H63B  2    0.519896    0.852935    0.523372    11.00000   -1.50000
H63C  2    0.516029    0.733123    0.506263    11.00000   -1.50000
AFIX   0
C64   1    0.489295    0.828286    0.446402    11.00000    0.03159    0.04287 =
         0.03432    0.00256    0.01121    0.00779
C65   1    0.495570    0.921195    0.422988    11.00000    0.03328    0.03715 =
         0.07237   -0.00472    0.02220    0.00446
AFIX  43
H65   2    0.509820    0.968289    0.444967    11.00000   -1.20000
AFIX   0
C66   1    0.480098    0.944833    0.364832    11.00000    0.05580    0.04534 =
         0.09226    0.03286    0.05360    0.02536
AFIX  43
H66   2    0.483616    1.008519    0.347965    11.00000   -1.20000
AFIX   0
C67   1    0.460297    0.874278    0.334331    11.00000    0.04779    0.06964 =
         0.03791    0.00194    0.01034    0.03227
AFIX  43
H67   2    0.450345    0.888981    0.295652    11.00000   -1.20000
AFIX   0
C68   1    0.454466    0.784446    0.357488    11.00000    0.04692    0.05550 =
         0.05391   -0.00559   -0.00260    0.01160
AFIX  43
H68   2    0.440641    0.736430    0.335226    11.00000   -1.20000
AFIX   0
C69   1    0.468605    0.762269    0.413602    11.00000    0.03819    0.04333 =
         0.05162    0.00141    0.00830    0.00159
AFIX  43
H69   2    0.463877    0.699571    0.429946    11.00000   -1.20000
AFIX   0
HKLF 4
 
REM  TBMGLJ in C2/c #15
REM R1 =  0.0341 for   12320 Fo > 4sig(Fo)  and  0.0389 for all   13618 data
REM    761 parameters refined using      0 restraints
 
END  
     
WGHT      0.0446      2.9284 

REM No hydrogen bonds found for HTAB generation

REM Highest difference peak  0.705,  deepest hole -0.885,  1-sigma level  0.083
Q1    1   0.6003  0.4182  0.3168  11.00000  0.05    0.71
Q2    1   0.6589  0.4675  0.3174  11.00000  0.05    0.60
Q3    1   0.6197  0.1599  0.3598  11.00000  0.05    0.49
Q4    1   0.6613  0.3462  0.3203  11.00000  0.05    0.47
Q5    1   0.5984  0.4121  0.2870  11.00000  0.05    0.45
Q6    1   0.6401  0.2852  0.3580  11.00000  0.05    0.44
Q7    1   0.5004  0.9788  0.3963  11.00000  0.05    0.43
Q8    1   0.6821  0.2334  0.3967  11.00000  0.05    0.42
Q9    1   0.5781  0.4608  0.1799  11.00000  0.05    0.39
Q10   1   0.6857  0.4023  0.2976  11.00000  0.05    0.38
Q11   1   0.7392  0.3277  0.3211  11.00000  0.05    0.37
Q12   1   0.6633  0.3641  0.2861  11.00000  0.05    0.36
Q13   1   0.6053  0.2827  0.2351  11.00000  0.05    0.36
Q14   1   0.6445  0.2037  0.3456  11.00000  0.05    0.35
Q15   1   0.6408  0.4780  0.2808  11.00000  0.05    0.35
Q16   1   0.6639  0.1295  0.4263  11.00000  0.05    0.34
Q17   1   0.6203  0.1832  0.3902  11.00000  0.05    0.32
Q18   1   0.4822  0.9156  0.3734  11.00000  0.05    0.32
Q19   1   0.6818  0.1820  0.2577  11.00000  0.05    0.31
Q20   1   0.7002  0.1755  0.2162  11.00000  0.05    0.31

REM The information below was added by Olex2.
REM
REM R1 = 0.0341 for 12320 Fo > 4sig(Fo) and 0.0389 for all 28249 data
REM n/a parameters refined using n/a restraints
REM Highest difference peak 0.71, deepest hole -0.89
REM Mean Shift 0, Max Shift 0.007.

REM +++ Tabular Listing of Refinement Information +++
REM R1_all = 0.0389
REM R1_gt = 0.0341
REM wR_ref = 0.0870
REM GOOF = 1.021
REM Shift_max = 0.007
REM Shift_mean = 0
REM Reflections_all = 28249
REM Reflections_gt = 12320
REM Parameters = n/a
REM Hole = -0.89
REM Peak = 0.71
REM Flack = n/a

;
loop_
  _exptl_crystal_face_index_h
  _exptl_crystal_face_index_k
  _exptl_crystal_face_index_l
  _exptl_crystal_face_perp_dist
  _exptl_oxdiff_crystal_face_indexfrac_h
  _exptl_oxdiff_crystal_face_indexfrac_k
  _exptl_oxdiff_crystal_face_indexfrac_l
  _exptl_oxdiff_crystal_face_x
  _exptl_oxdiff_crystal_face_y
  _exptl_oxdiff_crystal_face_z
 -16 6 9 0.1178 -15.9834 6.0025 8.9958 -0.8981 0.2108 -0.3936
 6 -7 8 0.1427 6.0018 -6.9867 8.0056 0.7524 -0.1821 -0.6878
 -4 6 -9 0.0824 -4.0040 5.9868 -9.0049 -0.6132 0.1597 0.7223
 6 3 -15 0.1122 5.9859 2.9841 -15.0029 -0.1327 0.0162 1.0123
 16 -6 -8 0.1519 15.9845 -6.0017 -7.9958 0.8875 -0.2305 0.3317
 -24 -3 -3 0.1236 -24.0037 -2.9976 -2.9969 0.1856 0.9497 0.0992
 25 4 2 0.0770 25.0034 3.9957 1.9961 -0.2802 -0.9894 -0.0095
 -19 -4 12 0.2029 -18.9888 -3.9846 12.0040 0.1772 0.5094 -0.8562
 0 1 -15 0.1272 -0.0153 0.9866 -15.0011 0.0471 0.2708 0.9561
 11 1 13 0.1232 11.0139 1.0089 12.9991 -0.1668 -0.6554 -0.7754
 28 -3 -3 0.1206 27.9914 -3.0015 -2.9985 0.5877 -0.8129 0.1069
 -20 6 1 0.0990 -19.9916 5.9962 0.9958 -0.8437 0.5044 0.1010
 -7 -2 15 0.1639 -6.9849 -1.9851 15.0021 0.0119 -0.0079 -0.9848
 6 7 8 0.0923 6.0144 6.9990 7.9944 -0.8304 -0.5408 -0.3008
 12 7 -8 0.0638 11.9965 6.9854 -8.0062 -0.6132 -0.4280 0.6905
 30 0 -3 0.0907 29.9939 -0.0047 -3.0010 0.2640 -0.9576 0.1901
 -8 -8 1 0.1587 -8.0053 -7.9904 1.0067 0.8319 0.4564 -0.2842
 -3 -7 -9 0.1629 -3.0157 -7.0001 -8.9945 0.8643 0.4589 0.3632

_olex2_submission_special_instructions 'No special instructions were received'
loop_
  _refln_index_h
  _refln_index_k
  _refln_index_l
  _refln_F_squared_meas
  _refln_F_squared_sigma
  _refln_scale_group_code
 0 0 -2 180659 4190.85 11
 0 0 -3 229.979 66.7156 11
 0 0 3 191.214 32.9551 10
 0 0 -4 4308.83 359.653 11
 0 0 4 4616.03 237.136 10
 0 0 -5 747.299 177.943 11
 0 0 -6 19228.5 994.639 11
 0 0 -7 -11.2784 114.128 11
 0 0 -8 9927.35 782.46 11
 0 0 -9 285.747 205.227 11
 0 0 -10 168154 5069.95 11
 0 0 -11 -96.2768 208.803 11
 0 0 -12 199138 6085.1 11
 0 0 13 -63.1451 304.049 8
 0 0 -13 30.8982 284.362 11
 0 0 14 4893.01 731.53 8
 0 0 -14 6094.59 867.732 11
 0 0 -15 464.532 385.618 11
 0 0 15 4.53071 288.94 8
 0 0 -16 166228 4732.31 3
 0 0 -16 166371 6083.72 11
 0 0 -17 -91.2116 231.306 3
 0 0 -17 106.639 201.522 4
 0 0 -17 -62.2559 224.471 1
 0 0 -18 29737.4 1587.53 1
 0 0 -18 30192.7 1542.03 3
 0 0 -18 28352.6 1604.77 4
 0 0 -19 -26.0675 261.625 3
 0 0 -19 -16.3501 247.945 4
 0 0 -19 254.534 250.004 1
 0 0 -20 61211.1 2358.52 3
 0 0 -20 49528.1 2301.25 1
 0 0 -21 -85.4694 309.125 3
 0 0 -21 28.4502 255.148 1
 0 0 -22 1464.03 411.576 3
 0 0 -22 1094.26 353.252 1
 0 0 -23 174.224 231.382 1
 0 0 -23 -288.037 271.208 3
 0 0 -24 46111.2 1904.7 3
 0 0 -24 33907.9 1751.76 1
 0 0 -25 305.726 224.574 3
 0 0 -25 364.762 207.322 1
 0 0 -26 7806.96 688.396 1
 0 0 -27 292.332 182.519 1
 0 -2 0 62508.4 1751.06 11
 0 -2 -1 6402.42 431.925 11
 0 2 -1 5470.09 436.515 10
 0 -2 -2 9861.61 586.364 11
 0 2 -2 8832.47 588.458 10
 0 -2 -3 23623.3 1037.97 11
 0 -2 3 20845.6 746.001 8
 0 2 -3 22856.9 1009.94 10
 0 2 -4 1258.38 246.937 10
 0 -2 -4 1434.08 273.777 11
 0 -2 4 1130.28 148.814 8
 0 -2 5 1564.6 199.729 8
 0 -2 -5 1571.69 287.988 11
 0 2 -5 1349.25 235.392 10
 0 -2 6 26680 1080.17 8
 0 -2 -6 26877.4 1364.26 11
 0 -2 7 52756.1 1879.72 8
 0 -2 -7 57119.4 2223.02 11
 0 -2 -8 134246 4222.14 11
 0 -2 8 132843 3792.7 8
 0 -2 -9 150308 4668.76 11
 0 -2 9 141800 4188.84 8
 0 -2 10 8327.84 733.215 8
 0 -2 -10 8938.69 921.181 11
 0 -2 -11 4386.06 714.035 11
 0 -2 11 4463.62 574.686 8
 0 -2 -12 80.4046 256.361 11
 0 -2 -13 501.081 294.763 11
 0 -2 -14 15734.3 1477.65 11
 0 -2 -15 30391.9 2160.88 11
 0 2 -16 18031.4 1086.29 3
 0 -2 -16 19033.7 1187.35 3
 0 -2 -16 19057.1 1797.73 11
 0 2 -16 18542.2 1237.96 4
 0 2 -16 18908.1 1310.55 1
 0 -2 -17 1920.2 346.703 1
 0 -2 -17 1436.22 442.483 11
 0 2 -17 1990.21 414.696 3
 0 -2 -17 2390.47 427.394 3
 0 2 17 1471.74 446.682 8
 0 2 -17 2510.05 486.054 4
 0 2 -17 2003.91 472.302 1
 0 2 -18 3070.21 559.832 1
 0 2 -18 2109.56 413.18 3
 0 -2 -18 1724.01 375.437 1
 0 2 -18 2693.52 503.587 4
 0 -2 -18 2016.1 375.081 3
 0 -2 -18 2813.18 692.425 11
 0 2 -19 44340.1 2117.35 4
 0 -2 -19 50166.4 2074.57 3
 0 -2 -19 44541.4 3091.99 11
 0 2 -19 40784.6 2138.54 1
 0 2 -19 41970 1873.67 3
 0 -2 -19 37019 1810.4 1
 0 -2 -20 35141.1 1731.66 3
 0 2 -20 30854.6 1757.81 4
 0 2 -20 32767.5 1595.62 3
 0 2 -20 33906 1845.06 1
 0 2 -21 37126.6 1987.26 1
 0 -2 -21 37957.5 1869.08 3
 0 2 -21 39457.5 1730.23 3
 0 2 -21 36247.4 1892.25 4
 0 2 -22 101.092 283.308 1
 0 2 -22 208.048 243.2 3
 0 -2 -22 -6.43694 187.934 1
 0 2 -22 -85.8401 253.152 4
 0 -2 -22 203.674 275.056 3
 0 -2 -23 49.0776 265.691 3
 0 2 -23 406.157 281.284 1
 0 2 -23 48.1919 192.91 3
 0 -2 -23 364.678 179.203 1
 0 2 -24 23616.2 1427.04 1
 0 -2 -24 27503.2 1394.87 3
 0 2 -24 26938.9 1327.11 3
 0 2 -25 4934.03 617.211 1
 0 -2 -25 4856.08 577.63 3
 0 2 -26 499.217 278.95 1
 0 -2 -26 714.353 265.428 3
 0 2 -27 1669.46 302.18 1
 0 2 -28 8.72407 100.479 1
 0 -4 0 56644.2 1900.94 11
 0 4 0 57210.9 2140.44 10
 0 4 1 374098 9383.48 10
 0 -4 1 374545 8973.79 11
 0 -4 -1 385571 9214.22 11
 0 4 2 59871 2130.08 10
 0 -4 -2 61032.5 2164.25 11
 0 -4 2 57071.3 1807.61 11
 0 4 -2 63005.1 2337.2 10
 0 4 -3 6165.01 677.981 10
 0 -4 -3 6738.82 630.996 11
 0 4 3 6132.53 556.937 10
 0 -4 -4 127742 3860.64 11
 0 4 4 116537 3491.65 10
 0 4 -4 126052 3982.04 10
 0 4 5 11744.4 765.947 10
 0 -4 -5 14130.7 1058.92 11
 0 4 -5 13512.3 1045.69 10
 0 -4 -6 27868.9 1593.35 11
 0 4 6 24891.5 1178.43 10
 0 4 -6 28561 1603.28 10
 0 -4 -7 1774.08 483.823 11
 0 4 7 1210.03 227.025 10
 0 4 8 292388 7203.39 10
 0 -4 -8 317525 8473.74 11
 0 -4 -9 45870.7 2420.56 11
 0 -4 -10 3133.3 668.173 11
 0 -4 -11 99028.2 4163.52 11
 0 -4 -12 18495.2 1665.34 11
 0 -4 -13 4215.68 779.845 11
 0 -4 -14 -2.83746 271.338 11
 0 4 -15 9085.22 887.601 1
 0 -4 -15 8965.46 736.718 3
 0 4 -15 9211.16 860.447 4
 0 -4 -15 10445.3 1337.65 11
 0 4 -16 1670.8 419.922 1
 0 -4 -16 1527.78 338.292 3
 0 4 -16 1374.91 336.511 4
 0 4 -16 1441.84 311.201 3
 0 -4 -16 728.262 491.116 11
 0 4 -17 18757.3 1087.79 3
 0 4 -17 19823.2 1369.71 1
 0 4 -17 17944.7 1322.2 4
 0 -4 -17 20882.2 2072.2 11
 0 -4 -17 17738.4 1159.11 3
 0 4 -18 28389.5 1385.99 3
 0 -4 -18 28185.5 2546.17 11
 0 -4 -18 27470 1432.6 3
 0 4 -18 27634 1676.24 1
 0 4 -18 26672.6 1632.28 4
 0 4 -19 7106.57 797.65 4
 0 -4 -19 7474.76 736.497 3
 0 -4 -19 7093.98 1298.01 11
 0 4 -19 7497.6 869.56 1
 0 4 -19 7923.53 680.47 3
 0 -4 -20 15208.7 1023.64 3
 0 4 -20 13026.9 930.432 3
 0 4 -20 13860.9 1228.12 1
 0 4 -20 13896.6 1137.2 4
 0 4 -21 7684.59 816.188 4
 0 -4 -21 6777.87 747.835 3
 0 4 -21 8997.22 907.916 1
 0 -4 -22 4725.07 581.455 3
 0 4 -22 4779.42 701.434 1
 0 4 -22 5515.58 667.5 4
 0 4 -23 548.21 313.111 1
 0 4 -23 166.285 207.478 4
 0 -4 -23 732.702 299.628 3
 0 -4 -24 17274.1 1003.29 3
 0 4 -24 18038.3 1200.05 1
 0 4 -24 15098.9 989.534 4
 0 4 -25 140.471 221.605 1
 0 -4 -25 144.353 150.34 3
 0 4 -26 2977.1 408.976 1
 0 4 -27 13592.1 808.539 1
 0 4 -28 1338.47 208.37 1
 0 -6 0 152192 4358.5 11
 0 6 0 152088 4877.82 10
 0 6 1 108624 3835.28 10
 0 -6 1 111119 3296.98 11
 0 -6 -1 112986 3495.91 11
 0 6 -1 104870 3871.45 10
 0 6 2 26044.2 1573.59 10
 0 6 -2 26318.3 1652.48 10
 0 -6 2 28780.3 1250.28 11
 0 -6 -2 26214.1 1424.28 11
 0 6 -3 18036.1 1380.39 10
 0 -6 3 17030.9 898.133 11
 0 6 3 16096 1208.4 10
 0 -6 -3 18758.6 1225.62 11
 0 -6 -4 48751.1 2260.43 11
 0 6 -4 52557.4 2573.82 10
 0 6 4 50909.8 2267.01 10
 0 -6 -5 7601.21 850.184 11
 0 6 -5 8772.75 1013.16 10
 0 6 5 7923.18 805.403 10
 0 6 6 2859.56 425.505 10
 0 -6 -6 3020.58 537.185 11
 0 6 7 1018.3 307.914 10
 0 -6 -7 1440.54 409.433 11
 0 -6 -8 34783.5 2134.98 11
 0 -6 -9 18112 1565.67 11
 0 -6 -10 48982.5 2805.8 11
 0 -6 -11 44274.5 2739.28 11
 0 -6 -12 153707 5915.12 11
 0 6 -12 147387 4650.71 4
 0 -6 -13 405.795 570.569 11
 0 6 -13 150.654 281.65 4
 0 6 -13 162.267 191.77 1
 0 6 -14 1428.12 407.062 4
 0 6 -14 1000.05 280.581 1
 0 -6 -14 1731.09 565.134 11
 0 -6 -15 187.707 148.471 3
 0 6 -15 232.52 219.17 1
 0 -6 -15 659.841 272.573 11
 0 6 -15 330.298 209.466 4
 0 -6 -16 69887.6 2409.63 3
 0 6 -16 71926.7 2918.4 4
 0 -6 -16 75268.7 4170.33 11
 0 6 -16 69775.2 2747.25 1
 0 6 -17 45131.7 2179.42 4
 0 -6 -17 45334.2 3223.79 11
 0 6 -17 46332.6 2101.6 1
 0 -6 -17 41691.1 1753.87 3
 0 6 -18 46522.7 2229.07 4
 0 -6 -18 43601 1848.16 3
 0 6 -18 49682 2160.54 1
 0 6 -19 25.8979 279.592 1
 0 6 -19 274.804 222.996 4
 0 -6 -19 304.156 186.532 3
 0 6 -20 9849.1 917.139 4
 0 6 -20 9468.06 864.488 1
 0 -6 -20 8240.26 697.267 3
 0 -6 -21 3287.36 455.782 3
 0 6 -21 3317.98 532.263 1
 0 6 -21 3151.82 547.969 4
 0 -6 -22 20662.5 1096.95 3
 0 6 -22 22041.9 1335.13 1
 0 6 -22 24807.1 1361.49 4
 0 6 -23 10343.4 787.806 4
 0 -6 -23 8980.39 661.95 3
 0 6 -23 9442.33 824.299 1
 0 6 -24 19133.4 1094.45 1
 0 6 -24 19430.4 1041.33 4
 0 6 -25 11626.9 765.789 1
 0 6 -26 452.653 177.924 1
 0 6 26 467.408 138.447 7
 0 8 0 22675.7 1725.1 10
 0 8 -1 1189.05 464.389 10
 0 8 1 1552.67 448.889 10
 0 8 2 1258.47 460.94 10
 0 -8 -2 892.307 360.363 11
 0 8 -2 1116.82 396.895 10
 0 8 3 28881.8 1963.65 10
 0 -8 -3 27855 1689.12 11
 0 8 4 31276.2 2023.01 10
 0 -8 -4 30998.3 1848.32 11
 0 -8 -5 9078.96 978.635 11
 0 -8 -6 5299.55 793.007 11
 0 8 -7 149759 4532.33 6
 0 -8 -7 152936 5394.93 11
 0 -8 -8 -363.761 469.542 11
 0 8 -8 315.389 187.531 6
 0 -8 -9 95638.7 4229.19 11
 0 8 -9 98661.3 3343.54 6
 0 -8 -10 943.316 468.681 11
 0 8 -10 1548.53 349.918 6
 0 -8 -11 8339.6 1167.54 11
 0 8 -11 6744.23 730.527 6
 0 8 -11 6934.77 795.171 4
 0 8 -12 1156.51 341.026 4
 0 -8 -12 1241.74 453.493 11
 0 8 -13 810.998 345.309 4
 0 -8 -13 484.33 237.483 11
 0 8 -14 6503.24 785.982 4
 0 -8 -14 6143.03 1077.25 11
 0 8 -15 13950.7 1140.45 4
 0 8 -15 13682.6 934.807 1
 0 8 -16 6711.53 650.149 1
 0 8 -16 6644.93 785.137 4
 0 8 -17 1843.78 453.43 4
 0 8 -17 1478.3 348.207 1
 0 8 -18 557.58 270.196 4
 0 8 -18 707.094 255.539 1
 0 8 -19 38763.4 1850.12 4
 0 8 -19 37380.5 1670.38 1
 0 8 -20 10894.7 862.498 4
 0 8 -20 9457.69 741.661 1
 0 8 -21 5896.42 609.055 1
 0 8 -21 7572.11 695.11 4
 0 8 -22 856.464 260.423 1
 0 8 -22 319.338 209.191 4
 0 8 -23 18038 914.958 1
 0 8 -23 18262.3 914.881 4
 0 8 24 34.063 141.933 7
 0 8 -24 5.5697 92.1269 4
 0 8 25 16094.6 769.532 7
 0 10 0 92151.5 3230.15 6
 0 10 -1 40218.1 1874.48 6
 0 10 1 38716.5 1859.64 6
 0 10 -2 14599.8 1096.3 6
 0 10 2 15911.2 1109.05 6
 0 10 -3 312.505 334.441 6
 0 10 3 123.702 199.068 6
 0 10 -4 22735.2 1394.19 6
 0 10 4 23778.7 1407.82 6
 0 10 5 326.727 272.489 6
 0 10 -5 96.2759 234.639 6
 0 10 6 19261.9 1272.86 7
 0 10 6 20969.6 1260.23 6
 0 10 -6 22336.7 1352.55 6
 0 10 -7 -45.0019 197.982 6
 0 10 7 -9.25585 202.195 6
 0 10 -8 32650.7 1742.42 6
 0 10 8 31856.6 1545 6
 0 10 -9 1331.49 381.114 6
 0 10 -10 52242.1 2384.51 4
 0 10 -10 50219.4 2254.05 6
 0 10 -11 31473.1 1769.28 4
 0 10 -12 589.378 297.284 4
 0 10 -13 39296.7 1957.28 4
 0 10 -14 5148.76 656.714 4
 0 10 -15 13487.5 1046.8 4
 0 10 -16 26616.5 1471.78 4
 0 10 -17 9203.24 801.822 4
 0 10 -18 13519.5 914.201 4
 0 10 -19 6921.56 616.556 4
 0 10 20 22550.1 1159.16 7
 0 10 -20 21420 1057.12 4
 0 10 -21 17098.2 847.542 4
 0 10 21 17981.2 953.405 7
 0 10 22 2065.14 273.153 7
 0 10 -22 1887.32 232.842 4
 0 12 0 10002.6 868.599 6
 0 12 -1 46914.5 2100.69 6
 0 12 1 48899.3 2118.27 6
 0 12 -2 5582.89 675.185 6
 0 12 2 4678.02 610.001 6
 0 12 3 185.853 223.87 6
 0 12 -3 371.538 260.979 6
 0 12 -4 596.297 312.433 6
 0 12 4 1056.99 370.873 6
 0 12 5 17376.4 1108.8 6
 0 12 -5 16144.9 1147.33 6
 0 12 6 1432.73 348.005 6
 0 12 -6 954.768 250.579 6
 0 12 -7 713.943 294.143 6
 0 12 7 1219.3 307.448 6
 0 12 8 22116.4 1195.8 6
 0 12 -8 20633.8 1285.16 6
 0 12 9 130.039 156 6
 0 12 -9 442.726 308.389 4
 0 12 9 376.806 192.258 7
 0 12 -10 2165.2 441.882 4
 0 12 10 1416.02 328.27 7
 0 12 11 25156.2 1351.93 7
 0 12 -11 24454.6 1404.28 4
 0 12 12 17175.7 1058.93 7
 0 12 -12 16337.2 1125.49 4
 0 12 -13 7225.41 699.834 4
 0 12 13 8286.51 698.746 7
 0 12 -14 1981.2 366.279 4
 0 12 14 1891.94 320.545 7
 0 12 15 19851.9 1068.12 7
 0 12 -15 19670.7 1081.92 4
 0 12 -16 1938.73 319.128 4
 0 12 16 1555.43 302.453 7
 0 12 17 12900.8 766.766 7
 0 12 -17 12362 731.292 4
 0 12 18 6623.42 503.367 7
 0 12 -18 6635.16 475.534 4
 0 14 0 761.361 215.247 6
 0 14 -1 1049.2 283.608 6
 0 14 1 447.22 216.777 6
 0 14 -2 33.7786 198.839 6
 0 14 2 249.325 178.893 6
 0 14 3 15682.1 923.597 6
 0 14 -3 14792.1 941.788 6
 0 14 -4 991.267 291.158 6
 0 14 4 575.66 294.295 6
 0 14 5 23867.2 1159.82 6
 0 14 -6 121.924 213.015 4
 0 14 6 335.792 165.958 6
 0 14 -7 26333.9 1360.52 4
 0 14 7 24702.7 1108.76 6
 0 14 -8 3906.35 486.578 4
 0 14 -9 66174.3 2309.44 4
 0 14 -10 4393.34 479.427 4
 0 14 -11 1870.47 310.901 4
 0 14 -12 136.417 141.185 4
 0 14 -13 219.451 124.012 4
 0 14 -14 839.97 161.689 4
 0 16 0 76729.2 2192.17 4
 0 16 1 5940.6 441.427 4
 0 16 -1 6103.7 431.844 4
 0 16 -2 16938.8 770.024 4
 0 16 -3 2342.85 268.279 4
 1 1 -28 2450.56 284.635 1
 1 1 -27 154.312 181.664 1
 1 -1 -26 88.9155 144.415 1
 1 -1 -26 129.295 186.405 3
 1 1 -26 373.079 162.421 1
 1 1 -25 35247.8 1710.45 1
 1 1 -25 41669.9 1709.35 3
 1 -1 -25 32635.4 1568.01 1
 1 -1 -25 43594.6 1771.98 3
 1 -1 -24 1817.74 432.369 3
 1 1 -24 1208.51 366.762 1
 1 -1 -24 1499.58 335.544 1
 1 1 -24 1442.7 303.301 3
 1 1 -23 4643.94 650.225 1
 1 1 -23 4079.54 639.487 3
 1 -1 -23 4146.98 573.709 1
 1 -1 -23 4602.55 629.311 3
 1 -1 -22 5350.45 685.178 1
 1 1 -22 7416.36 738.835 3
 1 1 -22 6328.03 797.719 1
 1 -1 -22 7528.13 814.121 3
 1 1 -21 424.237 283.982 4
 1 -1 -21 93.9901 265.94 3
 1 -1 -21 255.127 199.562 1
 1 1 -21 -265.139 275.637 3
 1 1 -21 106.035 256.966 1
 1 1 -20 34170.9 1682.36 3
 1 1 -20 32789.3 1827.6 4
 1 1 -20 34833.1 1843.79 1
 1 -1 -20 28895.5 1665.73 1
 1 -1 -20 34883.5 1783.01 3
 1 -1 -19 12071.3 1010.27 3
 1 -1 -19 12115.5 968.798 1
 1 1 -19 11839.9 1039.26 4
 1 1 -19 14282 971.402 3
 1 1 -19 12784.2 1079.65 1
 1 1 -18 16390.8 1206.54 4
 1 -1 -18 14397.4 1615.89 11
 1 1 -18 13799.4 1141.86 1
 1 1 -18 14553.9 1000.76 3
 1 -1 -18 16858.8 1095.45 3
 1 -1 -18 14484.1 1060.5 1
 1 -1 -17 15078.1 1037.06 1
 1 -1 -17 14609.6 1072.15 4
 1 -1 -17 16948.9 1652.73 11
 1 1 -17 16941.5 1169.08 1
 1 -1 -17 17080.6 1128.47 3
 1 1 -17 15260.3 1022.51 3
 1 1 -17 17065.4 1212.34 4
 1 -1 -16 4292.44 538.505 3
 -1 1 16 3924.1 735.379 8
 1 1 -16 5143.36 561.597 3
 1 1 -16 4359.91 576.077 1
 1 -1 -16 4422.66 871.268 11
 1 -1 -15 2888.16 583.089 11
 1 1 -14 37721.2 2271.41 11
 1 -1 -14 40176 2340.46 11
 -1 -1 13 155988 5030.99 8
 1 1 -13 164606 5306.94 11
 1 1 -12 48749.5 2314.73 11
 -1 -1 12 44640.7 2147.48 8
 1 -1 -12 44590.4 2312.93 11
 1 -1 -11 66051.4 2823.98 11
 1 1 -11 73193.5 2841.86 11
 -1 -1 11 67651.1 2623.07 8
 -1 -1 10 38023.2 1724.47 8
 1 -1 -10 38947.4 1935.21 11
 1 1 -10 40182.7 1882.73 11
 1 -1 -9 40213.1 1905 11
 1 1 -9 41802.5 1857.37 11
 -1 -1 9 42202.6 1732.13 8
 -1 -1 8 1698.65 287.894 8
 1 1 -8 1704.93 337.525 11
 1 -1 -8 1857.48 349.792 11
 1 1 -7 2272.63 344.906 11
 -1 -1 7 1815.28 269.42 8
 1 -1 -7 2326.05 346.398 11
 -1 -1 6 24184.1 997.988 8
 1 -1 -6 22439.8 1129.04 11
 1 1 -6 23024.8 1059.02 11
 1 1 -5 19601.6 877.712 11
 1 1 -5 18412.1 759.6 10
 1 -1 -5 19555.1 953.981 11
 -1 -1 5 18068.3 774.592 8
 -1 -1 4 176491 4333.09 8
 1 1 -4 186831 4457.29 10
 1 1 -4 190272 4494.76 11
 1 -1 -4 192196 4695.1 11
 1 1 -3 116906 2694.61 10
 1 -1 -3 110427 2813.39 11
 1 -1 -2 84911.1 2059.98 9
 1 -1 -2 84609.8 2272.71 11
 -1 1 2 83970.3 2016.94 10
 -1 1 1 307205 6930.06 10
 1 -1 -1 313845 7052.53 11
 -1 -1 0 108622 2512.94 11
 1 1 0 106425 2624.1 9
 -1 1 0 106909 2605.95 10
 1 -1 1 28956.8 879.17 8
 -1 -1 -1 30686.3 925.307 11
 1 1 1 29270.8 888.171 9
 -1 1 -1 30307.5 940.43 10
 1 1 2 67414.4 1655.3 9
 -1 -1 -2 63182.6 1789.31 11
 -1 1 -2 61919 1727.52 10
 1 -1 2 60778.6 1728.2 8
 -1 -1 -3 3147.94 316.562 11
 1 -1 3 3554.35 311.321 8
 -1 -1 -4 53752.2 1756 11
 -1 1 -4 55539.2 1756.66 11
 1 -1 5 6474.57 498.838 8
 -1 1 -5 6930.66 550.95 11
 -1 -1 -5 7091.19 566.323 11
 -1 1 -6 9892.51 710.28 11
 1 -1 6 7875.97 604.211 8
 -1 -1 -6 9017.73 695.942 11
 -1 1 -7 369.043 159.649 11
 1 -1 7 629.935 222.898 8
 -1 -1 -7 451.48 223.746 11
 1 -1 8 53680.1 1995.72 8
 -1 1 -8 56647.3 2143.17 11
 -1 -1 -8 50174.2 2094.96 11
 -1 -1 -9 1261.21 324.22 11
 -1 1 -9 1475.23 324.674 11
 1 -1 9 1400.63 290.613 8
 -1 -1 -10 16817.4 1240.93 11
 1 -1 10 16192.4 1135.33 8
 -1 1 -10 18001.4 1258.36 11
 -1 1 -11 83645.5 3251.27 11
 1 -1 11 77248.9 3036.45 8
 -1 -1 -11 77490.2 3155.93 11
 1 -1 12 27263.3 1665.53 8
 -1 1 -12 25098.6 1716.12 11
 -1 -1 -12 25399.4 1734.57 11
 1 -1 13 23071.6 1646.87 8
 -1 -1 -13 25081.7 1757.27 11
 -1 -1 -14 55808.9 2909.89 11
 -1 -1 -15 125601 4880.24 11
 1 1 15 113883 4752.61 8
 -1 -1 -16 21786.7 1267.16 3
 1 1 16 18923.2 1743.65 8
 -1 1 -16 20227.2 1170.7 3
 -1 -1 -16 19330.7 1799.68 11
 -1 1 -16 22927.1 1342.16 1
 -1 1 -17 13715.8 965.248 3
 -1 -1 -17 13129.2 1006.86 1
 -1 1 -17 15025.1 1080.42 4
 -1 -1 -17 14797 1047.63 3
 -1 1 -17 15565.7 1127.07 1
 -1 -1 -17 13057.6 1512.72 11
 -1 1 -18 4675.49 601.433 4
 -1 -1 -18 4532.81 593.15 3
 -1 1 -18 5066.17 628.582 1
 -1 -1 -18 3520.78 567.314 1
 -1 1 -18 4365.89 570.417 3
 -1 1 -19 13595.5 1064.39 4
 -1 -1 -19 11958.5 974.698 1
 -1 -1 -19 13876.5 1013.86 3
 -1 1 -19 12868.6 1095.88 1
 -1 1 -19 12359.4 977.724 3
 -1 1 -20 13989.6 1089.46 4
 -1 -1 -20 11551.8 1044.78 3
 -1 -1 -20 12700.4 1030.57 1
 -1 1 -20 13309.4 1086.81 1
 -1 1 -20 15158.2 1054.58 3
 -1 1 -21 33078 1821.88 1
 -1 -1 -21 31416.9 1640.74 1
 -1 1 -21 34372.3 1696.18 3
 -1 1 -21 33123.4 1739.35 4
 -1 -1 -21 28693.7 1783.09 3
 -1 1 -22 5329.79 629.094 3
 -1 -1 -22 3954.85 587.684 1
 -1 -1 -22 4906.52 677.815 3
 -1 1 -22 4056.45 680.808 1
 -1 1 -23 15035.5 1146.64 1
 -1 -1 -23 14038.2 1115.91 3
 -1 -1 -23 13145.3 1006.69 1
 -1 1 -24 3478.65 511.435 1
 -1 -1 -24 3393.12 467.278 1
 -1 -1 -24 3989.74 586.135 3
 -1 1 -24 3251.18 490.874 3
 -1 1 -25 713.871 296.051 1
 -1 -1 -25 939.871 292.788 3
 -1 -1 -25 803.895 209.791 1
 -1 -1 -26 11077.9 736.755 1
 -1 1 -26 11250.7 843.578 1
 -1 1 -27 21307.7 1030.75 1
 -1 1 -28 14361 737.352 1
 1 3 -28 1387.4 234.743 1
 1 3 -27 2558.76 365.404 1
 1 -3 -26 3521.35 428.291 3
 1 3 -26 3924.69 530.074 1
 1 -3 -25 18184.3 1041.19 3
 1 3 -25 16911 1122.81 1
 1 -3 -24 7064.97 734.262 3
 1 3 -24 8138.08 875.243 1
 1 3 -23 5244.65 573.812 3
 1 3 -23 5020.08 641.083 4
 1 -3 -23 5461.74 636.438 3
 1 3 -23 7144.11 868.071 1
 1 -3 -22 1679.2 468.778 3
 1 3 -22 1591.7 359.962 3
 1 3 -22 2628.51 523.284 1
 1 3 -22 2032.44 409.981 4
 1 -3 -21 149876 4482.09 3
 1 3 -21 148612 4339.87 3
 1 3 -21 147752 4845.28 1
 1 3 -21 143052 4714.82 4
 1 3 -20 7234.95 691.728 3
 1 -3 -20 6851.29 725.127 3
 1 3 -20 6582.51 866.689 1
 1 3 -20 5997.36 773.05 4
 1 -3 -20 7516.95 1310.92 11
 1 3 -19 19553.3 1180.96 3
 1 -3 -19 20509.1 1279.55 3
 1 3 -19 20755.5 1419.92 4
 1 -3 -19 22396.7 2185.86 11
 1 3 -19 19599.4 1478.73 1
 1 -3 -18 18743.3 1174.29 3
 1 3 -18 16681.8 1052.62 3
 1 3 -18 17858.8 1329.4 4
 1 -3 -18 18618.2 1991.63 11
 1 3 -18 20687.5 1379.54 1
 1 3 -17 39708.4 2037.97 4
 1 -3 -17 40742.7 1840.32 3
 1 3 -17 42947.3 2046.41 1
 1 -3 -17 38913.4 2797.26 11
 1 3 -17 38733.4 1687.35 3
 1 -3 -16 536.298 488.288 11
 1 -3 -16 466.533 168.876 3
 1 3 -16 276.547 277.637 4
 1 3 -16 514.767 210.353 1
 1 3 -16 600.415 209.535 3
 1 3 -15 8161.37 760.343 1
 1 -3 -15 8573.53 1183.5 11
 1 -3 -14 5753.57 956.072 11
 1 -3 -13 1240.05 463.563 11
 1 -3 -12 315.988 271.602 11
 1 -3 -11 63023.7 2984.23 11
 1 -3 -10 36697.8 2118.02 11
 1 -3 -9 312461 8614.73 11
 -1 -3 8 61279.4 1795.71 8
 1 -3 -8 62889.3 2641.23 11
 -1 3 7 3258.87 285.923 10
 1 3 -7 3819.63 504.849 10
 -1 -3 7 3623.3 290.549 8
 1 -3 -7 2926.45 508.989 11
 -1 3 6 17941.5 788.035 10
 -1 -3 6 18159.4 698.587 8
 1 3 -6 19447.6 1117.64 10
 1 -3 -6 18889.9 1196.59 11
 1 -3 -5 441933 10407.7 11
 1 3 -5 465851 10363.7 10
 1 3 -4 423.185 176.775 10
 -1 3 4 500.525 140.29 10
 1 -3 -4 607.071 207.926 11
 1 -3 -3 11832.2 795.118 11
 -1 3 3 11471.9 666.936 10
 1 3 -3 12936.6 834.885 10
 -1 3 2 121377 3399.32 10
 1 -3 -2 128063 3526.55 11
 1 3 -2 123057 3611.65 10
 -1 -3 2 124025 3060.82 11
 -1 -3 1 80884.2 2163.14 11
 -1 3 1 73544.9 2395.09 10
 1 -3 -1 79470.6 2378.39 11
 -1 3 0 85044.2 2589.9 10
 1 -3 0 80793.9 2382.25 11
 -1 -3 0 84989.6 2370.49 11
 -1 3 -1 55659.9 2001.33 10
 -1 -3 -1 57537.9 1868.65 11
 -1 -3 -2 42131.7 1604.08 11
 -1 3 -2 43271.6 1717.02 10
 -1 3 -3 14781.7 906.752 10
 -1 -3 -3 14615.3 882.973 11
 -1 3 -4 87287.9 2787.45 10
 -1 -3 -4 85813.7 2782.54 11
 1 -3 4 78157 2297.09 8
 -1 -3 -5 57849.6 2237.67 11
 -1 3 -5 54825.4 2123.31 10
 1 -3 5 55616.2 1744.95 8
 1 -3 6 30205.8 1174.26 8
 -1 -3 -6 28182.3 1542.77 11
 -1 -3 -7 292625 7982.09 11
 1 -3 7 299643 7180.6 8
 1 -3 8 32896.6 1335.78 8
 1 3 8 32153.3 1134.11 10
 -1 -3 -8 34686.4 1856.76 11
 -1 -3 -9 66846.7 2908.95 11
 1 -3 9 65705.9 2209.14 8
 -1 -3 -10 18254.7 1452.84 11
 -1 -3 -11 27425.8 1907.11 11
 -1 -3 -12 2099.14 572.537 11
 -1 -3 -13 511.514 316.037 11
 -1 -3 -14 601.098 329.46 11
 -1 3 -15 2865.03 491.796 1
 -1 -3 -15 2930.79 455.908 3
 -1 -3 -15 3495.44 807.476 11
 -1 -3 -16 3248.94 726.865 11
 -1 -3 -16 2339.18 408.536 3
 -1 3 -16 2313.92 368.331 3
 -1 3 -16 2098.55 442.739 4
 -1 3 -16 2252.66 441.616 1
 -1 3 -17 6858.78 774.076 4
 -1 3 -17 5454.73 603.14 3
 -1 3 -17 6320.13 786.566 1
 -1 -3 -17 6974.6 732.779 3
 -1 -3 -17 6454.51 1123.03 11
 -1 3 -18 7593.15 902.551 1
 -1 3 -18 9280.51 906.607 4
 -1 -3 -18 8309.83 770.401 3
 1 3 18 6325.88 1092.84 8
 -1 -3 -18 10363.5 1458.41 11
 -1 3 -18 8205.53 743.554 3
 -1 -3 -19 78148.7 2772.54 3
 -1 -3 -19 70986.6 4173.39 11
 -1 3 -19 70284.2 2881.86 4
 -1 3 -19 79820.6 3100 1
 -1 3 -19 69772.9 2609.93 3
 -1 3 -20 8550.32 926.217 1
 -1 -3 -20 6073.73 786.739 3
 -1 3 -20 8113.68 825.581 4
 -1 3 -20 6964.84 693.95 3
 -1 -3 -21 3053.78 490.674 3
 -1 3 -21 2100.49 607.056 1
 -1 3 -21 1903.17 395.167 4
 -1 3 -21 2540.14 480.304 3
 -1 3 -22 7018.3 760.026 4
 -1 3 -22 6694.7 697.255 3
 -1 -3 -22 6443.51 681.801 3
 -1 3 -22 6098.62 835.883 1
 -1 -3 -23 60549.1 2362.99 3
 -1 3 -23 57209.7 2355.02 4
 -1 3 -24 2752.9 499.543 1
 -1 -3 -24 3530.32 478.588 3
 -1 -3 -25 14983.7 950.623 3
 -1 3 -25 15117.2 1076.89 1
 -1 3 -26 2421.81 398.549 1
 -1 3 -27 842.288 237.897 1
 -1 3 -28 730.597 157.799 1
 1 5 -27 155.488 151.812 1
 1 5 -26 13266.1 838.426 1
 1 5 -25 23848.3 1239.15 1
 1 -5 -25 19077 988.64 3
 1 5 -24 15361 1081.9 1
 1 -5 -24 13766.1 881.043 3
 1 5 -24 15227.9 988.764 4
 1 5 -23 2644.74 552.76 1
 1 5 -23 2764.15 444.339 4
 1 -5 -23 3405.6 441.798 3
 1 -5 -22 5259.45 568.487 3
 1 5 -22 6621.84 757.293 1
 1 5 -22 6078.52 705.011 4
 1 5 -21 1240.13 401.504 4
 1 -5 -21 662.303 298.899 3
 1 5 -21 831.846 346.481 1
 1 5 -20 948.089 344.203 4
 1 5 -20 912.134 392.656 1
 1 -5 -20 1167.14 309.132 3
 1 5 -19 107.825 247.575 1
 1 -5 -19 161.482 181.383 3
 1 5 -19 85.2615 250.809 4
 1 5 -18 27412.9 1700.38 1
 1 -5 -18 30059.1 2570.24 11
 1 5 -18 30229.7 1751.43 4
 1 -5 -18 28195.6 1430.84 3
 1 -5 -17 4371.6 554.222 3
 1 5 -17 4490.95 720.067 1
 1 5 -17 4831.85 704.004 4
 1 5 -16 4926.87 662.822 4
 1 5 -16 6405.79 737.847 1
 1 -5 -16 6242.41 617.369 3
 1 -5 -16 7398.47 1259.92 11
 1 5 -15 1550.6 364.256 4
 1 -5 -15 1652.32 295.187 3
 1 -5 -15 1477.66 576.871 11
 1 5 -15 1474.19 431.469 1
 1 -5 -14 83769.5 4269.26 11
 1 -5 -14 84235.8 2729.64 3
 1 5 -14 90422 3276.35 4
 1 5 -14 87360 3069.59 1
 1 -5 -13 29436.8 2268.77 11
 1 -5 -12 163255 6047.54 11
 1 -5 -11 1963.53 522.335 11
 1 -5 -10 11910.2 1252.46 11
 1 -5 -9 32629.3 2069.65 11
 1 -5 -8 -219.22 320.09 11
 1 -5 -7 7603.91 906.807 11
 1 5 -7 8524.87 928.791 10
 -1 5 7 7032.07 670.184 10
 -1 5 6 208.203 154.784 10
 1 -5 -6 493.265 253.869 11
 1 5 -6 471.274 297.839 10
 1 -5 -5 2701.94 497.598 11
 1 5 -5 2732.25 544.421 10
 -1 -5 5 2321.84 237.94 11
 -1 5 5 2262.59 374.281 10
 -1 -5 4 50814.3 1561.17 11
 1 -5 -4 51219.9 2183.82 11
 1 5 -4 52978.5 2351.27 10
 -1 5 4 45430.3 1991.54 10
 1 -5 -3 340.344 215.816 11
 1 5 -3 648.951 320.927 10
 -1 5 3 327.014 170.39 10
 -1 -5 3 438.304 136.656 11
 -1 -5 2 235543 5839.08 11
 1 5 -2 241600 6704.91 10
 1 -5 -2 237222 6323.72 11
 -1 5 2 240824 6443.56 10
 -1 -5 1 173811 4612.49 11
 1 -5 -1 180211 4874.68 11
 -1 5 1 174088 5117.48 10
 1 5 -1 180254 5235.82 10
 1 5 0 186401 5467.05 10
 1 -5 0 188038 5066.31 11
 -1 5 0 193615 5537.96 10
 -1 -5 0 194444 5039.55 11
 -1 -5 -1 3649.03 442.784 11
 1 5 1 3511.55 523.096 10
 1 -5 1 3432.54 402.105 11
 -1 5 -1 3760.21 582.573 10
 -1 -5 -2 3059.99 448.929 11
 1 -5 2 3781.71 392.664 11
 1 5 2 3381.65 513.703 10
 -1 5 -2 3052.36 515.271 10
 -1 -5 -3 17783.6 1143.43 11
 -1 5 -3 19088.4 1299.01 10
 1 5 3 16149.3 1095.83 10
 1 -5 3 17538.3 894.134 11
 -1 -5 -4 39601.1 1877.13 11
 1 5 4 36448.9 1721.34 10
 -1 5 -4 43039 2084.66 10
 -1 5 -5 594.772 323.642 10
 1 5 5 553.184 192.862 10
 -1 -5 -5 676.629 262.842 11
 1 5 6 23361.4 1282.53 10
 -1 -5 -6 24873.9 1598.01 11
 1 5 7 1359.78 309.763 10
 -1 -5 -7 1883.73 490.593 11
 -1 -5 -8 18014.6 1456.73 11
 1 5 8 18331.8 1069.26 10
 -1 -5 -9 3709.85 700.239 11
 -1 -5 -10 66441.5 3265.08 11
 -1 -5 -11 73893.1 3628.65 11
 -1 -5 -12 1658.01 610.15 11
 -1 -5 -13 1722.87 690.551 11
 -1 5 -14 125544 3796.74 1
 -1 -5 -14 123385 5291.6 11
 -1 5 -14 115114 3860.09 4
 -1 5 -15 56573.1 2445.87 4
 -1 -5 -15 53926.1 2059.58 3
 -1 -5 -15 54888.3 3420.81 11
 -1 5 -15 57923.5 2392.01 1
 -1 -5 -16 132743 5762.05 11
 -1 -5 -16 115025 3666.81 3
 -1 5 -16 126418 4155.01 4
 -1 5 -16 128504 4133.67 1
 -1 -5 -17 4552.19 1050.86 11
 -1 -5 -17 3953 489.46 3
 -1 5 -17 4102.99 602.375 4
 -1 5 -17 3703.23 570.703 1
 -1 -5 -18 16197.7 1052.29 3
 -1 5 -18 19150.1 1320.78 1
 -1 5 -18 18502.7 1288.74 4
 -1 -5 -18 16531.2 1951.67 11
 -1 5 -19 -221.541 321.182 4
 -1 -5 -19 60.045 168.283 3
 -1 5 -19 314.87 329.371 1
 -1 5 -20 17832.3 1257.28 4
 -1 -5 -20 17295.2 1060.7 3
 -1 5 -20 17760.3 1313.26 1
 -1 5 -21 6328.56 705.222 4
 -1 5 -21 7827.32 809.686 1
 -1 -5 -21 6470.52 662.045 3
 -1 5 -22 3647.15 599.538 1
 -1 5 -22 4392.44 555.656 4
 -1 -5 -22 4508.4 506.607 3
 -1 5 -23 4768.62 672.12 1
 -1 -5 -23 4443.07 494.785 3
 -1 5 -23 5265.38 581.533 4
 -1 5 -24 12014.3 814.761 4
 -1 -5 -24 12775.4 785.352 3
 -1 5 -24 14672.6 1010.56 1
 -1 5 -25 1609.6 332.297 1
 -1 5 -26 17997.8 987.442 1
 -1 5 -27 12374.4 665.347 1
 -1 7 26 498.617 137.286 7
 1 7 -25 2635.72 329.076 1
 1 7 -24 5741.48 522.205 1
 1 7 -24 4872 470.958 4
 1 7 -23 2634.11 416.64 1
 1 7 -23 2801.24 393.003 4
 1 -7 -22 7888.19 581.863 3
 1 7 -22 8538.03 756.499 4
 1 7 -22 9263.99 801.738 1
 1 7 -21 783.93 260.121 1
 1 -7 -21 979.574 235.593 3
 1 7 -21 1287.02 339.441 4
 1 7 -20 19060 1190.79 1
 1 7 -20 18827.3 1256.92 4
 1 7 -19 7292.69 789.775 4
 1 7 -19 6552.28 679.817 1
 1 7 -18 5043.58 695.751 4
 1 7 -18 6017.01 693.894 1
 1 7 -17 20303.9 1288.2 1
 1 7 -17 21634.6 1449.52 4
 1 7 -16 11863.2 1062.85 4
 1 7 -16 11983.2 952.613 1
 1 7 -15 1190.1 262.756 1
 1 7 -15 1610.18 479.679 4
 1 -7 -15 1554.97 682.396 11
 1 7 -14 704.572 227.232 1
 1 -7 -14 641.139 390.813 11
 1 7 -14 707.331 328.914 4
 1 -7 -13 49118.6 3131.78 11
 1 7 -13 47911.9 2248.17 4
 1 7 -13 47489.8 1978.3 1
 1 7 -12 8646.28 722.418 1
 1 7 -12 7858.3 803.731 4
 1 -7 -12 6903.68 1049.96 11
 1 7 -11 11785 1001.99 4
 1 -7 -11 10256.9 1290.13 11
 1 7 -11 10144.8 856.327 6
 1 -7 -10 20593.9 1755.16 11
 1 -7 -9 1233.81 397.633 11
 1 -7 -8 95189.6 3976.08 11
 1 -7 -7 1009.33 427.683 11
 1 -7 -6 25344.2 1707.46 11
 1 7 -5 18040 1533.51 10
 -1 7 5 16491.7 1337.79 10
 1 -7 -5 17027.1 1310.62 11
 1 7 -4 18261.5 1513.63 10
 -1 7 4 16725.1 1307.02 10
 1 -7 -4 16968.8 1267.8 11
 -1 7 3 88250.4 3457.39 10
 1 7 -3 87898 3646.17 10
 1 -7 -3 85393.1 3234.36 11
 1 -7 -2 9855.94 885.685 11
 1 7 -2 8757.63 996.644 10
 -1 7 2 9813.72 1012.48 10
 1 7 -1 51726.2 2566.58 10
 1 -7 -1 49045.9 2123.99 11
 -1 7 1 48888.1 2443.91 10
 1 7 0 5838.93 782.906 10
 -1 -7 0 5531.47 569.703 11
 -1 7 0 5716.7 782.668 10
 1 -7 0 5988.04 636.759 11
 1 7 1 835.885 372.217 10
 -1 7 -1 218.898 239.226 10
 1 -7 1 744.945 233.565 11
 -1 -7 -1 335.679 158.628 11
 1 7 2 1896.14 490.614 10
 -1 -7 -2 2201.39 435.95 11
 -1 7 -2 2731.58 604.815 10
 -1 7 -3 9159.97 1064.84 10
 1 7 3 10076.1 1058.13 10
 -1 -7 -3 10568.7 934.342 11
 1 7 4 1597.52 434.872 10
 -1 -7 -4 1342.45 328.884 11
 -1 -7 -5 19501.2 1426.9 11
 1 7 5 20211.7 1451.72 10
 1 7 6 47528.6 2383.37 10
 -1 -7 -6 47648.2 2447.88 11
 1 7 7 45999.2 2262.75 10
 -1 -7 -7 41650.4 2359.18 11
 -1 -7 -8 94155.4 3940.37 11
 -1 -7 -9 27384 1980.27 11
 -1 -7 -10 7074.13 1050.01 11
 -1 -7 -11 12232.7 1447.14 11
 -1 7 -11 13026.1 1056.56 4
 -1 7 -12 6330.08 617.925 1
 -1 -7 -12 6728.53 1083.29 11
 -1 7 -12 6814.67 785.436 4
 -1 -7 -13 -244.31 423.333 11
 -1 7 -13 62.945 170.122 1
 -1 7 -13 350.57 295.913 4
 -1 7 -14 12087.9 901.649 1
 -1 7 -14 11193 1001.26 4
 -1 -7 -14 10664.4 1474.61 11
 -1 7 -15 21420.3 1390.76 4
 -1 -7 -15 22064.7 2092.87 11
 -1 7 -16 6420.22 717.908 1
 -1 -7 -16 6352.56 1128.13 11
 -1 7 -16 7892.21 793.189 4
 -1 7 -17 11064.3 969.813 4
 -1 7 -17 9424.81 826.846 1
 -1 7 -18 17184.2 1197.02 4
 -1 7 -18 16216.7 1101.19 1
 -1 7 -19 650.25 246.604 1
 -1 7 -19 454.011 329.46 4
 -1 7 -20 502.824 296.807 4
 -1 7 -20 728.447 316.383 1
 -1 7 -21 2094.03 394.019 1
 -1 7 -21 1970.74 390.444 4
 -1 7 -22 37080.1 1658.84 1
 -1 7 -22 37771.1 1660.25 4
 -1 7 -23 84.4716 137.018 4
 -1 7 -23 296.716 163.372 1
 -1 7 -24 17213.9 854.146 4
 -1 7 -24 16792.9 927.336 1
 1 7 25 3947.02 390.088 7
 -1 7 -25 4209.44 382.306 1
 -1 9 24 4070.01 373.776 7
 -1 9 23 4899.59 457.594 7
 1 9 -23 4398.73 374.684 4
 1 9 -22 6533.19 528.986 4
 1 9 -21 48662.4 1851.3 4
 1 9 -20 27066 1215.38 1
 1 9 -20 29606.3 1417.56 4
 1 9 -19 1060.52 312.857 4
 1 9 -19 923.251 304.436 1
 1 9 -18 -606.848 331.392 4
 1 9 -17 1813 418.64 4
 1 9 -16 2642.24 522.191 4
 1 9 -15 8942.61 902.176 4
 1 9 -14 378.539 222.916 4
 1 9 -13 15887.9 1239.95 4
 1 -9 -12 1131.05 418.99 11
 1 9 -12 1333.85 401.117 4
 1 9 -11 18669.7 1316.3 4
 1 9 -11 16931.1 1177.77 6
 1 -9 -11 17341.4 1709.46 11
 1 -9 -10 37694.2 2543.07 11
 1 9 -10 41401.7 1971.74 6
 1 9 -9 35936.6 1798.91 6
 1 -9 -9 34410.5 2358.47 11
 1 -9 -8 93524.8 4172.62 11
 -1 9 8 104382 3288.17 6
 1 9 -8 101031 3486.8 6
 1 -9 -7 2354.94 617.35 11
 1 9 -7 3332.32 484.983 6
 -1 9 7 3914.05 509.177 6
 -1 9 6 424.92 190.437 6
 1 -9 -6 357.923 342.097 11
 1 9 -6 454.053 204.813 6
 -1 9 5 59030 2284.27 6
 1 9 -5 57514.6 2388.6 6
 1 -9 -5 54485 2774.99 11
 1 9 -4 3190.82 511.689 6
 -1 9 4 2882.6 463.199 6
 -1 9 3 4703.62 584.35 6
 1 9 -3 5839.99 669.057 6
 -1 9 2 11599.6 891.855 6
 1 9 -2 12144.1 945.428 6
 1 9 -1 3819.02 587.512 6
 -1 9 1 4725.5 582.892 6
 1 9 0 8097.81 777.591 6
 -1 9 0 8684.45 781.948 6
 -1 9 -1 6658.75 711.822 6
 1 9 1 8625.06 774.824 6
 -1 9 -2 4890.73 577.111 6
 1 9 2 5535.42 633.25 6
 1 9 3 2283.09 380.659 6
 -1 9 -3 2243.21 398.494 6
 -1 9 -4 1821.71 361.938 6
 1 9 4 1745.47 368.618 6
 -1 9 -5 20779.6 1280.89 6
 1 9 5 21522.6 1228.99 6
 -1 9 -6 50020.4 2147.09 6
 1 9 6 47806.3 1976.48 6
 -1 -9 -6 44164.3 2516.61 11
 -1 -9 -7 111480 4514.21 11
 -1 9 -7 115134 3803.85 6
 1 9 7 115787 3565.83 6
 1 9 8 8936.58 737.257 6
 -1 -9 -8 9450.82 1172.16 11
 -1 9 -8 9321.52 881.758 6
 -1 9 -9 5609.51 654.631 6
 -1 -9 -9 2945.7 533.574 11
 -1 9 -10 8950.52 843.06 6
 -1 -9 -10 8393.13 1190.13 11
 -1 9 -11 3021.93 525.689 4
 -1 -9 -11 2152.31 645.271 11
 -1 9 -11 3139.19 469.798 6
 -1 9 -12 414.447 279.972 4
 -1 -9 -12 578.148 486.982 11
 -1 9 -13 6360.26 737.399 4
 -1 9 -14 5134.99 664.462 4
 -1 9 -15 2826.02 498.011 4
 -1 9 -16 13111.6 1022.85 4
 -1 9 -17 27600 1498.65 4
 -1 9 -18 4003.71 562.052 4
 -1 9 -19 55056.5 2129.61 4
 -1 9 -20 195.574 162.175 4
 -1 9 -21 2612.5 362.543 4
 -1 9 -22 17574.2 861.44 4
 1 9 22 18914.4 1018.38 7
 1 9 23 5505.37 469.38 7
 1 9 24 3821.34 347.198 7
 -1 11 21 1867.98 254.865 7
 1 11 -20 559.082 177.23 4
 -1 11 20 528.077 195.543 7
 -1 11 19 911.742 241.4 7
 1 11 -19 565.876 172.107 4
 1 11 -18 17486.3 957.386 4
 -1 11 18 16683.9 974.58 7
 -1 11 17 5896.7 594.201 7
 1 11 -17 6860.75 626.966 4
 1 11 -16 2022.28 378.107 4
 -1 11 16 3369.1 471.855 7
 -1 11 15 687.064 256.389 7
 1 11 -15 534.962 238.894 4
 1 11 -14 71219.7 2673.18 4
 -1 11 14 69079.5 2580.69 7
 1 11 -13 385.545 298.67 4
 1 11 -12 43415.7 2058.16 4
 -1 11 11 263.708 203.298 7
 1 11 -11 169.998 275.707 4
 -1 11 10 2648.76 477.166 7
 1 11 -10 2690.1 548.389 4
 -1 11 9 465.091 306.96 7
 -1 11 9 863.292 279.948 6
 1 11 -9 174.074 228.753 6
 -1 11 8 9911.34 883.475 7
 1 11 -8 10324.7 950.378 6
 -1 11 8 10121.7 856.336 6
 -1 11 7 41.3476 236.233 6
 1 11 -7 277.977 219.286 6
 1 11 -6 3716.88 600.617 6
 -1 11 6 4379.54 574.7 6
 -1 11 5 6542.52 686.489 6
 1 11 -5 6283.84 713.405 6
 -1 11 4 12652.9 986 6
 1 11 -4 13028.8 1051.48 6
 1 11 -3 114.88 227.411 6
 -1 11 3 652.734 363.337 6
 -1 11 2 175478 5049.64 6
 1 11 -2 162991 5054.03 6
 -1 11 1 2581.73 477.053 6
 1 11 -1 2759.06 502.799 6
 1 11 0 109202 3676.33 6
 -1 11 0 108934 3631.98 6
 1 11 1 179.669 326.887 6
 -1 11 -1 352.317 290.402 6
 1 11 2 6541.76 719.566 6
 -1 11 -2 7021.49 767.676 6
 1 11 3 1498.39 414.664 6
 -1 11 -3 1488.29 441.954 6
 -1 11 -4 37533.7 1862.49 6
 1 11 4 38106.1 1803.42 6
 1 11 5 5097.15 613.744 6
 -1 11 -5 5335.49 643.824 6
 -1 11 -6 7674.84 810.811 6
 1 11 6 7599.08 758.426 6
 1 11 7 136.162 229.794 6
 -1 11 -7 464.983 226.627 6
 1 11 7 564.522 250.287 7
 1 11 8 5322.05 636.531 7
 -1 11 -8 5177.59 676.075 6
 1 11 8 5669.94 610.69 6
 1 11 9 2883.44 506.394 7
 -1 11 -9 3369.96 534.592 6
 -1 11 -10 32606.1 1771.16 4
 1 11 10 36402.2 1765.28 7
 1 11 11 -151.086 228.806 7
 -1 11 -11 114.089 211.859 4
 -1 11 -12 30651.6 1663.35 4
 1 11 12 32397.8 1639.14 7
 -1 11 -13 -19.1179 218.418 4
 1 11 13 -158.188 231.289 7
 -1 11 -14 35316.3 1699.89 4
 1 11 14 34487.4 1662.02 7
 1 11 15 449.146 289.772 7
 -1 11 -15 1149.47 336.832 4
 -1 11 -16 64862.5 2346.6 4
 1 11 16 67161.4 2412.82 7
 -1 11 -17 472.88 199.925 4
 1 11 17 417.199 237.273 7
 1 11 18 3410.22 439.516 7
 -1 11 -18 3900.3 433.029 4
 1 11 19 1271.95 280.827 7
 -1 11 -19 1550.25 268.548 4
 -1 11 -20 764.355 158.613 4
 1 11 20 1041.35 223.126 7
 1 11 21 1170.87 197.151 7
 1 13 -16 14573.9 742.591 4
 1 13 -15 1755.53 277.521 4
 1 13 -14 625.82 189.909 4
 1 13 -13 11930 812.765 4
 1 13 -12 1522.72 334.701 4
 1 13 -11 9784.91 793.596 4
 1 13 -10 10708.1 854.392 4
 -1 13 9 22236.2 1091.89 6
 1 13 -9 23745.8 1346.96 4
 -1 13 8 11412.9 785.262 6
 1 13 -8 12944.2 1002.19 4
 -1 13 7 729.311 249.67 6
 1 13 -6 5664.06 636.996 6
 -1 13 6 6431.02 618.367 6
 -1 13 5 3979.58 488.706 6
 1 13 -5 4483.06 604.706 6
 -1 13 4 17588.2 1085.23 6
 1 13 -4 18279.9 1156.8 6
 1 13 -3 1886.72 427.257 6
 -1 13 3 1728.38 412.633 6
 1 13 -2 3696.12 524.387 6
 -1 13 2 3891.74 542.532 6
 -1 13 1 1019.71 316.44 6
 1 13 -1 191.897 217.321 6
 -1 13 0 2824.02 453.132 6
 1 13 0 2901.11 449.677 6
 -1 13 -1 457.877 308.952 6
 1 13 1 495.797 283.033 6
 1 13 2 934.879 272.64 6
 -1 13 -2 657.562 286.063 6
 1 13 3 2213.43 401.275 6
 -1 13 -3 2318.96 418.329 6
 -1 13 -4 1907.37 440.522 6
 1 13 4 1515.93 336.746 6
 -1 13 -5 8867.34 759.669 6
 1 13 5 9191.74 760.006 6
 -1 13 -6 27395.4 1450.43 6
 1 13 6 29135.2 1383.03 6
 1 13 7 31710.3 1421.21 6
 -1 13 -7 29711.4 1491.91 6
 1 13 8 10939.6 762.774 6
 -1 13 -8 13255.4 984.419 4
 -1 13 -9 10341.7 872.719 4
 -1 13 -10 1301 319.328 4
 -1 13 -11 -397.391 252.427 4
 -1 13 -12 1846.65 335.292 4
 -1 13 -13 4728.68 474.756 4
 -1 13 -14 1167.47 247.82 4
 -1 13 -15 3233.55 351.17 4
 -1 13 -16 3429.44 310.254 4
 1 15 -10 15233.5 747.365 4
 1 15 -9 5120.01 435.507 4
 1 15 -8 569.959 158.445 4
 1 15 -7 8067.53 597.826 4
 1 15 -6 2150.92 335.844 4
 1 15 -5 19348.9 1030.56 4
 1 15 -4 18233.6 1008.25 4
 -1 15 2 3105.97 373.246 6
 -1 15 -4 2.86421 158.788 4
 -1 15 -5 3493.06 417.198 4
 -1 15 -6 15929.5 900.188 4
 -1 15 -7 8795.69 627.089 4
 -1 15 -8 7131.51 535.471 4
 -1 15 -9 6528.64 488.004 4
 -1 15 -10 693.965 159.707 4
 2 0 -27 185.427 157.628 1
 2 0 -26 76344.9 2701.7 1
 2 0 -26 92997.4 2837.43 3
 2 0 -25 101.914 227.854 3
 2 0 -25 66.8307 209.694 1
 2 0 -24 3428.95 528.068 1
 2 0 -24 5465.7 631.896 3
 2 0 -23 -354.064 194.025 1
 2 0 -23 -170.259 332.892 3
 2 0 -22 315.904 292.664 1
 2 0 -22 348.937 269.525 3
 2 0 -21 299.082 265.088 1
 2 0 -21 180.943 278.716 3
 2 0 -20 394.289 283.496 1
 2 0 -20 657.507 353.644 3
 2 0 -20 -142.755 264.628 4
 2 0 -19 193.846 222.506 1
 2 0 -19 110.2 280.283 4
 2 0 -19 -314.864 253.792 3
 2 0 -18 770.928 288.363 3
 2 0 -18 651.633 351.601 4
 2 0 -18 722.185 295.209 1
 2 0 -17 -113.166 193.26 4
 2 0 -17 359.862 214.858 3
 2 0 -17 45.9394 180.649 1
 2 0 -17 -407.267 356.45 11
 2 0 -16 15193.7 1503.59 11
 2 0 -15 76.2737 243.241 11
 -2 0 15 -162.17 249.617 8
 -2 0 14 359734 9987.74 8
 2 0 -14 372338 10165.3 11
 2 0 -13 105.301 290.458 11
 2 0 -12 4168.77 642.342 11
 2 0 -11 252.495 246.325 11
 2 0 -10 241814 6623.77 11
 2 0 -9 267.753 151.06 11
 2 0 -8 87225.7 2857.43 11
 -2 0 7 172.402 57.4754 9
 2 0 -7 182.491 238.543 11
 2 0 -6 114209 3179.14 11
 -2 0 6 112084 2637.48 9
 2 0 -5 110.768 83.1769 11
 -2 0 5 149.648 42.3563 9
 2 0 -4 61846.1 1467.12 10
 -2 0 4 61959.4 1484.36 9
 2 0 -4 58682.8 1780.19 11
 2 0 -3 76.8034 48.2353 11
 2 0 -2 396007 8806.7 11
 -2 0 -1 149.883 65.18 11
 2 0 1 51.3482 36.9516 8
 -2 0 -2 620570 13849.8 11
 -2 0 -3 31.1067 98.006 11
 -2 0 -4 78384.5 2355.81 11
 -2 0 -5 123.955 107.417 11
 -2 0 -6 82094 2673.38 11
 -2 0 -7 -116.464 173.334 11
 -2 0 -8 47317 2026.78 11
 -2 0 -9 -88.6428 180.965 11
 -2 0 -10 54641.1 2425.87 11
 -2 0 -11 263.267 282.377 11
 2 0 11 -181.886 273.215 8
 2 0 12 166250 5405.47 8
 -2 0 -12 153130 5266.42 11
 2 0 13 -67.3681 300.772 8
 -2 0 -13 -30.4314 284.616 11
 -2 0 -14 295976 8817.65 11
 2 0 14 290645 8873.2 8
 2 0 15 307.082 214.021 8
 -2 0 -16 18975 1146.47 3
 -2 0 -16 20510.4 1229.47 1
 -2 0 -17 43.5759 280.961 4
 -2 0 -17 1.61328 183.19 3
 -2 0 -17 228.279 271.512 1
 -2 0 -18 6751.81 721.062 3
 -2 0 -18 6199.73 687.993 4
 -2 0 -18 5053.67 690.712 1
 -2 0 -19 129.213 270.382 1
 -2 0 -19 -391.577 337.064 3
 -2 0 -20 2738.72 514.154 1
 -2 0 -20 2786.9 501.098 3
 -2 0 -21 -144.097 234.654 1
 -2 0 -21 -59.4041 235.611 3
 -2 0 -22 1194.56 389.548 3
 -2 0 -22 1133.18 386.752 1
 -2 0 -23 -295.037 255.153 3
 -2 0 -23 164.857 224.339 1
 -2 0 -24 3747.06 582.031 3
 -2 0 -24 3343.81 490.843 1
 -2 0 -25 -186.728 216.293 1
 -2 0 -26 44346 1729.8 1
 -2 0 -27 50.8878 157.041 1
 2 2 -28 4445.5 408.884 1
 2 2 -27 2612.33 386.489 1
 2 2 -26 6146.86 695.322 1
 2 -2 -26 8698.1 717.839 3
 2 2 -25 2758.45 475.131 3
 2 -2 -25 3422.57 474.22 3
 2 2 -25 3148.32 478.739 1
 2 2 -24 2764.65 443.801 3
 2 -2 -24 1834.97 279.934 1
 2 -2 -24 1981.22 476.965 3
 2 2 -24 2886.46 534.831 1
 2 -2 -23 16505.2 1137.69 3
 2 2 -23 17719.4 1085 3
 2 2 -23 16492.1 1182.8 4
 2 2 -23 17272.6 1234.53 1
 2 -2 -23 12841.2 961.304 1
 2 2 -22 34054.2 1645.1 3
 2 2 -22 33724.9 1835.44 1
 2 -2 -22 30476.7 1595.35 1
 2 -2 -22 32759.8 1718.31 3
 2 2 -22 34687.7 1876.2 4
 2 2 -21 1815.47 428.428 3
 2 -2 -21 2526.45 493.87 3
 2 2 -21 2059.08 597.374 1
 2 2 -21 2715.3 525.312 4
 2 -2 -21 2094.71 392.582 1
 2 2 -20 4994.54 724.48 4
 2 2 -20 5976.6 790.857 1
 2 2 -20 4937.71 571.096 3
 2 -2 -20 3376.51 556.107 1
 2 -2 -20 5546.83 667.217 3
 2 -2 -20 5801.62 1034.72 11
 2 2 -19 18449.5 1370.79 4
 2 -2 -19 18871.6 1937.34 11
 2 2 -19 15994.1 1106.06 3
 2 -2 -19 20825.4 1259.7 3
 2 -2 -19 15155.6 1075.96 1
 2 2 -19 21159.8 1411.99 1
 2 2 -18 22104.9 1236.94 3
 2 2 -18 21754.4 1446.64 4
 2 -2 -18 24046.9 1373.37 3
 2 -2 -18 21896.9 2069.66 11
 2 -2 -18 19021.7 1231.74 1
 2 2 -18 23984.6 1494.48 1
 2 -2 -17 21745.3 1229.07 1
 2 2 -17 21589.8 1293.35 3
 2 2 -17 26068.8 1542.85 1
 2 -2 -17 24342.4 2114.12 11
 2 -2 -17 27601 1420.68 3
 2 2 -17 26282.4 1579.72 4
 2 -2 -16 1388.61 504.365 11
 2 2 -16 747.68 254.913 3
 2 2 -16 1809.49 356.484 1
 2 -2 -16 1568.44 385.609 3
 2 2 -16 1409 377.418 4
 2 -2 -15 16052.6 1529.15 11
 2 -2 -14 3880.62 720.51 11
 2 -2 -13 75374.8 3365.74 11
 2 -2 -12 44.4195 333.098 11
 2 -2 -11 4507.81 688.202 11
 2 -2 -10 143684 4804.28 11
 -2 -2 10 151787 4165.78 8
 -2 -2 9 4611.98 437.587 8
 2 -2 -9 4443.52 652.99 11
 -2 -2 8 11794.1 679.124 8
 2 -2 -8 12844.7 1001.98 11
 2 -2 -7 152549 4443.52 11
 -2 -2 7 147191 3713.7 8
 2 2 -7 145725 4003.47 10
 2 2 -6 8331.15 622.305 10
 2 -2 -6 8216.51 698.921 11
 -2 -2 6 7297.78 386.861 8
 -2 2 5 43003 1205.99 10
 2 -2 -5 46011.6 1763.21 11
 2 2 -5 46808.2 1645.62 10
 -2 2 4 34728.6 1102.53 10
 2 2 -4 38946.8 1452.66 10
 2 -2 -4 37368.1 1491.6 11
 -2 2 3 17390.7 701.984 10
 2 -2 -3 17997.9 918.918 11
 -2 2 2 49777.6 1557.68 10
 2 -2 -2 53808 1748.14 11
 -2 -2 2 53798.1 1300.18 11
 -2 -2 1 2021.68 159.278 11
 -2 2 1 1671.82 217.464 10
 2 -2 -1 2240.14 264.571 11
 -2 2 0 2459.71 270.463 10
 2 2 0 2830.43 300.952 9
 -2 -2 0 2808.27 230.997 11
 -2 2 -1 10838 618.446 10
 2 2 1 12091.5 614.857 9
 -2 -2 -1 12289.5 584.832 11
 2 -2 1 10064.4 548.261 8
 2 2 2 97257.1 2648.98 9
 -2 -2 -2 103241 2734.58 11
 -2 2 -2 101572 2765.44 10
 2 -2 3 48219.1 1541.5 8
 2 2 3 48327.6 1531.01 9
 -2 -2 -3 49481.2 1709.27 11
 2 -2 4 1063.84 217.633 8
 -2 -2 -4 779.359 175.187 11
 2 2 4 619.68 139.036 9
 2 -2 5 25610.4 1144.87 8
 2 2 5 26948.1 993.636 9
 -2 -2 -5 25579.9 1271.17 11
 2 2 6 86538.1 2397.52 9
 -2 -2 -6 90990.1 2988.36 11
 2 -2 6 89180.1 2783.54 8
 -2 -2 -7 45806.7 1990.33 11
 2 -2 7 43141.3 1824.33 8
 2 2 7 47534.9 1441.89 9
 -2 -2 -8 3080.07 519.267 11
 2 -2 8 3443.19 483.135 8
 2 2 8 3920.99 300.109 9
 -2 -2 -9 135803 4525.53 11
 2 -2 9 143954 4306.02 8
 -2 -2 -10 45860.9 2280.49 11
 2 -2 10 43665.6 2032.94 8
 -2 -2 -11 39275.9 2168.75 11
 2 -2 11 36499.1 1891.91 8
 -2 -2 -12 1138.97 453.708 11
 2 -2 12 926.013 291.41 8
 -2 -2 -13 9977.53 1159.36 11
 -2 -2 -14 330.662 262.813 11
 -2 -2 -15 3599.46 775.158 11
 -2 -2 -16 1451.21 353.963 3
 -2 2 -16 786.085 259.879 1
 2 2 16 713.869 398.699 8
 -2 2 -16 913.13 259.307 3
 -2 -2 -16 969.946 414.562 11
 -2 -2 -16 1041.2 262.765 1
 -2 2 -16 461.443 220.211 4
 -2 2 -17 5502.77 624.164 4
 -2 2 -17 6747.23 789.105 1
 -2 -2 -17 5695.76 1035.35 11
 -2 -2 -17 6259.84 677.791 3
 -2 2 -17 6446.72 628.513 3
 2 2 17 4367.9 882.85 8
 -2 -2 -17 4340.6 581.436 1
 -2 -2 -18 4022.83 963.78 11
 -2 2 -18 3166.26 455.695 3
 2 2 18 1862.13 632.56 8
 -2 2 -18 3586.57 542.123 4
 -2 2 -18 3585.09 583.931 1
 -2 -2 -18 3266.3 533.194 3
 -2 -2 -18 3379.9 510.379 1
 -2 2 -19 27936.4 1569.8 4
 -2 -2 -19 23725 1410.69 1
 -2 2 -19 27912.5 1450.35 3
 -2 2 -19 29151.1 1726.17 1
 -2 -2 -19 30400.6 1592.16 3
 -2 2 -20 11232.1 933.746 3
 -2 -2 -20 13172.3 986.775 3
 -2 2 -20 10660.5 942.132 4
 -2 2 -20 11213.1 1068.26 1
 -2 -2 -20 11288.1 904.839 1
 -2 2 -21 5119.07 674.05 4
 -2 -2 -21 4849.92 652.562 3
 -2 -2 -21 4237.71 578.612 1
 -2 2 -21 5652.77 751.128 1
 -2 2 -21 4948.37 571.161 3
 -2 -2 -22 30864.5 1613.08 3
 -2 -2 -22 24747.6 1414.95 1
 -2 2 -22 28158.5 1480.54 3
 -2 2 -22 28355.2 1670.18 1
 -2 -2 -23 17970.4 1138.08 1
 -2 2 -23 20882.7 1373.2 1
 -2 2 -23 22155.8 1230.8 3
 -2 -2 -23 22448.3 1275.17 3
 -2 -2 -24 147.737 152.522 1
 -2 2 -24 584.049 316.329 1
 -2 -2 -24 112.23 231.83 3
 -2 2 -25 921.266 264.577 1
 -2 -2 -25 762.203 275.913 3
 -2 2 -26 7097.25 645.073 1
 -2 2 -27 6556.73 565.983 1
 -2 2 -28 6325.29 443.921 1
 2 4 -27 8093.55 619.035 1
 2 -4 -26 968.626 238.379 3
 2 4 -26 863.937 259.018 1
 2 -4 -25 17245.3 964.878 3
 2 4 -25 16471.4 1135.16 1
 2 4 -24 2054.69 426.219 4
 2 4 -24 2423.74 519.011 1
 2 -4 -24 1356.68 339.467 3
 2 4 -23 2003.27 466.43 4
 2 4 -23 1897.98 519.768 1
 2 -4 -23 1636.82 383.281 3
 2 4 -22 54194.9 2107.49 3
 2 4 -22 59060.8 2489.03 4
 2 -4 -22 54471.9 2167.01 3
 2 4 -22 58419.8 2526.96 1
 2 4 -21 107.964 200.275 3
 2 -4 -21 69.9639 218.293 3
 2 4 -21 559.06 346.475 4
 2 4 -21 79.1225 305.959 1
 2 -4 -20 3265.55 527.284 3
 2 4 -20 4277.8 542.373 3
 2 4 -20 4159.62 660.686 4
 2 4 -20 4559.13 669.605 1
 2 4 -19 13720.5 1171.94 4
 2 4 -19 11792.4 880.82 3
 2 4 -19 13124.5 1185.21 1
 2 -4 -19 12927.2 948.632 3
 2 -4 -19 12379.8 1660.33 11
 2 -4 -18 22631.8 2210.54 11
 2 4 -18 23842.4 1545.58 4
 2 4 -18 20795 1192.97 3
 2 4 -18 19439.6 1483.43 1
 2 -4 -18 21588.5 1252.04 3
 2 4 -17 940.672 234.607 3
 2 4 -17 371.07 276.011 4
 2 -4 -17 541.541 343.635 11
 2 -4 -17 704.742 293.068 3
 2 4 -17 878.035 370.222 1
 2 4 -16 9329.8 915.406 4
 2 -4 -16 9536.17 759.796 3
 2 4 -16 9179.39 714.674 3
 2 -4 -16 10116.5 1395.43 11
 2 4 -16 10168.5 915.428 1
 2 4 -15 29304.5 1709.72 4
 2 -4 -15 31223.8 2385.22 11
 2 -4 -15 28848 1426.39 3
 2 4 -15 33227.5 1678.83 1
 2 -4 -14 616.012 414.168 11
 2 -4 -13 7593.8 1055.54 11
 2 -4 -12 1008.06 438.256 11
 2 -4 -11 4624.75 783.257 11
 2 -4 -10 27834 1884.02 11
 2 -4 -9 88909.2 3606.64 11
 2 -4 -8 1243.4 442.485 11
 2 4 -8 1258.39 418.047 10
 2 4 -7 18181.7 1248.42 10
 -2 4 7 17772 903.318 10
 2 -4 -7 17727.5 1286.16 11
 2 4 -6 134092 4320.24 10
 -2 4 6 134072 3713.17 10
 2 -4 -6 138705 4386.15 11
 2 -4 -5 57060.7 2328.07 11
 -2 4 5 52322.8 1897.67 10
 2 4 -5 57429.4 2351.01 10
 -2 4 4 15095.2 877.906 10
 -2 -4 4 14338.7 575.605 11
 2 4 -4 15243.9 1081.37 10
 2 -4 -4 15857.8 1045.24 11
 2 -4 -3 51846.2 1993.67 11
 2 4 -3 46228.2 2026.27 10
 -2 -4 3 49582.6 1431.54 11
 -2 4 3 47215.1 1830.34 10
 2 -4 -2 1276.56 298.065 11
 2 4 -2 1032.84 271.313 10
 -2 -4 2 1019.85 156.964 11
 -2 4 2 997.833 228.731 10
 -2 4 1 142188 4072.46 10
 -2 -4 1 141711 3642.82 11
 2 -4 -1 135464 3904.74 11
 -2 -4 0 21922.9 990.567 11
 -2 4 0 21699.9 1192.37 10
 2 -4 0 19298.8 989.562 11
 -2 -4 -1 183706 4771.26 11
 -2 4 -1 189465 5116.24 10
 -2 4 -2 39861.5 1802.9 10
 -2 -4 -2 40634.2 1669.52 11
 -2 -4 -3 118755 3634.71 11
 -2 4 -3 118271 3810.23 10
 -2 4 -4 20416.8 1273.35 10
 -2 -4 -4 19539.6 1203.46 11
 -2 -4 -5 23645.8 1392.31 11
 -2 -4 -6 39478 1962.1 11
 2 -4 6 37287.7 1485.28 8
 -2 -4 -7 47786.9 2316.4 11
 2 -4 7 44205.7 1683.49 8
 2 -4 8 8877.49 658.258 8
 2 4 8 8661.01 645.093 10
 -2 -4 -8 10354.6 1068.26 11
 -2 -4 -9 40772.5 2323.55 11
 -2 -4 -10 7788.93 980.325 11
 -2 -4 -11 2268.23 594.685 11
 -2 -4 -12 8758.48 1126.65 11
 -2 -4 -13 28751 2242.81 11
 -2 -4 -14 1142.15 459.328 11
 -2 4 -14 2055.79 413.273 1
 -2 -4 -15 22841.2 1223.95 3
 -2 -4 -15 20823.3 1966.64 11
 -2 4 -15 23017.2 1392.67 4
 -2 4 -15 20366.9 1131.26 3
 -2 4 -15 24372 1445.11 1
 -2 -4 -16 6102.79 1131.16 11
 -2 4 -16 5114.1 662.37 1
 -2 -4 -16 4517.74 544.021 3
 -2 4 -16 3970.37 594.178 4
 -2 4 -16 4754.77 518.666 3
 -2 4 -17 320.888 219.609 1
 -2 -4 -17 202.337 238.017 3
 -2 4 -17 72.6356 242.357 4
 -2 -4 -17 623.84 341.766 11
 -2 4 -17 487.434 264.337 3
 -2 -4 -18 10474.4 1439.09 11
 -2 4 -18 9200.53 965.139 1
 2 4 18 7908.56 1278.09 8
 -2 4 -18 8687.56 749.266 3
 -2 4 -18 8567.99 860.297 4
 -2 -4 -18 9023.04 794.402 3
 -2 -4 -19 11028.7 1533.58 11
 -2 4 -19 9459.59 1020.2 1
 2 4 19 6869.02 1181.1 8
 -2 4 -19 9015.59 793.232 3
 -2 -4 -19 8648.34 765.074 3
 -2 4 -19 9340.63 889.297 4
 -2 4 -20 13952.1 1089.47 4
 -2 4 -20 12208.4 1160.68 1
 -2 -4 -20 14011.6 991.35 3
 -2 -4 -21 1438.89 311.708 3
 -2 4 -21 1595.73 433.379 1
 -2 4 -21 1874.2 412.683 4
 -2 -4 -22 5032.98 598.84 3
 -2 4 -22 5835.86 649.682 4
 -2 4 -22 5298.55 762.049 1
 -2 4 -23 2427.4 407.748 4
 -2 4 -23 1962.56 495.578 1
 -2 -4 -23 3056.05 425.792 3
 -2 -4 -24 219.398 194.159 3
 -2 4 -24 305.018 278.684 1
 -2 4 -25 9029.45 773.713 1
 -2 4 -26 307.063 163.296 1
 -2 4 -27 7111.31 539.4 1
 2 6 -26 31299.3 1269.39 1
 2 6 -25 5015.4 526.782 1
 2 6 -25 4848.89 468.064 4
 2 6 -24 1559.73 307.567 4
 2 6 -24 1566.4 366.345 1
 2 -6 -24 1725.53 274.914 3
 2 -6 -23 432.306 183.655 3
 2 6 -23 -185.796 270.998 4
 2 6 -23 198.845 286.206 1
 2 6 -22 187.615 356.648 1
 2 6 -22 392.379 289.663 4
 2 -6 -22 -74.3132 159.672 3
 2 6 -21 1501.98 381.502 1
 2 6 -21 1620.16 417.778 4
 2 -6 -21 887.739 267.849 3
 2 -6 -20 333.32 186.473 3
 2 6 -20 -231.583 321.004 4
 2 6 -20 278.193 357.288 1
 2 6 -19 413.422 289.059 4
 2 6 -19 31.4459 277.76 1
 2 -6 -19 172.26 257.814 3
 2 -6 -18 785.649 241.129 3
 2 6 -18 1134.23 678.3 1
 2 6 -18 861.451 400.482 4
 2 6 -17 -19.5785 254.442 4
 2 -6 -17 478.446 305.97 11
 2 6 -17 -177.199 336.037 1
 2 -6 -17 -122.588 236.397 3
 2 6 -16 40347.7 2037.15 4
 2 -6 -16 36519.1 2793.59 11
 2 6 -16 35488.1 1872.92 1
 2 -6 -16 35561.3 1552.95 3
 2 6 -15 19620.7 1357.1 4
 2 6 -15 19855.6 1254.64 1
 2 -6 -15 16970 1015.36 3
 2 -6 -15 21240.1 2025.49 11
 2 -6 -14 146324 5946.09 11
 2 6 -14 140757 4597.35 4
 2 6 -14 136658 4303.03 1
 2 -6 -13 1913.7 680.469 11
 2 6 -13 3025.83 531.552 4
 2 6 -13 2120.38 388.891 1
 2 -6 -12 3135.08 747.662 11
 2 6 -12 2166.41 414.922 4
 2 -6 -11 10047.3 1206.88 11
 2 -6 -10 23540.9 1841.3 11
 2 -6 -9 59092.1 2978.65 11
 2 -6 -8 18702.8 1506.14 11
 2 6 -7 24.4045 262.649 10
 2 -6 -7 33.4509 258.695 11
 2 -6 -6 4534.02 669.304 11
 2 6 -6 6293.62 851.53 10
 -2 6 6 5454.86 664.993 10
 2 -6 -5 10223.9 991.097 11
 2 6 -5 11432 1114.97 10
 -2 6 5 8786.18 820.915 10
 2 6 -4 47359.4 2350.96 10
 2 -6 -4 45157.2 2136.61 11
 -2 6 4 44477.1 2067.85 10
 2 6 -3 19318.4 1380.41 10
 -2 6 3 17770.9 1227.3 10
 2 -6 -3 17190.4 1200.68 11
 -2 -6 2 59869.1 1955.2 11
 -2 6 2 58053.6 2498.26 10
 2 -6 -2 58086.6 2360.27 11
 2 6 -2 60545.3 2703.9 10
 -2 6 1 2347.41 495.203 10
 -2 -6 1 2475.38 329.639 11
 2 6 -1 2578.1 505.337 10
 2 -6 -1 2444.76 407.878 11
 -2 6 0 2724.48 525.037 10
 2 6 0 2521.19 497.115 10
 2 -6 0 2764.34 401.96 11
 -2 -6 0 2651.19 379.967 11
 2 -6 1 32344.4 1508.41 11
 -2 6 -1 37040.9 1951.89 10
 2 6 1 30291.7 1775.39 10
 -2 -6 -1 34738 1574.04 11
 -2 -6 -2 97639.4 3222.42 11
 2 -6 2 91245.4 2964.78 11
 2 6 2 93946 3451.21 10
 -2 6 -2 99144.6 3696.91 10
 2 -6 3 14644.8 896.429 11
 2 6 3 14352 1151.97 10
 -2 -6 -3 14579.1 1067.98 11
 -2 6 -3 14774.4 1256.85 10
 2 -6 4 70499.2 2361.33 11
 2 6 4 69055.4 2808.05 10
 -2 -6 -4 72644.4 2849.92 11
 2 6 5 2756.12 473.916 10
 -2 -6 -5 2857.77 500.058 11
 -2 -6 -6 13243 1165.12 11
 2 6 6 11070.8 977.931 10
 -2 -6 -7 1482.98 469.654 11
 2 6 7 634.179 206.762 10
 -2 -6 -8 2036.76 575.166 11
 -2 -6 -9 14231.5 1406.55 11
 -2 -6 -10 97.7569 333.856 11
 -2 -6 -11 270.895 302.985 11
 -2 6 -12 37728.2 1722.01 1
 -2 6 -12 37314.3 1870.76 4
 -2 -6 -12 40839.3 2724.25 11
 -2 -6 -13 24996.9 2133.16 11
 -2 6 -13 25983.1 1392.25 1
 -2 6 -13 25314.1 1491.63 4
 -2 6 -14 114409 3836.06 4
 -2 -6 -14 111691 5153.62 11
 -2 6 -14 106229 3630.49 1
 -2 6 -15 20973.1 1365.57 4
 -2 -6 -15 21143.5 2134.59 11
 -2 6 -15 20280.5 1309.83 1
 -2 -6 -16 1256.44 287.661 3
 -2 -6 -16 1410.52 611.145 11
 -2 6 -16 1341 384.879 1
 -2 6 -16 2104.08 500.57 4
 -2 6 -17 1470.45 418.167 4
 -2 -6 -17 1998.2 343.2 3
 -2 6 -17 2375.46 460.416 1
 -2 -6 -17 1929.56 786.058 11
 -2 6 -18 483.897 274.671 1
 -2 6 -18 864.116 337.862 4
 -2 -6 -18 311.592 168.391 3
 -2 -6 -19 618.266 245.391 3
 -2 6 -19 841.482 318.33 4
 -2 6 -19 -67.6775 299.651 1
 -2 6 -20 2218.79 457.339 4
 -2 6 -20 2386.25 491.49 1
 -2 -6 -20 2192.38 387.483 3
 -2 -6 -21 12677.1 819.095 3
 -2 6 -21 12373.9 956.457 4
 -2 6 -21 13211.6 1014.52 1
 -2 -6 -22 678.756 240.841 3
 -2 6 -22 469.84 216.098 1
 -2 6 -22 52.2814 200.614 4
 -2 6 -23 2465.71 399.545 1
 -2 6 -23 2475.2 373.949 4
 -2 6 -24 12103.8 742.584 4
 -2 6 -24 13021.5 876.693 1
 -2 6 -25 8262.8 624.088 1
 2 6 25 7994.07 587.767 7
 -2 6 -26 35344.7 1301.33 1
 -2 8 25 1315.36 241.714 7
 2 8 -24 259.303 145.234 4
 2 8 -23 50729.4 1847.94 4
 2 8 -23 51677.8 1769.93 1
 2 8 -22 8303.69 652.759 1
 2 8 -22 8798.65 736.552 4
 2 8 -21 28879.8 1446.63 4
 2 8 -21 24794.4 1281.08 1
 2 8 -20 1860.96 415.498 1
 2 8 -20 2191.86 451.637 4
 2 8 -19 6728.3 734.383 4
 2 8 -19 6401.55 753.568 1
 2 8 -18 3713.18 508.305 1
 2 8 -18 3213.45 556.954 4
 2 8 -17 19674.1 1191.51 1
 2 8 -17 21475.7 1404.36 4
 2 8 -16 817.625 412.956 4
 2 8 -16 938.251 380.953 1
 2 8 -15 1763.95 450.479 4
 2 8 -15 1871.86 363.148 1
 2 8 -14 13120.6 1105.46 4
 2 -8 -14 9344.01 1356.54 11
 2 -8 -13 3305.98 760.821 11
 2 8 -13 3049.39 538.766 4
 2 8 -12 243.773 245.308 4
 2 -8 -12 232.162 300.286 11
 2 8 -11 9273.13 830.512 6
 2 8 -11 10966.7 994.447 4
 2 -8 -11 10830.6 1322.79 11
 2 -8 -10 445.452 310.939 11
 2 8 -10 396.598 198.674 6
 2 8 -9 47287.9 2066.85 6
 2 -8 -9 47213.3 2744.9 11
 2 8 -8 1977.12 406.664 6
 2 -8 -8 1421.57 468.533 11
 2 8 -7 130688 4065.71 6
 2 -8 -7 131500 4862.58 11
 2 -8 -6 49908.3 2609.33 11
 2 8 -5 53508.9 2962.11 10
 2 -8 -5 50584.3 2576.46 11
 2 8 -4 468.995 251.434 10
 2 -8 -4 244.399 238.897 11
 2 -8 -3 718.485 144.91 11
 2 8 -3 882.036 373.451 10
 2 -8 -2 853.147 200.688 11
 2 8 -2 1339.75 502.144 10
 2 -8 -1 17584.7 1226.94 11
 2 8 -1 19725.8 1622.26 10
 2 8 0 2073.53 548.034 10
 2 8 1 7953.29 973.025 10
 2 8 2 1506.34 474.755 10
 -2 -8 -3 3751.47 579.939 11
 2 8 3 2538.82 592.009 10
 2 8 4 4012.81 698.694 10
 -2 -8 -4 3054.97 559.834 11
 -2 -8 -5 58998.2 2810.85 11
 2 8 5 61217.8 3038.69 10
 2 8 6 42557.8 2468.12 10
 -2 -8 -6 44101.5 2409.39 11
 -2 -8 -7 70985.2 3276.21 11
 -2 8 -7 64926.8 2525.42 6
 -2 -8 -8 1876.25 449.529 11
 -2 8 -8 2477.18 446.762 6
 -2 8 -9 37681.7 1775.01 6
 -2 -8 -9 36114.9 2388.93 11
 -2 -8 -10 9815.88 1194.89 11
 -2 8 -10 8353.82 755.451 6
 -2 8 -11 9924.07 936.71 4
 -2 8 -11 11030.3 893.634 6
 -2 -8 -11 11352.5 1370.64 11
 -2 -8 -12 764.829 299.444 11
 -2 8 -12 751.816 325.575 4
 -2 -8 -13 4166.55 856.788 11
 -2 8 -13 2975.4 525.323 4
 -2 -8 -14 -227.267 373.214 11
 -2 8 -14 117.102 237.899 4
 -2 8 -15 190.056 239.57 4
 -2 8 -15 823.679 304.074 1
 -2 8 -16 7083.59 674.838 1
 -2 8 -16 7300.12 790.854 4
 -2 8 -17 23888.3 1417.12 4
 -2 8 -17 20337.9 1208.95 1
 -2 8 -18 3527.3 525.54 4
 -2 8 -18 3628.43 513.55 1
 -2 8 -19 1610.71 341.604 4
 -2 8 -19 2249.68 395.66 1
 -2 8 -20 224.007 206.667 1
 -2 8 -20 -271.551 271.331 4
 -2 8 -21 32442.2 1476.94 4
 -2 8 -21 33756.3 1455.12 1
 -2 8 -22 18260 959.455 4
 -2 8 -22 15252 953.407 1
 -2 8 -23 13561.7 733.481 4
 -2 8 -23 15241.2 781.882 1
 2 8 24 139.575 162.041 7
 -2 10 23 3786.79 349.147 7
 2 10 -22 6469.1 456.662 4
 -2 10 22 6197.21 501.57 7
 2 10 -21 13801.7 786.299 4
 -2 10 21 14386.6 850.615 7
 2 10 -20 336.535 201.112 4
 2 10 -19 11042.6 801.577 4
 2 10 -18 856.731 293.805 4
 2 10 -17 1061.26 372.946 4
 2 10 -16 8981.53 848.088 4
 2 10 -15 36309.2 1855.23 4
 2 10 -14 9691.29 921.97 4
 2 10 -13 24528.3 1522.81 4
 2 10 -12 9698.47 952.356 4
 2 10 -11 18776.8 1339.54 4
 2 10 -10 6681.95 737.238 6
 2 10 -9 10534.9 955.242 6
 -2 10 9 11715.3 872.966 6
 -2 10 8 12053.9 906.793 6
 2 10 -8 12762 1043.72 6
 -2 10 7 14230.5 1018.09 6
 2 10 -7 14008 1118.16 6
 -2 10 6 30140.2 1530.01 6
 2 10 -6 27196.2 1568.56 6
 -2 10 5 2426.49 435.81 6
 2 10 -5 2669.53 495.041 6
 2 10 -4 14150.9 1074.27 6
 -2 10 4 14819.2 1058.65 6
 2 10 -3 30078.7 1612.43 6
 -2 10 3 29646.1 1551.68 6
 2 10 -2 1972.13 440.075 6
 -2 10 2 2308.3 419.93 6
 2 10 -1 14797.4 1082.19 6
 -2 10 1 14807.9 1076.46 6
 -2 10 0 1615.01 410.838 6
 2 10 0 1287.9 325.715 6
 2 10 1 22096.2 1336.69 6
 -2 10 -1 20986.6 1330.17 6
 2 10 2 21096.4 1283.74 6
 -2 10 -2 19733 1260.4 6
 2 10 3 41702.8 1894.1 6
 -2 10 -3 41332.8 1932.63 6
 -2 10 -4 13579.1 1039.19 6
 2 10 4 12783.3 971.693 6
 2 10 5 356.011 210.554 6
 2 10 5 57.4687 236.608 7
 -2 10 -5 488.901 309.063 6
 2 10 6 32186.5 1599.72 6
 -2 10 -6 32418.3 1717.18 6
 2 10 6 35812.2 1756.77 7
 2 10 7 348.158 221.445 7
 -2 10 -7 337.541 276.439 6
 2 10 7 760.129 319.653 6
 -2 10 -8 4614.58 602 6
 2 10 8 4240.37 552.085 6
 -2 10 -9 1058.07 396.237 6
 -2 10 -10 1895.19 436.024 4
 -2 10 -10 2003.03 416.108 6
 -2 10 -11 1387.94 393.726 4
 -2 10 -12 4397.17 634.971 4
 -2 10 -13 83991.6 3132.12 4
 -2 10 -14 3067.21 549.717 4
 -2 10 -15 44334.6 1999.34 4
 -2 10 -16 12456.2 944.888 4
 -2 10 -17 1396.35 340.843 4
 2 10 18 199.354 290.124 7
 -2 10 -18 424.054 208.913 4
 -2 10 -19 722.003 243.968 4
 2 10 19 430.538 234.964 7
 2 10 20 808.638 205.467 7
 -2 10 -20 594.558 161.951 4
 -2 10 -21 928.758 182.707 4
 2 10 21 901.024 227.607 7
 2 10 22 4767.34 427.787 7
 -2 12 19 31.5735 116.396 7
 2 12 -19 -9.7904 96.8111 4
 2 12 -18 2568.57 315.971 4
 -2 12 18 2433.34 304.528 7
 -2 12 17 101.117 126.713 7
 2 12 -17 76.1304 138.444 4
 2 12 -16 7853.88 636.375 4
 -2 12 16 7336.81 592.299 7
 -2 12 15 10883.4 768.457 7
 2 12 -15 10600.1 790.842 4
 2 12 -14 20992.6 1182.87 4
 -2 12 14 20480.5 1144.27 7
 2 12 -13 19054.3 1176.84 4
 -2 12 13 19239.4 1102.53 7
 2 12 -12 924.438 364.911 4
 -2 12 12 702.845 287.448 7
 -2 12 11 3921.5 521.517 7
 2 12 -11 3973.98 593.947 4
 2 12 -10 2862.22 513.835 4
 -2 12 10 3250.32 507.767 7
 2 12 -9 3114.29 517.794 4
 -2 12 9 4538.04 522.633 6
 -2 12 8 1340.83 310.897 6
 2 12 -8 1750.47 417.742 6
 2 12 -7 728.905 280.071 6
 -2 12 7 1177.94 365.146 6
 -2 12 6 6020.07 687.031 6
 2 12 -6 6745.86 719.724 6
 2 12 -5 64.2302 276.829 6
 -2 12 5 635.874 318.982 6
 -2 12 4 10099.4 864.009 6
 2 12 -4 9794.14 885.159 6
 -2 12 3 15058.8 1112.15 6
 2 12 -3 16084.6 1128.73 6
 -2 12 2 4567.87 581.741 6
 2 12 -2 4274.97 604.644 6
 -2 12 1 1389.09 365.421 6
 2 12 -1 1388.06 349.421 6
 2 12 0 1069.01 373.534 6
 -2 12 0 667.277 263.519 6
 2 12 1 19082.1 1255.73 6
 -2 12 -1 18471.3 1219.25 6
 2 12 2 14612.7 1061.9 6
 -2 12 -2 14807.5 1100.06 6
 2 12 3 11440.7 947.792 6
 -2 12 -3 12670.9 988.546 6
 2 12 4 13319.5 1005.94 6
 -2 12 -4 14613 1055.53 6
 -2 12 -5 1907.13 423.025 6
 2 12 5 2624.95 454.643 6
 -2 12 -6 13735.8 1030.7 6
 2 12 6 13623.4 974.673 6
 2 12 7 1296.79 290.598 6
 -2 12 -7 1695.1 394.668 6
 -2 12 -8 6230.44 668.207 6
 2 12 8 7656.04 663.891 6
 2 12 8 6160.88 698.43 7
 -2 12 -9 1072.68 336.166 4
 2 12 9 532.811 221.718 7
 2 12 10 -3.36588 285.722 7
 -2 12 -10 165.739 234.765 4
 -2 12 -11 6.38938 227.692 4
 2 12 11 333.56 253.609 7
 -2 12 -12 4974.44 589.853 4
 2 12 12 4622.81 536.805 7
 -2 12 -13 26472 1358.98 4
 2 12 13 27762.6 1385.68 7
 -2 12 -14 19141.1 1083.96 4
 2 12 14 20251.7 1121.06 7
 2 12 15 4261.07 489.753 7
 -2 12 -15 3984.46 439.342 4
 2 12 16 5773.7 541.113 7
 -2 12 -16 5779.69 495.375 4
 -2 12 -17 1988.58 267.031 4
 2 12 17 1999.27 297.536 7
 2 12 18 810.861 187.342 7
 -2 12 -18 551.276 111.15 4
 2 14 -14 2057.11 264 4
 2 14 -13 943.857 206.496 4
 2 14 -12 704.868 199.046 4
 2 14 -11 5656.96 521.149 4
 2 14 -10 789.131 232.211 4
 2 14 -9 3634.61 480.1 4
 -2 14 8 119.943 204.912 6
 2 14 -8 645.855 248.292 4
 2 14 -7 30666.7 1486.51 4
 -2 14 7 29282.6 1236.89 6
 -2 14 6 936.594 242.671 6
 2 14 -6 1548.21 330.25 4
 -2 14 5 49011.2 1804.96 6
 -2 14 4 948.45 274.41 6
 -2 14 3 1957.07 330.214 6
 2 14 -3 2426.17 364.338 6
 2 14 -2 1042.32 263.795 6
 -2 14 2 1168.96 319.134 6
 -2 14 1 1050.74 277.653 6
 2 14 -1 1193.59 283.628 6
 2 14 0 15.6149 225.914 6
 -2 14 0 -100.868 205.036 6
 -2 14 -1 804.743 312.514 6
 2 14 1 177.723 182.352 6
 2 14 2 1083.92 355.273 6
 -2 14 -2 1293.12 315.606 6
 2 14 3 1385.59 315.41 6
 -2 14 -3 1053.75 266.356 6
 2 14 4 2177.22 360.025 6
 -2 14 -4 2236.34 449.812 6
 2 14 5 63835.4 2145.11 6
 2 14 6 1175.06 232.215 6
 -2 14 -6 1102.36 294.707 4
 -2 14 -7 22471.3 1224.79 4
 -2 14 -8 823.468 273.788 4
 -2 14 -9 8560.43 674.847 4
 -2 14 -10 812.461 223.081 4
 -2 14 -11 10484.9 668.231 4
 -2 14 -12 7157.3 520.374 4
 -2 14 -13 699.019 150.641 4
 2 16 -3 10655.8 572.89 4
 2 16 -2 18135.2 791.305 4
 -2 16 1 3624 324.28 4
 2 16 -1 3571.87 324.922 4
 -2 16 0 2477.08 278.476 4
 2 16 0 1769.41 220.089 4
 2 16 1 7734.15 465.59 4
 -2 16 -1 7746.32 499.381 4
 -2 16 -2 33267.1 1186.48 4
 -2 16 -3 12329 619.803 4
 3 1 -28 13953.2 768.556 1
 3 1 -27 5580.91 543.357 1
 3 -1 -27 6947.53 600.923 3
 3 -1 -26 7003.17 699.363 3
 3 1 -26 8272.57 655.942 3
 3 -1 -26 6054.41 556.696 1
 3 1 -26 7066.7 651.946 1
 3 -1 -25 1688.39 390.868 3
 3 1 -25 1781.48 448.267 1
 3 -1 -25 1805.59 395.285 1
 3 1 -25 2695.09 431.372 3
 3 1 -24 1302.16 390.493 3
 3 -1 -24 1129.63 367.09 3
 3 1 -24 1442.27 400.12 1
 3 -1 -24 1395.56 342.988 1
 3 1 -23 33847.3 1621.47 3
 3 -1 -23 27444.7 1516.07 1
 3 -1 -23 35988.8 1700.37 3
 3 1 -23 28682.8 1674.82 1
 3 -1 -22 1982.1 453.765 3
 3 1 -22 2319.79 532.522 1
 3 1 -22 1526.23 453.655 3
 3 -1 -22 2347.33 447.987 1
 3 1 -21 39167.3 2061.33 4
 3 1 -21 41513.7 1855.03 3
 3 1 -21 36363.7 1937.21 1
 3 -1 -21 40342.7 1918.98 3
 3 -1 -21 35875.7 1819.19 1
 3 -1 -20 10669.5 913.169 3
 3 -1 -20 8799.83 829.004 1
 3 1 -20 10941.7 997.191 1
 3 1 -20 11030.1 1060.96 4
 3 1 -20 10269.2 870.498 3
 3 -1 -19 23253.6 1357.86 3
 3 1 -19 20842 1378.65 1
 3 1 -19 19890.9 1256.29 3
 3 -1 -19 19686.6 1250.49 1
 3 1 -19 20228.2 1450.79 4
 3 -1 -19 23779.4 2128.25 11
 3 1 -18 90661.8 3193.16 1
 3 1 -18 85710.2 3318.21 4
 3 -1 -18 95820.6 3088.23 3
 3 1 -18 89173.2 2951.77 3
 3 -1 -18 84524.1 4179.47 11
 3 -1 -17 1688.92 640.492 11
 3 -1 -17 1682.58 384.821 4
 3 1 -17 1772.28 409.55 4
 3 -1 -17 1108.19 314.825 3
 3 1 -17 1498.27 387.651 1
 3 -1 -17 1443.52 381.362 1
 3 1 -17 1588.36 343.856 3
 3 -1 -16 13656.6 1425.49 11
 3 -1 -16 13885.4 943.766 3
 3 -1 -15 70302.4 3364.48 11
 3 1 -15 74557.6 3370.49 11
 3 -1 -14 16278.1 1404.4 11
 3 1 -14 15824.9 1357.75 11
 3 -1 -13 16942.7 1358.01 11
 3 1 -13 16983.6 1312.07 11
 -3 -1 12 48139 2141.94 8
 3 1 -12 54066.1 2403.99 11
 3 -1 -12 52138.1 2469.27 11
 3 1 -11 124355 4042.89 11
 3 -1 -11 120510 4173.14 11
 -3 -1 11 128745 3846.15 8
 3 -1 -10 32230.9 1671.39 11
 -3 -1 10 28814.1 1392.21 8
 3 1 -10 29378.5 1516.24 11
 3 -1 -9 70083.3 2611.88 11
 3 1 -9 69920.4 2466.87 11
 3 -1 -8 130045 3932.39 11
 3 1 -8 132720 3778.98 11
 3 1 -7 10347.4 673.423 11
 3 -1 -7 9284.12 731.113 11
 3 1 -6 3339.82 337.364 11
 3 -1 -6 3152.37 403.054 11
 3 1 -6 3218.19 294.115 10
 3 -1 -5 99520.5 2964.66 11
 3 1 -5 98221.3 2695.65 11
 3 1 -4 152005 3667.05 11
 3 -1 -4 157114 4046.15 11
 3 1 -3 20525.2 618.26 11
 3 -1 -3 19506.9 601.278 10
 3 1 -3 20960 814.084 9
 3 -1 -2 12930 622.885 11
 3 1 -2 11150.4 530.355 9
 3 -1 -1 152392 3720.65 8
 3 1 -1 154137 3716.7 9
 3 -1 0 173665 4382.35 8
 -3 -1 0 191245 4263.79 11
 3 -1 1 388583 8886.9 8
 -3 -1 -1 387036 8783.03 11
 -3 -1 -2 127474 3238.42 11
 3 -1 2 122328 3335.04 8
 -3 -1 -3 138584 3628.02 11
 3 -1 3 134860 3697.78 8
 3 -1 4 85802.2 2652.62 8
 -3 -1 -4 89324 2649.54 11
 3 -1 5 24268.4 1186.72 8
 -3 -1 -5 26639.8 1247.23 11
 3 -1 6 7936.54 674.109 8
 -3 -1 -6 8442.84 696.384 11
 3 -1 7 3517.03 472.173 8
 -3 -1 -7 3168.14 452.646 11
 3 -1 8 77498.6 2896.67 8
 -3 1 -8 87618 3075.37 11
 -3 -1 -8 81583.6 2964.29 11
 3 -1 9 15779.9 1136.8 8
 -3 -1 -9 13772.2 1095.19 11
 3 -1 10 57141.2 2482.48 8
 -3 -1 -10 52763.5 2462.7 11
 -3 -1 -11 20967.3 1522.01 11
 3 -1 11 22580.5 1544.9 8
 -3 -1 -12 25595.4 1786.91 11
 3 -1 12 29118.8 1847.36 8
 3 1 13 94318.1 4047.61 8
 -3 -1 -13 89346.3 3854.37 11
 3 -1 13 94784.6 3891.66 8
 3 -1 14 4208.42 771.625 8
 -3 -1 -14 4030.23 751.554 11
 3 1 14 4625.31 844.848 8
 -3 -1 -15 114.553 388.068 11
 3 1 15 -182.254 248.255 8
 -3 1 -16 4233.27 588.515 1
 -3 1 -16 4810.57 583.686 4
 -3 -1 -16 3624.77 516.377 1
 3 1 16 3354.08 734.218 8
 -3 1 -16 4751.17 549.072 3
 -3 -1 -16 4144.32 854.012 11
 -3 -1 -16 4863.66 577.646 3
 -3 1 -17 39032.8 1734.57 3
 -3 1 -17 37574.6 1927.23 1
 -3 1 -17 35311.9 1742.87 4
 3 1 17 37414.6 2697.99 8
 -3 -1 -17 34265.7 1717.49 1
 -3 -1 -17 41829.2 1848.16 3
 -3 1 -18 337.376 286.816 4
 -3 -1 -18 552.77 262.178 1
 -3 1 -18 403.461 258.322 1
 -3 1 -18 876.55 291.783 3
 -3 -1 -18 509.309 266.889 3
 -3 1 -19 976.042 350.667 1
 -3 -1 -19 768.031 325.743 3
 -3 -1 -19 1092.88 361.213 1
 -3 1 -19 998.226 331.236 4
 -3 1 -19 572.701 279.56 3
 -3 -1 -20 4892.88 612.558 3
 -3 1 -20 4662.77 687.747 1
 -3 -1 -20 4592.81 615.104 1
 -3 1 -20 3987.71 569.766 3
 -3 1 -20 4374.34 574.146 4
 -3 -1 -21 928.339 412.33 3
 -3 -1 -21 767.324 291.303 1
 -3 1 -21 996.342 334.633 3
 -3 1 -21 586.253 287.752 1
 -3 1 -22 9610.61 847.668 3
 -3 1 -22 7735.94 820.586 1
 -3 -1 -22 8538.34 906.755 3
 -3 -1 -22 7557.71 811.091 1
 -3 1 -23 9666.54 904.856 1
 -3 -1 -23 8729.86 801.177 1
 -3 1 -23 10856.1 855.524 3
 -3 -1 -24 276.936 223.526 1
 -3 1 -24 249.274 188.553 1
 -3 -1 -24 374.67 289.624 3
 -3 -1 -25 26646.3 1330.84 1
 -3 1 -25 30256.9 1464.3 1
 -3 1 -26 173.26 156.286 1
 -3 -1 -26 -298.925 143.311 1
 -3 1 -27 3463.18 386.741 1
 -3 1 -28 2685.3 285.434 1
 3 3 -28 4120.1 423.404 1
 3 3 -27 6372.09 599.688 1
 3 -3 -27 7079.22 571.066 3
 3 3 -26 967.452 301.602 1
 3 -3 -26 965.903 291.786 3
 3 -3 -25 11752.8 847.462 3
 3 3 -25 12459.3 966.379 1
 3 3 -24 6735.05 693.166 4
 3 3 -24 6932.09 623.899 3
 3 3 -24 6565 803.257 1
 3 -3 -24 6200.52 667.386 3
 3 3 -23 19699.4 1170.36 3
 3 3 -23 22815.9 1454.63 1
 3 -3 -23 19910.2 1244.26 3
 3 3 -23 21024.2 1377.99 4
 3 3 -22 160.404 296.136 1
 3 3 -22 447.678 236.71 3
 3 -3 -22 544.319 331.655 3
 3 3 -22 216.643 374.781 4
 3 3 -21 6262.06 650.688 3
 3 3 -21 6149.21 779.514 4
 3 3 -21 7161.3 1054.21 1
 3 -3 -21 6661.6 752.125 3
 3 -3 -20 527.657 282.01 11
 3 3 -20 180.408 270.67 1
 3 3 -20 430.356 234.382 3
 3 -3 -20 550.91 303.995 3
 3 -3 -19 90806.7 3154.55 3
 3 -3 -19 81693.8 4515.33 11
 3 3 -19 92256.6 3041.22 3
 3 3 -19 93108.1 3544.52 4
 3 3 -19 92236.4 3502.45 1
 3 3 -18 544.344 414.516 1
 3 3 -18 286.537 228.201 3
 3 -3 -18 456.564 312.615 3
 3 -3 -18 346.463 331.579 11
 3 3 -18 582.659 311.284 4
 3 -3 -17 19416 1195.49 3
 3 3 -17 18993.3 1102.87 3
 3 3 -17 19451.2 1385.12 1
 3 3 -17 18954.3 1367.49 4
 3 -3 -17 20450.4 1917.47 11
 3 3 -16 2626.4 474.167 1
 3 3 -16 1929.26 337.907 3
 3 3 -16 2653.5 469.072 4
 3 -3 -16 2575.75 702.022 11
 3 -3 -16 1583.49 372.499 3
 3 -3 -15 15399.3 1587.55 11
 3 -3 -14 1950.14 640.164 11
 3 -3 -13 600.764 364.44 11
 3 -3 -12 1200.74 454.532 11
 3 -3 -11 7744.17 953.119 11
 3 -3 -10 29130.4 1835.04 11
 3 -3 -9 108478 3907.43 11
 3 3 -8 20224.8 1203.36 10
 3 -3 -8 21536.1 1414.28 11
 3 -3 -7 298167 8003.19 11
 3 3 -7 301458 7732.89 10
 3 -3 -6 1134.08 306.804 11
 3 3 -6 767.422 222.578 10
 3 3 -5 11813.3 880.754 10
 3 -3 -5 11432.6 892.605 11
 -3 3 5 10723.3 603.006 10
 3 -3 -4 7435.86 659.689 11
 -3 3 4 7068.44 489.45 10
 -3 -3 3 39569.5 1015.31 11
 -3 3 3 38109.3 1414.98 10
 -3 3 2 1049.88 210.434 10
 -3 -3 2 671.575 95.6599 11
 3 -3 -2 1128.79 251.652 11
 -3 -3 1 15446.7 635.382 11
 3 -3 -1 15443.7 833.506 11
 -3 3 1 15580.1 853.938 10
 -3 3 0 1496.35 272.519 10
 -3 -3 0 1752.17 227.21 11
 3 3 1 4685.38 478.323 9
 -3 3 -1 6215.82 552.041 10
 -3 -3 -1 5519.04 441.562 11
 3 3 2 -68.3226 96.449 9
 3 -3 2 174.734 128.611 8
 -3 -3 -2 -24.6529 118.012 11
 3 -3 3 21989.4 1004.07 8
 -3 -3 -3 22947.9 1130.31 11
 3 3 3 21315.5 1053.33 9
 3 3 4 53459.1 1874.32 9
 -3 -3 -4 57760.9 2111.94 11
 3 -3 4 52183.9 1837.07 8
 -3 -3 -5 60230.1 2310.7 11
 3 3 5 58479.4 1981.8 9
 3 -3 5 56853.4 1977.17 8
 3 3 6 2317.85 312.441 9
 3 -3 6 2056.41 308.515 8
 -3 -3 -6 2755.99 461.243 11
 3 -3 7 11653.7 806.185 8
 -3 -3 -7 13244.6 1031.7 11
 3 -3 8 51961.3 2008.23 8
 -3 -3 -8 52836.6 2465.51 11
 3 -3 9 109769 3497.95 8
 -3 -3 -9 112583 4092.27 11
 -3 -3 -10 7361.63 935.917 11
 3 -3 10 6832.62 688.387 8
 -3 -3 -11 3547.04 716.272 11
 -3 -3 -12 7482.09 990.748 11
 -3 -3 -13 5291.41 911.998 11
 -3 -3 -14 12.1062 326.228 11
 -3 3 -15 1541.8 300.801 3
 -3 -3 -15 1423.18 334.371 3
 -3 3 -15 1620.24 370.36 1
 -3 3 -15 853.449 169.295 4
 -3 -3 -15 1522.51 577.487 11
 -3 3 -16 7113.87 755.753 4
 -3 3 -16 6849.09 693.863 3
 -3 -3 -16 7995.11 735.568 3
 -3 3 -16 6914.92 780.917 1
 -3 -3 -16 9023.17 1298.82 11
 -3 3 -17 28605.6 1580.58 4
 -3 3 -17 30511.6 1769.86 1
 -3 -3 -17 31225.7 1557.26 3
 -3 3 -17 29934.3 1458.91 3
 -3 -3 -17 26050.8 2390.97 11
 3 3 17 25112.5 2233.28 8
 -3 -3 -18 3526.1 559.605 3
 -3 3 -18 3943.67 605.102 1
 3 3 18 2568.89 744.452 8
 -3 3 -18 3504.91 507.821 3
 -3 -3 -18 2582.89 713.879 11
 -3 3 -18 3597.12 533.042 4
 -3 3 -19 2554.12 538.131 1
 -3 -3 -19 2083 493.263 3
 -3 3 -19 2405.96 413.206 3
 -3 3 -19 2145.65 427.014 4
 -3 3 -20 3841.26 556.304 4
 -3 -3 -20 4331.37 596.069 3
 -3 3 -20 4292.61 674.018 1
 -3 3 -20 5592.56 598.746 3
 -3 -3 -21 44384.5 2045.49 3
 -3 3 -21 47891.3 2367.7 1
 -3 3 -21 46412.4 2068.68 4
 -3 3 -21 47733 2011.76 3
 -3 -3 -22 4536.8 602.186 3
 -3 3 -22 4545.94 568.465 4
 -3 3 -22 4265.75 646.417 1
 -3 -3 -23 743.207 304.037 3
 -3 3 -23 606.709 303.44 1
 -3 3 -24 2503.29 490.264 1
 -3 -3 -24 2155.01 420.29 3
 -3 3 -25 14729.6 1015.94 1
 -3 3 -26 -91.5925 183.767 1
 -3 3 -27 1578.9 264.201 1
 -3 3 -28 9.93726 99.3866 1
 3 5 -27 13784.6 769.263 1
 3 5 -26 15350.9 921.88 1
 3 -5 -25 457.376 165.13 3
 3 5 -25 473.32 210.891 4
 3 5 -25 519.304 353.476 1
 3 5 -24 18429.1 1229.12 1
 3 5 -24 20589.6 1199.79 4
 3 -5 -24 18428.5 1017.99 3
 3 5 -23 15381.5 1118.28 4
 3 -5 -23 14960.4 931.183 3
 3 5 -23 14373.8 1110.48 1
 3 5 -22 18565.3 1290.96 4
 3 5 -22 21277.2 1346.7 1
 3 5 -21 558.551 316.274 4
 3 -5 -21 341.778 217.625 3
 3 5 -21 432.871 253.233 1
 3 -5 -20 46903.6 1977.08 3
 3 5 -20 53037.2 2445.41 4
 3 5 -20 49376.4 2335.99 1
 3 5 -19 143.91 349.068 4
 3 -5 -19 519.751 263.324 3
 3 5 -19 718.885 373.919 1
 3 5 -18 22577.3 1454.26 1
 3 5 -18 20099.8 1452.55 4
 3 -5 -18 20052.9 2110.17 11
 3 -5 -18 20143.5 1176.42 3
 3 -5 -17 1335.77 503.176 11
 3 5 -17 1247.24 343.001 4
 3 -5 -17 664.092 219.11 3
 3 5 -17 1397.95 464.961 1
 3 5 -16 67026.3 2824.48 4
 3 5 -16 66811.2 2663.64 1
 3 -5 -16 66033.5 3822.59 11
 3 -5 -16 62069.6 2281.7 3
 3 5 -15 57051.6 2323.23 1
 3 -5 -15 50018.9 1984.65 3
 3 -5 -15 57999.9 3443.03 11
 3 5 -15 53340.1 2451.22 4
 3 5 -14 6035.97 699.63 1
 3 -5 -14 7994.02 1195.42 11
 3 5 -14 6460.96 758.965 4
 3 -5 -13 410.179 421.998 11
 3 -5 -12 104114 4498.16 11
 3 -5 -11 33979.1 2282.73 11
 3 -5 -10 140531 5174.69 11
 3 -5 -9 585.576 420.472 11
 3 5 -8 5188.11 729.081 10
 3 -5 -8 4068.38 655.958 11
 3 5 -7 5147.7 716.71 10
 3 -5 -7 5859.87 754.703 11
 3 5 -6 4720.44 675.078 10
 3 -5 -6 4578.06 664.149 11
 -3 5 5 1317.37 301.428 10
 3 5 -5 1651.52 426.587 10
 3 -5 -5 1170.56 313.557 11
 -3 5 4 33238.7 1584.11 10
 3 -5 -4 34871.6 1723.16 11
 3 5 -4 34983.5 1839.21 10
 -3 5 3 59044.6 2296.55 10
 -3 -5 3 57985.9 1661 11
 3 -5 -3 59489.2 2322.33 11
 3 5 -3 60391.4 2512.9 10
 -3 -5 2 11865.3 624.556 11
 3 -5 -2 11332.8 886.421 11
 -3 5 2 12082 939.071 10
 3 5 -2 12906 1038.28 10
 -3 -5 1 25278.2 1075.57 11
 3 -5 -1 24066.4 1262.69 11
 -3 5 1 23754.8 1386.74 10
 -3 5 0 573399 13332.9 10
 -3 -5 0 555662 12658.6 11
 3 -5 1 200519 5519.05 11
 -3 5 -1 216302 6109.68 10
 -3 -5 -1 218408 5588.48 11
 3 -5 2 121401 3654.52 11
 -3 5 -2 132862 4291.64 10
 -3 -5 -2 132795 3878.61 11
 -3 -5 -3 557.394 220.255 11
 -3 -5 -4 199.67 181.076 11
 -3 -5 -5 4761.91 633.339 11
 -3 -5 -6 18020.6 1348.12 11
 -3 -5 -7 5421.82 733.708 11
 3 5 7 5077.31 612.833 10
 -3 -5 -8 63468.2 3017.1 11
 3 5 8 62130.6 2355.64 10
 -3 -5 -9 17437 1525.68 11
 -3 -5 -10 15637.5 1489.93 11
 -3 -5 -11 52032.9 2982.7 11
 -3 -5 -12 56648.4 3242.96 11
 -3 5 -13 95801.6 3362.51 4
 -3 5 -13 99071.1 3346.25 1
 -3 5 -14 30238.5 1633.71 1
 -3 -5 -14 32694.8 2526.92 11
 -3 5 -14 30694.7 1625.71 4
 -3 -5 -14 26987 1343.69 3
 -3 5 -15 2514.44 496.686 1
 -3 -5 -15 1734.24 336.607 3
 -3 -5 -15 2721.41 781.489 11
 -3 5 -15 2567.49 451.68 4
 -3 5 -16 20683.1 1352.96 4
 -3 -5 -16 21491.2 1188.47 3
 -3 5 -16 22457.9 1433.59 1
 -3 -5 -16 25255.3 2357.21 11
 -3 -5 -17 9414.52 1422.28 11
 -3 5 -17 9738.03 929.971 1
 -3 5 -17 9430.64 879.653 4
 -3 -5 -17 8662.36 730.343 3
 -3 5 -18 45887.3 2163.09 1
 -3 -5 -18 41638.6 1799.29 3
 -3 -5 -18 47774.4 3384.02 11
 -3 5 -18 41425.9 2012.32 4
 3 5 18 39766.7 3004.67 8
 -3 5 -19 -105.422 352.08 1
 -3 -5 -19 159.599 200.393 3
 -3 5 -19 42.8151 222.629 4
 -3 -5 -20 2618.2 409.466 3
 -3 5 -20 2553.37 483.41 4
 -3 5 -20 2988.4 542.535 1
 -3 5 -21 0.68532 279.875 1
 -3 -5 -21 -298.741 205.853 3
 -3 5 -21 -674.225 320.599 4
 -3 5 -22 6883.44 671.71 4
 -3 5 -22 6450.22 765.242 1
 -3 -5 -22 6541 591.421 3
 -3 5 -23 10998.2 899.476 1
 -3 5 -23 9518.12 743.884 4
 -3 -5 -23 9119.81 711.872 3
 -3 5 -24 38512.3 1750.39 1
 -3 5 -25 9265 701.02 1
 -3 5 -26 9110.85 654.566 1
 -3 5 -27 1541.8 215.709 1
 -3 7 26 3675.03 355.606 7
 3 7 -25 3618.49 370.304 4
 3 7 -24 16229 919.352 1
 3 7 -24 16032.9 932.919 4
 3 7 -23 486.439 181.802 4
 3 -7 -23 108.102 121.336 3
 3 7 -23 369.59 177.012 1
 3 7 -22 18023.9 1142.41 4
 3 7 -22 18838.3 1107.86 1
 3 -7 -22 15520.3 870.621 3
 3 7 -21 1174.49 387.486 4
 3 -7 -21 963.569 165.635 3
 3 7 -21 1354.32 359.469 1
 3 7 -20 7493.36 816.085 4
 3 -7 -20 5824.2 569.452 3
 3 7 -20 7669.6 861.913 1
 3 -7 -19 1592.6 276.146 3
 3 7 -19 1587.7 402.974 4
 3 7 -19 2237.52 530.483 1
 3 7 -18 27170.7 1541.63 1
 3 7 -18 28761.7 1678.92 4
 3 7 -17 8001.45 880.259 4
 3 7 -17 7702.67 855.454 1
 3 7 -16 4103.4 650.903 4
 3 -7 -16 5478.58 1102.66 11
 3 7 -16 4926.35 588.893 1
 3 7 -15 1474.97 444.237 4
 3 -7 -15 1265.77 529.345 11
 3 7 -15 1018.4 370.911 1
 3 7 -14 393.688 185.013 4
 3 7 -14 352.058 214.588 1
 3 7 -13 977.093 269.765 1
 3 7 -13 682.798 269.556 4
 3 7 -12 6081.87 593.057 1
 3 -7 -12 5692.97 1011.4 11
 3 7 -12 5779.99 725.618 4
 3 7 -11 27060.7 1576.99 4
 3 -7 -11 27494.7 2134.03 11
 3 7 -11 25668.2 1400.91 6
 3 -7 -10 6889.28 988.516 11
 3 -7 -9 6362.06 936.764 11
 3 -7 -8 107639 4301.65 11
 3 7 -7 2578.9 636.875 10
 3 -7 -7 2298.11 522.83 11
 3 -7 -6 51976.6 2592.13 11
 3 7 -6 55054.5 2839.04 10
 3 7 -5 7785.39 980.919 10
 3 -7 -5 7423.79 872.726 11
 3 -7 -4 795.939 338.429 11
 3 7 -4 1024.2 382.344 10
 3 -7 -3 4558.8 636.479 11
 3 7 -3 4323.83 697.375 10
 3 -7 -2 16312.2 1193.53 11
 3 7 -2 17281.1 1423.56 10
 3 -7 -1 27359.6 1526.76 11
 3 7 -1 27167.3 1809.52 10
 3 7 0 753.638 271.413 10
 -3 -7 0 1188.73 276.913 11
 3 -7 0 914.375 271.7 11
 -3 -7 -1 29367 1489.24 11
 3 -7 1 26427 1455.37 11
 3 7 2 1772.89 442.994 10
 3 -7 2 1917.02 368.635 11
 -3 -7 -2 1833.97 351.705 11
 3 7 3 16693.1 1368.72 10
 -3 -7 -3 15388.8 1158.94 11
 3 7 4 20047.2 1477.18 10
 -3 -7 -4 18572.5 1349.05 11
 3 7 5 1565.67 452.214 10
 -3 -7 -5 1361.28 294.313 11
 -3 -7 -6 16992.3 1397.25 11
 3 7 6 14384.9 1294.26 10
 -3 -7 -7 11079.9 1158.94 11
 3 7 7 9256.59 1021.54 10
 -3 -7 -8 41609.9 2442.75 11
 -3 -7 -9 1697.19 550.781 11
 -3 -7 -10 5334.75 934.423 11
 -3 7 -11 2288.09 462.631 4
 -3 -7 -11 2066.86 716.974 11
 -3 -7 -12 1648.12 613.271 11
 -3 7 -12 2387.59 458.533 4
 -3 7 -12 1959.12 392.465 1
 -3 7 -13 4406.19 624.831 4
 -3 -7 -13 3011.42 733.334 11
 -3 7 -13 4259.36 530.521 1
 -3 7 -14 378.796 185.795 1
 -3 -7 -14 1179.24 565.752 11
 -3 7 -14 639.154 292.339 4
 -3 7 -15 389.517 277.432 4
 -3 -7 -15 119.022 377.952 11
 -3 7 -15 87.7193 177.997 1
 -3 7 -16 3819.82 543.804 4
 -3 7 -16 4136.49 523.297 1
 -3 7 -17 4351.02 614.766 4
 -3 7 -17 4481.39 597.969 1
 -3 7 -18 1884.7 410.593 1
 -3 7 -18 1617.97 387.627 4
 -3 7 -19 634.914 284.75 1
 -3 7 -19 1302.67 340.928 4
 -3 7 -20 38127.1 1743.77 4
 -3 7 -20 36926.1 1709.84 1
 -3 7 -21 1140.76 328.958 4
 -3 7 -21 768.075 283.113 1
 -3 7 -22 1198.7 307.057 1
 -3 7 -22 1287.12 241.933 4
 -3 7 -23 1450.33 281.999 4
 -3 7 -23 1337.57 319.3 1
 -3 7 -24 6949.92 559.503 1
 3 7 24 6717.38 562.376 7
 3 7 25 6457.44 476.184 7
 -3 7 -25 6318.03 449.978 1
 -3 9 24 13665.2 727.412 7
 3 9 -23 563.366 158.225 4
 3 9 -22 11008.9 739.036 4
 3 9 -21 9237.99 731.085 4
 3 9 -20 4168.87 520.205 4
 3 9 -19 51522.4 1876.99 1
 3 9 -19 53026.4 2196.27 4
 3 9 -18 16855.9 1174.32 4
 3 9 -17 5133.99 671.801 4
 3 9 -16 1008.65 346.94 4
 3 9 -15 4160.96 641.153 4
 3 9 -14 1941.04 474.005 4
 3 9 -13 269.453 333.13 4
 3 -9 -13 1257.48 321.47 11
 3 9 -12 1806.23 429.237 4
 3 -9 -12 2264.8 749.73 11
 3 9 -11 6643.02 786.76 4
 3 -9 -11 6284.57 1078.44 11
 3 9 -10 2769.46 459.313 6
 3 -9 -10 2106.34 540.451 11
 3 -9 -9 43948.5 2728.78 11
 -3 9 9 46898.4 1933.65 6
 3 9 -9 45887.9 2112.53 6
 3 9 -8 57307.3 2404.79 6
 -3 9 8 56324.6 2181.68 6
 3 -9 -8 53297 2975.52 11
 3 9 -7 60938.3 2475.68 6
 -3 9 7 57799.7 2259.97 6
 3 -9 -7 55489.6 2970.39 11
 3 9 -6 32053.2 1685.39 6
 3 -9 -6 31510.8 2077.13 11
 -3 9 6 31705.4 1552.96 6
 3 9 -5 1527.24 327.267 6
 -3 9 5 882.965 362.884 6
 3 -9 -5 1024.01 301.47 11
 3 9 -4 11961.7 946.12 6
 -3 9 4 11915.7 887.052 6
 3 -9 -4 10433 1115.45 11
 3 9 -3 22060.8 1311.69 6
 3 9 -3 22029.5 1895.72 10
 -3 9 3 21702.6 1252.6 6
 3 9 -2 23031.3 1957.93 10
 3 9 -2 24210.2 1405.95 6
 -3 9 2 24476.6 1352.27 6
 3 9 -1 3505.29 489.856 6
 -3 9 1 2319.3 419.579 6
 3 9 -1 2648.31 733.215 10
 -3 9 0 23955.8 1379.84 6
 3 9 0 25009.2 2005.03 10
 3 9 0 27594.2 1450.21 6
 3 9 1 10814.3 854.06 6
 -3 9 -1 9754.08 811.638 6
 3 9 1 9255.05 1194.89 10
 3 9 2 12372.8 1358.85 10
 -3 9 -2 11997.1 920.009 6
 3 9 2 10808.7 879.771 6
 3 9 3 1996.6 535.54 10
 -3 9 -3 2094.53 418.539 6
 3 9 3 2602.55 411.447 6
 -3 9 -4 1354.15 364.022 6
 3 9 4 1364.08 374.124 6
 3 9 4 744.315 384.277 10
 3 9 4 1260.01 341.313 7
 -3 9 -5 70418.2 2654.91 6
 3 9 5 71153.7 3498.24 10
 3 9 5 67189.5 2472.79 6
 3 9 6 862.231 278.725 6
 -3 9 -6 550.67 277.375 6
 -3 9 -7 30759.3 1609.31 6
 -3 -9 -7 28688 1992.51 11
 3 9 7 29723.3 1436.53 6
 -3 9 -8 17439.5 1190.35 6
 -3 -9 -8 15661.1 1491.78 11
 -3 -9 -9 60784 3287.68 11
 -3 9 -9 66088.5 2565.03 6
 -3 9 -10 2082.23 365.894 6
 -3 -9 -10 2919.62 749.037 11
 -3 9 -11 17229.3 1237.89 4
 -3 -9 -11 16228.1 1644.51 11
 -3 9 -11 16926.2 1153.4 6
 -3 9 -12 21198.3 1389.88 4
 -3 -9 -12 20049.9 1906.41 11
 -3 9 -13 7800.14 829.572 4
 -3 9 -14 8208.23 824.677 4
 -3 9 -15 3629.89 546.341 4
 -3 9 -16 10511.9 894.888 4
 -3 9 -17 1720.92 369.769 4
 -3 9 -18 244.148 233.901 4
 -3 9 -19 6547.11 616.427 4
 -3 9 -20 5535.83 548.611 4
 3 9 21 64327.6 2250.17 7
 -3 9 -21 59269.1 1982.19 4
 3 9 22 252.935 193.367 7
 3 9 23 3111.24 352.632 7
 3 11 -21 409.888 141.854 4
 -3 11 21 -46.8995 134.11 7
 3 11 -20 974.05 190.853 4
 -3 11 20 853.051 220.213 7
 -3 11 19 3002.19 399.868 7
 3 11 -19 3000.56 364.943 4
 3 11 -18 1457.31 269.963 4
 -3 11 18 1435.77 316.743 7
 -3 11 17 7.03303 174.669 7
 3 11 -17 37.7684 166.973 4
 3 11 -16 29285.3 1498.73 4
 3 11 -15 35.8388 198.045 4
 3 11 -14 6641.47 726.705 4
 3 11 -13 943.938 341.096 4
 3 11 -12 58600.7 2518.4 4
 3 11 -11 2040.58 478.551 4
 -3 11 10 28585.5 1447.79 6
 3 11 -10 28694.1 1709.6 4
 -3 11 9 5930.95 647.653 6
 3 11 -9 5680.25 711.392 6
 -3 11 9 6930.27 691.156 7
 3 11 -8 5860.88 706.586 6
 -3 11 8 7301.12 716.399 6
 3 11 -7 6836.13 762.015 6
 -3 11 7 6892.35 718.638 6
 3 11 -6 531.397 318.18 6
 -3 11 6 886.311 304.693 6
 -3 11 5 335.909 239.604 6
 3 11 -5 -74.6065 261.414 6
 3 11 -4 5691.26 712.606 6
 -3 11 4 5799.16 680.35 6
 -3 11 3 9972.63 884.475 6
 3 11 -3 10810.7 973.238 6
 -3 11 2 10144.1 921.31 6
 3 11 -2 11688.4 977.631 6
 3 11 -1 117.538 303.999 6
 -3 11 1 227.048 271.248 6
 3 11 0 177182 5257.22 6
 -3 11 0 178632 5231.51 6
 -3 11 -1 308.782 239.847 6
 3 11 1 522.695 269.032 6
 -3 11 -2 98799 3445.11 6
 3 11 2 100030 3405.4 6
 -3 11 -3 2159.97 432.986 6
 3 11 3 2713.58 489.674 6
 3 11 4 -150.91 273.66 6
 -3 11 -4 346.796 300.506 6
 -3 11 -5 722.03 348.843 6
 3 11 5 1101.49 372.612 7
 3 11 5 1029.08 350.417 6
 3 11 6 732.823 368.947 7
 3 11 6 704.16 305.944 6
 -3 11 -6 688.826 306.285 6
 3 11 7 8612.95 848.154 7
 -3 11 -7 9003.46 838.012 6
 3 11 7 9613.59 784.151 6
 3 11 8 2068.23 452.352 7
 -3 11 -8 2037.31 462.927 6
 3 11 9 314.652 259.023 7
 -3 11 -9 -132.547 295.137 6
 -3 11 -10 1903.07 403.105 6
 -3 11 -10 1633.64 343.653 4
 3 11 10 1715.56 399.969 7
 -3 11 -11 -110.851 289.762 4
 3 11 11 -109.953 249.382 7
 -3 11 -12 80560.9 2961.94 4
 3 11 12 85421.8 2990.04 7
 3 11 13 10223.3 857.007 7
 -3 11 -13 9728.93 818.332 4
 3 11 14 41088.9 1849.44 7
 -3 11 -14 41601.9 1819.87 4
 3 11 15 -144.345 271.629 7
 -3 11 -15 -159.141 244.607 4
 3 11 16 11714 869.418 7
 -3 11 -16 11893.6 814.863 4
 -3 11 -17 177.855 127.262 4
 3 11 17 384.254 198.439 7
 3 11 18 25693 1233.32 7
 -3 11 -18 24122.4 1082.94 4
 -3 11 -19 2377.89 271.703 4
 3 11 19 3128.97 387.289 7
 3 11 20 741.124 222.037 7
 3 13 -17 7581.38 483.05 4
 3 13 -16 336.563 110.857 4
 3 13 -15 389.125 187.834 4
 3 13 -14 561.579 222.557 4
 3 13 -13 729.294 247.567 4
 3 13 -12 4982.02 557.293 4
 3 13 -11 720.942 273.964 4
 3 13 -10 694.303 275.115 4
 -3 13 9 12144.4 792.941 6
 3 13 -9 13189.9 981.045 4
 3 13 -8 25928.9 1450.33 4
 -3 13 8 22132.6 1157.79 6
 -3 13 7 19103.4 1088.06 6
 -3 13 6 24240 1263.78 6
 -3 13 5 146.478 231.73 6
 3 13 -5 91.6883 266.145 6
 3 13 -4 368.349 261.666 6
 -3 13 4 530.454 245.351 6
 3 13 -3 1044.15 307.447 6
 -3 13 3 889.78 337.592 6
 3 13 -2 708.485 312.969 6
 -3 13 2 592.991 264.281 6
 3 13 -1 867.433 336.916 6
 -3 13 1 597.046 216.287 6
 3 13 0 3669.95 500.963 6
 -3 13 0 3646.28 495.678 6
 3 13 1 2500.97 471.322 6
 -3 13 -1 1717 336.153 6
 -3 13 -2 1035.83 312.914 6
 3 13 2 895.715 350.373 6
 3 13 3 1422.51 361.165 6
 -3 13 -3 698.873 292.984 6
 3 13 4 34580.3 1578.62 6
 -3 13 -4 35385.9 1670.16 6
 3 13 5 1143.68 319.45 6
 -3 13 -5 1652.29 408.537 6
 3 13 6 8740.11 710.815 6
 -3 13 -6 8733.3 766.93 6
 -3 13 -7 501.713 202.53 6
 3 13 7 651.225 187.901 6
 -3 13 -8 36961 1752.61 4
 -3 13 -9 23490.1 1296.05 4
 -3 13 -10 12531.5 902.71 4
 3 13 11 767.33 210.07 7
 -3 13 -11 902.667 277 4
 3 13 12 303.694 160.374 7
 -3 13 -12 256.162 198.461 4
 3 13 13 1579.63 270.024 7
 -3 13 -13 1235.02 256.181 4
 3 13 14 1610.16 251.191 7
 -3 13 -14 1389.63 241.667 4
 3 13 15 974.473 187.83 7
 -3 13 -15 553.06 167.999 4
 3 15 -10 5201.01 419.581 4
 3 15 -9 3996.59 380.291 4
 3 15 -8 5590.03 478.589 4
 3 15 -7 5221.34 498.169 4
 3 15 -6 3489.38 423.949 4
 -3 15 5 629.756 183.699 6
 3 15 -5 416.786 214.344 4
 3 15 -4 8268.88 645.657 4
 -3 15 4 7357.28 528.959 6
 3 15 -3 2189.6 351.331 4
 -3 15 3 1702.35 293.221 6
 -3 15 2 4714.09 434.639 6
 -3 15 1 13162.8 766.721 6
 -3 15 0 4473.98 439.066 6
 -3 15 -1 55947.4 1905.66 6
 -3 15 -4 8950.28 663.507 4
 -3 15 -5 7337.26 580.639 4
 -3 15 -6 -94.8618 177.384 4
 -3 15 -7 97.7281 121.051 4
 -3 15 -8 11773.7 665.931 4
 -3 15 -9 3493.83 335.71 4
 4 0 -27 342.032 213.496 3
 4 0 -27 120.221 137.481 1
 4 0 -26 6619.66 744.39 1
 4 0 -26 7597.77 649.564 3
 4 0 -25 34.2444 209.893 3
 4 0 -25 19.4262 170.015 1
 4 0 -24 123877 3697.49 3
 4 0 -24 102189 3574.58 1
 4 0 -23 392.447 285.901 3
 4 0 -23 106.551 247.66 1
 4 0 -22 29842.6 1635.99 3
 4 0 -22 26484 1570.27 1
 4 0 -21 167.147 251.391 1
 4 0 -21 224.198 418.716 3
 4 0 -20 5171.28 720.823 4
 4 0 -20 5257.01 641.478 3
 4 0 -20 4890.33 642.03 1
 4 0 -19 84.9608 188.755 1
 4 0 -19 406.73 239.74 4
 4 0 -19 359.858 261.396 3
 4 0 -18 28329.6 1525.2 1
 4 0 -18 30522.4 2303.95 11
 4 0 -18 29924.8 1509.73 3
 4 0 -18 28789.1 1677.58 4
 4 0 -17 -32.5637 137.216 3
 4 0 -17 -169.517 284.659 1
 4 0 -17 642.94 429.735 11
 4 0 -17 -153.476 283.193 4
 4 0 -16 53693.2 2892.23 11
 4 0 -15 16.4802 304.685 11
 4 0 -14 72644.9 3170.58 11
 4 0 -13 236.181 195.259 11
 4 0 -12 172204 5331.14 11
 4 0 -11 100.277 160.157 11
 4 0 -10 32220 1613.9 11
 4 0 -9 -14.5599 148.8 11
 4 0 -8 10296.6 743.5 11
 4 0 -7 179.369 135.715 11
 4 0 -6 51084.8 1699.52 11
 4 0 -6 48145.6 1241.7 10
 4 0 -5 -126.349 133.687 11
 4 0 -4 129021 3221.68 11
 4 0 -4 122990 2927.52 9
 4 0 -3 42.5223 55.5496 11
 4 0 -2 276964 6284.23 8
 4 0 -1 219.089 67.1701 8
 4 0 0 999999 22112.5 8
 4 0 1 25.1757 61.5116 8
 4 0 2 1844.83 244.92 8
 -4 0 -3 130.949 87.1193 11
 4 0 3 -19.6022 107.16 8
 4 0 4 22597.3 1089.04 8
 -4 0 -4 22035 1107.94 11
 -4 0 -5 228.203 138.643 11
 -4 0 -6 2578.77 412.943 11
 -4 0 -7 571.432 242.089 11
 4 0 7 -27.1855 179.116 8
 -4 0 -8 1977.49 401.193 11
 4 0 8 1980.21 378.13 8
 -4 0 -9 -177.519 273.673 11
 4 0 9 297.815 200.308 8
 4 0 10 47231.8 2327.73 8
 -4 0 -10 44235.7 2228.95 11
 -4 0 -11 107.757 281.657 11
 4 0 11 40.4056 294.626 8
 -4 0 -12 153916 5378.89 11
 4 0 12 157004 5448.09 8
 4 0 13 404.774 230.908 8
 -4 0 -13 1.10502 233.701 11
 4 0 14 13282.2 1418.66 8
 4 0 15 498.28 443.963 8
 -4 0 -16 184917 5283.9 4
 -4 0 -16 172735 5420.05 1
 -4 0 -17 15.6827 174.607 4
 -4 0 -17 -46.4813 259.581 3
 -4 0 -17 -143.686 179.017 1
 -4 0 -18 12739.8 1008.62 3
 -4 0 -18 12467.3 967.56 4
 -4 0 -18 12993.8 1033.06 1
 -4 0 -19 -25.5432 296.843 1
 -4 0 -19 3.00234 211.432 3
 -4 0 -20 1431 411.303 3
 -4 0 -20 910.283 328.527 1
 -4 0 -21 151.375 270.882 3
 -4 0 -21 412.87 259.158 1
 -4 0 -22 6235.73 697.217 3
 -4 0 -22 3802.45 592.424 1
 -4 0 -23 -80.4289 250.14 3
 -4 0 -23 105.66 265.337 1
 -4 0 -24 9740.26 816.985 1
 -4 0 -25 -25.4709 183.888 1
 -4 0 -26 20502.5 1066.98 1
 -4 0 -27 147.161 98.6213 1
 4 2 -28 352.191 184.637 1
 4 2 -27 2425.21 389.092 1
 4 -2 -27 2299.87 358.513 3
 4 -2 -26 1457.67 388.09 3
 4 2 -26 2187.8 427.196 1
 4 2 -25 457.403 291.606 1
 4 -2 -25 421.183 209.232 3
 4 2 -25 307.614 193.271 3
 4 2 -24 6640.91 662.027 3
 4 -2 -24 4301.21 557.029 1
 4 -2 -24 5846.12 686.386 3
 4 2 -24 5603.3 718.931 1
 4 2 -23 11315.6 872.919 3
 4 -2 -23 11533.7 935.446 3
 4 -2 -23 10175.9 835.514 1
 4 2 -23 12566.2 1133.22 1
 4 2 -23 11073.7 1014.87 4
 4 -2 -22 8106.8 760.994 1
 4 -2 -22 9208.48 896.804 3
 4 2 -22 9768.23 800.572 3
 4 2 -22 8833.61 933.207 1
 4 2 -22 8815.84 973.958 4
 4 -2 -21 81997.9 2860.93 3
 4 2 -21 73529.7 2667.92 3
 4 2 -21 72855.6 2980.94 1
 4 2 -21 75299.2 3128.64 4
 4 -2 -20 51013.7 2200.56 1
 4 2 -20 58854.4 2569.42 1
 4 2 -20 59610.3 2692.22 4
 4 -2 -20 55092.6 3514.85 11
 4 2 -20 53660.2 2202.35 3
 4 -2 -20 59283.2 2409.07 3
 4 2 -19 91444.3 3388.08 1
 4 -2 -19 91668.8 3144.65 3
 4 2 -19 91805.3 3530.02 4
 4 -2 -19 90830.7 4553.99 11
 4 2 -19 92778.8 3018.82 3
 4 -2 -19 79654.6 2951.86 1
 4 -2 -18 709.73 267.293 3
 4 2 -18 203.392 515.581 1
 4 2 -18 958.11 382.904 4
 4 -2 -18 1713.93 614.185 11
 4 2 -18 427.396 303.294 3
 4 -2 -18 664.032 246.109 1
 4 -2 -17 16218.8 1030.41 1
 4 2 -17 18067.9 1055.6 3
 4 -2 -17 20700 1214.38 3
 4 -2 -17 17732.2 1742.73 11
 4 2 -17 16199.9 1301.9 1
 4 2 -17 20121.7 1378.44 4
 4 2 -16 31561.2 1740.48 1
 4 2 -16 33414 1819.09 4
 4 -2 -16 31898.8 2305.94 11
 4 -2 -16 37138.8 1644.76 3
 4 -2 -15 14829.9 1484.48 11
 4 -2 -14 3198.3 685.172 11
 4 -2 -13 81669.4 3527.06 11
 4 -2 -12 91.0798 234.786 11
 4 -2 -11 25728.4 1677.67 11
 4 2 -11 29016.1 1534.22 11
 4 2 -10 61355 2317.6 11
 -4 -2 10 59729.2 1904.65 8
 4 -2 -10 61773.4 2631.79 11
 -4 -2 9 17865 779.52 8
 4 2 -9 17699.6 1019.31 11
 4 -2 -9 18914.2 1258.24 11
 4 2 -8 253592 6238.45 10
 -4 -2 8 241254 5682.83 8
 4 -2 -8 248919 6746.92 11
 4 2 -8 249226 6234.26 11
 4 -2 -7 1044.12 308.364 11
 4 2 -7 867.278 213.984 11
 4 2 -7 1204.41 222.824 10
 4 -2 -6 213873 5783.85 11
 4 2 -6 206015 5143.89 11
 4 -2 -5 436855 10528.2 11
 4 -2 -4 79512.5 2566.84 11
 4 -2 -3 243324 6096.59 11
 4 2 -3 242049 5989.68 9
 4 2 -2 67612.6 2104.42 9
 4 -2 -2 68082.3 2127.88 11
 -4 -2 1 4428.26 254.089 11
 4 2 -1 4142.85 379.782 9
 4 2 0 132059 3444.33 9
 4 -2 0 124100 3373.08 8
 -4 -2 0 126761 3151.1 11
 -4 -2 -1 47235.8 1513.46 11
 4 -2 1 46534.6 1605.85 8
 4 2 1 51686.7 1671.72 9
 4 2 2 32382.7 1248.79 9
 4 -2 2 30735.9 1238.68 8
 -4 -2 -2 30734.9 1203.07 11
 4 -2 3 31876.8 1313.79 8
 -4 -2 -3 31400.9 1297.27 11
 4 2 3 31425 1260.04 9
 -4 -2 -4 8674.81 678.655 11
 4 -2 4 8828.84 677.586 8
 -4 -2 -5 38582.7 1667.99 11
 4 -2 5 40319.5 1680.51 8
 4 -2 6 122666 3783.21 8
 -4 -2 -6 122884 3815.49 11
 4 -2 7 200107 5531.49 8
 -4 -2 -7 190391 5553.86 11
 4 2 7 193117 4936.55 9
 4 -2 8 111162 3680.28 8
 4 2 8 107924 3027.45 9
 -4 -2 -8 109834 3763.34 11
 4 -2 9 93345.2 3348.97 8
 4 2 9 91811.7 2608.35 9
 -4 -2 -9 90776.9 3446.22 11
 4 -2 10 4061.28 605.523 8
 -4 -2 -10 3430.31 610.657 11
 4 -2 11 4556.59 692.85 8
 -4 -2 -11 4035.53 719.374 11
 -4 -2 -12 986.331 390.056 11
 4 -2 12 810.956 327.413 8
 -4 -2 -13 2002 585.288 11
 -4 -2 -14 2659.33 679.69 11
 -4 -2 -15 24591.1 2029.38 11
 4 2 15 23781.3 2040.57 8
 -4 -2 -15 24444 1297.57 3
 -4 2 -15 21384.1 1188.6 3
 -4 2 -15 22930.5 1454.93 1
 -4 2 -16 29073 1514.65 4
 -4 2 -16 31467.1 1493.63 3
 -4 -2 -16 24753.6 1439.83 1
 -4 -2 -16 34007.9 1610.97 3
 -4 -2 -16 29839.4 2417.71 11
 4 2 16 28660.3 2348.44 8
 -4 2 -16 33191.2 1762.39 1
 4 2 17 1638.96 400.885 8
 -4 2 -17 2681.7 450.271 4
 -4 -2 -17 2225.91 703.806 11
 -4 2 -17 2994.32 451.579 3
 -4 -2 -17 2324.68 396.683 1
 -4 -2 -17 3260.1 499.731 3
 -4 2 -17 2406.28 491.886 1
 -4 2 -18 8843.12 914.551 1
 -4 2 -18 7965.74 796.484 4
 -4 -2 -18 9243.25 850.416 3
 -4 2 -18 8511.36 770.181 3
 -4 -2 -18 5858.42 712.503 1
 4 2 18 6670.5 1121.36 8
 -4 -2 -19 32504.4 1697.67 1
 -4 2 -19 37267.9 1731.42 3
 -4 2 -19 36797.9 1777 4
 -4 2 -19 37038.7 2038.82 1
 -4 -2 -19 39476.7 1874.75 3
 -4 -2 -20 18900.8 1252.79 3
 -4 2 -20 18540.2 1334.04 1
 -4 -2 -20 15376.3 1122.13 1
 -4 2 -20 18251.2 1140.68 3
 -4 2 -20 16143.9 1135.24 4
 -4 -2 -21 18785.7 1211.64 3
 -4 2 -21 17326.8 1288.94 1
 -4 2 -21 15587.4 1072.03 4
 -4 -2 -21 13864.8 1054.85 1
 -4 2 -21 16668.6 1095.96 3
 -4 2 -22 4917.45 625.54 3
 -4 -2 -22 5008.65 608.311 1
 -4 2 -22 5864.32 771.926 1
 -4 -2 -22 4349.28 632.685 3
 -4 2 -23 3201.53 569.92 1
 -4 -2 -23 3735.17 548.369 3
 -4 -2 -23 2503.49 434.104 1
 -4 -2 -24 25063.6 1380.12 3
 -4 2 -24 26081.3 1426.83 1
 -4 2 -25 10001.2 794.461 1
 -4 2 -26 2640.88 384.583 1
 -4 2 -27 7518.72 552.083 1
 -4 2 -28 -166.969 102.375 1
 4 4 -27 1998.5 372.87 1
 4 4 -26 -142.46 205.328 1
 4 -4 -26 292.301 195.536 3
 4 4 -25 23550 1386.06 1
 4 -4 -25 19802.3 1085.82 3
 4 4 -24 7024.26 814.249 1
 4 4 -24 6997.46 753.588 4
 4 -4 -24 6883.64 670.069 3
 4 4 -23 10254.9 979.125 4
 4 4 -23 9623.62 985.72 1
 4 -4 -23 9608.96 778.462 3
 4 4 -22 13101.1 900.125 3
 4 4 -22 12426.9 1484.63 1
 4 -4 -22 11689 917.858 3
 4 4 -22 12267.8 1130.63 4
 4 -4 -21 2317.33 435.27 3
 4 4 -21 1542.41 499.811 1
 4 4 -21 2295.43 558.524 4
 4 4 -21 1391.96 296.864 3
 4 4 -20 54292.5 2576.62 4
 4 4 -20 55626.2 2097.17 3
 4 4 -20 57984.2 2545.54 1
 4 4 -19 8404.8 905.83 4
 4 -4 -19 8264.58 753.17 3
 4 4 -19 8794.8 989.348 1
 4 -4 -19 8394.84 1368.88 11
 4 4 -19 7037.43 680.653 3
 4 -4 -18 2667.59 442.195 3
 4 4 -18 3123.61 893.701 1
 4 4 -18 2313.25 500.085 4
 4 -4 -18 3330.74 902.998 11
 4 4 -18 2706.57 445.715 3
 4 4 -17 2199.35 361.134 3
 4 -4 -17 2720.65 784.397 11
 4 4 -17 1829.12 512.707 1
 4 -4 -17 2114.43 415.748 3
 4 4 -17 1790.1 473.328 4
 4 -4 -16 10670.6 1411.1 11
 4 4 -16 10474.6 954.045 1
 4 4 -16 9781.91 964.76 4
 4 -4 -16 9706.64 763.423 3
 4 4 -15 926.138 334.276 1
 4 -4 -15 656.919 409.521 11
 4 -4 -15 307.371 148.079 3
 4 4 -15 706.618 267.388 4
 4 -4 -14 22700.2 1942.46 11
 4 -4 -13 50864 2889.01 11
 4 -4 -12 21722.5 1752.86 11
 4 -4 -11 34821.1 2207.71 11
 4 -4 -10 94603.2 3833.49 11
 4 4 -9 1483.61 351.535 10
 4 -4 -9 1029.38 348.215 11
 4 -4 -8 135301 4702.45 11
 4 4 -8 147771 4596.16 10
 4 4 -7 6992.98 784.458 10
 4 -4 -7 5902.41 702.023 11
 4 4 -6 16247.8 1165.86 10
 4 -4 -6 15561 1162.85 11
 4 4 -5 39175 1835.73 10
 4 -4 -5 37714.2 1819.72 11
 4 -4 -4 75520.6 2733.37 11
 4 -4 -3 12675.5 880.038 11
 -4 4 3 12281 806.43 10
 -4 -4 3 11420.2 418.363 11
 4 -4 -2 31362.7 1450.4 11
 -4 4 2 32027.6 1448.04 10
 -4 -4 2 31433.2 1012.07 11
 -4 4 1 33812.5 1540.74 10
 4 -4 -1 31243.2 1446.63 11
 -4 -4 1 34206.6 1171.46 11
 4 -4 0 3053.59 388.849 11
 -4 -4 0 2957.43 319.425 11
 -4 -4 -1 149284 4040.53 11
 -4 -4 -2 1816.08 303.922 11
 -4 -4 -3 16026.2 997.169 11
 -4 -4 -4 5906.56 639.684 11
 4 -4 4 6071.26 554.472 8
 -4 -4 -5 19500.6 1267.51 11
 4 -4 5 17535.6 1007.58 8
 -4 -4 -6 49385.8 2255.82 11
 4 -4 6 44364.6 1812.86 8
 4 -4 7 84012.8 2812.19 8
 -4 -4 -7 90322.2 3438.57 11
 -4 -4 -8 39648.5 2189.66 11
 4 -4 8 39863.3 1737.96 8
 4 -4 9 40002 1767.02 8
 -4 -4 -9 41672.4 2369.91 11
 -4 -4 -10 3528.98 726.382 11
 -4 -4 -11 21875.9 1781.44 11
 -4 -4 -12 7040.95 1089.74 11
 -4 -4 -13 6385.62 1066.41 11
 -4 -4 -14 215.34 172.297 3
 -4 -4 -14 50.0423 300.924 11
 -4 4 -14 80.3875 171.808 1
 -4 4 -15 34510.1 1740.24 1
 -4 -4 -15 32106.2 2558.48 11
 -4 4 -15 29551 1444.66 3
 -4 4 -15 28917.2 1540.03 4
 -4 -4 -15 27394.3 1442.08 3
 -4 4 -16 8974.49 829.565 4
 -4 -4 -16 7772.71 753.545 3
 -4 4 -16 10377.3 802.515 3
 -4 4 -16 10866.3 953.922 1
 -4 -4 -16 10184.3 1412.3 11
 4 4 17 13131.2 1650.93 8
 -4 4 -17 15889.9 1204.4 1
 -4 4 -17 13229.8 1034.53 4
 -4 -4 -17 14756.8 1830.82 11
 -4 -4 -17 13609.4 982.898 3
 -4 4 -17 14545.8 995.151 3
 -4 4 -18 9621.16 874.354 4
 -4 -4 -18 11758.6 1642.11 11
 4 4 18 8588.75 1302.89 8
 -4 4 -18 10291.5 989.704 1
 -4 -4 -18 10138.8 829.286 3
 -4 4 -19 2169.15 464.847 4
 -4 -4 -19 1923.12 406.575 3
 -4 4 -19 1847.89 524.851 1
 -4 4 -20 18882.4 1356.63 1
 -4 4 -20 16535.7 1161.44 4
 -4 -4 -20 17705.4 1131.21 3
 -4 -4 -21 19199.2 1136.38 3
 -4 4 -21 19020 1422.18 1
 -4 4 -21 18110.5 1186.81 4
 -4 4 -22 11262.4 1037.42 1
 -4 4 -22 12312.9 885.859 4
 -4 -4 -22 9576.35 873.676 3
 -4 4 -23 1920.6 411.721 1
 -4 -4 -23 1941.83 355.854 3
 -4 4 -24 10787.9 893.9 1
 -4 4 -25 833.495 288.975 1
 -4 4 -26 612.883 213.05 1
 -4 4 -27 28411.5 1109.17 1
 4 6 -26 762.536 300.202 1
 4 -6 -25 7604.42 538.032 3
 4 6 -25 7577.41 657.725 1
 4 6 -25 7575.86 628.354 4
 4 -6 -24 26832.5 1177.24 3
 4 6 -24 29995.1 1441.98 4
 4 6 -24 28450.2 1426.91 1
 4 6 -23 17489.2 1115.21 1
 4 -6 -23 16204.6 911.634 3
 4 6 -23 16452.7 1138.65 4
 4 6 -22 25286.5 1492.46 4
 4 6 -22 26603 1445.72 1
 4 6 -21 2660.76 486.912 4
 4 6 -21 2554.96 546.186 1
 4 -6 -21 2748.13 433.73 3
 4 -6 -20 13254.3 935.761 3
 4 6 -20 15412.5 1213.32 4
 4 6 -20 14528.4 1114.16 1
 4 6 -19 2763.34 487.077 1
 4 -6 -19 2991.43 459.009 3
 4 6 -19 3253.54 579.573 4
 4 -6 -18 14890.7 1788.13 11
 4 6 -18 17018.7 1202.35 1
 4 6 -18 15698.5 1263.59 4
 4 -6 -18 11960.6 910.53 3
 4 6 -17 15742.5 1201.52 1
 4 -6 -17 15526.4 950.109 3
 4 6 -17 17283.3 1312.97 4
 4 -6 -17 13143.1 1734.15 11
 4 6 -16 19305.8 1442.53 4
 4 -6 -16 18923.8 1995.25 11
 4 6 -16 23296.5 1648 1
 4 -6 -16 19089.8 1080.77 3
 4 -6 -15 231.496 367.165 11
 4 -6 -15 69.8982 142.174 3
 4 6 -15 -148.439 205.258 1
 4 6 -15 583.287 356.128 4
 4 -6 -14 39121.2 2789.87 11
 4 6 -14 39572.6 2032.5 4
 4 6 -14 40796.5 2073.04 1
 4 6 -13 24739 1321.91 1
 4 6 -13 21879.5 1446.06 4
 4 -6 -13 21670.6 1982.46 11
 4 -6 -12 244116 7927.99 11
 4 6 -12 228525 6575.5 4
 4 -6 -11 25260.3 1971.69 11
 4 -6 -10 21711.2 1759.61 11
 4 6 -9 25602.3 1853.96 10
 4 -6 -9 27093.5 1902.08 11
 4 6 -8 1175.58 371.678 10
 4 -6 -8 1074.53 470.519 11
 4 6 -7 86100.5 3596.99 10
 4 -6 -7 86755.2 3528.63 11
 4 6 -6 2675.19 596.712 10
 4 -6 -6 3323.82 600.248 11
 4 -6 -5 6804.15 805.976 11
 4 6 -5 7292.66 891.201 10
 4 -6 -4 25488.7 1552.66 11
 4 6 -4 27617.5 1749.23 10
 4 6 -3 27634.5 1707.33 10
 4 -6 -3 25609.6 1518.9 11
 4 -6 -2 20654.3 1299.79 11
 4 6 -2 21767.7 1507.35 10
 -4 -6 1 89021 2658.81 11
 4 6 -1 88509.8 3375.53 10
 4 -6 -1 85507.5 3044.94 11
 -4 -6 0 263082 6460.31 11
 4 -6 0 245452 6709.16 11
 4 6 0 238317 7201.63 10
 -4 -6 -1 34558.9 1554.91 11
 4 6 1 34866.5 1888.51 10
 4 -6 1 30272.8 1544.15 11
 -4 -6 -2 9283.62 800.264 11
 4 -6 2 7770.84 726.379 11
 4 -6 3 30983.9 1519.19 11
 -4 -6 -3 32599.4 1687.25 11
 -4 -6 -4 125744 4131.88 11
 4 6 4 121775 4141.31 10
 4 -6 4 118786 3743.51 11
 4 6 5 32359.4 1854.93 10
 -4 -6 -5 33067.3 1923.35 11
 -4 -6 -6 31166.3 1887.7 11
 4 6 6 30413.3 1740.52 10
 -4 -6 -7 10972.1 1144.57 11
 4 6 7 8553.33 866.896 10
 -4 -6 -8 8544.68 1036.78 11
 -4 -6 -9 1646.32 550.117 11
 -4 -6 -10 14621.9 1502.54 11
 -4 -6 -11 17304.3 1695.79 11
 -4 6 -12 69720.9 2614.81 1
 -4 6 -12 75271.9 2820.51 4
 -4 6 -13 4711.52 608.629 1
 -4 6 -13 3984.45 538.803 4
 -4 -6 -13 4569.89 877.97 11
 -4 6 -14 16589.1 1154.04 1
 -4 -6 -14 17328.1 1856.18 11
 -4 6 -14 16598.7 1170.17 4
 -4 6 -15 1373.75 426.381 4
 -4 6 -15 885.657 209.826 1
 -4 6 -16 108596 3722.67 4
 -4 6 -16 117775 3728.62 1
 -4 -6 -16 117507 5526.12 11
 -4 6 -17 10113.4 889.944 4
 -4 6 -17 10921.3 927.483 1
 -4 -6 -17 8976.99 735.772 3
 -4 6 -18 5301.72 653.8 4
 -4 6 -18 4534.48 605.326 1
 -4 -6 -18 3392.26 462.346 3
 -4 -6 -19 30.8372 204.342 3
 -4 6 -19 144.67 234.112 4
 -4 6 -19 218.621 275.133 1
 -4 6 -20 8537.92 875.072 1
 -4 -6 -20 11106.1 809.706 3
 -4 6 -20 11155.8 897.874 4
 -4 6 -21 3695.89 478.933 4
 -4 -6 -21 3722.47 425.444 3
 -4 6 -21 3117.36 519.504 1
 -4 6 -22 2548.8 446.417 1
 -4 6 -22 2926.81 426.779 4
 -4 6 -23 6258.02 608.053 1
 -4 6 -23 5548.41 508.198 4
 -4 6 -24 2250.59 362.268 1
 4 6 25 1917.7 272.163 7
 -4 6 -25 1679.7 269.992 1
 -4 6 -26 2289.47 272.763 1
 4 8 -25 6035.18 419.849 4
 4 8 -24 769.765 195.461 4
 4 8 -23 569.319 239.56 4
 4 8 -22 1151.11 348.316 1
 4 8 -22 717.688 286.459 4
 4 8 -21 74873.6 2734.22 4
 4 8 -21 74708.1 2553.59 1
 4 8 -20 6977.95 671.949 1
 4 8 -20 6648.09 710.28 4
 4 8 -19 25834.7 1405.13 1
 4 8 -19 27205.5 1582.65 4
 4 8 -18 152.725 267.228 4
 4 8 -18 529.154 263.902 1
 4 8 -17 14062.6 1161.16 4
 4 8 -17 18037.3 1278.35 1
 4 8 -16 2293.66 378.804 1
 4 8 -16 1817.32 401.051 4
 4 8 -15 14315.8 980.913 1
 4 8 -15 12858.8 1120.19 4
 4 8 -14 16982.6 1056.71 1
 4 8 -14 16806.6 1276.1 4
 4 -8 -14 14758.6 1685.89 11
 4 -8 -13 10194.6 1371.21 11
 4 8 -13 12159.4 1097.17 4
 4 8 -12 18610.6 1338.34 4
 4 -8 -12 16405.6 1672.75 11
 4 -8 -11 39599.3 2638.29 11
 4 8 -11 41456.8 2080.01 4
 4 8 -10 614.608 325.009 6
 4 -8 -10 -51.0504 249.895 11
 -4 8 9 164370 4511.19 6
 4 8 -9 151528 4692.48 6
 4 -8 -9 154188 5721.64 11
 4 -8 -8 10564.4 1210.42 11
 4 8 -8 11014.6 905.767 6
 4 -8 -7 44289.9 2527.68 11
 4 8 -7 43690.1 2722.14 10
 4 8 -7 46205 2007 6
 4 -8 -6 122.096 198.402 11
 4 8 -6 263.515 253.321 10
 4 -8 -5 46794.5 2474.24 11
 4 8 -5 48845.9 2826.55 10
 4 8 -4 30078.7 2142.55 10
 4 -8 -4 30722.6 1892.01 11
 4 8 -3 47153.9 2665.64 10
 4 -8 -3 42931.4 2237.73 11
 4 -8 -2 760.376 344.693 11
 4 8 -2 868.475 441.35 10
 4 8 -1 1525.27 498.515 10
 4 -8 -1 1259.31 365.01 11
 4 -8 0 17871.6 1247.67 11
 4 8 0 19469 1654.08 10
 4 8 1 2903.99 682.465 10
 4 8 2 4334.3 769.043 10
 -4 -8 -3 21895.7 1460.08 11
 4 8 3 24420.6 1815.92 10
 4 8 4 19455.1 1627.13 10
 -4 -8 -4 19078 1409.36 11
 4 8 5 9336.23 1127.26 10
 -4 -8 -5 10629.5 1055.28 11
 -4 -8 -6 766.13 291.361 11
 4 8 6 1156.02 364.173 10
 -4 8 -7 89867.6 3101.31 6
 -4 -8 -7 88615.4 3829.7 11
 -4 -8 -8 26927.9 1951.41 11
 -4 8 -8 26194 1420.86 6
 -4 -8 -9 60258.3 3181.74 11
 -4 8 -9 56572.7 2297.18 6
 -4 8 -10 2451.8 454.702 6
 -4 -8 -10 3129.09 752.13 11
 -4 8 -11 10482 965.944 4
 -4 -8 -11 10881 1344.35 11
 -4 8 -12 -64.4682 213.523 4
 -4 -8 -12 -182.614 373.442 11
 -4 8 -13 2333.69 480.253 4
 -4 -8 -13 2040.93 582.413 11
 -4 -8 -14 3534.75 785.329 11
 -4 8 -14 5673.2 703.351 4
 -4 8 -15 2594.5 393.896 1
 -4 8 -15 3066.4 522.343 4
 -4 8 -16 299.488 283.878 4
 -4 8 -16 589.779 208.075 1
 -4 8 -17 1201.95 269.269 4
 -4 8 -17 1442.37 338.534 1
 -4 8 -18 609.242 265.17 1
 -4 8 -18 19.7726 234.777 4
 -4 8 -19 42010.9 1793.91 4
 -4 8 -19 37573.3 1697.59 1
 -4 8 -20 9156.13 738.926 4
 -4 8 -20 9803.91 746.167 1
 -4 8 -21 2964.96 451.999 1
 -4 8 -21 3746.47 437.347 4
 4 8 22 4307.57 500.186 7
 -4 8 -22 3909.62 397.43 1
 -4 8 -23 15286.5 780.579 1
 4 8 23 16521.5 914.624 7
 4 8 24 867.423 207.856 7
 -4 10 23 11556.7 643.686 7
 -4 10 22 7044.26 541.872 7
 4 10 -22 7006.5 507.682 4
 4 10 -21 2524.83 342.207 4
 4 10 -20 24528.5 1224.36 4
 4 10 -19 471.096 233.805 4
 4 10 -18 5978.02 646.435 4
 4 10 -17 5249.92 639.682 4
 4 10 -16 148.815 223.95 4
 4 10 -15 2784.62 561.291 4
 4 10 -14 17872.1 1314.98 4
 4 10 -13 44456.4 2160.86 4
 4 10 -12 15403.4 1241.21 4
 4 10 -11 13178.8 1128.17 4
 -4 10 10 1867.74 378.009 6
 4 -10 -10 1774.99 596.487 11
 4 10 -9 4985.31 637.147 6
 4 -10 -9 4133.7 787.754 11
 -4 10 9 6057.4 655.448 6
 -4 10 8 1981.02 382.075 6
 4 10 -8 2366.07 468.534 6
 4 10 -7 6406.17 751.847 6
 -4 10 7 6871 710.468 6
 -4 10 6 4178.64 537.689 6
 4 10 -6 5059.67 689.171 6
 -4 10 5 -110.846 197.845 6
 4 10 -5 40.2565 296.719 6
 4 10 -4 43920.8 2043.75 6
 -4 10 4 41737.3 1894.6 6
 4 10 -3 4386.87 627.85 6
 -4 10 3 4146.57 602.836 6
 -4 10 2 31006.5 1582.87 6
 4 10 -2 30545.9 1641.11 6
 -4 10 1 80001.1 2908.18 6
 4 10 -1 79673.3 2951.4 6
 -4 10 0 48859.4 2089.99 6
 4 10 0 47810.7 2115.92 6
 -4 10 -1 33505.1 1688.65 6
 4 10 1 32131.6 1676.64 6
 4 10 2 1644.08 397.548 6
 -4 10 -2 1824.79 352.344 6
 4 10 3 3808.83 512.508 6
 -4 10 -3 3799.36 538.013 6
 -4 10 -4 795.679 272.072 6
 4 10 4 452.924 258.33 7
 4 10 4 1292.12 367.437 6
 4 10 5 12031 1000.11 7
 4 10 5 11266.4 882.21 6
 -4 10 -5 12315.7 960.488 6
 -4 10 -6 9624.18 881.716 6
 4 10 6 9368.52 783.153 6
 4 10 6 10331.8 937.814 7
 4 10 7 531.653 225.78 6
 -4 10 -7 242.071 232.074 6
 4 10 7 621.142 295.988 7
 4 10 8 22293.5 1434.64 7
 -4 10 -8 24090.1 1427.07 6
 -4 10 -9 1468.57 359.359 6
 -4 10 -10 7680.73 785.601 6
 -4 10 -10 7765.99 817.405 4
 -4 10 -11 49309.5 2189.1 4
 -4 10 -11 46438.5 2046.37 6
 -4 10 -12 665.202 239.149 4
 -4 10 -13 1575.87 408.555 4
 -4 10 -14 530.177 222.228 4
 -4 10 -15 58251.6 2294.61 4
 -4 10 -16 16603.1 1066.84 4
 -4 10 -17 18005.7 1049 4
 4 10 17 17941.4 1172.8 7
 4 10 18 11116.8 854.392 7
 -4 10 -18 9966.21 723.12 4
 -4 10 -19 2597.82 355.836 4
 4 10 19 2236.79 391.759 7
 -4 10 -20 16587.3 808.7 4
 4 10 20 17442.2 990.271 7
 4 10 21 5440.63 487.085 7
 4 10 22 189.71 126.44 7
 -4 12 19 466.891 124.993 7
 4 12 -19 507.681 139.279 4
 4 12 -18 3580.11 395.524 4
 -4 12 18 4058.67 391.96 7
 4 12 -17 2597.16 347.94 4
 -4 12 17 2762.2 342.455 7
 -4 12 16 257.164 143.666 7
 4 12 -16 372.25 209.132 4
 -4 12 15 -44.3324 181.539 7
 4 12 -15 210.219 186.845 4
 4 12 -14 1510.38 358.544 4
 -4 12 14 2028.87 361.362 7
 -4 12 13 44385 1855.66 7
 4 12 -13 47087.1 2004.23 4
 -4 12 12 35798.1 1597.71 7
 4 12 -12 33006.7 1700.42 4
 4 12 -11 19616 1290.8 4
 -4 12 11 19616.3 1168.7 7
 -4 12 10 5342.02 546.416 6
 4 12 -10 5659.7 706.623 4
 -4 12 9 94.994 174.703 6
 4 12 -9 395.134 282.552 4
 -4 12 8 10171.8 813.235 6
 4 12 -7 5978.47 682.98 6
 -4 12 7 6215.83 671.401 6
 -4 12 6 2052.92 413.878 6
 4 12 -6 1328.96 344.798 6
 4 12 -5 416.759 287.846 6
 -4 12 5 -90.0926 258.932 6
 -4 12 4 562.76 274.38 6
 4 12 -4 806.406 352.162 6
 4 12 -3 5700.55 687.194 6
 -4 12 3 5177.67 602.133 6
 4 12 -2 14820.4 1103.63 6
 -4 12 2 16376.3 1097.19 6
 4 12 -1 22149.1 1330.3 6
 -4 12 1 20246.6 1284.4 6
 -4 12 0 22016.7 1320.23 6
 4 12 0 20856 1313.1 6
 -4 12 -1 5590.11 663.36 6
 4 12 1 5160.7 637.982 6
 4 12 2 8964.05 794.54 6
 -4 12 -2 7649.13 778.029 6
 -4 12 -3 8700.54 840.075 6
 4 12 3 10053 845.295 6
 -4 12 -4 4429.21 589.542 6
 4 12 4 5036.77 588.42 6
 -4 12 -5 23069.7 1369.95 6
 4 12 5 23767.2 1319.19 6
 4 12 6 16570.1 1069.28 6
 -4 12 -6 16137.7 1155.88 6
 4 12 7 6982.6 722.857 7
 -4 12 -7 5876.28 679.247 6
 4 12 7 5709.53 585.244 6
 -4 12 -8 39167.6 1849.77 6
 4 12 8 42675.5 1899.58 7
 4 12 9 702.227 295.574 7
 -4 12 -9 596.845 311.831 4
 -4 12 -9 996.406 341.477 6
 -4 12 -10 2099.03 432.799 4
 4 12 10 1099.34 308.135 7
 -4 12 -11 8141.08 756.491 4
 4 12 11 9203.14 781.542 7
 -4 12 -12 5082.02 593.398 4
 4 12 12 4869.85 549.546 7
 -4 12 -13 2947.71 424.448 4
 4 12 13 3083.28 467.15 7
 4 12 14 1291.06 323.356 7
 -4 12 -14 1346.09 288.671 4
 -4 12 -15 24063.3 1133.21 4
 4 12 15 26777 1237.16 7
 -4 12 -16 7024.62 526.554 4
 4 12 16 7363.94 601.207 7
 4 12 17 12253.8 713.082 7
 -4 12 -17 11483.9 621.201 4
 4 12 18 3887 366.113 7
 4 14 -14 684.133 173.789 4
 4 14 -13 822.785 199.594 4
 4 14 -12 124.843 145.649 4
 4 14 -11 625.474 202.537 4
 4 14 -10 4231.58 470.583 4
 4 14 -9 52532.2 1931.48 4
 -4 14 9 44298.2 1553.35 6
 4 14 -8 429.387 214.522 4
 -4 14 8 278.626 129.523 6
 4 14 -7 10190.7 804.482 4
 -4 14 7 9179.68 642.465 6
 4 14 -6 361.147 212.686 4
 -4 14 6 154.092 164.156 6
 -4 14 5 23638 1155.34 6
 -4 14 4 -519.244 245.113 6
 -4 14 3 24204.9 1205.94 6
 -4 14 2 158.462 212.834 6
 -4 14 1 1578.84 347.589 6
 4 14 -1 1515.28 336.128 6
 4 14 0 4862.8 517.625 6
 -4 14 0 4229.07 517.773 6
 4 14 1 755.529 247.129 6
 -4 14 -1 754.724 262.544 6
 -4 14 -2 238.311 224.805 6
 4 14 2 -40.1732 163.987 6
 -4 14 -3 17570 1044.04 6
 4 14 3 17787.4 1003.18 6
 -4 14 -4 1175.96 274.579 6
 4 14 4 1987.15 434.646 6
 -4 14 -5 3109.64 426.257 6
 -4 14 -6 255.317 182.326 4
 -4 14 -7 62462.5 2242.42 4
 -4 14 -8 2660.8 387.232 4
 -4 14 -9 32157.2 1380.95 4
 -4 14 -10 10.7874 148.867 4
 -4 14 -11 475.454 170.8 4
 -4 14 -12 395.574 138.068 4
 4 16 -2 17895.3 766.696 4
 -4 16 1 15577.2 728.518 4
 4 16 -1 15317.4 692.547 4
 -4 16 0 54752.7 1682.49 4
 -4 16 -1 8179.06 497.516 4
 -4 16 -2 929.336 185.286 4
 5 -1 -27 1458.01 314.96 3
 5 1 -27 1219.95 289.812 1
 5 1 -26 9784.39 792.326 1
 5 1 -26 9660.09 749.871 3
 5 -1 -26 8499.08 703.048 1
 5 -1 -26 9816.35 787.123 3
 5 -1 -25 59899.1 2200.1 3
 5 1 -25 57413.4 2117.96 3
 5 1 -25 49692.3 2134.8 1
 5 -1 -25 47218.3 1998.27 1
 5 -1 -24 13418.8 968.427 1
 5 1 -24 12830 1050.19 1
 5 -1 -24 15486 1078.67 3
 5 1 -23 7081.61 782.69 3
 5 1 -23 6982.86 876.198 1
 5 -1 -23 6547.98 700.904 1
 5 -1 -23 8403.74 859.04 3
 5 1 -22 10300.9 910.057 3
 5 1 -22 11784.8 1013.46 1
 5 -1 -22 10259 907.905 1
 5 -1 -22 12888.8 1015.72 3
 5 1 -22 11798.6 1129.93 4
 5 -1 -21 233.707 176.664 1
 5 1 -21 127.373 260.205 3
 5 -1 -21 26.4674 250.632 3
 5 1 -21 -236.472 275.542 1
 5 1 -21 162.792 260.423 4
 5 -1 -20 29173.2 1558.07 3
 5 1 -20 28062.3 1457.62 3
 5 1 -20 24991.6 1698.33 4
 5 -1 -20 26605.3 2321.82 11
 5 1 -20 21462.9 1472.86 1
 5 -1 -20 20866.1 1384 1
 5 1 -19 18437 1339.26 1
 5 -1 -19 21867 1302.57 3
 5 -1 -19 20191.6 1898.99 11
 5 1 -19 20133.5 1468.37 4
 5 1 -19 21913.6 1251.7 3
 5 -1 -18 1803.98 362.852 1
 5 -1 -18 2632.93 539.824 4
 5 1 -18 2571.1 519.811 1
 5 -1 -18 2142.6 452.238 3
 5 1 -18 3829.7 659.653 4
 5 1 -18 2302.29 411.768 3
 5 -1 -18 3192.54 819.475 11
 5 -1 -17 3602.59 599.854 4
 5 1 -17 4068.61 601.488 4
 5 1 -17 3607.88 485.256 3
 5 -1 -17 2738.9 449.364 1
 5 1 -17 3732.79 551.57 1
 5 -1 -17 3840.47 524.307 3
 5 -1 -17 3391.88 759.055 11
 5 -1 -16 12269.1 1299.76 11
 5 1 -16 11671.1 1226.13 11
 5 1 -15 46937.4 2483.54 11
 5 -1 -15 47178.2 2630.37 11
 5 -1 -14 121470 4469.84 11
 5 1 -14 115944 4240.07 11
 5 1 -13 96709.6 3576.3 11
 5 -1 -13 97007.8 3768.9 11
 5 -1 -12 28142.2 1689.48 11
 -5 -1 12 26767.9 1392.53 8
 5 1 -12 25716.3 1531.04 11
 5 1 -11 1636.6 372.784 11
 5 -1 -11 1744.05 448.528 11
 5 -1 -10 7843.56 761.299 11
 5 1 -10 7278.6 683.271 11
 5 -1 -9 226390 6287.99 11
 5 1 -9 234373 6044.74 11
 5 -1 -8 18563 1104.98 11
 5 1 -8 17852.4 792.597 10
 5 1 -8 18179.1 963.051 11
 5 1 -7 9354.69 625.491 11
 5 -1 -7 10789.3 786.362 11
 5 1 -7 10947.9 590.775 10
 5 1 -6 45209.5 1476.8 11
 5 -1 -6 46232.6 1772.48 11
 5 -1 -5 123630 2891.48 10
 5 1 -5 126675 3170.25 11
 5 1 -4 123447 3230.2 9
 5 1 -4 123412 3030.36 11
 5 1 -3 8770.37 340.938 8
 5 1 -3 9680.99 383.225 11
 5 1 -3 8630.99 504.727 9
 5 -1 -3 9140.16 592.398 11
 5 -1 -2 52413.7 1609.03 8
 5 1 -2 49145.9 1467.1 8
 5 1 -1 97707.5 2527.98 8
 5 -1 -1 94860.9 2632.85 8
 5 -1 0 29110.8 1142.83 8
 -5 -1 -1 2793.53 295.468 11
 5 -1 1 2925.88 354.923 8
 5 -1 2 52903 1923.96 8
 -5 -1 -2 54802.2 1791.77 11
 5 -1 3 103238 3229.83 8
 -5 -1 -3 110209 3094.22 11
 5 -1 4 234975 6297.77 8
 -5 -1 -4 251290 6232.43 11
 5 -1 5 4738.92 551.013 8
 -5 -1 -5 5361.83 556.345 11
 -5 -1 -6 205242 5473.75 11
 5 -1 6 186186 5456.63 8
 -5 -1 -7 2878.08 449.957 11
 5 -1 7 2683.2 466.904 8
 -5 -1 -8 24743.5 1480.26 11
 5 -1 8 25813.9 1541.67 8
 -5 -1 -9 1582.97 413.633 11
 5 -1 9 2540.48 499.907 8
 5 -1 10 7179.65 860.631 8
 -5 -1 -10 8353.23 887.524 11
 5 1 11 2642.58 562.932 8
 5 -1 11 3605.63 692.662 8
 -5 -1 -11 2680.63 583.633 11
 5 1 12 12558.9 1270.06 8
 5 -1 12 11649.7 1230.77 8
 -5 -1 -12 11149.1 1200.01 11
 5 -1 13 127622 4919.55 8
 5 1 13 133380 5161.2 8
 -5 -1 -13 123494 4883.93 11
 5 -1 14 29616.6 2168.42 8
 -5 -1 -14 31244.2 2260.87 11
 5 1 14 30336.1 2285.58 8
 -5 1 -15 239197 6322.07 3
 5 1 15 242283 8271.92 8
 -5 1 -15 239502 6678.17 1
 -5 -1 -15 251528 6472.63 3
 -5 -1 -16 22400.8 1289.84 3
 -5 1 -16 18849.3 1157.67 4
 -5 -1 -16 18739.2 1210.58 1
 -5 1 -16 20962.4 1357.63 1
 5 1 16 21529.7 2038.36 8
 -5 1 -16 21273.9 1203.13 3
 -5 -1 -17 6207.42 734.113 1
 -5 1 -17 7322.12 704.896 3
 5 1 17 7037.89 1208.23 8
 -5 1 -17 8482.95 889.024 1
 -5 -1 -17 7238.3 748.199 3
 -5 1 -17 7200.97 740.704 4
 -5 1 -18 10571.8 900.6 3
 -5 -1 -18 8985.54 853.658 1
 -5 -1 -18 11196.7 949.507 3
 -5 1 -18 9871.66 832.628 4
 -5 1 -18 10950.5 972.369 1
 -5 -1 -19 172.769 298.192 1
 -5 1 -19 288.254 263.382 1
 -5 1 -19 1047.95 320.804 3
 -5 -1 -19 434.869 286.066 3
 -5 1 -19 356.992 207.536 4
 -5 -1 -20 1285.55 362.831 1
 -5 1 -20 1679.72 384.857 1
 -5 -1 -20 1610.4 451.427 3
 -5 1 -20 1116.35 389.436 3
 -5 1 -21 5363.1 708.861 1
 -5 -1 -21 6476.69 695.611 3
 -5 -1 -21 4916.29 635.32 1
 -5 1 -21 4598.35 639.764 3
 -5 1 -22 9769.69 937.435 1
 -5 -1 -22 8853.82 861.097 1
 -5 -1 -22 8687.99 903.548 3
 -5 -1 -23 267.14 215.864 1
 -5 1 -23 582.864 302.812 1
 -5 1 -24 7882.53 774.516 1
 -5 -1 -24 6504.26 652.759 1
 -5 -1 -25 8352.04 643.023 1
 -5 1 -25 7984.48 719.823 1
 -5 1 -26 8548.69 682.607 1
 -5 -1 -26 8439.86 600.145 1
 -5 1 -27 35400.7 1327.43 1
 5 -3 -27 1634.78 283.442 3
 5 3 -27 1340.48 316.845 1
 5 -3 -26 530.026 227.63 3
 5 3 -26 332.733 247.19 1
 5 3 -25 1013.46 474.478 1
 5 -3 -25 1411.16 352.896 3
 5 3 -25 490.666 206.686 3
 5 3 -24 3092.81 438.052 3
 5 3 -24 1987.55 546.393 1
 5 -3 -24 2882.13 512.458 3
 5 3 -24 2735.04 513.003 4
 5 3 -23 48543.6 2379.76 4
 5 -3 -23 50716.6 2143.57 3
 5 3 -23 48807.4 1983.35 3
 5 -3 -22 4715.8 594.957 3
 5 3 -22 3821.44 652.915 4
 5 3 -22 2336.02 577.104 1
 5 3 -22 2367.71 430.407 3
 5 -3 -21 86764.7 3090.42 3
 5 3 -21 84673.4 3388.73 1
 5 3 -21 86811.6 2930.41 3
 5 3 -21 92146.4 3571.4 4
 5 3 -20 16631.8 1315.3 1
 5 3 -20 16998.2 1388.89 4
 5 -3 -20 16905 1867.16 11
 5 3 -20 17022 1108.94 3
 5 -3 -20 18052.6 1166.31 3
 5 3 -19 142.928 190.976 3
 5 -3 -19 -171.021 446.666 11
 5 3 -19 22.4119 276.189 4
 5 -3 -19 70.0093 233.492 3
 5 3 -19 243.852 367.883 1
 5 3 -18 1406.06 328.702 3
 5 -3 -18 1732.16 702.45 11
 5 -3 -18 1288.75 328.906 3
 5 3 -18 973.51 348.456 1
 5 3 -18 765.2 318.796 4
 5 -3 -17 129335 3911.73 3
 5 3 -17 123845 4398.88 4
 5 3 -17 132292 4184.2 1
 5 -3 -17 119178 5307.26 11
 5 3 -17 123877 3718.08 3
 5 -3 -16 1456.44 357.453 3
 5 3 -16 2902.69 554.484 4
 5 -3 -16 2438.8 695.234 11
 5 3 -16 2164.45 428.383 1
 5 -3 -15 24232.5 1968.23 11
 5 -3 -14 2402.54 656.86 11
 5 -3 -13 5914.92 909.981 11
 5 -3 -12 1180.9 457.536 11
 5 -3 -11 55964.8 2737.33 11
 5 -3 -10 7994.89 888.112 11
 5 3 -10 7821.5 743.95 10
 5 -3 -9 178471 5491.66 11
 5 3 -9 172756 5023.19 10
 5 3 -8 1391.59 305.815 10
 5 -3 -8 1247.23 260.646 11
 5 -3 -7 28918 1605.76 11
 5 3 -7 28207.3 1443.85 10
 5 -3 -6 53412 2224.95 11
 5 -3 -5 556163 13323 11
 5 -3 -4 50845 2002.44 11
 5 -3 -3 16904.2 994.131 11
 5 3 -2 7543.35 645.984 9
 -5 -3 2 8240.24 357.021 11
 5 -3 -2 7630.05 621.455 11
 -5 -3 1 72667.2 1967.23 11
 5 3 -1 74429.3 2463.84 9
 -5 -3 0 -46.592 90.3679 11
 5 3 0 166.889 159.413 9
 5 -3 1 18811.8 990.83 8
 -5 -3 -1 19016.7 897.399 11
 5 3 1 20718.7 1084.92 9
 5 3 2 20325.2 1075.96 9
 5 -3 2 18945.2 1010.11 8
 -5 -3 -2 19263.8 980.891 11
 5 -3 3 2358.03 338.948 8
 -5 -3 -3 2458.85 363.22 11
 5 3 3 3108.85 406.605 9
 -5 -3 -4 10327.9 782.148 11
 5 3 4 8549.88 685.371 9
 5 -3 4 9213.67 707.05 8
 5 -3 5 39384.5 1694.79 8
 5 3 5 40695.8 1662.15 9
 -5 -3 -5 41543.4 1855.45 11
 -5 -3 -6 5068.77 631.217 11
 5 3 6 4831.14 501.908 9
 5 -3 6 4686.14 552.609 8
 -5 -3 -7 330292 8741.01 11
 5 -3 7 334366 8428.49 8
 5 3 7 319361 8060.75 9
 5 3 8 39057.4 1590.83 9
 -5 -3 -8 36649 2053.52 11
 5 -3 8 39300.5 1854.56 8
 5 -3 9 23974.9 1454.58 8
 5 3 9 25808.1 1188.65 9
 -5 -3 -9 24279.3 1673.41 11
 5 -3 10 10902.5 979.125 8
 -5 -3 -10 11041.9 1159.37 11
 5 -3 11 36116.1 1921.63 8
 -5 -3 -11 33748.8 2206.47 11
 -5 -3 -12 25867 2007.64 11
 -5 -3 -13 5427.38 965.211 11
 -5 3 -14 5753.6 677.446 1
 -5 -3 -14 4824.12 937.032 11
 -5 -3 -15 1778.59 344.916 3
 -5 3 -15 450.394 218.898 1
 -5 -3 -15 911.926 455.768 11
 5 3 15 1084.69 466.553 8
 -5 3 -15 1182.87 335.965 4
 -5 3 -15 942.955 238.689 3
 -5 -3 -16 4833.94 583.932 3
 -5 -3 -16 5071.4 1073.94 11
 5 3 16 5036.88 994.327 8
 -5 3 -16 6347.26 716.323 1
 -5 3 -16 5309.23 611.455 4
 -5 3 -16 5528.53 604.693 3
 -5 3 -17 11667.2 1074.67 1
 -5 3 -17 9803.42 854.884 4
 -5 -3 -17 10514.6 1425.74 11
 5 3 17 10601.3 1398.84 8
 -5 -3 -17 11738.4 931.251 3
 -5 3 -17 10701.9 840.363 3
 -5 -3 -18 3649.67 525.812 3
 -5 3 -18 3763.07 629.908 1
 5 3 18 1886.65 601.815 8
 -5 3 -18 3445.82 509.045 4
 -5 3 -18 3502.76 514.726 3
 -5 -3 -19 46986.9 2085.84 3
 -5 3 -19 42563.7 1992.37 4
 -5 3 -19 45062 1978.18 3
 -5 3 -20 650.846 289.965 4
 -5 3 -20 751.436 388.545 1
 -5 -3 -20 536.188 259.443 3
 -5 3 -21 3985.27 511.153 4
 -5 -3 -21 4077.53 605.586 3
 -5 3 -21 3600.94 642.554 1
 -5 -3 -22 6832.48 717.841 3
 -5 3 -22 6142.46 791.238 1
 -5 -3 -23 65490.2 2370.52 3
 -5 3 -23 61282.2 2560.67 1
 -5 3 -24 3728.72 549.129 1
 -5 3 -25 6026.76 639.984 1
 -5 3 -26 1024.5 266.58 1
 -5 3 -27 994.75 194.263 1
 5 -5 -26 49294.4 1714.39 3
 5 5 -26 54136.9 1975.26 1
 5 -5 -25 10370.1 696.614 3
 5 5 -25 12405.8 890.721 1
 5 5 -25 11023.5 836.126 4
 5 5 -24 36987.9 1753.69 4
 5 5 -24 36625.4 1830.44 1
 5 -5 -24 33196.2 1471.05 3
 5 5 -23 1430.58 414.802 4
 5 5 -23 1107.76 713.699 1
 5 -5 -23 920.264 305.059 3
 5 -5 -22 12524 896.414 3
 5 5 -22 13248.8 1112.59 4
 5 5 -21 2733.55 524.755 4
 5 -5 -21 2199.37 441.445 3
 5 5 -21 3005.65 554.137 1
 5 -5 -20 606.785 297.462 3
 5 5 -20 801.352 384.598 4
 5 -5 -19 7646 739.069 3
 5 -5 -19 7193.11 1285.72 11
 5 5 -19 8532.37 895.648 1
 5 5 -19 7478.14 900.099 4
 5 5 -18 1437.9 384.563 4
 5 -5 -18 1074.21 520.024 11
 5 5 -18 1787.25 1000.54 1
 5 -5 -18 1432.38 305.474 3
 5 -5 -17 27752.1 1416.07 3
 5 -5 -17 26908.6 2424.41 11
 5 5 -17 30755 1695.94 1
 5 5 -17 28863.5 1781.2 4
 5 5 -16 6304.53 720.888 1
 5 -5 -16 4676.43 518.379 3
 5 5 -16 5688.09 709.259 4
 5 -5 -16 4767.75 969.783 11
 5 -5 -15 441.439 199.457 3
 5 5 -15 904.898 352.196 4
 5 5 -15 1157.32 867.88 1
 5 -5 -15 666.881 406.753 11
 5 -5 -14 202919 7285.07 11
 5 5 -14 191320 5945.63 4
 5 5 -14 209530 5653.62 1
 5 -5 -13 22664.1 1931.23 11
 5 -5 -12 79445.8 3780.87 11
 5 -5 -11 2682.62 667.839 11
 5 -5 -10 18236.9 1559.41 11
 5 5 -10 19417.8 1471.76 10
 5 -5 -9 27369.8 1867.38 11
 5 5 -9 29411.9 1801.26 10
 5 5 -8 95066 3665.67 10
 5 -5 -8 94535.8 3736.85 11
 5 5 -7 9854.5 993.837 10
 5 -5 -7 9349.9 979.092 11
 5 -5 -6 28848.2 1697.78 11
 5 5 -6 27744.9 1696.17 10
 5 -5 -5 3038.53 509.871 11
 5 5 -5 2577.68 545.212 10
 5 -5 -4 99913 3496.35 11
 5 5 -4 105658 3654.08 10
 5 -5 -3 1248.09 346.11 11
 5 -5 -2 183674 5342.31 11
 -5 -5 2 192960 4620 11
 -5 -5 1 107966 2960.66 11
 5 -5 -1 104579 3409.81 11
 -5 -5 0 19443.5 975.244 11
 5 -5 0 18688.4 1120.1 11
 -5 -5 -1 3680.03 438.164 11
 -5 -5 -2 75379 2623.91 11
 -5 -5 -3 61853.9 2400.29 11
 -5 -5 -4 66827.9 2664.77 11
 -5 -5 -5 23515.2 1493.21 11
 -5 -5 -6 10160.8 1048.97 11
 -5 -5 -7 -119.337 258.031 11
 -5 -5 -8 2207.86 516.021 11
 -5 -5 -9 8535.34 1079.39 11
 -5 -5 -10 31124.1 2209.27 11
 -5 -5 -11 14129.8 1482.78 11
 -5 -5 -12 12660.2 1470.75 11
 -5 -5 -13 3239.47 811.947 11
 -5 5 -13 2640.13 478.287 1
 -5 5 -13 1925.83 356.822 4
 -5 -5 -14 184448 4948.12 3
 -5 5 -14 176012 5257.09 4
 -5 5 -14 183814 5366.76 1
 -5 5 -15 14968.6 1113.04 1
 -5 -5 -15 12272.5 885.963 3
 -5 -5 -15 13829 1710.41 11
 -5 5 -15 12996.8 994.206 4
 -5 5 -16 174705 5191.01 4
 -5 5 -16 193227 5425.31 1
 -5 -5 -16 168020 4875.49 3
 -5 -5 -16 186693 7399.06 11
 -5 5 -17 209.993 299.675 1
 -5 -5 -17 63.9572 162.511 3
 -5 -5 -17 69.0962 427.618 11
 5 5 17 1.86676 319.648 8
 -5 5 -17 346.701 259.097 4
 -5 5 -18 6605.33 713.017 4
 -5 5 -18 5508.4 713.3 1
 -5 -5 -18 4596.24 555.041 3
 -5 -5 -19 601.075 283.441 3
 -5 5 -19 376.557 205.734 4
 -5 5 -19 217.616 279.996 1
 -5 5 -20 1875.95 481.767 1
 -5 -5 -20 1292.78 337.652 3
 -5 5 -20 1607.36 331.277 4
 -5 5 -21 2357.51 504.929 1
 -5 -5 -21 3255.99 457.022 3
 -5 5 -21 3582.5 499.839 4
 -5 5 -22 2364.59 498.047 1
 -5 5 -22 2008.51 368.93 4
 -5 5 -23 -256.138 235.267 1
 -5 5 -24 5704.48 605.958 1
 5 5 25 2391.44 292.965 7
 -5 5 -25 3173.44 399.192 1
 -5 5 -26 49971.6 1696.49 1
 5 7 -25 17668.7 921.585 4
 5 -7 -24 416.033 141.376 3
 5 7 -24 730.514 256.041 4
 5 7 -23 13850.1 901.07 1
 5 -7 -23 12605.8 724.772 3
 5 7 -23 13084.7 943.787 4
 5 -7 -22 21547 1060.77 3
 5 7 -22 23377.4 1372.88 4
 5 7 -21 3613.39 554.944 4
 5 7 -21 3903.66 541.873 1
 5 -7 -21 3824.6 450.504 3
 5 -7 -20 9336.48 721.405 3
 5 7 -20 10576 1007.49 4
 5 7 -19 485.938 370.618 1
 5 7 -19 -248.382 318.356 4
 5 -7 -19 90.5326 166.365 3
 5 -7 -18 8054.38 672.82 3
 5 7 -18 9775.07 1179.2 1
 5 7 -18 10614 1005.9 4
 5 7 -17 1088.65 366.139 1
 5 7 -17 1107.54 425.31 4
 5 7 -16 18984.1 1365.74 4
 5 7 -16 17930.3 1251.49 1
 5 -7 -16 17335.6 1899.82 11
 5 -7 -15 3255.05 782.851 11
 5 7 -15 4177.53 569.995 1
 5 7 -15 3831.21 602.418 4
 5 -7 -14 18361.1 1903.91 11
 5 7 -14 18764.6 1363.58 4
 5 7 -14 19099.8 1196.89 1
 5 7 -13 44316.9 1931.91 1
 5 -7 -13 42969.1 2860 11
 5 7 -13 46464.2 2240.65 4
 5 7 -12 22864.5 1465.72 4
 5 -7 -12 20580.8 1907.42 11
 5 7 -12 23410.6 1261.82 1
 5 7 -11 2883.99 496.253 4
 5 -7 -11 3322.94 741.986 11
 5 -7 -10 52458.5 2942.9 11
 5 -7 -9 15271.5 1446.38 11
 5 7 -9 14514 1464.18 10
 5 7 -8 55057.9 2911.18 10
 5 -7 -8 56359.8 2854.56 11
 5 7 -7 35579.8 2291.61 10
 5 -7 -7 37329 2209.43 11
 5 7 -6 71040.4 3310.41 10
 5 -7 -6 67009.3 3052.4 11
 5 7 -5 881.791 421.995 10
 5 -7 -5 1677.93 448.99 11
 5 7 -4 22852.9 1737.48 10
 5 -7 -4 23896.4 1574.7 11
 5 7 -3 29255.1 1962.47 10
 5 -7 -3 29637.7 1746.13 11
 5 -7 -2 8992.4 884.743 11
 5 7 -2 8999.82 1029.25 10
 5 7 -1 71163.8 3247.72 10
 5 -7 -1 72311.5 2848.83 11
 5 -7 0 1460.26 361.182 11
 5 7 0 1599.55 469.613 10
 -5 -7 -1 3123.09 441.535 11
 5 -7 1 2495.98 435.782 11
 5 7 1 2456.72 592.579 10
 5 7 2 9218.47 1042.3 10
 -5 -7 -2 9082.52 811.555 11
 5 -7 2 9427.12 846.922 11
 5 7 3 33729.6 2051.7 10
 -5 -7 -3 33611.6 1778.14 11
 5 -7 3 32983.3 1677.9 11
 -5 -7 -4 10357.8 993.975 11
 5 7 4 9869.92 1055.06 10
 -5 -7 -5 25118.6 1644.22 11
 5 7 5 24636.6 1763.14 10
 5 7 6 68662.5 3059.56 10
 -5 -7 -6 68251.9 3088.55 11
 5 7 7 34286.8 2005.54 10
 -5 -7 -7 31020.7 2046.34 11
 -5 -7 -8 97353.8 4088.62 11
 -5 -7 -9 11700.2 1311.16 11
 -5 -7 -10 123.883 284.865 11
 -5 7 -10 86.996 244.693 4
 -5 -7 -11 18727.6 1802.46 11
 -5 7 -11 20044.8 1298.97 4
 -5 7 -12 16406.2 1153.94 4
 -5 -7 -12 16309.4 1712.29 11
 -5 7 -12 15618.1 1007.72 1
 -5 -7 -13 1532.26 438.253 11
 -5 7 -13 1841.91 359.606 1
 -5 7 -13 2292.57 483.4 4
 -5 7 -14 3400.38 544.779 4
 -5 7 -14 3138.84 484.916 1
 -5 -7 -14 3490.77 845.63 11
 -5 7 -15 17480.6 1131.83 1
 -5 7 -15 17802.5 1225.2 4
 -5 -7 -15 17843.7 2009.63 11
 -5 7 -16 742.468 244.782 1
 -5 7 -16 795.526 328.169 4
 -5 7 -17 3101.26 512.335 4
 -5 7 -17 3089.26 490.012 1
 -5 7 -18 3638.4 521.728 1
 -5 7 -18 3318.11 485.111 4
 -5 7 -19 10752.3 858.254 4
 -5 7 -19 11609 914.085 1
 -5 7 -20 841.487 285.937 1
 -5 7 -20 933.37 256.777 4
 -5 7 -21 1287.91 339.076 1
 -5 7 -21 666.327 236.889 4
 -5 7 -22 26654.1 1202.83 4
 -5 7 -22 27035.4 1311.01 1
 -5 7 -23 3397.57 390.006 1
 5 7 23 2794.15 370.193 7
 5 7 24 2837.14 341.101 7
 -5 7 -24 3232.69 336.03 1
 -5 7 -25 24383 932.791 1
 -5 9 24 491.685 165.646 7
 5 9 -24 -8.57453 118.458 4
 5 9 -23 4568.8 442.022 4
 5 9 -22 40623 1627.11 4
 5 9 -21 47165.6 1907.77 4
 5 9 -20 7792.3 731.274 4
 5 9 -19 19346.2 1260.66 4
 5 9 -18 21447.1 1140.13 1
 5 9 -18 17553.5 1260.44 4
 5 9 -17 10175.7 952.533 4
 5 9 -16 36257.4 1916.76 4
 5 9 -15 25376.2 1612.4 4
 5 9 -14 5932.89 771.325 4
 5 9 -13 14619.3 1201.03 4
 5 -9 -13 13299.6 1606.01 11
 5 -9 -12 5614.15 1023.3 11
 5 9 -12 6180.32 786.736 4
 5 9 -11 1457.55 467.116 4
 5 -9 -11 1271.17 437.608 11
 -5 9 10 87716.4 2882.16 6
 5 9 -10 81035 3080.26 6
 5 9 -9 1525.13 414.162 6
 5 -9 -9 2026.57 564.321 11
 -5 9 9 2039.33 383.644 6
 -5 9 8 43278.3 1860.32 6
 5 -9 -8 41878 2601.24 11
 5 9 -8 45005.6 2066.01 6
 -5 9 7 5652.2 600.419 6
 5 -9 -7 3954.92 716.357 11
 5 9 -7 5490.51 674.996 6
 -5 9 6 7069.24 654.784 6
 5 9 -6 8230.96 1190.87 10
 5 -9 -6 6778.33 948.487 11
 5 9 -6 6443.19 701.55 6
 5 -9 -5 119462 4682.26 11
 -5 9 5 128719 3889.93 6
 5 9 -5 126211 5300.83 10
 5 9 -5 127025 4097.02 6
 5 9 -4 3579.9 826.1 10
 -5 9 4 2759.57 420.623 6
 5 9 -4 2955.44 479.74 6
 5 -9 -4 2804.99 628.358 11
 5 9 -3 2460.94 469.405 6
 5 9 -3 2132.26 661.969 10
 5 -9 -3 3222.74 620.115 11
 -5 9 3 3693.32 501.018 6
 5 9 -2 11086.4 1384.49 10
 -5 9 2 11090.2 902.747 6
 5 9 -2 10049.4 881.987 6
 -5 9 1 11511.3 912.183 6
 5 9 -1 14326 1016.32 6
 5 9 -1 11053 1392.79 10
 5 9 0 10612.5 1376.25 10
 5 9 0 12347.9 938.713 6
 -5 9 0 12611.2 924.792 6
 -5 9 -1 1008.33 348.305 6
 5 9 1 910.647 407.751 10
 5 9 1 507.36 255.188 6
 5 9 2 17385.8 1097.79 6
 -5 9 -2 18036.7 1148.46 6
 5 9 2 16646.2 1678.25 10
 5 9 3 2189.51 393.125 6
 5 9 3 2086.38 354.915 7
 -5 9 -3 2341.29 425.583 6
 5 9 3 1889.22 536.529 10
 5 9 4 47.0083 170.043 6
 -5 9 -4 29.475 181.253 6
 5 9 4 284.745 246.328 7
 5 9 4 376.898 399.693 10
 5 9 5 44655.3 2821.14 10
 -5 9 -5 49775.5 2129.36 6
 5 9 5 48073.1 1956.52 6
 5 9 5 45711.6 2067.52 7
 5 9 6 24541.6 1284.75 6
 -5 9 -6 25967.4 1456.48 6
 -5 9 -7 81077.8 2967.14 6
 -5 -9 -8 9064.31 1103.64 11
 -5 9 -8 11372 928.04 6
 -5 9 -9 4391.74 561.462 6
 -5 -9 -9 3882.79 733.555 11
 -5 9 -10 586.76 275.269 6
 -5 9 -10 960.35 356.447 4
 -5 9 -11 15261.8 1075.25 6
 -5 -9 -11 14280 1521.22 11
 -5 9 -11 17208.3 1199.69 4
 -5 9 -12 6822.8 763.157 4
 -5 -9 -12 5807.62 972.382 11
 -5 9 -13 17454.6 1225.99 4
 -5 9 -14 1721.08 440.578 4
 -5 9 -15 10460.5 880.881 4
 -5 9 -16 7172.17 727.607 4
 -5 9 -17 14493.5 1006.42 4
 -5 9 -18 10556.9 791.419 4
 -5 9 -19 18768.3 1021.69 4
 5 9 20 -236.682 208.872 7
 -5 9 -20 298.308 200.36 4
 5 9 21 1426.16 278.736 7
 5 9 22 13374.2 799.683 7
 5 9 23 18451.4 863.057 7
 -5 11 21 3613.76 345.583 7
 5 11 -21 2720.26 292.8 4
 -5 11 20 437.101 192.036 7
 5 11 -20 317.815 198.858 4
 5 11 -19 1177.44 259.653 4
 -5 11 19 1830.92 297.239 7
 -5 11 18 6843.53 621.189 7
 5 11 -18 7730.65 672.437 4
 5 11 -17 -460.1 263.331 4
 5 11 -16 700.34 251.934 4
 5 11 -15 2194.59 436.901 4
 5 11 -14 42528.6 2024.2 4
 5 11 -13 1998.91 517.848 4
 5 11 -12 24690.8 1544.31 4
 5 11 -11 394.651 309.035 4
 -5 11 11 42.7339 216.289 6
 5 11 -10 14760.5 1198.11 4
 -5 11 10 13865.9 946.894 6
 -5 11 9 13679.3 979.67 6
 -5 11 8 43022 1895.51 6
 5 11 -8 39830.9 2026.08 6
 -5 11 7 5159.03 597.546 6
 5 11 -7 4911.4 665.388 6
 5 11 -6 5508.55 710.808 6
 -5 11 6 5421.72 672.717 6
 -5 11 5 5993.9 688.879 6
 5 11 -5 5282.01 675.432 6
 -5 11 4 18630.2 1188.75 6
 5 11 -4 16995.5 1229.96 6
 5 11 -3 808.353 343.734 6
 -5 11 3 723.701 258.104 6
 5 11 -2 163609 4902.5 6
 -5 11 2 157465 4817.96 6
 -5 11 1 534.696 308.696 6
 5 11 -1 631.863 281.795 6
 5 11 0 22479.3 1345.79 6
 -5 11 0 22664.6 1353.74 6
 -5 11 -1 495.919 299.749 6
 5 11 1 357.848 275.417 6
 5 11 2 83562.5 2995.94 6
 -5 11 -2 80495.1 2998.17 6
 -5 11 -3 6156.63 700.302 6
 5 11 3 5591.19 649.805 6
 5 11 4 63605.1 2505.29 6
 -5 11 -4 65094.4 2595.96 6
 5 11 4 70036.8 2705.21 7
 5 11 5 2020.17 395.782 6
 -5 11 -5 1796.06 412.215 6
 5 11 5 2193.95 439.785 7
 5 11 6 849.885 255.532 7
 -5 11 -6 891.725 266.758 6
 5 11 6 596.962 192.279 6
 -5 11 -7 602.802 310.499 6
 5 11 7 385.976 193.946 6
 5 11 7 -139.017 299.739 7
 5 11 8 6727.73 706.722 7
 -5 11 -8 6009.89 687.896 6
 -5 11 -9 43.0291 237.605 6
 -5 11 -9 -95.3065 209.971 4
 -5 11 -10 18720.1 1187.11 6
 -5 11 -10 18028.7 1231.18 4
 5 11 10 19793.7 1265.68 7
 -5 11 -11 417.204 253.332 4
 5 11 11 585.157 282.816 7
 -5 11 -12 1607.31 359.013 4
 5 11 12 1522.9 358.367 7
 -5 11 -13 208.492 249.381 4
 5 11 13 -54.6778 219.833 7
 5 11 14 97766.3 3219.38 7
 -5 11 -14 91679.6 3067.69 4
 -5 11 -15 249.586 224.403 4
 5 11 15 377.275 279.147 7
 -5 11 -16 45915.2 1759.81 4
 5 11 16 48674.6 1954.38 7
 5 11 17 8026.77 663.299 7
 -5 11 -17 7407.7 575.523 4
 5 11 18 49.2179 158.782 7
 -5 11 -18 357.928 165.079 4
 5 11 19 1223.92 252.802 7
 5 11 20 7.73398 97.0274 7
 5 13 -17 15313.3 751.124 4
 5 13 -16 4146.91 416.259 4
 5 13 -15 7447.14 587.555 4
 5 13 -14 -15.4159 170.107 4
 5 13 -13 25385.2 1269.79 4
 5 13 -12 1546.65 342.16 4
 5 13 -11 14861.4 1011.06 4
 5 13 -10 22019.4 1262.76 4
 -5 13 10 19121.6 983.55 6
 5 13 -9 18372.8 1195.25 4
 -5 13 9 17354.2 990.877 6
 -5 13 8 2588.4 372.979 6
 5 13 -8 2920.02 490.599 4
 -5 13 7 1079.56 293.926 6
 -5 13 6 23100.8 1227.74 6
 -5 13 5 16925.9 1043.36 6
 -5 13 4 16466.6 1037.55 6
 5 13 -4 15813.3 1072.63 6
 5 13 -3 6004.51 645.69 6
 -5 13 3 5786.91 641.13 6
 5 13 -2 2784.9 437.881 6
 -5 13 2 2227.5 423.159 6
 -5 13 1 741.544 273.157 6
 5 13 -1 1151.26 338.812 6
 -5 13 0 1925.26 419.258 6
 5 13 0 2129.18 418.377 6
 5 13 1 312.054 232.687 6
 -5 13 -1 404.92 265.293 6
 5 13 2 2186.39 449.621 6
 -5 13 -2 2223.67 426.955 6
 5 13 3 558.947 296.426 6
 -5 13 -3 765.671 351.688 6
 5 13 4 792.038 329.48 6
 -5 13 -4 179.184 225.09 6
 -5 13 -5 6936.62 677.512 6
 5 13 5 7663.2 664.52 6
 5 13 6 30194.4 1394.99 6
 -5 13 -6 30866.1 1504.13 6
 -5 13 -7 19885.9 1167.4 6
 -5 13 -7 21362.1 1252.26 4
 -5 13 -8 4079.9 543.815 4
 -5 13 -9 718.415 303.622 4
 5 13 9 1129.08 276.638 7
 -5 13 -10 6198.01 600.197 4
 5 13 10 6223.24 556.685 7
 -5 13 -11 197.622 181.498 4
 5 13 11 266.686 191.576 7
 -5 13 -12 5310.79 493.01 4
 5 13 12 4896.76 459.06 7
 -5 13 -13 3625.32 373.094 4
 5 13 13 3362.92 380.321 7
 -5 13 -14 2086.97 274.082 4
 5 13 14 2308.47 279.888 7
 5 13 15 2644 302.904 7
 -5 13 -15 3053.34 291.237 4
 5 15 -11 1380.24 210.628 4
 5 15 -10 2951.96 310.607 4
 5 15 -9 6386.04 481.766 4
 5 15 -8 953.931 228.472 4
 -5 15 7 12921.8 650.798 6
 5 15 -7 16412.3 852.44 4
 5 15 -6 16688.5 900.644 4
 -5 15 6 17052 787.814 6
 -5 15 5 19258.4 892.973 6
 5 15 -5 20664.2 1032.01 4
 -5 15 4 26122.5 1103.77 6
 5 15 -4 26220.3 1184.11 4
 5 15 -3 6317.83 551.432 4
 -5 15 3 5652.45 473.545 6
 -5 15 2 979.241 220.565 6
 -5 15 1 11177.5 702.781 6
 -5 15 0 736.073 342.258 6
 -5 15 -1 2894.21 359.109 6
 -5 15 -2 476.961 380.627 6
 -5 15 -3 11327.1 749.195 4
 -5 15 -4 411.979 173.08 4
 -5 15 -5 6043.6 521.655 4
 -5 15 -6 27699.7 1160.88 4
 -5 15 -7 10541.2 632.43 4
 -5 15 -8 1012.93 197.04 4
 6 0 -27 151.415 156.272 3
 6 0 -27 -208.889 149.699 1
 6 0 -26 92167.3 3077.81 1
 6 0 -26 107804 3200.05 3
 6 0 -25 -132.022 230.288 3
 6 0 -25 35.7778 184.436 1
 6 0 -24 2820.44 500.569 3
 6 0 -24 3778.11 672.624 1
 6 0 -23 224.973 250.054 3
 6 0 -23 35.0022 219.228 1
 6 0 -22 24915.3 1622.71 1
 6 0 -22 25510.5 1492.17 3
 6 0 -21 224.517 228.245 1
 6 0 -21 123.544 207.755 3
 6 0 -20 246.993 338.091 4
 6 0 -20 360.046 282.989 1
 6 0 -20 550.841 323.115 3
 6 0 -19 258.191 201.368 3
 6 0 -19 -181.489 297.751 1
 6 0 -18 1805.06 352.522 3
 6 0 -18 1620.15 378.537 1
 6 0 -18 685.971 291.051 11
 6 0 -18 2007.01 486.448 4
 6 0 -17 98.734 214.807 3
 6 0 -17 321.598 216.826 4
 6 0 -17 104.328 202.062 1
 6 0 -17 754.89 440.975 11
 6 0 -16 26967.2 1926.37 11
 6 0 -15 568.75 346.647 11
 6 0 -14 57532.2 2742.47 11
 6 0 -13 47.1573 266.554 11
 6 0 -12 135869 4435.13 11
 6 0 -11 73.0949 142.796 11
 6 0 -10 329276 8419.73 11
 6 0 -9 75.61 115.097 11
 6 0 -8 45886.9 1775.75 11
 6 0 -7 34.829 101.994 11
 6 0 -6 93564.3 2368.39 9
 6 0 -6 91903.5 2707.29 11
 6 0 -5 21.1959 84.5825 11
 6 0 -4 23702.3 974.278 11
 6 0 -3 135.859 60.2573 8
 6 0 -2 131239 3365.61 8
 6 0 -1 -14.1073 87.3029 8
 6 0 0 71986.1 2281.67 8
 6 0 1 100.417 106.589 8
 6 0 2 166193 4461.1 8
 6 0 3 96.3509 101.937 8
 6 0 4 54564.8 2061.63 8
 -6 0 -5 376.161 192.812 11
 6 0 5 392.951 208.91 8
 6 0 6 21956.5 1325.11 8
 -6 0 -6 23117.6 1355.71 11
 -6 0 -7 96.8694 157.427 11
 6 0 7 -5.35396 158.677 8
 -6 0 -8 1421.37 365.97 11
 6 0 8 735.863 290.792 8
 -6 0 -9 49.4979 263.633 11
 6 0 9 427.167 269.899 8
 -6 0 -10 11402.7 1137.32 11
 6 0 10 12696.2 1209.72 8
 6 0 11 26.6349 235.849 8
 6 0 12 182087 6303.44 8
 6 0 13 -53.5382 567.26 8
 6 0 14 401638 11854 8
 -6 0 -15 -144.137 233.933 1
 -6 0 -15 85.513 184.629 3
 6 0 15 -176.375 477.891 8
 -6 0 -16 19734.6 1263.67 1
 -6 0 -16 17127.3 1061.52 4
 6 0 16 16415.7 1792.34 8
 -6 0 -16 17284.6 1115.7 3
 -6 0 -17 336.605 283.862 1
 -6 0 -17 198.777 206.319 4
 -6 0 -17 495.555 248.202 3
 -6 0 -18 35841 1817.7 3
 -6 0 -18 34989.6 1855.08 1
 -6 0 -19 232.255 274.755 1
 -6 0 -19 -7.97843 297.468 3
 -6 0 -20 1666.08 458.289 3
 -6 0 -20 1445.65 368.785 1
 -6 0 -21 74.3948 235.001 1
 -6 0 -21 -84.9062 248.69 3
 -6 0 -22 6073.93 694.934 3
 -6 0 -22 5689.75 699.655 1
 -6 0 -23 238.667 265.589 1
 -6 0 -24 30609.3 1535 1
 -6 0 -25 -264.433 214.829 1
 -6 0 -26 27014.4 1187.99 1
 -6 0 -27 241.825 161.949 1
 6 -2 -28 4470.58 421.401 3
 6 2 -27 6773.64 621.039 1
 6 -2 -27 7048.28 621.839 3
 6 -2 -26 2271.85 406.588 3
 6 2 -26 1855.51 356.258 3
 6 2 -26 2398.48 457.315 1
 6 -2 -25 5724.15 609.438 3
 6 2 -25 5467.08 555.593 3
 6 2 -25 4336.09 630.895 1
 6 2 -24 5092.63 755.057 1
 6 2 -24 6653.47 659.663 3
 6 -2 -24 6241.09 751.415 3
 6 -2 -24 5219.95 589.93 1
 6 -2 -23 9083.82 798.037 1
 6 -2 -23 10370.3 895.051 3
 6 2 -23 11312 874.708 3
 6 2 -23 11594.1 1090.96 4
 6 2 -23 13220.6 1221.51 1
 6 2 -22 12252.7 927.516 3
 6 -2 -22 13356.7 1010.4 3
 6 -2 -22 9452.4 834.675 1
 6 2 -22 10060.9 1041.71 1
 6 2 -22 10832.1 1115.48 4
 6 2 -21 -99.9621 261.433 3
 6 -2 -21 154.755 249.88 1
 6 2 -21 958.946 373.529 4
 6 -2 -21 317.07 562.06 11
 6 -2 -21 300.381 417.286 3
 6 2 -21 44.8389 272.917 1
 6 2 -20 429.636 341.569 3
 6 2 -20 54.159 269.835 1
 6 -2 -20 365.713 172.725 1
 6 -2 -20 273.67 436.902 11
 6 2 -20 259.095 348.337 4
 6 -2 -20 502.778 317.9 3
 6 -2 -19 77259.5 4131.17 11
 6 2 -19 80517.8 3133.2 1
 6 2 -19 73700.4 2755.82 3
 6 2 -19 82254.1 3370.5 4
 6 -2 -19 71184.5 2727.68 1
 6 -2 -18 88440.9 2944.67 3
 6 2 -18 84190 3380.17 4
 6 2 -18 86128.3 3137.16 1
 6 -2 -18 78392.3 4052.67 11
 6 2 -18 87103 2804.35 3
 6 2 -17 37329.6 2044.39 4
 6 2 -17 41972.1 1941.46 1
 6 -2 -17 33068.6 1605.58 1
 6 -2 -17 38633.2 2631.76 11
 6 2 -17 40489.7 1683.67 3
 6 -2 -17 41107.9 1802.98 3
 6 2 -16 10720.1 988.137 4
 6 2 -16 8930.79 874.734 1
 6 -2 -16 10246 820.713 3
 6 -2 -16 11121.2 1295.01 11
 6 -2 -15 2412.45 610.128 11
 6 -2 -14 668.937 280.692 11
 6 2 -13 6714.56 755.131 11
 6 -2 -13 6230.44 859.522 11
 6 -2 -12 5567.68 778.514 11
 6 2 -12 5987.6 664.753 11
 6 -2 -11 323.393 293.427 11
 6 2 -11 544.136 187.33 11
 6 2 -10 57715.1 2050.52 10
 6 -2 -10 59839.9 2614.78 11
 6 2 -10 61484.8 2199.83 11
 6 2 -9 10688.4 722.653 11
 6 2 -9 11941.7 778.314 10
 6 -2 -9 12743.7 1025.22 11
 6 -2 -8 53551.5 2202.59 11
 6 2 -8 50736.9 1867.65 10
 6 2 -7 209114 4350.68 11
 6 -2 -7 207161 5196.59 11
 6 2 -6 161464 3906.6 11
 6 -2 -6 169474 4725.76 11
 6 -2 -5 32314.5 1455.38 11
 6 2 -5 28571.1 822.461 11
 6 2 -4 14324.6 828.463 9
 6 -2 -4 14108 886.242 11
 6 -2 -3 89093.7 2646.72 11
 6 2 -3 86511 2548.29 9
 6 2 -2 11115.8 699.561 9
 6 -2 -1 11608.5 715.583 8
 6 2 -1 13321.6 780.448 9
 6 -2 0 29007 1251.94 8
 6 2 0 29421 1278.83 9
 -6 -2 0 31367.2 1136.7 11
 -6 -2 -1 17906 850.096 11
 6 -2 1 17203.9 948.071 8
 6 -2 2 17046.1 989.959 8
 -6 -2 -2 17597.9 895.027 11
 6 -2 3 2633.23 374.134 8
 -6 -2 -3 2702.7 361.25 11
 -6 -2 -4 39522.3 1669.39 11
 6 -2 4 41198.6 1793.92 8
 6 -2 5 104406 3419.75 8
 -6 -2 -5 100520 3261.75 11
 6 -2 6 106551 3557.06 8
 -6 -2 -6 101084 3420.21 11
 -6 -2 -7 53561.3 2323.6 11
 6 -2 7 56020.2 2396.05 8
 -6 -2 -8 10094.3 962.76 11
 6 -2 8 10396.7 962.644 8
 6 -2 9 91268.5 3473.15 8
 -6 -2 -9 88384.5 3507.36 11
 6 -2 10 18558 1421.25 8
 -6 -2 -10 18876.7 1445.84 11
 6 -2 11 2929.62 574.203 8
 -6 -2 -11 2359.14 563.54 11
 6 -2 12 6507.58 854.563 8
 -6 -2 -12 6248.14 927.796 11
 6 2 13 23895.2 1964.81 8
 -6 -2 -13 22839.5 1875.2 11
 6 -2 13 23361 1788.06 8
 -6 -2 -14 4298.73 844.72 11
 6 2 14 5604.88 1007.17 8
 -6 2 -15 15889.7 999.673 3
 -6 -2 -15 17025.2 1069.56 3
 6 2 15 13501.1 1560.09 8
 -6 2 -15 16355.8 1192.8 1
 -6 -2 -15 15111.4 1623.36 11
 -6 2 -16 13929.7 1146.86 1
 -6 -2 -16 15635.2 1075.84 3
 -6 2 -16 13484.4 958.659 4
 -6 2 -16 13984.5 954.674 3
 -6 -2 -16 11359.2 916.544 1
 6 2 16 15642.5 1747.28 8
 6 2 17 18610.3 1972.73 8
 -6 2 -17 18064.7 1154.78 4
 -6 -2 -17 22295.3 1307.06 3
 -6 2 -17 19693.7 1424.76 1
 -6 -2 -17 16032.2 1115.01 1
 -6 2 -17 18957.4 1153.26 3
 -6 2 -18 2596.62 447.755 3
 -6 -2 -18 2882.8 482.147 1
 -6 2 -18 3033.08 442.021 4
 -6 -2 -18 2380.66 479.218 3
 6 2 18 2946.09 824.476 8
 -6 2 -18 3790.13 635.334 1
 -6 -2 -19 2064.98 459.719 1
 -6 -2 -19 1938.26 468.573 3
 -6 2 -19 1460.6 321.753 4
 -6 2 -19 1347.87 360.552 3
 -6 2 -19 2468.52 496.877 1
 -6 -2 -20 13055.2 1056.59 3
 -6 2 -20 12302.4 926.841 4
 -6 2 -20 13138.8 1136.14 1
 -6 -2 -20 12025.1 969.935 1
 -6 2 -20 13227.2 1007.23 3
 -6 -2 -21 45685.3 1997.98 3
 -6 2 -21 44840.5 2156.26 1
 -6 -2 -22 21041.9 1276.77 3
 -6 2 -22 20155.6 1342.43 1
 -6 2 -23 29974.1 1659.81 1
 -6 -2 -23 26162.3 1387.46 1
 -6 -2 -24 900.42 233.704 1
 -6 2 -24 1212.76 320.13 1
 -6 2 -25 4399.66 501.36 1
 -6 2 -26 9.28188 141.659 1
 -6 2 -27 2816.1 319.959 1
 6 -4 -27 12694.2 730.755 3
 6 4 -27 12596.9 815.507 1
 6 4 -26 251.038 297.953 1
 6 -4 -26 659.551 232.045 3
 6 -4 -25 26573.1 1326.48 3
 6 4 -25 27965.8 1503.15 4
 6 -4 -24 674.701 256.412 3
 6 4 -24 1149.17 456.233 1
 6 4 -24 802.814 345.853 4
 6 -4 -23 1008.84 324.221 3
 6 4 -23 880.55 238.873 3
 6 4 -23 992.893 842.458 1
 6 4 -23 1713.2 506.295 4
 6 -4 -22 30845.8 1567.63 3
 6 4 -22 33733 1971.54 1
 6 4 -22 29471.3 1448.26 3
 6 4 -22 33339 1895.27 4
 6 4 -21 582.18 240.473 3
 6 -4 -21 780.107 260.689 3
 6 4 -21 1197.83 466.102 4
 6 4 -21 1290.92 511.869 1
 6 4 -20 9050.91 1951.81 1
 6 4 -20 8626.64 999.621 4
 6 -4 -20 7793.67 795.5 3
 6 4 -20 6758.27 685.789 3
 6 -4 -20 8345.82 1285.04 11
 6 4 -19 11362.7 1159.72 1
 6 4 -19 9548.45 994.61 4
 6 4 -19 8905.48 738.815 3
 6 -4 -19 9245.95 1401.15 11
 6 -4 -19 7303.9 762.593 3
 6 -4 -18 34918 1642.18 3
 6 4 -18 36477.9 2062.33 4
 6 4 -18 37410.5 1937.82 1
 6 -4 -18 34798.1 2739.51 11
 6 4 -18 36474.7 1570.62 3
 6 -4 -17 3817.36 501.931 3
 6 4 -17 4444.09 691.546 4
 6 -4 -17 3736.22 911.297 11
 6 4 -17 4499.22 619.222 1
 6 4 -17 3925.43 498.112 3
 6 -4 -16 9919.67 762.52 3
 6 4 -16 9093.15 946.616 4
 6 4 -16 10570.8 933.928 1
 6 -4 -16 11068.8 1402.81 11
 6 4 -15 15743.6 1138.9 1
 6 -4 -15 18415.7 1785.9 11
 6 -4 -15 16505.2 991.508 3
 6 4 -15 17265.4 1313.33 4
 6 -4 -14 76.1497 292.577 11
 6 -4 -13 541.038 407.149 11
 6 -4 -12 3219.21 772.811 11
 6 -4 -11 15349.7 1406.73 11
 6 -4 -10 7004.41 908.499 11
 6 4 -10 6028.24 775.247 10
 6 4 -9 49309.8 2256.64 10
 6 -4 -9 47405.8 2445.81 11
 6 -4 -8 15556.3 1284.95 11
 6 4 -8 15834.4 1181.45 10
 6 4 -7 2248.18 436.74 10
 6 -4 -7 2477.09 497.872 11
 6 -4 -6 52927.5 2347.14 11
 6 -4 -5 79199.9 2939.66 11
 6 -4 -4 1648.58 369.3 11
 6 -4 -3 1995.33 373.943 11
 6 -4 -2 2466.48 413.483 11
 -6 -4 2 2629.79 231.739 11
 -6 -4 1 4799.07 371.248 11
 6 4 0 15420.5 1057.8 9
 -6 -4 0 13227.5 732.972 11
 -6 -4 -1 42563.7 1610.97 11
 6 4 1 43611.3 1918.41 9
 -6 -4 -2 1341.86 264.989 11
 6 4 2 1936.64 354.751 9
 -6 -4 -3 38049.3 1685.5 11
 6 4 3 38406.9 1793.45 9
 6 -4 3 37064 1671.8 8
 6 -4 4 53251.9 2130.33 8
 -6 -4 -4 57638.5 2281.39 11
 6 4 4 57049.6 2279.04 9
 -6 -4 -5 33553.4 1727.53 11
 6 4 5 31045.9 1600.24 9
 6 -4 5 29765.1 1509.97 8
 -6 -4 -6 83062.8 3176.23 11
 6 -4 6 80085.3 2846.62 8
 6 4 6 78090.8 2842.41 9
 -6 -4 -7 7342.4 863.043 11
 6 4 7 6710.44 680.69 9
 6 -4 7 6865.22 690.514 8
 -6 -4 -8 39.1816 257.541 11
 6 -4 8 240.147 245.091 8
 6 -4 9 1513.98 348.28 8
 -6 -4 -9 1782.56 570.447 11
 -6 -4 -10 24449 1873.24 11
 -6 -4 -11 5442.79 885.337 11
 -6 -4 -12 1482.39 533.111 11
 -6 -4 -13 54143.2 3238.94 11
 -6 4 -14 413.057 220.916 1
 -6 -4 -14 932.02 311.217 3
 -6 4 -14 315.423 197.141 3
 -6 4 -14 242.26 203.334 4
 -6 -4 -14 438.632 328.871 11
 -6 4 -15 54920.8 2360.08 1
 -6 4 -15 48061.7 2068.38 4
 -6 -4 -15 50337.6 2033.34 3
 -6 4 -15 53166 2052.83 3
 -6 -4 -15 57760.2 3545.94 11
 6 4 16 23977.5 2219.08 8
 -6 -4 -16 24954.6 2317.09 11
 -6 4 -16 21023.9 1265.78 4
 -6 -4 -16 21770.7 1254.97 3
 -6 4 -16 24743.1 1507.06 1
 -6 -4 -17 1189.99 320.11 3
 -6 4 -17 1196.3 311.378 1
 6 4 17 307.106 400.376 8
 -6 4 -17 881.071 252.434 4
 -6 -4 -18 4249.58 550.18 3
 6 4 18 3963 1026.95 8
 -6 4 -18 4702.72 596.607 4
 -6 4 -18 4989.31 717.716 1
 -6 4 -19 3754.81 494.832 4
 -6 4 -19 3801.64 641.115 1
 -6 -4 -19 5149.78 618.822 3
 -6 -4 -20 23247.6 1342.84 3
 -6 4 -20 24543 1355.5 4
 -6 4 -20 26563.7 1599.3 1
 -6 -4 -21 7672.74 737.36 3
 -6 4 -21 7268.86 663.287 4
 -6 4 -21 7336.33 893.485 1
 -6 4 -22 30023.6 1412.42 4
 -6 -4 -22 30007.5 1467.09 3
 -6 4 -22 34284.5 1731.8 1
 -6 4 -23 27554.4 1511.4 1
 -6 4 -24 2362.7 464.321 1
 -6 4 -25 6229.42 598.678 1
 -6 4 -26 362.445 199.975 1
 -6 4 -27 119.109 100.367 1
 6 6 -25 10909.8 841.555 1
 6 6 -25 9666.2 746.75 4
 6 -6 -24 2707.61 360.614 3
 6 6 -24 4062.69 524.529 4
 6 6 -23 3932.74 584.15 4
 6 6 -23 4238.42 761.018 1
 6 -6 -23 2910.11 386.899 3
 6 -6 -22 4000.55 504.75 3
 6 6 -22 4680.96 643.577 4
 6 -6 -21 3116.65 433.863 3
 6 6 -21 3790.25 693.67 1
 6 6 -21 3480.14 584.273 4
 6 -6 -20 582.013 195.088 3
 6 6 -20 1522.91 431.404 4
 6 6 -20 665.151 845.681 1
 6 6 -19 4668.67 669.352 1
 6 6 -19 3747.58 672.903 4
 6 -6 -19 4219.64 501.168 3
 6 -6 -18 5026.93 569.939 3
 6 -6 -18 5084.18 1132.48 11
 6 6 -18 5192.93 728.341 4
 6 6 -18 6409.45 763.68 1
 6 6 -17 12524.6 1312.86 1
 6 -6 -17 9195.52 1414.03 11
 6 6 -17 9426.02 1019.07 4
 6 -6 -17 8722.32 714.583 3
 6 -6 -16 28811 1373 3
 6 6 -16 33110.3 1867.99 4
 6 -6 -16 32350.6 2586.92 11
 6 6 -16 28712.7 1638.51 1
 6 6 -15 4925.32 694.653 4
 6 -6 -15 3772.81 495.863 3
 6 6 -15 5469.2 644.078 1
 6 -6 -15 4804.52 960.859 11
 6 -6 -14 93624.5 4503.13 11
 6 6 -14 95744.8 3501.79 4
 6 -6 -14 88367.7 2824.21 3
 6 6 -14 99026.4 3202.04 1
 6 -6 -13 -236.72 368.132 11
 6 6 -13 326.099 152.921 1
 6 -6 -12 601.383 447.09 11
 6 6 -12 420.249 244.342 4
 6 -6 -11 7636.3 1073.57 11
 6 -6 -10 101839 4280.15 11
 6 6 -10 104922 4195.61 10
 6 6 -9 17161.9 1430.86 10
 6 -6 -9 14172 1363.82 11
 6 6 -8 14544.2 1334.09 10
 6 -6 -8 16762 1417.85 11
 6 -6 -7 5657.1 762.858 11
 6 6 -7 5461.31 812.529 10
 6 -6 -6 39751.1 2143.46 11
 6 6 -6 42656.6 2297.07 10
 6 -6 -5 141.365 189.188 11
 6 6 -5 236.41 283.528 10
 6 -6 -4 20329.6 1399.55 11
 6 6 -4 21620 1516.94 10
 6 -6 -3 873.902 317.556 11
 6 6 -3 1040.81 344.544 10
 6 -6 -2 69984.9 2778.11 11
 -6 -6 1 367.106 147.167 11
 6 -6 -1 259.189 239.338 11
 -6 -6 0 91392.6 2870.85 11
 6 -6 0 90791.3 3215.88 11
 -6 -6 -1 24636 1273.59 11
 6 -6 1 24786.1 1419.28 11
 -6 -6 -2 212930 5830.5 11
 6 -6 2 207643 5919.3 11
 -6 -6 -3 4005.42 556.29 11
 -6 -6 -4 7861.12 824.219 11
 -6 -6 -5 -2.44302 177.682 11
 -6 -6 -6 459.019 262.646 11
 -6 -6 -7 602.21 318.277 11
 -6 -6 -8 4930.19 822.825 11
 -6 -6 -9 21803.1 1816.57 11
 -6 -6 -10 6255.61 1038.28 11
 -6 -6 -11 10317.8 1307.04 11
 -6 -6 -12 87735.9 4240.4 11
 -6 6 -12 80269.2 2847.58 1
 -6 6 -12 80638.5 2937.51 4
 -6 6 -13 47314.9 2051.66 1
 -6 -6 -13 51974.4 3259.14 11
 -6 6 -13 46430.1 2079.43 4
 -6 -6 -14 129467 5783.75 11
 -6 6 -14 133483 4082.25 1
 -6 6 -14 126639 4110 4
 -6 -6 -15 24305 2345.51 11
 -6 6 -15 23298.8 1359.31 1
 -6 6 -15 21236.5 1309.73 4
 -6 -6 -16 463.752 221.501 3
 6 6 16 607.629 480.507 8
 -6 6 -16 768.32 288.632 4
 -6 6 -16 842.489 300.806 1
 -6 -6 -16 249.582 473.387 11
 -6 6 -17 755.632 254.57 4
 -6 6 -17 952.671 359.266 1
 -6 -6 -17 838.931 274.985 3
 -6 6 -18 21588.1 1338.14 1
 -6 6 -18 21724.7 1307.24 4
 -6 -6 -18 18839.4 1106.23 3
 -6 -6 -19 8217.59 670.04 3
 -6 6 -19 7354.18 812.723 1
 -6 6 -19 7741.39 766.986 4
 -6 6 -20 3547.72 526.352 1
 -6 6 -20 2703.5 428.895 4
 -6 6 -21 3354.14 430.913 4
 -6 6 -21 3363.59 491.441 1
 -6 6 -22 2908.52 487.669 1
 -6 6 -22 3403.4 388.695 4
 -6 6 -23 988.577 297.522 1
 -6 6 -24 25397.8 1162.72 1
 6 6 24 23387.2 1093.51 7
 6 6 25 14543.7 713.876 7
 -6 6 -25 16990.8 815.623 1
 6 8 -25 3900.68 354.324 4
 6 8 -24 391.244 168.236 4
 6 8 -23 38479 1626.31 4
 6 8 -22 15639.5 1041.57 4
 6 8 -21 29188.7 1591.01 1
 6 8 -21 6416.31 749.781 4
 6 8 -20 1017.13 297.557 4
 6 8 -20 2277.84 659.487 1
 6 8 -19 39783.3 1982.01 4
 6 8 -19 37089.1 1757.04 1
 6 8 -18 1004.62 280.45 4
 6 8 -18 1461.37 358.397 1
 6 8 -17 82805.8 3247.24 4
 6 8 -17 82952.8 2933.85 1
 6 8 -16 155.215 304.407 4
 6 8 -16 287.664 207.058 1
 6 8 -15 1678 392.033 1
 6 -8 -15 1356.71 443.636 11
 6 8 -15 2224.6 565.761 4
 6 8 -14 -353.87 383.779 4
 6 8 -14 -12.1274 197.497 1
 6 8 -13 12333.8 1072.77 4
 6 -8 -13 10463.3 1380.78 11
 6 8 -12 1919.47 444.278 4
 6 -8 -12 1541.79 529.765 11
 6 8 -11 31316 1788.25 4
 6 -8 -11 30549.5 2297.37 11
 6 8 -10 44.6226 288.304 6
 -6 8 10 182.916 188.231 6
 6 -8 -10 708.544 358.996 11
 6 8 -9 3656.92 535.682 6
 6 -8 -9 2551.09 576.42 11
 -6 8 9 3051.94 412.286 6
 6 8 -8 1486.2 365.95 6
 6 -8 -8 1285.48 426.639 11
 6 8 -8 1328.62 527.612 10
 -6 8 8 1313.5 281.723 6
 6 8 -7 107364 4606.14 10
 6 8 -7 107970 3524.72 6
 6 -8 -7 102348 4259.2 11
 6 -8 -6 17563.9 1505.84 11
 6 8 -6 19492.1 1723.28 10
 6 -8 -5 16319.1 1388.26 11
 6 8 -5 15742.3 1548.71 10
 6 8 -4 5534.93 894.925 10
 6 -8 -4 5796.11 824.259 11
 6 -8 -3 -182.898 291.514 11
 6 8 -3 111.862 304.2 10
 6 -8 -2 1008.46 320.54 11
 6 8 -2 1702.49 509.758 10
 6 8 -1 3152.47 602.449 10
 6 -8 -1 2204.03 491.271 11
 6 8 0 10630.1 1228.12 10
 6 -8 0 8495.34 899.965 11
 6 8 1 3287.85 680.123 10
 6 8 2 21140.6 1732.23 10
 6 8 3 27506 2014.65 10
 -6 -8 -4 10928.5 1047.45 11
 6 8 4 13020.9 1336.47 10
 -6 -8 -5 142673 4919.95 11
 6 8 5 138264 5317.28 10
 6 8 6 22415.1 1741.08 10
 -6 -8 -6 22837.5 1697.24 11
 -6 8 -6 22267.2 1305.26 6
 -6 8 -7 153420 4578.5 6
 -6 -8 -7 156105 5489.11 11
 -6 8 -8 4502.35 558.816 6
 -6 -8 -8 4944.24 862.044 11
 -6 8 -9 25556.8 1420.17 6
 -6 -8 -9 25850.2 1982.41 11
 -6 8 -10 9915.02 887.225 4
 -6 -8 -10 9715.99 1251.08 11
 -6 -8 -11 6277.56 1058.14 11
 -6 8 -11 5417.56 697.932 4
 -6 -8 -12 428.628 396.608 11
 -6 8 -12 650.038 390.112 4
 -6 8 -13 5526.65 675.143 4
 -6 -8 -13 5571.25 1031.47 11
 -6 8 -14 1163.42 360.222 4
 -6 8 -15 11829.1 857.736 1
 -6 8 -15 11619.1 959.027 4
 -6 8 -16 410.024 276.568 4
 -6 8 -16 427.167 201.098 1
 -6 8 -17 28063.7 1463.41 4
 -6 8 -17 25776.2 1379.14 1
 -6 8 -18 1.06852 189.546 4
 -6 8 -18 214.063 168.959 1
 -6 8 -19 2392.98 375.144 1
 -6 8 -19 1910.34 354.533 4
 -6 8 -20 606.849 263.221 1
 -6 8 -20 -100.099 148.053 4
 -6 8 -21 57674.8 2021.47 1
 6 8 21 58487.6 2221.56 7
 -6 8 -22 4992.99 451.432 1
 6 8 22 5764.84 552.02 7
 6 8 23 24783.5 1089.46 7
 -6 8 -23 19818.8 883.747 1
 6 10 -23 6686.82 447.977 4
 -6 10 23 6923.34 489.893 7
 6 10 -22 4669.24 428.33 4
 -6 10 22 4602.42 439.685 7
 6 10 -21 10973.8 743.081 4
 6 10 -20 1549.51 348.988 4
 6 10 -19 643.189 290.992 4
 6 10 -18 17057.5 1112.33 4
 6 10 -17 965.688 294.952 4
 6 10 -16 7587.66 795.288 4
 6 10 -15 25941.9 1591.23 4
 6 10 -14 9040.91 937.744 4
 6 10 -13 5642.51 761.046 4
 6 10 -12 6411.77 798.263 4
 -6 10 11 22500.9 1314.1 6
 6 10 -11 23472.2 1559.3 4
 -6 10 10 5697.57 611.744 6
 6 -10 -10 4323.44 900.136 11
 6 10 -10 4694.17 718.021 4
 -6 10 9 22750.3 1326.45 6
 6 10 -9 22432.4 1476.47 6
 6 -10 -9 19718.3 1843.75 11
 6 10 -8 3844.02 608.534 6
 -6 10 8 3848.36 538.82 6
 6 -10 -8 4011.23 806.228 11
 6 10 -7 19215.8 1330.55 6
 -6 10 7 20258.5 1233.65 6
 6 10 -6 17624.3 1269.09 6
 -6 10 6 17762.3 1154.92 6
 6 10 -5 7047.78 777.277 6
 -6 10 5 6942.34 713.972 6
 6 10 -4 2287.67 452.749 6
 6 10 -4 2272.39 713.241 10
 -6 10 4 2510.09 461.322 6
 -6 10 3 15146.4 1043.28 6
 6 10 -3 15320 1111.81 6
 6 10 -3 15866.7 1739.12 10
 -6 10 2 241.378 205.265 6
 6 10 -2 422.623 346.015 10
 6 10 -2 196.132 233.495 6
 -6 10 1 1063.11 306.179 6
 6 10 -1 1376.87 340.677 6
 6 10 -1 1413.38 577.547 10
 -6 10 0 7484.94 732.233 6
 6 10 0 8153.77 1249.52 10
 6 10 0 6821.11 725.247 6
 6 10 1 49833.3 2127.27 6
 -6 10 -1 47385.4 2112.76 6
 6 10 1 51518.9 3251.05 10
 -6 10 -2 33230.4 1680.57 6
 6 10 2 31144.2 2482.92 10
 6 10 2 33421.9 1656.54 6
 6 10 3 11203.4 898.866 6
 -6 10 -3 10786.8 929.872 6
 6 10 3 10754 932.066 7
 6 10 3 9056 1330.8 10
 -6 10 -4 17940.7 1176.81 6
 6 10 4 16823 1202.92 7
 6 10 4 17429.1 1103.83 6
 6 10 4 14952.9 1649.24 10
 6 10 5 16553.6 1059.91 6
 -6 10 -5 17856.7 1211.69 6
 6 10 5 16885 1171.9 7
 6 10 6 27469.5 1405.54 6
 -6 10 -6 29719 1577.98 6
 6 10 6 27377.5 1570.57 7
 -6 10 -7 15082.3 1105.71 6
 6 10 7 15823.8 1172.72 7
 -6 10 -8 8408.6 798.154 6
 6 10 8 7323.52 822.083 7
 6 10 9 988.771 311.576 7
 -6 10 -9 1391.04 392.641 6
 6 10 10 2241.68 456.037 7
 -6 10 -10 3406.18 479.394 6
 -6 10 -10 2539.74 448.434 4
 -6 10 -11 18130.4 1162.24 6
 6 10 11 19754.4 1340.68 7
 -6 10 -11 21337.1 1305.1 4
 6 10 12 15331.3 1167 7
 -6 10 -12 14933.9 1083.5 4
 6 10 13 52345 2353.48 7
 -6 10 -13 53989.1 2235.3 4
 6 10 14 26172.3 1488.67 7
 -6 10 -14 24514.4 1380.73 4
 -6 10 -15 5020.88 560.487 4
 6 10 15 5991.43 712.366 7
 -6 10 -16 10061.2 773.541 4
 6 10 16 9229.72 889.512 7
 -6 10 -17 16856.6 971.356 4
 6 10 17 16900.9 1116.1 7
 -6 10 -18 902.328 244.021 4
 6 10 18 731.478 269.29 7
 6 10 19 2159.32 382.187 7
 6 10 20 5066.02 504.177 7
 6 10 21 333.945 176.369 7
 6 12 -19 1426.11 228.774 4
 6 12 -18 7013.39 543.718 4
 -6 12 18 6875.58 508.674 7
 -6 12 17 215.644 183.468 7
 6 12 -17 -19.9769 165.618 4
 6 12 -16 13150.5 876.864 4
 -6 12 16 13724.3 823.633 7
 6 12 -15 9715.9 785.847 4
 -6 12 15 9395.6 704.171 7
 6 12 -14 20640.7 1213.17 4
 -6 12 14 20265.2 1115.99 7
 6 12 -13 4850.9 574.008 4
 -6 12 13 4027.64 478.222 7
 6 12 -12 522.748 323.338 4
 -6 12 11 10861.4 776.42 6
 6 12 -11 12191.1 1000.8 4
 -6 12 10 3811.7 485.971 6
 6 12 -10 6045.19 702.412 4
 -6 12 9 13865.9 932.58 6
 6 12 -9 11946.7 1050.81 4
 -6 12 8 7491.1 688.285 6
 -6 12 7 256.651 202.752 6
 -6 12 6 10816.2 869.291 6
 6 12 -6 10948 967.438 6
 6 12 -5 486.847 331.362 6
 -6 12 5 520.802 242.681 6
 6 12 -4 2190.78 461.09 6
 -6 12 4 1725.39 424.267 6
 -6 12 3 15982.1 1097.82 6
 6 12 -3 15677.7 1171.25 6
 6 12 -2 1790.78 430.154 6
 -6 12 2 1822.42 438.794 6
 -6 12 1 5395.23 666.977 6
 6 12 -1 4987.18 616.278 6
 6 12 0 17372.7 1168.88 6
 -6 12 0 17097 1149.72 6
 -6 12 -1 4407.47 595.639 6
 6 12 1 4678.16 617.251 6
 -6 12 -2 23678.7 1393.61 6
 6 12 2 23464.6 1365.72 6
 -6 12 -3 1430.46 423.39 6
 6 12 3 1325.91 402.339 6
 6 12 4 13580.3 998.547 6
 -6 12 -4 15924.1 1099.72 6
 6 12 5 7329.83 673.428 6
 -6 12 -5 6948.82 709.987 6
 6 12 5 7727.52 761.081 7
 -6 12 -6 10816.5 878.195 6
 6 12 6 9347.19 758.199 6
 6 12 6 11615.5 939.725 7
 -6 12 -7 1495.03 390.274 6
 6 12 7 1570.05 601.475 7
 6 12 8 1650.14 398.514 7
 -6 12 -8 1401.75 366.519 6
 -6 12 -8 1469.34 346.262 4
 -6 12 -9 2106.56 448.606 4
 -6 12 -9 1780.9 378.745 6
 6 12 9 2347.39 411.843 7
 -6 12 -10 795.348 299.894 4
 6 12 10 939.65 294.36 7
 6 12 11 3387.48 466.37 7
 -6 12 -11 2756.27 418.238 4
 -6 12 -12 2920.46 426.032 4
 6 12 12 2468.58 395.861 7
 6 12 13 40606.2 1707.27 7
 -6 12 -13 38242.6 1600.6 4
 -6 12 -14 11830.8 752.783 4
 6 12 14 11167 813.535 7
 6 12 15 9227.15 678.868 7
 -6 12 -15 9062.68 609.249 4
 -6 12 -16 431.253 169.281 4
 6 12 16 564.394 201.698 7
 6 12 17 1169.95 242.181 7
 6 12 18 448.997 133.113 7
 6 14 -14 235.034 106.745 4
 6 14 -13 578.069 208.103 4
 6 14 -12 3929.71 419.122 4
 6 14 -11 11442.5 743.296 4
 6 14 -10 2085.64 330.451 4
 -6 14 9 2404.91 298.881 6
 6 14 -9 3022.67 424.351 4
 -6 14 8 2791.88 333.602 6
 6 14 -8 3135.92 438.432 4
 -6 14 7 62249.2 2114.23 6
 6 14 -7 68854.4 2391.6 4
 -6 14 6 702.406 213.242 6
 6 14 -6 565.538 261.76 4
 -6 14 5 31574.6 1379.53 6
 -6 14 4 -160.684 199.531 6
 -6 14 3 8986.05 691.525 6
 -6 14 2 249.046 177.224 6
 -6 14 1 4153.21 500.276 6
 -6 14 0 1434.79 314.432 6
 -6 14 -1 297.13 194.665 6
 -6 14 -2 1352.26 341.46 6
 -6 14 -3 1961.19 377.498 6
 -6 14 -4 2862.42 452.588 6
 -6 14 -5 56075.9 2079.85 6
 -6 14 -6 2016 348.678 4
 -6 14 -7 5307.98 522.857 4
 -6 14 -8 11549.3 768.532 4
 -6 14 -9 29167 1238.15 4
 -6 14 -10 4728.51 419.43 4
 -6 14 -11 23046.7 968.779 4
 -6 14 -12 6789.61 431.142 4
 -6 16 1 475.952 154.518 4
 -6 16 0 5755.98 400.557 4
 7 -1 -28 12900.6 764.89 3
 7 -1 -27 2926.46 438.936 3
 7 1 -27 4400.47 455.292 3
 7 1 -27 3504.35 471.601 1
 7 1 -26 146.305 184.42 3
 7 -1 -26 424.034 249.149 3
 7 -1 -26 967.302 453.382 1
 7 1 -26 717.563 520.827 1
 7 1 -25 7960.6 760.244 3
 7 1 -25 9538.11 1228.59 1
 7 -1 -25 8273.19 1261.62 1
 7 -1 -25 10947 901.224 3
 7 -1 -24 715.166 427.922 1
 7 -1 -24 353.064 279.429 3
 7 1 -24 627.711 285.578 3
 7 1 -24 1070.5 741.945 1
 7 -1 -23 34973.3 1695.96 3
 7 -1 -23 26711.7 1502.2 1
 7 1 -23 33820 1593.34 3
 7 1 -23 28524.9 1671.02 1
 7 1 -22 3255.17 544.64 3
 7 1 -22 4128.82 791.024 1
 7 -1 -22 3661.53 612.687 3
 7 -1 -22 3227.51 527.299 1
 7 1 -22 4136.15 642.05 4
 7 -1 -21 3418.31 548.681 1
 7 1 -21 4808.82 769.703 4
 7 -1 -21 4879.63 643.594 3
 7 1 -21 3778.67 558.535 3
 7 1 -21 4577.13 627.759 1
 7 -1 -20 7187.6 742.885 3
 7 -1 -20 5776.66 1093.55 11
 7 1 -20 5843.02 693.966 3
 7 -1 -20 6505.71 914.217 1
 7 1 -20 7629.65 940.263 4
 7 -1 -19 1906.26 494.125 11
 7 -1 -19 2508.66 434.377 3
 7 1 -19 2870.28 605.071 4
 7 1 -19 2339.99 950.72 1
 7 1 -19 2706.2 452.439 3
 7 -1 -19 1678.94 381.598 1
 7 -1 -18 8465.49 822.874 1
 7 1 -18 9598.41 794.836 3
 7 -1 -18 9923.77 835.53 3
 7 1 -18 10116.6 1036.1 4
 7 -1 -18 9292.16 1009.34 4
 7 1 -18 9093.05 909.783 1
 7 -1 -18 11337.6 1368.92 11
 7 1 -17 1177.16 345.465 1
 7 -1 -17 1872.08 349.518 3
 7 1 -17 1740.1 417.054 4
 7 -1 -17 1386.6 533.734 11
 7 1 -17 1931.26 389.584 3
 7 -1 -17 2128.08 515.796 4
 7 -1 -17 1191.16 347.003 1
 7 -1 -16 2683.7 650.887 11
 7 1 -16 1505.44 470.276 11
 7 -1 -15 22376.2 1753.02 11
 7 1 -15 24126 1652.41 11
 7 -1 -14 228.43 272.729 11
 7 1 -14 16.1486 179.47 11
 7 1 -13 11020.4 993.128 11
 7 -1 -13 11205.3 1083.89 11
 7 -1 -12 60986.3 2680.53 11
 7 1 -12 62396.8 2507.34 11
 7 1 -11 129602 3932.65 11
 7 -1 -11 119663 4135.97 11
 7 1 -10 1831.34 306.535 11
 7 -1 -10 1914.17 385.906 11
 7 -1 -9 564.304 238.056 11
 7 1 -9 693.579 203.389 11
 7 1 -9 783.089 147.523 10
 7 1 -8 73282.7 2304.91 11
 7 -1 -8 71823.3 2612.28 11
 7 1 -7 8139.75 547.538 11
 7 -1 -7 8830 724.198 11
 7 1 -6 14087.7 682.044 11
 7 1 -6 13810.8 730.028 9
 7 -1 -6 15054.6 911.611 11
 7 -1 -5 77747.8 2447.45 11
 7 1 -5 73339 2005.12 11
 7 1 -4 7828.09 538.052 9
 7 1 -4 8861.01 458.524 11
 7 1 -4 8451.08 404.893 8
 7 -1 -4 8366.53 615.393 11
 7 -1 -3 448.591 161.867 8
 7 1 -3 372.493 121.701 8
 7 1 -2 9655.06 612.253 8
 7 -1 -2 9853.47 620.012 8
 7 1 -1 26185.9 1137.88 8
 7 -1 -1 30427.1 1236.33 8
 7 -1 0 120154 3435.92 8
 7 1 0 115539 3259.75 8
 7 1 1 69400.2 2239.85 8
 7 -1 1 70157.8 2422.01 8
 7 -1 2 86737 2915.1 8
 7 1 2 85151.5 2728.41 8
 -7 -1 -2 93117.1 2810.39 11
 -7 -1 -3 91679.8 2856.18 11
 7 -1 3 82986.8 2933.97 8
 -7 -1 -4 3974.54 480.844 11
 7 -1 4 3837.55 506.058 8
 -7 -1 -5 38347.5 1760.56 11
 7 -1 5 37248.7 1798.44 8
 -7 -1 -6 996.381 349.303 11
 7 -1 6 615.82 200.241 8
 7 -1 7 9160.65 917.631 8
 -7 -1 -7 8566.67 870.445 11
 7 -1 8 59651.9 2689.35 8
 7 1 8 65187.9 2814.55 8
 -7 -1 -8 59651.7 2615.05 11
 7 1 9 1737.67 490.667 8
 7 -1 9 920.714 301.889 8
 -7 -1 -9 1600.36 430.459 11
 7 1 10 18293.7 1497.07 8
 -7 -1 -10 17315.9 1425.45 11
 7 -1 10 18202.3 1478.09 8
 7 1 11 77895.8 3537.64 8
 7 -1 11 73229.6 3357.25 8
 -7 -1 -12 70222 3367.79 11
 7 1 12 73275.5 3611.1 8
 7 -1 12 71836.6 3468.28 8
 7 -1 13 17090 1606.17 8
 7 1 13 18737.1 1762.29 8
 7 1 14 9036.19 1302.48 8
 7 -1 14 8442.54 1170.07 8
 -7 -1 -15 11801.4 901.613 3
 7 1 15 11357.4 1501.22 8
 -7 -1 -15 8122.41 780.875 1
 -7 1 -15 8150.76 889.596 1
 -7 1 -15 12027.5 850.252 3
 -7 1 -16 639.008 253.73 3
 -7 1 -16 694.987 267.501 4
 7 1 16 120.248 453.478 8
 -7 -1 -16 1045.68 371.236 3
 -7 -1 -16 75.5838 204.633 1
 -7 1 -16 619.786 292.049 1
 -7 -1 -17 65726.6 2790.18 1
 7 1 17 72329.2 4237.43 8
 -7 1 -17 77661.3 3015.71 1
 -7 -1 -17 84295.5 2938.54 3
 -7 1 -17 76422.5 2756.48 3
 -7 1 -17 74701.5 2648.89 4
 -7 -1 -18 12912.6 1048.43 1
 -7 1 -18 14756.7 1172.78 1
 -7 1 -18 13359 935.528 4
 -7 1 -18 14042.3 1041.05 3
 -7 -1 -18 15029.7 1091.51 3
 -7 -1 -19 1102.98 396.321 3
 -7 -1 -19 588.779 283.186 1
 -7 1 -19 864.863 336.496 1
 -7 1 -19 494.035 284.505 3
 -7 1 -20 28007.8 1653.61 1
 -7 -1 -20 23349.3 1483.11 1
 -7 1 -20 26516 1497.91 3
 -7 -1 -20 27030.4 1624.45 3
 -7 1 -21 9888.2 1018.84 1
 -7 -1 -21 11982.4 1021.9 3
 -7 1 -21 10133 978.185 3
 -7 -1 -21 10425.9 918.96 1
 -7 -1 -22 3922.08 522.882 1
 -7 1 -22 3409.77 566.798 1
 -7 -1 -22 3473.57 524.738 3
 -7 1 -23 6625.9 722.873 1
 -7 -1 -23 7160.01 683.943 1
 -7 -1 -24 180.061 186.786 1
 -7 1 -24 -104.869 209.2 1
 -7 -1 -25 12777.2 818.578 1
 -7 1 -25 14948.8 942.933 1
 -7 1 -26 291.532 157.961 1
 -7 1 -27 26579.5 1041.49 1
 7 -3 -28 2642.28 325.261 3
 7 -3 -27 326.882 175.721 3
 7 3 -27 610.794 318.02 1
 7 -3 -26 398.037 256.632 3
 7 3 -26 381.826 295.448 1
 7 -3 -25 3194.48 476.1 3
 7 3 -25 3327.29 415.039 3
 7 3 -25 3605.3 549.823 1
 7 3 -24 -8.79246 361.809 1
 7 -3 -24 168.752 248.84 3
 7 3 -24 481.874 241.414 3
 7 3 -24 224.836 280.165 4
 7 -3 -23 589.919 331.521 3
 7 3 -23 486.486 208.915 3
 7 3 -22 469.52 259.023 3
 7 -3 -22 -69.8641 256.376 3
 7 3 -22 537.689 373.692 4
 7 3 -21 20480.5 1235.25 3
 7 3 -21 23102.1 1647.12 4
 7 -3 -21 23130.5 1368.96 3
 7 3 -20 778.968 279.701 3
 7 -3 -20 1154.4 370.299 3
 7 -3 -20 842.371 428.712 11
 7 3 -20 742.101 389.385 4
 7 3 -20 261.698 357.57 1
 7 -3 -19 84962.9 2954.17 3
 7 3 -19 85787.7 3550.37 4
 7 3 -19 80126 2812.08 3
 7 3 -19 90111.9 3299.25 1
 7 -3 -19 76714.5 4279.65 11
 7 -3 -18 4292.07 583.486 3
 7 3 -18 4122.02 681.954 1
 7 3 -18 3627.41 678.925 4
 7 -3 -18 4460.63 906.741 11
 7 3 -18 3372.38 482.137 3
 7 3 -17 2848.36 406.732 3
 7 3 -17 2917.8 569.601 4
 7 -3 -17 3498.05 537.26 3
 7 3 -17 2632.36 578.058 1
 7 -3 -17 3321.72 776.513 11
 7 3 -16 11160.3 920.025 1
 7 -3 -16 9540.74 810.601 3
 7 3 -16 11973.6 1074.78 4
 7 -3 -16 11631.2 1438.37 11
 7 -3 -15 41810.1 2665.38 11
 7 -3 -14 499.594 421.088 11
 7 -3 -13 2434.01 590.452 11
 7 -3 -12 1065.7 401.412 11
 7 3 -11 1862.12 383.277 10
 7 -3 -11 1509.46 463.509 11
 7 -3 -10 62914.8 2853.12 11
 7 3 -10 64502.5 2488.22 10
 7 3 -9 127322 3996.02 10
 7 -3 -9 129080 4398.38 11
 7 3 -8 12376.8 941.655 10
 7 -3 -8 13515.5 1102.99 11
 7 -3 -7 239712 6728.74 11
 7 -3 -6 7098.91 739.745 11
 7 -3 -5 96615.1 3251.4 11
 7 3 -4 14009.3 924.941 9
 7 3 -4 12655.2 535.788 8
 7 -3 -4 13947.4 965.119 11
 7 -3 -3 205305 5537.52 11
 7 3 -3 204119 5527 9
 7 3 -2 17105 1040.63 9
 -7 -3 1 16559.9 756.211 11
 7 3 -1 15400.6 981.001 9
 7 -3 0 3205.37 404.978 8
 -7 -3 0 3011.94 326.453 11
 7 3 0 2867.06 410.355 9
 -7 -3 -1 85113.8 2584.58 11
 7 3 1 88417.8 2889.3 9
 7 -3 1 86910.3 2828.73 8
 7 -3 2 22697.7 1235.02 8
 -7 -3 -2 24456.3 1170.77 11
 7 3 2 26023.4 1323.93 9
 -7 -3 -3 74198.4 2580.54 11
 7 -3 3 80122 2751.86 8
 7 3 3 81225.5 2750.26 9
 7 -3 4 10852.7 856.272 8
 7 3 4 11601.2 862.356 9
 -7 -3 -4 9859.92 802.783 11
 -7 -3 -5 127917 4100.78 11
 7 3 5 134841 4018.82 9
 7 -3 5 136074 4195.48 8
 -7 -3 -6 2221.4 430.633 11
 7 -3 6 1672.88 358.114 8
 7 3 6 2105.9 361.37 9
 7 -3 7 3511.54 536.285 8
 -7 -3 -7 3791.58 601.595 11
 7 3 7 2751.76 412.17 9
 7 3 8 2800.73 432.334 9
 7 -3 8 2369.54 482.767 8
 -7 -3 -8 3082.83 608.807 11
 7 -3 9 160589 5093.13 8
 -7 -3 -9 157269 5289.82 11
 7 3 9 153495 4456.78 9
 -7 -3 -10 35.2006 232.244 11
 7 -3 10 -67.9154 227.546 8
 -7 -3 -11 9566.47 1165.84 11
 7 -3 11 10647.3 1072.48 8
 -7 -3 -12 747.098 478.277 11
 -7 -3 -13 467.454 391.944 11
 -7 -3 -14 17824.1 1105.03 3
 -7 3 -14 19091.7 1068.06 3
 7 3 14 18672.1 1852.21 8
 -7 -3 -14 18921.7 1857.72 11
 -7 3 -14 16753.8 1214.82 1
 -7 -3 -15 4251.76 547.379 3
 -7 3 -15 5253.04 591.364 3
 -7 3 -15 4516.31 657.062 1
 -7 -3 -15 4111.32 902.766 11
 -7 3 -15 4763.09 542.534 4
 7 3 15 5254.01 964.188 8
 7 3 16 37225.1 2812 8
 -7 3 -16 40795.9 1729.91 3
 -7 -3 -16 41009.3 1786.85 3
 -7 3 -16 37344.6 1938.32 1
 -7 3 -17 9616.77 952.67 1
 -7 3 -17 7357.95 733.083 4
 -7 -3 -17 6884.38 717.229 1
 -7 3 -17 8827.03 791.079 3
 7 3 17 7580.08 1288.71 8
 -7 -3 -17 9984.94 864.696 3
 -7 3 -18 11645.8 1122.8 1
 -7 -3 -18 9471.08 857.345 1
 -7 -3 -18 13837.9 1022.65 3
 7 3 18 9047.5 1413.09 8
 -7 3 -18 11615.9 906.583 4
 -7 3 -19 35018.9 1659.42 4
 -7 -3 -19 40673.1 1831.64 3
 -7 3 -19 40064.9 2038.15 1
 -7 3 -20 447.608 313.115 1
 -7 3 -20 912.465 284.741 4
 -7 -3 -20 1005.84 368.528 3
 -7 3 -21 58850.4 2558.96 1
 -7 -3 -21 59445.8 2332.17 3
 -7 3 -22 4594.91 692.5 1
 -7 -3 -22 3394.7 558.498 3
 -7 3 -23 110.252 287.919 1
 -7 3 -24 3164.29 471.222 1
 -7 3 -25 7961.22 663.453 1
 -7 3 -26 2320.14 325.342 1
 -7 3 -27 2003.24 250.938 1
 7 -5 -27 12374.4 667.236 3
 7 -5 -26 3184.96 381.886 3
 7 5 -26 3916.48 777.56 1
 7 -5 -25 41.7415 156.122 3
 7 5 -25 -94.9731 245.101 4
 7 5 -24 43716.1 2027.19 4
 7 -5 -24 40280 1705.69 3
 7 -5 -23 2583.13 423.867 3
 7 5 -23 2712.16 497.957 4
 7 5 -23 3106.33 600.542 1
 7 5 -22 6311.89 831.811 4
 7 -5 -22 4141.25 580.785 3
 7 5 -21 606.844 318.386 4
 7 -5 -21 649.436 253.789 3
 7 5 -21 957.085 539.192 1
 7 -5 -20 11159.5 869.211 3
 7 5 -20 14208.2 1156.99 1
 7 5 -20 11226.8 1087.75 4
 7 5 -19 429.099 594.319 1
 7 -5 -19 450.853 466.556 11
 7 -5 -19 6.78253 173.391 3
 7 5 -19 212.222 290.303 4
 7 5 -18 2475.8 597.623 1
 7 5 -18 2948.6 572.913 4
 7 -5 -18 2874.63 810.581 11
 7 -5 -18 2853.55 448.394 3
 7 5 -17 486.433 388.627 4
 7 -5 -17 21.3302 338.934 11
 7 5 -17 644.649 521.377 1
 7 -5 -17 727.403 255.52 3
 7 -5 -16 44902.5 3017.52 11
 7 5 -16 46123 2268.7 4
 7 -5 -16 41377.1 1754.74 3
 7 5 -16 43187.4 2042.57 1
 7 -5 -15 26194.4 1313.78 3
 7 -5 -15 30826.5 2419.04 11
 7 5 -15 28909.6 1740.01 4
 7 5 -15 29887.1 1569.76 1
 7 5 -14 3654.68 508.622 1
 7 5 -14 3200.88 560.687 4
 7 -5 -14 2992.54 715.676 11
 7 -5 -13 7127.12 1054.6 11
 7 -5 -12 84648.5 3916.99 11
 7 -5 -11 43968.6 2601.05 11
 7 5 -11 43841.9 2372.65 10
 7 -5 -10 33175.3 2164.95 11
 7 5 -10 35999.5 2073.71 10
 7 5 -9 4105.61 700.801 10
 7 -5 -9 4806.89 782.004 11
 7 5 -8 12932.4 1159.87 10
 7 -5 -8 11291.9 1118.05 11
 7 -5 -7 1949.34 529.983 11
 7 5 -7 1804.39 460.198 10
 7 5 -6 15852.3 1235.7 10
 7 -5 -6 16673.9 1285.59 11
 7 -5 -5 3407.08 568.511 11
 7 -5 -4 1743.33 411.612 11
 7 -5 -3 11023.5 943.264 11
 7 -5 -2 1479.5 347.761 11
 -7 -5 2 1000.37 164.271 11
 -7 -5 1 40474.2 1463.59 11
 7 -5 -1 40623.8 1881.66 11
 -7 -5 0 238044 5999.66 11
 -7 -5 -1 152068 4260.44 11
 -7 -5 -2 52086.6 2071.56 11
 -7 -5 -3 7959.3 761.918 11
 -7 -5 -4 10334.9 917.215 11
 -7 -5 -5 677.728 299.388 11
 7 -5 6 1311.95 344.948 8
 -7 -5 -6 758.607 307.525 11
 -7 -5 -7 77.0052 277.016 11
 7 -5 7 20.4502 157.871 8
 -7 -5 -8 932.711 402.478 11
 7 -5 8 1318.61 349.794 8
 -7 -5 -9 564.439 294.782 11
 -7 -5 -10 18663.2 1710.76 11
 -7 -5 -11 18055.2 1746.42 11
 -7 -5 -12 96308.8 4493.83 11
 -7 5 -12 89014.7 3046.82 1
 -7 5 -13 30814.4 1557.47 1
 -7 -5 -13 32099.8 2491.5 11
 -7 5 -13 26451.4 1427.48 4
 -7 -5 -13 27147.8 1310.55 3
 -7 5 -14 21770.7 1282.12 4
 -7 -5 -14 26561.1 2359.26 11
 -7 5 -14 25697.6 1422.57 1
 -7 -5 -14 21920.4 1176.46 3
 -7 -5 -15 1361.56 302.304 3
 -7 5 -15 1152.5 342.452 1
 -7 5 -15 1167.88 277 4
 -7 -5 -16 44456.4 1834.88 3
 -7 5 -16 47036.2 2150.45 1
 7 5 16 52684.9 3490.74 8
 -7 5 -16 43453.7 1959.04 4
 -7 -5 -16 47535.6 3406.35 11
 -7 -5 -17 17352.6 2070.03 11
 -7 5 -17 15421 1170.8 1
 7 5 17 15123.7 1789.12 8
 -7 -5 -17 14453.7 963.11 3
 -7 5 -17 13231.7 1021.68 4
 -7 -5 -18 28499.8 1413.71 3
 -7 5 -18 28934.1 1686.72 1
 -7 5 -18 27363.8 1481.3 4
 -7 5 -19 1004.39 266.631 4
 -7 -5 -19 1125.94 297.444 3
 -7 5 -19 1053.89 371.227 1
 -7 5 -20 7998.11 860.199 1
 -7 5 -20 7310.58 704.154 4
 -7 -5 -20 7211.73 673.948 3
 -7 5 -21 4357.07 667.152 1
 -7 5 -21 4446.51 500.135 4
 -7 5 -22 28819.4 1560.27 1
 -7 5 -23 5413.34 583.119 1
 7 5 24 18777.7 957.912 7
 -7 5 -24 19600.8 1083.08 1
 -7 5 -25 3135.36 390.749 1
 -7 5 -26 538.586 182.997 1
 7 7 -25 3480.03 415.227 4
 7 7 -24 2756.37 415.88 4
 7 -7 -24 2631.5 295.401 3
 7 7 -23 6212.93 661.437 4
 7 -7 -23 5728.41 483.651 3
 7 -7 -22 -23.6227 207.521 3
 7 7 -22 220.583 243.376 4
 7 7 -21 8159.5 772.857 1
 7 7 -21 6734.63 768.065 4
 7 -7 -20 35700.3 1560.16 3
 7 7 -20 39769.2 2035.33 4
 7 -7 -19 538.998 236.805 3
 7 7 -19 464.591 308.613 1
 7 7 -19 687.658 326.455 4
 7 -7 -18 31010 1438.89 3
 7 7 -18 36422.7 1965.32 4
 7 7 -18 34220.2 1763.81 1
 7 7 -17 1078.93 387.067 1
 7 -7 -17 651.423 226.419 3
 7 7 -17 457.352 321.087 4
 7 -7 -16 4896.39 946.003 11
 7 7 -16 5959.67 669.644 1
 7 7 -16 6472.57 798.968 4
 7 7 -15 208.038 212.247 1
 7 7 -15 731.324 325.523 4
 7 -7 -15 553.577 286.211 11
 7 -7 -14 2643.27 812.167 11
 7 7 -14 3018.04 555.463 4
 7 7 -14 3922.5 798.365 1
 7 -7 -13 6416.04 1122.86 11
 7 7 -13 7619.41 871.982 1
 7 7 -13 6297.88 766.586 4
 7 -7 -12 24248 2037.13 11
 7 7 -12 26959.7 1384.81 1
 7 7 -12 26747 1578.32 4
 7 7 -11 5046.45 646.542 4
 7 -7 -11 4846.9 872.139 11
 7 -7 -10 1536.29 477.164 11
 7 7 -10 1391.3 493.609 10
 7 7 -9 8876.49 1145.04 10
 7 -7 -9 9970.47 1170.97 11
 7 -7 -8 100513 4139.69 11
 7 7 -8 104148 4259.72 10
 7 7 -7 9194.15 1131.43 10
 7 -7 -7 9856.37 1090.57 11
 7 -7 -6 82006.7 3495.21 11
 7 7 -6 86473.3 3754.74 10
 7 -7 -5 25008.3 1686.18 11
 7 7 -5 26223.3 1874.31 10
 7 7 -4 64164.9 3130.46 10
 7 -7 -4 64892.1 2880.61 11
 7 7 -3 6968 956.409 10
 7 -7 -3 8140.37 862.612 11
 7 -7 -2 6555.02 817.491 11
 7 7 -2 7227.71 971.914 10
 7 -7 -1 54161.9 2478.9 11
 7 7 -1 52828.5 2903.61 10
 7 -7 0 1015.11 306.347 11
 7 7 0 1371.81 476.95 10
 7 -7 1 42794.4 2122.11 11
 -7 -7 -2 34147.3 1719.19 11
 7 -7 2 35147.2 1860.64 11
 -7 -7 -3 2055.87 485.157 11
 7 -7 3 1547.7 357.849 11
 -7 -7 -4 9515.9 958.579 11
 7 7 4 10397 1140.23 10
 7 -7 4 11455.6 1008.57 11
 7 7 5 1581.94 401.152 10
 -7 -7 -5 1924.79 435.606 11
 7 7 6 389.371 170.798 10
 -7 -7 -6 960.898 371.344 11
 7 7 7 8342.29 973.603 10
 -7 -7 -7 9464.6 1097.42 11
 -7 -7 -8 64213.1 3205.53 11
 -7 -7 -9 3358 756.733 11
 -7 7 -10 8916.44 803.699 4
 -7 -7 -10 9119.03 1193.06 11
 -7 7 -11 36428.7 1790.12 4
 -7 -7 -11 41613 2764.17 11
 -7 7 -12 3486.98 460.814 1
 -7 7 -12 3673.69 539.515 4
 -7 -7 -12 3555.23 801.1 11
 -7 -7 -13 32238.6 2570.47 11
 -7 7 -13 29941.1 1546.4 1
 -7 7 -13 32303.6 1658.81 4
 -7 -7 -14 723.482 458.988 11
 -7 7 -14 -73.9065 196.154 1
 -7 7 -14 225.371 263.133 4
 -7 -7 -15 773.27 343.001 11
 -7 7 -15 430.138 184.192 1
 -7 7 -15 160.216 182.731 4
 -7 7 -16 817.663 258.106 1
 -7 7 -16 90.9701 226.793 4
 -7 7 -17 1109.23 296.329 1
 -7 7 -17 410.299 242.084 4
 -7 7 -18 632.489 245.053 1
 -7 7 -18 994.25 244.651 4
 -7 7 -19 5808.76 632.33 1
 -7 7 -19 5669.69 595.192 4
 -7 7 -20 31299.6 1522.66 1
 -7 7 -20 27365 1348.35 4
 -7 7 -21 3766.93 512.188 1
 7 7 22 3285.55 445.016 7
 -7 7 -22 3792.41 430.402 1
 -7 7 -23 2311.71 332.807 1
 7 7 23 2214.9 331.762 7
 7 7 24 904.534 194.87 7
 -7 7 -24 882.192 210.524 1
 7 9 -24 5412.13 430.153 4
 7 9 -23 425.78 166.649 4
 7 9 -22 431.947 222.66 4
 7 9 -21 25592.2 1346.29 4
 7 9 -20 14593.9 1046.59 4
 7 9 -19 26521.9 1518.14 4
 7 9 -18 3518.18 561.744 4
 7 9 -17 948.547 406.106 4
 7 9 -16 1414.84 409.198 4
 7 9 -15 1393.73 464.152 4
 7 9 -14 509.914 352.171 4
 7 9 -13 7307.69 841.461 4
 7 -9 -13 7721.41 1218.66 11
 7 -9 -12 -133.571 347.736 11
 7 9 -12 478.894 343.329 4
 -7 9 11 2690.85 435.704 6
 7 -9 -11 2678.68 654.156 11
 7 9 -11 4266.43 639.67 4
 7 -9 -10 654.395 405.523 11
 -7 9 10 515.127 262.378 6
 7 9 -9 31937.2 1719.53 6
 -7 9 9 31385.3 1541.66 6
 7 -9 -9 28161.7 2177.08 11
 -7 9 8 74167.8 2638.25 6
 7 -9 -8 67753.3 3506.2 11
 7 9 -8 74322.6 2860.11 6
 7 9 -7 42293.8 2831.54 10
 -7 9 7 42397.3 1820.18 6
 7 -9 -7 38141.5 2449.34 11
 7 9 -7 40320.2 1965.41 6
 -7 9 6 19169.8 1158.33 6
 7 9 -6 19670.5 1294.29 6
 7 9 -6 20417.8 1858.92 10
 7 -9 -6 18539.2 1635.41 11
 -7 9 5 6248.69 653.729 6
 7 9 -5 5966.48 689.739 6
 7 -9 -5 6474.43 932.795 11
 7 9 -5 7123.07 1132.82 10
 -7 9 4 717.18 225.886 6
 7 -9 -4 365.359 331.839 11
 7 9 -4 130.27 268.832 6
 7 9 -4 958.17 439.173 10
 7 9 -3 30679.6 1572.99 6
 7 9 -3 28315.8 2261.06 10
 7 -9 -3 27946 1911.52 11
 -7 9 3 28233 1462.8 6
 7 9 -2 778.595 292 10
 7 9 -2 450.947 292.242 6
 -7 9 2 221.782 176.153 6
 -7 9 1 7880.35 713.91 6
 7 9 -1 7972.11 1241.16 10
 7 9 -1 7697.77 755.112 6
 7 9 0 28173.7 1471.24 6
 -7 9 0 29956.7 1496.9 6
 7 9 0 27615 2224.43 10
 7 9 1 7782.69 783.775 6
 7 9 1 6714.66 1091.96 10
 -7 9 -1 8441.49 760.687 6
 7 9 2 -86.2779 198.35 7
 7 9 2 151.001 242.963 6
 7 9 2 242.257 286.36 10
 -7 9 -2 210.468 271.939 6
 7 9 3 3115.34 455.324 6
 7 9 3 3087.26 740.344 10
 -7 9 -3 3081.63 469.541 6
 7 9 3 2832.32 509.305 7
 7 9 4 34300.9 1601.1 6
 -7 9 -4 36215.3 1748.93 6
 7 9 4 36762.5 2475.34 10
 7 9 4 34937.6 1746.83 7
 7 9 5 29766.5 1443.76 6
 -7 9 -5 33837.7 1655.01 6
 7 9 5 31399.5 1665.68 7
 7 9 6 28661.5 1570.31 7
 -7 9 -6 27681 1495.97 6
 -7 9 -7 52162.5 2217.17 6
 -7 9 -8 6359.07 697.831 6
 -7 -9 -9 17393.3 1654.11 11
 -7 9 -9 18288.4 1185.96 6
 -7 -9 -10 919.725 461.981 11
 -7 9 -10 1006.8 349.116 4
 -7 9 -10 1242.64 300.411 6
 -7 9 -11 22764.1 1399.59 4
 -7 -9 -11 20157.9 1901.07 11
 -7 9 -12 4222.12 636.175 4
 -7 9 -13 221.805 217.925 4
 -7 9 -14 1661.71 387.571 4
 -7 9 -15 3500.99 517.22 4
 -7 9 -16 9220.42 780.339 4
 -7 9 -17 3162.55 460.824 4
 7 9 18 484.865 298.441 7
 -7 9 -18 854.022 239.152 4
 7 9 19 14480.3 970.337 7
 -7 9 -19 12552.2 777.879 4
 7 9 20 24739.5 1282.47 7
 7 9 21 53344.9 1936.57 7
 7 9 22 912.737 209.15 7
 -7 11 21 198.151 114.381 7
 7 11 -21 619.691 181.429 4
 -7 11 20 3072.92 344.048 7
 7 11 -20 3339.17 388.266 4
 7 11 -19 1320.28 276.066 4
 -7 11 19 1240.95 250.768 7
 7 11 -18 4302.5 485.622 4
 7 11 -17 9777 792.079 4
 7 11 -16 27253.5 1468.47 4
 7 11 -15 3211.4 478.86 4
 7 11 -14 7151.39 787.479 4
 7 11 -13 258.34 264.257 4
 -7 11 12 63854 2317.18 6
 7 11 -12 66261.2 2721.56 4
 7 11 -11 16766.3 1302.39 4
 -7 11 11 16762.9 1049.15 6
 7 11 -10 17347.7 1297.61 4
 -7 11 10 17716 1109.36 6
 -7 11 9 5250.39 627.808 6
 -7 11 8 5571.7 689.7 6
 7 11 -7 14316.1 1160.63 6
 -7 11 7 13225.7 999.711 6
 -7 11 6 9423.91 843.059 6
 7 11 -6 9511.64 939.175 6
 -7 11 5 2035.41 400.127 6
 7 11 -5 1494.26 377.896 6
 7 11 -4 7298.82 801.257 6
 -7 11 4 8468.09 798.251 6
 7 11 -3 1073.91 368.537 6
 -7 11 3 713.525 254.122 6
 7 11 -2 5515.51 707.985 6
 -7 11 2 5033.95 654.269 6
 7 11 -1 6554.42 739.268 6
 -7 11 1 6775.87 763.418 6
 7 11 0 134556 4296.62 6
 -7 11 0 137793 4267.24 6
 -7 11 -1 814.012 381.137 6
 7 11 1 800.553 249.663 6
 7 11 2 43546.7 1975.73 6
 -7 11 -2 45235 2041.86 6
 7 11 3 73.4088 213.005 7
 -7 11 -3 1111.18 416.884 6
 7 11 3 876.096 301.229 6
 7 11 4 25186 1495.65 7
 -7 11 -4 25114.6 1466.81 6
 7 11 4 25722.2 1391.96 6
 7 11 5 6079.5 632.984 6
 -7 11 -5 7092.58 758.551 6
 7 11 5 6005.83 757.742 7
 -7 11 -6 727.525 361.368 6
 7 11 6 703.371 253.567 6
 7 11 6 375.32 263.195 7
 7 11 7 608.002 272.513 7
 -7 11 -7 419.561 217.335 6
 7 11 8 2947.53 517.287 7
 -7 11 -8 3004.85 472.252 6
 7 11 9 2798.52 492.183 7
 -7 11 -9 2487.15 465.833 6
 -7 11 -9 2289.32 431.874 4
 -7 11 -10 13055.6 953.27 6
 -7 11 -10 16073.4 1096.99 4
 7 11 10 15428.2 1115.12 7
 7 11 11 378.04 229.974 7
 -7 11 -11 336.914 261.833 4
 -7 11 -12 67530.3 2506.16 4
 7 11 12 69021.8 2641.84 7
 7 11 13 2164 453.972 7
 -7 11 -13 2046.18 387.712 4
 -7 11 -14 9615.39 745.493 4
 7 11 14 9760.99 848.954 7
 7 11 15 5844.25 616.305 7
 -7 11 -15 5150.91 509.876 4
 -7 11 -16 28796.6 1239.53 4
 7 11 16 29601.2 1430.4 7
 7 11 17 387.24 220.266 7
 -7 11 -17 131.221 140.196 4
 7 11 18 9843.06 686.051 7
 7 11 19 118.367 141.916 7
 7 11 20 603.681 173.57 7
 7 13 -17 1095.24 207.646 4
 7 13 -16 531.838 194.669 4
 7 13 -15 498.505 207.712 4
 7 13 -14 -31.9043 166.859 4
 7 13 -13 3031.08 441.209 4
 7 13 -12 420.03 193.15 4
 -7 13 11 2572.43 351.345 6
 7 13 -11 3049.67 438.913 4
 -7 13 10 788.946 210.865 6
 7 13 -10 2014.07 361.003 4
 -7 13 9 15556.1 912.363 6
 7 13 -9 16203.6 1096.9 4
 7 13 -8 27786.9 1458.79 4
 -7 13 8 22683.3 1201.31 6
 -7 13 7 12843.1 883.322 6
 7 13 -7 13064.5 1023.2 4
 -7 13 6 18412 1074.03 6
 -7 13 5 322.427 252.472 6
 -7 13 4 15488 998.511 6
 7 13 -3 1026.85 327.077 6
 -7 13 3 1307.4 378.264 6
 -7 13 2 9475.52 811.53 6
 7 13 -2 9817.94 813.908 6
 7 13 -1 4000.04 564.996 6
 -7 13 1 4573.57 579.082 6
 7 13 0 82.4183 232.299 6
 -7 13 0 64.7384 265.02 6
 -7 13 -1 1565.24 421.303 6
 7 13 1 1194.13 343.087 6
 7 13 2 -2.04853 196.855 6
 -7 13 -2 305.201 260.876 6
 -7 13 -3 8432.79 754.235 6
 7 13 3 8229.28 726.319 6
 7 13 4 12965.9 892.113 6
 -7 13 -4 13774.2 968.808 6
 -7 13 -5 36.2572 214.411 6
 7 13 5 239.864 163.598 6
 -7 13 -6 462.35 293.695 6
 -7 13 -7 1726.49 350.813 6
 -7 13 -7 2103.74 366.364 4
 -7 13 -8 45532.3 1885.73 4
 7 13 8 48264.5 1867.6 7
 -7 13 -9 15562.3 972.04 4
 7 13 9 16384 962.832 7
 -7 13 -10 2170.57 343.801 4
 7 13 10 1822.14 326.13 7
 -7 13 -11 1854 314.781 4
 7 13 11 2195.21 328.549 7
 -7 13 -12 2460.11 309.811 4
 7 13 12 2456.04 335.908 7
 -7 13 -13 1059.74 212.707 4
 7 13 13 1037.62 224.26 7
 7 13 14 2.94042 138.013 7
 -7 13 -14 -182.883 126.636 4
 7 15 -10 2598.29 286.211 4
 7 15 -9 1553.93 230.231 4
 -7 15 8 3233.82 285.67 6
 7 15 -8 3942.93 386.05 4
 -7 15 7 1031.31 213.899 6
 7 15 -7 1418.06 245.596 4
 -7 15 6 3544.01 331.027 6
 7 15 -6 3730.64 384.449 4
 7 15 -5 2415.16 329.043 4
 -7 15 5 2416.78 295.691 6
 7 15 -4 7472.9 561.551 4
 -7 15 4 6849.23 512.698 6
 7 15 -3 8324.56 603.12 4
 -7 15 3 8519.1 589.855 6
 -7 15 2 1370.68 279.117 6
 7 15 -2 958.119 211.572 4
 -7 15 1 24000.7 1084.06 6
 -7 15 0 518.695 189.161 6
 -7 15 -1 32085.3 1305.43 6
 -7 15 -2 787.253 222.931 6
 -7 15 -3 912.307 232.132 4
 -7 15 -4 8197.68 589.523 4
 -7 15 -5 2731.35 336.951 4
 -7 15 -6 437.548 162.034 4
 -7 15 -7 7434.67 485.708 4
 8 0 -28 2446.41 355.249 3
 8 0 -27 -66.6083 171.458 3
 8 0 -27 -191.318 170.268 1
 8 0 -26 32450.4 2020.95 1
 8 0 -26 21845.1 1316.22 3
 8 0 -25 44.8928 205.932 3
 8 0 -25 -308.045 266.883 1
 8 0 -24 152009 4412.65 3
 8 0 -24 134870 4297.61 1
 8 0 -23 -143.578 242.113 3
 8 0 -23 342.981 310.723 1
 8 0 -22 6819.36 772.516 3
 8 0 -22 7349.84 1062.54 1
 8 0 -21 -60.2607 309.558 4
 8 0 -21 154.518 258.917 1
 8 0 -21 -85.774 250.329 3
 8 0 -20 6244.73 688.876 3
 8 0 -20 6516.3 858.624 4
 8 0 -20 5004.97 657.305 1
 8 0 -19 43.437 215.955 1
 8 0 -19 -525.584 441.274 4
 8 0 -19 -40.472 246.846 3
 8 0 -18 1408.51 519.143 11
 8 0 -18 1542.58 425.441 4
 8 0 -18 1983.08 449.389 1
 8 0 -18 1169.75 301.946 3
 8 0 -17 -80.3454 207.807 1
 8 0 -17 464.371 338.718 11
 8 0 -17 100.792 216.052 3
 8 0 -17 126.584 219.035 4
 8 0 -16 112218 4394.16 11
 8 0 -15 -110.828 211.042 11
 8 0 -14 58147.2 2723.72 11
 8 0 -13 -34.2042 254.727 11
 8 0 -12 55377.1 2397.96 11
 8 0 -11 155.88 163.165 11
 8 0 -10 37291.9 1718.04 11
 8 0 -9 46.1163 116.414 11
 8 0 -9 78.8004 32.6338 10
 8 0 -8 347256 8535.16 11
 8 0 -7 195.766 134.791 11
 8 0 -7 95.5039 83.3462 9
 8 0 -6 26949.9 1199.88 11
 8 0 -5 4.25717 122.721 11
 8 0 -4 62232.8 1917.77 8
 8 0 -3 54.0825 102.073 8
 8 0 -2 6296.91 523.539 8
 8 0 -1 48.2623 131.757 8
 8 0 0 62763.5 2237.21 8
 8 0 1 46.8584 125.499 8
 8 0 2 169932 4770.05 8
 8 0 3 217.957 136.876 8
 8 0 4 168398 4891.52 8
 8 0 5 22.7099 203.888 8
 8 0 6 3317.79 536.22 8
 8 0 7 -158.654 265.137 8
 8 0 8 4985.98 689.425 8
 8 0 9 -90.1304 290.007 8
 8 0 10 6434.66 928.954 8
 8 0 11 -10.8848 397.617 8
 8 0 12 21984.9 1886.61 8
 8 0 13 -93.5992 298.898 8
 8 0 14 110492 5047.55 8
 -8 0 -15 60.4731 219.779 3
 -8 0 -15 -126.244 189.225 1
 8 0 15 -309.616 406.647 8
 -8 0 -16 248347 7063.08 1
 8 0 16 252578 9074.92 8
 -8 0 -16 270794 6953.54 3
 -8 0 -17 -350.761 337.964 3
 -8 0 -17 188.61 246.008 1
 -8 0 -18 3752 586.013 3
 -8 0 -18 3760.56 560.708 1
 -8 0 -19 492.924 279.604 3
 -8 0 -19 310.144 262.996 1
 -8 0 -20 2619.13 482.575 3
 -8 0 -20 1784.7 484.075 1
 -8 0 -21 395.149 315.594 3
 -8 0 -21 139.672 265 1
 -8 0 -22 917.079 291.864 1
 -8 0 -23 57.3637 196.653 1
 -8 0 -24 4029.53 502.389 1
 -8 0 -25 -212.149 193.504 1
 -8 0 -26 11630.2 686.701 1
 8 -2 -28 630.826 206.834 3
 8 -2 -27 759.297 246.444 3
 8 2 -27 974.464 246.411 3
 8 2 -27 641.539 491.899 1
 8 2 -26 -141.819 193.248 3
 8 -2 -26 194.824 223.74 3
 8 2 -26 178.712 309.778 1
 8 2 -25 3308.56 466.877 3
 8 -2 -25 3271.95 529.006 3
 8 2 -25 4792.36 696.846 1
 8 2 -24 27402.9 1580.13 1
 8 2 -24 26045.1 1372.51 3
 8 -2 -24 30559.5 1545.11 3
 8 2 -23 9932.31 820.821 3
 8 -2 -23 10325.7 904.218 3
 8 2 -23 10992.2 1097.89 4
 8 2 -23 11996.5 1261.32 1
 8 -2 -23 10159 908.521 1
 8 -2 -22 16674.8 1187.46 3
 8 2 -22 19562.7 1507.26 1
 8 2 -22 18217.9 1472 4
 8 -2 -22 14005.3 1017.25 1
 8 2 -22 16371.9 1080.82 3
 8 2 -21 23011.3 1312.71 3
 8 -2 -21 19886.2 1287.71 1
 8 -2 -21 23143.3 2190.71 11
 8 2 -21 24624.7 1781.41 4
 8 2 -21 26531.8 1569.96 1
 8 -2 -21 26860 1466.94 3
 8 2 -20 19737.7 1371.4 1
 8 2 -20 22104.2 1238.07 3
 8 -2 -20 21158.4 1292.2 3
 8 -2 -20 16029.1 1123.89 1
 8 2 -20 22071.3 1634.55 4
 8 -2 -20 19837.5 1977.28 11
 8 2 -19 259.523 242.564 3
 8 -2 -19 134.742 336.97 11
 8 -2 -19 597.042 321.328 3
 8 2 -19 418.251 350.369 4
 8 -2 -19 1054.49 605.408 1
 8 -2 -18 1554.2 690.23 11
 8 2 -18 711.316 310.336 3
 8 -2 -18 698.233 286.176 3
 8 -2 -18 170.423 190.928 1
 8 2 -18 589.926 357.269 4
 8 2 -18 1750.63 1245 1
 8 2 -17 96716.6 3221.35 1
 8 2 -17 97072.8 2863.44 3
 8 -2 -17 100960 3033.58 3
 8 2 -17 93547.4 3467.01 4
 8 -2 -17 93062.6 4205.96 11
 8 2 -16 88598.2 3400.24 4
 8 -2 -16 84777.5 4044.81 11
 8 -2 -16 89306.6 2991.86 3
 8 2 -16 95544.7 3205.82 1
 8 -2 -15 20494.1 1711.27 11
 8 -2 -14 1913.79 435.74 11
 8 -2 -13 63406.3 2992.58 11
 8 2 -13 63351.2 2541.89 11
 8 2 -12 81712.5 2885.29 11
 8 -2 -12 80030 3349.53 11
 8 -2 -11 3643.47 646.319 11
 8 2 -11 3782.6 435.974 10
 8 2 -11 4462.94 497.869 11
 8 2 -10 104874 3180.26 11
 8 -2 -10 108685 3832.52 11
 8 2 -10 108101 3258.02 10
 8 2 -9 7714.4 643.79 10
 8 -2 -9 7601.95 812.146 11
 8 2 -9 7907.78 566.464 11
 8 2 -8 167042 4247.74 11
 8 -2 -8 173382 5109.14 11
 8 -2 -7 3480.32 517.972 11
 8 2 -7 2689.13 260.761 11
 8 -2 -6 2484.23 427.544 11
 8 2 -6 2452.79 329.227 9
 8 2 -6 2650.64 214.353 11
 8 2 -5 214290 5659.15 9
 8 2 -5 216181 4933.48 11
 8 -2 -4 17575.4 1028.19 11
 8 2 -4 16482 523.572 11
 8 2 -4 16010.3 616.51 8
 8 2 -4 16115.6 923.784 9
 8 2 -3 4515.21 470.483 9
 8 2 -3 4010.02 375.487 8
 8 2 -2 231.272 149.192 9
 8 -2 -2 352.265 181.485 8
 8 2 -2 484.062 150.65 8
 8 2 -1 26962 1174.06 8
 8 -2 -1 30037.8 1346.23 8
 8 -2 0 32943 1486.17 8
 8 -2 1 99811.5 3234.35 8
 -8 -2 -1 102930 3052.35 11
 8 -2 2 65225.6 2493.53 8
 -8 -2 -2 69878.1 2329.34 11
 -8 -2 -3 23227.8 1217.58 11
 8 -2 3 23979.4 1363.49 8
 -8 -2 -4 53252.4 2117.11 11
 8 -2 4 54655.3 2303.61 8
 -8 -2 -5 1325.13 338.477 11
 8 -2 5 1638.44 392.973 8
 -8 -2 -6 1781.03 392.712 11
 8 -2 6 2391.8 491.329 8
 -8 -2 -7 108773 3768.04 11
 8 -2 7 107810 3892.34 8
 8 -2 8 99860.4 3778.2 8
 -8 -2 -8 98790 3695.46 11
 8 -2 9 48712.3 2456.01 8
 -8 -2 -9 48523.6 2448.35 11
 -8 -2 -10 4848.24 822.264 11
 8 -2 10 5749.79 796.052 8
 8 2 11 1365.45 481.833 8
 8 -2 11 1149.7 418.785 8
 -8 -2 -11 1224.8 492.797 11
 8 2 12 2309.54 648.084 8
 -8 -2 -12 2160.23 582.543 11
 8 -2 12 1107.41 412.1 8
 8 -2 13 2430.27 554.781 8
 -8 -2 -13 2379.82 638.905 11
 8 2 13 2135.64 573.511 8
 -8 -2 -14 5307.13 623.79 3
 -8 2 -14 3478.93 552.578 1
 -8 2 -14 5530.96 551.514 3
 8 2 14 6047.17 1067.93 8
 -8 -2 -15 15635.6 1020.66 3
 8 2 15 14329.8 1674.91 8
 -8 2 -15 12799.8 899.652 3
 -8 2 -15 14984.6 1127.98 1
 -8 -2 -16 4618.9 585.86 3
 -8 -2 -16 3555.42 558.742 1
 8 2 16 4512.13 1072.73 8
 -8 2 -16 4361.81 536.805 3
 -8 2 -16 4433.52 653.869 1
 -8 -2 -17 7080.18 789.204 1
 8 2 17 8103.26 1347.42 8
 -8 2 -17 8060.58 933.888 1
 -8 2 -17 7643.46 770.091 3
 -8 -2 -17 9184.68 841.549 3
 -8 2 -18 32189 1872.78 1
 8 2 18 25692 2484.69 8
 -8 -2 -18 28644.3 1594.46 1
 -8 2 -18 33491.4 1647.57 3
 -8 -2 -18 35905.8 1795.85 3
 -8 2 -19 45389.9 2265.12 1
 -8 -2 -19 51165 2175.26 3
 -8 -2 -20 20250.4 1304.5 3
 -8 2 -20 19227.6 1398.68 1
 -8 -2 -20 17184.9 1191.6 1
 -8 -2 -21 535.113 281.101 1
 -8 2 -21 463.283 313.677 1
 -8 -2 -21 -24.4732 243.776 3
 -8 2 -22 8951.94 873.078 1
 -8 -2 -22 8454.9 747.999 1
 -8 2 -23 14986 1096.93 1
 -8 -2 -23 12108.7 858.4 1
 -8 2 -24 6914.92 708.932 1
 -8 -2 -24 5099.98 509.114 1
 -8 2 -25 15643.9 964.185 1
 -8 2 -26 1829.08 299.682 1
 -8 2 -27 4080.46 344.34 1
 8 -4 -28 2353.99 280.557 3
 8 -4 -27 306.599 160.621 3
 8 4 -26 8387.76 753.537 1
 8 -4 -26 8988.05 661.455 3
 8 -4 -25 27075.7 1365.6 3
 8 4 -25 26922 1551.8 4
 8 -4 -24 -45.3131 235.675 3
 8 4 -24 171.919 253.879 4
 8 4 -24 -103.961 219.161 3
 8 4 -24 380.007 317.999 1
 8 -4 -23 39421.7 1744.85 3
 8 4 -23 38697.8 2091.78 4
 8 4 -23 38993.4 1651.42 3
 8 4 -23 38539.3 2014.58 1
 8 -4 -22 12115.6 1000.83 3
 8 4 -22 15670.6 1679.11 1
 8 4 -22 13569.1 887.73 3
 8 4 -22 13764.7 1200.37 4
 8 4 -21 1655.73 389.532 3
 8 -4 -21 1602.05 396.633 3
 8 4 -21 1891.33 571.044 1
 8 4 -21 2452.76 545.444 4
 8 -4 -20 22005.8 1303.4 3
 8 4 -20 24823.5 1709.67 4
 8 4 -20 22576.6 1203.96 3
 8 -4 -20 21991.5 2194.65 11
 8 4 -20 21106.8 1558.35 1
 8 4 -19 1202.95 368.987 1
 8 4 -19 1918.29 554.547 4
 8 -4 -19 1805.68 700.41 11
 8 4 -19 1171.33 289.452 3
 8 -4 -19 1027.68 343.384 3
 8 4 -18 2961 657.074 1
 8 4 -18 2167.88 421.333 3
 8 4 -18 2588.55 587.328 4
 8 -4 -18 2174.34 582.315 11
 8 -4 -18 2373.66 445.098 3
 8 -4 -17 624.873 395.238 11
 8 -4 -17 864.448 287.952 3
 8 4 -17 402.416 396.741 1
 8 4 -17 381.542 211.5 4
 8 -4 -16 47651.6 1928.39 3
 8 4 -16 51032.3 2460.79 4
 8 -4 -16 51618.5 3200.43 11
 8 4 -16 52001.2 2213.55 1
 8 4 -15 9372.98 848.059 1
 8 4 -15 9876.61 950.694 4
 8 -4 -15 9552.03 734.912 3
 8 -4 -15 9750.09 1283.91 11
 8 -4 -14 5709.69 1014.13 11
 8 -4 -13 47700.8 2782.15 11
 8 -4 -12 1010.87 478.019 11
 8 -4 -11 1811.58 493.006 11
 8 4 -11 1784.14 450.788 10
 8 4 -10 42848.2 2174.93 10
 8 -4 -10 44980 2433.57 11
 8 4 -9 34520 1847.36 10
 8 -4 -9 33552.2 2016.16 11
 8 4 -8 44909.4 2101.96 10
 8 -4 -8 38735.2 2142.03 11
 8 -4 -7 43680.3 2181.95 11
 8 -4 -6 534.509 250.596 11
 8 -4 -5 23894.7 1440.72 11
 8 -4 -4 29932.1 1580.38 11
 8 4 -4 27830.2 1029.34 8
 8 4 -3 38983.1 1849.36 9
 8 -4 -3 34789.2 1737.65 11
 8 4 -2 929.558 306.977 9
 8 4 -1 5507.87 648.231 9
 -8 -4 1 4952.61 420.109 11
 -8 -4 0 15266.7 832.319 11
 8 4 0 15637 1117.24 9
 -8 -4 -1 26961.9 1239.83 11
 8 4 1 27399.6 1539.41 9
 8 -4 1 26621.7 1425.89 8
 8 4 2 32692.9 1695.74 9
 -8 -4 -2 30388.3 1433.11 11
 8 -4 2 30528.8 1557.99 8
 8 4 3 159597 4806.31 9
 -8 -4 -3 155139 4535.41 11
 8 -4 3 153848 4644.02 8
 -8 -4 -4 403.528 225.385 11
 8 4 4 497.992 270.241 9
 8 -4 4 89.3853 170.777 8
 8 4 5 55628.7 2367.45 9
 8 -4 5 54872.5 2347.48 8
 -8 -4 -5 56741.5 2407.42 11
 -8 -4 -6 101710 3684.22 11
 8 4 6 100649 3503.13 9
 8 -4 6 102091 3565.24 8
 -8 -4 -7 28199.7 1760.47 11
 8 4 7 27216.9 1528.35 9
 8 -4 7 27016.9 1603.69 8
 8 4 8 126341 4057.55 9
 8 -4 8 127073 4318.46 8
 -8 -4 -8 126343 4615.25 11
 -8 -4 -9 7949.28 1021.06 11
 8 -4 9 7790.98 855.53 8
 8 -4 10 9035.76 971.838 8
 -8 -4 -10 9485.61 1163.35 11
 -8 -4 -11 27325.5 2112.66 11
 -8 -4 -12 22538.2 1990.85 11
 -8 4 -13 3609.35 534.776 1
 -8 -4 -13 4017.84 850.87 11
 -8 -4 -14 1370.14 311.226 3
 -8 -4 -14 363.694 339.163 11
 -8 4 -14 648.46 233.719 1
 8 4 14 1478.66 530.105 8
 -8 4 -14 852.084 296.523 4
 -8 4 -15 38579.3 1767.83 4
 -8 -4 -15 42865 1782.44 3
 -8 4 -15 42819.8 2095.63 1
 -8 -4 -15 44612.5 3182.68 11
 8 4 15 44810.7 3124.38 8
 -8 4 -16 1681.93 367.071 4
 -8 -4 -16 2065.43 419.838 3
 8 4 16 3124.51 813.755 8
 -8 4 -16 2122.99 425.502 1
 -8 4 -17 34131 1678.12 4
 8 4 17 36507.3 2993.06 8
 -8 4 -17 41010.9 2045.26 1
 -8 -4 -17 38724.9 1744.73 3
 -8 -4 -18 9402.74 781.974 3
 -8 4 -18 8579.51 768.586 4
 -8 4 -18 9941.86 952.223 1
 -8 4 -19 546.945 226.629 4
 -8 4 -19 1248.71 300.613 1
 -8 -4 -19 755.365 252.07 3
 -8 4 -20 10424.1 1063.5 1
 -8 -4 -20 10548.7 881.125 3
 -8 4 -21 6273.98 755.595 1
 -8 4 -22 18184.8 1273.9 1
 -8 4 -23 453.762 215.246 1
 -8 4 -24 11643.2 831.198 1
 -8 4 -25 992.35 221.327 1
 -8 4 -26 52.2756 127.475 1
 8 -6 -26 9549.1 565.462 3
 8 -6 -25 15856.4 854.079 3
 8 6 -25 16061.4 1015.8 4
 8 6 -24 34201.3 1646.06 4
 8 6 -24 31589.4 1550.02 1
 8 -6 -24 30055.4 1314.99 3
 8 6 -23 785.504 297.492 4
 8 6 -23 1009.18 461.036 1
 8 -6 -23 259.113 153.789 3
 8 -6 -22 4955.59 523.686 3
 8 6 -22 6648.92 771.17 4
 8 6 -22 7777.73 976.172 1
 8 6 -21 751.293 353.615 4
 8 -6 -21 439.725 194.07 3
 8 6 -20 1707.04 493.921 1
 8 6 -20 2066.58 504.613 4
 8 -6 -20 1693.32 409.906 3
 8 -6 -19 2373.06 424.089 3
 8 6 -19 3974.32 683.138 4
 8 6 -19 3395.8 556.148 1
 8 6 -18 436.132 281.156 4
 8 -6 -18 -49.4909 443.201 11
 8 6 -18 861.582 701.871 1
 8 -6 -18 217.725 184.732 3
 8 -6 -17 7108.44 673.187 3
 8 -6 -17 7517.07 1296.22 11
 8 6 -17 7690.65 887.465 4
 8 6 -17 8785.47 909.377 1
 8 -6 -16 333.798 447.498 11
 8 -6 -16 374.644 217.801 3
 8 -6 -15 3206.7 770.965 11
 8 -6 -15 2234 406.135 3
 8 6 -15 2344.44 469.256 4
 8 6 -15 2746.51 485.201 1
 8 -6 -14 98354.1 4650.27 11
 8 -6 -14 92247.7 2937.19 3
 8 6 -14 100250 3635.26 4
 8 6 -14 104076 3324.95 1
 8 6 -13 5166.49 580.784 1
 8 -6 -13 4176.19 860.892 11
 8 6 -13 4267.62 622.441 4
 8 -6 -12 138377 5417.08 11
 8 6 -12 132064 4331.75 4
 8 -6 -11 21711.7 1836.35 11
 8 6 -11 22660.4 1736.78 10
 8 6 -10 7006.72 949.868 10
 8 -6 -10 6266.99 944.113 11
 8 -6 -9 88772.9 3810.19 11
 8 6 -9 88435.9 3734.02 10
 8 -6 -8 3183.24 601.862 11
 8 6 -8 2836.82 569.79 10
 8 -6 -7 24428.3 1730.37 11
 8 6 -7 27640.9 1842.26 10
 8 6 -6 3434.22 698.194 10
 8 -6 -6 4174.73 663.489 11
 8 6 -5 602.952 362.86 10
 8 -6 -5 570.868 330.967 11
 8 -6 -4 16399.7 1264.65 11
 8 -6 -3 3058.83 552.854 11
 8 -6 -2 101848 3658.39 11
 8 -6 -1 7561.31 808.769 11
 -8 -6 0 199936 5262.86 11
 8 -6 0 194002 5817.74 11
 -8 -6 -1 1497.04 302.997 11
 8 -6 1 1769.05 417.02 11
 -8 -6 -2 21592.2 1279.59 11
 -8 -6 -3 43266.2 2016.44 11
 -8 -6 -4 64036.3 2692.93 11
 -8 -6 -5 3159.09 606.813 11
 -8 -6 -6 14771.3 1263.94 11
 -8 -6 -7 1896.88 523.509 11
 -8 -6 -8 3701.4 745.176 11
 -8 -6 -9 2794.98 730.002 11
 -8 -6 -10 11655.5 1383.22 11
 -8 -6 -11 45760.8 2932.55 11
 -8 6 -11 42658.3 1894.62 4
 -8 6 -11 42342.5 1812.9 1
 -8 6 -12 5220.26 586.972 1
 -8 -6 -12 4633.49 1071.32 11
 -8 6 -12 4680.48 563.28 4
 -8 6 -13 7423.64 742.232 4
 -8 -6 -13 7732.02 1297.68 11
 -8 6 -13 8256.26 759.704 1
 -8 6 -14 53297.6 2205.9 4
 -8 -6 -14 53239.4 3498.12 11
 -8 6 -14 53431.2 2220.7 1
 -8 6 -15 13304.3 1005.21 4
 -8 6 -15 15244.4 1084.68 1
 8 6 15 17351.1 1981.69 8
 -8 -6 -15 15581.6 1871.78 11
 -8 -6 -16 128771 6073.03 11
 -8 6 -16 133364 4146.55 1
 8 6 16 140215 6293.6 8
 -8 6 -16 124613 3989.85 4
 -8 -6 -16 126017 3741.55 3
 -8 6 -17 7759.1 794.335 1
 -8 6 -17 7404.29 733.307 4
 -8 -6 -17 6870.86 652.186 3
 -8 6 -18 4009.39 616.372 1
 -8 6 -18 4324.03 542.659 4
 -8 6 -19 10046.1 911.068 1
 -8 6 -19 11706 882.046 4
 -8 6 -20 712.208 341.403 1
 -8 6 -21 1274.45 342.625 1
 8 6 22 1883.18 361.58 7
 -8 6 -22 2029.86 396.816 1
 8 6 23 758.556 233.467 7
 -8 6 -23 823.898 265.673 1
 8 6 24 543.186 158.722 7
 -8 6 -24 484.775 206.284 1
 -8 6 -25 3084.58 311.796 1
 8 8 -25 1175.63 239.086 4
 8 8 -24 604.131 188.024 4
 8 8 -23 3097.74 445.34 4
 8 8 -22 852.862 296.968 4
 8 8 -21 46692.4 2063.17 4
 8 8 -20 27198.8 1548.18 4
 8 8 -20 25855.8 1327.07 1
 8 8 -19 10103 886.128 1
 8 8 -19 9892.63 942.56 4
 8 8 -18 608.65 329.228 4
 8 8 -18 439.859 310.057 1
 8 8 -17 49259.4 2067.09 1
 8 8 -17 50545.6 2400.19 4
 8 8 -16 687.52 305.577 4
 8 8 -16 125.366 191.573 1
 8 -8 -15 7935.47 1290.39 11
 8 8 -15 9094.76 793.289 1
 8 8 -15 7386.48 872.283 4
 8 8 -14 946.666 299.053 4
 8 -8 -14 950.54 592.793 11
 8 8 -14 1171.06 299.974 1
 8 -8 -13 4949.11 1027.15 11
 8 8 -13 4648.55 725.531 4
 8 -8 -12 3616.23 796.726 11
 8 8 -12 4203.62 658.219 4
 8 -8 -11 25502.9 2107.18 11
 -8 8 11 27525.4 1377 6
 8 8 -11 29064.9 1673.4 4
 -8 8 10 2949.66 457.8 6
 8 -8 -10 2742.83 718.035 11
 8 8 -9 103659 3589.99 6
 -8 8 9 114219 3402.92 6
 8 8 -9 103758 4635.32 10
 8 -8 -9 104010 4515.34 11
 8 8 -8 -37.6062 395.152 10
 8 -8 -8 210.131 231.521 11
 8 8 -8 370.577 228.979 6
 -8 8 8 14.6366 153.485 6
 8 8 -7 16928.2 1145.65 6
 -8 8 7 15260.8 1006.61 6
 8 8 -7 15303.4 1559.59 10
 8 -8 -7 16872.4 1526.94 11
 8 8 -6 1339.32 324.553 6
 8 -8 -6 587.045 335.678 11
 8 8 -6 672.831 438.682 10
 8 8 -5 120017 4842.94 10
 8 -8 -5 112732 4416.5 11
 8 -8 -4 73039.4 3284.26 11
 8 8 -4 72975.6 3608.62 10
 8 -8 -3 11195.2 1126.84 11
 8 8 -3 12129.8 1400.67 10
 8 8 -2 1045.62 557.377 10
 8 -8 -2 883.274 424.38 11
 8 -8 -1 11711 1139.7 11
 8 8 -1 9360.5 1290.86 10
 8 -8 0 1174.72 439.42 11
 8 8 0 1072.77 393.014 10
 8 -8 1 1858.72 481.751 11
 8 8 1 2926.28 693.803 10
 8 8 2 1472.75 534.912 10
 8 8 3 22512.3 1840.34 10
 8 8 4 672.257 411.279 10
 -8 -8 -5 1107.5 420.816 11
 8 8 5 1437.3 539.419 10
 -8 8 -6 29558.6 1509.31 6
 8 8 6 26451.1 1995.84 10
 -8 -8 -6 28552.9 1910.37 11
 -8 -8 -7 220503 7069.76 11
 -8 8 -7 218587 6041.52 6
 -8 8 -8 37597.5 1740.33 6
 -8 -8 -8 39050.1 2430.6 11
 -8 8 -9 67983 2571.88 6
 -8 -8 -9 73027.9 3603.93 11
 -8 -8 -10 6036.46 1001.4 11
 -8 8 -10 5146.8 630.525 4
 -8 -8 -11 11329.9 1377.32 11
 -8 8 -11 12296.1 989.449 4
 -8 -8 -12 7510.8 1169.45 11
 -8 8 -12 6211.74 722.788 4
 -8 -8 -13 1200.8 519.774 11
 -8 8 -13 227.359 200.087 4
 -8 8 -14 6522.15 720.51 4
 -8 8 -15 340.55 234.5 4
 -8 8 -15 754.972 223.868 1
 -8 8 -16 1706.8 346.232 1
 -8 8 -16 1364.95 337.148 4
 -8 8 -17 2682.39 430.431 1
 -8 8 -17 2269.28 363.134 4
 -8 8 -18 -92.6763 214.545 4
 -8 8 -18 -234.989 233.609 1
 -8 8 -19 49494.6 1913.23 1
 -8 8 -19 46885.2 1801.9 4
 8 8 20 5452.04 609.353 7
 -8 8 -20 6063.54 546.063 1
 8 8 21 6030.7 585.453 7
 -8 8 -21 4777.49 488.232 1
 -8 8 -22 274.991 130.42 1
 8 8 22 105.763 140.223 7
 8 8 23 9289.68 605.555 7
 8 10 -23 5664.36 430.326 4
 -8 10 23 5508.98 434.928 7
 8 10 -22 1339.17 230.899 4
 8 10 -21 182.486 166.196 4
 8 10 -20 14082.3 922.546 4
 8 10 -19 -124.343 198.145 4
 8 10 -18 3146.57 508.298 4
 8 10 -17 12619.5 1020.88 4
 8 10 -16 3673.56 600.837 4
 8 10 -15 773.586 356.123 4
 8 10 -14 34156.1 1890.96 4
 8 10 -13 73222 3019.25 4
 -8 10 12 1771.94 381.036 6
 8 10 -12 1149.53 411.006 4
 -8 10 11 13183.9 957.841 6
 8 10 -11 12828.2 1151.25 4
 -8 10 10 604.822 208.925 6
 8 10 -10 1199.14 411.197 4
 -8 10 9 16116.6 1080.4 6
 8 -10 -9 13623.7 1505.05 11
 8 10 -8 2245.38 463.964 6
 -8 10 8 2587.61 443.596 6
 8 -10 -8 3165.66 761.901 11
 8 -10 -7 2394.07 578.492 11
 8 10 -7 3195.48 546.208 6
 -8 10 7 3872.08 522.222 6
 8 10 -6 42848.4 2071.58 6
 8 10 -6 38175 2850.47 10
 -8 10 6 42318.6 1880.39 6
 8 10 -5 2929.93 500.584 6
 8 10 -5 2180.46 747.91 10
 -8 10 5 2046.52 429.49 6
 8 10 -4 43994.4 2083.95 6
 -8 10 4 43348.3 1928.8 6
 8 10 -4 43906.2 3053.21 10
 8 10 -3 4383.06 650.551 6
 -8 10 3 4726.27 575.792 6
 8 10 -3 3490.95 838.016 10
 8 10 -2 16530.6 1159.2 6
 -8 10 2 16269.9 1115.71 6
 8 10 -2 14114.1 1760.89 10
 8 10 -1 39126.5 1847.96 6
 8 10 -1 37568.5 2761.23 10
 -8 10 1 37279.3 1795.23 6
 8 10 0 36168.5 2712.46 10
 -8 10 0 38434.4 1810.49 6
 8 10 0 39037.2 1852.77 6
 8 10 1 6166.15 701.499 6
 -8 10 -1 7210.92 727.505 6
 8 10 1 6096.02 1092.72 10
 8 10 1 6537.13 722.173 7
 -8 10 -2 6567.15 698.163 6
 8 10 2 5936.09 644.527 6
 8 10 2 4766.76 667.608 7
 8 10 2 5051.39 1016.28 10
 8 10 3 42155.3 1844.02 6
 -8 10 -3 42594.1 1946.54 6
 8 10 3 42334.1 2865.86 10
 8 10 3 39780.8 1969.73 7
 8 10 4 9738.67 811.86 6
 -8 10 -4 10937.8 926.187 6
 8 10 4 9233.7 859.989 7
 8 10 4 8621.46 1251.38 10
 8 10 5 2604.01 461.052 7
 -8 10 -5 2999 500.679 6
 8 10 5 2959.01 465.82 6
 -8 10 -6 33427.2 1689.66 6
 8 10 6 29861.9 1681.33 7
 8 10 7 3916.28 595.081 7
 -8 10 -7 3807.21 542.594 6
 8 10 8 6014.69 720.696 7
 -8 10 -8 5981.34 650.332 6
 8 10 9 82.0573 252.588 7
 -8 10 -9 924.08 360.974 6
 8 10 10 1561.53 445.092 7
 -8 10 -10 1985.15 367.63 6
 -8 10 -10 1955.79 431.433 4
 -8 10 -11 1624.35 365.079 4
 8 10 11 1973.59 484.684 7
 8 10 12 704.738 305.301 7
 -8 10 -12 689.049 243.736 4
 -8 10 -13 3753.3 497.074 4
 8 10 13 3302.8 560.948 7
 -8 10 -14 14371.1 984.498 4
 8 10 14 16637.8 1180.19 7
 8 10 15 51615.4 2237.92 7
 -8 10 -15 50280.9 1976.91 4
 -8 10 -16 14855.5 906.656 4
 8 10 16 15198.1 1070.79 7
 -8 10 -17 7100.42 562.6 4
 8 10 17 6541.06 701.883 7
 8 10 18 6435.12 619.202 7
 8 10 19 911.179 264.446 7
 8 10 20 4667.22 448.452 7
 8 10 21 19.8658 115.54 7
 8 12 -20 5146.58 384.315 4
 8 12 -19 4130.3 389.036 4
 8 12 -18 2503.26 329.886 4
 -8 12 17 682.93 219.651 7
 8 12 -17 263.261 169.457 4
 8 12 -16 1835.22 366.449 4
 -8 12 16 1837.74 288.358 7
 -8 12 15 2749.55 401.784 7
 8 12 -15 2592.12 420.264 4
 8 12 -14 11404.2 892.958 4
 -8 12 14 11424.4 784.252 7
 8 12 -13 12016.7 947.662 4
 -8 12 12 25943.5 1219.21 6
 8 12 -12 27586.4 1543.15 4
 -8 12 11 2922.07 392.258 6
 8 12 -11 2544.2 521.276 4
 -8 12 10 3980.83 511.979 6
 8 12 -10 4856.29 686.784 4
 -8 12 9 16619.5 1082.97 6
 8 12 -9 18383.3 1270.83 4
 -8 12 8 16985.6 1099.06 6
 -8 12 7 2043.52 356.262 6
 -8 12 6 15733.7 1089.29 6
 -8 12 5 5126.89 640.416 6
 8 12 -5 6069.56 726.512 6
 8 12 -4 11203.3 983.381 6
 -8 12 4 9509.2 845.384 6
 -8 12 3 305.105 229.499 6
 8 12 -3 46.7357 259.98 6
 -8 12 2 24088.6 1391.67 6
 8 12 -2 25136.3 1460.05 6
 8 12 -1 13067.3 1019.39 6
 -8 12 1 12673.5 975.305 6
 8 12 0 6990.19 751.974 6
 -8 12 0 6444.68 735.671 6
 8 12 1 571.372 241.752 6
 -8 12 -1 307.427 301.594 6
 8 12 2 4221.49 555.845 6
 -8 12 -2 4286.42 597.471 6
 8 12 3 6899.63 712.866 6
 -8 12 -3 7649.95 770.987 6
 8 12 4 25039.5 1338.76 6
 8 12 4 27462.1 1492.1 7
 -8 12 -4 26553.6 1443.98 6
 8 12 5 858.74 224.226 6
 -8 12 -5 1238.09 366.897 6
 8 12 5 1112.37 328.5 7
 8 12 6 13282 916.836 6
 -8 12 -6 16115.8 1077.02 6
 8 12 6 15130.1 1095.2 7
 -8 12 -7 11335.3 902.4 6
 8 12 7 12250.1 939.957 7
 -8 12 -8 17760.2 1144.55 4
 -8 12 -8 16506.7 1054.83 6
 8 12 8 17630.7 1158.49 7
 -8 12 -9 240.958 230.415 6
 8 12 9 137 204.275 7
 -8 12 -9 453.794 264.412 4
 8 12 10 7705.2 706.74 7
 -8 12 -10 7402.91 686.049 4
 8 12 11 2090.99 381.028 7
 -8 12 -11 2280.96 395.657 4
 -8 12 -12 11348.3 782.674 4
 8 12 12 10696 828.915 7
 -8 12 -13 6093.14 533.451 4
 8 12 13 5633.49 565.886 7
 -8 12 -14 604.697 185.398 4
 8 12 14 263.001 207.65 7
 -8 12 -15 29959.1 1149.07 4
 8 12 15 31113.2 1339.19 7
 8 12 16 6439.67 504.015 7
 8 12 17 4229.63 388.368 7
 8 14 -14 -79.8855 143.891 4
 8 14 -13 2628.53 316.99 4
 8 14 -12 336.327 200.636 4
 8 14 -11 1335.05 271.783 4
 -8 14 10 555.064 166.939 6
 8 14 -10 -32.3941 154.077 4
 -8 14 9 25332.4 1092.66 6
 8 14 -9 28699.3 1308.96 4
 -8 14 8 256.299 174.592 6
 8 14 -8 -170.447 174.129 4
 -8 14 7 167.511 138.797 6
 8 14 -7 27.0426 175 4
 -8 14 6 1399.38 253.954 6
 8 14 -6 2041.1 379.808 4
 -8 14 5 60726 2126.31 6
 8 14 -5 64083.5 2289.77 4
 -8 14 4 962.867 233.743 6
 -8 14 3 16266.3 969.73 6
 -8 14 2 78.467 199.171 6
 -8 14 1 1439.03 302.085 6
 -8 14 0 1987.37 358.701 6
 -8 14 -1 883.328 270.28 6
 -8 14 -2 2517.66 405.385 6
 -8 14 -3 1837.36 351.666 6
 -8 14 -4 158.015 182.93 6
 -8 14 -5 1308.54 321.745 6
 -8 14 -5 1471.94 324.694 4
 -8 14 -6 353.084 154.339 4
 -8 14 -7 66023.7 2210.28 4
 -8 14 -8 3459.61 382.165 4
 -8 14 -9 6689.01 507.46 4
 -8 14 -10 1640.41 250.939 4
 -8 14 -11 2214.44 249.938 4
 9 -1 -28 3334.47 395.813 3
 9 1 -28 3472.02 360.376 3
 9 1 -27 3492.86 421.362 3
 9 -1 -27 3970.53 464.399 3
 9 1 -26 21254.9 1182.32 1
 9 1 -26 24910.1 1209.19 3
 9 -1 -26 24667.1 1248.64 3
 9 -1 -25 41292.2 1864.44 3
 9 -1 -25 39655.6 1747.08 1
 9 1 -25 39206.1 1847.31 1
 9 1 -25 44411.3 1806.32 3
 9 -1 -24 10068.6 902 1
 9 1 -24 13969.8 1056.8 1
 9 1 -24 13118 952.419 3
 9 -1 -24 12884.5 1015.96 3
 9 1 -23 3645.32 633.96 1
 9 1 -23 1063.74 336.4 3
 9 -1 -23 1103.32 650.45 3
 9 -1 -23 1627.22 1123.43 1
 9 1 -22 6323.93 705.272 3
 9 -1 -22 7207.14 753.734 3
 9 1 -22 5286.96 736.721 1
 9 1 -22 5733.81 889.165 4
 9 -1 -22 5729.09 686.962 1
 9 1 -21 1603.56 458.616 1
 9 -1 -21 2016.52 371.707 1
 9 1 -21 1795.53 426.98 3
 9 -1 -21 2401.36 449.52 3
 9 1 -21 2160.57 572.293 4
 9 1 -20 3007.73 601.998 4
 9 -1 -20 3791.79 536.158 3
 9 -1 -20 3400.01 507.916 1
 9 1 -20 3216.45 538.537 3
 9 1 -20 2855.87 551.539 1
 9 1 -19 534.796 301.338 1
 9 1 -19 -7.97649 211.658 3
 9 -1 -19 -675.391 542.336 11
 9 1 -19 448.897 376.794 4
 9 -1 -19 361.963 244.507 1
 9 -1 -19 -205.073 209.096 3
 9 1 -18 23925.3 1280.23 3
 9 -1 -18 24834.4 1325.29 3
 9 -1 -18 23106.3 1543.11 4
 9 -1 -18 19324.4 1780.08 11
 9 1 -18 22144 1559.17 4
 9 -1 -18 20757 1266.54 1
 9 1 -18 21884.7 1361.09 1
 9 -1 -17 33311.5 1859.42 4
 9 1 -17 32390.8 1860.82 4
 9 1 -17 35263.1 1556.12 3
 9 -1 -17 33765 1603.5 3
 9 -1 -17 31176.2 2231.15 11
 9 1 -17 31943.1 1693.83 1
 9 -1 -17 27268.5 1525.99 1
 9 1 -16 10432.5 1115.06 11
 9 -1 -16 9811.1 1178.94 11
 9 1 -15 16737.2 1351.05 11
 9 -1 -15 17448.9 1494.92 11
 9 1 -14 26397.6 1628.35 11
 9 -1 -14 24478.3 1739.57 11
 9 1 -13 26164.1 1555.73 11
 9 -1 -13 25830.2 1721.79 11
 9 1 -12 13415.4 1026.3 11
 9 -1 -12 13557.7 1130.83 11
 9 -1 -11 14282.2 1142.7 11
 9 1 -11 14233.8 980.372 11
 9 1 -10 13494.6 727.408 10
 9 -1 -10 12863.2 1010.82 11
 9 1 -10 13107.9 886.331 11
 9 -1 -9 90223.3 3145.11 11
 9 1 -9 88769.7 2781.75 11
 9 1 -8 23934.3 1094.58 11
 9 -1 -8 22789.6 752.26 9
 9 -1 -8 25432.1 1373.07 11
 9 1 -7 518.774 166.598 11
 9 1 -7 332.781 128.587 9
 9 -1 -7 793.785 255.561 11
 9 1 -6 37268.3 1325.16 11
 9 1 -6 35107.5 1412.73 9
 9 -1 -5 28948.5 1355.78 11
 9 1 -5 26460.3 1044.11 11
 9 1 -5 25081.4 1149.35 9
 9 1 -4 58530.1 1790.38 8
 9 1 -3 38584.8 1445.12 8
 9 -1 -3 35811.4 1492.19 8
 9 1 -2 201163 5405.13 8
 9 -1 -2 210663 5447.15 8
 9 -1 -1 458823 10724.5 8
 9 1 -1 427637 10553.4 8
 9 1 0 87864.1 2859.45 8
 9 -1 0 92108.4 3037.41 8
 9 1 1 49955.5 1955.31 8
 9 -1 1 54071.8 2181.11 8
 9 1 2 55259.1 2127.64 8
 9 -1 2 55320.1 2278.81 8
 9 -1 3 176803 5209.51 8
 9 1 3 177028 5047.3 8
 9 -1 4 112077 3868.39 8
 9 1 4 122935 3857.36 8
 9 -1 5 1855.11 411.365 8
 -9 -1 -5 2288.28 442.976 11
 9 1 5 1418.6 370.767 8
 9 -1 6 45492.2 2259.5 8
 9 1 6 51214.5 2338.45 8
 -9 -1 -6 49527.6 2248.37 11
 -9 -1 -7 1267.13 439.207 11
 9 -1 7 987.462 327.432 8
 9 1 7 1414.29 428.009 8
 9 -1 8 17898.5 1453.39 8
 9 1 8 20050.1 1504.83 8
 -9 -1 -8 17049.8 1391.84 11
 9 1 9 4190.91 733.272 8
 9 -1 9 4635.74 759.957 8
 -9 -1 -9 3958.5 677.629 11
 9 -1 10 36650.7 2290.51 8
 9 1 10 39929 2434.42 8
 9 1 11 25997.1 2010.62 8
 9 -1 11 26433.3 1992.08 8
 9 -1 12 9356.02 1186.2 8
 9 1 12 9556.5 1255.06 8
 9 1 13 170205 6598.95 8
 9 -1 13 170231 6355.92 8
 9 -1 14 71996.2 3825.45 8
 9 1 14 75380.9 4098.06 8
 -9 -1 -14 70056.2 2542.52 3
 -9 1 -14 68355.7 2443.14 3
 9 1 15 97421.6 4876.32 8
 -9 1 -15 93176.2 3007.86 3
 -9 -1 -15 89918.2 3129.33 3
 9 -1 15 92635.3 4528.85 8
 -9 1 -16 14118 1151.28 1
 9 1 16 15388.6 1891.5 8
 -9 -1 -16 14779.1 1086.47 1
 -9 1 -16 14903 1019.36 3
 -9 -1 -16 15971.3 1072.9 3
 -9 1 -17 6472.61 724.237 3
 -9 -1 -17 5298.51 699.096 1
 9 1 17 7056.62 1208.22 8
 -9 1 -17 5945.57 785.934 1
 -9 -1 -17 8076.89 783.042 3
 -9 -1 -18 957.778 368.201 3
 -9 1 -18 596.694 265.492 1
 -9 1 -18 772.373 287.251 3
 -9 -1 -18 650.863 255.02 1
 -9 -1 -19 2062.51 441.854 1
 -9 -1 -19 2313.1 526.282 3
 -9 1 -19 1950.95 437.331 3
 -9 1 -19 2530.18 492.312 1
 -9 -1 -20 16488.1 1237.48 1
 -9 1 -20 19305.7 1364.9 1
 -9 1 -21 1136.1 382.726 1
 -9 -1 -21 1183.44 316.572 1
 -9 1 -22 16716.1 1172.34 1
 -9 -1 -22 15283.9 1094.18 1
 -9 1 -23 4828.98 629.883 1
 -9 -1 -23 5409.67 593.655 1
 -9 1 -24 8160.85 766.478 1
 -9 -1 -24 8686.17 701.513 1
 -9 1 -25 12013 782.62 1
 -9 -1 -25 9876.74 680.071 1
 -9 1 -26 880.169 211.064 1
 -9 1 -27 10410.5 552.316 1
 9 -3 -28 1602.37 271.059 3
 9 3 -27 9410.54 718.542 1
 9 -3 -27 8744.65 654.07 3
 9 -3 -26 680.757 249.525 3
 9 3 -26 296.914 163.403 3
 9 3 -26 858.745 346.093 1
 9 3 -25 751.74 239.563 3
 9 -3 -25 780.588 280.497 3
 9 3 -24 1950.66 550.121 1
 9 3 -24 1542.51 319.603 3
 9 -3 -24 1141.15 355.88 3
 9 3 -24 1705.2 453.513 4
 9 -3 -23 32406.2 1674.14 3
 9 3 -23 32572.5 1968.91 4
 9 3 -23 35267.9 1874.27 1
 9 3 -23 30703.6 1526.56 3
 9 3 -22 1504.23 373.76 3
 9 3 -22 1868.38 488.338 1
 9 3 -22 1935.51 633.588 4
 9 -3 -22 1680.37 408.746 3
 9 3 -21 24968.7 1315.84 3
 9 -3 -21 23570.5 1409.18 3
 9 3 -21 24922.2 1779.28 4
 9 3 -21 28904.1 2046.97 1
 9 3 -20 1101.48 278.649 3
 9 3 -20 1076.17 419.57 1
 9 -3 -20 1007.19 365.638 3
 9 -3 -20 1166.41 619.579 11
 9 3 -20 885.746 394.147 4
 9 3 -19 79057.7 2696.7 3
 9 -3 -19 74074.3 4140.36 11
 9 3 -19 81743.9 3458.66 4
 9 -3 -19 75901.1 2818.04 3
 9 3 -19 79871.3 3154.3 1
 9 -3 -18 10437.3 1428.91 11
 9 -3 -18 9660.53 835.406 3
 9 3 -18 9644.03 897.51 1
 9 3 -18 8802.79 750.321 3
 9 3 -18 9302.77 1057.26 4
 9 3 -17 166542 5395.02 4
 9 3 -17 158874 4533.6 3
 9 -3 -17 168515 4718.55 3
 9 -3 -17 164045 6348.32 11
 9 3 -17 158217 5057.24 1
 9 -3 -16 3566.86 476.117 3
 9 3 -16 3815.13 650.936 4
 9 3 -16 2804.63 507.544 1
 9 -3 -16 2756.61 702.097 11
 9 -3 -15 5803.66 961.804 11
 9 -3 -14 14337.2 1434.45 11
 9 -3 -13 13292.9 1324.61 11
 9 3 -12 700.518 286.329 10
 9 -3 -12 494.362 336.706 11
 9 -3 -11 17584.7 1438.23 11
 9 3 -11 18643.9 1203.94 10
 9 3 -10 4428.84 561.618 10
 9 -3 -10 4340.37 710.751 11
 9 -3 -9 7317.23 878.003 11
 9 3 -9 7947.45 756.861 10
 9 -3 -8 7361.21 827.407 11
 9 -3 -7 15930.3 1217.7 11
 9 -3 -6 45962.6 2104.98 11
 9 -3 -5 255834 6859.8 11
 9 3 -5 246660 6665.12 9
 9 3 -4 3705.37 500.136 9
 9 -3 -4 3825.62 506.821 11
 9 3 -4 3389.07 318.786 8
 9 3 -3 14310.3 984.631 9
 9 3 -3 14059.1 755.814 8
 9 3 -2 40899.6 1804 9
 9 3 -2 38608.5 1493.42 8
 9 -3 -1 35945.6 1690.14 8
 9 3 -1 40936.6 1795.49 9
 9 3 0 48437.6 2091.52 9
 9 -3 0 50845.1 2089.06 8
 9 -3 1 14936.3 1048.44 8
 -9 -3 -1 15795.3 931.479 11
 9 3 1 14039.1 1015.81 9
 9 3 2 4937.87 589.906 9
 9 -3 2 4929.27 589.191 8
 -9 -3 -2 4792.29 526.405 11
 9 3 3 23985.4 1361.33 9
 9 -3 3 23467.6 1403.72 8
 -9 -3 -3 21812.9 1230.26 11
 -9 -3 -4 2539.57 437.067 11
 9 -3 4 2591.06 440.527 8
 9 -3 5 192173 5690.72 8
 9 3 5 189453 5459.16 9
 -9 -3 -5 181540 5420.07 11
 9 -3 6 44875.3 2209.59 8
 9 3 6 40885.8 1950.47 9
 -9 -3 -6 40340.8 2048.85 11
 -9 -3 -7 336396 9289.33 11
 9 3 7 343131 8910.97 9
 9 -3 7 357887 9445.7 8
 9 -3 8 582.082 313.278 8
 9 3 8 967.297 311.23 9
 -9 -3 -8 375.755 269.929 11
 -9 -3 -9 22017.9 1682.18 11
 9 3 9 21634.9 1303.82 9
 9 -3 9 24065.5 1653.97 8
 9 -3 10 1336.34 435.429 8
 -9 -3 -10 373.592 316.856 11
 9 -3 11 68177.2 3164.67 8
 -9 -3 -11 69682.3 3442.11 11
 9 3 12 13906.5 1509.63 8
 9 -3 12 12780.5 1312.62 8
 -9 -3 -12 12621.1 1459.38 11
 9 3 13 2123.08 689.71 8
 -9 -3 -13 2385.31 708.811 11
 9 3 14 6475.91 1161.29 8
 -9 -3 -14 6621.93 1177.97 11
 -9 3 -14 5461.41 717.008 1
 -9 3 -14 6400.2 617.767 3
 -9 -3 -14 6601.51 657.82 3
 -9 3 -15 14677.9 1182.47 1
 -9 -3 -15 12205.2 928.13 1
 -9 3 -15 14402.1 1001.02 3
 -9 -3 -15 14133.8 1026.84 3
 9 3 15 13574.2 1694.03 8
 -9 -3 -16 5313.14 603.595 1
 -9 3 -16 7505.37 821.527 1
 9 3 16 5523.32 1026.06 8
 -9 -3 -16 6825.65 699.678 3
 -9 -3 -17 6377.37 701.222 1
 -9 3 -17 7581.24 912.42 1
 9 3 17 7506.13 1257.25 8
 -9 -3 -17 8138.72 781.599 3
 -9 -3 -18 1128.21 290.881 1
 -9 3 -18 1181.79 373.663 1
 -9 -3 -18 1838.55 415.257 3
 -9 -3 -19 9933.02 861.818 1
 -9 3 -19 10777.5 1073.75 1
 -9 -3 -19 11243.7 949.504 3
 -9 -3 -20 684.943 269.739 1
 -9 -3 -20 1168.54 347.84 3
 -9 3 -20 693.959 353.671 1
 -9 3 -21 21959.3 1624.57 1
 -9 3 -22 643.856 325.447 1
 -9 3 -23 60263.9 2472.25 1
 -9 3 -24 -308.996 283.617 1
 -9 3 -25 560.271 242.655 1
 -9 3 -26 1568.13 253.46 1
 -9 3 -27 230.026 96.0634 1
 9 -5 -27 1349.02 245.99 3
 9 -5 -26 41722.8 1558.9 3
 9 5 -25 14759.8 1045.6 4
 9 5 -25 13770.4 982.633 1
 9 -5 -25 13857.6 845.076 3
 9 5 -24 11003.3 956.64 4
 9 -5 -24 10239.3 783.709 3
 9 -5 -23 120.591 186.895 3
 9 5 -23 468.146 358.22 4
 9 -5 -22 7189.61 683.224 3
 9 5 -22 6546.59 823.509 4
 9 5 -21 2846.56 634.586 1
 9 -5 -21 2571.92 396.406 3
 9 5 -21 3210.53 617.406 4
 9 5 -20 2275.13 630.15 1
 9 -5 -20 2521.62 447.462 3
 9 5 -20 2437.28 557.923 4
 9 5 -19 1582.74 489.432 4
 9 5 -19 1065.67 404.967 1
 9 -5 -19 1593.5 350.566 3
 9 -5 -19 2148.1 811.76 11
 9 5 -18 1230.79 598.073 1
 9 -5 -18 392.909 239.25 3
 9 -5 -18 306.481 471.611 11
 9 5 -18 1187.31 491.391 4
 9 -5 -17 12385.8 888.943 3
 9 5 -17 12653 1139.37 4
 9 -5 -17 11120.2 1523.34 11
 9 5 -17 11295.1 1058.21 1
 9 -5 -16 10634 1464.68 11
 9 -5 -16 7831.93 710.643 3
 9 5 -16 10271.3 1179.08 1
 9 5 -16 9529.19 1018.93 4
 9 -5 -15 5128.99 975.4 11
 9 5 -15 5477.96 625.653 1
 9 -5 -15 3833.84 457.749 3
 9 5 -15 5375.82 723.427 4
 9 5 -14 129063 4257.9 4
 9 -5 -14 127368 5301.6 11
 9 5 -14 132278 3922.26 1
 9 -5 -14 114747 3541.7 3
 9 -5 -13 42071.3 2712.43 11
 9 -5 -12 2830.64 612.658 11
 9 5 -12 2589.59 586.804 10
 9 5 -11 1926.18 475.691 10
 9 -5 -11 1997.18 603.894 11
 9 5 -10 12061.3 1136.35 10
 9 -5 -10 10443.7 1189.88 11
 9 5 -9 119227 4260.51 10
 9 -5 -9 116097 4448.54 11
 9 5 -8 138482 4642.58 10
 9 -5 -8 130400 4720.83 11
 9 -5 -7 313.924 276.108 11
 9 -5 -6 2541.62 502.059 11
 9 -5 -5 31290.3 1807.24 11
 9 -5 -4 109685 3850.92 11
 9 -5 -3 17518.6 1266.36 11
 9 -5 -2 58640.7 2506.25 11
 -9 -5 1 34781.6 1381.24 11
 9 5 0 25672.6 1666.19 9
 -9 -5 0 25705.7 1229.71 11
 -9 -5 -1 62732.6 2280.36 11
 9 5 1 67026.2 2846.53 9
 9 5 2 169656 5369.38 9
 -9 -5 -2 165008 4771.3 11
 -9 -5 -3 77023.7 2881.83 11
 9 5 3 85264.3 3299.54 9
 9 5 4 60357.6 2722.21 9
 -9 -5 -4 60321.5 2531.74 11
 9 -5 4 61979.4 2597.81 8
 -9 -5 -5 6881.1 817.993 11
 9 -5 5 6384.87 748.239 8
 9 5 5 6336.56 776.613 9
 9 5 6 5893.81 761.944 9
 9 -5 6 4940.09 687.072 8
 -9 -5 -6 5659.94 757.623 11
 -9 -5 -7 10441.3 1091.39 11
 9 -5 7 10158.2 995.633 8
 9 -5 8 12581.3 1106.86 8
 -9 -5 -8 13320.5 1315.74 11
 -9 -5 -9 8270.23 1083.23 11
 -9 -5 -10 1270.41 520.619 11
 -9 -5 -11 -175.82 299.879 11
 -9 5 -12 120269 3831.23 1
 -9 -5 -12 127169 5489.86 11
 -9 5 -13 14326.3 968.288 4
 -9 -5 -13 15601.8 1801.21 11
 -9 5 -13 16682.1 1114.26 1
 -9 -5 -13 14322.9 898.514 3
 9 5 14 163955 6620.31 8
 -9 5 -14 137611 4297.97 4
 -9 5 -14 157820 4619.43 1
 -9 -5 -14 165617 6676.67 11
 -9 -5 -14 144344 4180.27 3
 -9 5 -15 16180.5 1070.14 4
 -9 5 -15 19684.7 1274.97 1
 -9 -5 -15 19258.6 2164.56 11
 9 5 15 18630 2083.93 8
 -9 -5 -15 14937.3 996.167 3
 9 5 16 82086.5 4628.49 8
 -9 5 -16 74773.1 2741.68 4
 -9 5 -16 84378.3 3112.17 1
 -9 -5 -16 80214.3 2707.81 3
 -9 -5 -17 1345.67 320.804 3
 -9 5 -17 1297.35 330.287 4
 -9 5 -18 19988.1 1342.1 1
 -9 -5 -18 20117 1170.93 3
 -9 5 -19 258.368 278.005 1
 -9 5 -20 9266.92 932.367 1
 -9 5 -21 10616.5 917.549 1
 -9 5 -22 16440.5 1103.5 1
 9 5 23 446.338 194.557 7
 -9 5 -23 572.873 238.477 1
 -9 5 -24 7379.3 606.787 1
 -9 5 -25 2571.55 323.195 1
 -9 5 -26 10484.4 565.38 1
 9 7 -25 39667.5 1569.3 4
 9 -7 -25 36701.1 1275.79 3
 9 -7 -24 209.502 110.559 3
 9 7 -24 398.972 197.019 4
 9 -7 -23 1063.03 245.756 3
 9 7 -23 1352.16 356 4
 9 7 -22 16164 1021.59 1
 9 7 -22 16079.8 1150.4 4
 9 -7 -22 14309.7 868.229 3
 9 -7 -21 140.885 152.326 3
 9 7 -21 294.304 239.008 4
 9 -7 -20 1447.04 302.544 3
 9 7 -20 1022.44 407.558 4
 9 7 -19 750.1 322.314 1
 9 7 -19 396.058 294.97 4
 9 -7 -19 290.044 226.67 3
 9 -7 -18 56983.2 2192.75 3
 9 7 -18 64995.3 2804.95 4
 9 -7 -17 12427.1 842.234 3
 9 7 -17 12571.9 1124.48 4
 9 7 -17 11586 1029.54 1
 9 7 -16 58060.3 2639.39 4
 9 7 -16 61024.6 2420.75 1
 9 -7 -16 58702.6 3696.23 11
 9 -7 -15 12870.9 1584.63 11
 9 7 -15 10153.5 868.603 1
 9 7 -15 10348 1023.67 4
 9 -7 -14 19849.4 1942.52 11
 9 7 -14 20635.1 1238.85 1
 9 7 -14 19785.7 1414.55 4
 9 -7 -13 26068.8 2242.97 11
 9 7 -13 24799.2 1394.62 1
 9 7 -13 26703.9 1622.87 4
 9 -7 -12 24204.5 2065.92 11
 9 7 -12 24453.5 1306.83 1
 9 7 -12 24836.4 1524.32 4
 9 -7 -11 562.54 249.715 11
 9 7 -11 103.584 258.506 10
 9 -7 -10 18556.5 1697.44 11
 9 7 -10 17034.7 1586.63 10
 9 -7 -9 14095.3 1424.73 11
 9 7 -9 12678.7 1400.83 10
 9 -7 -8 3650.44 733.458 11
 9 7 -8 2594.99 608.961 10
 9 -7 -7 31807.3 2087.18 11
 9 7 -7 34547.3 2234.81 10
 9 7 -6 94382.1 4013.98 10
 9 -7 -6 90209.4 3776.34 11
 9 7 -5 14631.9 1406.2 10
 9 -7 -5 15432.4 1341.41 11
 9 7 -4 22480.8 1764.78 10
 9 -7 -4 18911.7 1498.28 11
 9 7 -3 9914.33 1159.32 10
 9 -7 -3 8053.41 956.961 11
 9 -7 -2 13368.8 1192.75 11
 9 -7 -1 3031.96 587.704 11
 9 -7 0 31724.9 1868.5 11
 9 -7 1 27333.1 1710.25 11
 -9 -7 -2 8273.13 812.903 11
 9 -7 2 7625.65 881.4 11
 -9 -7 -3 54165.1 2455.27 11
 9 -7 3 60639.7 2682.08 11
 -9 -7 -4 42722.5 2172.08 11
 -9 -7 -5 40484.7 2188.94 11
 -9 -7 -6 69319.2 3187.69 11
 -9 -7 -7 37083 2276.83 11
 9 7 7 36207 2210.75 10
 -9 -7 -8 40359.1 2481.04 11
 -9 -7 -9 1465.39 479.585 11
 -9 -7 -10 15594.4 1637.09 11
 -9 7 -10 15157 1060.43 4
 -9 -7 -11 3849.34 819.964 11
 -9 7 -11 4272.74 561.09 4
 -9 -7 -12 4602.54 913.113 11
 -9 7 -12 4180.45 539.237 1
 -9 7 -12 5197.53 640.082 4
 -9 -7 -13 27436.3 2372 11
 -9 7 -13 24888.9 1399.19 4
 -9 7 -13 23910.1 1327.16 1
 -9 -7 -14 638.515 280.341 11
 -9 7 -14 485.775 264.21 1
 -9 7 -14 1270.52 363.422 4
 9 7 14 815.512 456.715 8
 -9 7 -15 53197.3 2213 1
 -9 7 -15 51765.3 2171.56 4
 -9 7 -16 4617.04 627.132 1
 -9 7 -16 4141.15 546.025 4
 -9 7 -17 882.976 314.401 1
 -9 7 -17 719.937 217.95 4
 -9 7 -18 8084.09 776.676 1
 -9 7 -18 7238.12 671.423 4
 -9 7 -19 764.803 288.315 1
 -9 7 -20 700 247.975 1
 -9 7 -21 2246.37 353.974 1
 9 7 21 2496.5 424.311 7
 9 7 22 18829.8 1046.21 7
 -9 7 -22 19214 1020.53 1
 9 7 23 4576.97 449.591 7
 -9 7 -23 4585.32 424.878 1
 -9 7 -24 1250.54 194.162 1
 9 9 -24 3082.46 333.158 4
 9 9 -23 5021.89 493.924 4
 9 9 -22 4683.48 514.121 4
 9 9 -21 8778.44 778.703 4
 9 9 -20 1487.46 411.258 4
 9 9 -19 40315 1960.08 4
 9 9 -18 34739.6 1849.48 4
 9 9 -17 36462.1 1939.34 4
 9 9 -16 28277.6 1690.43 4
 9 9 -15 30229.8 1765.33 4
 9 9 -14 327.881 270.555 4
 9 -9 -13 638.545 432.042 11
 9 9 -13 1330.01 474.459 4
 9 -9 -12 -169.463 445.825 11
 -9 9 12 222.79 216.816 6
 9 9 -12 179.83 287.266 4
 9 -9 -11 473.772 446.134 11
 -9 9 11 659.878 274.123 6
 9 9 -11 544.442 256.274 4
 -9 9 10 12163 937.291 6
 9 -9 -10 12425.4 1453.01 11
 9 -9 -9 479.641 205.136 11
 9 9 -9 893.269 538.782 10
 -9 9 9 851.759 267.876 6
 9 9 -8 18235.7 1286.89 6
 9 -9 -8 18280.7 1702.82 11
 9 9 -8 17660.6 1800.54 10
 -9 9 8 19935.3 1180.56 6
 9 9 -7 33353 1774.27 6
 -9 9 7 33242.4 1585.05 6
 9 9 -7 29401.4 2396.02 10
 9 -9 -7 30442.8 2226.25 11
 -9 9 6 36152.9 1680.65 6
 9 -9 -6 35052.8 2344.25 11
 9 9 -6 38871.5 1887.3 6
 9 9 -6 37376.9 2654.92 10
 9 -9 -5 141354 5388.37 11
 9 9 -5 151877 4626.17 6
 9 9 -5 150680 5999.27 10
 -9 9 5 144518 4321.48 6
 9 9 -4 7783.89 777.346 6
 9 9 -4 8814.6 1229.55 10
 9 -9 -4 6809.64 937 11
 -9 9 4 7715.82 706.753 6
 9 9 -3 475.682 329.684 10
 9 -9 -3 1052.63 488.683 11
 9 9 -3 1148.41 364.131 6
 -9 9 3 894.568 263.886 6
 9 9 -2 93.8103 403.453 10
 9 -9 -2 578.021 382.606 11
 -9 9 2 331.74 235.549 6
 9 9 -2 344.651 261.801 6
 -9 9 1 448.008 182.111 6
 9 9 -1 457.985 193.037 6
 9 9 0 728.892 305.556 6
 9 9 0 558.995 472.307 10
 -9 9 0 1062.65 325.705 6
 9 9 0 968.227 281.305 7
 9 9 1 5248.37 614.483 6
 9 9 1 6978.29 1107.55 10
 -9 9 -1 5727.24 603.597 6
 9 9 1 5363.58 652.56 7
 9 9 2 590.091 427.046 10
 -9 9 -2 99.2751 185.751 6
 9 9 2 56.3255 222.043 6
 9 9 2 11.3438 214.322 7
 9 9 3 1915.01 393.831 7
 9 9 3 2411.31 381.235 6
 -9 9 -3 3174.09 507.828 6
 9 9 3 1904.44 587.155 10
 9 9 4 40069 1741.49 6
 -9 9 -4 41028.3 1890.67 6
 9 9 4 36845.7 2695.41 10
 9 9 4 43405.7 2005.26 7
 -9 9 -5 40579.2 1905.75 6
 9 9 5 40957.3 2671.34 10
 9 9 5 44903.5 2050.07 7
 -9 9 -6 77422.2 2841.65 6
 9 9 6 77770 2959 7
 -9 9 -7 16253.1 1125.71 6
 9 9 7 18123.9 1274.49 7
 9 9 8 9625.9 960.1 7
 -9 9 -8 10142.9 828.274 6
 -9 9 -9 8313.36 783.08 6
 -9 9 -10 12771.9 1006.87 4
 -9 9 -11 32599.9 1697.45 4
 -9 9 -12 783.723 314.101 4
 -9 9 -13 6737.96 713.385 4
 -9 9 -14 -14.1534 208.348 4
 -9 9 -15 19896.7 1172.19 4
 9 9 15 19728.6 1370.75 7
 9 9 16 326.824 253.312 7
 -9 9 -16 231.305 259.386 4
 -9 9 -17 9606.79 706.622 4
 9 9 17 10707.4 901.512 7
 -9 9 -18 4727.42 475.635 4
 9 9 18 5645.11 677.417 7
 9 9 19 5613.39 635.252 7
 9 9 20 8714.72 702.421 7
 9 9 21 10664.8 725.057 7
 9 9 22 22098.6 968.801 7
 -9 11 21 485.053 172.596 7
 9 11 -21 179.025 139.222 4
 -9 11 20 3188.01 361.571 7
 9 11 -20 3429.89 410.346 4
 9 11 -19 1749.37 327.786 4
 9 11 -18 3004.42 439.043 4
 9 11 -17 3713.21 516.763 4
 9 11 -16 1172.52 334.886 4
 9 11 -15 3132.22 543.771 4
 9 11 -14 54380.4 2359.42 4
 9 11 -13 -237.185 324.374 4
 -9 11 12 6506.78 638.637 6
 9 11 -12 6147.03 758.553 4
 -9 11 11 3753.63 519.071 6
 9 11 -11 5388.03 686.817 4
 -9 11 10 74030.1 2691.36 6
 9 11 -10 78382.2 3074.25 4
 9 11 -9 -434.839 397.611 4
 -9 11 9 317.05 315.491 6
 -9 11 8 24369.7 1378.45 6
 -9 11 7 481.552 272.213 6
 9 11 -6 5243.83 711.129 6
 -9 11 6 4112.9 576.05 6
 9 11 -5 5014.08 717.897 6
 -9 11 5 4366.66 613.77 6
 9 11 -4 3244.35 589.344 6
 -9 11 4 3279.81 481.445 6
 9 11 -3 -130.593 254.316 6
 -9 11 3 -154.915 247.123 6
 -9 11 2 45753.9 2047.38 6
 9 11 -2 45872 2106 6
 9 11 -1 2307.36 444.681 6
 -9 11 1 2191.08 452.526 6
 9 11 0 624.764 245.828 6
 -9 11 0 1134.15 338.471 6
 9 11 1 599.911 303.647 6
 -9 11 -1 549.231 277.485 6
 9 11 2 97737.3 3327.72 6
 -9 11 -2 98024.6 3431.32 6
 9 11 2 106978 3560.49 7
 -9 11 -3 1108.43 349.045 6
 9 11 3 923.336 273.796 6
 9 11 3 1654.01 435.012 7
 -9 11 -4 18599.4 1234.64 6
 9 11 4 18082.6 1137.36 6
 9 11 4 18817.2 1272.14 7
 -9 11 -5 541.967 289.811 6
 9 11 5 -347.998 288.145 6
 9 11 5 433.682 272.164 7
 -9 11 -6 3628.06 509.525 6
 9 11 6 3262.43 534.462 7
 9 11 7 62.2323 231.631 7
 -9 11 -7 276.022 248.372 6
 9 11 8 1569.48 422.095 7
 -9 11 -8 1426.43 377.333 6
 9 11 9 962.882 329.644 7
 -9 11 -9 766.438 297.699 6
 -9 11 -9 860.812 284.049 4
 9 11 10 -367.437 325.184 7
 -9 11 -10 -45.6931 210.543 6
 -9 11 -10 125.128 203.532 4
 9 11 11 3150.19 512.081 7
 -9 11 -11 4106.6 528.001 4
 -9 11 -12 7985.3 689.425 4
 9 11 12 8401.71 793.595 7
 9 11 13 2535.31 490.757 7
 -9 11 -13 3125.77 457.759 4
 9 11 14 120559 3756.24 7
 -9 11 -14 117405 3444.43 4
 9 11 15 214.014 245.843 7
 -9 11 -15 -38.5709 147.348 4
 9 11 16 8671.17 709.279 7
 9 11 17 826.366 248.317 7
 9 11 18 8933.92 640.775 7
 9 11 19 103.621 118.93 7
 9 13 -17 25922 1049.39 4
 9 13 -16 10647.3 669.204 4
 9 13 -15 9237.35 657.537 4
 9 13 -14 2086.2 323.919 4
 9 13 -13 6794.13 629.298 4
 9 13 -12 526.278 222.119 4
 -9 13 11 4573.06 459.631 6
 9 13 -11 5369.83 587.825 4
 -9 13 10 10088.9 705.644 6
 9 13 -10 10036.2 838.418 4
 -9 13 9 1031.78 282.947 6
 9 13 -9 939.164 294.886 4
 -9 13 8 900.249 251.965 6
 9 13 -8 977.561 316.119 4
 -9 13 7 30047.4 1419.67 6
 9 13 -7 30823.4 1548.69 4
 -9 13 6 43456.1 1804.59 6
 -9 13 5 28234.8 1399.54 6
 -9 13 4 4368.77 535.95 6
 -9 13 3 6208.38 645.322 6
 -9 13 2 10033.2 846.298 6
 -9 13 1 227.82 233.782 6
 -9 13 0 1353.57 414.56 6
 -9 13 -1 1832.92 387.77 6
 -9 13 -2 2211.98 387.566 6
 -9 13 -3 5800.5 646.179 6
 -9 13 -4 5149.98 587.489 6
 -9 13 -5 16687.7 1059.39 6
 -9 13 -6 28589.6 1440.7 6
 9 13 6 31504 1419.22 7
 -9 13 -7 22068.2 1185.6 6
 -9 13 -7 23485.1 1230.51 4
 9 13 7 24047.4 1235.48 7
 -9 13 -8 114.241 216.194 4
 9 13 8 -305.528 164.633 7
 -9 13 -9 387.969 179.904 4
 9 13 9 203.858 229.011 7
 9 13 10 8477.49 642.086 7
 -9 13 -10 8795.57 648.143 4
 9 13 11 4149.07 431.724 7
 -9 13 -11 4354.73 411.78 4
 -9 13 -12 1743.45 267.839 4
 9 13 12 1526.1 265.372 7
 9 13 13 4105.49 388.503 7
 9 13 14 6014.14 427.745 7
 9 15 -10 2133.27 248.726 4
 9 15 -9 10852.7 608.413 4
 -9 15 8 5773.82 394.536 6
 9 15 -8 6088.46 464.213 4
 -9 15 7 7686.13 497.355 6
 9 15 -7 9417.79 579.905 4
 -9 15 6 14119.8 704.907 6
 9 15 -6 12701.7 719.464 4
 -9 15 5 10134.1 616.045 6
 9 15 -5 10571.7 652.761 4
 -9 15 4 8384.36 571.915 6
 9 15 -4 9168.13 607.521 4
 -9 15 3 1612.27 268.392 6
 9 15 -3 1289.66 253.363 4
 -9 15 2 1167.11 231.67 6
 9 15 -2 1052.23 227.195 4
 -9 15 1 1388.01 263.285 6
 9 15 -1 1131.29 205.563 4
 -9 15 0 392.726 164.075 6
 -9 15 -1 10288.5 670.098 6
 -9 15 -2 1092.48 255.3 6
 -9 15 -3 11283.2 680.4 4
 -9 15 -4 1243.54 221.906 4
 -9 15 -5 724.495 174.46 4
 -9 15 -6 17194.8 765.307 4
 10 0 -28 15915.6 866.539 3
 10 0 -27 412.854 239.183 3
 10 0 -26 94356.8 3133.24 1
 10 0 -26 101730 3149.21 3
 10 0 -25 112.711 243.103 3
 10 0 -25 122.492 176.089 1
 10 0 -24 483.569 576.131 3
 10 0 -24 115516 2770.74 1
 10 0 -23 -94.8389 220.532 1
 10 0 -23 6.5073 241.472 3
 10 0 -22 2599.34 493.45 1
 10 0 -22 1671.63 461.243 3
 10 0 -21 332.077 288.65 1
 10 0 -21 107.84 251.887 3
 10 0 -21 -483.059 302.772 4
 10 0 -20 1410.86 364.825 1
 10 0 -20 1620.46 405.141 3
 10 0 -20 1447.28 451.867 4
 10 0 -19 -31.1618 246.626 1
 10 0 -19 128.972 205.969 3
 10 0 -19 145.107 294.842 4
 10 0 -18 1031.72 341.511 3
 10 0 -18 856.401 347.455 1
 10 0 -18 1282.12 440.902 4
 10 0 -17 120.736 233.19 1
 10 0 -17 216.158 237.837 4
 10 0 -17 -71.6709 274.893 11
 10 0 -17 211.627 176.485 3
 10 0 -16 13985.2 1348.04 11
 10 0 -15 -102.497 211.914 11
 10 0 -14 159009 5216.07 11
 10 0 -13 -15.4677 229.697 11
 10 0 -12 36166.6 1854.21 11
 10 0 -11 53.7329 168.979 11
 10 0 -10 304200 7293.45 11
 10 0 -10 263901 6167.62 10
 10 0 -9 289.761 154.497 11
 10 0 -8 1413.53 214.508 9
 10 0 -8 1749.37 320.969 11
 10 0 -7 -30.5418 105.872 11
 10 0 -6 1771.13 282.941 11
 10 0 -5 184.002 175.485 11
 10 0 -4 44544.8 1646.15 8
 10 0 -3 -57.1622 144.102 8
 10 0 -2 14253.3 934.654 8
 10 0 -1 103.715 167.684 8
 10 0 0 144392 4335.93 8
 10 0 1 209.472 187.151 8
 10 0 2 683779 16204.4 8
 10 0 3 227.939 175.959 8
 10 0 4 796.142 272.261 8
 10 0 5 227.554 292.273 8
 10 0 6 52473.2 2496.95 8
 10 0 7 244.447 288.72 8
 10 0 8 18804.2 1538.74 8
 10 0 9 -107.422 300.054 8
 10 0 10 27461.6 2041.11 8
 10 0 11 699.499 464.352 8
 10 0 12 313462 9947.64 8
 10 0 13 173.449 339.331 8
 10 0 14 122104 5428.83 8
 -10 0 -14 109116 3478.59 3
 10 0 15 207.268 348.742 8
 -10 0 -15 297.658 249.9 3
 10 0 16 21818.3 2202.76 8
 -10 0 -16 21949.3 1293.33 3
 -10 0 -16 18732 1298.76 1
 -10 0 -17 26.8717 238.424 3
 -10 0 -17 -105.474 236.811 1
 -10 0 -18 38281.6 2076.44 1
 -10 0 -18 47413.5 2066.82 3
 -10 0 -19 384.47 295.675 1
 -10 0 -19 -147.5 321.455 3
 -10 0 -20 7860.84 845.071 1
 -10 0 -21 97.4133 227.074 1
 -10 0 -22 10769.1 987.007 1
 -10 0 -23 193.592 194.77 1
 -10 0 -24 3468.53 466.225 1
 -10 0 -25 168.69 151.977 1
 -10 0 -26 1808.52 244.163 1
 10 -2 -29 1588.67 248.805 3
 10 -2 -28 461.422 198.868 3
 10 2 -27 1192.8 321.174 1
 10 -2 -27 778.357 299.857 3
 10 2 -27 1558.65 283.703 3
 10 2 -26 4030.56 452.72 3
 10 -2 -26 4271.34 545.142 3
 10 2 -26 3440.51 505.558 1
 10 2 -25 551.97 215.504 3
 10 -2 -25 654.441 331.864 3
 10 2 -24 4188.3 666.033 1
 10 -2 -24 4362.16 695.301 3
 10 2 -24 3986.68 528.935 3
 10 2 -24 4139.09 704.417 4
 10 2 -23 5840.52 634.498 3
 10 -2 -23 5351.26 768.685 3
 10 2 -23 5479.44 832.564 4
 10 2 -23 5437.45 883.549 1
 10 -2 -23 4524.3 577.117 1
 10 -2 -22 7607.4 769.641 3
 10 2 -22 8292.98 995.7 4
 10 2 -22 6160.39 688.954 3
 10 -2 -22 10152.7 1026.34 1
 10 2 -22 7121.23 1186.94 1
 10 -2 -21 3383.54 814.331 1
 10 2 -21 3448.74 527.491 3
 10 -2 -21 2659.19 543.305 3
 10 2 -21 2934.07 687.409 4
 10 2 -21 2775.35 986.382 1
 10 2 -20 35722.1 1939.51 1
 10 2 -20 36024 1691.29 3
 10 -2 -20 39309.9 1795.62 3
 10 -2 -20 35946.7 2679.38 11
 10 2 -20 40705.2 2263.15 4
 10 2 -19 47640 1940.29 3
 10 -2 -19 46120 2099.16 3
 10 2 -19 50257 2553.89 4
 10 -2 -19 45342.3 2993.15 11
 10 2 -19 50469.5 2237.79 1
 10 -2 -18 97030.9 3149.99 3
 10 2 -18 94144.2 2994.64 3
 10 2 -18 95713.7 3688.78 4
 10 -2 -18 92660.1 4374.37 11
 10 2 -18 90994.4 3296.1 1
 10 2 -17 21933.6 1158.06 3
 10 2 -17 20951.2 1495.22 4
 10 -2 -17 21067.2 1876.29 11
 10 -2 -17 22575.4 1260.96 3
 10 2 -17 17786.3 1313.62 1
 10 -2 -16 13139.8 908.79 3
 10 2 -16 13494 1131.53 4
 10 -2 -16 11871 1356.8 11
 10 2 -16 13728.6 1016.12 1
 10 -2 -15 615.67 303.479 11
 10 -2 -14 2352.12 583.115 11
 10 -2 -13 8706.98 1013.69 11
 10 2 -12 8425.41 709.92 11
 10 2 -12 7046.02 602.133 10
 10 -2 -12 8150.39 967.368 11
 10 -2 -11 6854.52 837.19 11
 10 2 -11 6861.26 599.793 11
 10 2 -11 6343.54 612.71 10
 10 -2 -10 898.386 341.699 11
 10 2 -10 1481.86 278.627 11
 10 2 -10 552.363 221.867 10
 10 -2 -9 13846.1 1131.86 11
 10 2 -9 11602.1 682.289 11
 10 2 -8 66553.6 2012.58 11
 10 -2 -8 74884.4 2824.07 11
 10 2 -7 303059 7074.51 11
 10 2 -7 303798 7720.33 9
 10 -2 -7 325310 8207.38 11
 10 2 -6 189219 4520.12 11
 10 2 -6 191624 5191.3 9
 10 2 -5 64311.9 2306.54 9
 10 -2 -5 62951.9 2463.91 11
 10 2 -5 66633.8 1766.43 11
 10 2 -5 65711 1784.27 8
 10 2 -4 216607 5785.35 9
 10 2 -4 217010 5359.08 8
 10 -2 -3 11852.7 862.776 8
 10 2 -3 11504.1 765.014 8
 10 -2 -2 87040.5 2893.1 8
 10 2 -2 81682.5 2705.87 8
 10 -2 -1 179100 5047.27 8
 10 2 -1 173109 4774.42 8
 10 2 0 26534 1323.71 8
 10 -2 0 28730.3 1515.69 8
 10 2 1 88261.4 2967.56 8
 10 -2 1 93296.6 3237.98 8
 10 -2 2 126385 4118.29 8
 10 2 2 125548 3876.12 8
 -10 -2 -3 14239.5 1005.78 11
 10 -2 3 13293.9 1107.81 8
 10 -2 4 278891 7723.57 8
 -10 -2 -4 276157 7405.79 11
 10 -2 5 5973.7 762.185 8
 -10 -2 -5 6562.19 715.283 11
 10 -2 6 21591.8 1524.11 8
 -10 -2 -6 21115.2 1430.84 11
 -10 -2 -7 17831.3 1357.38 11
 10 2 7 17664.7 1397 8
 10 -2 7 19626.8 1470.64 8
 -10 -2 -8 2886.24 586.145 11
 10 2 8 2580.49 585.627 8
 10 -2 8 3475.84 597.649 8
 -10 -2 -9 60093.1 2942.34 11
 10 2 9 66308.3 3141.52 8
 10 -2 9 65869.2 3078.94 8
 10 2 10 112993 4608.47 8
 -10 -2 -10 112443 4421.88 11
 10 -2 10 114067 4440.45 8
 -10 -2 -11 45491.8 2712.54 11
 10 2 11 51300.7 2971.6 8
 10 -2 11 51307.7 2805.58 8
 10 2 12 19433.1 1814.47 8
 10 -2 12 15757.6 1536.61 8
 10 2 13 12410.4 1526.52 8
 10 -2 13 11854.1 1329.45 8
 -10 2 -14 5404.04 553.85 3
 -10 -2 -14 4905.85 574.714 3
 10 2 14 5868.5 1160.27 8
 -10 -2 -15 2249.11 463.583 3
 -10 2 -15 2521.28 392.241 3
 10 2 15 2722.43 773.332 8
 -10 -2 -16 95.991 164.43 1
 -10 -2 -16 158.725 208.632 3
 -10 2 -16 670.492 302.703 3
 10 2 16 509.081 516.061 8
 -10 2 -16 304.066 233.081 1
 -10 2 -17 2996.25 582.606 1
 10 2 17 1997.6 626.215 8
 -10 -2 -17 2942.61 513.258 3
 -10 -2 -17 2233.69 432.422 1
 -10 2 -18 6277.22 793.19 1
 -10 -2 -18 5496.71 677.925 3
 10 2 18 4060.07 950.259 8
 -10 -2 -18 3481.71 557.279 1
 -10 2 -19 40625.1 2098.25 1
 -10 -2 -19 40572.7 1936.62 3
 -10 -2 -20 36568.5 1816.27 1
 -10 2 -20 36912.2 2080.17 1
 -10 2 -21 48060.4 2269.24 1
 -10 -2 -21 42020.1 1924.96 1
 -10 -2 -22 11838.4 888.66 1
 -10 2 -22 11938.8 1020.41 1
 -10 -2 -23 10014.5 770.64 1
 -10 2 -23 10615.6 907.287 1
 -10 2 -24 531.103 259.525 1
 -10 2 -25 970.013 260.655 1
 -10 2 -26 99.7237 118.324 1
 10 -4 -28 6226.51 468.712 3
 10 -4 -27 18303.5 954.652 3
 10 -4 -26 260.505 228.993 3
 10 4 -26 450.128 306.898 1
 10 -4 -25 21490.2 1207.61 3
 10 4 -25 21298 1391.48 4
 10 4 -24 154.883 164.668 3
 10 -4 -24 196.76 255.173 3
 10 4 -24 618.178 352.444 4
 10 4 -24 -84.2614 306.868 1
 10 4 -23 1960.54 615.169 1
 10 4 -23 1951.03 352.579 3
 10 -4 -23 2416.27 598.613 3
 10 4 -23 2448.21 568.994 4
 10 4 -22 30.1707 161.447 3
 10 4 -22 448.623 325.965 1
 10 4 -22 420.776 334.2 4
 10 -4 -22 574.138 473.249 3
 10 4 -21 2044.44 367.897 3
 10 4 -21 1818.23 412.919 4
 10 -4 -21 1316.56 351.32 3
 10 4 -21 2265.76 565.521 1
 10 -4 -20 4266.09 700.876 3
 10 -4 -20 5290.27 1155.59 11
 10 4 -20 8043.83 994.077 1
 10 4 -20 6937.38 933.305 4
 10 4 -20 5412.63 596.115 3
 10 4 -19 10157.5 775.061 3
 10 -4 -19 10355.3 848.487 3
 10 4 -19 10215 1104.21 4
 10 -4 -19 8072.94 1331.76 11
 10 4 -19 10023.7 1037.51 1
 10 -4 -18 53912.6 2180.23 3
 10 4 -18 57067.4 2528.44 1
 10 4 -18 55956.4 2695.07 4
 10 -4 -18 57567.5 3578.22 11
 10 -4 -17 9432.13 1377.15 11
 10 4 -17 9249.92 1002.41 4
 10 -4 -17 10272.3 831.136 3
 10 4 -17 11434.2 968.269 1
 10 -4 -16 33456.6 2527.06 11
 10 -4 -16 30734.2 1494.73 3
 10 4 -16 30128.8 1839.49 4
 10 4 -16 31870.9 1703.36 1
 10 -4 -15 27840.1 1358.93 3
 10 4 -15 29000.5 1730.37 4
 10 -4 -15 29998.1 2320.68 11
 10 4 -15 29760.5 1570.58 1
 10 -4 -14 2395.81 645.634 11
 10 -4 -13 473.54 363.68 11
 10 4 -12 5013.6 692.502 10
 10 -4 -12 5125.18 838.417 11
 10 -4 -11 18954.6 1597.03 11
 10 4 -11 20824.8 1412.87 10
 10 4 -10 1513.11 438.841 10
 10 -4 -10 2672.37 630.815 11
 10 4 -9 61669.9 2621.28 10
 10 -4 -9 59297.8 2829.99 11
 10 -4 -8 144308 4911.32 11
 10 -4 -7 1336.05 397.612 11
 10 -4 -6 186848 5708.58 11
 10 4 -5 5141.94 300.388 8
 10 -4 -5 7010.44 786.43 11
 10 4 -4 1362.42 215.095 8
 10 -4 -4 2254.62 446.653 11
 10 4 -4 1860.31 441.215 9
 10 4 -3 31245.2 1725.48 9
 10 4 -3 32991.5 1347.54 8
 10 -4 -3 31993 1717.51 11
 10 4 -2 68139.8 2745.5 9
 10 4 -1 58045.6 2457.97 9
 -10 -4 0 782.538 199.565 11
 10 -4 0 756.806 265.619 8
 10 4 0 482.318 248.063 9
 -10 -4 -1 71909.8 2482.6 11
 10 -4 1 68241.9 2716.27 8
 10 4 1 71992.8 2848.69 9
 10 4 2 34261.2 1805.01 9
 -10 -4 -2 32470.5 1551.75 11
 10 -4 2 34306.3 1790.92 8
 -10 -4 -3 27218.5 1475.88 11
 10 -4 3 29297.9 1651.61 8
 10 4 3 28898 1654.99 9
 10 4 4 169940 5216.66 9
 10 -4 4 170411 5237.35 8
 -10 -4 -4 163452 4999.84 11
 -10 -4 -5 2503.87 471.847 11
 10 -4 5 3746.69 646.637 8
 10 4 5 2783.06 542.808 9
 -10 -4 -6 59113 2677.2 11
 10 4 6 59074.5 2586.51 9
 10 -4 6 62897.8 2743.64 8
 10 4 7 1570.21 405.043 9
 10 -4 7 2237.38 515.978 8
 -10 -4 -7 1962.9 470.105 11
 10 4 8 25385.3 1557.49 9
 -10 -4 -8 24553.9 1818.94 11
 10 -4 8 26688.4 1769.45 8
 -10 -4 -9 20439.7 1688.88 11
 10 4 9 19938.5 1343.59 9
 10 -4 9 21799.8 1600.15 8
 -10 -4 -10 168414 6052.81 11
 10 -4 10 163347 5651.13 8
 -10 -4 -11 90129.5 4228.85 11
 -10 -4 -12 5579.7 1053.31 11
 10 4 12 6172.36 1081.01 8
 -10 4 -13 67604.1 2623.84 1
 -10 -4 -13 69358 3901.87 11
 -10 -4 -13 61969 2261.36 3
 10 4 13 69906.7 3860.3 8
 -10 -4 -14 4911.72 1051.69 11
 -10 -4 -14 5430.26 599.639 3
 10 4 14 5474.58 1090.91 8
 -10 4 -14 5392.12 715.32 1
 -10 -4 -15 3256.93 495.265 3
 10 4 15 4445.62 1065.31 8
 -10 4 -15 3779.8 596.751 1
 -10 4 -16 13216.6 1090.72 1
 10 4 16 10899.7 1594.61 8
 -10 -4 -16 12297.2 899.191 3
 -10 4 -17 5637.07 741.844 1
 10 4 17 7188.41 1284.2 8
 -10 -4 -17 5582.76 609.801 3
 -10 4 -18 5976.03 747.363 1
 -10 -4 -18 5608.1 640.055 3
 -10 4 -19 987.65 445.621 1
 -10 4 -20 68634.1 2792.26 1
 -10 4 -21 4350.07 660.901 1
 -10 4 -22 23629 1350.37 1
 10 4 22 22970 1189.74 7
 -10 4 -23 19423.7 1188.04 1
 -10 4 -24 -74.5689 182.725 1
 -10 4 -25 842.875 214.543 1
 -10 4 -26 432.305 116.388 1
 10 6 -26 24823.1 1183.71 4
 10 -6 -26 24191.9 1021.73 3
 10 6 -25 3919.2 490.266 4
 10 -6 -25 3663.43 407.395 3
 10 -6 -24 2109.05 350.379 3
 10 6 -24 2572.27 465.561 4
 10 6 -23 1731.52 418.183 1
 10 -6 -23 1459.72 316.193 3
 10 6 -23 2036.91 439.104 4
 10 -6 -22 10667.1 791.47 3
 10 6 -22 11910.4 1030.73 1
 10 6 -22 12819 1070.02 4
 10 -6 -21 2402.54 385.855 3
 10 6 -21 2288.92 556.734 4
 10 6 -21 1162.85 473.671 1
 10 6 -20 3676.84 619.606 1
 10 6 -20 4363.7 734.959 4
 10 -6 -20 2592.91 449.475 3
 10 -6 -19 17804.4 1126.51 3
 10 6 -19 21305.6 1402.76 1
 10 6 -19 21457.8 1501.24 4
 10 -6 -18 11958.3 865.085 3
 10 6 -18 13431.7 1179.95 4
 10 -6 -18 13827.8 1769.78 11
 10 6 -18 12766 1107.16 1
 10 -6 -17 11943.1 871.71 3
 10 -6 -17 13279 1756.39 11
 10 6 -17 12526.4 1155.82 4
 10 -6 -16 37369.6 1619.89 3
 10 -6 -16 36693.7 2810.67 11
 10 6 -16 38336.5 2062.76 4
 10 6 -16 41732.9 1920.26 1
 10 -6 -15 20518.9 2004.16 11
 10 6 -15 20881.1 1456.47 4
 10 -6 -15 19071.7 1110.15 3
 10 6 -15 22621.7 1325.06 1
 10 -6 -14 69453.8 2337.29 3
 10 -6 -14 69211.6 3828.68 11
 10 6 -14 72109.4 2635.48 1
 10 6 -14 68423.5 2880.3 4
 10 6 -13 10019 812.677 1
 10 -6 -13 9433.95 1242.63 11
 10 6 -13 8640.93 872.967 4
 10 6 -12 35418.6 2309.4 10
 10 6 -12 38815.4 1921.15 4
 10 -6 -12 38418.7 2555.48 11
 10 -6 -11 2508.06 613.066 11
 10 6 -11 2557.22 647.034 10
 10 -6 -10 100567 4304.48 11
 10 6 -10 106848 4258.51 10
 10 -6 -9 897.59 413.763 11
 10 6 -9 507.228 250.049 10
 10 6 -8 10570.7 1133.01 10
 10 -6 -8 9111.81 1067.43 11
 10 6 -7 2957.75 612.264 10
 10 -6 -7 3160.86 633.926 11
 10 -6 -6 74994.7 3276.22 11
 10 -6 -5 11606.8 1102.32 11
 10 -6 -4 50186.7 2479.9 11
 10 -6 -3 12273.6 1128.3 11
 10 -6 -2 10225.3 1012.18 11
 10 -6 -1 28765.9 1756.08 11
 10 -6 0 180431 5802.31 11
 -10 -6 0 198522 5254.98 11
 -10 -6 -1 23987.5 1313.75 11
 -10 -6 -2 199777 5687.05 11
 -10 -6 -3 6774.39 752.707 11
 -10 -6 -4 3474.53 572.586 11
 -10 -6 -5 619.859 196.855 11
 -10 -6 -6 2753.8 565.577 11
 -10 -6 -7 32503.7 2117.13 11
 -10 -6 -8 7360.91 1035.87 11
 -10 -6 -9 370.355 247.941 11
 -10 -6 -10 14783.5 1577.85 11
 -10 6 -11 27964 1411.68 1
 -10 6 -11 26542 1378.81 4
 -10 -6 -11 30269.2 2389.1 11
 -10 6 -12 85360.2 2946.25 1
 -10 6 -12 82729.2 2916.67 4
 -10 -6 -13 28895.4 2528.05 11
 -10 6 -13 29182.4 1497.78 1
 10 6 13 29852.7 2630.43 8
 -10 6 -13 27222.4 1426.16 4
 -10 -6 -14 93049.7 4847.83 11
 -10 6 -14 80619.6 2935.75 4
 10 6 14 92908 4928.84 8
 -10 6 -14 90757.1 3120.43 1
 10 6 15 948.927 556.611 8
 -10 6 -15 733.999 299.954 4
 -10 6 -15 767.466 311.093 1
 -10 6 -16 6053.62 691.641 1
 -10 6 -16 6045.42 635.58 4
 -10 6 -17 8411.37 844.021 1
 -10 6 -18 46586 2153.68 1
 -10 6 -19 866.105 308.1 1
 -10 6 -20 29341.4 1515.92 1
 10 6 21 660.043 250.279 7
 -10 6 -21 508.612 253.692 1
 10 6 22 2170.43 370.71 7
 -10 6 -22 1757.75 346.107 1
 -10 6 -23 1577.71 305.769 1
 10 6 23 1594.61 281.776 7
 -10 6 -24 7209.95 533.661 1
 -10 6 -25 118.656 99.0457 1
 10 8 -25 323.969 170.607 4
 10 8 -24 569.556 230.147 4
 10 8 -23 2456.15 398.295 4
 10 8 -22 2213.13 440.208 4
 10 8 -21 1995.12 440.547 4
 10 8 -20 5421.43 669.573 4
 10 8 -19 107209 3385.33 1
 10 8 -19 102617 3712.88 4
 10 8 -18 4930.58 620.402 1
 10 8 -18 5897.12 773.188 4
 10 8 -17 78186.6 2740.58 1
 10 8 -17 50309.1 2534.11 4
 10 8 -16 1855.48 523.956 4
 10 8 -16 1934.11 356.092 1
 10 8 -15 303.047 286.849 4
 10 8 -15 -129.199 221.942 1
 10 -8 -14 2393.12 805.063 11
 10 8 -14 2437.68 400.493 1
 10 8 -14 2923.41 547.665 4
 10 -8 -13 2783.67 742.282 11
 10 8 -13 4616.66 702.801 4
 -10 8 12 5660.28 609.832 6
 10 -8 -12 5314.54 970.819 11
 10 8 -12 6218.44 781.25 4
 10 -8 -11 4427.4 920.663 11
 -10 8 11 3734.22 500.018 6
 10 8 -11 3195.01 582.487 4
 -10 8 10 5343.16 602.178 6
 10 -8 -10 5504.32 959.749 11
 10 8 -10 4442.56 856.121 10
 -10 8 9 3655.67 471.429 6
 10 -8 -9 3749.16 793.386 11
 10 8 -9 2717.06 721.097 10
 10 8 -8 3784.22 549.658 6
 -10 8 8 4303.87 500.654 6
 10 8 -8 3255.07 678.744 10
 10 -8 -8 3113.08 688.421 11
 10 8 -7 200788 5726.7 6
 -10 8 7 207934 5474.19 6
 10 -8 -7 196042 6760.57 11
 10 8 -7 184927 7005.1 10
 10 8 -6 411.504 262.927 6
 -10 8 6 375.218 216.312 6
 10 8 -6 628.719 417.002 10
 10 -8 -6 618.587 379.935 11
 10 8 -5 5814.8 662.939 6
 10 8 -5 3847.21 962.43 10
 10 -8 -5 5713.7 833.022 11
 10 -8 -4 31114.6 2086.85 11
 10 8 -4 34691.4 2395.2 10
 10 8 -3 52652.9 2998.37 10
 10 -8 -3 44968.5 2507.85 11
 10 -8 -2 48152.5 2581.3 11
 10 8 -2 54530.7 3132.4 10
 10 -8 -1 22980.6 1691.71 11
 10 8 -1 24554.4 2010.39 10
 10 8 0 11387.9 1369 10
 10 -8 0 9791.08 1059.32 11
 10 -8 1 12677.4 1230.51 11
 10 8 1 12128.3 1493.69 10
 10 8 2 -422.725 490.061 10
 10 -8 2 -262.529 258.118 11
 10 8 3 50012.3 3125.29 10
 10 8 4 2436.04 424.297 7
 10 8 4 2420.53 691.857 10
 -10 8 -4 2014.42 381.369 6
 -10 8 -5 204116 5796.79 6
 10 8 5 207831 7063.47 10
 10 8 5 221768 6082.12 7
 -10 8 -6 12175.3 928.752 6
 -10 -8 -6 11092.4 1195.34 11
 10 8 6 9918.2 1233.99 10
 -10 -8 -7 9972.91 1145.15 11
 -10 8 -7 8617.77 768.45 6
 -10 8 -8 5039.78 581.885 6
 -10 -8 -8 5177.44 870.285 11
 -10 -8 -9 134177 5348.49 11
 -10 8 -10 1944.57 416.429 4
 -10 -8 -10 1769.39 502.475 11
 -10 8 -11 14498.6 1075.67 4
 -10 -8 -11 12836.6 1473.36 11
 -10 -8 -12 2218.83 682.173 11
 -10 8 -12 1551.51 314.812 4
 -10 8 -13 337.15 184.899 4
 -10 8 -14 985.242 258.553 4
 -10 8 -15 2000.02 386.532 1
 -10 8 -15 1638.36 375.371 4
 -10 8 -16 9248.03 757.529 4
 -10 8 -16 9338.06 795.356 1
 -10 8 -17 1117.53 254.391 4
 -10 8 -17 1434.03 344.048 1
 10 8 18 2343.42 432.541 7
 -10 8 -18 1831.24 354.046 1
 10 8 19 3808.82 555.44 7
 -10 8 -19 3387.52 448.567 1
 -10 8 -20 1272.19 292.892 1
 10 8 20 1101.69 278.576 7
 -10 8 -21 94998.9 2766.94 1
 10 8 21 95277.4 2968.04 7
 -10 8 -22 2452.06 273.953 1
 10 8 22 3536.46 396.535 7
 -10 10 23 7977.67 538.202 7
 10 10 -23 7827.58 516.069 4
 10 10 -22 3977.14 420.679 4
 10 10 -21 2303.37 349.154 4
 10 10 -20 2502.5 429.381 4
 10 10 -19 454.597 256.699 4
 10 10 -18 15798.8 1093.06 4
 10 10 -17 596.678 377.425 4
 10 10 -16 7589.46 841.02 4
 10 10 -15 10109.5 962.843 4
 10 10 -14 4842.76 674.333 4
 -10 10 13 2220.38 385.354 6
 10 10 -13 2911.65 536.883 4
 -10 10 12 4719.44 602.828 6
 10 10 -12 4103.36 651.155 4
 -10 10 11 45169.3 1978.19 6
 10 10 -11 46133.2 2278.81 4
 -10 10 10 3120.06 449.975 6
 10 -10 -10 2403.64 289.719 11
 -10 10 9 2852.86 505.078 6
 10 -10 -9 2047.64 583.179 11
 -10 10 8 21290.9 1241.52 6
 10 -10 -8 16603.7 1690.94 11
 10 10 -7 574.024 338.044 6
 -10 10 7 337.346 228.285 6
 10 -10 -7 584.816 463.212 11
 10 10 -6 59715.5 2532.06 6
 -10 10 6 62143.6 2342.22 6
 10 10 -6 54365.9 3543.63 10
 10 -10 -6 50784 3047.1 11
 10 10 -5 8874.9 890.95 6
 -10 10 5 7935.18 745.818 6
 10 10 -5 8043.15 1306.47 10
 10 10 -4 3376.3 535.123 6
 10 10 -4 2143.86 774.205 10
 -10 10 4 2896.22 481.294 6
 10 10 -3 15592.9 1138.5 6
 -10 10 3 15964.1 1086.35 6
 10 10 -3 13294.6 1666.68 10
 -10 10 2 7702.57 747.421 6
 10 10 -2 6858.72 1179.02 10
 10 10 -2 6793.01 739.082 6
 10 10 -1 2955.96 527.938 6
 10 10 -1 2634.99 665.422 10
 -10 10 1 3081.1 497.702 6
 -10 10 0 42380.3 1951.3 6
 10 10 0 42758.5 3001.85 10
 10 10 0 41396.1 2007.08 7
 10 10 0 42470 1957.97 6
 10 10 1 18775.2 1202.44 6
 -10 10 -1 19368.9 1246.87 6
 10 10 1 17510.2 1844.27 10
 10 10 1 19967.1 1289.44 7
 10 10 2 110481 3542.46 6
 -10 10 -2 113782 3709.52 6
 10 10 2 102143 5037.65 10
 10 10 2 109316 3781.4 7
 10 10 3 3691.04 504.251 6
 10 10 3 2336.08 671.863 10
 -10 10 -3 3570.63 571.189 6
 10 10 3 4539.15 632.283 7
 10 10 4 1802.81 361.964 6
 -10 10 -4 1996.81 416.413 6
 10 10 4 700.858 306.921 10
 10 10 4 1914.54 427.469 7
 -10 10 -5 41605.5 1935.83 6
 10 10 5 41451 2018.13 7
 -10 10 -6 6280.61 672.78 6
 10 10 6 5949.2 784.463 7
 10 10 7 5753.06 727.692 7
 -10 10 -7 5086.24 600.798 6
 -10 10 -8 33170.9 1649.09 6
 10 10 8 36630.1 1853.75 7
 -10 10 -9 1249.44 340.411 6
 10 10 9 1275.79 426.143 7
 -10 10 -9 1874.55 388.262 4
 10 10 10 20811.7 1389.64 7
 -10 10 -10 20338.3 1274.78 4
 -10 10 -11 12951.9 974.619 4
 10 10 11 12431.4 1045.27 7
 -10 10 -12 49957.1 2061.24 4
 10 10 12 50510 2307.7 7
 -10 10 -13 15694.6 1026.91 4
 10 10 13 16021.8 1209.6 7
 10 10 14 21988.6 1363.61 7
 -10 10 -14 21528.5 1162.58 4
 10 10 15 1253.87 353.617 7
 -10 10 -15 867.116 244.326 4
 10 10 16 378.377 257.635 7
 -10 10 -16 -406.407 164.043 4
 10 10 17 16550.7 1063.28 7
 10 10 18 15462.3 967.667 7
 10 10 19 574.072 210.095 7
 10 10 20 15079.7 830.761 7
 10 12 -20 11888.6 616.161 4
 10 12 -19 7968.27 542.107 4
 10 12 -18 16482.4 887.596 4
 10 12 -17 352.907 173.129 4
 10 12 -16 9391.41 726.64 4
 10 12 -15 8150.73 709.314 4
 10 12 -14 2656.28 451.096 4
 10 12 -13 3690.26 520.689 4
 -10 12 12 8695.86 678.218 6
 10 12 -12 10233 896.719 4
 -10 12 11 19600.2 1111.78 6
 10 12 -11 20089.7 1311.94 4
 -10 12 10 29055.6 1426.42 6
 10 12 -10 31925.6 1686.93 4
 -10 12 9 13815.8 963.587 6
 10 12 -9 13253 1079.18 4
 -10 12 8 6064.8 650.233 6
 10 12 -8 6822.95 769.504 4
 -10 12 7 966.633 298.638 6
 -10 12 6 7731.52 734.757 6
 -10 12 5 169.754 268.579 6
 -10 12 4 1612.68 418.312 6
 -10 12 3 34842.1 1727.71 6
 10 12 -3 38415.1 1847.58 6
 10 12 -2 766.467 243.821 6
 -10 12 2 764.858 319.835 6
 10 12 -1 2189.14 417.728 6
 -10 12 1 2489.65 439.701 6
 -10 12 0 29286.3 1570.93 6
 10 12 0 29962.8 1549.04 6
 10 12 1 20982.2 1248.8 6
 -10 12 -1 19537.4 1266.08 6
 10 12 2 21166.5 1239.72 6
 -10 12 -2 20283.8 1293.68 6
 10 12 3 3428.12 474.564 6
 -10 12 -3 3278.44 482.702 6
 10 12 3 3746.67 585.973 7
 10 12 4 14480.3 972.124 6
 -10 12 -4 17374 1144.18 6
 10 12 4 14369.7 1094.92 7
 -10 12 -5 14533.7 1033.44 6
 10 12 5 13833.8 1108.86 7
 -10 12 -6 1009.86 306.23 6
 10 12 6 1349.92 502.081 7
 -10 12 -7 969.273 332.745 6
 10 12 7 332.644 228.005 7
 -10 12 -8 1027.51 310.102 6
 -10 12 -8 1084.66 326.508 4
 10 12 8 709.472 300.818 7
 -10 12 -9 38.8402 195.704 6
 10 12 9 339.566 253.249 7
 -10 12 -9 52.8323 215.262 4
 -10 12 -10 15533.3 954.371 4
 10 12 10 15190.4 1010.11 7
 -10 12 -11 8934.57 671.968 4
 10 12 11 8953.52 766.815 7
 10 12 12 1189.26 273.455 7
 -10 12 -12 1119.41 209.4 4
 10 12 13 18090.6 1053.68 7
 -10 12 -13 18738.3 909.37 4
 10 12 14 10848.6 733.41 7
 10 12 15 509.545 189.734 7
 10 12 16 455.919 168.232 7
 10 12 17 10249.5 592.582 7
 10 14 -14 -94.8313 114.417 4
 10 14 -13 2401.16 305.311 4
 10 14 -12 4636.01 440.596 4
 -10 14 11 860.757 168.325 6
 10 14 -11 1315.72 276.909 4
 -10 14 10 677.871 148.851 6
 10 14 -10 1148.77 278.832 4
 -10 14 9 10719.3 660.023 6
 10 14 -9 12627.2 791.073 4
 -10 14 8 -67.3196 137.361 6
 10 14 -8 -34.9293 156.839 4
 -10 14 7 52653.6 1867.65 6
 10 14 -7 52425.2 1956.82 4
 10 14 -6 179.927 196.108 4
 -10 14 6 128.776 179.233 6
 -10 14 5 8122.89 656.19 6
 10 14 -5 7061.34 638.592 4
 -10 14 4 525.144 212.987 6
 -10 14 3 33090 1468.42 6
 -10 14 2 1792.29 349.734 6
 -10 14 1 3431.7 466.11 6
 -10 14 0 4910.09 524.031 6
 -10 14 -1 1021.42 302.396 6
 -10 14 -2 6287.69 597.455 6
 -10 14 -3 10748.5 775.406 6
 -10 14 -4 20580.6 1091.19 6
 -10 14 -5 20053.1 1055.38 6
 -10 14 -5 20760.3 1052.87 4
 -10 14 -6 2576.06 355.905 4
 -10 14 -7 174.623 150.256 4
 -10 14 -8 3775.5 376.703 4
 -10 14 -9 25005.9 992.234 4
 11 -1 -29 902.725 207.176 3
 11 1 -28 5979.63 504.442 3
 11 -1 -28 6769.68 539.852 3
 11 1 -27 13268.8 833.117 3
 11 -1 -27 13497.2 877.454 3
 11 1 -26 315.288 298.08 3
 11 -1 -26 673.145 547.26 3
 11 -1 -25 3831.63 887.84 3
 11 1 -25 3091.58 546.703 3
 11 1 -25 2514.52 572.163 1
 11 1 -24 3394.97 562.556 3
 11 -1 -24 3212.48 564.289 3
 11 1 -24 4961.96 968.453 1
 11 1 -23 10336.3 869.158 3
 11 -1 -23 9812.44 912.405 3
 11 -1 -23 9533.55 870.57 1
 11 1 -23 11380.7 984.626 1
 11 1 -22 12894.3 1250.83 4
 11 1 -22 11881.6 968.27 3
 11 1 -22 14253.4 1188.78 1
 11 -1 -22 12146.3 1046.16 3
 11 -1 -22 9665.56 951.367 1
 11 1 -21 8595.2 795.249 3
 11 1 -21 8963.83 1052.41 4
 11 -1 -21 11097.9 935.518 3
 11 -1 -21 8211.24 849.099 1
 11 1 -21 10643.7 983.782 1
 11 1 -20 10574.2 900.73 3
 11 -1 -20 11061.3 898.433 3
 11 -1 -20 10239.3 927.135 1
 11 1 -20 11595.6 1028.06 1
 11 1 -20 10377.9 1114.65 4
 11 1 -19 95.8438 198.064 3
 11 -1 -19 65.7208 202.627 3
 11 1 -19 141.063 228.676 1
 11 -1 -19 257.604 291.57 11
 11 1 -19 283.042 328.182 4
 11 -1 -19 -4.07979 176.89 1
 11 -1 -18 4613.92 607.56 1
 11 -1 -18 6565.15 1067.26 11
 11 1 -18 5058.72 782.994 4
 11 -1 -18 5453.01 736.58 4
 11 1 -18 6497.2 727.901 1
 11 -1 -18 6004.93 675.679 3
 11 1 -18 5771.77 613.288 3
 11 -1 -17 4548.37 824.364 11
 11 -1 -17 3803.58 543.535 1
 11 1 -17 5106.71 731.884 4
 11 1 -17 4725.07 530.116 3
 11 -1 -17 5130.59 577.199 3
 11 1 -17 4773.52 630.969 1
 11 -1 -17 3824.91 608.032 4
 11 -1 -16 4734.98 830.334 11
 11 -1 -15 51375.6 2722.67 11
 11 1 -15 52982.4 2518.6 11
 11 1 -14 1949.36 464.689 11
 11 -1 -14 1808.74 485.366 11
 11 -1 -13 71131.1 3069.26 11
 11 1 -13 72724.4 2823.91 11
 11 -1 -12 61977.5 2752.1 11
 11 1 -12 62731.1 2469.08 11
 11 -1 -11 47647.7 2238.34 11
 11 1 -11 45457.1 1619.33 10
 11 1 -11 47385.3 1953.86 11
 11 -1 -10 45729.7 2114.3 11
 11 1 -10 44407.8 1805.61 11
 11 -1 -9 4888.38 614.324 11
 11 1 -9 4310.52 458.745 11
 11 -1 -9 3519.75 277.031 9
 11 1 -8 4432.91 444.037 11
 11 1 -8 4086.11 437.881 9
 11 -1 -8 5285.19 643.344 11
 11 1 -7 57538.9 1886.75 11
 11 -1 -7 58565.1 2297.26 11
 11 1 -6 9425.73 703.924 9
 11 -1 -6 10068.9 828.414 11
 11 1 -6 9785.01 649.331 11
 11 1 -5 14769.5 776.242 8
 11 -1 -4 54401.9 2072.68 8
 11 1 -4 56388.5 1947 8
 11 -1 -3 38400.5 1681.45 8
 11 1 -3 38573.8 1657.89 8
 11 -1 -2 47070.6 2005.3 8
 11 1 -2 47832.7 1996.76 8
 11 1 -1 8845.08 782.968 8
 11 -1 -1 9151.04 823.404 8
 11 -1 0 276093 7380.07 8
 11 1 0 265386 7116.84 8
 11 -1 1 46000.4 2118.4 8
 11 1 1 45248.1 1975.7 8
 11 -1 2 114483 3918.07 8
 11 1 2 115844 3761.58 8
 11 -1 3 183203 5576.63 8
 11 1 3 188410 5475.94 8
 11 -1 4 19066.7 1352.54 8
 11 1 4 19354.1 1328.87 8
 11 -1 5 82979.9 3325.55 8
 11 1 5 87086.2 3306.79 8
 11 1 6 1962.3 444.429 8
 11 -1 6 2532.91 567.844 8
 11 -1 7 5892.14 843.621 8
 11 1 7 5386.47 780.055 8
 11 -1 8 95626 4021.87 8
 11 1 8 105982 4174.91 8
 11 -1 9 -119.084 291.998 8
 11 1 9 120.591 336.082 8
 11 -1 10 49615.8 2867.42 8
 11 1 10 52782.8 3021.02 8
 11 1 11 100773 4541.41 8
 11 -1 11 93541.4 4293.27 8
 11 1 12 14208.7 1597.28 8
 11 -1 12 13992.2 1530.05 8
 11 -1 13 6392.92 1072.45 8
 11 1 13 8289.16 1269.1 8
 11 -1 14 7632.21 1143.28 8
 -11 -1 -14 7198.2 712.119 3
 11 1 14 6596.46 1158.62 8
 -11 1 -14 6499.48 639.055 3
 -11 -1 -15 62549.9 2460.83 3
 11 -1 15 62559.3 3750.26 8
 11 1 15 65431.9 4069.19 8
 -11 1 -15 64165.4 2395.68 3
 -11 -1 -16 28216.3 1609.24 1
 -11 1 -16 30688.3 1774.25 1
 11 1 16 33750.4 2900.52 8
 -11 1 -16 32458.6 1598.03 3
 -11 -1 -16 33722.6 1665.84 3
 11 1 17 17516 2103.08 8
 -11 1 -17 19328.9 1372.46 1
 -11 -1 -17 16588.1 1252.56 1
 -11 1 -17 19706.4 1252.84 3
 -11 -1 -17 21507.7 1329.06 3
 -11 -1 -18 14164.3 1139.95 1
 -11 -1 -18 17073.7 1199.87 3
 -11 1 -18 14758.5 1210.37 1
 -11 1 -19 931.278 404.787 1
 -11 -1 -19 734.192 331.363 1
 -11 1 -20 7105.91 788.144 1
 -11 -1 -20 6549.99 747.01 1
 -11 1 -21 484.908 264.001 1
 -11 -1 -21 1270.65 330.446 1
 -11 1 -22 132.153 251.112 1
 -11 -1 -22 456.769 258.082 1
 -11 -1 -23 -141.883 216.258 1
 -11 1 -23 65.2893 221.231 1
 -11 -1 -24 5056.67 508.391 1
 -11 1 -24 5864.93 579.073 1
 -11 -1 -25 309.413 117.866 1
 -11 1 -25 384.779 206.159 1
 -11 1 -26 698.311 173.375 1
 11 -3 -29 4725.68 434.356 3
 11 -3 -28 215.758 166.812 3
 11 -3 -27 1737.59 393.716 3
 11 3 -26 1188.59 273.636 3
 11 -3 -26 1093.06 311.157 3
 11 3 -26 1446.65 386.138 1
 11 3 -25 2884.75 405.146 3
 11 -3 -25 2563.67 427.263 3
 11 3 -25 3169.93 525.986 1
 11 3 -25 2194.79 457.621 4
 11 -3 -24 9002.26 791.494 3
 11 3 -24 9076.35 1015.87 4
 11 3 -24 7882.29 894.614 1
 11 3 -24 8041.98 690.443 3
 11 3 -23 2481.59 459.376 3
 11 -3 -23 1852.51 453.416 3
 11 3 -23 3557.05 727.326 4
 11 3 -23 2099.02 980.797 1
 11 3 -22 388.524 305.99 1
 11 3 -22 405.838 241.391 3
 11 -3 -22 550.308 358.26 3
 11 3 -22 567.888 333.189 4
 11 3 -21 41329.8 1895.18 3
 11 -3 -21 46639.8 2034.29 3
 11 3 -21 47632 2527.88 4
 11 3 -21 40900.2 2211.72 1
 11 3 -20 1019.44 280.882 3
 11 3 -20 914.752 389.241 1
 11 -3 -20 1188.89 335.812 3
 11 3 -20 874.764 484.954 4
 11 -3 -20 634.587 299.565 11
 11 -3 -19 92256.5 3237.35 3
 11 3 -19 89867.9 3054.32 3
 11 -3 -19 91769.6 4659.44 11
 11 3 -19 93722.9 3845.77 4
 11 3 -18 5035.89 566.573 3
 11 -3 -18 4913.38 943.747 11
 11 3 -18 4832.12 725.614 1
 11 3 -18 4136.55 634.292 4
 11 -3 -18 4825.75 557.764 3
 11 -3 -17 776.486 539.162 11
 11 3 -17 477.182 258.656 3
 11 3 -17 873.954 424.951 1
 11 -3 -17 1048.73 317.553 3
 11 3 -17 980.526 335.267 4
 11 -3 -16 462.552 424.816 11
 11 3 -16 -746.117 284.91 1
 11 3 -16 457.732 378.028 4
 11 -3 -16 322.753 233.008 3
 11 -3 -15 11706 1364.13 11
 11 -3 -14 3745.43 732.092 11
 11 -3 -13 5504.41 858.02 11
 11 -3 -12 93.1609 259.424 11
 11 3 -12 53.9129 162.903 10
 11 -3 -11 5638.65 855.115 11
 11 3 -11 5640.03 664.93 10
 11 -3 -10 2759.71 611.067 11
 11 -3 -9 56081.5 2656.06 11
 11 -3 -8 72103.2 3001.95 11
 11 -3 -7 137787 4497.69 11
 11 3 -7 132261 4194.16 9
 11 -3 -6 25981 1571.05 11
 11 3 -6 26244.9 1448.18 9
 11 3 -5 90814.4 2381.1 8
 11 3 -5 89873.8 3172.91 9
 11 -3 -5 91171.5 3313.31 11
 11 3 -4 10809.2 696.807 8
 11 3 -4 10026.8 855.406 9
 11 3 -3 50789.6 1895.09 8
 11 3 -3 50518.4 2143.98 9
 11 3 -2 16139.9 1097.79 9
 11 -3 -2 14714 1074.57 8
 11 3 -2 14920.7 919.905 8
 11 -3 -1 49478.9 2172.04 8
 11 3 -1 50371.8 2187.72 9
 11 3 -1 50439.5 1964.49 8
 11 -3 0 21417.6 1361.46 8
 11 3 0 22794.7 1368.96 9
 11 3 0 21866.2 1237.3 8
 11 -3 1 19006.8 1294.61 8
 -11 -3 -2 3438.33 479.33 11
 11 -3 2 3045.63 500.939 8
 -11 -3 -3 169089 5112.1 11
 11 -3 3 186772 5563.53 8
 11 -3 4 18791.4 1386.86 8
 -11 -3 -4 19424.1 1280.12 11
 -11 -3 -5 112485 3924.13 11
 11 -3 5 118519 4238.86 8
 -11 -3 -6 1304.2 387.259 11
 11 -3 6 1712.49 497.603 8
 -11 -3 -7 208068 6489.42 11
 11 -3 7 223204 6756.96 8
 -11 -3 -8 33536.9 2073.93 11
 11 -3 8 34976 2100.59 8
 11 3 8 29321.2 1744.73 9
 11 -3 9 233799 7413.16 8
 11 3 9 241165 6808.4 9
 11 3 9 244836 7671.46 8
 -11 -3 -9 242608 7498.55 11
 -11 -3 -10 49.0741 297.507 11
 11 -3 10 225.433 350.037 8
 11 3 10 249.24 330.72 8
 11 -3 11 867.744 379.882 8
 -11 -3 -11 916.452 443.809 11
 11 3 11 1305.33 508.516 8
 11 3 12 1195.2 480.693 8
 11 -3 12 906.759 474.978 8
 -11 -3 -13 2372.88 371.483 3
 11 3 13 2829.72 706.367 8
 11 3 14 7526.24 1253.74 8
 -11 -3 -14 6620.26 627.671 3
 -11 3 -15 425.426 271.83 1
 -11 -3 -15 473.324 285.126 3
 -11 -3 -15 542.806 269.112 1
 11 3 15 364.799 466.195 8
 -11 -3 -16 2217.3 456.212 3
 -11 3 -16 2723.6 501.808 1
 11 3 16 2813.8 815.909 8
 -11 -3 -16 2570.4 463.388 1
 -11 -3 -17 1685.35 418.592 3
 -11 3 -17 1058.95 421.251 1
 -11 -3 -17 1100.69 317.742 1
 11 3 17 246.38 461.265 8
 -11 -3 -18 1676.94 322.597 1
 -11 3 -18 2054.46 517.947 1
 -11 -3 -18 2824.48 503.153 3
 -11 3 -19 84883.1 3200.64 1
 -11 -3 -19 66871.6 2652.49 1
 -11 3 -20 3569.61 667.915 1
 -11 -3 -20 3476.29 488.212 1
 -11 3 -21 55124.2 2403.64 1
 -11 3 -22 2770.96 474.936 1
 -11 3 -23 2213.93 403.752 1
 -11 3 -24 575.436 238.095 1
 -11 3 -25 7596.26 602.529 1
 -11 3 -26 468.898 147.069 1
 11 -5 -28 11327.1 581.403 3
 11 -5 -27 7076.79 512.302 3
 11 5 -26 1763.08 334.563 4
 11 -5 -26 1614.84 520.117 3
 11 -5 -25 555.316 365.613 3
 11 5 -25 1504.71 377.276 4
 11 -5 -24 16307.9 1018.45 3
 11 5 -24 18009.8 1260.35 4
 11 5 -24 13916.7 1150.55 1
 11 -5 -23 22089.7 1210.19 3
 11 5 -23 23597 1533.8 4
 11 5 -23 23558.5 1458.18 1
 11 5 -22 2737.17 524.002 4
 11 -5 -22 1558.13 411.253 3
 11 5 -22 2807.41 682.945 1
 11 5 -21 74.6519 302.289 1
 11 -5 -21 -24.158 238.445 3
 11 5 -21 252.298 295.264 4
 11 5 -20 987.508 371.796 1
 11 -5 -20 984.669 309.605 3
 11 5 -20 1126.83 400.059 4
 11 -5 -19 7266.38 754.796 3
 11 5 -19 8229.8 958.044 4
 11 -5 -19 8813.31 1335.13 11
 11 5 -19 7083.25 882.743 1
 11 -5 -18 5702.6 631.506 3
 11 -5 -18 6126.1 1155.33 11
 11 5 -18 6505.1 812.063 1
 11 5 -18 5410 780.39 4
 11 -5 -17 5153.02 576.129 3
 11 5 -17 6553.45 823.073 4
 11 5 -17 6566.84 944.897 1
 11 -5 -17 6186.9 1154.43 11
 11 -5 -16 29421.9 2417.41 11
 11 5 -16 27464.8 1714.54 4
 11 -5 -16 23896.9 1298.87 3
 11 5 -16 27242.4 1533.7 1
 11 -5 -15 7721.93 1181.22 11
 11 -5 -15 9653.12 757.394 3
 11 5 -15 10226.1 859.461 1
 11 5 -15 9299.56 931.504 4
 11 -5 -14 10698 1368.22 11
 11 -5 -14 9739.88 732.351 3
 11 5 -14 12681.7 1057.49 4
 11 5 -14 11653 891.838 1
 11 5 -13 10317 1193.73 10
 11 -5 -13 10913.2 1343.68 11
 11 -5 -12 86712.5 3993.39 11
 11 5 -12 79058.3 3492.71 10
 11 -5 -11 17953.9 1602.25 11
 11 5 -11 18877.2 1484.31 10
 11 5 -10 44468.1 2384.75 10
 11 -5 -10 44712.1 2582.08 11
 11 5 -9 15293.7 1340.43 10
 11 -5 -9 16596.6 1450.96 11
 11 -5 -8 5750.16 818.329 11
 11 -5 -7 18749.9 1463.59 11
 11 -5 -6 572.92 353.402 11
 11 -5 -5 3306.58 602.905 11
 11 5 -4 14686.5 872.731 8
 11 -5 -4 15894 1265.23 11
 11 -5 -3 2640.97 545.379 11
 11 5 -3 2348.96 372.488 8
 11 -5 -2 70544.7 2986.77 11
 11 5 -2 78093.1 3217.82 9
 11 5 -1 21539.3 1541.91 9
 11 5 0 222084 6728.24 9
 11 5 1 41714.9 2217.54 9
 -11 -5 -1 38999 1755.36 11
 -11 -5 -2 27945.8 1492.47 11
 11 5 2 28341.2 1804.2 9
 -11 -5 -3 4385.87 589.575 11
 11 5 3 4381.51 689.788 9
 11 -5 3 3957.49 622.077 8
 -11 -5 -4 98889.2 3583.17 11
 11 5 4 100801 3895.35 9
 11 -5 4 101589 3793.47 8
 -11 -5 -5 14736.2 1238.05 11
 11 -5 5 15438.1 1264.29 8
 11 5 5 15391.6 1303.53 9
 -11 -5 -6 12745.6 1186.28 11
 11 5 6 12273.7 1151.57 9
 11 -5 6 12989.5 1188.88 8
 -11 -5 -7 15393.6 1420.13 11
 11 -5 7 18311.6 1410.78 8
 11 5 7 16427.7 1347.28 9
 -11 -5 -8 10739.1 1212.35 11
 11 -5 8 9385.99 1026.55 8
 11 5 8 9380.44 998.559 9
 11 -5 9 -162.482 303.451 8
 -11 -5 -9 131.256 283.414 11
 -11 -5 -10 11768.2 1387.9 11
 -11 -5 -11 13449.9 1605 11
 -11 5 -11 10300.1 878.995 1
 -11 -5 -12 26145.5 2315.11 11
 -11 5 -12 24216.5 1395.73 1
 11 5 12 28963.9 2398.99 8
 -11 5 -12 23489.5 1151.42 2
 -11 -5 -13 997.251 193.978 3
 -11 -5 -13 672.258 401.668 11
 11 5 13 1611.33 648.733 8
 -11 5 -13 1649.55 427.776 1
 -11 -5 -14 9288.21 724.527 3
 11 5 14 7217.14 1271.71 8
 -11 5 -14 8821.48 850.249 1
 -11 5 -15 19286.5 1302.92 1
 -11 -5 -15 18255.6 1091.59 3
 11 5 15 21935 2229.88 8
 -11 -5 -16 76077.3 2686.99 3
 -11 5 -16 79303.2 3098.46 1
 -11 5 -17 4179.4 647.332 1
 -11 5 -18 26336.4 1584.33 1
 -11 5 -19 4595.2 687.914 1
 -11 5 -20 861.202 326.213 1
 11 5 21 3467.7 474.263 7
 -11 5 -21 3307.49 535.676 1
 11 5 22 118.521 181.583 7
 -11 5 -22 655.113 277.523 1
 -11 5 -23 206.335 166.488 1
 -11 5 -24 958.703 253.168 1
 -11 5 -25 1664.2 229.847 1
 11 7 -26 2093.14 290.73 4
 11 -7 -25 1731.58 291.083 3
 11 7 -25 1360.3 297.492 4
 11 -7 -24 742.014 189.531 3
 11 7 -24 891.017 254.399 4
 11 -7 -23 5909.16 494.193 3
 11 7 -23 7543.62 747.148 4
 11 -7 -22 6549.71 570.074 3
 11 7 -22 7129.45 780.255 4
 11 7 -21 7603.67 820.572 4
 11 -7 -21 5897.34 568.758 3
 11 7 -21 8156.28 775.727 1
 11 -7 -20 32693.7 1468.5 3
 11 7 -20 34936.9 1912.87 4
 11 7 -20 32622.2 1758.41 1
 11 -7 -19 1499.88 337.477 3
 11 7 -19 1263.5 405.362 4
 11 7 -19 1050.71 355.907 1
 11 7 -18 7227.87 852.018 1
 11 7 -18 7126.6 833.09 4
 11 -7 -18 7059.82 648.513 3
 11 -7 -17 4611.79 530.496 3
 11 7 -17 5135.97 726.748 4
 11 -7 -16 7291.5 1264.03 11
 11 -7 -16 8082.32 692.413 3
 11 7 -16 8353.55 812.788 1
 11 7 -16 9134.66 962.358 4
 11 -7 -15 7942.32 1269.59 11
 11 7 -15 9865.76 844.799 1
 11 7 -15 9893.98 977.101 4
 11 -7 -14 1459.29 523.81 11
 11 7 -14 2271.07 402.217 1
 11 -7 -13 3213.66 746.968 11
 11 7 -13 3705.75 586.193 4
 11 7 -13 2868.11 478.749 1
 11 7 -12 26559.5 1599.09 4
 11 7 -12 27147.8 1384.21 1
 11 -7 -12 25230.4 2139.97 11
 11 7 -12 23868.7 1989.6 10
 11 -7 -11 30864.9 2314.05 11
 11 7 -11 33650.5 2309.97 10
 11 7 -11 31304.5 1703.46 4
 11 -7 -10 8129.22 1120.35 11
 11 7 -10 7969.36 1119.78 10
 11 7 -10 9125.36 863.923 4
 11 7 -9 3740.03 783.165 10
 11 -7 -9 4315.28 785.166 11
 11 -7 -8 58415.5 3072.97 11
 11 7 -8 57594.4 3153.32 10
 11 -7 -7 5927.2 926.183 11
 11 7 -7 5828.06 913.202 10
 11 7 -6 1094.33 447.333 10
 11 -7 -6 303.713 338.697 11
 11 -7 -5 3076 658.504 11
 11 7 -5 2521.81 588.942 10
 11 -7 -4 81724.6 3538.16 11
 11 -7 -3 38457.5 2238.97 11
 11 -7 -2 33613.2 2056.25 11
 11 -7 -1 30245.1 1909.59 11
 11 -7 0 27371.5 1800.54 11
 11 -7 1 43929.4 2350.64 11
 11 -7 2 23062.2 1647.29 11
 -11 -7 -3 1460.11 408.525 11
 -11 -7 -4 3930.74 651.801 11
 -11 -7 -5 10898.5 1069.58 11
 -11 -7 -6 7562.08 949.694 11
 -11 -7 -7 23316.4 1815.54 11
 -11 -7 -8 97340.6 4259.66 11
 -11 -7 -9 29615.6 2217.27 11
 -11 7 -9 29093.2 1477.29 4
 -11 -7 -10 10033.8 1332.42 11
 -11 7 -10 10909.6 866.163 4
 -11 7 -11 43787.7 1907.54 4
 -11 -7 -11 42649.4 2967.24 11
 11 7 12 385.399 277.885 8
 -11 7 -12 38.6998 175.18 1
 -11 -7 -12 830.425 515.36 11
 -11 7 -12 414.579 216.973 4
 -11 7 -13 3128.94 463.243 1
 11 7 13 4317.84 1051.89 8
 -11 7 -13 2760.63 444.913 4
 -11 7 -14 5570.41 629.529 4
 -11 7 -14 4894.42 628.115 1
 -11 7 -15 15637.3 1086.51 1
 -11 7 -15 15718.6 1019.93 4
 -11 7 -16 309.776 206.871 1
 -11 7 -17 14759.8 1039.7 1
 -11 7 -18 17909.4 1128.26 1
 11 7 19 1919.2 394.517 7
 -11 7 -19 1871.48 350.632 1
 -11 7 -20 67906.8 2365.03 1
 11 7 20 63601.5 2409.42 7
 11 7 21 2689.55 404.452 7
 -11 7 -21 2306.1 361.062 1
 11 7 22 2269.4 350.928 7
 -11 7 -22 2192.47 323.588 1
 -11 7 -23 1477.23 233.488 1
 11 7 23 1470.99 227.828 7
 11 9 -24 14269.7 778.864 4
 11 9 -23 1830.87 320.755 4
 11 9 -22 1591.98 305.83 4
 11 9 -21 10569.6 864.277 4
 11 9 -20 12539.3 1006.54 4
 11 9 -19 27911.2 1594.83 4
 11 9 -18 5021.97 690.144 4
 11 9 -17 10817.8 995.559 4
 11 9 -16 2104.77 504.096 4
 11 9 -15 22940.4 1530.66 4
 11 9 -14 4678.53 674.171 4
 -11 9 13 16540.6 1044.68 6
 11 9 -13 15517.7 1245.23 4
 -11 9 12 656.87 225.89 6
 11 -9 -12 895.717 459.98 11
 11 9 -12 697.834 329.259 4
 -11 9 11 13666.1 990.005 6
 11 -9 -11 12728 1520.01 11
 11 9 -11 14386.1 1182.16 4
 11 9 -10 890.919 548.101 10
 11 -9 -10 1111.58 329.007 11
 11 9 -10 1565.15 436.617 4
 -11 9 10 1092.05 287.263 6
 -11 9 9 48631.3 1989.63 6
 11 9 -9 47185 3124.6 10
 11 -9 -9 41314 2774.95 11
 -11 9 8 99362.8 3198.93 6
 11 9 -8 97076 4604.61 10
 11 9 -7 22946.5 1418.12 6
 -11 9 7 22523.4 1262.66 6
 11 -9 -7 20458.1 1840.74 11
 11 9 -7 21398.1 1990.58 10
 11 9 -6 13384.7 1033.77 6
 -11 9 6 12489 921.567 6
 11 -9 -6 11722.7 1342.43 11
 11 9 -6 12957 1514.55 10
 11 9 -5 19118.1 1270.57 6
 -11 9 5 16580.4 1063.45 6
 11 9 -5 14700.2 1748.19 10
 11 -9 -5 15669.9 1539.16 11
 11 9 -4 34228.4 1718.43 6
 -11 9 4 32537.4 1563.15 6
 11 9 -4 31784.9 2465.58 10
 11 -9 -4 30863.4 2162.38 11
 -11 9 3 49823.5 2067.89 6
 11 -9 -3 49254.7 2771 11
 11 9 -3 51629.1 2215.44 6
 11 9 -3 53549.5 3247.47 10
 11 -9 -2 3008.17 592.667 11
 11 9 -2 3090.62 521.632 6
 11 9 -2 2596.57 696.078 10
 -11 9 2 3327.39 488.866 6
 11 9 -2 2844.89 493.752 7
 11 9 -1 2430.25 448.379 6
 -11 9 1 2706.36 445.364 6
 11 9 -1 2671.88 731.689 10
 11 -9 -1 1716.03 539.521 11
 11 9 -1 2427.71 493.971 7
 11 9 0 987.737 383.818 7
 -11 9 0 696.433 237.55 6
 11 9 0 499.174 541.804 10
 11 9 0 740.206 233.678 6
 11 9 1 10876.7 857.231 6
 -11 9 -1 10791.3 890.605 6
 11 9 1 9994.48 1349.36 10
 11 9 1 11318 951.355 7
 11 9 2 32326.8 1555.37 6
 -11 9 -2 33250.5 1640.37 6
 11 9 2 31801.7 2496.85 10
 11 9 2 28456.2 1738.27 7
 11 9 3 413.452 298.216 7
 11 9 3 990.993 308.576 6
 11 9 3 1040 532.003 10
 -11 9 -3 936.813 371.603 6
 -11 9 -4 29367.3 1542.32 6
 11 9 4 25030.6 2197.27 10
 11 9 4 30062.6 1656.45 7
 11 9 4 26395.1 1364.73 6
 -11 9 -5 6535.32 695.659 6
 11 9 5 5547.71 1050.86 10
 11 9 5 6965.28 789.214 7
 11 9 6 410.111 274.613 7
 -11 9 -6 139.882 204.431 6
 -11 9 -7 28387.3 1493.69 6
 11 9 7 29722.5 1725.45 7
 -11 9 -8 16929.7 1113.76 6
 11 9 8 17838.6 1283.49 7
 -11 9 -9 36928.3 1783.28 4
 11 9 9 34327.5 1935.38 7
 -11 9 -10 6529.53 723.013 4
 11 9 10 7045.47 813.991 7
 11 9 11 585.129 270.263 7
 -11 9 -11 928.906 331.109 4
 11 9 12 7851.72 863.008 7
 -11 9 -12 7614.38 707.055 4
 11 9 13 2058.29 515.481 7
 -11 9 -13 2836.03 462.557 4
 11 9 14 912.816 388.182 7
 -11 9 -14 523.198 264.73 4
 11 9 15 460.783 357.752 7
 -11 9 -15 298.66 167.821 4
 11 9 16 452.127 353.422 7
 11 9 17 9484.6 859.383 7
 11 9 18 7123.42 692.317 7
 11 9 19 16505.6 1023.57 7
 11 9 20 31376.2 1380.19 7
 11 9 21 24847.1 1101.74 7
 11 11 -22 3350.71 308.391 4
 11 11 -21 2957.51 320.54 4
 -11 11 21 2832.66 307.069 7
 -11 11 20 689.92 188.966 7
 11 11 -20 561.368 188.128 4
 11 11 -19 363.222 216.637 4
 11 11 -18 10979.7 833.249 4
 11 11 -17 1254.47 318.383 4
 11 11 -16 33926.5 1691.34 4
 11 11 -15 776.367 325.353 4
 11 11 -14 502.01 254.187 4
 -11 11 13 4134.83 481.33 6
 11 11 -13 3894.03 606.715 4
 -11 11 12 77643.5 2713.17 6
 11 11 -12 82883.3 3135.03 4
 11 11 -11 4295.14 678.342 4
 -11 11 11 3621.31 487.135 6
 -11 11 10 2072.53 427.996 6
 11 11 -10 1753.51 440.386 4
 11 11 -9 3122.95 594.167 4
 -11 11 9 2738.18 482.142 6
 -11 11 8 6271.33 682.626 6
 -11 11 7 788.863 293.263 6
 -11 11 6 231.238 263.95 6
 11 11 -5 3578.44 594.795 6
 -11 11 5 4448.1 617.244 6
 11 11 -4 2583.32 497.313 6
 -11 11 4 2723.69 498.708 6
 11 11 -3 450.652 298.24 6
 -11 11 3 372.883 243.085 6
 11 11 -2 2991.76 507.26 6
 -11 11 2 2497.92 514.655 6
 11 11 -1 307.444 267.169 6
 -11 11 1 45.3142 305.814 6
 11 11 0 88827.4 3128.63 6
 -11 11 0 88418.9 3173.4 6
 11 11 1 35.9055 264.349 6
 -11 11 -1 512.007 318.709 6
 11 11 1 123.729 277.716 7
 11 11 2 1556.72 336.821 6
 -11 11 -2 1544.53 396.155 6
 11 11 2 1249.56 405.914 7
 11 11 3 1234.66 278.41 6
 -11 11 -3 1686.49 424.104 6
 11 11 3 1278.01 422.789 7
 11 11 4 58595.5 2239.48 6
 -11 11 -4 61282.8 2461.13 6
 11 11 4 59215.7 2509.12 7
 -11 11 -5 433.875 259.63 6
 11 11 5 159.848 250.7 7
 -11 11 -6 20211.7 1271.01 6
 11 11 6 22309.9 1373.97 7
 -11 11 -7 836.492 287.016 6
 11 11 7 1280.23 355.831 7
 -11 11 -8 8391.28 776.881 6
 11 11 8 9735.29 923.597 7
 -11 11 -8 7951.7 760.379 4
 11 11 9 -53.7952 233.865 7
 -11 11 -9 -47.8557 155.58 6
 -11 11 -9 111.796 194.331 4
 11 11 10 5566.47 719.798 7
 -11 11 -10 6214.11 643.559 4
 11 11 11 171.93 253.127 7
 -11 11 -11 159.534 179.172 4
 -11 11 -12 44557.2 1790.82 4
 11 11 12 45774 2060.5 7
 -11 11 -13 1245.75 275.975 4
 11 11 13 1585.92 501.46 7
 -11 11 -14 354.512 130.604 4
 11 11 14 -7.49211 213.628 7
 11 11 15 106.204 197.371 7
 11 11 16 72265.7 2456.07 7
 11 11 17 -324.271 241.484 7
 11 11 18 2762.58 347.488 7
 11 11 19 262.849 133.384 7
 11 13 -17 206.36 125.849 4
 11 13 -16 25451.5 1108.94 4
 11 13 -15 3703.26 412.314 4
 11 13 -14 14680 879.194 4
 11 13 -13 3234.63 423.74 4
 -11 13 12 1408.16 255.953 6
 11 13 -12 1860.92 332.293 4
 -11 13 11 9498.22 664.794 6
 11 13 -11 11230.8 840.32 4
 11 13 -10 696.594 291.025 4
 -11 13 10 258.564 179.86 6
 -11 13 9 17314.4 1001.47 6
 11 13 -9 18458 1156.98 4
 -11 13 8 18035.8 1073.03 6
 11 13 -8 20440.2 1211.51 4
 -11 13 7 24400.8 1274.94 6
 11 13 -7 23475.1 1329.76 4
 -11 13 6 631.888 227.529 6
 -11 13 5 5179.07 579.093 6
 -11 13 4 42887.3 1859.79 6
 -11 13 3 15005.6 1039.13 6
 -11 13 2 622.874 238.181 6
 -11 13 1 18157.6 1150.3 6
 -11 13 0 2420.18 470.674 6
 -11 13 -1 10458.3 858.183 6
 -11 13 -2 834.73 279.157 6
 -11 13 -3 23061.2 1289.26 6
 -11 13 -4 8049.39 744.55 6
 -11 13 -5 365.37 196.581 6
 11 13 5 258.511 184.917 7
 -11 13 -6 188.037 187.935 6
 -11 13 -6 300.856 201.739 4
 11 13 6 129.204 197.875 7
 -11 13 -7 2531.47 356.411 6
 -11 13 -7 3009.68 395.745 4
 11 13 7 3856.09 463.965 7
 -11 13 -8 28166.7 1283.75 4
 11 13 8 29521.1 1331.26 7
 -11 13 -9 20289.6 1000.71 4
 11 13 9 20967.5 1085.09 7
 -11 13 -10 2121.64 295.287 4
 11 13 10 1786.7 321.577 7
 -11 13 -11 3892.59 361.389 4
 11 13 11 4189.11 414.159 7
 11 13 12 8033.02 565.191 7
 11 13 13 596.514 161.457 7
 11 13 14 23.0293 88.6054 7
 11 15 -9 845.668 162.889 4
 -11 15 8 6966.72 435.016 6
 11 15 -8 7420.88 489.086 4
 -11 15 7 38.9176 125.633 6
 11 15 -7 146.537 111.539 4
 -11 15 6 371.07 144.447 6
 11 15 -6 427.983 141.847 4
 -11 15 5 6504.06 492.474 6
 11 15 -5 6454.51 475.199 4
 -11 15 4 5100.3 434.026 6
 11 15 -4 5080.11 416.314 4
 -11 15 3 1700.42 259.801 6
 11 15 -3 1935.18 261.178 4
 -11 15 2 1637.75 270.704 6
 11 15 -2 1076.32 198.23 4
 -11 15 1 2740.05 321.764 6
 11 15 -1 2542.48 293.472 4
 -11 15 0 520.355 206.064 6
 11 15 0 565.096 155.097 4
 -11 15 -1 1865.49 272.79 6
 11 15 1 1714.37 239.057 4
 -11 15 -2 2875.29 338.079 6
 -11 15 -2 2750.6 323.895 4
 -11 15 -3 11174.6 628.108 4
 -11 15 -4 2455.14 270.882 4
 -11 15 -5 2064.9 235.054 4
 12 0 -29 97.4087 131.382 3
 12 0 -28 4122.08 458.289 3
 12 0 -27 454.729 213.674 3
 12 0 -26 36391.7 1768.06 3
 12 0 -25 447.546 300.891 3
 12 0 -25 160.514 246.5 1
 12 0 -24 52535.8 2116.63 3
 12 0 -24 41334.3 2007.05 1
 12 0 -23 188.68 245.436 3
 12 0 -23 105.076 198.065 1
 12 0 -22 2100.11 542.434 1
 12 0 -22 1433.82 401.465 3
 12 0 -21 122.858 223.278 3
 12 0 -21 149.048 215.724 1
 12 0 -21 289.694 376.059 4
 12 0 -20 23043.6 1327.25 3
 12 0 -20 22216.3 1573.75 4
 12 0 -19 16.136 305.757 4
 12 0 -19 184.058 247.804 1
 12 0 -19 436.62 201.536 3
 12 0 -18 61404.5 2302.86 3
 12 0 -18 53451.9 2574.86 4
 12 0 -18 55957.6 2316.87 1
 12 0 -17 270.501 208.603 11
 12 0 -17 354.017 283.14 4
 12 0 -17 199.556 168.59 1
 12 0 -17 -68.9836 159.763 3
 12 0 -16 131448 4847.5 11
 12 0 -15 3.7693 235.478 11
 12 0 -14 71855.6 3060.43 11
 12 0 -13 285.133 266.355 11
 12 0 -12 93269.7 3375.84 11
 12 0 -11 24.7269 197.237 11
 12 0 -10 26689.2 1454.72 11
 12 0 -9 146.278 117.369 9
 12 0 -9 176.338 153.877 11
 12 0 -8 468760 11118.1 11
 12 0 -8 447410 10655.1 9
 12 0 -7 394.378 183.175 11
 12 0 -6 34424.7 1546.77 11
 12 0 -5 427.644 141.005 8
 12 0 -4 21750.9 1177.46 8
 12 0 -3 177.872 151.977 8
 12 0 -2 559429 13573.5 8
 12 0 -1 42.7669 157.275 8
 12 0 0 243218 6776.11 8
 12 0 1 -253.707 317.34 8
 12 0 2 582255 14291.7 8
 12 0 3 154.157 186.347 8
 12 0 4 235975 6895.8 8
 12 0 5 189.444 255.986 8
 12 0 6 9910.15 1067.19 8
 12 0 7 -255.722 373.94 8
 12 0 8 960.533 575.745 8
 12 0 9 568.573 433.242 8
 12 0 10 11792.1 1363.56 8
 12 0 11 -326.663 422.567 8
 12 0 12 2566.9 678.45 8
 -12 0 -13 -48.5838 168.689 3
 12 0 13 -527.975 417.645 8
 12 0 14 46810.3 3293.56 8
 -12 0 -14 43804 1889.87 3
 -12 0 -15 151.779 208.746 3
 -12 0 -15 138.299 163.559 2
 12 0 16 54022.4 3735.73 8
 -12 0 -16 51895.5 2440.3 1
 -12 0 -16 62305.5 2417.85 3
 -12 0 -17 248.486 274.133 3
 -12 0 -17 46.2682 211.755 1
 -12 0 -18 18103.4 1309.66 1
 -12 0 -19 11.9226 240.079 1
 -12 0 -20 4265.79 643.144 1
 -12 0 -21 40.6138 230.259 1
 -12 0 -22 102.963 224.219 1
 -12 0 -23 33.4403 235.135 1
 -12 0 -24 3102.98 418.983 1
 -12 0 -25 85.1109 103.464 1
 -12 0 -26 7730.81 479.636 1
 12 -2 -29 1622.88 251.191 3
 12 -2 -28 4649.66 462.424 3
 12 2 -27 3460.27 394.033 3
 12 -2 -27 3632.99 465.652 3
 12 2 -26 152.876 158.416 3
 12 -2 -26 311.635 338.82 3
 12 2 -26 126.614 217.661 1
 12 -2 -25 1485.5 397.976 3
 12 2 -25 1361.05 340.451 3
 12 2 -25 1097.66 405.097 1
 12 2 -24 7026.23 666.829 3
 12 -2 -24 6364.46 784.573 3
 12 2 -24 7949.67 937.61 4
 12 2 -24 9056.46 901.79 1
 12 2 -23 9611.28 795.404 3
 12 -2 -23 10250.4 860.953 1
 12 2 -23 10614.8 956.894 1
 12 -2 -23 8605.52 890.591 3
 12 2 -23 9506.7 1127.36 4
 12 2 -22 10931.7 889.337 3
 12 2 -22 11861.9 1056.18 1
 12 -2 -22 10494.8 1009.94 3
 12 -2 -22 9511.56 797.826 1
 12 2 -22 12079.5 1209.89 4
 12 2 -21 18697.3 1170.53 3
 12 -2 -21 18405.5 1230.7 3
 12 2 -21 18418.4 1562.68 4
 12 -2 -21 17274.9 1112.24 1
 12 2 -21 19191.5 1318.19 1
 12 -2 -20 808.712 345.747 11
 12 -2 -20 1059.84 320.189 3
 12 2 -20 1308.23 1368.45 1
 12 2 -20 520.053 373.593 4
 12 2 -20 690.519 288.68 3
 12 -2 -20 733.643 254.265 1
 12 -2 -19 3735.95 548.824 1
 12 2 -19 5332.07 769.721 4
 12 2 -19 5169.79 603.733 3
 12 -2 -19 6190.87 757.918 3
 12 2 -19 4671.04 672.844 1
 12 -2 -19 4252.06 907.582 11
 12 2 -18 44949.6 2083.38 1
 12 2 -18 46994.7 1856.35 3
 12 -2 -18 44712.3 1954.75 3
 12 -2 -18 42910.7 2830.31 11
 12 -2 -18 38221.4 1764.14 1
 12 2 -18 45083.6 2357.64 4
 12 2 -17 71517.3 2886.82 4
 12 2 -17 68229.8 2293.91 3
 12 2 -17 69389.1 2640.35 1
 12 -2 -17 71863.5 3590.9 11
 12 -2 -17 73731.6 2488.45 3
 12 -2 -16 73774.3 3674.4 11
 12 2 -16 71210 2944.22 4
 12 -2 -16 75233.8 2623.55 3
 12 2 -16 77711.9 2803.26 1
 12 -2 -15 24274.7 1896.53 11
 12 -2 -14 1170.21 398.778 11
 12 -2 -13 23759.8 1725.29 11
 12 -2 -12 10631.9 1088.6 11
 12 2 -12 10334.6 786.479 10
 12 2 -11 52162.5 1929.85 11
 12 -2 -11 52256.4 2587.14 11
 12 2 -11 52522.2 2107.44 10
 12 2 -10 25413.7 1151.6 11
 12 -2 -10 25930.8 1688.06 11
 12 2 -9 1121.84 194.749 11
 12 -2 -9 1673.38 471.928 11
 12 -2 -8 34606.5 1843.8 11
 12 2 -8 31535.5 1543.6 9
 12 2 -8 30788.9 1170.93 11
 12 2 -7 2149.53 246.554 11
 12 2 -7 2173.58 401.271 9
 12 -2 -7 2171.94 425.974 11
 12 2 -6 42443.4 1358.98 11
 12 -2 -6 42060.6 2003.5 11
 12 2 -6 39037.7 1790.58 9
 12 2 -5 112603 3120.36 8
 12 2 -5 112708 3588.64 9
 12 2 -4 161659 4442.23 8
 12 2 -3 99464.8 3216.03 8
 12 -2 -3 98204.6 3362.44 8
 12 2 -2 10230.6 842.368 8
 12 -2 -2 12053.7 970.982 8
 12 2 -1 901.346 257.479 8
 12 -2 -1 744.946 288.603 8
 12 -2 0 196044 5693.14 8
 12 2 0 178539 5264.21 8
 12 2 1 24750.3 1390.53 8
 12 -2 1 20962.1 1450.57 8
 12 2 2 2102.09 404.81 8
 12 -2 2 1915.35 445.198 8
 12 -2 3 2133.39 444.84 8
 12 2 3 656.246 270.389 8
 12 -2 4 3905.04 641.948 8
 12 2 4 4070.67 624.456 8
 12 2 5 2835.28 570.01 8
 12 -2 5 3266.22 607.158 8
 12 -2 6 3171.09 615.833 8
 12 2 6 2472.8 530.089 8
 12 2 7 58944.7 2845.07 8
 12 -2 7 58818.2 2852.29 8
 12 -2 8 46943.2 2555.86 8
 12 2 8 45807 2576.64 8
 12 2 9 6687.78 987.914 8
 12 -2 9 8354.39 1098.52 8
 12 -2 10 5923.96 921.368 8
 12 2 10 7914.25 1108.48 8
 12 -2 11 32700.4 2280.76 8
 12 2 11 34043.6 2497.59 8
 12 2 12 21357.4 2019.91 8
 12 -2 12 19836 1808.49 8
 -12 -2 -13 3888.41 567.027 3
 12 2 13 6296.19 1149.84 8
 12 -2 13 4837.45 847.829 8
 -12 -2 -14 277.314 208.012 3
 12 2 14 1120.76 654.934 8
 12 2 15 14770.7 1870.57 8
 -12 -2 -15 11122.7 1004.25 3
 -12 -2 -16 588.659 287.163 3
 12 2 16 1200.68 705.771 8
 -12 -2 -16 325.547 196.707 1
 -12 2 -16 978.307 404.97 1
 -12 2 -17 1283.33 468.022 1
 -12 -2 -17 1418.11 355.089 1
 12 2 17 1002.76 457.458 8
 -12 -2 -17 1735.71 453.837 3
 -12 2 -18 21751.3 1477.25 1
 -12 -2 -18 17835.7 1220.21 1
 -12 2 -19 8920.7 958.832 1
 -12 -2 -19 6272.03 706.944 1
 -12 -2 -20 2794.03 478.385 1
 -12 2 -20 3881.53 644.212 1
 -12 2 -21 240.762 314.58 1
 -12 -2 -21 67.9822 186.369 1
 -12 -2 -22 11090 818.677 1
 -12 2 -22 11652.5 976.038 1
 -12 -2 -23 12495.7 824.235 1
 -12 2 -23 14313.4 998.211 1
 -12 2 -24 5508.75 563.574 1
 -12 2 -25 2790.81 336.387 1
 -12 2 -26 920.643 190.202 1
 12 -4 -28 1889.37 266.681 3
 12 -4 -27 1063.78 374.885 3
 12 -4 -26 1442.23 321.992 3
 12 -4 -25 21241.5 1257.2 3
 12 4 -25 21779 1404.9 4
 12 -4 -24 904.7 290.42 3
 12 4 -24 1440.05 485.859 4
 12 4 -24 1230.27 417.989 1
 12 -4 -23 17409.9 1188.72 3
 12 4 -23 19504.3 1094.93 3
 12 4 -23 20532.4 1494.36 4
 12 -4 -22 9361.07 852.251 3
 12 4 -22 11664.2 1144.57 4
 12 4 -22 10992.4 992.627 1
 12 4 -22 8957.28 746.032 3
 12 4 -21 14119.8 924.32 3
 12 -4 -21 13069.1 1008.08 3
 12 4 -21 15686.2 1272.7 1
 12 4 -21 15841.7 1319.83 4
 12 4 -20 11734.4 852.27 3
 12 -4 -20 10880.3 936.563 3
 12 -4 -20 11248.2 1555.32 11
 12 4 -20 11236.1 1151.57 1
 12 4 -20 13720.6 1272.1 4
 12 -4 -19 732.194 664.079 11
 12 4 -19 1136.68 475.7 4
 12 4 -19 1346.45 461.653 1
 12 -4 -19 949.324 302.204 3
 12 -4 -18 8298.88 745.73 3
 12 -4 -18 9567.55 1361.77 11
 12 4 -18 7339.2 919.529 4
 12 4 -17 346.963 318.258 1
 12 -4 -17 233.226 526.995 11
 12 4 -17 508.519 379.29 4
 12 -4 -17 -338.423 235.743 3
 12 -4 -16 50899.1 3181.95 11
 12 4 -16 43944.1 2171.11 1
 12 4 -16 49625.5 2358.08 4
 12 -4 -16 46881.4 1934.96 3
 12 4 -15 1258.02 349.798 1
 12 -4 -15 1115.14 486.546 11
 12 4 -15 714.877 302.641 4
 12 -4 -15 1003.12 309.092 3
 12 -4 -14 2853.13 710.27 11
 12 4 -13 29301.5 1773.1 10
 12 -4 -13 28459.8 2151.22 11
 12 -4 -12 21.769 299.586 11
 12 4 -12 584.364 329.13 10
 12 4 -11 13664.4 1215.04 10
 12 -4 -11 15741.3 1458.92 11
 12 4 -10 17533.8 1321.48 10
 12 -4 -10 16842 1478.59 11
 12 -4 -9 39610.2 2277.99 11
 12 -4 -8 25096.5 1741.78 11
 12 -4 -7 19161.6 1466.75 11
 12 -4 -6 59559.5 2720.15 11
 12 4 -6 64358.2 2714.37 9
 12 -4 -5 18818.9 1378.62 11
 12 4 -5 20121.3 1393.19 9
 12 4 -5 17906.5 819.704 8
 12 -4 -4 95105.6 3469.38 11
 12 4 -4 83519.3 2767.96 8
 12 4 -4 92605.6 3414.3 9
 12 4 -3 80080.9 3106.03 9
 12 4 -3 75430.5 2582.22 8
 12 4 -2 639.563 312.986 9
 12 4 -2 800.183 266.782 8
 12 4 -1 31924.6 1773.51 9
 12 4 -1 30257.2 1531.04 8
 12 4 0 51279.9 2383.69 9
 12 -4 0 50410.8 2356.48 8
 12 -4 1 218.475 235.816 8
 12 4 1 134.123 277.294 9
 -12 -4 -2 10093.9 868.093 11
 12 4 2 9901.49 991.587 9
 12 -4 2 10649.3 1019.52 8
 -12 -4 -3 142787 4553.99 11
 12 -4 3 150837 4964.7 8
 12 4 3 147526 4867.56 9
 -12 -4 -4 21412.5 1428.23 11
 12 4 4 22015.2 1516.99 9
 12 -4 4 25970.6 1702.76 8
 -12 -4 -5 32791.1 1885.98 11
 12 4 5 33568.9 1944.31 9
 12 -4 5 35427.2 2062 8
 12 4 6 215237 6537.73 9
 -12 -4 -6 213946 6583.11 11
 12 -4 6 224998 6896.67 8
 -12 -4 -7 29437.3 1931.89 11
 12 4 7 28910.5 1778.06 9
 12 -4 7 30651.1 1998.19 8
 -12 -4 -8 26806.2 1925.34 11
 12 4 8 23638.6 1583.62 9
 12 -4 8 25123.8 1825 8
 12 4 9 19191.2 1390.98 9
 -12 -4 -9 16803.7 1652.17 11
 12 -4 9 18792.4 1579.2 8
 12 -4 10 21745.2 1726.58 8
 -12 -4 -10 19385.7 1810.11 11
 12 4 10 22761.2 1949.14 8
 -12 -4 -11 771.575 501.539 11
 12 4 11 529.588 419.179 8
 12 4 12 8934.78 1241.94 8
 -12 -4 -12 7097.99 645.18 3
 -12 4 -13 18585.1 1011.07 2
 -12 -4 -13 17431.7 1068.32 3
 -12 -4 -14 436.698 225.074 3
 12 4 14 -271.493 645.789 8
 -12 4 -14 314.731 284.962 1
 12 4 15 24349 2430.36 8
 -12 -4 -15 21150.1 1251.06 3
 -12 4 -15 24894.9 1499.57 1
 -12 4 -16 854.895 361.824 1
 -12 -4 -16 865.035 302.269 3
 -12 4 -17 414.076 326.1 1
 -12 4 -18 2417.16 559.75 1
 -12 4 -19 2159.35 497.138 1
 -12 4 -20 3427.65 619.47 1
 -12 4 -21 8553.38 790.279 1
 12 4 21 7662.08 694.863 7
 -12 4 -22 5710.68 689.817 1
 -12 4 -23 5293.72 570.223 1
 -12 4 -24 936.404 229.055 1
 -12 4 -25 3040.89 320.06 1
 -12 4 -26 3362.04 288.125 1
 12 -6 -27 474.375 127.262 3
 12 6 -26 18634.8 1008.77 4
 12 -6 -26 16066.3 817.08 3
 12 -6 -25 9264.65 637.207 3
 12 6 -25 8555.23 742.141 4
 12 6 -24 18143.2 1214.59 4
 12 -6 -24 17168.1 951.988 3
 12 -6 -23 531.816 252.866 3
 12 6 -23 371.21 339.883 1
 12 6 -23 -176.388 286.199 4
 12 -6 -22 932.982 305.112 3
 12 6 -22 727.48 375.361 1
 12 6 -22 534.486 297.689 4
 12 -6 -21 1452.5 381.62 3
 12 6 -21 2332.02 544.243 4
 12 6 -21 2954.64 573.27 1
 12 -6 -20 1632.78 378.37 3
 12 6 -20 1943.31 540.25 4
 12 6 -20 2338.22 573.326 1
 12 -6 -19 1296.73 298.206 3
 12 6 -19 1131.59 405.882 4
 12 6 -19 1936.25 450.737 1
 12 6 -18 186.168 298.082 4
 12 6 -18 838.13 811.531 1
 12 -6 -18 107.311 350.904 11
 12 -6 -18 -79.4692 165.382 3
 12 -6 -17 20437.3 1160.36 3
 12 6 -17 22981.3 1534.46 4
 12 -6 -17 22468.2 2194.91 11
 12 6 -17 23155 1383.58 1
 12 6 -16 6819.59 834.726 4
 12 -6 -16 5951.03 1101.32 11
 12 6 -16 5949.14 740.914 1
 12 -6 -16 5262.85 601.003 3
 12 -6 -15 4963.82 969.244 11
 12 -6 -15 5631.98 596.535 3
 12 6 -15 6292.23 732.243 1
 12 6 -15 5911.55 737.1 4
 12 -6 -14 82003.6 4193.61 11
 12 -6 -14 75618.2 2544.91 3
 12 6 -14 81717.5 2861.49 1
 12 6 -14 79806.7 3128.84 4
 12 6 -13 5055.64 554.23 1
 12 -6 -13 4115.68 865.919 11
 12 -6 -13 3935.44 432.573 3
 12 6 -13 4179.86 731.433 10
 12 6 -13 3858.62 583.621 4
 12 -6 -12 82612 4064.75 11
 12 6 -12 85510.2 3828.43 10
 12 6 -12 82814.7 3108.01 4
 12 -6 -11 3530.54 687.505 11
 12 6 -11 4208.9 755.593 10
 12 -6 -10 23313.9 1874.35 11
 12 6 -10 22073.9 1737.23 10
 12 -6 -9 152.891 222.077 11
 12 6 -9 207.856 210.098 10
 12 -6 -8 13213.8 1347.25 11
 12 6 -8 11958.3 1290.11 10
 12 -6 -7 1256.04 469.861 11
 12 -6 -6 2398.89 515.441 11
 12 -6 -5 12542.8 1257.08 11
 12 -6 -4 3519.42 668.642 11
 12 6 -3 13308.8 966.371 8
 12 -6 -3 13367.9 1236.36 11
 12 -6 -2 127717 4578.21 11
 12 -6 -1 8488.41 972.89 11
 -12 -6 -2 59359.3 2485.68 11
 -12 -6 -3 39761.7 2027.75 11
 -12 -6 -4 36163.3 1992.77 11
 -12 -6 -5 1174.76 282.285 11
 -12 -6 -6 3486.41 651.61 11
 -12 -6 -7 623.027 296.784 11
 -12 -6 -8 734.664 359.624 11
 -12 -6 -9 5134.1 933.285 11
 -12 6 -10 491.151 184.248 1
 -12 -6 -10 2311.36 714.197 11
 -12 -6 -11 7570.93 1197.23 11
 -12 6 -11 6638.94 666.34 1
 12 6 11 7929.16 1302.56 8
 -12 6 -12 828.805 352.084 1
 -12 -6 -12 778.812 425.752 11
 12 6 12 790 594.054 8
 -12 6 -13 5713.52 659.061 1
 12 6 13 6501.57 1229.68 8
 -12 6 -14 83699.7 3133.3 1
 12 6 14 100972 5211.86 8
 -12 6 -15 5071.05 686.226 1
 -12 6 -16 87547.9 3211.85 1
 -12 6 -17 2462.27 472.755 1
 -12 6 -18 594.609 328.871 1
 12 6 19 19037.1 1202.69 7
 -12 6 -19 18942.2 1265.42 1
 12 6 20 3163.43 461.547 7
 -12 6 -20 2891.9 473.593 1
 12 6 21 412.741 183.492 7
 -12 6 -21 -170.348 228.955 1
 12 6 22 1152.35 260.847 7
 -12 6 -22 1064.51 254.852 1
 -12 6 -23 3912.92 410.494 1
 12 6 23 3362.11 354.557 7
 -12 6 -24 1163.09 199.158 1
 12 8 -25 1318.8 248.239 4
 12 8 -24 1805.37 328.393 4
 12 8 -23 2035.28 411.238 4
 12 8 -22 4263.43 565.452 4
 12 8 -21 29833 1606.14 4
 12 8 -20 10897.6 977.817 4
 12 8 -19 675.258 331.926 4
 12 8 -18 7108.63 840.589 4
 12 8 -17 118702 4140.39 4
 12 8 -16 2212.8 497.579 4
 12 8 -15 10997 1044.36 4
 12 -8 -15 11100.9 1530.73 11
 -12 8 14 847.832 242.955 6
 12 -8 -14 828.201 526.313 11
 12 8 -14 1155.58 414.341 4
 12 -8 -13 3331.22 765.125 11
 -12 8 13 4627.16 531.948 6
 12 8 -13 4609.08 679.985 4
 12 8 -12 8383.04 906.501 4
 12 -8 -12 8466.87 1303.3 11
 12 -8 -11 3717.97 751.116 11
 12 8 -11 3553.18 720.998 10
 12 8 -11 4222.34 651.572 4
 12 8 -10 2692.24 487.091 4
 12 -8 -10 1341.37 540.755 11
 12 8 -10 1484.87 506.496 10
 12 8 -9 17171.7 1736.32 10
 12 -8 -9 17772.8 1727.47 11
 12 8 -8 4423.09 916.697 10
 12 -8 -8 4334.76 857.936 11
 12 8 -7 12209.1 974.661 6
 12 -8 -7 11117.8 1291.52 11
 12 8 -7 12927.8 1484.59 10
 12 8 -6 5742.58 672.425 6
 12 8 -6 6306.61 1004.92 10
 12 -8 -6 5175.84 899.254 11
 12 8 -5 241534 6532.49 6
 12 8 -5 251405 8101.03 10
 12 8 -4 21605.4 1309.63 6
 -12 8 4 22705.1 1241.06 6
 12 8 -4 22557.7 1909.09 10
 12 -8 -4 21136.7 1700.14 11
 -12 8 3 14557.1 949.752 6
 12 8 -3 11216 1587.37 10
 12 -8 -3 14198 1412.22 11
 12 8 -2 808.254 486.731 10
 12 -8 -2 304.889 253.35 11
 12 -8 -1 23000.7 1745.7 11
 12 -8 0 378.864 273.079 11
 12 -8 1 3915.25 727.036 11
 12 -8 2 1647.97 499.476 11
 -12 8 -2 1311 330.975 6
 -12 8 -3 709.945 251.461 6
 12 8 3 318.68 242.419 7
 -12 8 -4 1609.55 397.384 6
 12 8 4 1053.37 335.268 7
 -12 8 -5 37006.2 1723.45 6
 12 8 5 38133.9 1938.09 7
 12 8 6 22550.5 1950.25 10
 -12 8 -6 24393 1346.07 6
 12 8 6 23020.5 1524.27 7
 -12 8 -7 211711 5987.56 6
 -12 -8 -7 217321 7213.27 11
 -12 -8 -8 8992.57 1174.05 11
 12 8 8 8508.41 880.387 7
 -12 -8 -9 1312.72 496.288 11
 -12 8 -9 1287.35 336.247 4
 -12 8 -10 99.379 194.367 4
 12 8 11 66080.1 3967.7 8
 -12 8 -11 57127.8 2315.37 4
 -12 8 -12 138.134 217.618 4
 -12 8 -13 1079.09 275.328 4
 -12 8 -14 464.541 215.236 4
 -12 8 -15 1382.92 303.462 1
 12 8 15 1121.21 399.21 7
 12 8 16 2194.57 447.451 7
 -12 8 -16 1929.39 359.251 1
 -12 8 -17 6490.82 610.543 1
 12 8 17 6639.34 735.012 7
 12 8 18 5718.31 637.03 7
 -12 8 -18 6544.16 603.67 1
 -12 8 -19 43110 1675.47 1
 12 8 19 41493.1 1782.93 7
 12 8 20 3798.13 469.5 7
 -12 8 -20 3795.79 429.407 1
 12 8 21 324.411 162.734 7
 -12 8 -21 320.843 148.052 1
 12 8 22 3046.16 322.384 7
 12 10 -23 6552.56 476.653 4
 12 10 -22 730.031 216.038 4
 12 10 -21 1550.4 317.905 4
 12 10 -20 17252.8 1053.25 4
 12 10 -19 48.1756 209.274 4
 12 10 -18 1293.56 361.722 4
 12 10 -17 4294.29 617.513 4
 12 10 -16 801.666 352.334 4
 12 10 -15 1181.33 423.925 4
 12 10 -14 13929.8 1162.65 4
 -12 10 14 14646 947.291 6
 -12 10 13 33669.2 1599.19 6
 12 10 -13 36450 1944.21 4
 -12 10 12 12431.3 915.23 6
 12 10 -12 13378.6 1129.04 4
 12 10 -11 812.67 394.976 4
 -12 10 11 811.272 293.162 6
 -12 10 10 6336.25 671.342 6
 12 10 -10 6301.35 816.264 4
 -12 10 9 16530.7 1069.74 6
 12 -10 -9 15043 1631.62 11
 -12 10 8 147.885 232.596 6
 12 -10 -8 -61.8547 332.405 11
 12 -10 -7 -298.193 354.745 11
 -12 10 7 313.372 241.682 6
 -12 10 6 11672.2 912.891 6
 12 -10 -6 9423.17 1272.49 11
 12 10 -5 8975.67 887.672 6
 -12 10 5 7895.9 767.257 6
 12 -10 -5 6556.74 1042.3 11
 12 10 -5 5426.16 1148.52 10
 12 10 -4 66010.1 2633.75 6
 -12 10 4 61298.5 2437.56 6
 12 10 -4 57126 3673.91 10
 -12 10 3 4756.8 620.604 6
 12 10 -3 4550.87 626.184 6
 12 10 -3 3628.85 839.945 10
 12 10 -2 1397.25 369.238 6
 12 10 -2 2164.26 755.86 10
 -12 10 2 2164.24 413.38 6
 12 10 -1 20600.4 1313.04 6
 -12 10 1 19706.5 1259.39 6
 12 10 -1 22561.9 1352.75 7
 12 10 -1 19780.4 2057.17 10
 12 10 0 8877.51 824.997 6
 -12 10 0 9875.77 878.609 6
 12 10 0 8168.88 1393.41 10
 12 10 0 9561.04 891.413 7
 12 10 1 6682.39 725.972 6
 -12 10 -1 7817.77 773.532 6
 12 10 1 4808.5 1035.28 10
 12 10 1 6964.36 795.175 7
 12 10 2 11230 888.071 6
 -12 10 -2 10379 885.634 6
 12 10 2 10742.8 1474.77 10
 12 10 2 11245.7 995.685 7
 12 10 3 15983.5 1061.56 6
 -12 10 -3 17061.1 1161.69 6
 12 10 3 17522.6 1228.7 7
 12 10 4 3474.91 465.872 6
 -12 10 -4 3573.66 540.711 6
 12 10 4 3902.57 595.418 7
 12 10 5 2269.05 446.324 7
 -12 10 -5 2071.93 441.807 6
 -12 10 -6 33381 1659.02 6
 12 10 6 32029.6 1821.32 7
 12 10 7 2568.52 529.601 7
 -12 10 -7 3513.7 518.291 6
 12 10 8 1112.56 402.868 7
 -12 10 -8 568.86 165.834 6
 12 10 9 319.016 302.606 7
 -12 10 -9 379.898 177.399 6
 -12 10 -9 965.443 257.98 4
 12 10 10 246.313 310.54 7
 -12 10 -10 -25.9569 166.11 4
 12 10 11 3386.79 594.001 7
 -12 10 -11 3377.87 453.294 4
 12 10 12 1013.11 375.512 7
 -12 10 -12 1100.69 239.476 4
 12 10 13 2170.52 506.615 7
 -12 10 -13 1755.56 316.277 4
 -12 10 -14 14166.6 878.552 4
 12 10 14 17030.1 1158.03 7
 12 10 15 41209.2 1897.44 7
 12 10 16 33320.1 1597.72 7
 12 10 17 4362.54 553.157 7
 12 10 18 1433.42 331.933 7
 12 10 19 679.811 208.628 7
 12 10 20 79.5856 116.394 7
 12 12 -20 123.316 98.6859 4
 12 12 -19 270.058 126.242 4
 12 12 -18 1961.26 290.991 4
 12 12 -17 5837.02 540.293 4
 12 12 -16 14058.3 893.971 4
 12 12 -15 1375.09 348.171 4
 12 12 -14 14193.5 980.402 4
 -12 12 13 23102.5 1131.2 6
 12 12 -13 26823.1 1426.3 4
 12 12 -12 26650.8 1479.19 4
 -12 12 12 24585 1227.72 6
 -12 12 11 551.209 211.637 6
 12 12 -11 688.359 315.147 4
 -12 12 10 213.905 227.969 6
 12 12 -10 488.949 311.154 4
 -12 12 9 24370.9 1312.25 6
 12 12 -9 24440.1 1466.12 4
 -12 12 8 6.3782 192.347 6
 12 12 -8 374.39 244.388 4
 -12 12 7 805.57 286.248 6
 -12 12 6 24056.5 1369 6
 -12 12 5 2709.09 480.926 6
 -12 12 4 13245.5 1013.4 6
 -12 12 3 620.015 263.493 6
 -12 12 2 11034.3 936.755 6
 -12 12 1 25935.6 1491.23 6
 -12 12 0 172.431 304.804 6
 -12 12 -1 175.582 314.175 6
 -12 12 -2 8596.7 807.894 6
 12 12 2 8105.78 791.323 7
 -12 12 -3 20586.1 1284.7 6
 12 12 3 19751.3 1250.53 7
 -12 12 -4 27312.3 1479.73 6
 12 12 4 25529.3 1404.97 7
 -12 12 -5 1298.18 341.779 6
 12 12 5 1906.33 412.606 7
 -12 12 -6 19994.6 1196.21 6
 12 12 6 20115 1244.09 7
 -12 12 -7 9462.36 777.4 6
 -12 12 -7 9991.56 797.812 4
 12 12 7 9680.07 840.272 7
 -12 12 -8 17043.8 1034.3 6
 -12 12 -8 18938.1 1095.37 4
 -12 12 -9 444.838 203.153 4
 12 12 9 985.375 317.951 7
 -12 12 -10 1763.99 304.917 4
 12 12 10 2101.65 369.767 7
 12 12 11 564.76 268.101 7
 -12 12 -11 595.484 209.784 4
 -12 12 -12 1210.8 250.568 4
 12 12 12 1405.4 318.223 7
 12 12 13 4307.58 470.962 7
 12 12 14 2030.05 326.634 7
 12 12 15 10121.9 649.781 7
 12 12 16 13584.3 709 7
 12 14 -14 150.734 100.333 4
 12 14 -13 480.067 144.146 4
 12 14 -12 818.322 199.044 4
 -12 14 11 1238.11 181.24 6
 12 14 -11 1154.81 241.589 4
 -12 14 10 2104.51 276.866 6
 12 14 -10 2170.41 319.229 4
 -12 14 9 14244.2 774.058 6
 12 14 -9 14936.5 856.899 4
 -12 14 8 930.176 233.74 6
 12 14 -8 453.667 204.931 4
 -12 14 7 1812.36 301.891 6
 12 14 -7 2810.31 387.465 4
 -12 14 6 97.7187 157.129 6
 12 14 -6 509.764 201.577 4
 -12 14 5 53913 1944.08 6
 12 14 -5 52509.5 1941.11 4
 -12 14 4 1731.24 305.906 6
 12 14 -4 1800.6 309.312 4
 -12 14 3 5327.42 542.282 6
 -12 14 2 696.021 262.89 6
 -12 14 1 12582.6 844.256 6
 -12 14 0 5773.42 574.441 6
 -12 14 -1 -45.0086 196.416 6
 -12 14 -2 -261.103 198.052 6
 -12 14 -3 372.245 188.431 6
 -12 14 -4 2582.73 357.84 6
 -12 14 -4 2198.04 311.025 4
 -12 14 -5 5415.88 506.75 6
 -12 14 -5 4559.21 438.463 4
 -12 14 -6 2139.85 290.179 4
 -12 14 -7 69372.2 2084.24 4
 13 -1 -29 2536.75 328.997 3
 13 1 -28 10599.4 679.625 3
 13 -1 -28 11460.7 732.998 3
 13 1 -27 7932.6 646.146 3
 13 -1 -27 8848.3 718.842 3
 13 -1 -26 26345.6 1344.39 3
 13 1 -26 26323.1 1295.74 3
 13 1 -25 43153.1 1830.18 3
 13 -1 -25 44160.4 1915.95 3
 13 1 -25 42852.9 1918.97 1
 13 1 -24 3495.61 520.438 3
 13 -1 -24 4153.87 630.677 3
 13 -1 -24 3694.03 580.751 1
 13 1 -24 2008.24 527.517 1
 13 1 -23 4596.07 657.03 3
 13 -1 -23 5350.11 642.735 3
 13 -1 -23 6405.14 900.767 1
 13 1 -23 3672.18 674.073 1
 13 1 -22 -681.759 315.068 1
 13 -1 -22 207.631 272.192 3
 13 1 -22 183.728 414.033 4
 13 1 -22 344.019 294.988 3
 13 -1 -22 1118.41 632.835 1
 13 1 -21 2136.58 501.749 1
 13 1 -21 1628.76 377.354 3
 13 -1 -21 2236.05 515.318 3
 13 -1 -21 2097.79 597.95 1
 13 1 -21 2106.01 584.731 4
 13 -1 -20 356.588 551.135 1
 13 1 -20 578.727 376.661 1
 13 1 -20 791.911 366.541 3
 13 -1 -20 490.012 261.453 3
 13 1 -20 698.496 442.549 4
 13 -1 -19 995.15 331.979 1
 13 1 -19 598.594 302.132 1
 13 -1 -19 780.869 330.742 3
 13 -1 -19 484.353 387.067 11
 13 1 -19 1476.95 509.123 4
 13 1 -19 945.513 337.933 3
 13 -1 -18 44796.4 2840.9 11
 13 1 -18 52406.6 2053.38 3
 13 -1 -18 52657.4 2121.92 3
 13 -1 -18 49575.5 2373.34 4
 13 -1 -18 43603.6 1997.05 1
 13 1 -18 49375.1 2423.62 4
 13 1 -18 49856.2 2168.22 1
 13 -1 -17 19686.1 1729.13 11
 13 1 -17 18756.1 1370.2 4
 13 -1 -17 19981.7 1404.4 4
 13 -1 -17 17826.8 1115.14 1
 13 1 -17 18897.7 1236.67 1
 13 -1 -17 22701.8 1239.19 3
 13 1 -17 21455.6 1159.58 3
 13 -1 -16 56056.5 2940.54 11
 13 -1 -16 53060 2390.42 4
 13 -1 -16 56448.1 2137.39 3
 13 1 -16 49531.7 2336.82 4
 13 -1 -15 13921.5 1362.37 11
 13 -1 -14 32552.7 2026.09 11
 13 1 -14 33643.7 1849.32 11
 13 -1 -13 5454.26 765.53 11
 13 1 -13 4461.06 583.154 11
 13 1 -12 16571.5 1123.09 11
 13 -1 -12 16375.4 1304.87 11
 13 -1 -11 97410.4 3614.08 11
 13 1 -11 95830.6 3180.97 11
 13 1 -10 67947.6 2375.57 11
 13 -1 -10 72376.6 2809.45 11
 13 -1 -9 50713.1 2248.05 11
 13 1 -9 47364.5 1857.73 11
 13 1 -9 47606.9 1875.96 9
 13 1 -8 78168.6 2524.99 11
 13 1 -8 73393.6 2567.01 9
 13 -1 -8 78749 2942.51 11
 13 1 -7 56041.1 1986.72 11
 13 -1 -7 59204.7 2376.92 11
 13 -1 -6 219577 6213.63 11
 13 1 -6 215209 5669.72 8
 13 1 -5 8113.4 654.208 8
 13 -1 -5 7875.63 735.052 8
 13 -1 -4 6509.31 691.425 8
 13 1 -4 7169.71 658.725 8
 13 -1 -3 53569.5 2277.07 8
 13 1 -3 53929 2256.51 8
 13 1 -2 146521 4620.02 8
 13 -1 -2 153695 4784.97 8
 13 -1 -1 153768 4857.66 8
 13 1 -1 146387 4656.68 8
 13 -1 0 75405.1 3042.55 8
 13 1 0 73094.2 2859.04 8
 13 -1 1 30693.8 1751.7 8
 13 1 1 27381.9 1580.7 8
 13 -1 2 141270 4722.78 8
 13 1 2 145343 4634.95 8
 13 1 3 10739.8 1022.31 8
 13 -1 3 10415.1 1022.38 8
 13 1 4 50745.1 2468.76 8
 13 -1 4 52822.9 2550.31 8
 13 -1 5 85007.8 3517.81 8
 13 1 5 84148.1 3486.09 8
 13 -1 6 3736.11 689.359 8
 13 1 6 3797.17 700.643 8
 13 -1 7 41244.9 2427.18 8
 13 1 7 39222.2 2373.79 8
 13 1 8 438.738 435.757 8
 13 -1 8 450.488 239.229 8
 13 1 9 365.992 304.167 8
 13 -1 9 221.902 250.113 8
 13 1 10 38453.5 2655.73 8
 13 -1 10 37210.5 2531.15 8
 13 1 11 1068.18 561.78 8
 13 -1 11 13.3183 515.358 8
 13 -1 12 28318.3 2327.07 8
 13 1 12 30446.2 2526.15 8
 13 -1 13 17943.6 1899.38 8
 13 1 13 19968.9 2117.4 8
 -13 -1 -13 19129.3 1152.45 3
 -13 1 -13 15889.2 1095.99 3
 -13 1 -14 51375.4 1976.46 2
 13 1 14 52785.8 3676.45 8
 13 -1 14 54908.7 3479.42 8
 -13 -1 -14 54617.5 2169.19 3
 13 1 15 355.713 457.396 8
 -13 1 -15 1233.15 285.696 2
 13 -1 15 531.819 418.051 8
 -13 -1 -15 1230.61 312.214 3
 -13 -1 -16 126.098 260.135 3
 -13 1 -16 -261.454 222.979 1
 13 1 17 14734 1944.5 8
 -13 1 -17 15365.8 1258.74 1
 -13 -1 -17 15427.6 1184.2 1
 -13 -1 -18 9200.68 904.212 1
 -13 1 -18 8135.94 890.139 1
 -13 -1 -19 11372.1 997.004 1
 -13 1 -19 12124.3 1110.81 1
 -13 -1 -20 3303.79 571.743 1
 -13 1 -20 3023.57 536.677 1
 -13 1 -21 1643.23 445.958 1
 -13 -1 -21 1591.38 396.474 1
 -13 1 -22 9697.57 835.735 1
 -13 -1 -22 8028.1 762.682 1
 -13 -1 -23 142.776 136.649 1
 -13 1 -23 340.393 237.656 1
 -13 -1 -24 2904.41 369.464 1
 -13 1 -24 3363.25 419.337 1
 -13 1 -25 3063.29 340.877 1
 -13 1 -26 136.779 87.3075 1
 13 -3 -29 8991.42 552.771 3
 13 -3 -28 185.541 162.569 3
 13 -3 -27 3982.09 453.844 3
 13 3 -26 -242.026 214.568 3
 13 -3 -26 46.808 203.029 3
 13 3 -25 3618.15 428.205 3
 13 -3 -25 4248.48 546.728 3
 13 3 -25 4894.05 680.512 1
 13 3 -25 3223.21 592.059 4
 13 3 -24 3531.94 475.54 3
 13 3 -24 4800.3 773.268 4
 13 -3 -24 3388.92 586.397 3
 13 3 -23 14352.2 993.9 3
 13 -3 -23 15806.8 1129.22 3
 13 3 -23 17905.3 1252.03 1
 13 3 -23 16519.7 1400.19 4
 13 3 -22 13284.4 939.943 3
 13 -3 -22 11943.9 978.702 3
 13 3 -22 12743.4 1080.31 1
 13 3 -22 13423.9 1301.76 4
 13 3 -21 7967.44 786.421 3
 13 -3 -21 7767.83 860.969 3
 13 3 -21 8015.83 984.705 4
 13 3 -20 99.5044 278.673 1
 13 3 -20 56.2054 168.159 3
 13 -3 -20 290.61 327.081 11
 13 -3 -20 378.083 344.441 3
 13 3 -20 84.6852 459.593 4
 13 3 -19 178841 4954.36 3
 13 -3 -19 169186 6875.27 11
 13 3 -19 180253 5867.87 4
 13 3 -19 188124 5469.43 1
 13 -3 -19 166511 5113.51 3
 13 3 -18 11097.4 842.425 3
 13 -3 -18 12534.7 1547.88 11
 13 3 -18 12123.3 1179.92 4
 13 -3 -18 10738.9 865.418 3
 13 3 -18 11561.9 1044.63 1
 13 3 -17 120074 3523.06 3
 13 -3 -17 113212 5102.93 11
 13 3 -17 111298 4185.56 4
 13 -3 -17 118009 3684.37 3
 13 3 -17 121588 3954.44 1
 13 3 -16 2328.04 514.003 4
 13 -3 -16 3304.38 715.587 11
 13 -3 -16 2415.57 383.732 3
 13 3 -16 1487.74 467.234 1
 13 3 -15 2354.31 431.832 1
 13 -3 -15 2177.01 514.639 11
 13 3 -15 2746.49 470.232 4
 13 -3 -14 331.22 391.852 11
 13 -3 -13 1079 448.303 11
 13 -3 -12 18553.5 1603.52 11
 13 3 -12 18546.2 1271.53 10
 13 -3 -11 27065.7 1881.58 11
 13 -3 -10 3093.69 640.123 11
 13 -3 -9 1354.57 420.068 11
 13 3 -8 3224.7 546.338 9
 13 -3 -8 3277.25 620.708 11
 13 3 -7 218920 6286.25 9
 13 -3 -7 221850 6576.69 11
 13 -3 -6 5382.98 718.866 11
 13 3 -6 4369.97 285.689 8
 13 3 -6 4483.22 594.861 9
 13 3 -5 88982.8 2219.58 11
 13 3 -5 94248.2 3292.47 9
 13 3 -5 89221.4 2647.32 8
 13 -3 -5 97017.9 3504.02 11
 13 3 -4 5008.7 637.988 9
 13 3 -4 4177.47 488.648 8
 13 3 -3 22216.8 1252.04 8
 13 3 -3 22627 1410.87 9
 13 3 -2 45207.2 1956.71 8
 13 -3 -2 45093.6 2171.98 8
 13 3 -2 45436 2144.01 9
 13 -3 -1 60702.2 2634.29 8
 13 3 -1 59838.9 2369.27 8
 13 -3 0 66607.5 2812.36 8
 13 3 0 61822.6 2502.96 8
 13 -3 1 70838.8 2988.75 8
 13 3 1 68242.6 2692.74 8
 13 -3 2 13671.1 1223.43 8
 13 3 2 11895.4 1016.86 8
 13 -3 3 24735.5 1702.97 8
 13 3 3 24533.5 1525.69 8
 13 3 4 7439.95 872.151 8
 13 -3 4 6521.47 888.456 8
 13 -3 5 193173 6165.94 8
 13 3 5 180514 5862.71 8
 13 -3 6 47399 2563.88 8
 13 3 6 44204.5 2421.24 8
 13 3 7 27542.2 1919.48 8
 13 -3 7 29302.2 2002.56 8
 13 -3 8 2620.64 643.597 8
 13 3 8 2238.97 581.424 8
 13 3 9 67166.3 2987.19 9
 13 -3 9 72709.2 3433.59 8
 13 3 9 67136 3455.6 8
 13 3 10 37626.2 2559.42 8
 13 -3 10 36105.9 2364.52 8
 13 -3 11 110203 4611.77 8
 13 3 11 108337 4942.99 8
 13 -3 12 9239.04 1196.48 8
 13 3 12 11453 1471.06 8
 -13 -3 -12 10707.4 805.312 3
 13 3 13 7573.8 1202.27 8
 -13 -3 -13 7470.65 693.397 3
 -13 3 -13 7060.54 598.788 2
 -13 3 -14 358.899 174.227 2
 13 3 14 300.715 593.768 8
 -13 -3 -14 713.508 305.151 3
 13 3 15 -149.701 593.853 8
 -13 -3 -15 866.205 272.91 3
 -13 3 -15 371.75 362.157 1
 -13 -3 -16 208.208 232.655 1
 -13 3 -16 -19.5028 298.1 1
 13 3 16 -286.385 323.202 8
 -13 -3 -16 8.7241 260.308 3
 -13 -3 -17 10510 906.56 1
 13 3 17 13229.1 1712.89 8
 -13 3 -17 11857.4 1149.1 1
 -13 -3 -18 1678.77 340.747 1
 -13 3 -18 1363.69 477.128 1
 -13 -3 -19 2486.17 443.232 1
 -13 3 -19 3408.84 641.673 1
 -13 3 -20 1043.69 401.048 1
 -13 -3 -20 621.676 252.075 1
 -13 3 -21 29965.3 1666.75 1
 -13 3 -22 320.219 254.835 1
 -13 3 -23 32835.6 1554.63 1
 -13 3 -24 836.152 261.127 1
 -13 3 -25 650.208 191.304 1
 -13 3 -26 606.449 135.174 1
 13 -5 -28 6478.75 450.017 3
 13 -5 -27 11219.3 672.622 3
 13 5 -26 41671.4 1766.11 4
 13 -5 -26 40514.6 1552.26 3
 13 -5 -25 16919.9 978.733 3
 13 5 -25 20205.9 1234.32 4
 13 -5 -24 5775.03 622.766 3
 13 5 -24 6437.54 766.942 4
 13 -5 -23 604.02 356.998 3
 13 5 -23 560.195 342.738 4
 13 -5 -22 16976.1 1078.91 3
 13 5 -22 17963.9 1270.41 1
 13 5 -22 17028.9 1340.03 4
 13 -5 -21 8292.34 788.084 3
 13 5 -21 9008.06 925.117 1
 13 5 -21 8514.62 945.927 4
 13 5 -20 13.3465 401.274 4
 13 -5 -20 992.364 312.931 3
 13 5 -20 365.165 321.619 1
 13 5 -19 1960.11 498.589 1
 13 -5 -19 2086.06 704.609 11
 13 -5 -19 943.222 298.034 3
 13 5 -19 792.311 308.647 4
 13 5 -18 5088.13 721.068 1
 13 -5 -18 3140.42 523.79 3
 13 -5 -18 5079.09 1148.81 11
 13 5 -18 4643.65 703.085 4
 13 5 -17 2257.1 434.185 1
 13 -5 -17 1453.77 562.4 11
 13 -5 -17 1860.54 377.523 3
 13 5 -17 1920.96 469.733 4
 13 -5 -16 9548.94 1367.1 11
 13 -5 -16 9230 770.407 3
 13 5 -16 10246.6 992.105 4
 13 5 -16 10324.5 908.993 1
 13 5 -15 4556.75 573.953 1
 13 5 -15 3941.23 617.132 4
 13 -5 -15 4400.88 531.098 3
 13 -5 -15 3794.85 851.628 11
 13 -5 -14 69735.5 2459.93 3
 13 -5 -14 80226.6 4020.39 11
 13 5 -14 72778.9 2932.97 4
 13 5 -14 79672.5 2743.77 1
 13 -5 -13 2683.52 561.337 11
 13 5 -13 1403.05 462.703 10
 13 5 -13 2915.52 519.379 4
 13 -5 -12 24067.1 2018.39 11
 13 5 -12 27238.6 1849.53 10
 13 -5 -11 2219.5 562.901 11
 13 5 -11 2371.6 596.984 10
 13 5 -10 130812 4770.86 10
 13 -5 -10 131451 5045.65 11
 13 -5 -9 38279.2 2355.05 11
 13 -5 -8 160002 5595.29 11
 13 -5 -7 12657.3 1269.53 11
 13 -5 -6 18622.7 1488.19 11
 13 -5 -5 6003.83 816.107 11
 13 -5 -4 57056.5 2713.89 11
 13 5 -4 57542.1 2735.26 9
 13 5 -4 51937.1 2030.49 8
 13 5 -3 7604.54 704.419 8
 13 -5 -3 7980.6 949.817 11
 13 5 -3 7963.99 950.98 9
 13 5 -2 29425.9 1890.6 9
 13 5 -2 27501.3 1496.19 8
 13 5 -1 168.658 378.8 9
 13 5 -1 -5.23648 197.304 8
 13 5 0 11746.4 1150 9
 13 5 1 45223 2416.51 9
 13 5 2 294346 8528.26 9
 13 -5 2 292875 8390.57 8
 -13 -5 -3 22549.3 1484.86 11
 13 -5 3 25687.2 1744.08 8
 13 5 3 24148.3 1724.76 9
 -13 -5 -4 2143.88 513.07 11
 13 5 4 2998.33 622.221 9
 13 -5 4 2183.99 515.039 8
 -13 -5 -5 17902.6 1417.15 11
 13 5 5 17799.6 1463.81 9
 13 -5 5 17724.9 1485.32 8
 -13 -5 -6 33325.9 2110.5 11
 13 -5 6 35634.8 2201.37 8
 13 5 6 36460.6 2159.08 9
 -13 -5 -7 9275.47 1111.89 11
 13 5 7 8124.51 973.08 9
 13 -5 7 8586.99 1041.82 8
 13 5 8 38764.3 2247.17 9
 -13 -5 -8 41071.8 2546.91 11
 13 -5 8 42337.6 2442.34 8
 -13 -5 -9 838.684 405.366 11
 13 -5 9 633.581 280.62 8
 13 5 9 1159.57 358.422 8
 -13 -5 -10 15687.4 1678.18 11
 13 5 10 17160 1790.95 8
 -13 5 -11 -102.65 148.062 2
 13 5 11 965.815 573.564 8
 -13 5 -12 58822.4 2410.21 1
 13 5 12 65607.6 3895.5 8
 -13 5 -12 61060.5 2174.23 2
 13 5 13 32813.4 2733.17 8
 -13 5 -13 29605.7 1390.73 2
 -13 5 -13 29668.8 1623.31 1
 -13 5 -14 20621.9 1350.95 1
 13 5 14 21995.4 2298.47 8
 -13 5 -15 20280.6 1446.76 1
 13 5 15 26477.7 2638.8 8
 -13 5 -16 2778.51 555.568 1
 -13 5 -17 5919.72 742.082 1
 -13 5 -18 43277.4 2074.65 1
 13 5 19 953.462 292.033 7
 -13 5 -19 1233.39 406.102 1
 -13 5 -20 11109.7 891.444 1
 13 5 20 11171.6 838.377 7
 13 5 21 4427.65 494.6 7
 -13 5 -21 3839.26 522.413 1
 13 5 22 1617.98 300.943 7
 -13 5 -22 1216.31 325.441 1
 -13 5 -23 660.618 205.876 1
 -13 5 -24 1117.53 223.063 1
 -13 5 -25 375.517 117.258 1
 13 7 -26 302.3 157.815 4
 13 7 -25 25193.9 1224 4
 13 -7 -25 21392.5 925.959 3
 13 7 -24 3125.99 433.188 4
 13 -7 -24 3139.84 357.77 3
 13 -7 -23 4929.03 473.182 3
 13 7 -23 6351.49 689.935 4
 13 -7 -22 5690.88 537.924 3
 13 7 -22 7276.06 788.646 4
 13 -7 -21 456.264 166.1 3
 13 7 -21 212.673 288.104 4
 13 -7 -20 7870.09 690.463 3
 13 7 -20 9046.41 967.123 4
 13 -7 -19 1145.05 304.735 3
 13 7 -19 523.727 265.009 1
 13 7 -19 1205.18 441.134 4
 13 -7 -18 69723.4 2491.23 3
 13 7 -18 73265.3 3032.99 4
 13 -7 -17 3161.75 431.903 3
 13 7 -17 2986.25 509.303 1
 13 7 -17 4072.85 670.421 4
 13 -7 -16 20136.1 1142.68 3
 13 7 -16 22511 1497.32 4
 13 -7 -16 21215.9 2158.11 11
 13 7 -16 21382.7 1345.68 1
 13 -7 -15 22381.5 2196.46 11
 13 -7 -15 22513.1 1158.25 3
 13 7 -15 24949.9 1558.56 4
 13 7 -15 23710.4 1391.59 1
 13 -7 -14 6425.26 1134.91 11
 13 7 -14 7182.27 731.57 1
 13 7 -14 5984.07 757.361 4
 13 7 -13 24625.6 2073.27 10
 13 7 -13 24142.5 1414.04 1
 13 -7 -13 25241.7 2228.29 11
 13 7 -13 25867.7 1553.19 4
 13 7 -12 294.895 258.828 10
 13 -7 -12 358.21 338.88 11
 13 7 -12 399.126 225.192 4
 13 7 -12 408.518 201.726 1
 13 -7 -11 10625 1388.7 11
 13 7 -11 9991.35 1283.26 10
 13 7 -11 11030 963.898 4
 13 -7 -10 590.283 321.828 11
 13 7 -10 690.026 437.235 10
 13 7 -10 -60.1706 235.734 4
 13 7 -9 28251.8 2162.48 10
 13 -7 -9 29382.1 2212.69 11
 13 7 -8 2125.71 707.387 10
 13 -7 -8 1460.86 505.526 11
 13 7 -7 8851.63 1142.35 10
 13 -7 -7 8694 1143.85 11
 13 -7 -6 80547.8 3718.06 11
 13 -7 -5 14152.1 1368.57 11
 13 -7 -4 71.4317 304.658 11
 13 -7 -3 4401.01 766.406 11
 13 -7 -2 7980.26 1013.07 11
 13 -7 -1 43726.7 2494.57 11
 13 -7 0 23923.4 1775.12 11
 13 -7 1 116489 4508.39 11
 -13 -7 -4 62964.7 2891.18 11
 -13 -7 -5 -666.103 398.656 11
 13 7 6 100741 3513.91 7
 -13 -7 -6 96641.4 4054.27 11
 -13 -7 -7 5845.22 941.855 11
 -13 -7 -8 3780.53 736.338 11
 -13 -7 -9 22546.6 1967.41 11
 13 7 10 73473.3 4159.63 8
 -13 7 -11 4960.59 544.97 1
 13 7 11 5401.73 1129.84 8
 13 7 12 9639.64 1525.59 8
 -13 7 -12 10526.8 861.886 1
 13 7 13 12354.6 1713.39 8
 -13 7 -13 11523.1 897.443 1
 -13 7 -14 11421.1 916.173 1
 -13 7 -15 24800.8 1390.25 1
 -13 7 -16 2238.12 425.937 1
 -13 7 -17 19284 1201.02 1
 13 7 17 17424 1186.14 7
 13 7 18 2616.68 460.092 7
 -13 7 -18 2214.08 436.267 1
 13 7 19 244.267 206.585 7
 -13 7 -19 519.807 203.972 1
 -13 7 -20 17084.4 986.267 1
 13 7 20 14588.7 959.916 7
 13 7 21 820.059 247.023 7
 -13 7 -21 666.365 234.816 1
 -13 7 -22 28937.3 1184.27 1
 13 7 22 29859.8 1202.17 7
 -13 7 -23 300.149 120.608 1
 13 9 -25 6431.64 431.446 4
 13 9 -24 5375.86 460.048 4
 13 9 -23 368.147 166.218 4
 13 9 -22 274.847 170.747 4
 13 9 -21 128.749 207.421 4
 13 9 -20 4238.7 567.309 4
 13 9 -19 36573.5 1829.56 4
 13 9 -18 60229.3 2569.2 4
 13 9 -17 34823.2 1875.31 4
 13 9 -16 32616.2 1835.47 4
 13 9 -15 1377.81 403.258 4
 -13 9 14 1150.9 270.576 6
 13 9 -14 1444.21 407.998 4
 13 9 -13 359.026 253.453 4
 -13 9 13 -175.014 247.536 6
 -13 9 12 657.007 257.304 6
 13 9 -12 805.919 360.357 4
 13 -9 -12 466.334 498.276 11
 -13 9 11 1864.35 385.552 6
 13 -9 -11 2623.5 742.207 11
 13 9 -11 1949.56 493.547 4
 -13 9 10 390.857 233.25 6
 13 -9 -10 296.493 340.372 11
 13 9 -10 53.4105 293.216 4
 -13 9 9 11159.9 871.593 6
 13 -9 -9 9753.36 1346.15 11
 13 9 -9 11823.7 1515.93 10
 -13 9 8 10024.5 815.737 6
 13 -9 -8 10600.2 1336.4 11
 13 9 -8 8024.95 1254.4 10
 -13 9 7 90933.4 3038.72 6
 13 9 -7 92766.5 4545.69 10
 13 9 -6 65240.8 2640.32 6
 -13 9 6 64004.3 2412.15 6
 13 9 -6 61081.7 3599.47 10
 13 -9 -6 60001.6 3339.4 11
 13 9 -5 72096.4 2786.38 6
 -13 9 5 69616.2 2564.91 6
 13 -9 -5 65380.5 3491.53 11
 13 9 -5 70862.7 3861.6 10
 13 9 -4 420.316 287.981 6
 13 -9 -4 109.727 241.664 11
 -13 9 4 839.173 300.453 6
 13 9 -4 82.9213 417.862 10
 13 9 -3 14402.1 1069.35 6
 -13 9 3 12842.9 939.804 6
 13 -9 -3 12312.2 1361.57 11
 13 9 -3 12637 1579.29 10
 13 9 -3 14267.7 1039.32 7
 13 9 -2 22975.4 1378.83 6
 -13 9 2 24499.4 1338.52 6
 13 9 -2 22490.2 2169.02 10
 13 -9 -2 20924.2 1809.1 11
 13 9 -2 22252.8 1384.12 7
 13 9 -1 1473.97 335.779 6
 13 9 -1 1856.96 795.008 10
 13 -9 -1 1273.13 469.586 11
 -13 9 1 2051.18 398.806 6
 13 9 -1 2456.96 417.085 7
 13 9 0 19649.6 1196.41 6
 -13 9 0 19290.9 1211.95 6
 13 9 0 19611.2 1957 10
 13 9 0 19230.9 1331.03 7
 13 9 1 1148.3 336.606 6
 -13 9 -1 913.196 270.954 6
 13 9 1 697.314 286.442 10
 13 9 1 653.704 235.527 7
 13 9 2 12221.8 913.221 6
 -13 9 -2 11406.9 931.188 6
 13 9 2 12205.9 1503.03 10
 13 9 2 11844.6 1084.16 7
 13 9 3 13337.7 955.065 6
 -13 9 -3 14661 1064.02 6
 13 9 3 13041.9 1592.56 10
 13 9 3 13641.4 1158.05 7
 -13 9 -4 17337.3 1144.69 6
 13 9 4 17319.3 1769.45 10
 13 9 4 16712 1286.61 7
 13 9 5 1720.79 472.895 7
 13 9 5 2248.11 687.553 10
 -13 9 -5 1698.23 364.398 6
 -13 9 -6 20581.8 1272.63 6
 13 9 6 19992.7 1403.2 7
 -13 9 -7 25032.5 1393.61 6
 13 9 7 26129 1594.56 7
 13 9 8 1621.59 551.466 7
 -13 9 -8 2113.59 360.958 6
 13 9 8 1981.12 600.16 8
 13 9 9 21070.5 2126.72 8
 -13 9 -9 21984.5 1310.06 4
 13 9 9 23846.6 1528.44 7
 -13 9 -10 24811.9 1386.41 4
 13 9 10 25374 1584.63 7
 -13 9 -11 44952.6 1944.66 4
 13 9 11 47213.1 2292.57 7
 13 9 12 444.939 294.849 7
 -13 9 -12 763.916 219.28 4
 13 9 13 1265.42 381.031 7
 13 9 14 4367.35 641.569 7
 13 9 15 2783.89 517.603 7
 13 9 16 801.567 368.688 7
 13 9 17 1110.29 296.202 7
 13 9 18 890.089 302.575 7
 13 9 19 223.275 187.445 7
 13 9 20 12985.6 788.443 7
 13 9 21 21402 934.21 7
 13 11 -22 2224.74 251.619 4
 -13 11 21 2021.81 253.031 7
 13 11 -21 2551.2 312.468 4
 -13 11 20 1651.19 249.08 7
 13 11 -20 1552.33 276.427 4
 13 11 -19 422.628 185.287 4
 13 11 -18 1345.25 310.679 4
 13 11 -17 -114.736 261.533 4
 13 11 -16 5389.25 644.983 4
 13 11 -15 65.8671 225.447 4
 -13 11 14 57570.1 2069.29 6
 13 11 -14 58191.2 2459.48 4
 -13 11 13 3948.16 481.374 6
 13 11 -13 2638.44 486.91 4
 -13 11 12 159.354 215.279 6
 13 11 -12 -105.436 258.804 4
 -13 11 11 1229.83 320.24 6
 13 11 -11 339.187 266.611 4
 -13 11 10 101174 3352.27 6
 13 11 -10 106741 3756.05 4
 -13 11 9 -272.767 237.205 6
 13 11 -9 8.9743 258.061 4
 -13 11 8 10971.2 906.666 6
 -13 11 7 -89.4384 218.276 6
 -13 11 6 554.752 297.275 6
 -13 11 5 3232.66 490.306 6
 -13 11 4 4340.29 623.453 6
 -13 11 3 9361.41 840.362 6
 13 11 -2 8782.66 856.702 6
 -13 11 2 7543.67 770.91 6
 13 11 -1 3143.42 529.697 6
 -13 11 1 2815.68 502.147 6
 13 11 -1 3393.79 539.511 7
 13 11 0 19463.2 1283.04 6
 -13 11 0 20903.3 1327.5 6
 13 11 0 21611.3 1317.71 7
 13 11 1 446.101 222.786 6
 -13 11 -1 477.449 278.115 6
 13 11 1 888.094 332.667 7
 13 11 2 122105 3762.94 6
 -13 11 -2 122691 3955.74 6
 13 11 2 115759 3956.52 7
 13 11 3 769.776 369.178 7
 -13 11 -3 314.41 229.339 6
 -13 11 -4 6443.83 707.893 6
 13 11 4 6668 731.385 7
 -13 11 -5 14854 1048.26 6
 13 11 5 13293 1071.72 7
 -13 11 -6 11126.6 874.879 6
 13 11 6 11396.3 951.664 7
 -13 11 -7 2714.15 467.214 6
 13 11 7 3339.35 551.887 7
 -13 11 -8 13123.7 905.305 6
 -13 11 -8 14704.2 987.348 4
 13 11 8 15072.8 1125.85 7
 -13 11 -9 5177.1 529.98 6
 -13 11 -9 5851.83 596.004 4
 13 11 9 6798.88 824.514 7
 -13 11 -10 45.349 165.397 4
 13 11 10 625.264 305.278 7
 -13 11 -11 474.71 185.728 4
 13 11 11 1161.71 493.443 7
 -13 11 -12 9663.62 681.567 4
 13 11 12 10587.1 894.966 7
 13 11 13 -49.6251 243.779 7
 13 11 14 56773.5 2225.28 7
 13 11 15 13739.9 915.124 7
 13 11 16 1361.83 307.813 7
 13 11 17 339.236 172.932 7
 13 11 18 13974.4 732.215 7
 13 13 -17 26086.8 1023.58 4
 13 13 -16 835.507 182.565 4
 13 13 -15 2940.95 352.892 4
 13 13 -14 1249.08 249.169 4
 -13 13 13 90.9224 118.428 6
 13 13 -13 172.339 141.945 4
 -13 13 12 2376.95 320.81 6
 13 13 -12 2553 390.178 4
 -13 13 11 249.85 174.164 6
 13 13 -11 299.354 175.614 4
 -13 13 10 9136.8 684.501 6
 13 13 -10 9475.17 764.195 4
 -13 13 9 2692.22 405.729 6
 13 13 -9 2797.51 434.288 4
 -13 13 8 1704.63 341.809 6
 13 13 -8 1257.77 315.154 4
 -13 13 7 18701.2 1100.74 6
 13 13 -7 18224.2 1111 4
 -13 13 6 27018.2 1379.15 6
 13 13 -6 28486.7 1449.32 4
 -13 13 5 25938.1 1351.65 6
 -13 13 4 1095.79 342.125 6
 -13 13 3 1336.19 395.707 6
 -13 13 2 15003.3 1023.38 6
 -13 13 1 4325.65 554.378 6
 -13 13 0 1327.91 322.983 6
 -13 13 -1 5437.35 626.591 6
 -13 13 -2 -8.08819 244.212 6
 -13 13 -3 14457.1 970.466 6
 -13 13 -4 580.505 260.248 6
 13 13 4 508.547 178.075 7
 -13 13 -5 15768.1 965.886 6
 13 13 5 15277.2 906.933 7
 -13 13 -6 30700.7 1402.68 6
 -13 13 -6 31426.1 1391.75 4
 13 13 6 31624.8 1396.96 7
 -13 13 -7 7529.67 618.162 6
 -13 13 -7 9038.58 653.566 4
 -13 13 -8 1201.56 228.074 4
 13 13 8 1002.32 254.838 7
 -13 13 -9 1830.81 245.921 4
 13 13 9 2283.98 477.009 7
 13 13 10 5882.08 528.787 7
 13 13 11 10301.1 648.335 7
 13 13 12 1461.71 248.835 7
 13 13 13 1348.57 203.675 7
 -13 15 8 6978.6 426.527 6
 13 15 -8 6921.22 428.328 4
 -13 15 7 864.019 186.398 6
 13 15 -7 912.622 164.773 4
 -13 15 6 8521.71 534.318 6
 13 15 -6 7552.44 472.156 4
 -13 15 5 2900.59 319.174 6
 13 15 -5 2412.76 269.163 4
 -13 15 4 364.587 171.761 6
 13 15 -4 268.547 113.084 4
 -13 15 3 440.509 178.15 6
 13 15 -3 121.078 88.6235 4
 -13 15 2 7346.48 533.228 6
 13 15 -2 5888.56 427.979 4
 -13 15 1 5256.3 449.548 6
 13 15 -1 4093.02 325.739 4
 -13 15 0 4098.96 393.557 6
 13 15 0 3338.51 296.459 4
 -13 15 -1 3425.01 363.29 6
 -13 15 -1 2944.53 294.84 4
 -13 15 -2 4370.5 394.219 6
 -13 15 -2 3585.28 319.457 4
 -13 15 -3 6401.76 419.146 4
 14 0 -29 258.186 144.118 3
 14 0 -28 65181.2 2096.11 3
 14 0 -27 9.71886 199.035 3
 14 0 -26 116360 3537.09 3
 14 0 -25 282.469 274.404 3
 14 0 -24 5883.88 1033.4 3
 14 0 -24 22078.2 1496.56 1
 14 0 -23 247.811 258.612 3
 14 0 -23 171.326 308.799 1
 14 0 -22 5735.11 687.948 3
 14 0 -22 5316.07 631.892 1
 14 0 -21 -373.203 388.4 4
 14 0 -21 -67.5152 215.215 3
 14 0 -21 92.5334 276.813 1
 14 0 -20 32261.1 1605.09 3
 14 0 -20 30116.9 1897.92 4
 14 0 -20 29134.6 1710.13 1
 14 0 -19 17.9016 194.129 1
 14 0 -19 -342.378 256.321 3
 14 0 -19 -239.234 266.246 4
 14 0 -18 31460.3 1561.62 3
 14 0 -18 29524.6 1776.92 4
 14 0 -18 29023.1 1556.86 1
 14 0 -17 478.668 333.687 4
 14 0 -17 417.73 261.182 3
 14 0 -17 73.1273 208.293 1
 14 0 -16 97514.4 3948.21 11
 14 0 -16 94693 3442.4 4
 14 0 -15 131.916 203.199 11
 14 0 -14 28925.8 1797.25 11
 14 0 -13 -2.36328 147.912 11
 14 0 -12 119474 4064.34 11
 14 0 -11 0.67146 283.417 11
 14 0 -10 430880 10772.1 11
 14 0 -10 426800 10122.8 9
 14 0 -9 -12.6887 117.299 9
 14 0 -9 156.361 167.881 11
 14 0 -8 13412.8 985.774 11
 14 0 -7 424.033 214.493 11
 14 0 -5 178.519 169.464 8
 14 0 -4 24753.3 1431.53 8
 14 0 -3 -286.454 281.439 8
 14 0 -2 22962.6 1482.04 8
 14 0 -1 354.045 205.943 8
 14 0 0 206677 6156.68 8
 14 0 1 -31.0906 251.898 8
 14 0 2 31437.8 1856.27 8
 14 0 3 -67.2442 228.078 8
 14 0 4 62062.2 2876.14 8
 14 0 5 -27.6251 318.964 8
 14 0 6 105995 4266.33 8
 14 0 7 195.12 346.096 8
 14 0 8 44931.5 2738.74 8
 14 0 9 410.028 428.04 8
 14 0 10 73284 3922.6 8
 14 0 11 -749.952 673.676 8
 14 0 12 174267 7027.63 8
 14 0 13 -759.338 530.188 8
 -14 0 -13 200.404 186.82 3
 14 0 14 15147.5 1930.26 8
 -14 0 -15 328.591 228.194 2
 14 0 15 283.6 257.661 8
 -14 0 -16 46053.1 1838.04 2
 14 0 16 41256.5 3293.58 8
 -14 0 -17 -390.428 335.673 1
 -14 0 -18 18891.2 1366.03 1
 -14 0 -19 -146.565 285.217 1
 -14 0 -20 16300.7 1194.51 1
 -14 0 -21 -125.945 260.705 1
 -14 0 -22 489.487 238.064 1
 -14 0 -23 -6.87886 154.548 1
 -14 0 -24 1198.18 263.172 1
 -14 0 -25 133.107 111.824 1
 14 -2 -29 1510.72 239.89 3
 14 -2 -28 4432.76 471.408 3
 14 2 -28 3385.17 360.455 3
 14 2 -27 3048.16 367.001 3
 14 -2 -27 2774.14 423.73 3
 14 -2 -26 17495.5 1029.37 3
 14 2 -26 15388.9 912.754 3
 14 2 -25 1022.76 297.926 3
 14 -2 -25 830.057 312.061 3
 14 2 -25 693.342 375.635 1
 14 2 -24 368.21 250.029 3
 14 2 -24 110.387 359.208 4
 14 2 -23 5037.74 610.069 3
 14 -2 -23 4536.5 627.526 3
 14 2 -23 3614.04 697.539 4
 14 2 -23 4843.45 951.021 1
 14 2 -22 1373 380.091 3
 14 -2 -22 1010.3 333.715 1
 14 2 -22 2258.67 830.407 1
 14 -2 -22 932.994 374.762 3
 14 2 -22 1028.32 508.936 4
 14 2 -21 22708.6 1273.25 3
 14 -2 -21 23925.7 1406.86 3
 14 2 -21 22514 1691.43 4
 14 -2 -21 18789.2 1194.69 1
 14 2 -20 29752.5 1493.34 3
 14 -2 -20 30859.1 1618 3
 14 2 -20 28637.7 1923.2 4
 14 -2 -20 26814.6 1426.52 1
 14 -2 -20 26028.8 2239.7 11
 14 2 -20 31055.4 1712.3 1
 14 2 -19 51913.4 2098.74 3
 14 -2 -19 46992.1 3086.51 11
 14 -2 -19 43550.8 2006.28 1
 14 2 -19 56295.3 2660.66 4
 14 2 -19 55567.2 2410.6 1
 14 -2 -19 53596.8 2219.78 3
 14 2 -18 48445.7 1932.43 3
 14 -2 -18 49623.4 3068.99 11
 14 -2 -18 41566.5 1867.6 1
 14 -2 -18 47872.2 2062.06 3
 14 2 -18 48981.4 2424.55 4
 14 2 -18 49609.5 2200.64 1
 14 -2 -17 16816.8 1124.28 1
 14 -2 -17 20608.3 1857.35 11
 14 2 -17 22618.7 1183.54 3
 14 -2 -17 22667.1 1268.55 3
 14 2 -17 20994.8 1489.82 4
 14 2 -17 21038.7 1363.56 1
 14 2 -16 218.533 180.508 1
 14 -2 -16 216.742 248.701 11
 14 2 -16 308.627 271.467 4
 14 -2 -16 511.361 242.49 3
 14 -2 -15 2296.07 611.238 11
 14 -2 -14 53926.1 2864.55 11
 14 -2 -13 34012.7 2172.76 11
 14 2 -12 328.774 221.041 10
 14 -2 -12 -78.2758 305.075 11
 14 -2 -11 106899 4115.33 11
 14 2 -10 3497.13 386.259 11
 14 -2 -10 4595.95 683.746 11
 14 2 -9 126995 4072.92 9
 14 2 -9 130327 3533.69 11
 14 2 -8 28544.9 1531.96 9
 14 2 -8 29798.5 1180.06 11
 14 2 -7 227419 6291.76 9
 14 -2 -7 236379 6679.53 11
 14 2 -7 223730 5610.99 11
 14 -2 -6 17245.4 1262 11
 14 2 -6 20009.2 926.946 11
 14 2 -6 17733 905.697 8
 14 2 -6 18377 1229.12 9
 14 2 -5 38433.7 1620.85 8
 14 -2 -4 21896 1387.01 8
 14 2 -4 22293.3 1269.85 8
 14 2 -3 136437 4365.28 8
 14 -2 -3 148353 4638.28 8
 14 -2 -2 66211.9 2855.33 8
 14 2 -2 71064.5 2753.8 8
 14 -2 -1 64191.3 2805.28 8
 14 2 -1 58969.7 2499.77 8
 14 -2 0 24383.7 1625.92 8
 14 2 0 22443.9 1440.11 8
 14 2 1 49234.7 2308.85 8
 14 -2 1 54481.3 2592.36 8
 14 -2 2 6379.82 861.2 8
 14 2 2 6835.44 783.542 8
 14 -2 3 11472.7 1136.63 8
 14 2 3 12028.5 1082.3 8
 14 -2 4 42547.8 2349.19 8
 14 2 4 45386.8 2323.65 8
 14 -2 5 1456.41 476.826 8
 14 2 5 1212.75 442.617 8
 14 2 6 2474.59 579.537 8
 14 -2 6 2509.32 572.763 8
 14 -2 7 6219.66 866.978 8
 14 2 7 7174.92 974.678 8
 14 2 8 50510.5 2841.36 8
 14 -2 8 50181.6 2788.2 8
 14 2 9 156475 5854.24 8
 14 -2 9 149331 5632.26 8
 14 2 10 34058.7 2467.12 8
 14 -2 10 32521.7 2301.37 8
 14 2 11 5132.02 968.976 8
 14 -2 11 4901.72 922.722 8
 14 -2 12 47933.6 3014.21 8
 -14 -2 -12 45020.1 1935.39 3
 14 2 12 53185.8 3371.37 8
 14 2 13 972.327 643.841 8
 14 -2 13 37.3267 452.896 8
 -14 2 -13 494.929 215.529 2
 -14 -2 -13 275.796 184.345 3
 -14 2 -14 6310.13 595.062 2
 14 2 14 4541.4 1089.6 8
 14 -2 14 6144.51 1142.52 8
 -14 -2 -14 7243.31 704.696 3
 -14 -2 -15 11097.3 919.316 3
 14 2 15 10739 1658.92 8
 -14 2 -15 11628.4 813.531 2
 -14 2 -16 2227.86 511.939 1
 14 2 16 1872.07 797.358 8
 -14 -2 -16 2263.74 458.328 1
 14 2 17 7111.72 1355.38 8
 -14 -2 -17 7069.64 767.795 1
 -14 -2 -18 4342.2 584.106 1
 -14 2 -18 5305.87 780.805 1
 -14 -2 -19 16436.1 1174.11 1
 -14 2 -19 22085.9 1462.07 1
 -14 -2 -20 43071.9 1998.37 1
 -14 2 -20 54554 2339.39 1
 -14 2 -21 40808.6 1923.12 1
 -14 -2 -21 32425.9 1608.17 1
 -14 -2 -22 4038.66 473.92 1
 -14 2 -22 5266.74 621.345 1
 -14 2 -23 2450 426.393 1
 -14 -2 -23 2133.17 316.934 1
 -14 2 -24 658.95 229.043 1
 -14 2 -25 205.746 120.41 1
 -14 2 -26 2532.02 251.221 1
 14 -4 -29 8805.6 505.85 3
 14 -4 -28 1858.36 286.081 3
 14 -4 -27 17391.8 905.803 3
 14 -4 -26 50.4269 183.006 3
 14 -4 -25 8001.7 763.541 3
 14 4 -25 7671.03 774.257 4
 14 -4 -24 3762.27 513.885 3
 14 4 -24 4000.44 610.502 1
 14 4 -24 3517.37 629.829 4
 14 -4 -23 22723.4 1332.54 3
 14 4 -23 19133.5 1480.11 4
 14 4 -23 21091 1827.6 1
 14 -4 -22 276.177 268.431 3
 14 4 -22 790.91 436.721 4
 14 4 -22 335.201 664.322 1
 14 -4 -21 5119.65 623.573 3
 14 4 -21 6031.52 886.647 4
 14 -4 -20 60134.8 2380.35 3
 14 -4 -20 56535.2 3713.98 11
 14 4 -20 60691.5 2854.73 4
 14 4 -20 64468.2 2690.05 1
 14 -4 -19 28334.6 2478.78 11
 14 -4 -19 26938.2 1478.15 3
 14 4 -19 30200.8 1881.4 4
 14 4 -19 27226.4 1664.44 1
 14 -4 -18 94958.9 4790.74 11
 14 4 -18 94289.2 3702.42 4
 14 -4 -18 86475.9 3137.21 3
 14 4 -17 2349.99 488.794 1
 14 -4 -17 1782.51 356.334 3
 14 -4 -17 2874.49 867.967 11
 14 4 -17 2425.19 518.612 4
 14 4 -16 1252.92 386.412 1
 14 -4 -16 1437.51 624.583 11
 14 -4 -16 2052.12 413.362 3
 14 4 -16 1169.35 316.994 4
 14 -4 -15 37423.5 2641.44 11
 14 -4 -15 34142.2 1575.64 3
 14 4 -15 35898.4 1905.29 4
 14 4 -15 36878.2 1765.76 1
 14 -4 -14 8703.93 1224.29 11
 14 4 -14 6980.59 728.284 1
 14 -4 -13 11052.7 1350.08 11
 14 4 -13 9409.74 1075.02 10
 14 -4 -12 21542 1801.05 11
 14 4 -12 21154.3 1545.96 10
 14 -4 -11 82495.1 3813.96 11
 14 4 -11 86828.6 3423.38 10
 14 -4 -10 10845.1 1230.08 11
 14 -4 -9 49830.8 2663.24 11
 14 -4 -8 85300.4 3625.94 11
 14 -4 -7 3137.25 629.925 11
 14 4 -7 2824.03 583.222 9
 14 -4 -6 30484 1918.51 11
 14 4 -6 32445.6 1876.63 9
 14 4 -5 3376.43 390.499 8
 14 4 -5 3116.33 586.002 9
 14 -4 -5 3586.11 679.743 11
 14 4 -4 162091 4625.94 8
 14 4 -4 159934 5219.46 9
 14 4 -3 4428.57 626.084 9
 14 4 -3 4688.61 574.128 8
 14 4 -2 133506 4584.52 9
 14 4 -2 132823 4180.45 8
 14 4 -1 72953.6 3098.46 9
 14 4 -1 74822.9 2827.61 8
 14 -4 -1 72896 3123.71 8
 14 4 0 36882.9 2074.02 9
 14 4 0 38136.5 1925.65 8
 14 -4 0 38788.3 2151.22 8
 14 -4 1 65886.2 2957.89 8
 14 4 1 66920.2 2752.76 8
 14 4 1 63471.4 2905.63 9
 14 4 2 33873.5 2019.49 9
 14 4 2 34256.6 1921.44 8
 14 -4 2 36267.8 2119.44 8
 14 4 3 10221.8 1014.04 8
 14 4 3 10761.9 1099.91 9
 14 -4 3 10115.7 1112.65 8
 14 4 4 772.559 349.491 9
 14 -4 4 1115.75 460.564 8
 14 4 4 722.515 367.236 8
 14 -4 5 40321.4 2359.62 8
 14 4 5 38808.2 2240.56 8
 14 4 5 34982 2138.25 9
 14 4 6 439.428 336.487 9
 14 4 6 392.507 376.353 8
 14 -4 6 -75.76 316.773 8
 14 4 7 65393.6 3035.68 9
 14 -4 7 68371 3331.09 8
 14 4 7 63179.2 3245.88 8
 14 -4 8 63550.5 3192.74 8
 14 4 8 59090.1 3195.87 8
 14 4 8 55078.3 2754.54 9
 14 -4 9 38066.2 2442.54 8
 14 4 9 37107 2562.84 8
 14 -4 10 31351 2250.33 8
 14 4 10 34739.4 2525.89 8
 14 -4 11 78268.1 3818.43 8
 14 4 11 70555.1 3983.43 8
 14 4 12 14425.3 1709.43 8
 -14 4 -12 12027.2 814.579 2
 14 4 13 35007.4 2812.87 8
 -14 4 -13 34936.9 1517.75 2
 -14 4 -14 2452.72 373.874 2
 -14 4 -14 2657.08 493.911 1
 14 4 15 1549.22 697.703 8
 -14 4 -15 741.206 316.801 1
 -14 4 -16 415.057 281.599 1
 14 4 16 -1250.59 816.87 8
 -14 4 -17 3628.48 623.175 1
 -14 4 -18 6202.15 726.615 1
 -14 4 -19 3590.36 637.061 1
 14 4 19 4155.72 595.586 7
 -14 4 -20 38152.8 1881.26 1
 14 4 20 36845.8 1670.31 7
 -14 4 -21 634.874 307.26 1
 -14 4 -22 10225.3 816.45 1
 -14 4 -23 461.269 184.714 1
 -14 4 -24 1998.15 299.999 1
 -14 4 -25 1863.25 230.054 1
 14 -6 -27 10572.5 572.897 3
 14 6 -26 18746.2 1033.83 4
 14 -6 -26 19290.9 887.071 3
 14 -6 -25 10964.8 716.248 3
 14 6 -25 11473.6 875.952 4
 14 -6 -24 11511 767.139 3
 14 6 -24 10687.2 900.101 4
 14 -6 -23 192.559 180.846 3
 14 6 -23 674.858 289.739 4
 14 -6 -22 11610.5 832.951 3
 14 6 -22 13182.7 1116.16 4
 14 6 -22 14817.8 1074.88 1
 14 -6 -21 381.903 226.209 3
 14 6 -21 657.347 287.774 4
 14 6 -21 96.2 389.9 1
 14 -6 -20 757.504 267.199 3
 14 6 -20 401.929 264.088 1
 14 -6 -19 436.08 205.776 3
 14 6 -19 570.481 446.447 4
 14 6 -19 48.5625 255.814 1
 14 -6 -18 13071.7 915.915 3
 14 -6 -18 11541 1605.48 11
 14 6 -18 13066.9 1139.59 4
 14 6 -18 12125.2 1054.36 1
 14 -6 -17 -135.657 507.363 11
 14 -6 -17 274.514 180.702 3
 14 6 -17 -134.81 243.994 1
 14 6 -17 135.047 209.326 4
 14 -6 -16 25781.5 1358.28 3
 14 6 -16 27804.3 1677.03 4
 14 6 -16 26640.4 1539.52 1
 14 -6 -16 25770.2 2356.97 11
 14 -6 -15 11649.5 817.512 3
 14 6 -15 11462.3 951.771 1
 14 6 -15 12055.5 1072.61 4
 14 -6 -15 11616.5 1549.12 11
 14 -6 -14 5888.51 1081.43 11
 14 -6 -14 5053.83 539.273 3
 14 6 -14 4411.43 614.267 1
 14 6 -14 5374.81 708.814 4
 14 6 -13 5404.4 595.374 1
 14 6 -13 5511.36 917.171 10
 14 6 -13 4872.82 627.294 4
 14 -6 -13 5387.48 528.048 3
 14 -6 -13 4470.2 892.614 11
 14 6 -12 120988 4777.6 10
 14 6 -12 106535 3578.06 1
 14 -6 -12 114423 4996.5 11
 14 6 -12 117406 3850.34 4
 14 -6 -11 22907.4 1989.5 11
 14 6 -11 24518.2 1894.96 10
 14 6 -10 151680 5444.49 10
 14 -6 -10 140622 5575.2 11
 14 -6 -9 32706.3 2253.21 11
 14 6 -9 32744.8 2169.71 10
 14 -6 -8 15037 1514.28 11
 14 -6 -7 11046.9 1214.79 11
 14 -6 -6 2071.08 519.476 11
 14 -6 -5 10575.4 1193.39 11
 14 -6 -4 162.312 284.526 11
 14 -6 -3 3520.46 693.161 11
 14 6 -2 1245.36 342.947 8
 14 -6 -2 1016.39 389.276 11
 14 6 -1 445.359 340.974 8
 14 6 -1 79.3013 270.011 9
 14 6 0 146712 5425.87 9
 14 6 0 145765 4911.64 8
 14 6 1 15624.4 1495.32 9
 14 6 2 136686 5181.88 9
 14 6 3 12510.4 1333.66 9
 14 6 4 41825.9 2524.51 9
 14 6 5 39891 2485.84 9
 14 6 6 36030.8 2333.66 9
 14 -6 7 10530.6 1201.59 8
 14 6 8 3801.11 861.412 8
 14 6 9 9786.56 1378.04 8
 -14 6 -10 14910.5 987.519 1
 14 6 10 17923.3 1893.12 8
 14 6 11 11124.3 1575.47 8
 -14 6 -11 9676.6 832.139 1
 14 6 12 22805 2316.64 8
 -14 6 -12 19946 1288.03 1
 -14 6 -13 2298.22 456.322 1
 14 6 13 4082.62 972.587 8
 -14 6 -14 6377.36 757.915 1
 14 6 14 6912.16 1324.86 8
 -14 6 -15 1107.61 375.289 1
 -14 6 -16 55734.3 2355.61 1
 14 6 17 9753.99 890.744 7
 -14 6 -17 10579.2 929.91 1
 -14 6 -18 26899.5 1474.61 1
 14 6 18 25230.1 1437.28 7
 14 6 19 3289.63 500.065 7
 -14 6 -19 3423.81 528.372 1
 14 6 20 3192.15 475.112 7
 -14 6 -20 3266.78 467.964 1
 -14 6 -21 6121.97 617.948 1
 14 6 21 6024.61 573.227 7
 -14 6 -22 717.655 193.084 1
 14 6 22 717.09 200.946 7
 -14 6 -23 447.023 155.869 1
 14 8 -25 453.619 208.335 4
 14 8 -24 9.42125 159.913 4
 14 8 -23 -291.073 250.803 4
 14 8 -22 3180.7 489.899 4
 14 8 -21 43720 2027.58 4
 14 8 -20 14870.9 1157.5 4
 14 8 -19 166483 5146.82 4
 14 8 -18 2298.16 451.551 4
 14 8 -17 10760.9 1035.68 4
 14 8 -16 9550.83 965.117 4
 -14 8 15 32623 1548.14 6
 14 8 -15 33773.5 1856.85 4
 14 -8 -14 1219.77 665.358 11
 14 8 -14 197.795 199.639 4
 14 -8 -13 5132.29 1009.28 11
 14 8 -13 4623.12 645.51 4
 14 8 -12 4577.4 977.721 10
 14 -8 -12 5344.91 1018.34 11
 14 8 -12 6175.58 746.346 4
 14 8 -11 1648.12 468.096 10
 14 -8 -11 1812.77 645.461 11
 14 8 -11 2267.59 466.923 4
 14 8 -10 4157.47 919.245 10
 14 -8 -10 4367.66 895.935 11
 14 8 -10 5017.38 667.109 4
 14 -8 -9 10987.5 1372.09 11
 14 8 -9 13189.9 1499.51 10
 14 8 -8 465.011 446.496 10
 14 -8 -8 2046.08 646.041 11
 14 -8 -7 71660.1 3666.73 11
 14 8 -7 72167.6 3797.6 10
 14 8 -6 6334.29 1049.29 10
 14 -8 -6 6892.82 1012.57 11
 14 8 -5 47493.6 2106.87 6
 14 -8 -5 43913.8 2719.39 11
 14 8 -5 51561.3 3111.53 10
 14 8 -4 6514.79 695.323 6
 14 -8 -4 7030.18 1019.14 11
 14 8 -4 8003.28 1165.91 10
 14 8 -3 223772 6058 6
 -14 8 3 223024 5917.15 6
 14 8 -2 1033.48 280.61 6
 -14 8 2 657.104 230.262 6
 14 -8 -2 412.358 259.126 11
 14 8 -1 90089.6 3067.37 6
 -14 8 1 91042.1 3006.03 6
 14 -8 -1 86981.4 3952.12 11
 14 -8 0 277.203 336.996 11
 -14 8 0 167.056 198.673 6
 14 8 0 90.0561 265.361 7
 -14 8 -1 16825.3 1083.66 6
 14 -8 1 15675.3 1525.01 11
 14 8 1 17863.8 1561.71 8
 14 8 1 16668.8 1251.91 7
 14 8 2 4965.21 632.679 7
 14 -8 2 4159.25 799.786 11
 -14 8 -2 4422.72 539.331 6
 14 -8 3 19864.9 1730.9 11
 -14 8 -3 20767.6 1235.17 6
 14 8 3 22609.7 1506.38 7
 14 8 4 3447.43 621.396 7
 -14 8 -4 3519.4 472.63 6
 -14 8 -5 33223.9 1615.12 6
 14 8 5 35388.2 1901.72 7
 -14 8 -6 7981.73 747.518 6
 14 8 6 8617.15 904.985 7
 14 8 7 31994.5 2547.62 8
 14 8 7 28163 1720.49 7
 14 8 8 23321.4 2174.08 8
 14 8 8 24230.6 1540.04 7
 14 8 9 121521 5544.94 8
 -14 8 -9 110083 3579.31 4
 14 8 9 114617 4034.49 7
 14 8 10 2557.39 584.468 7
 14 8 10 4441.26 941.177 8
 14 8 11 11823.2 1648.44 8
 14 8 11 10530.2 983.88 7
 14 8 12 407.012 308.625 7
 14 8 13 2647.61 609.774 7
 14 8 14 259.555 302.16 7
 -14 8 -15 3134.08 463.924 1
 14 8 15 2813.14 512.371 7
 14 8 16 2901.38 491.884 7
 -14 8 -16 3185.75 443.803 1
 14 8 17 3793.2 546.01 7
 -14 8 -17 3298.34 447.919 1
 14 8 18 530.679 254.481 7
 -14 8 -18 6.4084 151.778 1
 -14 8 -19 26087 1181.45 1
 14 8 19 26023.5 1294.92 7
 -14 8 -20 879.541 190.326 1
 14 8 20 907.185 270.097 7
 -14 8 -21 314.133 785.067 1
 14 8 21 67737.8 1717.69 7
 14 10 -23 10246.9 614.785 4
 14 10 -22 484.164 152.461 4
 14 10 -21 189.877 146.104 4
 14 10 -20 14963 990.617 4
 14 10 -19 9626.28 831.328 4
 14 10 -18 16669.8 1131.07 4
 14 10 -17 3756.38 582.69 4
 14 10 -16 5342.4 709.861 4
 -14 10 15 4119.93 481.142 6
 14 10 -15 5842.52 735.494 4
 -14 10 14 159.758 210.004 6
 14 10 -14 317.931 304.391 4
 14 10 -13 4378.83 673.781 4
 -14 10 13 3378.69 502.156 6
 -14 10 12 27499.8 1412.91 6
 14 10 -12 27977.7 1648.06 4
 -14 10 11 35653.9 1720.56 6
 14 10 -11 40515 2033.1 4
 -14 10 10 31890.9 1602.12 6
 14 10 -10 33306.7 1865.2 4
 14 -10 -9 7699.26 1201.04 11
 -14 10 9 8820.88 791.99 6
 14 10 -9 8478.65 867.582 4
 -14 10 8 7927.41 740.705 6
 14 -10 -8 5118.49 890.612 11
 14 -10 -7 1016.11 356.679 11
 -14 10 7 357.889 313.187 6
 14 -10 -6 8014.77 1143.99 11
 -14 10 6 10757.2 910.045 6
 -14 10 5 6325.27 726.316 6
 14 -10 -5 5702.38 1024.06 11
 -14 10 4 11162.1 924.965 6
 14 10 -4 9993.28 1466.1 10
 14 10 -3 39504.7 1920.22 6
 -14 10 3 39314.7 1847.01 6
 14 10 -3 35441.8 2786.91 10
 14 10 -3 37504.5 1817.97 7
 14 10 -2 34798 1778.98 6
 -14 10 2 35698.5 1760.46 6
 14 10 -2 36077.7 2820.45 10
 14 10 -2 33854.4 1734.5 7
 14 10 -1 8698.76 832.848 6
 -14 10 1 10074.5 892.014 6
 14 10 -1 8119.27 1299.67 10
 14 10 -1 9755.91 899.685 7
 14 10 0 20453.2 1284.68 6
 -14 10 0 21878.6 1327.98 6
 14 10 0 19152.7 2149.82 10
 14 10 0 19229.9 1340.65 7
 14 10 1 48990.2 2089.18 6
 -14 10 -1 51431.9 2188.9 6
 14 10 1 43552.1 3247.07 10
 14 10 1 48977.4 2293.2 7
 14 10 2 29806.4 1525.1 6
 -14 10 -2 32166.3 1679.52 6
 14 10 2 29427.5 2522.63 10
 14 10 2 33300.7 1807.38 7
 14 10 3 444.963 187.489 6
 -14 10 -3 440.023 280.409 6
 14 10 3 640.215 295.765 7
 -14 10 -4 1676.51 379.026 6
 14 10 4 1727.96 453.62 7
 -14 10 -5 14413.4 1028.15 6
 14 10 5 14031.9 1129.52 7
 -14 10 -6 1270.86 335.893 6
 14 10 6 740.337 293.724 7
 14 10 7 1159.3 400.39 7
 -14 10 -7 762.65 231.692 6
 -14 10 -8 37943.5 1708.56 6
 -14 10 -8 42147 1858.11 4
 14 10 8 43164.7 2146.48 7
 14 10 9 283.091 266.7 7
 -14 10 -9 -269.837 284.551 4
 -14 10 -10 18395.6 1118.49 4
 14 10 10 20564.1 1360.9 7
 -14 10 -11 9374.35 766.041 4
 14 10 11 10372.2 963.206 7
 14 10 12 3525.98 548.07 7
 14 10 13 17163.1 1223.36 7
 14 10 14 1241.7 378.989 7
 14 10 15 571.043 362.277 7
 14 10 16 5013.35 598.518 7
 14 10 17 16956 1005.2 7
 14 10 18 11040.7 744.814 7
 14 10 19 259.705 144.561 7
 14 12 -19 704.571 180.709 4
 14 12 -18 15296.7 840.547 4
 14 12 -17 4068.71 447.097 4
 14 12 -16 1622.3 321.502 4
 14 12 -15 9094.84 749.071 4
 -14 12 14 195.731 122.875 6
 14 12 -14 289.875 264.218 4
 -14 12 13 3515.71 426.208 6
 14 12 -13 3404.93 545.827 4
 -14 12 12 13867.3 896.587 6
 14 12 -12 16444.6 1089.58 4
 -14 12 11 34133.3 1566.02 6
 14 12 -11 37695.2 1793.85 4
 -14 12 10 11917.1 886.39 6
 14 12 -10 12563 1003.42 4
 -14 12 9 10136.9 809.267 6
 14 12 -9 9365.07 884.359 4
 -14 12 8 3078.56 468.643 6
 14 12 -8 2446.51 452.55 4
 -14 12 7 4035.04 561.703 6
 14 12 -7 3740.31 526.668 4
 -14 12 6 4854.93 617.578 6
 -14 12 5 -99.952 231.325 6
 -14 12 4 5190.18 645.888 6
 -14 12 3 3844.67 568.876 6
 -14 12 2 7374.1 795.623 6
 -14 12 1 10491.9 877.904 6
 -14 12 0 32858.3 1711.89 6
 -14 12 -1 17203.3 1168.26 6
 14 12 1 14961 1052.32 7
 -14 12 -2 41647.3 1912.2 6
 14 12 2 39463.7 1812.51 7
 -14 12 -3 1231.28 347.517 6
 14 12 3 1134.83 291.438 7
 -14 12 -4 3881.73 542.636 6
 14 12 4 3598.25 527.238 7
 -14 12 -5 23935.9 1306.92 6
 14 12 5 24849.6 1355.96 7
 -14 12 -6 215.669 275.043 6
 -14 12 -6 -106.309 223.084 4
 14 12 6 -28.2007 291.033 7
 -14 12 -7 885.753 249.8 6
 -14 12 -7 1479.47 330.14 4
 14 12 7 825.849 283.003 7
 -14 12 -8 4970.82 502.357 6
 -14 12 -8 6571.88 576.021 4
 14 12 8 7274.16 716.727 7
 -14 12 -9 333.266 160.291 4
 14 12 9 312.463 263.502 7
 -14 12 -10 20638.1 987.93 4
 14 12 10 20750 1181.13 7
 14 12 11 3098.14 457.684 7
 14 12 12 4223.25 479.139 7
 14 12 13 2122.45 343.887 7
 14 12 14 5307.32 478.199 7
 14 12 15 6926.74 518.663 7
 14 12 16 8900.86 529.445 7
 14 14 -13 1547.74 213.963 4
 14 14 -12 906.487 195.164 4
 -14 14 11 802.755 179.983 6
 14 14 -11 756.766 188.11 4
 -14 14 10 214.914 150.868 6
 14 14 -10 650.63 184.616 4
 -14 14 9 8556.91 589.256 6
 14 14 -9 9860.49 653.9 4
 -14 14 8 841.499 192.444 6
 14 14 -8 710.277 190.245 4
 -14 14 7 33869.4 1365.85 6
 14 14 -7 32668.1 1356.75 4
 -14 14 6 1030.48 256.059 6
 14 14 -6 991.869 238.408 4
 -14 14 5 1108.86 257.481 6
 14 14 -5 610.265 211.244 4
 -14 14 4 11142.6 762.948 6
 14 14 -4 10264 704.882 4
 -14 14 3 57665.4 2022.41 6
 14 14 -3 51100.3 1860.5 4
 -14 14 2 14694.9 899.644 6
 14 14 -2 12608.9 774.071 4
 -14 14 1 10670.9 757.379 6
 -14 14 0 7440.5 641.591 6
 -14 14 -1 2640.96 382.838 6
 -14 14 -2 623.736 263.634 6
 -14 14 -3 6232.65 561.392 6
 -14 14 -3 5866.77 486.054 4
 -14 14 -4 699.952 228.442 6
 -14 14 -4 547.555 181.789 4
 -14 14 -5 10467.8 680.631 6
 -14 14 -5 9657.99 603.338 4
 15 -1 -29 14871.5 770.858 3
 15 1 -29 15790 737.76 3
 15 1 -28 3515.38 404.464 3
 15 -1 -28 3860.33 477.033 3
 15 -1 -27 16922.4 974.115 3
 15 1 -27 15617.8 900.029 3
 15 1 -26 1071.7 335.065 3
 15 -1 -26 1113.02 374.279 3
 15 1 -25 2571.26 462.107 3
 15 -1 -25 2322.61 567.138 3
 15 1 -24 12717.2 960.422 3
 15 -1 -24 14380.7 1065.71 3
 15 1 -24 14638.5 1091.92 1
 15 1 -23 20553.6 1258.57 3
 15 -1 -23 20474.5 1292.08 3
 15 1 -23 19696.3 1314.12 1
 15 -1 -23 16334.3 1127.26 1
 15 1 -22 30472.2 1535.43 3
 15 -1 -22 30838.6 1612.52 3
 15 1 -22 28966.9 1936.08 4
 15 -1 -22 26793.2 1530.61 1
 15 1 -22 30230.4 1650.7 1
 15 -1 -21 381.729 297.51 3
 15 1 -21 52.5223 215.269 3
 15 1 -21 442.224 397.059 4
 15 -1 -21 541.362 294.146 1
 15 1 -21 330.643 322.279 1
 15 1 -20 65798.8 2463.43 3
 15 -1 -20 69972.2 2595.32 3
 15 1 -20 61470.4 2916.66 4
 15 1 -20 61353.7 2575.76 1
 15 -1 -20 54429.2 2350.44 1
 15 1 -19 2348.86 467.278 1
 15 1 -19 4027.98 740.731 4
 15 1 -19 3812.85 504.283 3
 15 -1 -19 3967.84 551.802 3
 15 -1 -19 2428.19 474.186 1
 15 -1 -18 2992.16 480.434 3
 15 1 -18 2813.3 483.391 1
 15 -1 -18 4504.59 927.363 11
 15 1 -18 3648.83 621.335 4
 15 1 -18 4159.23 527.783 3
 15 -1 -18 2929.38 552.28 4
 15 -1 -18 2947.36 468.646 1
 15 1 -17 108.214 218.747 1
 15 -1 -17 349.394 279.506 4
 15 -1 -17 -73.7151 288.168 11
 15 1 -17 -13.1671 231.96 4
 15 1 -17 264.264 246.015 3
 15 -1 -17 404.135 256.251 3
 15 -1 -17 139.817 190.957 1
 15 -1 -16 8592.68 1098.96 11
 15 -1 -16 8193.68 714.76 3
 15 -1 -16 8129.39 858.882 4
 15 1 -16 8255.68 760.37 1
 15 1 -16 7882.35 834.31 4
 15 -1 -15 511.742 372.533 11
 15 1 -14 30812.2 1750.48 11
 15 -1 -14 30137.6 1979.98 11
 15 1 -13 218048 6284.97 11
 15 -1 -13 225084 6811.45 11
 15 -1 -12 112632 4146.15 11
 15 1 -12 111976 3697.21 11
 15 1 -11 39914.4 1825.9 11
 15 -1 -11 41532.1 2183.57 11
 15 -1 -10 48157.6 1714.53 9
 15 1 -10 49587 2007.35 11
 15 1 -10 45708.8 1959.01 9
 15 -1 -10 51902.7 2410.45 11
 15 1 -9 1.95477 214.428 11
 15 -1 -9 -88.4439 239.209 11
 15 1 -9 -55.5637 119.296 9
 15 1 -8 8756.15 718.569 11
 15 -1 -8 8461.88 854.249 11
 15 1 -8 7764.66 758.56 9
 15 1 -7 6277.86 605.621 11
 15 -1 -7 6117.81 719.376 11
 15 1 -6 1235.8 280.931 8
 15 -1 -5 86235.9 3212.08 8
 15 1 -5 93020.1 3093.64 8
 15 -1 -4 21463.5 1425.94 8
 15 1 -4 21478 1337.16 8
 15 -1 -3 6990.13 812.221 8
 15 1 -3 5455.96 708.176 8
 15 -1 -2 38780.5 2109.19 8
 15 1 -2 38341.4 2011.6 8
 15 -1 -1 83460.7 3371.33 8
 15 1 -1 77263.2 3152.1 8
 15 1 0 49538.8 2376.7 8
 15 -1 0 52343.8 2538.43 8
 15 1 1 66771.6 2845.06 8
 15 -1 1 63792.4 2894.32 8
 15 -1 2 664.494 277.948 8
 15 1 2 317.397 238.915 8
 15 -1 3 171214 5585.65 8
 15 1 3 169644 5541.24 8
 15 -1 4 43124.4 2371.48 8
 15 1 4 44161.9 2388.26 8
 15 -1 5 17301.1 1508.36 8
 15 1 5 18951.8 1559.02 8
 15 -1 6 57501 2975.24 8
 15 1 6 57672.8 2993.53 8
 15 -1 7 45.965 371.422 8
 15 1 7 333.152 306.401 8
 15 -1 8 132705 5270.83 8
 15 1 8 134393 5362.4 8
 15 -1 9 3466.93 824.158 8
 15 1 9 3567.87 774.204 8
 15 -1 10 17264.5 1723.47 8
 15 1 10 17257.1 1795.35 8
 15 -1 11 86383.6 4413.36 8
 15 1 11 92096.1 4657.02 8
 15 1 12 1310.58 707.736 8
 15 -1 12 882.301 509.15 8
 -15 1 -13 3046.81 419.547 2
 15 -1 13 2833.87 805.726 8
 15 1 13 2478.15 703.495 8
 -15 1 -14 12403.7 855.764 2
 15 -1 14 10074.1 1480.72 8
 -15 1 -15 6271.12 616.075 2
 15 -1 15 4927.32 1091.92 8
 15 1 15 7588.38 1332.5 8
 -15 1 -16 26844.9 1301.76 2
 -15 -1 -16 24227.7 1251.87 2
 15 1 16 27378.5 2697.44 8
 -15 -1 -17 5259.75 562.929 2
 -15 -1 -17 4075.72 621.551 1
 -15 1 -17 5392.22 692.838 1
 15 1 17 4804.14 1163.18 8
 -15 1 -18 4426.05 675.893 1
 -15 -1 -18 4166.62 617.192 1
 -15 -1 -19 6845.4 778.132 1
 -15 1 -19 6930.96 823.198 1
 -15 1 -20 14366.8 1122.16 1
 -15 -1 -20 12515.1 991.551 1
 -15 -1 -21 2058.65 390.889 1
 -15 1 -21 1918.75 393.328 1
 -15 1 -22 -89.9584 218.086 1
 -15 -1 -22 -185.137 211.624 1
 -15 -1 -23 1074.35 262.399 1
 -15 1 -23 1027.35 282.419 1
 -15 -1 -24 1740.76 270.187 1
 -15 1 -24 1732.02 303.753 1
 -15 1 -25 2290.88 279.027 1
 15 -3 -29 1478.7 234.065 3
 15 -3 -28 190.781 141.126 3
 15 -3 -27 4240.81 474.389 3
 15 3 -26 1083.84 252.397 3
 15 -3 -26 696.189 274.304 3
 15 3 -25 938.815 256.016 3
 15 -3 -25 1046.6 342.669 3
 15 3 -24 378.175 216.992 3
 15 -3 -24 312.623 281.112 3
 15 3 -24 146.668 397.633 4
 15 3 -24 1157.47 542.351 1
 15 3 -23 1260.3 322.02 3
 15 -3 -23 801.892 455.059 3
 15 3 -23 614.394 338.491 4
 15 3 -22 9420.51 816.14 3
 15 -3 -22 9918.45 899.17 3
 15 3 -22 9619.03 1096.86 4
 15 3 -22 11089.5 1117.97 1
 15 3 -21 103048 3269.23 3
 15 -3 -21 95778.2 3423.58 3
 15 3 -21 101373 3729.42 1
 15 3 -21 104319 4025.32 4
 15 -3 -20 1531.73 356.364 3
 15 3 -20 1249.55 330.686 3
 15 -3 -20 2525.68 821.861 11
 15 3 -20 1716.76 529.82 4
 15 3 -20 1229.77 385.606 1
 15 3 -19 36190.3 1637.51 3
 15 -3 -19 32707 2634.07 11
 15 3 -19 34010.1 2039.51 4
 15 -3 -19 37562 1799.78 3
 15 3 -19 32769.8 1910.11 1
 15 3 -18 2607.31 516.798 1
 15 3 -18 3064.54 614.535 4
 15 -3 -18 2687.66 734.588 11
 15 3 -18 2403.44 427.449 3
 15 -3 -18 2155.59 413.701 3
 15 3 -17 24316.4 1248.04 3
 15 -3 -17 22571.3 1358.67 3
 15 3 -17 26625.4 1523.64 1
 15 -3 -17 27191.6 2281.47 11
 15 3 -17 23917.5 1605.34 4
 15 3 -16 2114.9 512.122 1
 15 3 -16 4391.26 464.615 3
 15 -3 -16 3852.15 525.667 3
 15 3 -16 3866.74 586.128 4
 15 -3 -16 3544.94 861.864 11
 15 -3 -15 76370.8 3864.1 11
 15 -3 -15 79029.6 2664.38 3
 15 3 -15 76114.8 2981.76 4
 15 3 -15 72763.4 2826.7 1
 15 -3 -14 11779.9 1359.69 11
 15 -3 -13 3949.88 783.778 11
 15 -3 -12 351.784 255.192 11
 15 3 -12 21.8063 162.073 10
 15 -3 -11 28188.1 1996.95 11
 15 -3 -10 2709.38 648.095 11
 15 3 -9 4324.25 644.965 9
 15 -3 -9 4303.22 741.047 11
 15 3 -8 47712.3 2296.46 9
 15 -3 -8 48515.5 2515.69 11
 15 3 -7 6801.43 772.813 9
 15 -3 -7 6657.72 863.145 11
 15 3 -6 242.222 78.5942 11
 15 3 -6 473.644 146.469 8
 15 3 -6 454.478 189.916 9
 15 -3 -6 391.203 207.835 11
 15 3 -5 295427 7456.46 8
 15 3 -5 297024 8164.68 9
 15 3 -4 51099.2 2405.59 9
 15 3 -4 53828.2 2181.67 8
 15 3 -3 192806 5757.09 8
 15 -3 -3 204981 6189.67 8
 15 3 -3 208394 6133.13 9
 15 -3 -2 862.856 331.323 8
 15 3 -2 480.773 282.846 8
 15 3 -1 2032.45 437.059 8
 15 -3 -1 2085.62 511.911 8
 15 -3 0 58093.5 2795.97 8
 15 3 0 53777.1 2437.03 8
 15 3 1 51520.4 2417.17 8
 15 -3 1 57016.2 2772.85 8
 15 -3 2 182.504 315.449 8
 15 3 2 219.907 267.758 8
 15 3 3 50458.5 2485.54 8
 15 -3 3 54738.9 2775.79 8
 15 -3 4 796.734 324.231 8
 15 3 4 584.99 254.863 8
 15 3 5 35094.3 2139.59 8
 15 -3 5 36283.1 2272.1 8
 15 -3 6 15798.6 1497.57 8
 15 3 6 17216 1471.7 8
 15 -3 7 162617 5802.87 8
 15 3 7 154865 5679.59 8
 15 3 8 26216.2 1997.1 8
 15 -3 8 25181.3 1950.55 8
 15 -3 9 97474.1 4336.45 8
 15 3 9 103088 4553.94 8
 15 -3 10 5.34007 351.343 8
 15 3 10 786.149 469.366 8
 15 -3 11 7138.22 1052.97 8
 15 3 11 7687.67 1242.5 8
 -15 3 -12 2712.52 393.935 2
 15 -3 12 1648.29 542.213 8
 15 3 12 1679.51 599.129 8
 15 3 13 6740.19 1202.42 8
 -15 3 -13 7659.28 656.568 2
 -15 3 -14 447.219 198.956 2
 15 3 14 435.216 622.555 8
 -15 3 -15 11914.1 830.342 2
 -15 3 -15 10835.4 1046.92 1
 15 3 15 13237.8 1815.39 8
 15 3 16 8635.99 1509.68 8
 -15 3 -16 7354.96 869.858 1
 -15 -3 -16 5994.31 700.742 1
 -15 3 -17 6393.45 810.07 1
 -15 -3 -17 5383.83 651.889 1
 -15 3 -18 209.785 290.571 1
 -15 -3 -18 -25.278 255.048 1
 -15 -3 -19 66683.8 2614.28 1
 -15 3 -19 86890.3 3112.48 1
 -15 -3 -20 6265.7 631.861 1
 -15 3 -20 7365.84 828.863 1
 -15 3 -21 44434.4 2004.85 1
 -15 3 -22 206.202 236.654 1
 -15 3 -23 8545.21 707.681 1
 -15 3 -24 169.615 146.206 1
 -15 3 -25 17429.3 795.527 1
 15 -5 -28 23533 937.235 3
 15 -5 -27 720.992 268.731 3
 15 -5 -26 289.851 282.012 3
 15 5 -26 365.811 228.692 4
 15 -5 -25 7941.38 665.403 3
 15 5 -25 10045.5 866.248 4
 15 -5 -24 45286.1 1871.36 3
 15 5 -24 50298.3 2242.65 4
 15 -5 -23 14431.3 962.237 3
 15 5 -23 16473.5 1277.77 4
 15 5 -23 17610.3 1237.44 1
 15 -5 -22 6051.29 689.965 3
 15 5 -22 7075.9 1172.74 1
 15 5 -22 5616.08 776.917 4
 15 5 -21 383.048 280.52 4
 15 -5 -21 157.514 217.451 3
 15 5 -21 466.238 344.22 1
 15 -5 -20 9177.42 831.932 3
 15 5 -20 11178.5 988.105 1
 15 5 -20 9803.21 1016.97 4
 15 -5 -19 3364.31 968.978 11
 15 -5 -19 3652.33 521.359 3
 15 5 -19 3721.87 649.303 4
 15 5 -19 2632.67 551.868 1
 15 -5 -18 2114.39 711.966 11
 15 -5 -18 2091.32 371.472 3
 15 5 -18 2716.06 569.442 4
 15 5 -18 2753.44 570.161 1
 15 -5 -17 1836.77 528.965 11
 15 -5 -17 2584.11 441.125 3
 15 5 -17 2430.59 539.646 4
 15 5 -17 2317.15 492.711 1
 15 -5 -16 2703.52 477.086 3
 15 -5 -16 3223.7 863.483 11
 15 5 -16 3920.75 640.092 4
 15 5 -16 3577.37 608.34 1
 15 5 -15 3053.08 506.669 1
 15 -5 -15 3882.37 932.849 11
 15 -5 -15 3435.9 486.569 3
 15 5 -15 4336.34 629.285 4
 15 -5 -14 43849.4 2956.44 11
 15 -5 -14 43150.4 1769.9 3
 15 5 -14 44359.4 1938.54 1
 15 5 -14 43956.2 2113.79 4
 15 5 -13 3879.62 744.169 10
 15 5 -13 4212.97 605.568 4
 15 -5 -13 3184.3 686.771 11
 15 5 -13 3576.82 510.688 1
 15 -5 -12 222938 7706.7 11
 15 5 -12 230297 7156.73 10
 15 -5 -11 27397.9 2140.31 11
 15 5 -11 28806.5 1921.85 10
 15 -5 -10 37917.2 2471.36 11
 15 -5 -9 43784.2 2636.45 11
 15 -5 -8 6000.32 929.411 11
 15 -5 -7 1273.5 490.672 11
 15 -5 -6 2809.5 676.127 11
 15 5 -5 8736.92 1041.28 9
 15 -5 -5 8106.84 1036.14 11
 15 5 -4 25739.1 1783.67 9
 15 5 -4 22943.1 1317.87 8
 15 -5 -4 22925.4 1712.23 11
 15 5 -3 404.042 196.82 8
 15 5 -3 130.798 293.401 9
 15 5 -2 107444 3732.97 8
 15 5 -2 109981 4238.18 9
 15 5 -1 3045.1 588.091 9
 15 5 -1 2923.95 511.507 8
 15 5 0 178458 6083.34 9
 15 5 0 191208 5766.63 8
 15 5 1 274.628 222.959 9
 15 -5 1 758.896 461.653 8
 15 5 1 462.468 257.56 8
 15 5 2 2491.94 550.676 9
 15 5 2 2246 498.592 8
 15 -5 2 1833.25 495.089 8
 15 5 3 91395.7 3847.88 9
 15 5 3 86623.2 3666.18 8
 15 -5 3 88697.2 3832.86 8
 15 5 4 103093 4238.62 9
 15 -5 4 106363 4318.6 8
 15 5 4 103810 4191.17 8
 15 5 5 26471.4 1956.34 8
 15 5 5 27189.2 1947.48 9
 15 -5 5 27178.9 1955.37 8
 15 5 6 4864.6 810.15 9
 15 5 6 7473.93 1073.74 8
 15 -5 6 6604.08 995.725 8
 15 5 7 11905.1 1245.18 9
 15 5 7 11332.4 1339.25 8
 15 -5 7 13243.2 1392.7 8
 15 -5 8 1840.62 486.971 8
 15 5 8 2164.01 627.476 8
 15 5 8 2453.84 567.832 9
 15 -5 9 8860.74 1163.78 8
 15 5 9 7964.43 1238.64 8
 -15 5 -10 1065.46 254.389 2
 15 5 10 927.273 521.465 8
 15 5 11 13853.9 1683.11 8
 -15 5 -11 14021.5 902.757 2
 15 5 12 29813.6 2636.12 8
 -15 5 -12 27488.6 1339.87 2
 -15 5 -13 2311.58 482.575 1
 15 5 13 2524.6 829.261 8
 -15 5 -13 2108.13 358.191 2
 15 5 14 5012.85 1243.36 8
 -15 5 -14 2991.03 577.98 1
 -15 5 -15 50309 2281.16 1
 -15 5 -16 70774.6 2855.36 1
 15 5 17 3904.62 543.386 7
 -15 5 -17 3823.21 575.308 1
 -15 5 -18 7969.56 856.681 1
 15 5 18 8120.54 784.311 7
 15 5 19 10770 841.026 7
 -15 5 -19 12184.9 961.311 1
 15 5 20 2101.64 335.703 7
 -15 5 -20 1831.36 399.481 1
 15 5 21 480.318 162.841 7
 -15 5 -21 146.619 243.891 1
 -15 5 -22 13.1926 186.773 1
 -15 5 -23 111.322 144.794 1
 -15 5 -24 8985.38 535.046 1
 15 7 -26 8684.74 605.989 4
 15 7 -25 9486.74 716.907 4
 15 -7 -25 8393.59 537.545 3
 15 -7 -24 378.718 143.538 3
 15 7 -24 288.785 176.51 4
 15 -7 -23 18326.2 978.849 3
 15 7 -23 21024.2 1280.32 4
 15 -7 -22 4005.78 461.288 3
 15 7 -22 5275.81 682.007 4
 15 -7 -21 23242.3 1209.03 3
 15 7 -21 25470.3 1526.86 4
 15 -7 -20 20273.1 1109.91 3
 15 7 -20 19134.5 1361.33 4
 15 -7 -19 4921.58 527.738 3
 15 7 -19 4808.85 712.815 4
 15 -7 -18 -163.576 241.592 3
 15 7 -18 44.5901 245.284 4
 15 7 -17 3280.44 543.044 4
 15 -7 -17 2749.34 410.041 3
 15 -7 -16 29327.4 2582.51 11
 15 -7 -16 29614.9 1400.4 3
 15 7 -16 28919.8 1750.39 4
 15 -7 -15 536.197 203.24 3
 15 -7 -15 169.021 374.052 11
 15 7 -15 1165.56 427.317 4
 15 -7 -14 2645.23 408.184 3
 15 -7 -14 2770.83 726.55 11
 15 7 -14 2470.86 461.592 4
 15 -7 -13 19693.1 1958.74 11
 15 7 -13 19132.1 1822.75 10
 15 7 -13 20100.3 1363.82 4
 15 -7 -12 4971.67 968.978 11
 15 7 -12 3861.92 752.631 10
 15 7 -12 5004.49 636.757 4
 15 7 -11 56956.5 3201.84 10
 15 -7 -11 54710.5 3303.91 11
 15 7 -11 56450.7 2381.54 4
 15 -7 -10 486.614 395.162 11
 15 7 -10 1463.56 575.369 10
 15 7 -10 786.403 291.366 4
 15 -7 -9 11215.8 1358.7 11
 15 7 -9 11686.5 1399.61 10
 15 7 -9 10228.4 857.205 4
 15 -7 -8 7860.51 1134.88 11
 15 7 -8 6413.45 1180.79 10
 15 -7 -7 1317.77 508.881 11
 15 -7 -6 25587.7 2046.95 11
 15 -7 -5 16552.8 1569.46 11
 15 -7 -4 95120.7 4155.23 11
 15 -7 -3 27703.8 2035.71 11
 15 -7 -2 19903.5 1711.57 11
 15 -7 -1 21959 1795.44 11
 15 7 -1 23566.7 1652.8 8
 15 -7 0 9418.05 1188.95 11
 15 7 0 9515.73 1084.67 8
 15 7 1 6501.1 918.218 8
 15 7 2 6255.68 939.306 8
 15 7 3 12822.7 1358.19 8
 15 7 4 1084.91 362.986 7
 15 7 4 2105.78 599.781 8
 15 7 5 29896.6 2274.71 8
 15 7 5 26508 1603.18 7
 15 7 6 28113 2269.11 8
 15 7 6 26708.7 1588.7 7
 15 7 7 17442.9 1797.63 8
 15 7 7 15728.1 1217.75 7
 15 7 8 86160.9 4456.33 8
 15 7 8 82274.4 3168.6 7
 15 7 9 20516.7 1394.03 7
 15 7 9 21406.4 2151.37 8
 15 7 10 343.505 302.637 7
 15 7 10 233.523 400.142 8
 15 7 11 2431.12 491.905 7
 15 7 11 2449.83 748.847 8
 -15 7 -11 2401.54 440.01 1
 15 7 12 8856.3 1007.13 7
 -15 7 -12 11116 897.32 1
 15 7 12 11066.9 1662.37 8
 15 7 13 622.573 301.144 7
 -15 7 -13 837.28 270.175 1
 15 7 14 1009.2 408.309 7
 -15 7 -14 1443.62 380.6 1
 -15 7 -15 19717.4 1241.12 1
 15 7 15 19468.9 1335.44 7
 15 7 16 5925.74 670.612 7
 -15 7 -16 5574.85 681.267 1
 -15 7 -17 6994.74 667.362 1
 15 7 17 7579.58 761.328 7
 -15 7 -18 26903.4 1400.11 1
 15 7 18 26118.4 1392.24 7
 15 7 19 184.013 172.931 7
 -15 7 -19 310.021 230.655 1
 15 7 20 31979.6 1456.74 7
 -15 7 -20 35586.8 1467.06 1
 -15 7 -21 1589.39 256.974 1
 15 7 21 1330.99 259.347 7
 -15 7 -22 653.005 151.631 1
 15 7 22 385.871 122.3 7
 15 9 -24 4736.52 433.396 4
 15 9 -23 6977.63 585.209 4
 15 9 -22 422.245 220.856 4
 15 9 -21 5862.14 634.064 4
 15 9 -20 12904.2 984.403 4
 15 9 -19 27773.1 1536.81 4
 15 9 -18 1005.95 362.033 4
 15 9 -17 34827.5 1837.07 4
 15 9 -16 25842.9 1564 4
 -15 9 15 8862.2 769.714 6
 15 9 -15 7316.74 856.238 4
 -15 9 14 12090.1 903.858 6
 15 9 -14 11489.6 1025.15 4
 -15 9 13 20834.9 1226.36 6
 15 9 -13 21894.9 1447.11 4
 -15 9 12 936.21 275.807 6
 15 9 -12 1101.38 367.376 4
 -15 9 11 25239.4 1399.96 6
 15 9 -11 26987.1 1584.03 4
 15 -9 -11 22751.3 2180.31 11
 -15 9 10 399.592 215.718 6
 15 -9 -10 889.728 418.653 11
 15 9 -10 680.944 303.476 4
 -15 9 9 28984.4 1508.65 6
 15 9 -9 26466 2334.73 10
 15 -9 -9 27343.5 2269.4 11
 15 9 -9 27695.4 1635.58 4
 -15 9 8 3952.18 541.144 6
 15 9 -8 4083.41 905.469 10
 15 -9 -8 3325.98 774.127 11
 -15 9 7 1081.06 308.567 6
 15 9 -7 817.845 487.434 10
 15 -9 -7 948.959 533.038 11
 -15 9 6 26847.8 1428.77 6
 15 9 -6 27181.5 2337.51 10
 15 -9 -6 23542.7 2067.35 11
 -15 9 5 35621.3 1667.45 6
 15 -9 -5 31401 2348.96 11
 15 9 -5 31957.1 2521.02 10
 15 9 -5 31754 1637.36 7
 -15 9 4 71707.4 2596.5 6
 15 -9 -4 62696.8 3473.75 11
 15 9 -4 66727.1 3859.48 10
 15 9 -4 68920.8 2664.38 7
 15 9 -3 85451.4 3013.12 6
 -15 9 3 79554.2 2867.85 6
 15 9 -3 78464 4266.68 10
 15 -9 -3 72524.3 3738.58 11
 15 9 -3 79033.8 2973.88 7
 15 9 -2 3348.39 515.411 6
 -15 9 2 3382.38 489.774 6
 15 -9 -2 2970.48 747.537 11
 15 9 -2 3493.66 893.366 10
 15 9 -2 2699.32 521.351 7
 15 9 -1 1508.38 342.486 6
 15 9 -1 1770.88 729.343 10
 -15 9 1 1604.27 355.467 6
 15 -9 -1 1253.04 409.914 11
 15 9 -1 1891.2 435.696 7
 15 9 0 95.9727 210.179 6
 -15 9 0 104.36 262.71 6
 15 9 0 665.407 252.032 10
 15 9 0 677.802 348.781 7
 15 9 1 33914.6 1652.51 6
 -15 9 -1 35568 1732.71 6
 15 9 1 32724.6 2626.04 10
 15 9 1 32940 1926.32 7
 15 9 2 14309.5 994.004 6
 -15 9 -2 16024.3 1114.33 6
 15 9 2 13362.1 1641.56 10
 15 9 2 13579.7 1187.22 7
 -15 9 -3 5023.68 631.049 6
 15 9 3 4875.59 1112.91 10
 15 9 3 4485.18 717.218 7
 15 9 4 4759.1 920.469 10
[truncated: 451,910 more chars]
